# Supplementary material for: A collection of forcefield precursors for metal–organic frameworks
Source: RSC Adv. 2019 Nov 13;9(63):36492–507. doi: 10.1039/c9ra07327b (PMC9075174; doi:10.1039/c9ra07327b)
Supplement: RA-009-C9RA07327B-s3868 [file RA-009-C9RA07327B-s3868.xyz]

  176
jmolscript: load "" {1 1 1} spacegroup "x,y,z" unitcell [{     11.760300     0.000000     0.000000 }, {      0.000000    18.710700     0.000000 }, {      0.000000     0.000000    18.710700 }]
Zn     7.571987     5.345834    14.624657     0.963230
Zn     7.571987    13.364866     4.086043     0.963271
Zn     1.691837     4.086043     5.345834     0.963260
Zn     1.691837    14.624657    13.364866     0.963252
Zn     7.571987    14.701184    13.441393     0.963268
Zn     7.571987     4.009516     5.269307     0.963296
Zn     1.691837    13.441393     4.009516     0.963288
Zn     1.691837     5.269307    14.701184     0.963231
Co     9.619220     2.879390    15.374208     1.020960
Co     9.619220    15.831310     3.336492     1.021018
Co     3.739070     3.336492     2.879390     1.021393
Co     3.739070    15.374208    15.831310     1.020960
Co     9.619220    12.234740    12.691842     1.021320
Co     9.619220     6.475960     6.018858     1.020656
Co     3.739070    12.691842     6.475960     1.021213
Co     3.739070     6.018858    12.234740     1.020620
H      1.056075     5.083697     9.518133     0.136742
H      8.347461     4.135065    10.416247     0.135655
H      1.056075    13.627003     9.192567     0.136806
H      8.347461    14.575635     8.294453     0.135668
H      6.936225     9.192567     5.083697     0.136792
H      2.467311     8.294453     4.135065     0.135679
H      6.936225     9.518133    13.627003     0.136749
H      2.467311    10.416247    14.575635     0.135596
H      1.056075    14.439047    18.547917     0.136779
H      8.347461    13.490415    17.649803     0.135667
H      1.056075     4.271653     0.162783     0.136756
H      8.347461     5.220285     1.060897     0.135628
H      6.936225    18.547917     4.271653     0.136786
H      2.467311    17.649803     5.220285     0.135662
H      6.936225     0.162783    14.439047     0.136724
H      2.467311     1.060897    13.490415     0.135613
C      9.527019     4.507408    12.691468     0.644545
C     10.106802     4.599090    11.314360    -0.008356
C     11.425131     4.902203    11.014989    -0.041587
C      0.139948     4.904074     9.692143    -0.113121
C     11.042922     4.643996     8.651828    -0.041256
C      9.677551     4.363335     8.896938    -0.050959
C      9.256532     4.339011    10.234753    -0.115336
C      0.678569     5.278288    12.064659     0.635016
C     11.672098     4.711354     7.285947     0.618226
C      8.623828     4.131323     7.856623     0.584170
C      9.527019    14.203292     6.019232     0.644529
C     10.106802    14.111610     7.396340    -0.008319
C     11.425131    13.808497     7.695711    -0.041600
C      0.139948    13.806626     9.018557    -0.113070
C     11.042922    14.066704    10.058872    -0.041222
C      9.677551    14.347365     9.813762    -0.050914
C      9.256532    14.371689     8.475947    -0.115314
C      0.678569    13.432412     6.646041     0.635091
C     11.672098    13.999346    11.424753     0.618214
C      8.623828    14.579377    10.854077     0.584178
C      3.646869     6.019232     4.507408     0.644560
C      4.226652     7.396340     4.599090    -0.008338
C      5.544981     7.695711     4.902203    -0.041535
C      6.020098     9.018557     4.904074    -0.113068
C      5.162772    10.058872     4.643996    -0.041228
C      3.797401     9.813762     4.363335    -0.050959
C      3.376382     8.475947     4.339011    -0.115297
C      6.558719     6.646041     5.278288     0.635045
C      5.791948    11.424753     4.711354     0.618232
C      2.743678    10.854077     4.131323     0.584189
C      3.646869    12.691468    14.203292     0.644561
C      4.226652    11.314360    14.111610    -0.008384
C      5.544981    11.014989    13.808497    -0.041700
C      6.020098     9.692143    13.806626    -0.113131
C      5.162772     8.651828    14.066704    -0.041218
C      3.797401     8.896938    14.347365    -0.050885
C      3.376382    10.234753    14.371689    -0.115377
C      6.558719    12.064659    13.432412     0.635099
C      5.791948     7.285947    13.999346     0.618178
C      2.743678     7.856623    14.579377     0.584116
C      9.527019    13.862758    15.374582     0.644554
C     10.106802    13.954440    16.751690    -0.008330
C     11.425131    14.257553    17.051061    -0.041574
C      0.139948    14.259424    18.373907    -0.113078
C     11.042922    13.999346     0.703522    -0.041237
C      9.677551    13.718685     0.458412    -0.050932
C      9.256532    13.694361    17.831297    -0.115304
C      0.678569    14.633638    16.001391     0.635079
C     11.672098    14.066704     2.069403     0.618227
C      8.623828    13.486673     1.498727     0.584162
C      9.527019     4.847942     3.336118     0.644513
C     10.106802     4.756260     1.959010    -0.008328
C     11.425131     4.453147     1.659639    -0.041675
C      0.139948     4.451276     0.336793    -0.113105
C     11.042922     4.711354    18.007178    -0.041232
C      9.677551     4.992015    18.252288    -0.050900
C      9.256532     5.016339     0.879403    -0.115351
C      0.678569     4.077062     2.709309     0.635094
C     11.672098     4.643996    16.641297     0.618183
C      8.623828     5.224027    17.211973     0.584140
C      3.646869    15.374582     4.847942     0.644543
C      4.226652    16.751690     4.756260    -0.008326
C      5.544981    17.051061     4.453147    -0.041586
C      6.020098    18.373907     4.451276    -0.113068
C      5.162772     0.703522     4.711354    -0.041239
C      3.797401     0.458412     4.992015    -0.050939
C      3.376382    17.831297     5.016339    -0.115310
C      6.558719    16.001391     4.077062     0.635071
C      5.791948     2.069403     4.643996     0.618227
C      2.743678     1.498727     5.224027     0.584164
C      3.646869     3.336118    13.862758     0.644504
C      4.226652     1.959010    13.954440    -0.008329
C      5.544981     1.659639    14.257553    -0.041623
C      6.020098     0.336793    14.259424    -0.113133
C      5.162772    18.007178    13.999346    -0.041301
C      3.797401    18.252288    13.718685    -0.050991
C      3.376382     0.879403    13.694361    -0.115349
C      6.558719     2.709309    14.633638     0.635047
C      5.791948    16.641297    14.066704     0.618234
C      2.743678    17.211973    13.486673     0.584139
O      9.723416     3.500772    13.376279    -0.542219
O      8.707326     5.463524    13.007679    -0.561925
O      0.366921     5.190348    13.265886    -0.507847
O      1.800502     5.712377    11.649282    -0.610272
O      0.858502     3.882470     7.100711    -0.479938
O     11.422779     5.652502     6.462676    -0.574341
O      8.935476     4.441920     6.631072    -0.621032
O      7.512480     3.734656     8.146639    -0.470893
O      9.723416    15.209928     5.334421    -0.542248
O      8.707326    13.247176     5.703021    -0.561939
O      0.366921    13.520352     5.444814    -0.507776
O      1.800502    12.998323     7.061418    -0.610195
O      0.858502    14.828230    11.609989    -0.479784
O     11.422779    13.058198    12.248024    -0.574191
O      8.935476    14.268780    12.079628    -0.621002
O      7.512480    14.976044    10.564061    -0.470728
O      3.843266     5.334421     3.500772    -0.542158
O      2.827176     5.703021     5.463524    -0.561815
O      6.247071     5.444814     5.190348    -0.507865
O      7.680652     7.061418     5.712377    -0.610225
O      6.738652    11.609989     3.882470    -0.479799
O      5.542629    12.248024     5.652502    -0.574267
O      3.055326    12.079628     4.441920    -0.620993
O      1.632330    10.564061     3.734656    -0.470679
O      3.843266    13.376279    15.209928    -0.542262
O      2.827176    13.007679    13.247176    -0.561987
O      6.247071    13.265886    13.520352    -0.507780
O      7.680652    11.649282    12.998323    -0.610225
O      6.738652     7.100711    14.828230    -0.479951
O      5.542629     6.462676    13.058198    -0.574281
O      3.055326     6.631072    14.268780    -0.621018
O      1.632330     8.146639    14.976044    -0.471033
O      9.723416    12.856122    14.689771    -0.542168
O      8.707326    14.818874    15.058371    -0.561850
O      0.366921    14.545698    14.800164    -0.507809
O      1.800502    15.067727    16.416768    -0.610213
O      0.858502    13.237820     2.254639    -0.479853
O     11.422779    15.007852     2.892674    -0.574278
O      8.935476    13.797270     2.724278    -0.621015
O      7.512480    13.090006     1.208711    -0.470798
O      9.723416     5.854578     4.020929    -0.542291
O      8.707326     3.891826     3.652329    -0.562030
O      0.366921     4.165002     3.910536    -0.507721
O      1.800502     3.642973     2.293932    -0.610193
O      0.858502     5.472880    16.456061    -0.479850
O     11.422779     3.702848    15.818026    -0.574220
O      8.935476     4.913430    15.986422    -0.620986
O      7.512480     5.620694    17.501989    -0.470855
O      3.843266    14.689771     5.854578    -0.542230
O      2.827176    15.058371     3.891826    -0.561902
O      6.247071    14.800164     4.165002    -0.507812
O      7.680652    16.416768     3.642973    -0.610213
O      6.738652     2.254639     5.472880    -0.479739
O      5.542629     2.892674     3.702848    -0.574190
O      3.055326     2.724278     4.913430    -0.620974
O      1.632330     1.208711     5.620694    -0.470688
O      3.843266     4.020929    12.856122    -0.542279
O      2.827176     3.652329    14.818874    -0.562028
O      6.247071     3.910536    14.545698    -0.507765
O      7.680652     2.293932    15.067727    -0.610259
O      6.738652    16.456061    13.237820    -0.479891
O      5.542629    15.818026    15.007852    -0.574283
O      3.055326    15.986422    13.797270    -0.621020
O      1.632330    17.501989    13.090006    -0.470875

The following XYZ coordinates are in angstroms. Other properties are in atomic units.
The sperically averaged electron density of each atom fit to a function of the form exp(a - br)
eigen_1, eigen_2 and eigen_3 are the three eigenvalues of traceless quadrupole moment tensor
  atom number  atomic symbol              X              Y              Z     net charge C6 coefficient C8 coefficient C10 coefficient fluctuating dipole atomic polarizability isotropic forcefield polarizability              a              b squared Pearson coefficient          <r^3>          <r^4>         wp_QDO          m_QDO          q_QDO       dipole_x       dipole_y       dipole_z         dipole            Qxy            Qxz            Qyz     Q(x^2-y^2)  Q(3z^2 - R^2)        eigen_1        eigen_2        eigen_3 static polarizability      alpha(xx)      alpha(xy)      alpha(xz)      alpha(yy)      alpha(yz)      alpha(zz) atomic spin moment
            1             Zn       7.571987       5.345834      14.624657       0.963230      84.034450 0.17129556E+04  0.53386038E+05                                16.034352                           13.773294       0.018251       1.894134                    0.998230      44.372977     120.381523       0.473221       0.415299      -1.131783      -0.002629       0.035676      -0.000734       0.035780       0.038777       0.024992       0.012836       0.049223       0.007698      -0.047226      -0.011472       0.058698             18.830455      20.617727      -3.439821       2.546174      18.657762      -1.854432      17.215877           0.000587
            2             Zn       7.571987      13.364866       4.086043       0.963271      84.034485 0.17129839E+04  0.53387085E+05                                16.034232                           13.773336       0.018274       1.894134                    0.998230      44.373456     120.382602       0.473224       0.415295      -1.131787      -0.002616      -0.035663       0.000738       0.035766      -0.038770      -0.024991       0.012832       0.049173       0.007622      -0.047195      -0.011491       0.058686             18.829953      20.617098       3.439201      -2.545949      18.657157      -1.854273      17.215604           0.000546
            3             Zn       1.691837       4.086043       5.345834       0.963260      84.036080 0.17130039E+04  0.53387822E+05                                16.034380                           13.773357       0.018370       1.894157                    0.998230      44.373797     120.383336       0.473227       0.415291      -1.131790      -0.002619       0.000736       0.035692       0.035795      -0.025005       0.038810      -0.012831       0.020756      -0.077742      -0.047268      -0.011463       0.058731             18.830345      20.617695      -2.546432      -3.439530      17.215524       1.854435      18.657816           0.000590
            4             Zn       1.691837      14.624657      13.364866       0.963252      84.035463 0.17130007E+04  0.53387761E+05                                16.034378                           13.773412       0.018263       1.894129                    0.998230      44.373656     120.383451       0.473222       0.415295      -1.131786      -0.002622      -0.000729      -0.035663       0.035767       0.024990      -0.038765      -0.012836       0.020783      -0.077516      -0.047178      -0.011503       0.058681             18.830269      20.617274       2.545954       3.439353      17.216277       1.854303      18.657254           0.000596
            5             Zn       7.571987      14.701184      13.441393       0.963268      84.035376 0.17129907E+04  0.53387303E+05                                16.034289                           13.773305       0.018347       1.894153                    0.998230      44.373641     120.382773       0.473228       0.415291      -1.131790      -0.002616       0.035677       0.000734       0.035781       0.038785      -0.025001      -0.012834       0.049229       0.007728      -0.047240      -0.011468       0.058709             18.830205      20.617195      -3.439287      -2.546215      18.657946       1.854360      17.215475           0.000593
            6             Zn       7.571987       4.009516       5.269307       0.963296      84.034526 0.17129805E+04  0.53386964E+05                                16.034233                           13.773308       0.018256       1.894130                    0.998229      44.373473     120.382695       0.473225       0.415294      -1.131787      -0.002623      -0.035645      -0.000742       0.035749      -0.038738       0.024977      -0.012829       0.049127       0.007544      -0.047142      -0.011506       0.058649             18.830080      20.617040       3.439408       2.545788      18.657218       1.854339      17.215981           0.000570
            7             Zn       1.691837      13.441393       4.009516       0.963288      84.035377 0.17130030E+04  0.53387793E+05                                16.034279                           13.773359       0.018327       1.894145                    0.998230      44.373776     120.383323       0.473227       0.415291      -1.131790      -0.002623       0.000745      -0.035673       0.035777      -0.025001      -0.038778       0.012833       0.020777      -0.077633      -0.047215      -0.011488       0.058703             18.830037      20.617220      -2.546030       3.439301      17.215524      -1.854286      18.657367           0.000535
            8             Zn       1.691837       5.269307      14.701184       0.963231      84.033173 0.17129339E+04  0.53385242E+05                                16.034255                           13.773261       0.018174       1.894117                    0.998229      44.372648     120.380857       0.473218       0.415302      -1.131779      -0.002622      -0.000730       0.035653       0.035757       0.024972       0.038739       0.012836       0.020768      -0.077554      -0.047165      -0.011484       0.058649             18.830289      20.617158       2.545825      -3.439680      17.215909      -1.854402      18.657801           0.000579
            9             Co       9.619220       2.879390      15.374208       1.020960      94.994741 0.19432150E+04  0.61666747E+05                                15.962913                           13.603201       0.525991       2.049040                    0.998653      44.067322     115.448802       0.540485       0.357102      -1.191242       0.022934      -0.075722      -0.049564       0.093361       0.029252      -0.120176       0.070617      -0.011002      -0.028778      -0.156320       0.032806       0.123514             18.256020      23.954235       4.524943       4.516173      14.448422       1.399368      16.365402           2.805960
           10             Co       9.619220      15.831310       3.336492       1.021018      94.988179 0.19430771E+04  0.61661221E+05                                15.962113                           13.602685       0.525900       2.049026                    0.998653      44.066228     115.444513       0.540497       0.357101      -1.191245       0.022931       0.075668       0.049521       0.093294      -0.029171       0.120234       0.070740      -0.011373      -0.029357      -0.156477       0.032942       0.123534             18.254803      23.952229      -4.524448      -4.515703      14.447684       1.399184      16.364497           2.805824
           11             Co       3.739070       3.336492       2.879390       1.021393      94.959148 0.19423519E+04  0.61631485E+05                                15.957484                           13.598922       0.526774       2.049324                    0.998653      44.064910     115.428814       0.540654       0.357036      -1.191317       0.022958       0.049527      -0.075765       0.093383       0.120083       0.029171      -0.070642       0.008704       0.031576      -0.156267       0.032873       0.123395             18.249395      23.945179      -4.514029       4.523022      16.359424      -1.398734      14.443580           2.806575
           12             Co       3.739070      15.374208      15.831310       1.020960      94.995740 0.19432593E+04  0.61668596E+05                                15.963132                           13.603472       0.525835       2.048994                    0.998653      44.067233     115.449538       0.540471       0.357108      -1.191236       0.022944      -0.049549       0.075668       0.093312      -0.120188      -0.029195      -0.070779       0.009110       0.031460      -0.156453       0.032925       0.123528             18.256108      23.953791       4.516163      -4.524828      16.365929      -1.399389      14.448604           2.805780
           13             Co       9.619220      12.234740      12.691842       1.021320      94.969941 0.19425988E+04  0.61641722E+05                                15.959392                           13.600376       0.526617       2.049271                    0.998653      44.064491     115.432683       0.540586       0.357067      -1.191283       0.022952      -0.075770       0.049537       0.093390       0.029193       0.120050      -0.070532      -0.011466      -0.029187      -0.156218       0.032943       0.123274             18.251799      23.948676       4.523876      -4.514907      14.445314      -1.399073      16.361407           2.806311
           14             Co       9.619220       6.475960       6.018858       1.020656      95.039565 0.19443084E+04  0.61711442E+05                                15.969727                           13.608611       0.525003       2.048690                    0.998653      44.070306     115.474036       0.540271       0.357185      -1.191148       0.022886       0.075514      -0.049555       0.093176      -0.029262      -0.120374      -0.070834      -0.011075      -0.029715      -0.156684       0.033002       0.123682             18.264177      23.965365      -4.527362       4.518896      14.454470      -1.400224      16.372697           2.804931
           15             Co       3.739070      12.691842       6.475960       1.021213      94.983164 0.19429336E+04  0.61655262E+05                                15.961137                           13.601802       0.526224       2.049132                    0.998653      44.066472     115.442190       0.540540       0.357081      -1.191267       0.022914       0.049506       0.075640       0.093260       0.120168      -0.029228       0.070811       0.008834       0.031441      -0.156454       0.032923       0.123531             18.253773      23.951148      -4.515521      -4.524338      16.363427       1.399126      14.446745           2.806028
           16             Co       3.739070       6.018858      12.234740       1.020620      95.040774 0.19443163E+04  0.61711861E+05                                15.970084                           13.608806       0.525055       2.048715                    0.998653      44.069591     115.472944       0.540257       0.357194      -1.191138       0.022924      -0.049596      -0.075620       0.093293      -0.120352       0.029214       0.070690       0.009387       0.031564      -0.156574       0.032971       0.123603             18.264782      23.966561       4.519131       4.527668      16.372916       1.400339      14.454870           2.805229
           17              H       1.056075       5.083697       9.518133       0.136742       1.120501 0.83201638E+01  0.81875151E+02                                 1.738013                            1.653565      -1.129089       2.357891                    0.996958       3.344965       9.150498       0.505061       1.232373      -0.720984       0.042705       0.005242      -0.009471       0.044055       0.002748      -0.008953      -0.006410       0.020815      -0.006737      -0.013328      -0.003713       0.017040              1.767747       2.181796       0.164244      -0.055460       1.359901       0.030820       1.761544          -0.000105
           18              H       8.347461       4.135065      10.416247       0.135655       1.152361 0.86975159E+01  0.86581916E+02                                 1.775943                            1.695032      -1.143067       2.351305                    0.996651       3.381370       9.317332       0.496686       1.238774      -0.719726      -0.040504      -0.010292       0.010628       0.043121       0.002702      -0.011737      -0.006238       0.016738      -0.005208      -0.012717      -0.005260       0.017977              1.801376       2.221833       0.187375      -0.155326       1.398952      -0.012610       1.783341           0.000167
           19              H       1.056075      13.627003       9.192567       0.136806       1.120320 0.83183052E+01  0.81850658E+02                                 1.737670                            1.653257      -1.128869       2.358000                    0.996960       3.344517       9.148330       0.505175       1.232188      -0.721025       0.042703      -0.005244       0.009475       0.044054      -0.002752       0.008949      -0.006408       0.020812      -0.006745      -0.013324      -0.003714       0.017038              1.767387       2.181327      -0.164195       0.055465       1.359673       0.030803       1.761160          -0.000117
           20              H       8.347461      14.575635       8.294453       0.135668       1.152368 0.86975036E+01  0.86581045E+02                                 1.775882                            1.694977      -1.143104       2.351285                    0.996651       3.381305       9.316860       0.496722       1.238695      -0.719743      -0.040499       0.010297      -0.010628       0.043118      -0.002701       0.011738      -0.006239       0.016731      -0.005218      -0.012717      -0.005258       0.017976              1.801309       2.221750      -0.187366       0.155319       1.398909      -0.012610       1.783269           0.000152
           21              H       6.936225       9.192567       5.083697       0.136792       1.120363 0.83187773E+01  0.81857176E+02                                 1.737782                            1.653357      -1.128985       2.357949                    0.996960       3.344644       9.149042       0.505130       1.232268      -0.721007       0.042705       0.009471       0.005243       0.044056       0.008953       0.002748       0.006410       0.013779      -0.027841      -0.013326      -0.003713       0.017040              1.767505       2.181486       0.055459       0.164212       1.761282      -0.030809       1.359746          -0.000120
           22              H       2.467311       8.294453       4.135065       0.135679       1.152278 0.86966337E+01  0.86570281E+02                                 1.775802                            1.694903      -1.142957       2.351363                    0.996653       3.381142       9.316319       0.496728       1.238710      -0.719741      -0.040504      -0.010629      -0.010294       0.043122       0.011737       0.002702       0.006238       0.010977      -0.022492      -0.012716      -0.005260       0.017976              1.801229       2.221653       0.155314       0.187356       1.783179       0.012611       1.398855           0.000158
           23              H       6.936225       9.518133      13.627003       0.136749       1.120435 0.83194757E+01  0.81865859E+02                                 1.737869                            1.653438      -1.128937       2.357961                    0.996959       3.344795       9.149590       0.505113       1.232284      -0.721004       0.042702      -0.009480      -0.005244       0.044055      -0.008948      -0.002754       0.006408       0.013777      -0.027860      -0.013325      -0.003714       0.017039              1.767595       2.181587      -0.055467      -0.164220       1.761391      -0.030812       1.359808          -0.000091
           24              H       2.467311      10.416247      14.575635       0.135596       1.152551 0.86993436E+01  0.86604842E+02                                 1.776151                            1.695222      -1.143325       2.351164                    0.996648       3.381721       9.318618       0.496652       1.238790      -0.719722      -0.040500       0.010620       0.010295       0.043117      -0.011740      -0.002699       0.006240       0.010969      -0.022495      -0.012719      -0.005258       0.017977              1.801590       2.222111      -0.155346      -0.187406       1.783567       0.012610       1.399091           0.000183
           25              H       1.056075      14.439047      18.547917       0.136779       1.120374 0.83187627E+01  0.81855802E+02                                 1.737682                            1.653267      -1.128967       2.357951                    0.996959       3.344578       9.148357       0.505192       1.232136      -0.721037       0.042704       0.005242       0.009472       0.044055       0.002749       0.008951       0.006410       0.020809      -0.006747      -0.013325      -0.003713       0.017038              1.767399       2.181346       0.164197       0.055464       1.359680      -0.030804       1.761172          -0.000133
           26              H       8.347461      13.490415      17.649803       0.135667       1.152287 0.86967207E+01  0.86571297E+02                                 1.775806                            1.694907      -1.143012       2.351338                    0.996652       3.381166       9.316370       0.496730       1.238704      -0.719742      -0.040504      -0.010297      -0.010627       0.043122       0.002702       0.011737       0.006238       0.016733      -0.005218      -0.012717      -0.005259       0.017976              1.801232       2.221654       0.187356       0.155314       1.398857       0.012611       1.783185           0.000167
           27              H       1.056075       4.271653       0.162783       0.136756       1.120409 0.83191210E+01  0.81860546E+02                                 1.737754                            1.653332      -1.128932       2.357966                    0.996959       3.344663       9.148780       0.505167       1.232180      -0.721028       0.042704      -0.005242      -0.009478       0.044056      -0.002754      -0.008947       0.006408       0.020815      -0.006741      -0.013324      -0.003714       0.017037              1.767475       2.181438      -0.164205      -0.055473       1.359729      -0.030806       1.761258          -0.000125
           28              H       8.347461       5.220285       1.060897       0.135628       1.152470 0.86985234E+01  0.86594060E+02                                 1.776015                            1.695099      -1.143255       2.351205                    0.996649       3.381536       9.317765       0.496693       1.238727      -0.719736      -0.040499       0.010297       0.010626       0.043117      -0.002701      -0.011739       0.006240       0.016732      -0.005213      -0.012719      -0.005258       0.017977              1.801447       2.221923      -0.187384      -0.155332       1.398998       0.012609       1.783420           0.000157
           29              H       6.936225      18.547917       4.271653       0.136786       1.120319 0.83182449E+01  0.81849478E+02                                 1.737634                            1.653223      -1.128917       2.357984                    0.996960       3.344474       9.148020       0.505195       1.232147      -0.721035       0.042706       0.009473      -0.005243       0.044057       0.008951      -0.002751      -0.006409       0.013780      -0.027839      -0.013324      -0.003714       0.017038              1.767348       2.181281       0.055467      -0.164190       1.761117       0.030801       1.359647          -0.000140
           30              H       2.467311      17.649803       5.220285       0.135662       1.152327 0.86971009E+01  0.86575946E+02                                 1.775838                            1.694936      -1.143053       2.351313                    0.996652       3.381228       9.316558       0.496729       1.238693      -0.719744      -0.040502      -0.010628       0.010297       0.043120       0.011738      -0.002701      -0.006238       0.010977      -0.022489      -0.012717      -0.005259       0.017976              1.801263       2.221692       0.155316      -0.187359       1.783220      -0.012610       1.398878           0.000142
           31              H       6.936225       0.162783      14.439047       0.136724       1.120507 0.83200414E+01  0.81871975E+02                                 1.737863                            1.653430      -1.129070       2.357889                    0.996958       3.344857       9.149483       0.505148       1.232189      -0.721025       0.042704      -0.009470       0.005241       0.044054      -0.008950       0.002750      -0.006409       0.013775      -0.027851      -0.013325      -0.003713       0.017038              1.767590       2.181592      -0.055467       0.164222       1.761376       0.030812       1.359801          -0.000118
           32              H       2.467311       1.060897      13.490415       0.135613       1.152335 0.86972792E+01  0.86579106E+02                                 1.775941                            1.695032      -1.143062       2.351317                    0.996651       3.381330       9.317245       0.496675       1.238808      -0.719720      -0.040504       0.010631      -0.010298       0.043124      -0.011736       0.002703      -0.006239       0.010976      -0.022504      -0.012717      -0.005260       0.017977              1.801372       2.221823      -0.155327       0.187373       1.783343      -0.012610       1.398951           0.000162
           33              C       9.527019       4.507408      12.691468       0.644545      23.871075 0.25470470E+03  0.53005720E+04                                 7.782084                            5.741849      -0.234665       1.991089                    0.999329      21.942343      61.662766       0.606349       0.485398      -1.012272      -0.021915      -0.003020       0.046258       0.051275       0.058193       0.067710       0.045470       0.055360      -0.091746      -0.074023      -0.048993       0.123016              9.524718       7.776133      -1.368391      -3.702279       6.854624      -1.230924      13.943397          -0.000530
           34              C      10.106802       4.599090      11.314360      -0.008356      41.717600 0.43801545E+03  0.10238462E+05                                10.418422                            6.958674      -0.153649       1.960074                    0.998702      27.048880      75.625596       0.632071       0.414567      -1.073561       0.006004      -0.004929      -0.030005       0.030994      -0.019582       0.002662      -0.002086      -0.065518      -0.083364      -0.028777      -0.023375       0.052152             13.773434      13.618420       1.716455      -2.094380       5.516440       0.211086      22.185442           0.004529
           35              C      11.425131       4.902203      11.014989      -0.041587      41.476033 0.43695684E+03  0.10185200E+05                                10.310569                            6.890416       0.173596       2.061071                    0.999366      27.123883      75.189326       0.644899       0.407459      -1.080578      -0.024183      -0.016635      -0.041611       0.050922      -0.008028      -0.001592      -0.003185      -0.027423      -0.014660      -0.014072      -0.004563       0.018635             13.691101      15.313074       2.555968       2.920997       5.697509       1.659008      20.062721           0.003679
           36              C       0.139948       4.904074       9.692143      -0.113121      38.921819 0.43779345E+03  0.10343124E+05                                10.122512                            7.068967      -0.091352       1.944635                    0.999423      29.587367      86.153210       0.605689       0.428030      -1.053573      -0.013026      -0.018669       0.015341       0.027451      -0.003818      -0.012018      -0.009878      -0.035772      -0.126320      -0.046394       0.006110       0.040283             13.092489      10.905446       1.243626       2.344243       5.362786       1.596290      23.009234           0.000683
           37              C      11.042922       4.643996       8.651828      -0.041256      43.225225 0.46399146E+03  0.11012258E+05                                10.643331                            7.150285      -0.152875       1.945627                    0.998781      27.979009      79.041992       0.624557       0.413207      -1.073538      -0.004177      -0.030794       0.041688       0.051996      -0.003837      -0.005411       0.001907      -0.051233      -0.045604      -0.022264      -0.011349       0.033613             14.120532      13.728081       1.301666      -0.905225       5.497187       0.768449      23.136327           0.002634
           38              C       9.677551       4.363335       8.896938      -0.050959      43.184205 0.46647263E+03  0.11070495E+05                                10.614876                            7.146564       0.030000       2.001732                    0.999374      27.993932      78.723037       0.628587       0.410582      -1.076748       0.030459      -0.024441       0.034648       0.052207      -0.010496      -0.008388       0.010214      -0.020097      -0.005932      -0.015247      -0.007018       0.022266             14.084070      14.562988       1.662119       3.595376       5.465320       0.819861      22.223901           0.000748
           39              C       9.256532       4.339011      10.234753      -0.115336      38.491924 0.44535647E+03  0.10562778E+05                                10.036107                            7.116806      -0.045441       1.957090                    0.999466      29.726025      86.613401       0.605539       0.426475      -1.054949       0.027638      -0.007189      -0.005639       0.029109      -0.013250      -0.012366      -0.007701      -0.037898      -0.141581      -0.051182       0.004316       0.046866             12.798805      10.418874       1.207743       1.417019       5.290075       0.928275      22.687468           0.001899
           40              C       0.678569       5.278288      12.064659       0.635016      23.489146 0.24179962E+03  0.49580906E+04                                 7.604629                            5.536584       0.026983       2.078614                    0.999505      21.612227      59.933959       0.628330       0.475400      -1.019386       0.049722       0.023212       0.033032       0.064048      -0.059505      -0.030025      -0.003572      -0.139004      -0.166090      -0.089395      -0.030075       0.119470              9.288947      10.677701       2.074605       2.683261       4.677696       0.756219      12.511444           0.001138
           41              C      11.672098       4.711354       7.285947       0.618226      25.263562 0.26484325E+03  0.55627469E+04                                 8.070762                            5.841874      -0.159465       2.010501                    0.999414      22.259149      62.737358       0.603474       0.483222      -1.013931       0.036355      -0.001857      -0.060387       0.070511       0.095770       0.069643       0.038709       0.015108      -0.065972      -0.093581      -0.050019       0.143600             10.046230       8.929002      -2.319143      -3.168625       6.560114      -0.884650      14.649574          -0.000967
           42              C       8.623828       4.131323       7.856623       0.584170      24.686467 0.25925321E+03  0.54068395E+04                                 7.824427                            5.712387      -0.045480       2.039081                    0.999532      22.428378      62.629159       0.622221       0.472000      -1.021702      -0.010572      -0.023426      -0.068077       0.072767      -0.069435      -0.027724       0.035663      -0.136299      -0.080616      -0.086617      -0.036822       0.123439              9.576341      10.005627       1.572426       3.075271       4.755786      -0.446108      13.967610          -0.001257
           43              C       9.527019      14.203292       6.019232       0.644529      23.871498 0.25471159E+03  0.53007480E+04                                 7.782125                            5.741900      -0.234664       1.991084                    0.999329      21.942715      61.663874       0.606351       0.485393      -1.012275      -0.021921       0.003012      -0.046260       0.051279      -0.058194      -0.067702       0.045476       0.055359      -0.091716      -0.074014      -0.048998       0.123012              9.524684       7.776064       1.368403       3.702186       6.854660      -1.230930      13.943327          -0.000554
           44              C      10.106802      14.111610       7.396340      -0.008319      41.716090 0.43800297E+03  0.10238088E+05                                10.418156                            6.958580      -0.153671       1.960072                    0.998702      27.048407      75.623762       0.632075       0.414568      -1.073561       0.006010       0.004943       0.030009       0.031002       0.019584      -0.002658      -0.002081      -0.065548      -0.083404      -0.028787      -0.023385       0.052172             13.772894      13.617801      -1.716366       2.094263       5.516300       0.211076      22.184580           0.004512
           45              C      11.425131      13.808497       7.695711      -0.041600      41.474276 0.43694966E+03  0.10184944E+05                                10.310085                            6.890259       0.173734       2.061114                    0.999366      27.123705      75.187373       0.644923       0.407447      -1.080590      -0.024189       0.016639       0.041611       0.050926       0.008009       0.001586      -0.003177      -0.027415      -0.014610      -0.014061      -0.004551       0.018612             13.690117      15.311831      -2.555708      -2.920476       5.697227       1.658831      20.061293           0.003665
           46              C       0.139948      13.806626       9.018557      -0.113070      38.917975 0.43775663E+03  0.10341943E+05                                10.121587                            7.068523      -0.091139       1.944709                    0.999423      29.585907      86.145139       0.605732       0.428012      -1.053593      -0.013034       0.018680      -0.015335       0.027459       0.003801       0.012029      -0.009874      -0.035805      -0.126371      -0.046412       0.006108       0.040305             13.090949      10.904124      -1.243421      -2.343529       5.362338       1.596033      23.006386           0.000664
           47              C      11.042922      14.066704      10.058872      -0.041222      43.222707 0.46397326E+03  0.11011653E+05                                10.642708                            7.150022      -0.152832       1.945642                    0.998781      27.978364      79.038020       0.624588       0.413193      -1.073553      -0.004163       0.030833      -0.041698       0.052027       0.003814       0.005411       0.001920      -0.051263      -0.045614      -0.022272      -0.011355       0.033627             14.119401      13.727198      -1.301574       0.905506       5.496891       0.768387      23.134114           0.002641
           48              C       9.677551      14.347365       9.813762      -0.050914      43.180787 0.46643951E+03  0.11069454E+05                                10.614161                            7.146206       0.030030       2.001751                    0.999374      27.992881      78.717842       0.628620       0.410570      -1.076761       0.030469       0.024486      -0.034652       0.052237       0.010507       0.008394       0.010234      -0.020140      -0.005969      -0.015266      -0.007036       0.022302             14.082894      14.561749      -1.661933      -3.594816       5.464980       0.819785      22.221953           0.000753
           49              C       9.256532      14.371689       8.475947      -0.115314      38.489931 0.44533415E+03  0.10562085E+05                                10.035698                            7.116592      -0.045399       1.957113                    0.999466      29.725196      86.609475       0.605554       0.426471      -1.054955       0.027644       0.007219       0.005637       0.029121       0.013255       0.012366      -0.007694      -0.037957      -0.141608      -0.051190       0.004293       0.046897             12.798144      10.418312      -1.207658      -1.416900       5.289882       0.928228      22.686238           0.001876
           50              C       0.678569      13.432412       6.646041       0.635091      23.488296 0.24179350E+03  0.49579150E+04                                 7.604386                            5.536492       0.027004       2.078631                    0.999505      21.611538      59.930998       0.628341       0.475397      -1.019391       0.049735      -0.023225      -0.033022       0.064058       0.059497       0.030053      -0.003590      -0.139008      -0.166113      -0.089426      -0.030043       0.119469              9.288475      10.677097      -2.074473      -2.682918       4.677533       0.756113      12.510794           0.001091
           51              C      11.672098      13.999346      11.424753       0.618214      25.264116 0.26485377E+03  0.55629891E+04                                 8.070751                            5.841923      -0.159353       2.010541                    0.999414      22.259010      62.735829       0.603486       0.483211      -1.013943       0.036346       0.001842       0.060405       0.070521      -0.095801      -0.069625       0.038698       0.015066      -0.065928      -0.093610      -0.049994       0.143604             10.046124       8.928990       2.319047       3.168799       6.560099      -0.884645      14.649283          -0.000979
           52              C       8.623828      14.579377      10.854077       0.584178      24.686087 0.25925192E+03  0.54067890E+04                                 7.824315                            5.712364      -0.045638       2.039040                    0.999532      22.427897      62.627036       0.622225       0.471999      -1.021706      -0.010559       0.023478       0.068098       0.072802       0.069451       0.027703       0.035693      -0.136298      -0.080611      -0.086613      -0.036845       0.123458              9.576125      10.005432      -1.572360      -3.075245       4.755710      -0.446057      13.967233          -0.001267
           53              C       3.646869       6.019232       4.507408       0.644560      23.871167 0.25470996E+03  0.53006832E+04                                 7.781969                            5.741835      -0.234552       1.991123                    0.999329      21.942205      61.661412       0.606364       0.485385      -1.012283      -0.021909      -0.046253      -0.003030       0.051269      -0.067707       0.058188      -0.045469       0.073553      -0.037100      -0.074028      -0.048977       0.123006              9.524436       7.776007       3.702094      -1.368397      13.942730       1.230875       6.854571          -0.000537
           54              C       4.226652       7.396340       4.599090      -0.008338      41.714784 0.43799337E+03  0.10237770E+05                                10.417823                            6.958432      -0.153490       1.960134                    0.998702      27.048034      75.621464       0.632094       0.414559      -1.073571       0.006000       0.030000      -0.004927       0.030988      -0.002662      -0.019581       0.002086       0.008915       0.140002      -0.028782      -0.023383       0.052164             13.772337      13.617557       2.094034       1.716363      22.183305      -0.211093       5.516148           0.004524
           55              C       5.544981       7.695711       4.902203      -0.041535      41.471767 0.43691768E+03  0.10184003E+05                                10.309716                            6.890021       0.173752       2.061134                    0.999366      27.122538      75.183195       0.644933       0.407449      -1.080590      -0.024181       0.041611      -0.016626       0.050918       0.001597      -0.008035       0.003184      -0.006378       0.048532      -0.014085      -0.004572       0.018657             13.689655      15.311550      -2.920544       2.555688      20.060350      -1.658802       5.697066           0.003667
           56              C       6.020098       9.018557       4.904074      -0.113068      38.917924 0.43775398E+03  0.10341880E+05                                10.121638                            7.068533      -0.091195       1.944698                    0.999423      29.585728      86.145029       0.605727       0.428016      -1.053590      -0.013025      -0.015343      -0.018673       0.027454       0.012017      -0.003820       0.009873       0.045270       0.116905      -0.046404       0.006093       0.040311             13.091058      10.904360      -2.343873       1.243486      23.006450      -1.596097       5.362365           0.000647
           57              C       5.162772      10.058872       4.643996      -0.041228      43.222278 0.46396889E+03  0.11011516E+05                                10.642614                            7.149970      -0.152715       1.945679                    0.998781      27.978240      79.037385       0.624593       0.413191      -1.073556      -0.004170      -0.041696      -0.030818       0.052016       0.005415      -0.003826      -0.001911      -0.002818       0.099687      -0.022273      -0.011350       0.033623             14.119243      13.727100       0.905209       1.301604      23.133785      -0.768391       5.496846           0.002620
           58              C       3.797401       9.813762       4.363335      -0.050959      43.182031 0.46645765E+03  0.11069988E+05                                10.614316                            7.146326       0.030126       2.001773                    0.999375      27.993503      78.719837       0.628617       0.410568      -1.076763       0.030469      -0.034655      -0.024467       0.052230       0.008387      -0.010497      -0.010226      -0.007093       0.033113      -0.015249      -0.007026       0.022275             14.083052      14.562001      -3.594897       1.661981      22.222104      -0.819801       5.465050           0.000717
           59              C       3.376382       8.475947       4.339011      -0.115297      38.488502 0.44531889E+03  0.10561602E+05                                10.035348                            7.116404      -0.045264       1.957157                    0.999466      29.724602      86.606429       0.605572       0.426463      -1.054963       0.027647       0.005639      -0.007198       0.029119       0.012370      -0.013254       0.007693       0.051842       0.127723      -0.051196       0.004304       0.046892             12.797595      10.418040      -1.416806       1.207633      22.685026      -0.928182       5.289719           0.001872
           60              C       6.558719       6.646041       5.278288       0.635045      23.488513 0.24179542E+03  0.49579657E+04                                 7.604403                            5.536486       0.027072       2.078649                    0.999505      21.611869      59.932053       0.628346       0.475392      -1.019394       0.049715      -0.033041       0.023221       0.064051       0.030013      -0.059503       0.003572       0.013539       0.291553      -0.089383      -0.030085       0.119469              9.288541      10.677305      -2.683000       2.074525      12.510753      -0.756140       4.677566           0.001121
           61              C       5.791948      11.424753       4.711354       0.618232      25.263501 0.26484712E+03  0.55628199E+04                                 8.070637                            5.841863      -0.159358       2.010541                    0.999414      22.258818      62.735315       0.603487       0.483213      -1.013941       0.036354       0.060400      -0.001839       0.070521      -0.069634       0.095789      -0.038702       0.040516       0.010351      -0.093600      -0.050004       0.143604             10.045934       8.928786       3.168617      -2.319016      14.649023       0.884642       6.559994          -0.001000
           62              C       2.743678      10.854077       4.131323       0.584189      24.686020 0.25925166E+03  0.54067716E+04                                 7.824241                            5.712324      -0.045481       2.039088                    0.999532      22.427810      62.626323       0.622235       0.471993      -1.021712      -0.010562       0.068095      -0.023461       0.072794       0.027723      -0.069441      -0.035682      -0.027848       0.244765      -0.086620      -0.036833       0.123453              9.576006      10.005334      -3.075138       1.572357      13.967023       0.446061       4.755661          -0.001303
           63              C       3.646869      12.691468      14.203292       0.644561      23.870912 0.25470153E+03  0.53005038E+04                                 7.782119                            5.741856      -0.234764       1.991060                    0.999329      21.942405      61.663464       0.606340       0.485405      -1.012266      -0.021930       0.046263       0.003014       0.051286       0.067718      -0.058192      -0.045475       0.073558      -0.037161      -0.074032      -0.048991       0.123023              9.524791       7.776031      -3.702259       1.368376      13.943717       1.230941       6.854624          -0.000519
           64              C       4.226652      11.314360      14.111610      -0.008384      41.718417 0.43802309E+03  0.10238705E+05                                10.418595                            6.958754      -0.153684       1.960058                    0.998702      27.049260      75.627392       0.632064       0.414569      -1.073557       0.006018      -0.030017       0.004938       0.031010       0.002640       0.019583       0.002089       0.008908       0.139940      -0.028752      -0.023394       0.052146             13.773712      13.618473      -2.094369      -1.716458      22.186142      -0.211092       5.516521           0.004539
           65              C       5.544981      11.014989      13.808497      -0.041700      41.480570 0.43701216E+03  0.10186833E+05                                10.311277                            6.890847       0.173606       2.061046                    0.999366      27.125869      75.196588       0.644878       0.407458      -1.080576      -0.024206      -0.041622       0.016643       0.050944      -0.001569       0.007991       0.003171      -0.006398       0.048313      -0.014027      -0.004543       0.018570             13.692054      15.313781       2.921143      -2.556071      20.064536      -1.659129       5.697846           0.003692
           66              C       6.020098       9.692143      13.806626      -0.113131      38.922089 0.43779829E+03  0.10343266E+05                                10.122582                            7.069035      -0.091361       1.944630                    0.999423      29.587503      86.153713       0.605682       0.428033      -1.053571      -0.013037       0.015325       0.018670       0.027448      -0.012044       0.003799       0.009881       0.045282       0.116813      -0.046408       0.006128       0.040280             13.092563      10.905247       2.343899      -1.243557      23.009620      -1.596244       5.362821           0.000705
           67              C       5.162772       8.651828      14.066704      -0.041218      43.223626 0.46396933E+03  0.11011621E+05                                10.643213                            7.150202      -0.152987       1.945609                    0.998781      27.978104      79.039497       0.624547       0.413217      -1.073529      -0.004167       0.041681       0.030801       0.051994      -0.005391       0.003834      -0.001918      -0.002803       0.099750      -0.022259      -0.011386       0.033646             14.120417      13.727890      -0.905549      -1.301610      23.136222      -0.768411       5.497138           0.002639
           68              C       3.797401       8.896938      14.347365      -0.050885      43.180352 0.46642304E+03  0.11069045E+05                                10.614447                            7.146298       0.029923       2.001741                    0.999374      27.992052      78.717286       0.628583       0.410595      -1.076737       0.030449       0.034636       0.024453       0.052199      -0.008409       0.010518      -0.010217      -0.007080       0.033291      -0.015296      -0.007019       0.022315             14.083505      14.562439       3.595126      -1.662052      22.222951      -0.819814       5.465125           0.000762
           69              C       3.376382      10.234753      14.371689      -0.115377      38.493279 0.44537093E+03  0.10563258E+05                                10.036518                            7.117035      -0.045555       1.957055                    0.999466      29.726587      86.616980       0.605512       0.426489      -1.054935       0.027634      -0.005647       0.007203       0.029110      -0.012344       0.013251       0.007699       0.051832       0.127656      -0.051170       0.004298       0.046872             12.799417      10.419347       1.417197      -1.207815      22.688638      -0.928334       5.290266           0.001919
           70              C       6.558719      12.064659      13.432412       0.635099      23.488965 0.24179794E+03  0.49580432E+04                                 7.604598                            5.536575       0.026915       2.078592                    0.999505      21.611916      59.932843       0.628329       0.475402      -1.019386       0.049747       0.033020      -0.023225       0.064066      -0.030080       0.059503       0.003599       0.013550       0.291567      -0.089456      -0.030016       0.119473              9.288874      10.677411       2.683205      -2.074544      12.511550      -0.756209       4.677663           0.001143
           71              C       5.791948       7.285947      13.999346       0.618178      25.263988 0.26484697E+03  0.55628485E+04                                 8.070887                            5.841931      -0.159470       2.010501                    0.999414      22.259323      62.738117       0.603469       0.483225      -1.013929       0.036336      -0.060393       0.001868       0.070506       0.069624      -0.095783      -0.038713       0.040506       0.010303      -0.093585      -0.050011       0.143596             10.046449       8.929255      -3.168797       2.319194      14.649864       0.884665       6.560229          -0.000974
           72              C       2.743678       7.856623      14.579377       0.584116      24.685739 0.25924364E+03  0.54066139E+04                                 7.824442                            5.712390      -0.045555       2.039074                    0.999532      22.428020      62.628913       0.622200       0.472018      -1.021688      -0.010566      -0.068076       0.023440       0.072770      -0.027685       0.069445      -0.035681      -0.027823       0.244766      -0.086597      -0.036851       0.123448              9.576382      10.005650       3.075292      -1.572433      13.967686       0.446118       4.755810          -0.001243
           73              C       9.527019      13.862758      15.374582       0.644554      23.871427 0.25471273E+03  0.53007575E+04                                 7.782031                            5.741870      -0.234572       1.991114                    0.999329      21.942381      61.662088       0.606361       0.485386      -1.012283      -0.021920      -0.003027      -0.046255       0.051275       0.058191      -0.067706      -0.045473       0.055338      -0.091766      -0.074026      -0.048984       0.123010              9.524539       7.775997      -1.368385       3.702124       6.854619       1.230914      13.943002          -0.000533
           74              C      10.106802      13.954440      16.751690      -0.008330      41.715041 0.43799688E+03  0.10237871E+05                                10.417846                            6.958450      -0.153549       1.960111                    0.998702      27.048177      75.621889       0.632095       0.414558      -1.073572       0.006007      -0.004940       0.030006       0.030998      -0.019582      -0.002656       0.002086      -0.065541      -0.083384      -0.028779      -0.023386       0.052165             13.772389      13.617405       1.716328       2.094111       5.516158      -0.211069      22.183606           0.004525
           75              C      11.425131      14.257553      17.051061      -0.041574      41.472069 0.43692763E+03  0.10184268E+05                                10.309627                            6.890019       0.173760       2.061128                    0.999366      27.123004      75.184000       0.644946       0.407439      -1.080599      -0.024186      -0.016641       0.041614       0.050928      -0.008023       0.001588       0.003182      -0.027433      -0.014666      -0.014070      -0.004567       0.018637             13.689443      15.311055       2.555565      -2.920283       5.697001      -1.658733      20.060273           0.003670
           76              C       0.139948      14.259424      18.373907      -0.113078      38.917270 0.43774847E+03  0.10341686E+05                                10.121420                            7.068428      -0.091177       1.944699                    0.999423      29.585685      86.143782       0.605741       0.428008      -1.053597      -0.013029      -0.018680      -0.015340       0.027459      -0.003815       0.012022       0.009877      -0.035817      -0.126369      -0.046411       0.006098       0.040313             13.090717      10.903955       1.243402      -2.343542       5.362257      -1.596001      23.005939           0.000630
           77              C      11.042922      13.999346       0.703522      -0.041237      43.222210 0.46396870E+03  0.11011510E+05                                10.642616                            7.149985      -0.152788       1.945659                    0.998781      27.978169      79.037176       0.624590       0.413193      -1.073554      -0.004169      -0.030819      -0.041692       0.052013      -0.003829       0.005408      -0.001912      -0.051259      -0.045620      -0.022269      -0.011359       0.033628             14.119241      13.727058       1.301568       0.905436       5.496843      -0.768367      23.133822           0.002623
           78              C       9.677551      13.718685       0.458412      -0.050932      43.180206 0.46643581E+03  0.11069334E+05                                10.614042                            7.146172       0.030081       2.001769                    0.999374      27.992729      78.717064       0.628623       0.410569      -1.076763       0.030464      -0.024470      -0.034651       0.052226      -0.010501       0.008394      -0.010221      -0.020129      -0.005959      -0.015263      -0.007023       0.022285             14.082653      14.561569       1.661919      -3.594683       5.464917      -0.819752      22.221473           0.000735
           79              C       9.256532      13.694361      17.831297      -0.115304      38.488203 0.44531524E+03  0.10561487E+05                                10.035284                            7.116363      -0.045311       1.957145                    0.999466      29.724479      86.605786       0.605576       0.426462      -1.054964       0.027643      -0.007212       0.005641       0.029120      -0.013252       0.012361       0.007697      -0.037947      -0.141618      -0.051190       0.004297       0.046893             12.797541      10.417891       1.207607      -1.416775       5.289687      -0.928162      22.685045           0.001882
           80              C       0.678569      14.633638      16.001391       0.635079      23.488035 0.24179137E+03  0.49578529E+04                                 7.604306                            5.536455       0.027022       2.078641                    0.999505      21.611355      59.930088       0.628347       0.475394      -1.019394       0.049734       0.023219      -0.033030       0.064059      -0.059504       0.030034       0.003578      -0.139022      -0.166109      -0.089409      -0.030069       0.119479              9.288366      10.676961       2.074448      -2.682866       4.677501      -0.756100      12.510637           0.001128
           81              C      11.672098      14.066704       2.069403       0.618227      25.263593 0.26484784E+03  0.55628393E+04                                 8.070668                            5.841878      -0.159421       2.010520                    0.999414      22.258846      62.735440       0.603485       0.483214      -1.013940       0.036348      -0.001852       0.060399       0.070517       0.095785      -0.069634      -0.038704       0.015084      -0.065953      -0.093595      -0.050007       0.143601             10.045985       8.928864      -2.319033       3.168679       6.560031       0.884654      14.649061          -0.000998
           82              C       8.623828      13.486673       1.498727       0.584162      24.685677 0.25924728E+03  0.54066664E+04                                 7.824217                            5.712308      -0.045519       2.039079                    0.999532      22.427719      62.626324       0.622229       0.471998      -1.021707      -0.010560      -0.023460       0.068090       0.072788      -0.069443       0.027714      -0.035679      -0.136306      -0.080613      -0.086618      -0.036834       0.123451              9.575961      10.005270       1.572353      -3.075051       4.755649       0.446088      13.966965          -0.001288
           83              C       9.527019       4.847942       3.336118       0.644513      23.872000 0.25471458E+03  0.53008430E+04                                 7.782288                            5.741957      -0.234734       1.991057                    0.999329      21.943242      61.666202       0.606342       0.485397      -1.012270      -0.021932       0.002993       0.046266       0.051289      -0.058196       0.067705      -0.045475       0.055382      -0.091681      -0.074007      -0.049009       0.123016              9.525019       7.776186       1.368394      -3.702361       6.854747       1.231007      13.944122          -0.000546
           84              C      10.106802       4.756260       1.959010      -0.008328      41.718205 0.43801915E+03  0.10238594E+05                                10.418596                            6.958756      -0.153804       1.960022                    0.998702      27.049050      75.626840       0.632059       0.414573      -1.073554       0.006018       0.004950      -0.030017       0.031012       0.019588       0.002651       0.002078      -0.065537      -0.083404      -0.028782      -0.023387       0.052169             13.773736      13.618322      -1.716413      -2.094569       5.516518      -0.211059      22.186369           0.004504
           85              C      11.425131       4.453147       1.659639      -0.041675      41.478022 0.43698949E+03  0.10186132E+05                                10.310727                            6.890591       0.173642       2.061067                    0.999366      27.125141      75.192962       0.644903       0.407449      -1.080586      -0.024196       0.016652      -0.041611       0.050933       0.007994      -0.001575       0.003171      -0.027379      -0.014556      -0.014041      -0.004539       0.018580             13.691152      15.312716      -2.555852       2.920612       5.697548      -1.658960      20.063193           0.003664
           86              C       0.139948       4.451276       0.336793      -0.113105      38.919422 0.43777028E+03  0.10342369E+05                                10.121881                            7.068654      -0.091241       1.944670                    0.999423      29.586634      86.148310       0.605723       0.428014      -1.053590      -0.013035       0.018688       0.015329       0.027462       0.003795      -0.012040       0.009878      -0.035783      -0.126368      -0.046417       0.006123       0.040293             13.091504      10.904403      -1.243438       2.343409       5.362482      -1.596086      23.007627           0.000639
           87              C      11.042922       4.711354      18.007178      -0.041232      43.223657 0.46397732E+03  0.11011802E+05                                10.642990                            7.150125      -0.152938       1.945611                    0.998781      27.978441      79.039102       0.624572       0.413201      -1.073545      -0.004164       0.030831       0.041692       0.052020       0.003821      -0.005401      -0.001920      -0.051263      -0.045626      -0.022263      -0.011367       0.033630             14.120024      13.727565      -1.301573      -0.905755       5.497034      -0.768424      23.135472           0.002626
           88              C       9.677551       4.992015      18.252288      -0.050900      43.180388 0.46642864E+03  0.11069154E+05                                10.614210                            7.146183       0.029970       2.001742                    0.999374      27.992447      78.716971       0.628612       0.410577      -1.076755       0.030464       0.024479       0.034643       0.052224       0.010516      -0.008399      -0.010228      -0.020167      -0.005993      -0.015282      -0.007031       0.022313             14.083139      14.561900      -1.661962       3.594854       5.465014      -0.819818      22.222503           0.000746
           89              C       9.256532       5.016339       0.879403      -0.115351      38.491977 0.44535543E+03  0.10562752E+05                                10.036147                            7.116813      -0.045552       1.957059                    0.999465      29.726071      86.613649       0.605536       0.426477      -1.054947       0.027638       0.007221      -0.005638       0.029117       0.013254      -0.012360       0.007698      -0.037938      -0.141589      -0.051182       0.004296       0.046886             12.798932      10.418793      -1.207717       1.417015       5.290094      -0.928302      22.687910           0.001859
           90              C       0.678569       4.077062       2.709309       0.635094      23.488755 0.24179760E+03  0.49580257E+04                                 7.604528                            5.536569       0.026949       2.078610                    0.999505      21.611690      59.931804       0.628331       0.475402      -1.019388       0.049748      -0.023223       0.033010       0.064061       0.059498      -0.030081       0.003598      -0.139012      -0.166131      -0.089457      -0.030018       0.119475              9.288707      10.677230      -2.074502       2.683007       4.677608      -0.756146      12.511282           0.001109
           91              C      11.672098       4.643996      16.641297       0.618183      25.264017 0.26484948E+03  0.55628912E+04                                 8.070809                            5.841915      -0.159404       2.010528                    0.999414      22.259041      62.736418       0.603479       0.483217      -1.013937       0.036336       0.001852      -0.060406       0.070517      -0.095799       0.069621      -0.038703       0.015082      -0.065895      -0.093604      -0.049996       0.143600             10.046321       8.929124       2.319084      -3.168906       6.560138       0.884632      14.649702          -0.000986
           92              C       8.623828       5.224027      17.211973       0.584140      24.685844 0.25924666E+03  0.54066665E+04                                 7.824350                            5.712355      -0.045616       2.039053                    0.999532      22.427825      62.627319       0.622216       0.472007      -1.021699      -0.010558       0.023469      -0.068094       0.072795       0.069451      -0.027694      -0.035695      -0.136291      -0.080629      -0.086604      -0.036853       0.123457              9.576250      10.005501      -1.572389       3.075282       4.755732       0.446049      13.967516          -0.001271
           93              C       3.646869      15.374582       4.847942       0.644543      23.871602 0.25471359E+03  0.53007963E+04                                 7.782128                            5.741914      -0.234673       1.991079                    0.999329      21.942732      61.663823       0.606352       0.485392      -1.012277      -0.021918      -0.046258       0.003015       0.051277      -0.067705      -0.058190       0.045473       0.073547      -0.037162      -0.074021      -0.048989       0.123010              9.524679       7.776066       3.702174       1.368401      13.943313      -1.230927       6.854658          -0.000570
           94              C       4.226652      16.751690       4.756260      -0.008326      41.715761 0.43800130E+03  0.10238020E+05                                10.418033                            6.958525      -0.153620       1.960088                    0.998702      27.048334      75.622967       0.632085       0.414563      -1.073567       0.006009       0.030005       0.004943       0.030997      -0.002659       0.019584      -0.002082       0.008922       0.140011      -0.028784      -0.023385       0.052168             13.772713      13.617583       2.094196      -1.716341      22.184316       0.211077       5.516241           0.004498
           95              C       5.544981      17.051061       4.453147      -0.041586      41.472861 0.43693606E+03  0.10184524E+05                                10.309781                            6.890104       0.173726       2.061114                    0.999366      27.123285      75.185251       0.644939       0.407441      -1.080597      -0.024185       0.041611       0.016640       0.050924       0.001590       0.008015      -0.003179      -0.006392       0.048460      -0.014067      -0.004558       0.018626             13.689658      15.311245      -2.920315      -2.555597      20.060661       1.658768       5.697069           0.003644
           96              C       6.020098      18.373907       4.451276      -0.113068      38.916724 0.43774228E+03  0.10341498E+05                                10.121316                            7.068372      -0.091167       1.944706                    0.999423      29.585411      86.142664       0.605745       0.428008      -1.053598      -0.013028      -0.015338       0.018684       0.027461       0.012024       0.003805      -0.009873       0.045282       0.116930      -0.046416       0.006099       0.040317             13.090554      10.903810      -2.343390      -1.243382      23.005645       1.595983       5.362208           0.000613
           97              C       5.162772       0.703522       4.711354      -0.041239      43.222641 0.46397483E+03  0.11011684E+05                                10.642640                            7.150000      -0.152780       1.945655                    0.998781      27.978419      79.037795       0.624594       0.413189      -1.073558      -0.004162      -0.041699       0.030844       0.052034       0.005414       0.003812       0.001921      -0.002826       0.099704      -0.022275      -0.011352       0.033628             14.119283      13.727128       0.905572      -1.301573      23.133862       0.768396       5.496860           0.002631
           98              C       3.797401       0.458412       4.992015      -0.050939      43.181240 0.46644623E+03  0.11069650E+05                                10.614217                            7.146251       0.030044       2.001752                    0.999374      27.993111      78.718519       0.628619       0.410569      -1.076762       0.030472      -0.034656       0.024495       0.052246       0.008392       0.010507       0.010238      -0.007086       0.033175      -0.015261      -0.007040       0.022301             14.082962      14.561811      -3.594792      -1.661946      22.222068       0.819813       5.465007           0.000742
           99              C       3.376382      17.831297       5.016339      -0.115310      38.489005 0.44532308E+03  0.10561734E+05                                10.035464                            7.116450      -0.045366       1.957125                    0.999466      29.724822      86.607416       0.605568       0.426465      -1.054961       0.027645       0.005639       0.007218       0.029123       0.012367       0.013256      -0.007689       0.051835       0.127738      -0.051193       0.004296       0.046897             12.797830      10.418048      -1.416828      -1.207621      22.685673       0.928210       5.289771           0.001843
          100              C       6.558719      16.001391       4.077062       0.635071      23.488431 0.24179587E+03  0.49579697E+04                                 7.604387                            5.536505       0.027008       2.078631                    0.999505      21.611596      59.930960       0.628344       0.475394      -1.019394       0.049731      -0.033026      -0.023221       0.064056       0.030041       0.059499      -0.003584       0.013545       0.291567      -0.089413      -0.030057       0.119470              9.288459      10.677070      -2.682885      -2.074469      12.510777       0.756101       4.677530           0.001086
          101              C       5.791948       2.069403       4.643996       0.618227      25.263748 0.26484996E+03  0.55628837E+04                                 8.070662                            5.841877      -0.159339       2.010551                    0.999414      22.258727      62.734683       0.603490       0.483210      -1.013944       0.036347       0.060410       0.001838       0.070526      -0.069627      -0.095807       0.038697       0.040495       0.010371      -0.093616      -0.049992       0.143608             10.045998       8.928885       3.168817       2.318988      14.649096      -0.884621       6.560013          -0.000986
          102              C       2.743678       1.498727       5.224027       0.584164      24.685785 0.25924844E+03  0.54066951E+04                                 7.824256                            5.712330      -0.045576       2.039066                    0.999532      22.427637      62.626069       0.622227       0.472000      -1.021707      -0.010553       0.068105       0.023487       0.072810       0.027709       0.069452       0.035698      -0.027851       0.244745      -0.086618      -0.036843       0.123461              9.576044      10.005370      -3.075211      -1.572355      13.967098      -0.446021       4.755665          -0.001283
          103              C       3.646869       3.336118      13.862758       0.644504      23.871391 0.25470691E+03  0.53006423E+04                                 7.782182                            5.741885      -0.234692       1.991079                    0.999329      21.942794      61.664660       0.606344       0.485400      -1.012269      -0.021924       0.046261      -0.003003       0.051282       0.067699       0.058200       0.045478       0.073530      -0.037245      -0.074001      -0.049015       0.123016              9.524894       7.776143      -3.702334      -1.368385      13.943844      -1.230992       6.854697          -0.000545
          104              C       4.226652       1.959010      13.954440      -0.008329      41.717531 0.43801040E+03  0.10238349E+05                                10.418574                            6.958740      -0.153801       1.960032                    0.998702      27.048617      75.625714       0.632052       0.414580      -1.073549       0.006011      -0.030008      -0.004951       0.031002       0.002665      -0.019587      -0.002078       0.008952       0.140041      -0.028804      -0.023376       0.052180             13.773733      13.618362      -2.094615       1.716414      22.186324       0.211050       5.516514           0.004511
          105              C       5.544981       1.659639      14.257553      -0.041623      41.475574 0.43695794E+03  0.10185224E+05                                10.310450                            6.890411       0.173585       2.061070                    0.999366      27.123924      75.189212       0.644901       0.407457      -1.080580      -0.024181      -0.041604      -0.016652       0.050921      -0.001588      -0.008018      -0.003182      -0.006405       0.048454      -0.014072      -0.004553       0.018625             13.690818      15.312498       2.920631       2.555823      20.062532       1.658917       5.697424           0.003662
          106              C       6.020098       0.336793      14.259424      -0.113133      38.920365 0.43777978E+03  0.10342673E+05                                10.122103                            7.068766      -0.091293       1.944649                    0.999423      29.587085      86.150584       0.605712       0.428019      -1.053585      -0.013033       0.015343      -0.018689       0.027469      -0.012021      -0.003807      -0.009876       0.045295       0.116845      -0.046407       0.006117       0.040290             13.091835      10.904833       2.343748       1.243518      23.008081       1.596149       5.362590           0.000647
          107              C       5.162772      18.007178      13.999346      -0.041301      43.226275 0.46400796E+03  0.11012739E+05                                10.643445                            7.150385      -0.152928       1.945601                    0.998781      27.979589      79.043760       0.624556       0.413204      -1.073541      -0.004173       0.041699      -0.030825       0.052023      -0.005419      -0.003826       0.001912      -0.002838       0.099617      -0.022269      -0.011332       0.033600             14.120655      13.728165      -0.905573       1.301655      23.136561       0.768449       5.497240           0.002631
          108              C       3.797401      18.252288      13.718685      -0.050991      43.184590 0.46647682E+03  0.11070623E+05                                10.614953                            7.146601       0.029953       2.001715                    0.999374      27.994089      78.723668       0.628585       0.410582      -1.076747       0.030470       0.034653      -0.024472       0.052232      -0.008384      -0.010495       0.010223      -0.007072       0.033110      -0.015239      -0.007031       0.022270             14.084208      14.562926       3.595294       1.662093      22.224343       0.819880       5.465356           0.000750
          109              C       3.376382       0.879403      13.694361      -0.115349      38.491314 0.44534623E+03  0.10562495E+05                                10.036129                            7.116802      -0.045578       1.957062                    0.999465      29.725495      86.612255       0.605528       0.426485      -1.054941       0.027637      -0.005632      -0.007221       0.029115      -0.012371      -0.013251      -0.007703       0.051831       0.127672      -0.051186       0.004310       0.046876             12.798907      10.418738       1.416926       1.207704      22.687894       0.928270       5.290089           0.001873
          110              C       6.558719       2.709309      14.633638       0.635047      23.488492 0.24179396E+03  0.49579362E+04                                 7.604505                            5.536542       0.026973       2.078623                    0.999505      21.611580      59.931565       0.628330       0.475404      -1.019385       0.049738       0.033013       0.023209       0.064050      -0.030053      -0.059503      -0.003584       0.013561       0.291585      -0.089428      -0.030051       0.119479              9.288712      10.677322       2.683047       2.074520      12.511203       0.756151       4.677610           0.001119
          111              C       5.791948      16.641297      14.066704       0.618234      25.263436 0.26484267E+03  0.55627194E+04                                 8.070729                            5.841869      -0.159491       2.010499                    0.999414      22.258776      62.735762       0.603476       0.483222      -1.013933       0.036353      -0.060401      -0.001852       0.070521       0.069645       0.095782       0.038700       0.040530       0.010357      -0.093599      -0.050006       0.143605             10.046187       8.928915      -3.168784      -2.319039      14.649581      -0.884646       6.560066          -0.000973
          112              C       2.743678      17.211973      13.486673       0.584139      24.686170 0.25924937E+03  0.54067418E+04                                 7.824422                            5.712384      -0.045619       2.039042                    0.999532      22.428052      62.628236       0.622214       0.472007      -1.021698      -0.010564      -0.068087      -0.023456       0.072784      -0.027731      -0.069449       0.035676      -0.027857       0.244746      -0.086630      -0.036822       0.123453              9.576351      10.005582       3.075323       1.572400      13.967705      -0.446068       4.755767          -0.001266
          113              O       9.723416       3.500772      13.376279      -0.542219      31.251469 0.47650425E+03  0.11137146E+05                                 7.851860                            6.736416       0.483014       2.202058                    0.998383      27.399164      71.489695       0.733798       0.357127      -1.138157      -0.004067       0.027485      -0.017400       0.032783       0.039443       0.062883      -0.009726       0.004886      -0.035530      -0.079246       0.007909       0.071337              8.693496       6.052947      -0.020370      -0.535719       8.064575      -3.880958      11.962968           0.046568
          114              O       8.707326       5.463524      13.007679      -0.561925      31.373011 0.47109227E+03  0.10936402E+05                                 7.788112                            6.598901       0.542116       2.227725                    0.997243      27.144717      69.690605       0.761148       0.346632      -1.151169       0.011736      -0.006781       0.006001       0.014823      -0.029667       0.010426       0.067477       0.038789      -0.120847      -0.095400       0.030117       0.065284              8.792480      10.098471      -3.170632      -4.062679       7.269797       1.780449       9.009172           0.004362
          115              O       0.366921       5.190348      13.265886      -0.507847      33.320676 0.49177099E+03  0.11572836E+05                                 8.258060                            6.885762       0.280984       2.169246                    0.995183      26.483214      69.099976       0.719875       0.361553      -1.135845      -0.012975       0.006719      -0.009744       0.017563      -0.030147      -0.025269      -0.010844      -0.079791       0.078116      -0.070785       0.032704       0.038081              9.464840       8.131591       0.692128       1.109754       4.907517      -0.165848      15.355412           0.005553
          116              O       1.800502       5.712377      11.649282      -0.610272      37.342172 0.53279087E+03  0.12766329E+05                                 8.787638                            7.047188       0.484870       2.176325                    0.999426      28.485591      74.510841       0.731292       0.349547      -1.147762      -0.057463      -0.023270       0.007710       0.062473      -0.019808      -0.023174       0.010402      -0.019646      -0.189121      -0.069217       0.011774       0.057443             10.172394      16.328376       3.316769       2.046619       6.294044       0.350346       7.894762           0.034976
          117              O       0.858502       3.882470       7.100711      -0.479938      28.801010 0.39264553E+03  0.86996269E+04                                 7.372251                            5.993040       0.715682       2.319747                    0.997981      25.341186      63.324810       0.805900       0.343024      -1.155493      -0.004057       0.007546       0.006023       0.010473      -0.010512       0.003489       0.043299       0.032580      -0.137880      -0.070921       0.026814       0.044107              8.592530       9.836622      -3.290122      -3.910076       6.734085       1.682396       9.206882           0.005202
          118              O      11.422779       5.652502       6.462676      -0.574341      36.636132 0.56523713E+03  0.13803992E+05                                 8.816043                            7.395404       0.267887       2.113207                    0.997708      28.743043      76.964467       0.691206       0.362848      -1.132272       0.048759      -0.034735      -0.018153       0.062558       0.043687       0.067946      -0.045592      -0.026839      -0.010570      -0.107966       0.046869       0.061098              9.925984      10.130134      -2.294529       1.532733       8.236548      -3.327344      11.411270           0.029465
          119              O       8.935476       4.441920       6.631072      -0.621032      42.887373 0.64609759E+03  0.16291991E+05                                 9.806517                            7.863456       0.138410       2.063189                    0.998619      29.445395      79.747581       0.676815       0.358889      -1.136990       0.008726      -0.066871       0.035845       0.076373      -0.020582      -0.035068      -0.009344      -0.042131       0.082329      -0.058333       0.015123       0.043210             11.920280       9.201590       0.826914       2.422563       6.677500      -1.877483      19.881750           0.034773
          120              O       7.512480       3.734656       8.146639      -0.470893      23.562573 0.34613982E+03  0.74413444E+04                                 6.306234                            5.607187       0.854074       2.340405                    0.999300      25.560712      63.195730       0.836443       0.340620      -1.155963       0.011841      -0.004740      -0.007555       0.014825      -0.014704      -0.039963       0.033575      -0.056823      -0.253544      -0.102934       0.017434       0.085500              6.593701       8.976643       1.848282      -0.080718       4.763098      -0.211108       6.041362           0.019808
          121              O       9.723416      15.209928       5.334421      -0.542248      31.252606 0.47652716E+03  0.11137810E+05                                 7.851990                            6.736535       0.483269       2.202120                    0.998384      27.400053      71.492334       0.733799       0.357122      -1.138161      -0.004074      -0.027468       0.017387       0.032763      -0.039441      -0.062902      -0.009716       0.004856      -0.035573      -0.079263       0.007913       0.071350              8.693589       6.052988       0.020404       0.535667       8.064686      -3.880987      11.963092           0.046460
          122              O       8.707326      13.247176       5.703021      -0.561939      31.373445 0.47110298E+03  0.10936701E+05                                 7.788085                            6.598905       0.542239       2.227746                    0.997244      27.145428      69.692341       0.761161       0.346624      -1.151177       0.011756       0.006802      -0.006013       0.014853       0.029677      -0.010408       0.067461       0.038769      -0.120839      -0.095378       0.030086       0.065292              8.792355      10.098237       3.170565       4.062535       7.269782       1.780387       9.009046           0.004301
          123              O       0.366921      13.520352       5.444814      -0.507776      33.319480 0.49175188E+03  0.11572284E+05                                 8.257903                            6.885668       0.280802       2.169198                    0.995182      26.482755      69.098674       0.719873       0.361557      -1.135841      -0.013020      -0.006697       0.009727       0.017578       0.030149       0.025276      -0.010853      -0.079791       0.078121      -0.070792       0.032705       0.038087              9.464567       8.131367      -0.692089      -1.109806       4.907427      -0.165818      15.354908           0.005524
          124              O       1.800502      12.998323       7.061418      -0.610195      37.333275 0.53265832E+03  0.12762228E+05                                 8.785799                            7.045983       0.485231       2.176436                    0.999427      28.484359      74.502434       0.731413       0.349515      -1.147800      -0.057517       0.023266      -0.007679       0.062517       0.019824       0.023169       0.010380      -0.019700      -0.189024      -0.069184       0.011740       0.057444             10.169894      16.324021      -3.315785      -2.045416       6.292819       0.350049       7.892842           0.035007
          125              O       0.858502      14.828230      11.609989      -0.479784      28.795968 0.39256726E+03  0.86974470E+04                                 7.371384                            5.992446       0.715581       2.319762                    0.997980      25.339033      63.317519       0.805941       0.343025      -1.155494      -0.004029      -0.007496      -0.005980       0.010401       0.010513      -0.003496       0.043294       0.032555      -0.138022      -0.070944       0.026826       0.044118              8.591396       9.835343       3.289584       3.909433       6.733319       1.682108       9.205526           0.005213
          126              O      11.422779      13.058198      12.248024      -0.574191      36.627472 0.56508607E+03  0.13799265E+05                                 8.814358                            7.394194       0.267951       2.113243                    0.997711      28.740852      76.953589       0.691300       0.362826      -1.132299       0.048863       0.034745       0.018182       0.062653      -0.043687      -0.067885      -0.045587      -0.026868      -0.010661      -0.107921       0.046898       0.061023              9.923875      10.127737       2.293790      -1.532141       8.235137      -3.326608      11.408751           0.029625
          127              O       8.935476      14.268780      12.079628      -0.621002      42.888405 0.64612164E+03  0.16292724E+05                                 9.806624                            7.863579       0.138516       2.063195                    0.998622      29.446075      79.749325       0.676814       0.358887      -1.136994       0.008715       0.066958      -0.035820       0.076436       0.020577       0.035078      -0.009359      -0.042156       0.082259      -0.058342       0.015144       0.043198             11.920295       9.201859      -0.826872      -2.422828       6.677545      -1.877347      19.881482           0.034823
          128              O       7.512480      14.976044      10.564061      -0.470728      23.556237 0.34602495E+03  0.74382365E+04                                 6.305048                            5.606213       0.854141       2.340496                    0.999300      25.557415      63.184280       0.836528       0.340614      -1.155971       0.011824       0.004788       0.007614       0.014856       0.014699       0.039947       0.033596      -0.056815      -0.253492      -0.102917       0.017422       0.085494              6.592401       8.974784      -1.847820       0.080745       4.762300      -0.211056       6.040118           0.019867
          129              O       3.843266       5.334421       3.500772      -0.542158      31.249813 0.47647749E+03  0.11136337E+05                                 7.851475                            6.736156       0.483204       2.202112                    0.998384      27.399052      71.488240       0.733826       0.357119      -1.138166      -0.004068       0.017432       0.027469       0.032786      -0.062863       0.039429       0.009694       0.020186       0.010489      -0.079211       0.007894       0.071317              8.692960       6.052691       0.535643      -0.020369      11.961967       3.880633       8.064222           0.046599
          130              O       2.827176       5.703021       5.463524      -0.561815      31.368591 0.47101418E+03  0.10934105E+05                                 7.787295                            6.598292       0.542243       2.227797                    0.997243      27.143074      69.684209       0.761196       0.346625      -1.151178       0.011728      -0.005992      -0.006738       0.014794      -0.010421      -0.029669      -0.067465       0.079821       0.002339      -0.095388       0.030099       0.065289              8.791425      10.097273       4.061960      -3.170234       9.007888      -1.780177       7.269114           0.004352
          131              O       6.247071       5.444814       5.190348      -0.507865      33.321766 0.49179512E+03  0.11573551E+05                                 8.258211                            6.885924       0.280944       2.169217                    0.995183      26.483999      69.102568       0.719867       0.361553      -1.135845      -0.012955       0.009754       0.006733       0.017559       0.025266      -0.030150       0.010850      -0.078952       0.080616      -0.070784       0.032700       0.038084              9.464915       8.131800      -1.109791       0.692143      15.355347       0.165848       4.907600           0.005536
          132              O       7.680652       7.061418       5.712377      -0.610225      37.338294 0.53273158E+03  0.12764510E+05                                 8.786877                            7.046686       0.485046       2.176389                    0.999426      28.484777      74.506736       0.731337       0.349537      -1.147774      -0.057448      -0.007711      -0.023245       0.062451       0.023180      -0.019810      -0.010387       0.084715       0.124051      -0.069212       0.011771       0.057441             10.171345      16.326559      -2.046079       3.316355       7.893933      -0.350206       6.293543           0.034939
          133              O       6.738652      11.609989       3.882470      -0.479799      28.795829 0.39256643E+03  0.86974164E+04                                 7.371310                            5.992405       0.715668       2.319785                    0.997980      25.339192      63.317686       0.805951       0.343021      -1.155498      -0.004031      -0.006003       0.007512       0.010426      -0.003500      -0.010515      -0.043289       0.085261       0.020157      -0.070929       0.026819       0.044110              8.591261       9.835162       3.909291      -3.289533       9.205382      -1.682050       6.733240           0.005187
          134              O       5.542629      12.248024       5.652502      -0.574267      36.631338 0.56515832E+03  0.13801512E+05                                 8.815068                            7.394745       0.267874       2.113202                    0.997710      28.742179      76.959249       0.691261       0.362834      -1.132289       0.048833       0.018163      -0.034747       0.062625      -0.067896       0.043683       0.045582      -0.008099       0.045555      -0.107920       0.046877       0.061043              9.924698      10.128656      -1.532344      -2.294042      11.409760       3.326859       8.235680           0.029506
          135              O       3.055326      12.079628       4.441920      -0.620993      42.887060 0.64609815E+03  0.16291985E+05                                 9.806435                            7.863453       0.138461       2.063193                    0.998620      29.445526      79.747505       0.676817       0.358888      -1.136992       0.008732      -0.035840      -0.066939       0.076430       0.035070      -0.020572       0.009338      -0.062208       0.022116      -0.058331       0.015140       0.043191             11.920028       9.201626      -2.422702       0.826877      19.881069       1.877291       6.677390           0.034777
          136              O       1.632330      10.564061       3.734656      -0.470679      23.555332 0.34600801E+03  0.74377689E+04                                 6.304820                            5.606018       0.854297       2.340547                    0.999300      25.557246      63.183079       0.836557       0.340607      -1.155979       0.011829       0.007570      -0.004777       0.014834       0.039968      -0.014694      -0.033587       0.098323       0.211959      -0.102919       0.017431       0.085488              6.592157       8.974472       0.080802       1.847741       6.039867       0.211058       4.762131           0.019762
          137              O       3.843266      13.376279      15.209928      -0.542262      31.253443 0.47654026E+03  0.11138202E+05                                 7.852182                            6.736656       0.483230       2.202111                    0.998383      27.400115      71.492947       0.733787       0.357125      -1.138158      -0.004069      -0.017405      -0.027471       0.032775       0.062899      -0.039448       0.009713       0.020215       0.010478      -0.079260       0.007905       0.071355              8.693899       6.053103      -0.535721       0.020394      11.963743       3.881172       8.064850           0.046544
          138              O       2.827176      13.007679      13.247176      -0.561987      31.375058 0.47113091E+03  0.10937522E+05                                 7.788393                            6.599126       0.542205       2.227727                    0.997244      27.145958      69.694469       0.761143       0.346627      -1.151173       0.011762       0.005988       0.006812       0.014852       0.010415       0.029673      -0.067461       0.079784       0.002200      -0.095375       0.030096       0.065279              8.792785      10.098638      -4.062862       3.170701       9.009691      -1.780531       7.270027           0.004353
          139              O       6.247071      13.265886      13.520352      -0.507780      33.320163 0.49175807E+03  0.11572468E+05                                 8.258045                            6.885711       0.280801       2.169196                    0.995182      26.482850      69.099074       0.719870       0.361557      -1.135840      -0.013043      -0.009732      -0.006690       0.017595      -0.025269       0.030150       0.010847      -0.078953       0.080624      -0.070787       0.032704       0.038083              9.464883       8.131446       1.109948      -0.692108      15.355702       0.165775       4.907502           0.005579
          140              O       7.680652      11.649282      12.998323      -0.610225      37.334918 0.53268357E+03  0.12762989E+05                                 8.786082                            7.046160       0.485140       2.176400                    0.999427      28.484895      74.504386       0.731402       0.349516      -1.147799      -0.057538       0.007643       0.023282       0.062539      -0.023172       0.019828      -0.010372       0.084690       0.124053      -0.069196       0.011747       0.057448             10.170322      16.324739       2.045712      -3.315983       7.893212      -0.350150       6.293015           0.035088
          141              O       6.738652       7.100711      14.828230      -0.479951      28.802458 0.39266642E+03  0.87002246E+04                                 7.372602                            5.993272       0.715568       2.319709                    0.997980      25.341361      63.326190       0.805868       0.343033      -1.155483      -0.004062       0.005972      -0.007533       0.010436       0.003484       0.010506      -0.043317       0.085270       0.020113      -0.070952       0.026833       0.044119              8.593023       9.837235      -3.910429       3.290323       9.207432      -1.682511       6.734403           0.005210
          142              O       5.542629       6.462676      13.058198      -0.574281      36.633682 0.56518841E+03  0.13802504E+05                                 8.815701                            7.395116       0.267861       2.113221                    0.997709      28.741699      76.960008       0.691215       0.362851      -1.132270       0.048785      -0.018198       0.034747       0.062598       0.067928      -0.043680       0.045610      -0.008155       0.045583      -0.107961       0.046877       0.061084              9.925617      10.129806       1.532659       2.294448      11.410739       3.327231       8.236308           0.029516
          143              O       3.055326       6.631072      14.268780      -0.621018      42.885514 0.64606421E+03  0.16290929E+05                                 9.806250                            7.863253       0.138512       2.063231                    0.998620      29.444538      79.744565       0.676824       0.358889      -1.136991       0.008704       0.035816       0.066881       0.076365      -0.035082       0.020585       0.009360      -0.062235       0.022033      -0.058350       0.015128       0.043222             11.919942       9.201349       2.422351      -0.826901      19.881090       1.877487       6.677388           0.034770
          144              O       1.632330       8.146639      14.976044      -0.471033      23.565987 0.34620313E+03  0.74430832E+04                                 6.307052                            5.607879       0.853707       2.340278                    0.999299      25.561520      63.200374       0.836347       0.340641      -1.155939       0.011830      -0.007637       0.004751       0.014861      -0.039923       0.014708      -0.033588       0.098395       0.212014      -0.102930       0.017426       0.085504              6.594586       8.977834      -0.080620      -1.848571       6.042256       0.211122       4.763667           0.019842
          145              O       9.723416      12.856122      14.689771      -0.542168      31.249734 0.47647513E+03  0.11136263E+05                                 7.851436                            6.736114       0.483234       2.202124                    0.998384      27.399034      71.488032       0.733833       0.357116      -1.138169      -0.004080       0.027465       0.017422       0.032779       0.039440      -0.062879       0.009695       0.004851      -0.035534      -0.079231       0.007894       0.071337              8.692937       6.052641      -0.020366       0.535637       8.064180       3.880640      11.961991           0.046588
          146              O       8.707326      14.818874      15.058371      -0.561850      31.369458 0.47103144E+03  0.10934606E+05                                 7.787391                            6.598378       0.542253       2.227782                    0.997243      27.143839      69.686483       0.761197       0.346622      -1.151181       0.011733      -0.006769      -0.005998       0.014814      -0.029671      -0.010419      -0.067465       0.038756      -0.120876      -0.095386       0.030098       0.065288              8.791527      10.097280      -3.170234       4.062018       7.269208      -1.780198       9.008095           0.004333
          147              O       0.366921      14.545698      14.800164      -0.507809      33.319605 0.49175588E+03  0.11572388E+05                                 8.257861                            6.885651       0.280896       2.169221                    0.995182      26.483019      69.099119       0.719881       0.361553      -1.135846      -0.012975       0.006719       0.009739       0.017560      -0.030153       0.025268       0.010848      -0.079813       0.078104      -0.070795       0.032701       0.038094              9.464509       8.131353       0.692087      -1.109788       4.907434       0.165817      15.354740           0.005559
          148              O       1.800502      15.067727      16.416768      -0.610213      37.331914 0.53263707E+03  0.12761582E+05                                 8.785545                            7.045813       0.485060       2.176390                    0.999426      28.483980      74.500853       0.731427       0.349512      -1.147803      -0.057487      -0.023262      -0.007707       0.062492      -0.019823       0.023170      -0.010385      -0.019714      -0.189139      -0.069221       0.011756       0.057465             10.169563      16.323381       3.315655      -2.045314       6.292676      -0.350034       7.892633           0.034969
          149              O       0.858502      13.237820       2.254639      -0.479853      28.797566 0.39259410E+03  0.86981908E+04                                 7.371616                            5.992621       0.715641       2.319757                    0.997980      25.340036      63.320576       0.805935       0.343021      -1.155497      -0.004048       0.007521      -0.006005       0.010440      -0.010511      -0.003494      -0.043288       0.032563      -0.137942      -0.070923       0.026816       0.044107              8.591657       9.835638      -3.289687       3.909552       6.733482      -1.682141       9.205852           0.005179
          150              O      11.422779      15.007852       2.892674      -0.574278      36.629124 0.56511704E+03  0.13800220E+05                                 8.814605                            7.394383       0.267972       2.113239                    0.997710      28.741645      76.956450       0.691292       0.362825      -1.132299       0.048810      -0.034739       0.018166       0.062604       0.043683      -0.067909       0.045586      -0.026861      -0.010631      -0.107935       0.046885       0.061050              9.924139      10.128004      -2.293886      -1.532253       8.235314       3.326697      11.409098           0.029473
          151              O       8.935476      13.797270       2.724278      -0.621015      42.886604 0.64608973E+03  0.16291722E+05                                 9.806379                            7.863410       0.138449       2.063194                    0.998620      29.445295      79.746797       0.676818       0.358889      -1.136992       0.008724      -0.066924      -0.035836       0.076414      -0.020573       0.035071       0.009349      -0.042157       0.082276      -0.058335       0.015138       0.043197             11.919944       9.201509       0.826886      -2.422533       6.677364       1.877342      19.880959           0.034792
          152              O       7.512480      13.090006       1.208711      -0.470798      23.557883 0.34605502E+03  0.74390489E+04                                 6.305350                            5.606464       0.854135       2.340472                    0.999300      25.558337      63.187385       0.836507       0.340615      -1.155969       0.011833      -0.004776       0.007576       0.014840      -0.014698       0.039963      -0.033583      -0.056827      -0.253481      -0.102920       0.017426       0.085493              6.592721       8.975234       1.847926       0.080800       4.762490       0.211090       6.040440           0.019811
          153              O       9.723416       5.854578       4.020929      -0.542291      31.255325 0.47657404E+03  0.11139203E+05                                 7.852487                            6.736887       0.483238       2.202104                    0.998383      27.400890      71.495945       0.733775       0.357124      -1.138157      -0.004065      -0.027468      -0.017350       0.032742      -0.039453       0.062942       0.009740       0.004875      -0.035620      -0.079315       0.007929       0.071386              8.694256       6.053314       0.020398      -0.535749       8.065117       3.881362      11.964336           0.046406
          154              O       8.707326       3.891826       3.652329      -0.562030      31.377539 0.47117712E+03  0.10938873E+05                                 7.788777                            6.599438       0.542207       2.227700                    0.997245      27.147300      69.699018       0.761126       0.346626      -1.151173       0.011777       0.006846       0.006013       0.014890       0.029683       0.010400      -0.067458       0.038794      -0.120775      -0.095370       0.030077       0.065293              8.793228      10.099155       3.170879      -4.063101       7.270375      -1.780594       9.010155           0.004270
          155              O       0.366921       4.165002       3.910536      -0.507721      33.318460 0.49172954E+03  0.11571631E+05                                 8.257792                            6.885543       0.280736       2.169193                    0.995181      26.482006      69.096418       0.719874       0.361561      -1.135838      -0.013060      -0.006681      -0.009712       0.017593       0.030152      -0.025277       0.010848      -0.079803       0.078115      -0.070797       0.032709       0.038088              9.464532       8.131180      -0.692082       1.109809       4.907372       0.165806      15.355043           0.005564
          156              O       1.800502       3.642973       2.293932      -0.610193      37.331433 0.53263094E+03  0.12761365E+05                                 8.785351                            7.045676       0.485211       2.176421                    0.999427      28.484432      74.501184       0.731451       0.349502      -1.147814      -0.057550       0.023284       0.007655       0.062552       0.019832      -0.023165      -0.010378      -0.019707      -0.189047      -0.069189       0.011735       0.057455             10.169329      16.323010      -3.315582       2.045186       6.292524      -0.350015       7.892453           0.035067
          157              O       0.858502       5.472880      16.456061      -0.479850      28.799124 0.39261384E+03  0.86987639E+04                                 7.372064                            5.992902       0.715531       2.319738                    0.997979      25.339696      63.320848       0.805887       0.343036      -1.155481      -0.004037      -0.007497       0.005962       0.010394       0.010510       0.003497      -0.043312       0.032555      -0.138030      -0.070961       0.026841       0.044120              8.592338       9.836395       3.289965      -3.910069       6.733896      -1.682361       9.206721           0.005218
          158              O      11.422779       3.702848      15.818026      -0.574220      36.628338 0.56509756E+03  0.13799646E+05                                 8.814593                            7.394336       0.267730       2.113177                    0.997710      28.740754      76.954161       0.691282       0.362833      -1.132291       0.048846       0.034772      -0.018211       0.062663      -0.043667       0.067879       0.045592      -0.026849      -0.010578      -0.107903       0.046867       0.061037              9.924218      10.128111       2.293912       1.532241       8.235321       3.326729      11.409222           0.029567
          159              O       8.935476       4.913430      15.986422      -0.620986      42.885845 0.64607097E+03  0.16291115E+05                                 9.806253                            7.863265       0.138650       2.063257                    0.998622      29.444851      79.745021       0.676828       0.358886      -1.136995       0.008717       0.066941       0.035817       0.076419       0.020578      -0.035082       0.009353      -0.042147       0.082270      -0.058342       0.015138       0.043204             11.919935       9.201478      -0.826897       2.422552       6.677318       1.877298      19.881010           0.034821
          160              O       7.512480       5.620694      17.501989      -0.470855      23.560384 0.34610062E+03  0.74403008E+04                                 6.305944                            5.606959       0.853900       2.340392                    0.999299      25.558907      63.190685       0.836439       0.340631      -1.155952       0.011820       0.004774      -0.007633       0.014858       0.014704      -0.039935      -0.033601      -0.056803      -0.253512      -0.102916       0.017420       0.085496              6.593384       8.976142      -1.848145      -0.080659       4.762894       0.211065       6.041117           0.019833
          161              O       3.843266      14.689771       5.854578      -0.542230      31.252781 0.47653119E+03  0.11137924E+05                                 7.851988                            6.736542       0.483260       2.202108                    0.998384      27.400323      71.493010       0.733803       0.357120      -1.138164      -0.004066       0.017395      -0.027470       0.032767      -0.062892      -0.039440      -0.009712       0.020214       0.010490      -0.079250       0.007907       0.071344              8.693584       6.053008       0.535674       0.020386      11.963082      -3.880968       8.064662           0.046453
          162              O       2.827176      15.058371       3.891826      -0.561902      31.371901 0.47107578E+03  0.10935903E+05                                 7.787796                            6.598689       0.542231       2.227752                    0.997244      27.144966      69.690462       0.761178       0.346622      -1.151180       0.011748      -0.006000       0.006791       0.014837      -0.010408       0.029676       0.067457       0.079805       0.002279      -0.095375       0.030084       0.065290              8.792001      10.097821       4.062306       3.170428       9.008644       1.780308       7.269537           0.004264
          163              O       6.247071      14.800164       4.165002      -0.507812      33.320264 0.49176681E+03  0.11572722E+05                                 8.258009                            6.885757       0.280840       2.169200                    0.995182      26.483208      69.100082       0.719870       0.361556      -1.135842      -0.012994       0.009736      -0.006708       0.017568       0.025270       0.030146      -0.010851      -0.078955       0.080634      -0.070787       0.032701       0.038087              9.464690       8.131491      -1.109844      -0.692102      15.355095      -0.165824       4.907486           0.005515
          164              O       7.680652      16.416768       3.642973      -0.610213      37.330830 0.53261973E+03  0.12761044E+05                                 8.785311                            7.045647       0.485234       2.176443                    0.999427      28.483847      74.499801       0.731444       0.349507      -1.147809      -0.057494      -0.007684       0.023261       0.062495       0.023178       0.019817       0.010374       0.084680       0.124077      -0.069198       0.011756       0.057443             10.169245      16.322876      -2.045124      -3.315535       7.892365       0.349982       6.292493           0.034928
          165              O       6.738652       2.254639       5.472880      -0.479739      28.795098 0.39255327E+03  0.86970606E+04                                 7.371258                            5.992358       0.715559       2.319768                    0.997979      25.338525      63.315994       0.805942       0.343027      -1.155492      -0.004023      -0.005983      -0.007489       0.010395      -0.003506       0.010507       0.043291       0.085290       0.020197      -0.070944       0.026834       0.044110              8.591240       9.835153       3.909368       3.289486       9.205385       1.682070       6.733181           0.005218
          166              O       5.542629       2.892674       3.702848      -0.574190      36.626442 0.56507017E+03  0.13798758E+05                                 8.814112                            7.394032       0.267895       2.113220                    0.997711      28.740883      76.952941       0.691317       0.362820      -1.132305       0.048876       0.018184       0.034754       0.062669      -0.067875      -0.043684      -0.045582      -0.008093       0.045608      -0.107907       0.046892       0.061015              9.923546      10.127339      -1.532014       2.293650      11.408407      -3.326468       8.234893           0.029601
          167              O       3.055326       2.724278       4.913430      -0.620974      42.887230 0.64610002E+03  0.16292036E+05                                 9.806468                            7.863464       0.138537       2.063210                    0.998622      29.445535      79.747419       0.676817       0.358888      -1.136993       0.008721      -0.035827       0.066983       0.076461       0.035077       0.020571      -0.009348      -0.062196       0.022164      -0.058339       0.015155       0.043184             11.920091       9.201760      -2.422793      -0.826889      19.881102      -1.877230       6.677411           0.034866
          168              O       1.632330       1.208711       5.620694      -0.470688      23.555141 0.34600474E+03  0.74376961E+04                                 6.304893                            5.606084       0.854154       2.340520                    0.999299      25.556534      63.181721       0.836530       0.340619      -1.155967       0.011819       0.007604       0.004794       0.014849       0.039955       0.014699       0.033605       0.098310       0.211940      -0.102908       0.017416       0.085492              6.592234       8.974558       0.080746      -1.847757       6.039966      -0.211037       4.762179           0.019862
          169              O       3.843266       4.020929      12.856122      -0.542279      31.253986 0.47654895E+03  0.11138473E+05                                 7.852323                            6.736759       0.483152       2.202097                    0.998382      27.399913      71.493006       0.733774       0.357130      -1.138153      -0.004074      -0.017358       0.027476       0.032754       0.062928       0.039450      -0.009742       0.020239       0.010466      -0.079300       0.007926       0.071373              8.694073       6.053243      -0.535769      -0.020381      11.963966      -3.881280       8.065009           0.046475
          170              O       2.827176       3.652329      14.818874      -0.562028      31.377229 0.47117036E+03  0.10938687E+05                                 7.788803                            6.599448       0.542118       2.227683                    0.997244      27.146776      69.697786       0.761115       0.346632      -1.151167       0.011758       0.006030      -0.006840       0.014879       0.010413      -0.029678       0.067478       0.079812       0.002186      -0.095399       0.030103       0.065296              8.793294      10.099299      -4.063156      -3.170922       9.010162       1.780612       7.270421           0.004294
          171              O       6.247071       3.910536      14.545698      -0.507765      33.318010 0.49172316E+03  0.11571433E+05                                 8.257688                            6.885478       0.280855       2.169233                    0.995182      26.481844      69.095640       0.719881       0.361559      -1.135840      -0.013029      -0.009712       0.006691       0.017574      -0.025279      -0.030156      -0.010843      -0.078960       0.080669      -0.070802       0.032712       0.038091              9.464391       8.131134       1.109693       0.692075      15.354706      -0.165842       4.907333           0.005555
          172              O       7.680652       2.293932      15.067727      -0.610259      37.335110 0.53268558E+03  0.12763063E+05                                 8.786146                            7.046197       0.484911       2.176331                    0.999426      28.484796      74.504443       0.731395       0.349518      -1.147796      -0.057508       0.007709      -0.023280       0.062518      -0.023154      -0.019816       0.010395       0.084746       0.124149      -0.069231       0.011766       0.057464             10.170407      16.324893       2.045704       3.315994       7.893261       0.350129       6.293068           0.034996
          173              O       6.738652      16.456061      13.237820      -0.479891      28.798635 0.39260884E+03  0.86986047E+04                                 7.371847                            5.992762       0.715671       2.319766                    0.997980      25.340187      63.321408       0.805919       0.343025      -1.155493      -0.004054       0.006023       0.007519       0.010452       0.003493      -0.010510       0.043291       0.085234       0.020115      -0.070918       0.026817       0.044101              8.592018       9.835983      -3.909835      -3.289833       9.206386       1.682290       6.733683           0.005226
          174              O       5.542629      15.818026      15.007852      -0.574283      36.630029 0.56513085E+03  0.13800660E+05                                 8.814818                            7.394519       0.267883       2.113213                    0.997710      28.741685      76.957164       0.691279       0.362829      -1.132294       0.048801      -0.018158      -0.034748       0.062599       0.067903       0.043672      -0.045586      -0.008107       0.045582      -0.107923       0.046872       0.061051              9.924465      10.128222       1.532307      -2.293943      11.409679      -3.326859       8.235493           0.029549
          175              O       3.055326      15.986422      13.797270      -0.621020      42.887862 0.64610497E+03  0.16292212E+05                                 9.806602                            7.863501       0.138466       2.063193                    0.998621      29.445565      79.747936       0.676814       0.358889      -1.136991       0.008733       0.035844      -0.066921       0.076416      -0.035064      -0.020574      -0.009352      -0.062207       0.022063      -0.058325       0.015130       0.043194             11.920427       9.201694       2.422709       0.826897      19.882087      -1.877415       6.677500           0.034837
          176              O       1.632330      17.501989      13.090006      -0.470875      23.560142 0.34609536E+03  0.74401508E+04                                 6.305849                            5.606869       0.854028       2.340426                    0.999300      25.559053      63.190652       0.836457       0.340625      -1.155958       0.011843      -0.007539      -0.004760       0.014824      -0.039971      -0.014704       0.033587       0.098301       0.211946      -0.102909       0.017419       0.085490              6.593279       8.976030      -0.080704       1.848123       6.040982      -0.211082       4.762825           0.019870

******************************************************
Auxiliary information for the entire system
The total spin magnetic moment of the unit cell is   23.996917
The total net atomic charge of the unit cell is   0.000008
Accuracy of reproducing the electrostatic potential in the unit cell:
  The inner radius (bohr) =    5.0000
  The outer radius (bohr) =   12.0000
  Valid grid points have density less than (e/(bohr^3)) =    0.0001
  The number of valid grid points were=       320661
  The rms potential error without charges in kcal/mol is=     10.55188
  The rms potential error with partial charges in kcal/mol is=      3.21250
  The RRMSE value at monopole order=      0.30445
  The rms potential error with partial charges and cloud penetration in kcal/mol is=      3.21132
  The RRMSE value at monopole order with cloud penetration is=      0.30434
  The rms potential error with partial charges and atomic dipoles in kcal/mol is=      0.59279
  The RRMSE value at dipole order=      0.05618
  The rms potential error with partial charges, atomic dipoles and cloud penetration in kcal/mol is=      0.58578
  The RRMSE value at dipole order with cloud penetration=      0.05551

******************************************************
The electron densities and ab initio electrostatic potential were computed in VASP using the PBE functional and
projector augmented wave method. See the main text of the journal article for a description of computational details.
The atomic charges, dipoles, and quadrupoles were computed with the DDEC6 method as described in
(a) T. A. Manz and N. Gabaldon Limas, RSC Adv. 6 (2016) 47771-47801 DOI: 10.1039/c6ra04656h
(b) N. Gabaldon Limas and T. A. Manz, RSC Adv. 8 (2018) 2678-2707 DOI: 10.1039/c7ra11829e.
For each atom in the material, the electron cloud parameters were fit to the spherically averaged atom-in-material
electron density using radial positions for which this density was between 10^-4 and 10^-2 electrons per cubic bohr.
The polarizabilities, dispersion coefficients, and quantum Drude oscillator (QDO) parameters were fit using the MCLF method.
The magnetic structure of the system was optimized in VASP from the default ferromagnetic initial guess using spin polarization.
The atomic spin moments (ASMs) were computed on this optimized magnetic structure using the DDEC6 partition as inputs
to the method of T. A. Manz and D. S. Sholl, J. Chem. Theory Comput. 7 (2011) 4146-4164 DOI: 10.1021/ct200539n.
The RMSE and RRMSE were computed using a uniform grid with Ewald summation.
