# Supplementary material for: A collection of forcefield precursors for metal–organic frameworks
Source: RSC Adv. 2019 Nov 13;9(63):36492–507. doi: 10.1039/c9ra07327b (PMC9075174; doi:10.1039/c9ra07327b)
Supplement: RA-009-C9RA07327B-s3869 [file RA-009-C9RA07327B-s3869.xyz]

 1000
jmolscript: load "" {1 1 1} spacegroup "x,y,z" unitcell [{     29.572000     0.000000     0.000000 }, {      0.000000    29.572000     0.000000 }, {     14.785991    14.785991    25.869467 }]
In    25.364197    11.520656    10.246896     1.191224
In    33.729521    37.053414    18.085862     1.200764
In    18.993796    18.051337    10.246896     1.191310
In    10.628466    22.090573    18.085862     1.200358
In    33.699652    41.172792    23.181629     1.189916
In    14.874418    18.021471     5.151128     1.201299
In    40.230332    17.971192    23.181629     1.190965
In    29.483578    11.550526     5.151128     1.200389
In    25.364195    32.837335    15.622571     1.189917
In    33.729525     7.304577     7.783605     1.201299
In    18.993794    26.306654    15.622571     1.190966
In    10.628470    22.267418     7.783605     1.200389
In     4.127659     3.185199     2.687838     1.191311
In    14.874413    26.336520    20.718339     1.200358
In    10.658339    26.386799     2.687838     1.191225
In    29.483573    32.807465    20.718339     1.200765
In    18.993794    32.837335    15.622571     1.191225
In    10.628470     7.304577     7.783605     1.200764
In    25.364195    26.306654    15.622571     1.191311
In    33.729525    22.267418     7.783605     1.200357
In    10.658339     3.185199     2.687838     1.189917
In    29.483573    26.336520    20.718339     1.201299
In     4.127659    26.386799     2.687838     1.190966
In    14.874413    32.807465    20.718339     1.200389
In    18.993796    11.520656    10.246896     1.189916
In    10.628466    37.053414    18.085862     1.201299
In    25.364197    18.051337    10.246896     1.190966
In    33.729521    22.090573    18.085862     1.200389
In    40.230332    41.172792    23.181629     1.191311
In    29.483578    18.021471     5.151128     1.200358
In    33.699652    17.971192    23.181629     1.191225
In    14.874418    11.550526     5.151128     1.200764
In    29.712758     7.392996    12.934734     1.201353
In    14.645233    22.178996    12.934734     1.201150
In    14.786000    22.038237     0.000000     1.201353
In     0.000000     7.533763     0.000000     1.201150
In    14.645233     7.392996    12.934734     1.201353
In    29.712758    22.178996    12.934734     1.201150
In    14.786000     7.533763     0.000000     1.201353
In     0.000000    22.038237     0.000000     1.201150
H     26.526082    11.148642     6.907148     0.117228
H     31.553319    38.319392    15.583767     0.118258
H     27.723746    10.308795    12.608778     0.118343
H     17.831914    18.423354     6.907148     0.117854
H     12.804671    20.824597    15.583767     0.118980
H     16.634246    19.263196    12.608778     0.119041
H     33.327637    40.010909    19.841881     0.117772
H     16.140397    20.197675     2.649033     0.117973
H     32.487790    38.813241    25.543512     0.118681
H     40.602349    19.133077    19.841881     0.117491
H     28.217601     9.374323     2.649033     0.117561
H     41.442192    20.330741    25.543512     0.119072
H     26.526077    33.209349    18.962319     0.117773
H     31.553320     6.038599    10.285700     0.117973
H     27.723745    34.049196    13.260689     0.118682
H     17.831909    25.934637    18.962319     0.117491
H     12.804672    23.533394    10.285700     0.117560
H     16.634245    25.094795    13.260689     0.119072
H      3.755642     4.347082     6.027586     0.117854
H     16.140390    24.160316    23.220434     0.118980
H      2.915799     5.544750     0.325955     0.119041
H     11.030354    25.224914     6.027586     0.117228
H     28.217594    34.983668    23.220434     0.118259
H     11.870201    24.027250     0.325955     0.118344
H     17.831909    33.209349    18.962319     0.117228
H     12.804672     6.038599    10.285700     0.118258
H     16.634245    34.049196    13.260689     0.118344
H     26.526077    25.934637    18.962319     0.117854
H     31.553320    23.533394    10.285700     0.118980
H     27.723745    25.094795    13.260689     0.119041
H     11.030354     4.347082     6.027586     0.117772
H     28.217594    24.160316    23.220434     0.117973
H     11.870201     5.544750     0.325955     0.118681
H      3.755642    25.224914     6.027586     0.117491
H     16.140390    34.983668    23.220434     0.117561
H      2.915799    24.027250     0.325955     0.119073
H     17.831914    11.148642     6.907148     0.117772
H     12.804671    38.319392    15.583767     0.117973
H     16.634246    10.308795    12.608778     0.118681
H     26.526082    18.423354     6.907148     0.117491
H     31.553319    20.824597    15.583767     0.117561
H     27.723746    19.263196    12.608778     0.119072
H     40.602349    40.010909    19.841881     0.117854
H     28.217601    20.197675     2.649033     0.118981
H     41.442192    38.813241    25.543512     0.119041
H     33.327637    19.133077    19.841881     0.117228
H     16.140397     9.374323     2.649033     0.118258
H     32.487790    20.330741    25.543512     0.118343
H     22.178997    10.560158     9.188835     0.128460
H     22.178997    19.011836     9.188835     0.128397
H     32.739154    14.785992    22.123568     0.128460
H     41.190831    14.785992    22.123568     0.128397
H     22.178994    33.797833    16.680632     0.128461
H     22.178994    25.346155    16.680632     0.128398
H      3.167160    29.571999     3.745899     0.128397
H     11.618837    29.571999     3.745899     0.128461
H     25.556118    14.785996    11.532608     0.117154
H     18.801874    14.785996    11.532608     0.118460
H     36.964991    40.980869    24.467342     0.118460
H     36.964991    18.163114    24.467342     0.117154
H     25.556117    29.571995    14.336859     0.118461
H     18.801873    29.571995    14.336859     0.117155
H      7.393000     3.377122     1.402125     0.118460
H      7.393000    26.194877     1.402125     0.117155
H     32.490750    34.046237    19.402100     0.116254
H     11.867237    25.097750    19.402100     0.116401
H     11.867241    19.260241     6.467367     0.116566
H     32.490754    10.311754     6.467367     0.116566
H     11.867241    10.311754     6.467367     0.116253
H     32.490754    19.260241     6.467367     0.116401
H     32.490750    25.097750    19.402100     0.116566
H     11.867237    34.046237    19.402100     0.116567
H     36.964994    35.660869    18.093105     0.124985
H     36.964994    23.483119    18.093105     0.124868
H     13.481873    14.785998     5.158372     0.124984
H     30.876123    14.785998     5.158372     0.124869
H      7.392997     8.697122     7.776362     0.124985
H      7.392997    20.874872     7.776362     0.124869
H     13.481868    29.571993    20.711095     0.124869
H     30.876118    29.571993    20.711095     0.124986
C     28.368416    12.751443    10.590960     0.475042
C     28.229428    12.325606     9.194009     0.007576
C     27.188494    11.533077     7.465928     0.237127
C     29.060402    12.367008     8.117839     0.017288
C     30.462114    12.736658     8.029883     0.487617
C     33.584915    34.501647    16.246025     0.508716
C     32.715498    35.486395    15.640680     0.017213
C     31.795809    37.417446    15.418202     0.246449
C     31.863825    35.436123    14.626597     0.024958
C     31.482346    34.359702    13.664252     0.499592
C     23.882343    12.000313    12.960603     0.498292
C     22.856195    11.559691    12.024128     0.035857
C     24.101177    13.109265     7.750492     0.496313
C     24.411683    14.099927     8.785271     0.023310
C     30.698687    38.035500    18.739842     0.497102
C     30.814017    36.610129    19.112362     0.026239
C     35.246861    10.001244    16.970370     0.507758
C     36.275966    38.544139    17.203196     0.038552
C     27.930750     6.473307    10.477134     0.497071
C     27.522657     7.869105    10.797916     0.022505
C     27.510827     9.661168    11.951694     0.246420
C     26.558610     8.688250    10.306396     0.028021
C     25.635964     8.525604     9.204356     0.502342
C     15.989577    16.820550    10.590960     0.476375
C     16.128566    17.246387     9.194009     0.006977
C     17.169501    18.038917     7.465928     0.234087
C     15.297593    17.204987     8.117839     0.016055
C     13.895880    16.835337     8.029883     0.488662
C     10.773074    24.642342    16.246025     0.506033
C     11.642491    23.657595    15.640680     0.017858
C     12.562180    21.726543    15.418202     0.243601
C     12.494165    23.707867    14.626597     0.024579
C     12.875644    24.784288    13.664252     0.498287
C     20.475648    17.571678    12.960603     0.498375
C     21.501797    18.012301    12.024128     0.038180
C     20.256817    16.462730     7.750492     0.495877
C     19.946311    15.472067     8.785271     0.022838
C     13.659300    21.108487    18.739842     0.495630
C     13.543969    22.533857    19.112362     0.026515
C     38.683127    19.570744    16.970370     0.508777
C     37.654022    20.599849    17.203196     0.039309
C     16.427242    23.098686    10.477134     0.495141
C     16.835336    21.702887    10.797916     0.022875
C     16.847164    19.910823    11.951694     0.247330
C     17.799383    20.883743    10.306396     0.028479
C     18.722030    21.046389     9.204356     0.501675
C     34.930438    38.168572    23.525693     0.476430
C     34.504602    38.307561    22.128742     0.006059
C     33.712073    39.348496    20.400662     0.234191
C     34.546003    37.476588    21.052572     0.016438
C     34.915653    36.074876    20.964616     0.488447
C     12.322651    18.166078     3.311292     0.507200
C     13.307399    19.035495     2.705946     0.018723
C     15.238451    19.955185     2.483469     0.247617
C     13.257127    19.887169     1.691863     0.024831
C     12.180707    20.268649     0.729519     0.499270
C     19.393318    27.868653     0.025869     0.498604
C     33.738686    43.680793    24.958862     0.037127
C     35.288260    12.863813    20.685226     0.493573
C     36.278922    12.553306    21.720004     0.024199
C     15.856504    21.052305     5.805108     0.497640
C     14.431134    20.936974     6.177629     0.025915
C     17.394249    16.504132     4.035637     0.509979
C     16.365143    15.475026     4.268462     0.037434
C     28.652303    38.606238    23.411868     0.493848
C     30.048101    39.014331    23.732649     0.025304
C     31.840164    39.026160    24.886427     0.247470
C     30.867246    39.978379    23.241129     0.025968
C     30.704600    40.901025    22.139090     0.502448
C     38.999545    20.975411    23.525693     0.477011
C     39.425383    20.836424    22.128742     0.006581
C     40.217913    19.795490    20.400662     0.234990
C     39.383982    21.667397    21.052572     0.016882
C     39.014332    23.069110    20.964616     0.487716
C      2.463346    11.405919     3.311292     0.508354
C     31.050599    10.536503     2.705946     0.018091
C     29.119548     9.616814     2.483469     0.247213
C      1.528872     9.684829     1.691863     0.025240
C      2.605293     9.303351     0.729519     0.497855
C     24.964682     1.703347     0.025869     0.500563
C     40.191297    15.463190    24.958862     0.035343
C     38.641725    16.708173    20.685226     0.498113
C     37.651063    17.018678    21.720004     0.022922
C     28.501492     8.519691     5.805108     0.497129
C     29.926862     8.635022     6.177629     0.026063
C     26.963748    13.067865     4.035637     0.508416
C     27.992854    14.096971     4.268462     0.039041
C     15.705681    20.537746    23.411868     0.495624
C     14.309883    20.129652    23.732649     0.023567
C     42.089819    20.117823    24.886427     0.244714
C     13.490738    19.165605    23.241129     0.027317
C     13.653385    18.242959    22.139090     0.500711
C     28.368414    31.606548    15.278507     0.476431
C     28.229425    32.032385    16.675458     0.006060
C     27.188490    32.824914    18.403539     0.234191
C     29.060398    31.990983    17.751628     0.016439
C     30.462111    31.621333    17.839584     0.488448
C     33.584917     9.856344     9.623442     0.507199
C     32.715500     8.871596    10.228787     0.018725
C     31.795811     6.940545    10.451265     0.247619
C     31.863826     8.921868    11.242870     0.024834
C     31.482347     9.998289    12.205215     0.499268
C     23.882343    32.357678    12.908864     0.498606
C     22.856194    32.798300    13.845339     0.037125
C     24.101174    31.248726    18.118975     0.493574
C     24.411680    30.258064    17.084196     0.024199
C     30.698691     6.322491     7.129625     0.497639
C     30.814022     7.747862     6.757105     0.025920
C      5.674864    34.356747     8.899097     0.509979
C      6.703969     5.813852     8.666271     0.037435
C     27.930749    37.884684    15.392333     0.493849
C     27.522655    36.488886    15.071551     0.025304
C     27.510827    34.696823    13.917773     0.247471
C     26.558608    35.669741    15.563071     0.025968
C     25.635961    35.832387    16.665111     0.502448
C     15.989575    27.537441    15.278507     0.477012
C     16.128563    27.111604    16.675458     0.006581
C     17.169497    26.319074    18.403539     0.234989
C     15.297589    27.153004    17.751628     0.016881
C     13.895877    27.522654    17.839584     0.487716
C     10.773076    19.715649     9.623442     0.508353
C     11.642493    20.700396    10.228787     0.018091
C     12.562182    22.631448    10.451265     0.247213
C     12.494166    20.650124    11.242870     0.025240
C     12.875645    19.573703    12.205215     0.497854
C     20.475648    26.786313    12.908864     0.500564
C     21.501796    26.345690    13.845339     0.035343
C     20.256814    27.895261    18.118975     0.498115
C     19.946308    28.885924    17.084196     0.022920
C     13.659304    23.249504     7.129625     0.497128
C     13.543974    21.824134     6.757105     0.026066
C      9.111130    24.787247     8.899097     0.508416
C      8.082025    23.758142     8.666271     0.039041
C     16.427241    21.259305    15.392333     0.495624
C     16.835334    22.655104    15.071551     0.023566
C     16.847164    24.447168    13.917773     0.244713
C     17.799381    23.474248    15.563071     0.027316
C     18.722027    23.311602    16.665111     0.500711
C      5.358446     6.189419     2.343774     0.476376
C      4.932608     6.050430     3.740725     0.006979
C      4.140078     5.009495     5.468805     0.234088
C      4.974009     6.881403     4.816895     0.016057
C      5.343659     8.283115     4.904851     0.488663
C     41.894645    26.191913    22.558175     0.506032
C     13.307392    25.322496    23.163521     0.017857
C     15.238443    24.402806    23.385998     0.243601
C     42.829119    24.470822    24.177604     0.024579
C     41.752698    24.089342    25.139948     0.498286
C      4.607318     1.703347    -0.025869     0.498376
C      4.166694     0.677198     0.910605     0.038179
C      5.716266    31.494178     5.184241     0.495878
C      6.706928    31.804685     4.149463     0.022839
C     15.856499    23.305686    20.064359     0.495630
C     14.431129    23.421017    19.691838     0.026519
C     17.394243    27.853859    21.833830     0.508778
C     16.365137    28.882965    21.601005     0.039306
C     28.652310     5.751753     2.457599     0.495141
C     30.048108     5.343660     2.136818     0.022877
C      2.268172     5.331831     0.983040     0.247331
C     30.867253     4.379612     2.628338     0.028480
C     30.704606     3.456966     3.730377     0.501674
C      9.427553    23.382580     2.343774     0.475043
C      9.853389    23.521567     3.740725     0.007575
C     10.645918    24.562501     5.468805     0.237126
C      9.811988    22.690594     4.816895     0.017287
C      9.442338    21.288881     4.904851     0.487618
C     32.035340    32.952072    22.558175     0.508716
C     31.050592    33.821488    23.163521     0.017212
C     29.119540    34.741177    23.385998     0.246448
C     31.100864    34.673162    24.177604     0.024957
C     32.177284    35.054640    25.139948     0.499593
C     10.178682    27.868653    -0.025869     0.498292
C     10.619305    28.894801     0.910605     0.035857
C      9.069731    27.649818     5.184241     0.496314
C      8.079069    27.339313     4.149463     0.023309
C     28.501487    35.838300    20.064359     0.497102
C     29.926857    35.722969    19.691838     0.026242
C     26.963742    31.290126    21.833830     0.507758
C     27.992848    30.261020    21.601005     0.038551
C     15.705688    23.820245     2.457599     0.497071
C     14.309890    24.228339     2.136818     0.022504
C     12.517827    24.240168     0.983040     0.246419
C     13.490745    25.192386     2.628338     0.028020
C     13.653391    26.115032     3.730377     0.502342
C     15.989575    31.606548    15.278507     0.475043
C     16.128563    32.032385    16.675458     0.007574
C     17.169497    32.824914    18.403539     0.237125
C     15.297589    31.990983    17.751628     0.017287
C     13.895877    31.621333    17.839584     0.487618
C     10.773076     9.856344     9.623442     0.508715
C     11.642493     8.871596    10.228787     0.017213
C     12.562182     6.940545    10.451265     0.246449
C     12.494166     8.921868    11.242870     0.024958
C     12.875645     9.998289    12.205215     0.499592
C     20.475648    32.357678    12.908864     0.498291
C     21.501796    32.798300    13.845339     0.035872
C     20.256814    31.248726    18.118975     0.496313
C     19.946308    30.258064    17.084196     0.023317
C     13.659304     6.322491     7.129625     0.497101
C     13.543974     7.747862     6.757105     0.026241
C      9.111130    34.356747     8.899097     0.507757
C      8.082025     5.813852     8.666271     0.038556
C     16.427241    37.884684    15.392333     0.497071
C     16.835334    36.488886    15.071551     0.022503
C     16.847164    34.696823    13.917773     0.246418
C     17.799381    35.669741    15.563071     0.028019
C     18.722027    35.832387    16.665111     0.502342
C     28.368414    27.537441    15.278507     0.476376
C     28.229425    27.111604    16.675458     0.006979
C     27.188490    26.319074    18.403539     0.234088
C     29.060398    27.153004    17.751628     0.016056
C     30.462111    27.522654    17.839584     0.488662
C     33.584917    19.715649     9.623442     0.506033
C     32.715500    20.700396    10.228787     0.017858
C     31.795811    22.631448    10.451265     0.243601
C     31.863826    20.650124    11.242870     0.024579
C     31.482347    19.573703    12.205215     0.498286
C     23.882343    26.786313    12.908864     0.498375
C     22.856194    26.345690    13.845339     0.038194
C     24.101174    27.895261    18.118975     0.495878
C     24.411680    28.885924    17.084196     0.022845
C     30.698691    23.249504     7.129625     0.495631
C     30.814022    21.824134     6.757105     0.026513
C      5.674864    24.787247     8.899097     0.508777
C      6.703969    23.758142     8.666271     0.039311
C     27.930749    21.259305    15.392333     0.495141
C     27.522655    22.655104    15.071551     0.022876
C     27.510827    24.447168    13.917773     0.247331
C     26.558608    23.474248    15.563071     0.028480
C     25.635961    23.311602    16.665111     0.501676
C      9.427553     6.189419     2.343774     0.476429
C      9.853389     6.050430     3.740725     0.006061
C     10.645918     5.009495     5.468805     0.234192
C      9.811988     6.881403     4.816895     0.016440
C      9.442338     8.283115     4.904851     0.488445
C     32.035340    26.191913    22.558175     0.507198
C     31.050592    25.322496    23.163521     0.018725
C     29.119540    24.402806    23.385998     0.247620
C     31.100864    24.470822    24.177604     0.024835
C     32.177284    24.089342    25.139948     0.499269
C     10.178682     1.703347    -0.025869     0.498604
C     10.619305     0.677198     0.910605     0.037141
C      9.069731    31.494178     5.184241     0.493573
C      8.079069    31.804685     4.149463     0.024207
C     28.501487    23.305686    20.064359     0.497640
C     29.926857    23.421017    19.691838     0.025917
C     26.963742    27.853859    21.833830     0.509980
C     27.992848    28.882965    21.601005     0.037436
C     15.705688     5.751753     2.457599     0.493848
C     14.309890     5.343660     2.136818     0.025306
C     12.517827     5.331831     0.983040     0.247473
C     13.490745     4.379612     2.628338     0.025970
C     13.653391     3.456966     3.730377     0.502447
C      5.358446    23.382580     2.343774     0.477012
C      4.932608    23.521567     3.740725     0.006580
C      4.140078    24.562501     5.468805     0.234989
C      4.974009    22.690594     4.816895     0.016881
C      5.343659    21.288881     4.904851     0.487717
C     41.894645    32.952072    22.558175     0.508355
C     13.307392    33.821488    23.163521     0.018090
C     15.238443    34.741177    23.385998     0.247211
C     42.829119    34.673162    24.177604     0.025237
C     41.752698    35.054640    25.139948     0.497855
C      4.607318    27.868653    -0.025869     0.500562
C      4.166694    28.894801     0.910605     0.035358
C      5.716266    27.649818     5.184241     0.498114
C      6.706928    27.339313     4.149463     0.022928
C     15.856499    35.838300    20.064359     0.497130
C     14.431129    35.722969    19.691838     0.026060
C     17.394243    31.290126    21.833830     0.508416
C     16.365137    30.261020    21.601005     0.039044
C     28.652310    23.820245     2.457599     0.495625
C     30.048108    24.228339     2.136818     0.023565
C      2.268172    24.240168     0.983040     0.244711
C     30.867253    25.192386     2.628338     0.027315
C     30.704606    26.115032     3.730377     0.500713
C     15.989577    12.751443    10.590960     0.476430
C     16.128566    12.325606     9.194009     0.006060
C     17.169501    11.533077     7.465928     0.234191
C     15.297593    12.367008     8.117839     0.016439
C     13.895880    12.736658     8.029883     0.488446
C     10.773074    34.501647    16.246025     0.507200
C     11.642491    35.486395    15.640680     0.018723
C     12.562180    37.417446    15.418202     0.247617
C     12.494165    35.436123    14.626597     0.024831
C     12.875644    34.359702    13.664252     0.499269
C     20.475648    12.000313    12.960603     0.498603
C     21.501797    11.559691    12.024128     0.037141
C     20.256817    13.109265     7.750492     0.493572
C     19.946311    14.099927     8.785271     0.024207
C     13.659300    38.035500    18.739842     0.497641
C     13.543969    36.610129    19.112362     0.025917
C     38.683127    10.001244    16.970370     0.509980
C     37.654022    38.544139    17.203196     0.037437
C     16.427242     6.473307    10.477134     0.493848
C     16.835336     7.869105    10.797916     0.025305
C     16.847164     9.661168    11.951694     0.247471
C     17.799383     8.688250    10.306396     0.025968
C     18.722030     8.525604     9.204356     0.502448
C     28.368416    16.820550    10.590960     0.477012
C     28.229428    17.246387     9.194009     0.006581
C     27.188494    18.038917     7.465928     0.234990
C     29.060402    17.204987     8.117839     0.016882
C     30.462114    16.835337     8.029883     0.487717
C     33.584915    24.642342    16.246025     0.508353
C     32.715498    23.657595    15.640680     0.018092
C     31.795809    21.726543    15.418202     0.247213
C     31.863825    23.707867    14.626597     0.025241
C     31.482346    24.784288    13.664252     0.497855
C     23.882343    17.571678    12.960603     0.500561
C     22.856195    18.012301    12.024128     0.035359
C     24.101177    16.462730     7.750492     0.498114
C     24.411683    15.472067     8.785271     0.022929
C     30.698687    21.108487    18.739842     0.497128
C     30.814017    22.533857    19.112362     0.026067
C     35.246861    19.570744    16.970370     0.508416
C     36.275966    20.599849    17.203196     0.039046
C     27.930750    23.098686    10.477134     0.495624
C     27.522657    21.702887    10.797916     0.023566
C     27.510827    19.910823    11.951694     0.244713
C     26.558610    20.883743    10.306396     0.027316
C     25.635964    21.046389     9.204356     0.500712
C     38.999545    38.168572    23.525693     0.476376
C     39.425383    38.307561    22.128742     0.006977
C     40.217913    39.348496    20.400662     0.234087
C     39.383982    37.476588    21.052572     0.016055
C     39.014332    36.074876    20.964616     0.488663
C      2.463346    18.166078     3.311292     0.506034
C     31.050599    19.035495     2.705946     0.017857
C     29.119548    19.955185     2.483469     0.243599
C      1.528872    19.887169     1.691863     0.024576
C      2.605293    20.268649     0.729519     0.498287
C     24.964682    27.868653     0.025869     0.498374
C     40.191297    43.680793    24.958862     0.038195
C     38.641725    12.863813    20.685226     0.495876
C     37.651063    12.553306    21.720004     0.022846
C     28.501492    21.052305     5.805108     0.495631
C     29.926862    20.936974     6.177629     0.026516
C     26.963748    16.504132     4.035637     0.508777
C     27.992854    15.475026     4.268462     0.039311
C     15.705681    38.606238    23.411868     0.495141
C     14.309883    39.014331    23.732649     0.022875
C     42.089819    39.026160    24.886427     0.247329
C     13.490738    39.978379    23.241129     0.028478
C     13.653385    40.901025    22.139090     0.501676
C     34.930438    20.975411    23.525693     0.475041
C     34.504602    20.836424    22.128742     0.007577
C     33.712073    19.795490    20.400662     0.237127
C     34.546003    21.667397    21.052572     0.017289
C     34.915653    23.069110    20.964616     0.487616
C     12.322651    11.405919     3.311292     0.508715
C     13.307399    10.536503     2.705946     0.017214
C     15.238451     9.616814     2.483469     0.246450
C     13.257127     9.684829     1.691863     0.024960
C     12.180707     9.303351     0.729519     0.499592
C     19.393318     1.703347     0.025869     0.498289
C     33.738686    15.463190    24.958862     0.035874
C     35.288260    16.708173    20.685226     0.496311
C     36.278922    17.018678    21.720004     0.023319
C     15.856504     8.519691     5.805108     0.497100
C     14.431134     8.635022     6.177629     0.026245
C     17.394249    13.067865     4.035637     0.507757
C     16.365143    14.096971     4.268462     0.038555
C     28.652303    20.537746    23.411868     0.497070
C     30.048101    20.129652    23.732649     0.022506
C     31.840164    20.117823    24.886427     0.246422
C     30.867246    19.165605    23.241129     0.028022
C     30.704600    18.242959    22.139090     0.502341
C     22.178996    10.847006    10.094266     0.246419
C     22.178996    18.724987    10.094266     0.246440
C     33.026002    14.785992    23.029000     0.246420
C     40.903982    14.785992    23.029000     0.246440
C     22.178995    33.510985    15.775201     0.246417
C     22.178995    25.633004    15.775201     0.246439
C      3.454009    29.571999     2.840467     0.246439
C     11.331989    29.571999     2.840467     0.246418
C     25.153939    14.785996    10.673742     0.248010
C     19.204053    14.785996    10.673742     0.246650
C     36.964992    41.383049    23.608476     0.246649
C     36.964992    17.760935    23.608476     0.248011
C     25.153938    29.571995    15.195725     0.246649
C     19.204052    29.571995    15.195725     0.248008
C      7.392999     2.974942     2.260991     0.246650
C      7.392999    26.597056     2.260991     0.248009
C     31.816508    34.720478    19.402100     0.250191
C     12.541478    24.423508    19.402100     0.248953
C     12.541483    19.934483     6.467367     0.249175
C     31.816513     9.637513     6.467367     0.249176
C     12.541483     9.637513     6.467367     0.250193
C     31.816513    19.934483     6.467367     0.248951
C     31.816508    24.423508    19.402100     0.249176
C     12.541478    34.720478    19.402100     0.249173
C     36.964994    36.565772    17.803367     0.270223
C     36.964994    22.578216    17.803367     0.269866
C     14.386776    14.785998     4.868634     0.270224
C     29.971220    14.785998     4.868634     0.269865
C      7.392997     7.792219     8.066100     0.270224
C      7.392997    21.779775     8.066100     0.269865
C     14.386771    29.571993    21.000833     0.269864
C     29.971215    29.571993    21.000833     0.270223
N     26.987404    11.811054     8.754228    -0.345557
N     28.392075    11.840626     7.041152    -0.330238
N     32.718455    36.766862    16.142547    -0.329572
N     31.254642    36.684061    14.457410    -0.337333
N     23.296818    11.077667    10.825337    -0.327237
N     24.846391    13.665218    10.009414    -0.332122
N     32.044213    35.959545    18.961802    -0.338873
N     35.838301    37.269585    17.578820    -0.331415
N     28.128882     8.493074    11.842525    -0.328198
N     26.564524     9.826772    11.030741    -0.322743
N     17.370590    17.760940     8.754228    -0.344566
N     15.965920    17.731369     7.041152    -0.327268
N     11.639534    22.377127    16.142547    -0.330412
N     13.103348    22.459929    14.457410    -0.333866
N     21.061175    18.494325    10.825337    -0.327955
N     19.511602    15.906775    10.009414    -0.331281
N     12.313774    23.184441    18.961802    -0.338054
N     38.091687    21.874402    17.578820    -0.331872
N     16.229109    21.078917    11.842525    -0.329814
N     17.793469    19.745221    11.030741    -0.323767
N     33.990049    39.549585    21.688961    -0.343410
N     34.019622    38.144916    19.975885    -0.327196
N     14.587866    19.032538     3.207814    -0.332444
N     14.505065    20.496353     1.522677    -0.336591
N     33.256663    13.668170    23.760071    -0.327116
N     35.844213    41.690598    22.944148    -0.331964
N     13.780550    19.706779     6.027068    -0.338474
N     15.090590    15.912692     4.644087    -0.331473
N     30.672070    38.408105    24.777258    -0.330851
N     32.005767    39.972464    23.965474    -0.321872
N     39.939936    19.594400    21.688961    -0.344288
N     39.910364    20.999070    19.975885    -0.328136
N     29.770131    10.539460     3.207814    -0.331331
N     29.852933     9.075646     1.522677    -0.336462
N     40.673321    15.903813    23.760071    -0.327548
N     38.085771    17.453386    22.944148    -0.331119
N     30.577446     9.865217     6.027068    -0.337719
N     29.267407    13.659305     4.644087    -0.331575
N     43.257913    20.735878    24.777258    -0.327829
N     41.924216    19.171519    23.965474    -0.322019
N     26.987401    32.546937    17.115239    -0.343410
N     28.392071    32.517365    18.828315    -0.327195
N     32.718457     7.591129     9.726920    -0.332445
N     31.254643     7.673930    11.412057    -0.336592
N     23.296816    33.280324    15.044130    -0.327115
N     24.846389    30.692773    15.860053    -0.331963
N     32.044217     8.398446     6.907665    -0.338475
N      6.266304     7.088406     8.290647    -0.331473
N     28.128882    35.864917    14.026942    -0.330851
N     26.564522    34.531219    14.838726    -0.321872
N     17.370587    26.597051    17.115239    -0.344287
N     15.965916    26.626622    18.828315    -0.328135
N     11.639536    21.980864     9.726920    -0.331331
N     13.103349    21.898062    11.412057    -0.336462
N     21.061173    25.863666    15.044130    -0.327547
N     19.511600    28.451216    15.860053    -0.331119
N     12.313778    21.173550     6.907665    -0.337719
N      8.519690    22.483589     8.290647    -0.331575
N     16.229109    23.279074    14.026942    -0.327829
N     17.793467    24.612770    14.838726    -0.322019
N      4.418055     4.808406     4.180506    -0.344566
N      4.447627     6.213075     5.893582    -0.327269
N     14.587860    25.325453    22.661653    -0.330412
N     14.505058    23.861638    24.346790    -0.333866
N      3.684670    30.689821     2.109396    -0.327954
N      6.272220     2.667393     2.925319    -0.331281
N     13.780545    24.651212    19.842399    -0.338054
N     15.090584    28.445299    21.225380    -0.331871
N      1.100078     5.949886     1.092209    -0.329814
N      2.433775     4.385527     1.903993    -0.323767
N     10.367942    24.763591     4.180506    -0.345557
N     10.338369    23.358921     5.893582    -0.330238
N     29.770125    33.818531    22.661653    -0.329572
N     29.852926    35.282345    24.346790    -0.337332
N     11.101328    28.454178     2.109396    -0.327237
N      8.513778    26.904605     2.925319    -0.332122
N     30.577441    34.492774    19.842399    -0.338873
N     29.267401    30.698686    21.225380    -0.331414
N     13.685921    23.622113     1.092209    -0.328197
N     12.352224    25.186472     1.903993    -0.322742
N     17.370587    32.546937    17.115239    -0.345556
N     15.965916    32.517365    18.828315    -0.330238
N     11.639536     7.591129     9.726920    -0.329573
N     13.103349     7.673930    11.412057    -0.337333
N     21.061173    33.280324    15.044130    -0.327238
N     19.511600    30.692773    15.860053    -0.332122
N     12.313778     8.398446     6.907665    -0.338874
N      8.519690     7.088406     8.290647    -0.331416
N     16.229109    35.864917    14.026942    -0.328197
N     17.793467    34.531219    14.838726    -0.322742
N     26.987401    26.597051    17.115239    -0.344566
N     28.392071    26.626622    18.828315    -0.327269
N     32.718457    21.980864     9.726920    -0.330412
N     31.254643    21.898062    11.412057    -0.333866
N     23.296816    25.863666    15.044130    -0.327956
N     24.846389    28.451216    15.860053    -0.331281
N     32.044217    21.173550     6.907665    -0.338053
N      6.266304    22.483589     8.290647    -0.331872
N     28.128882    23.279074    14.026942    -0.329814
N     26.564522    24.612770    14.838726    -0.323767
N     10.367942     4.808406     4.180506    -0.343411
N     10.338369     6.213075     5.893582    -0.327196
N     29.770125    25.325453    22.661653    -0.332445
N     29.852926    23.861638    24.346790    -0.336592
N     11.101328    30.689821     2.109396    -0.327117
N      8.513778     2.667393     2.925319    -0.331965
N     30.577441    24.651212    19.842399    -0.338474
N     29.267401    28.445299    21.225380    -0.331472
N     13.685921     5.949886     1.092209    -0.330852
N     12.352224     4.385527     1.903993    -0.321873
N      4.418055    24.763591     4.180506    -0.344287
N      4.447627    23.358921     5.893582    -0.328136
N     14.587860    33.818531    22.661653    -0.331330
N     14.505058    35.282345    24.346790    -0.336461
N      3.684670    28.454178     2.109396    -0.327548
N      6.272220    26.904605     2.925319    -0.331119
N     13.780545    34.492774    19.842399    -0.337718
N     15.090584    30.698686    21.225380    -0.331575
N      1.100078    23.622113     1.092209    -0.327828
N      2.433775    25.186472     1.903993    -0.322018
N     17.370590    11.811054     8.754228    -0.343410
N     15.965920    11.840626     7.041152    -0.327196
N     11.639534    36.766862    16.142547    -0.332444
N     13.103348    36.684061    14.457410    -0.336591
N     21.061175    11.077667    10.825337    -0.327117
N     19.511602    13.665218    10.009414    -0.331965
N     12.313774    35.959545    18.961802    -0.338473
N     38.091687    37.269585    17.578820    -0.331473
N     16.229109     8.493074    11.842525    -0.330852
N     17.793469     9.826772    11.030741    -0.321873
N     26.987404    17.760940     8.754228    -0.344287
N     28.392075    17.731369     7.041152    -0.328135
N     32.718455    22.377127    16.142547    -0.331331
N     31.254642    22.459929    14.457410    -0.336462
N     23.296818    18.494325    10.825337    -0.327549
N     24.846391    15.906775    10.009414    -0.331120
N     32.044213    23.184441    18.961802    -0.337719
N     35.838301    21.874402    17.578820    -0.331576
N     28.128882    21.078917    11.842525    -0.327829
N     26.564524    19.745221    11.030741    -0.322018
N     39.939936    39.549585    21.688961    -0.344565
N     39.910364    38.144916    19.975885    -0.327268
N     29.770131    19.032538     3.207814    -0.330411
N     29.852933    20.496353     1.522677    -0.333864
N     40.673321    13.668170    23.760071    -0.327956
N     38.085771    41.690598    22.944148    -0.331281
N     30.577446    19.706779     6.027068    -0.338053
N     29.267407    15.912692     4.644087    -0.331871
N     43.257913    38.408105    24.777258    -0.329813
N     41.924216    39.972464    23.965474    -0.323767
N     33.990049    19.594400    21.688961    -0.345558
N     34.019622    20.999070    19.975885    -0.330239
N     14.587866    10.539460     3.207814    -0.329572
N     14.505065     9.075646     1.522677    -0.337333
N     33.256663    15.903813    23.760071    -0.327240
N     35.844213    17.453386    22.944148    -0.332124
N     13.780550     9.865217     6.027068    -0.338874
N     15.090590    13.659305     4.644087    -0.331415
N     30.672070    20.735878    24.777258    -0.328199
N     32.005767    19.171519    23.965474    -0.322743
O     27.357053    12.674555    11.371183    -0.428815
O     29.509895    13.215723    10.989350    -0.215850
O     30.994411    12.656814     6.884900    -0.433776
O     31.053554    13.189109     9.073457    -0.229223
O     34.244370    34.812152    17.260108    -0.444266
O     33.593787    33.321724    15.738984    -0.239949
O     30.615887    34.637679    12.813664    -0.436475
O     32.061958    33.221180    13.814295    -0.232959
O     25.074094    12.032842    12.601017    -0.444983
O     23.480163    12.414321    14.124729    -0.237342
O     24.172150    11.926385     8.013843    -0.427513
O     23.734485    13.558760     6.600336    -0.239172
O     31.718921    38.576668    18.260222    -0.447084
O     29.560165    38.567796    18.941624    -0.236433
O     34.066938    39.289353    17.118344    -0.445544
O     35.714099    11.133852    16.570946    -0.232726
O     28.832696    35.539626    11.121284    -0.431529
O     27.297910     5.905525     9.478573    -0.235493
O     24.923279     9.507395     8.882540    -0.436385
O     25.612306     7.446227     8.531750    -0.240584
O     17.000939    16.897437    11.371183    -0.428790
O     14.848097    16.356269    10.989350    -0.216758
O     13.363584    16.915182     6.884900    -0.433955
O     13.304440    16.382885     9.073457    -0.230184
O     10.113618    24.331836    17.260108    -0.443355
O     10.764203    25.822265    15.738984    -0.238374
O     13.742104    24.506312    12.813664    -0.435999
O     12.296033    25.922810    13.814295    -0.232113
O     19.283897    17.539149    12.601017    -0.445253
O     20.877827    17.157669    14.124729    -0.237212
O     20.185844    17.645610     8.013843    -0.427615
O     20.623511    16.013236     6.600336    -0.238364
O     12.639066    20.567320    18.260222    -0.446102
O     14.797822    20.576191    18.941624    -0.235988
O     10.291050    19.854635    17.118344    -0.446418
O     38.215890    18.438136    16.570946    -0.233154
O     15.525296    23.604367    11.121284    -0.430685
O     17.060084    23.666468     9.478573    -0.234783
O     19.434715    20.064599     8.882540    -0.436497
O     18.745688    22.125767     8.531750    -0.239772
O     34.853551    39.179934    24.305916    -0.428932
O     35.394718    37.027093    23.924083    -0.216776
O     34.835809    35.542580    19.819633    -0.434236
O     35.368104    35.483435    22.008190    -0.229967
O     12.633157    17.506622     4.325375    -0.443775
O     11.142729    18.157207     2.804250    -0.239128
O     27.244675    35.921099    25.748398    -0.436334
O     11.042184    19.689037     0.879562    -0.232591
O     34.211838    41.462892    25.535751    -0.444915
O     19.807325    28.270832     1.189995    -0.237669
O     34.105380    12.792840    20.948577    -0.426142
O     35.737755    13.230506    19.535069    -0.238684
O     16.397672    20.032071     5.325488    -0.446582
O     16.388800    22.190827     6.006890    -0.237335
O     17.110358    17.684055     4.183610    -0.446325
O     18.526857    16.036894     3.636212    -0.233689
O     28.146621    37.704292    24.056017    -0.431083
O     28.084521    39.239079    22.413306    -0.233700
O     31.686390    41.613711    21.817274    -0.435714
O     29.625222    40.924683    21.466484    -0.241003
O     39.076432    19.964049    24.305916    -0.429473
O     38.535265    22.116890    23.924083    -0.216747
O     39.094177    23.601406    19.819633    -0.433626
O     38.561880    23.660550    22.008190    -0.229793
O     31.724840    12.065374     4.325375    -0.444555
O      3.643269    11.414791     2.804250    -0.239455
O     17.113307    23.222883    25.748398    -0.435477
O      3.743815     9.882962     0.879562    -0.232281
O     39.718144    17.681090    25.535751    -0.445546
O     24.550674     1.301168     1.189995    -0.238696
O     39.824605    16.779146    20.948577    -0.428815
O     38.192231    16.341480    19.535069    -0.239478
O     27.960324     9.539925     5.325488    -0.446873
O     27.969196     7.381169     6.006890    -0.236515
O     27.247639    11.887943     4.183610    -0.446804
O     25.831141    13.535103     3.636212    -0.232242
O     16.211362    21.439692    24.056017    -0.431223
O     16.273464    19.904905    22.413306    -0.235072
O     12.671594    17.530274    21.817274    -0.435281
O     14.732763    18.219302    21.466484    -0.240099
O     27.357052    31.683436    14.498284    -0.428935
O     29.509894    31.142268    14.880117    -0.216777
O     30.994407    31.701177    18.984567    -0.434239
O     31.053551    31.168882    16.796010    -0.229967
O     34.244373     9.545839     8.609359    -0.443776
O     33.593788    11.036267    10.130483    -0.239127
O     30.615887     9.720312    13.055803    -0.436335
O     32.061958    11.136811    12.055172    -0.232591
O     25.074094    32.325149    13.268450    -0.444914
O     23.480164    31.943670    11.744738    -0.237670
O     24.172147    32.431606    17.855624    -0.426143
O     23.734480    30.799231    19.269131    -0.238687
O     31.718925     5.781323     7.609245    -0.446582
O     29.560169     5.790195     6.927843    -0.237336
O     34.066941     5.068638     8.751123    -0.446325
O      6.142101    33.224139     9.298521    -0.233688
O     28.832695     8.818365    14.748183    -0.431083
O     27.297907    38.452466    16.390894    -0.233700
O     24.923276    34.850596    16.986927    -0.435715
O     25.612303    36.911764    17.337717    -0.241002
O     17.000938    27.460554    14.498284    -0.429472
O     14.848096    28.001722    14.880117    -0.216747
O     13.363580    27.442809    18.984567    -0.433626
O     13.304437    27.975106    16.796010    -0.229793
O     10.113621    20.026155     8.609359    -0.444554
O     10.764204    18.535726    10.130483    -0.239455
O     13.742104    19.851679    13.055803    -0.435475
O     12.296033    18.435181    12.055172    -0.232281
O     19.283897    26.818842    13.268450    -0.445546
O     20.877828    27.200322    11.744738    -0.238697
O     20.185841    26.712381    17.855624    -0.428815
O     20.623506    28.344755    19.269131    -0.239478
O     12.639070    23.790671     7.609245    -0.446872
O     14.797826    23.781800     6.927843    -0.236514
O     10.291053    24.503356     8.751123    -0.446803
O      8.643892    25.919855     9.298521    -0.232242
O     15.525295    20.753624    14.748183    -0.431222
O     17.060081    20.691523    16.390894    -0.235071
O     19.434712    24.293392    16.986927    -0.435281
O     18.745685    22.232224    17.337717    -0.240101
O      5.281559     5.178057     1.563551    -0.428793
O      5.822726     7.330898     1.945384    -0.216760
O      5.263814     8.815411     6.049834    -0.433958
O      5.796111     8.874556     3.861277    -0.230184
O     12.633151    26.851369    21.544092    -0.443354
O     40.714722    26.200784    23.065217    -0.238374
O     27.244684     8.436892     0.121069    -0.435999
O     40.614176    24.668954    24.989905    -0.232112
O      4.639847     2.895099     0.333716    -0.445253
O     19.807317    16.087159    24.679472    -0.237212
O      4.533386    31.565151     4.920890    -0.427615
O      6.165760    31.127485     6.334398    -0.238364
O     16.397667    24.325920    20.543979    -0.446102
O     16.388795    22.167164    19.862577    -0.235988
O     17.110352    26.673936    21.685857    -0.446418
O     18.526850    28.321097    22.233255    -0.233152
O     28.146629     6.653699     1.813450    -0.430686
O     28.084527     5.118912     3.456161    -0.234785
O     31.686397     2.744280     4.052193    -0.436499
O     29.625228     3.433308     4.402983    -0.239771
O      9.504440    24.393942     1.563551    -0.428815
O      8.963273    22.241101     1.945384    -0.215850
O      9.522182    20.756585     6.049834    -0.433776
O      8.989887    20.697441     3.861277    -0.229223
O     31.724834    32.292617    21.544092    -0.444266
O     33.215262    32.943200    23.065217    -0.239949
O     17.113316    21.135108     0.121069    -0.436474
O     33.315807    34.475029    24.989905    -0.232959
O     10.146153    26.676901     0.333716    -0.444982
O     24.550666    43.056823    24.679472    -0.237342
O     10.252611    27.578845     4.920890    -0.427512
O      8.620236    28.016511     6.334398    -0.239172
O     27.960319    34.818066    20.543979    -0.447084
O     27.969191    36.976822    19.862577    -0.236433
O     27.247633    32.470048    21.685857    -0.445545
O     25.831134    30.822888    22.233255    -0.232725
O     16.211370    22.918299     1.813450    -0.431529
O     16.273470    24.453086     3.456161    -0.235492
O     12.671601    26.827717     4.052193    -0.436384
O     14.732769    26.138689     4.402983    -0.240584
O     17.000938    31.683436    14.498284    -0.428815
O     14.848096    31.142268    14.880117    -0.215848
O     13.363580    31.701177    18.984567    -0.433773
O     13.304437    31.168882    16.796010    -0.229223
O     10.113621     9.545839     8.609359    -0.444265
O     10.764204    11.036267    10.130483    -0.239948
O     13.742104     9.720312    13.055803    -0.436473
O     12.296033    11.136811    12.055172    -0.232959
O     19.283897    32.325149    13.268450    -0.444982
O     20.877828    31.943670    11.744738    -0.237343
O     20.185841    32.431606    17.855624    -0.427512
O     20.623506    30.799231    19.269131    -0.239172
O     12.639070     5.781323     7.609245    -0.447084
O     14.797826     5.790195     6.927843    -0.236433
O     10.291053     5.068638     8.751123    -0.445545
O      8.643892    33.224139     9.298521    -0.232725
O     15.525295     8.818365    14.748183    -0.431528
O     17.060081    38.452466    16.390894    -0.235492
O     19.434712    34.850596    16.986927    -0.436383
O     18.745685    36.911764    17.337717    -0.240583
O     27.357052    27.460554    14.498284    -0.428793
O     29.509894    28.001722    14.880117    -0.216760
O     30.994407    27.442809    18.984567    -0.433958
O     31.053551    27.975106    16.796010    -0.230184
O     34.244373    20.026155     8.609359    -0.443355
O     33.593788    18.535726    10.130483    -0.238373
O     30.615887    19.851679    13.055803    -0.435999
O     32.061958    18.435181    12.055172    -0.232112
O     25.074094    26.818842    13.268450    -0.445253
O     23.480164    27.200322    11.744738    -0.237212
O     24.172147    26.712381    17.855624    -0.427616
O     23.734480    28.344755    19.269131    -0.238365
O     31.718925    23.790671     7.609245    -0.446102
O     29.560169    23.781800     6.927843    -0.235988
O     34.066941    24.503356     8.751123    -0.446418
O      6.142101    25.919855     9.298521    -0.233153
O     28.832695    20.753624    14.748183    -0.430686
O     27.297907    20.691523    16.390894    -0.234785
O     24.923276    24.293392    16.986927    -0.436500
O     25.612303    22.232224    17.337717    -0.239773
O      9.504440     5.178057     1.563551    -0.428933
O      8.963273     7.330898     1.945384    -0.216776
O      9.522182     8.815411     6.049834    -0.434235
O      8.989887     8.874556     3.861277    -0.229966
O     31.724834    26.851369    21.544092    -0.443776
O     33.215262    26.200784    23.065217    -0.239127
O     17.113316     8.436892     0.121069    -0.436336
O     33.315807    24.668954    24.989905    -0.232591
O     10.146153     2.895099     0.333716    -0.444914
O     24.550666    16.087159    24.679472    -0.237670
O     10.252611    31.565151     4.920890    -0.426143
O      8.620236    31.127485     6.334398    -0.238686
O     27.960319    24.325920    20.543979    -0.446582
O     27.969191    22.167164    19.862577    -0.237336
O     27.247633    26.673936    21.685857    -0.446325
O     25.831134    28.321097    22.233255    -0.233688
O     16.211370     6.653699     1.813450    -0.431083
O     16.273470     5.118912     3.456161    -0.233700
O     12.671601     2.744280     4.052193    -0.435715
O     14.732769     3.433308     4.402983    -0.241003
O      5.281559    24.393942     1.563551    -0.429472
O      5.822726    22.241101     1.945384    -0.216746
O      5.263814    20.756585     6.049834    -0.433626
O      5.796111    20.697441     3.861277    -0.229793
O     12.633151    32.292617    21.544092    -0.444554
O     40.714722    32.943200    23.065217    -0.239455
O     27.244684    21.135108     0.121069    -0.435475
O     40.614176    34.475029    24.989905    -0.232281
O      4.639847    26.676901     0.333716    -0.445546
O     19.807317    43.056823    24.679472    -0.238696
O      4.533386    27.578845     4.920890    -0.428814
O      6.165760    28.016511     6.334398    -0.239477
O     16.397667    34.818066    20.543979    -0.446873
O     16.388795    36.976822    19.862577    -0.236514
O     17.110352    32.470048    21.685857    -0.446803
O     18.526850    30.822888    22.233255    -0.232242
O     28.146629    22.918299     1.813450    -0.431222
O     28.084527    24.453086     3.456161    -0.235071
O     31.686397    26.827717     4.052193    -0.435281
O     29.625228    26.138689     4.402983    -0.240101
O     17.000939    12.674555    11.371183    -0.428932
O     14.848097    13.215723    10.989350    -0.216777
O     13.363584    12.656814     6.884900    -0.434235
O     13.304440    13.189109     9.073457    -0.229966
O     10.113618    34.812152    17.260108    -0.443775
O     10.764203    33.321724    15.738984    -0.239127
O     13.742104    34.637679    12.813664    -0.436333
O     12.296033    33.221180    13.814295    -0.232591
O     19.283897    12.032842    12.601017    -0.444914
O     20.877827    12.414321    14.124729    -0.237670
O     20.185844    11.926385     8.013843    -0.426142
O     20.623511    13.558760     6.600336    -0.238685
O     12.639066    38.576668    18.260222    -0.446582
O     14.797822    38.567796    18.941624    -0.237335
O     10.291050    39.289353    17.118344    -0.446324
O     38.215890    11.133852    16.570946    -0.233692
O     15.525296    35.539626    11.121284    -0.431082
O     17.060084     5.905525     9.478573    -0.233700
O     19.434715     9.507395     8.882540    -0.435714
O     18.745688     7.446227     8.531750    -0.241003
O     27.357053    16.897437    11.371183    -0.429472
O     29.509895    16.356269    10.989350    -0.216747
O     30.994411    16.915182     6.884900    -0.433627
O     31.053554    16.382885     9.073457    -0.229793
O     34.244370    24.331836    17.260108    -0.444555
O     33.593787    25.822265    15.738984    -0.239456
O     30.615887    24.506312    12.813664    -0.435477
O     32.061958    25.922810    13.814295    -0.232282
O     25.074094    17.539149    12.601017    -0.445546
O     23.480163    17.157669    14.124729    -0.238697
O     24.172150    17.645610     8.013843    -0.428815
O     23.734485    16.013236     6.600336    -0.239478
O     31.718921    20.567320    18.260222    -0.446872
O     29.560165    20.576191    18.941624    -0.236515
O     34.066938    19.854635    17.118344    -0.446804
O     35.714099    18.438136    16.570946    -0.232242
O     28.832696    23.604367    11.121284    -0.431223
O     27.297910    23.666468     9.478573    -0.235071
O     24.923279    20.064599     8.882540    -0.435281
O     25.612306    22.125767     8.531750    -0.240102
O     39.076432    39.179934    24.305916    -0.428790
O     38.535265    37.027093    23.924083    -0.216759
O     39.094177    35.542580    19.819633    -0.433956
O     38.561880    35.483435    22.008190    -0.230184
O     31.724840    17.506622     4.325375    -0.443355
O      3.643269    18.157207     2.804250    -0.238374
O     17.113307    35.921099    25.748398    -0.435999
O      3.743815    19.689037     0.879562    -0.232113
O     39.718144    41.462892    25.535751    -0.445253
O     24.550674    28.270832     1.189995    -0.237211
O     39.824605    12.792840    20.948577    -0.427614
O     38.192231    13.230506    19.535069    -0.238363
O     27.960324    20.032071     5.325488    -0.446102
O     27.969196    22.190827     6.006890    -0.235988
O     27.247639    17.684055     4.183610    -0.446418
O     25.831141    16.036894     3.636212    -0.233153
O     16.211362    37.704292    24.056017    -0.430685
O     16.273464    39.239079    22.413306    -0.234785
O     12.671594    41.613711    21.817274    -0.436499
O     14.732763    40.924683    21.466484    -0.239770
O     34.853551    19.964049    24.305916    -0.428815
O     35.394718    22.116890    23.924083    -0.215849
O     34.835809    23.601406    19.819633    -0.433776
O     35.368104    23.660550    22.008190    -0.229223
O     12.633157    12.065374     4.325375    -0.444266
O     11.142729    11.414791     2.804250    -0.239949
O     27.244675    23.222883    25.748398    -0.436475
O     11.042184     9.882962     0.879562    -0.232958
O     34.211838    17.681090    25.535751    -0.444983
O     19.807325     1.301168     1.189995    -0.237341
O     34.105380    16.779146    20.948577    -0.427512
O     35.737755    16.341480    19.535069    -0.239171
O     16.397672     9.539925     5.325488    -0.447083
O     16.388800     7.381169     6.006890    -0.236433
O     17.110358    11.887943     4.183610    -0.445545
O     18.526857    13.535103     3.636212    -0.232724
O     28.146621    21.439692    24.056017    -0.431530
O     28.084521    19.904905    22.413306    -0.235493
O     31.686390    17.530274    21.817274    -0.436384
O     29.625222    18.219302    21.466484    -0.240584

The following XYZ coordinates are in angstroms. Other properties are in atomic units.
The sperically averaged electron density of each atom fit to a function of the form exp(a - br)
eigen_1, eigen_2 and eigen_3 are the three eigenvalues of traceless quadrupole moment tensor
  atom number  atomic symbol              X              Y              Z     net charge C6 coefficient C8 coefficient C10 coefficient fluctuating dipole atomic polarizability isotropic forcefield polarizability              a              b squared Pearson coefficient          <r^3>          <r^4>         wp_QDO          m_QDO          q_QDO       dipole_x       dipole_y       dipole_z         dipole            Qxy            Qxz            Qyz     Q(x^2-y^2)  Q(3z^2 - R^2)        eigen_1        eigen_2        eigen_3 static polarizability      alpha(xx)      alpha(xy)      alpha(xz)      alpha(yy)      alpha(yz)      alpha(zz) atomic spin moment
            1             In      25.364197      11.520656      10.246896       1.191224     207.175635 0.43952124E+04  0.16707040E+06                                23.625786                           18.020998       1.568481       2.156873                    0.995684      79.158403     210.166689       0.581537       0.277082      -1.299485      -0.000133      -0.002904       0.004537       0.005388       0.061059       0.099628       0.084844      -0.016098       0.306753      -0.116833      -0.077677       0.194509             32.641496      43.645948     -10.525102      -7.463082      34.853529      -6.175414      19.425011           0.002784
            2             In      33.729521      37.053414      18.085862       1.200764     206.430151 0.42396337E+04  0.15981196E+06                                23.835591                           17.906907       1.523503       2.149079                    0.995296      78.716536     208.549457       0.572903       0.283625      -1.291110       0.003997      -0.000818      -0.007417       0.008465      -0.108321       0.004499      -0.061984      -0.184731      -0.217157      -0.119541      -0.071908       0.191449             33.199767      43.888934      13.812532       5.011180      20.828302       6.699268      34.882066           0.001734
            3             In      18.993796      18.051337      10.246896       1.191310     207.161840 0.43946019E+04  0.16703855E+06                                23.622194                           18.018131       1.568570       2.157182                    0.995605      79.151373     210.130918       0.581671       0.277033      -1.299566       0.000386       0.002452       0.004501       0.005140       0.060392      -0.099791      -0.084621      -0.015702       0.309707      -0.116723      -0.078030       0.194753             32.637230      43.633378     -10.529144       7.456545      34.858564       6.176465      19.419749           0.002781
            4             In      10.628466      22.090573      18.085862       1.200358     206.480412 0.42405985E+04  0.15985097E+06                                23.830570                           17.901635       1.532266       2.151351                    0.995333      78.714238     208.517592       0.573361       0.283393      -1.291426      -0.004362       0.000646      -0.008219       0.009327      -0.108171      -0.005185       0.061661      -0.183679      -0.217433      -0.118593      -0.072445       0.191039             33.194711      43.877710      13.811167      -5.014798      20.825379      -6.701302      34.881043           0.001738
            5             In      33.699652      41.172792      23.181629       1.189916     207.290623 0.43988910E+04  0.16724553E+06                                23.632853                           18.028201       1.570195       2.157207                    0.995499      79.192769     210.281415       0.581436       0.277072      -1.299495      -0.002068       0.000208       0.004591       0.005039      -0.060897       0.084746      -0.099952       0.016765       0.307708      -0.117151      -0.077616       0.194767             32.649101      34.868416      10.528221      -6.176637      43.652211       7.461343      19.426677           0.002786
            6             In      14.874418      18.021471       5.151128       1.201299     206.368985 0.42378292E+04  0.15972444E+06                                23.829667                           17.902025       1.527781       2.150266                    0.995311      78.695272     208.469734       0.573041       0.283591      -1.291169       0.000056      -0.004331      -0.008095       0.009180       0.108334      -0.061405      -0.004839       0.184331      -0.216481      -0.118983      -0.072085       0.191068             33.192404      20.822940     -13.808269       6.701473      43.871042      -5.019237      34.883231           0.001726
            7             In      40.230332      17.971192      23.181629       1.190965     207.194140 0.43963672E+04  0.16712670E+06                                23.630138                           18.026783       1.568074       2.156770                    0.995494      79.167837     210.205416       0.581273       0.277188      -1.299351       0.002881      -0.000460       0.004857       0.005666      -0.060270      -0.085484       0.099602       0.015115       0.308362      -0.116042      -0.078881       0.194924             32.643701      34.855125      10.523647       6.176569      43.649084      -7.462491      19.426895           0.002786
            8             In      29.483578      11.550526       5.151128       1.200389     206.472695 0.42399059E+04  0.15982117E+06                                23.834745                           17.903746       1.526569       2.149869                    0.995239      78.718186     208.537754       0.573146       0.283506      -1.291274       0.000114       0.004349      -0.007572       0.008733       0.108892       0.061216       0.005065       0.183740      -0.216024      -0.119012      -0.072162       0.191174             33.201881      20.829841     -13.810478      -6.710694      43.874617       5.024348      34.901185           0.001736
            9             In      25.364195      32.837335      15.622571       1.189917     207.290642 0.43988879E+04  0.16724537E+06                                23.632859                           18.028197       1.570198       2.157208                    0.995499      79.192757     210.281368       0.581436       0.277072      -1.299495      -0.000209       0.002068      -0.004591       0.005039      -0.060897      -0.099951       0.084745      -0.016765       0.307708      -0.117150      -0.077616       0.194766             32.649125      43.652276      10.528225       7.461355      34.868417      -6.176636      19.426683           0.002789
           10             In      33.729525       7.304577       7.783605       1.201299     206.368879 0.42378309E+04  0.15972452E+06                                23.829654                           17.902025       1.527780       2.150266                    0.995311      78.695269     208.469719       0.573042       0.283591      -1.291169       0.004331      -0.000057       0.008095       0.009181       0.108335      -0.004839      -0.061405      -0.184332      -0.216484      -0.118983      -0.072086       0.191069             33.192367      43.870973     -13.808247      -5.019221      20.822927       6.701464      34.883199           0.001735
           11             In      18.993794      26.306654      15.622571       1.190966     207.194256 0.43963652E+04  0.16712662E+06                                23.630160                           18.026790       1.568080       2.156772                    0.995494      79.167852     210.205487       0.581273       0.277188      -1.299350       0.000460      -0.002881      -0.004858       0.005666      -0.060270       0.099602      -0.085484      -0.015114       0.308360      -0.116042      -0.078881       0.194923             32.643749      43.649154      10.523668      -7.462506      34.855177       6.176582      19.426917           0.002786
           12             In      10.628470      22.267418       7.783605       1.200389     206.472680 0.42399051E+04  0.15982114E+06                                23.834748                           17.903748       1.526569       2.149869                    0.995239      78.718188     208.537772       0.573146       0.283507      -1.291274      -0.004348      -0.000114       0.007573       0.008733       0.108891       0.005065       0.061215      -0.183740      -0.216024      -0.119011      -0.072162       0.191174             33.201886      43.874602     -13.810487       5.024340      20.829854      -6.710697      34.901202           0.001731
           13             In       4.127659       3.185199       2.687838       1.191311     207.161790 0.43946007E+04  0.16703849E+06                                23.622187                           18.018126       1.568571       2.157182                    0.995605      79.151360     210.130867       0.581672       0.277033      -1.299566      -0.002452      -0.000386      -0.004500       0.005139       0.060392      -0.084621      -0.099791       0.015703       0.309707      -0.116723      -0.078030       0.194753             32.637221      34.858548     -10.529133       6.176454      43.633377       7.456553      19.419740           0.002788
           14             In      14.874413      26.336520      20.718339       1.200358     206.480505 0.42405978E+04  0.15985093E+06                                23.830579                           17.901634       1.532267       2.151352                    0.995333      78.714247     208.517612       0.573361       0.283393      -1.291426      -0.000645       0.004362       0.008218       0.009326      -0.108171       0.061661      -0.005185       0.183680      -0.217433      -0.118594      -0.072445       0.191039             33.194738      20.825378      13.811175      -6.701308      43.877774      -5.014808      34.881061           0.001735
           15             In      10.658339      26.386799       2.687838       1.191225     207.175734 0.43952120E+04  0.16707039E+06                                23.625804                           18.021005       1.568486       2.156874                    0.995684      79.158425     210.166774       0.581537       0.277083      -1.299485       0.002904       0.000133      -0.004537       0.005389       0.061059       0.084843       0.099628       0.016098       0.306754      -0.116832      -0.077676       0.194509             32.641536      34.853600     -10.525141      -6.175425      43.645983      -7.463086      19.425024           0.002783
           16             In      29.483573      32.807465      20.718339       1.200765     206.430163 0.42396323E+04  0.15981189E+06                                23.835594                           17.906906       1.523507       2.149080                    0.995296      78.716530     208.549442       0.572903       0.283625      -1.291110       0.000818      -0.003997       0.007417       0.008465      -0.108321      -0.061984       0.004499       0.184731      -0.217156      -0.119541      -0.071908       0.191449             33.199776      20.828304      13.812533       6.699283      43.888943       5.011204      34.882082           0.001739
           17             In      18.993794      32.837335      15.622571       1.191225     207.175794 0.43952102E+04  0.16707031E+06                                23.625816                           18.021007       1.568487       2.156875                    0.995684      79.158423     210.166782       0.581536       0.277083      -1.299485       0.000133       0.002903      -0.004538       0.005389       0.061059       0.099628       0.084843      -0.016097       0.306751      -0.116832      -0.077676       0.194508             32.641563      43.646057     -10.525147      -7.463100      34.853595      -6.175424      19.425038           0.002782
           18             In      10.628470       7.304577       7.783605       1.200764     206.430025 0.42396350E+04  0.15981201E+06                                23.835573                           17.906904       1.523496       2.149077                    0.995296      78.716507     208.549365       0.572903       0.283625      -1.291111      -0.003997       0.000818       0.007417       0.008465      -0.108321       0.004500      -0.061984      -0.184732      -0.217157      -0.119541      -0.071908       0.191450             33.199720      43.888828      13.812495       5.011191      20.828281       6.699271      34.882051           0.001737
           19             In      25.364195      26.306654      15.622571       1.191311     207.161852 0.43945996E+04  0.16703845E+06                                23.622202                           18.018131       1.568576       2.157183                    0.995605      79.151374     210.130924       0.581671       0.277033      -1.299565      -0.000387      -0.002452      -0.004500       0.005139       0.060392      -0.099790      -0.084620      -0.015702       0.309706      -0.116723      -0.078029       0.194752             32.637251      43.633410     -10.529148       7.456550      34.858586       6.176472      19.419756           0.002788
           20             In      33.729525      22.267418       7.783605       1.200357     206.480515 0.42405972E+04  0.15985092E+06                                23.830594                           17.901644       1.532272       2.151353                    0.995333      78.714265     208.517712       0.573361       0.283394      -1.291426       0.004361      -0.000646       0.008219       0.009327      -0.108171      -0.005184       0.061660      -0.183679      -0.217434      -0.118593      -0.072445       0.191038             33.194760      43.877799      13.811196      -5.014792      20.825399      -6.701307      34.881081           0.001735
           21             In      10.658339       3.185199       2.687838       1.189917     207.290552 0.43988890E+04  0.16724542E+06                                23.632848                           18.028196       1.570190       2.157206                    0.995499      79.192740     210.281319       0.581436       0.277072      -1.299495       0.002068      -0.000208      -0.004590       0.005039      -0.060898       0.084745      -0.099952       0.016765       0.307707      -0.117151      -0.077616       0.194767             32.649095      34.868378      10.528204      -6.176623      43.652234       7.461358      19.426672           0.002787
           22             In      29.483573      26.336520      20.718339       1.201299     206.368976 0.42378302E+04  0.15972448E+06                                23.829664                           17.902025       1.527783       2.150267                    0.995311      78.695280     208.469750       0.573042       0.283591      -1.291169      -0.000056       0.004332       0.008094       0.009180       0.108334      -0.061405      -0.004839       0.184331      -0.216480      -0.118983      -0.072085       0.191068             33.192395      20.822934     -13.808262       6.701469      43.871041      -5.019222      34.883210           0.001742
           23             In       4.127659      26.386799       2.687838       1.190966     207.194358 0.43963661E+04  0.16712666E+06                                23.630172                           18.026795       1.568083       2.156772                    0.995494      79.167876     210.205569       0.581272       0.277188      -1.299350      -0.002881       0.000460      -0.004857       0.005666      -0.060270      -0.085483       0.099601       0.015115       0.308360      -0.116042      -0.078880       0.194922             32.643775      34.855233      10.523699       6.176589      43.649167      -7.462500      19.426924           0.002781
           24             In      14.874413      32.807465      20.718339       1.200389     206.472910 0.42399052E+04  0.15982115E+06                                23.834774                           17.903754       1.526578       2.149871                    0.995239      78.718235     208.537919       0.573145       0.283507      -1.291274      -0.000113      -0.004348       0.007573       0.008733       0.108891       0.061216       0.005065       0.183740      -0.216023      -0.119011      -0.072162       0.191173             33.201949      20.829878     -13.810525      -6.710714      43.874708       5.024374      34.901259           0.001726
           25             In      18.993796      11.520656      10.246896       1.189916     207.290653 0.43988909E+04  0.16724551E+06                                23.632853                           18.028198       1.570192       2.157206                    0.995499      79.192762     210.281382       0.581436       0.277072      -1.299495       0.000209      -0.002068       0.004590       0.005039      -0.060898      -0.099952       0.084746      -0.016765       0.307708      -0.117151      -0.077616       0.194767             32.649105      43.652227      10.528214       7.461345      34.868408      -6.176638      19.426679           0.002781
           26             In      10.628466      37.053414      18.085862       1.201299     206.369134 0.42378304E+04  0.15972449E+06                                23.829685                           17.902031       1.527787       2.150268                    0.995311      78.695315     208.469865       0.573041       0.283591      -1.291169      -0.004330       0.000058      -0.008096       0.009181       0.108334      -0.004838      -0.061404      -0.184332      -0.216483      -0.118983      -0.072085       0.191068             33.192444      43.871126     -13.808303      -5.019224      20.822959       6.701469      34.883248           0.001730
           27             In      25.364197      18.051337      10.246896       1.190966     207.194193 0.43963657E+04  0.16712664E+06                                23.630150                           18.026787       1.568077       2.156771                    0.995494      79.167843     210.205451       0.581273       0.277188      -1.299351      -0.000459       0.002881       0.004857       0.005666      -0.060270       0.099602      -0.085484      -0.015115       0.308360      -0.116042      -0.078881       0.194923             32.643725      43.649126      10.523654      -7.462505      34.855139       6.176570      19.426910           0.002787
           28             In      33.729521      22.090573      18.085862       1.200389     206.472619 0.42399069E+04  0.15982122E+06                                23.834732                           17.903744       1.526568       2.149868                    0.995239      78.718186     208.537742       0.573146       0.283506      -1.291275       0.004349       0.000115      -0.007573       0.008733       0.108891       0.005065       0.061215      -0.183740      -0.216024      -0.119011      -0.072163       0.191174             33.201849      43.874533     -13.810469       5.024338      20.829846      -6.710689      34.901168           0.001743
           29             In      40.230332      41.172792      23.181629       1.191311     207.161909 0.43946011E+04  0.16703852E+06                                23.622203                           18.018131       1.568573       2.157183                    0.995605      79.151381     210.130943       0.581671       0.277033      -1.299565       0.002452       0.000387       0.004501       0.005140       0.060391      -0.084620      -0.099790       0.015703       0.309707      -0.116723      -0.078029       0.194752             32.637254      34.858604     -10.529163       6.176474      43.633400       7.456548      19.419756           0.002783
           30             In      29.483578      18.021471       5.151128       1.200358     206.480614 0.42405967E+04  0.15985090E+06                                23.830604                           17.901645       1.532275       2.151354                    0.995333      78.714276     208.517746       0.573361       0.283394      -1.291426       0.000645      -0.004361      -0.008219       0.009326      -0.108171       0.061661      -0.005184       0.183679      -0.217432      -0.118593      -0.072444       0.191038             33.194789      20.825405      13.811205      -6.701321      43.877836      -5.014832      34.881126           0.001737
           31             In      33.699652      17.971192      23.181629       1.191225     207.175466 0.43952117E+04  0.16707036E+06                                23.625770                           18.020994       1.568475       2.156872                    0.995684      79.158379     210.166610       0.581537       0.277082      -1.299485      -0.002903      -0.000133       0.004537       0.005388       0.061059       0.084844       0.099629       0.016097       0.306753      -0.116833      -0.077677       0.194510             32.641460      34.853494     -10.525091      -6.175403      43.645891      -7.463069      19.424996           0.002789
           32             In      14.874418      11.550526       5.151128       1.200764     206.430109 0.42396354E+04  0.15981204E+06                                23.835578                           17.906904       1.523498       2.149078                    0.995296      78.716518     208.549393       0.572903       0.283625      -1.291111      -0.000818       0.003997      -0.007417       0.008465      -0.108321      -0.061984       0.004499       0.184731      -0.217157      -0.119541      -0.071908       0.191449             33.199733      20.828281      13.812503       6.699268      43.888885       5.011179      34.882032           0.001734
           33             In      29.712758       7.392996      12.934734       1.201353     208.524594 0.41823922E+04  0.15713804E+06                                24.275047                           18.010190       1.551008       2.157808                    0.994996      78.608710     208.003115       0.560540       0.290833      -1.282883       0.008338      -0.000842       0.001383       0.008494       0.000714       0.000756       0.114933      -0.254582      -0.068112      -0.115946      -0.082447       0.198393             34.710630      39.456443       0.004185      -0.006792      21.574945     -14.792097      43.100502          -0.001280
           34             In      14.645233      22.178996      12.934734       1.201150     208.533987 0.41835402E+04  0.15719295E+06                                24.275670                           18.013144       1.543647       2.155930                    0.995009      78.615242     208.032488       0.560468       0.290848      -1.282858      -0.007234       0.000003      -0.000354       0.007243      -0.000333      -0.000393      -0.114963      -0.254613      -0.067084      -0.116133      -0.082232       0.198365             34.708272      39.452852      -0.003129       0.002448      21.575614      14.791125      43.096349          -0.001284
           35             In      14.786000      22.038237       0.000000       1.201353     208.524542 0.41823898E+04  0.15713793E+06                                24.275055                           18.010192       1.551012       2.157809                    0.994996      78.608720     208.003167       0.560539       0.290833      -1.282883       0.000842      -0.008337      -0.001383       0.008493       0.000714       0.114933       0.000757       0.254581      -0.068111      -0.115945      -0.082447       0.198392             34.710654      21.574955       0.004165     -14.792124      39.456450      -0.006778      43.100556          -0.001283
           36             In       0.000000       7.533763       0.000000       1.201150     208.534014 0.41835427E+04  0.15719305E+06                                24.275660                           18.013141       1.543647       2.155930                    0.995009      78.615245     208.032464       0.560468       0.290848      -1.282858      -0.000003       0.007234       0.000354       0.007243      -0.000333      -0.114964      -0.000393       0.254613      -0.067085      -0.116133      -0.082232       0.198365             34.708252      21.575593      -0.003128      14.791107      39.452823       0.002448      43.096340          -0.001282
           37             In      14.645233       7.392996      12.934734       1.201353     208.524686 0.41823922E+04  0.15713804E+06                                24.275059                           18.010193       1.551010       2.157808                    0.994996      78.608726     208.003174       0.560540       0.290833      -1.282883      -0.008337       0.000842      -0.001383       0.008493       0.000713       0.000757       0.114933      -0.254582      -0.068112      -0.115946      -0.082447       0.198393             34.710659      39.456480       0.004170      -0.006795      21.574955     -14.792114      43.100542          -0.001285
           38             In      29.712758      22.178996      12.934734       1.201150     208.533925 0.41835397E+04  0.15719292E+06                                24.275665                           18.013143       1.543649       2.155931                    0.995009      78.615242     208.032485       0.560468       0.290848      -1.282858       0.007235      -0.000003       0.000353       0.007244      -0.000333      -0.000393      -0.114963      -0.254613      -0.067084      -0.116133      -0.082232       0.198365             34.708259      39.452833      -0.003141       0.002440      21.575611      14.791118      43.096333          -0.001275
           39             In      14.786000       7.533763       0.000000       1.201353     208.524491 0.41823948E+04  0.15713815E+06                                24.275032                           18.010190       1.551006       2.157807                    0.994996      78.608703     208.003079       0.560540       0.290832      -1.282883      -0.000842       0.008337       0.001384       0.008493       0.000714       0.114933       0.000757       0.254582      -0.068112      -0.115945      -0.082447       0.198393             34.710592      21.574926       0.004175     -14.792082      39.456385      -0.006793      43.100467          -0.001276
           40             In       0.000000      22.038237       0.000000       1.201150     208.534129 0.41835376E+04  0.15719283E+06                                24.275692                           18.013146       1.543659       2.155933                    0.995009      78.615288     208.032640       0.560467       0.290848      -1.282858       0.000002      -0.007234      -0.000353       0.007242      -0.000332      -0.114963      -0.000393       0.254611      -0.067082      -0.116133      -0.082231       0.198364             34.708334      21.575632      -0.003123      14.791163      39.452912       0.002460      43.096459          -0.001286
           41              H      26.526082      11.148642       6.907148       0.117228       1.174748 0.89467562E+01  0.90422357E+02                                 1.856635                            1.766992      -1.092668       2.376189                    0.996813       3.520245      10.035254       0.463085       1.308684      -0.704200      -0.044984      -0.027287      -0.038361       0.065113       0.013592       0.012965       0.007141       0.015525       0.010163      -0.017354      -0.007033       0.024387              1.842591       2.029322       0.180526       0.272730       1.638254       0.227175       1.860197          -0.000331
           42              H      31.553319      38.319392      15.583767       0.118258       1.185467 0.89112894E+01  0.89721660E+02                                 1.852732                            1.752386      -1.060935       2.396053                    0.997012       3.440272       9.699051       0.470760       1.292261      -0.708417      -0.015274       0.062892       0.010690       0.065597      -0.007364       0.003601       0.007100      -0.028836      -0.040888      -0.017723      -0.006279       0.024002              1.839702       1.573230      -0.185452       0.070780       2.246374       0.116090       1.699503          -0.000259
           43              H      27.723746      10.308795      12.608778       0.118343       1.182532 0.88525030E+01  0.88957766E+02                                 1.847915                            1.745538      -1.019067       2.414047                    0.997547       3.426347       9.641735       0.472242       1.290696      -0.708828       0.013658       0.044441       0.047177       0.066236       0.000267       0.007749       0.020433      -0.009958       0.012308      -0.019287      -0.005720       0.025007              1.831694       1.551455       0.053082       0.192359       1.975693       0.293603       1.967934          -0.000205
           44              H      17.831914      18.423354       6.907148       0.117854       1.176642 0.89709380E+01  0.90783163E+02                                 1.863728                            1.773440      -1.109608       2.370005                    0.996541       3.525193      10.075809       0.460375       1.314700      -0.702965       0.044692       0.027112      -0.038201       0.064744       0.013543      -0.012989      -0.007127       0.015493       0.010056      -0.017287      -0.007079       0.024367              1.849639       2.037418       0.181407      -0.273967       1.644060      -0.228434       1.867439          -0.000335
           45              H      12.804671      20.824597      15.583767       0.118980       1.180844 0.88658387E+01  0.89115237E+02                                 1.844551                            1.745230      -1.046020       2.401670                    0.997266       3.432694       9.657302       0.472995       1.288300      -0.709238       0.015380      -0.062737       0.010595       0.065457      -0.007329      -0.003617      -0.007126      -0.028678      -0.040936      -0.017734      -0.006198       0.023932              1.831547       1.567090      -0.184093      -0.070185       2.235204      -0.115155       1.692346          -0.000258
           46              H      16.634246      19.263196      12.608778       0.119041       1.182040 0.88514330E+01  0.88992149E+02                                 1.852323                            1.749373      -1.032057       2.410084                    0.997307       3.424597       9.656195       0.469879       1.296529      -0.707649      -0.013629      -0.044272       0.046712       0.065786       0.000198      -0.007683      -0.020443      -0.009729       0.012360      -0.019314      -0.005627       0.024941              1.836067       1.554680       0.053277      -0.193159       1.980661      -0.294820       1.972859          -0.000221
           47              H      33.327637      40.010909      19.841881       0.117772       1.176401 0.89688214E+01  0.90761892E+02                                 1.864096                            1.773733      -1.114472       2.368152                    0.996458       3.524688      10.076369       0.460114       1.315444      -0.702823      -0.027300       0.044683      -0.038048       0.064726      -0.013488       0.007089      -0.013078      -0.015389       0.010395      -0.017275      -0.007098       0.024373              1.850017       1.644358      -0.181513       0.228557       2.037878      -0.274136       1.867816          -0.000334
           48              H      16.140397      20.197675       2.649033       0.117973       1.186300 0.89177944E+01  0.89791782E+02                                 1.852357                            1.752026      -1.051616       2.399115                    0.997163       3.441818       9.699512       0.471272       1.290789      -0.708712       0.062915       0.015024       0.010638       0.065553       0.007627       0.007169      -0.003706       0.028798      -0.041268      -0.017966      -0.006197       0.024164              1.839322       2.245967       0.185458       0.116032       1.572919      -0.070738       1.699082          -0.000254
           49              H      32.487790      38.813241      25.543512       0.118681       1.180504 0.88343050E+01  0.88738156E+02                                 1.846755                            1.744519      -1.019356       2.414442                    0.997570       3.423205       9.634062       0.472017       1.291845      -0.708599       0.044347      -0.013583       0.047022       0.066047      -0.000280       0.020479      -0.007804       0.009880       0.012112      -0.019369      -0.005666       0.025035              1.830537       1.974451      -0.053031       0.293334       1.550558      -0.192122       1.966602          -0.000209
           50              H      40.602349      19.133077      19.841881       0.117491       1.179904 0.89997624E+01  0.91129288E+02                                 1.865178                            1.774656      -1.106150       2.370397                    0.996552       3.530061      10.085997       0.460947       1.312286      -0.703432       0.027143      -0.044823      -0.038084       0.064778      -0.013596      -0.007192       0.013236      -0.015776       0.010191      -0.017427      -0.007250       0.024678              1.851095       1.645176      -0.181749      -0.228795       2.039213       0.274485       1.868895          -0.000332
           51              H      28.217601       9.374323       2.649033       0.117561       1.189779 0.89483092E+01  0.90154286E+02                                 1.853611                            1.753111      -1.044986       2.400746                    0.997190       3.447155       9.709887       0.472010       1.287980      -0.709269      -0.063024      -0.015276       0.010623       0.065713       0.007557      -0.007184       0.003698       0.029293      -0.041375      -0.018012      -0.006364       0.024376              1.840573       2.247716       0.185669      -0.116166       1.573846       0.070823       1.700156          -0.000249
           52              H      41.442192      20.330741      25.543512       0.119072       1.184444 0.88754219E+01  0.89302397E+02                                 1.855488                            1.752244      -1.036221       2.408267                    0.997254       3.428886       9.675096       0.469246       1.297273      -0.707479      -0.044195       0.013215       0.046743       0.065671      -0.000358      -0.020475       0.007672       0.009839       0.012214      -0.019252      -0.005765       0.025017              1.839219       1.984172      -0.053273      -0.295303       1.557213       0.193662       1.976271          -0.000217
           53              H      26.526077      33.209349      18.962319       0.117773       1.176400 0.89688101E+01  0.90761756E+02                                 1.864095                            1.773732      -1.114473       2.368151                    0.996458       3.524687      10.076367       0.460114       1.315445      -0.702823      -0.044683       0.027300       0.038048       0.064726      -0.013488      -0.013078       0.007089       0.015389       0.010395      -0.017275      -0.007098       0.024373              1.850016       2.037877      -0.181513      -0.274136       1.644356       0.228557       1.867814          -0.000333
           54              H      31.553320       6.038599      10.285700       0.117973       1.186298 0.89177722E+01  0.89791492E+02                                 1.852354                            1.752024      -1.051611       2.399117                    0.997163       3.441813       9.699490       0.471273       1.290788      -0.708712      -0.015024      -0.062915      -0.010638       0.065553       0.007627      -0.003706       0.007169      -0.028797      -0.041268      -0.017966      -0.006198       0.024164              1.839319       1.572917       0.185459      -0.070737       2.245962       0.116033       1.699079          -0.000250
           55              H      27.723745      34.049196      13.260689       0.118682       1.180503 0.88342944E+01  0.88738023E+02                                 1.846753                            1.744518      -1.019356       2.414442                    0.997570       3.423204       9.634058       0.472017       1.291845      -0.708599       0.013583      -0.044347      -0.047022       0.066047      -0.000280      -0.007804       0.020479      -0.009880       0.012112      -0.019369      -0.005666       0.025035              1.830535       1.550556      -0.053030      -0.192121       1.974451       0.293333       1.966598          -0.000206
           56              H      17.831909      25.934637      18.962319       0.117491       1.179903 0.89997594E+01  0.91129263E+02                                 1.865178                            1.774656      -1.106152       2.370396                    0.996552       3.530062      10.086005       0.460946       1.312287      -0.703432       0.044823      -0.027143       0.038084       0.064778      -0.013596       0.013236      -0.007192       0.015776       0.010191      -0.017427      -0.007250       0.024678              1.851095       2.039213      -0.181749       0.274485       1.645178      -0.228796       1.868895          -0.000331
           57              H      12.804672      23.533394      10.285700       0.117560       1.189780 0.89483163E+01  0.90154377E+02                                 1.853612                            1.753112      -1.044986       2.400746                    0.997190       3.447158       9.709897       0.472010       1.287980      -0.709269       0.015276       0.063024      -0.010623       0.065713       0.007557       0.003698      -0.007184      -0.029293      -0.041375      -0.018012      -0.006364       0.024376              1.840574       1.573846       0.185668       0.070823       2.247718      -0.116167       1.700157          -0.000253
           58              H      16.634245      25.094795      13.260689       0.119072       1.184445 0.88754368E+01  0.89302583E+02                                 1.855490                            1.752245      -1.036224       2.408266                    0.997254       3.428889       9.675106       0.469246       1.297273      -0.707479      -0.013215       0.044195      -0.046743       0.065671      -0.000358       0.007672      -0.020475      -0.009839       0.012214      -0.019252      -0.005765       0.025017              1.839220       1.557214      -0.053273       0.193663       1.984174      -0.295303       1.976272          -0.000219
           59              H       3.755642       4.347082       6.027586       0.117854       1.176641 0.89709242E+01  0.90782991E+02                                 1.863727                            1.773439      -1.109607       2.370005                    0.996541       3.525190      10.075799       0.460375       1.314700      -0.702965      -0.027112      -0.044692       0.038201       0.064744       0.013543      -0.007127      -0.012989      -0.015493       0.010056      -0.017287      -0.007079       0.024367              1.849638       1.644058       0.181406      -0.228434       2.037417      -0.273967       1.867439          -0.000331
           60              H      16.140390      24.160316      23.220434       0.118980       1.180844 0.88658330E+01  0.89115160E+02                                 1.844550                            1.745229      -1.046019       2.401671                    0.997267       3.432693       9.657296       0.472996       1.288299      -0.709238       0.062737      -0.015380      -0.010595       0.065457      -0.007329      -0.007126      -0.003617       0.028678      -0.040936      -0.017734      -0.006198       0.023932              1.831545       2.235202      -0.184092      -0.115154       1.567089      -0.070185       1.692345          -0.000255
           61              H       2.915799       5.544750       0.325955       0.119041       1.182037 0.88514094E+01  0.88991848E+02                                 1.852320                            1.749370      -1.032054       2.410085                    0.997307       3.424592       9.656176       0.469879       1.296529      -0.707649       0.044272       0.013629      -0.046712       0.065786       0.000198      -0.020443      -0.007683       0.009729       0.012360      -0.019314      -0.005627       0.024941              1.836064       1.980657       0.053277      -0.294819       1.554679      -0.193160       1.972858          -0.000216
           62              H      11.030354      25.224914       6.027586       0.117228       1.174751 0.89467902E+01  0.90422793E+02                                 1.856640                            1.766996      -1.092672       2.376187                    0.996813       3.520249      10.035273       0.463084       1.308685      -0.704199       0.027287       0.044984       0.038361       0.065113       0.013592       0.007141       0.012965      -0.015526       0.010163      -0.017354      -0.007033       0.024387              1.842595       1.638257       0.180527       0.227176       2.029327       0.272730       1.860202          -0.000333
           63              H      28.217594      34.983668      23.220434       0.118259       1.185468 0.89113061E+01  0.89721881E+02                                 1.852735                            1.752388      -1.060938       2.396051                    0.997012       3.440275       9.699066       0.470759       1.292261      -0.708417      -0.062892       0.015274      -0.010690       0.065597      -0.007365       0.007100       0.003601       0.028836      -0.040888      -0.017723      -0.006279       0.024002              1.839704       2.246376      -0.185453       0.116089       1.573232       0.070780       1.699504          -0.000260
           64              H      11.870201      24.027250       0.325955       0.118344       1.182534 0.88525273E+01  0.88958084E+02                                 1.847918                            1.745541      -1.019072       2.414044                    0.997547       3.426352       9.641758       0.472241       1.290697      -0.708828      -0.044441      -0.013658      -0.047177       0.066236       0.000266       0.020433       0.007749       0.009958       0.012308      -0.019287      -0.005720       0.025007              1.831697       1.975696       0.053081       0.293603       1.551457       0.192359       1.967939          -0.000208
           65              H      17.831909      33.209349      18.962319       0.117228       1.174751 0.89467845E+01  0.90422726E+02                                 1.856639                            1.766996      -1.092673       2.376186                    0.996813       3.520251      10.035280       0.463084       1.308685      -0.704199       0.044984       0.027287       0.038360       0.065113       0.013592       0.012965       0.007141       0.015526       0.010163      -0.017354      -0.007033       0.024387              1.842595       2.029327       0.180527       0.272730       1.638257       0.227176       1.860201          -0.000333
           66              H      12.804672       6.038599      10.285700       0.118258       1.185467 0.89112941E+01  0.89721713E+02                                 1.852732                            1.752386      -1.060934       2.396053                    0.997012       3.440272       9.699049       0.470760       1.292260      -0.708417       0.015274      -0.062892      -0.010690       0.065597      -0.007364       0.003601       0.007100      -0.028836      -0.040888      -0.017723      -0.006279       0.024002              1.839702       1.573230      -0.185452       0.070780       2.246374       0.116090       1.699503          -0.000262
           67              H      16.634245      34.049196      13.260689       0.118344       1.182535 0.88525402E+01  0.88958251E+02                                 1.847920                            1.745543      -1.019074       2.414044                    0.997547       3.426354       9.641767       0.472241       1.290697      -0.708828      -0.013658      -0.044441      -0.047177       0.066236       0.000266       0.007750       0.020433      -0.009958       0.012307      -0.019287      -0.005720       0.025008              1.831699       1.551459       0.053082       0.192359       1.975699       0.293604       1.967939          -0.000210
           68              H      26.526077      25.934637      18.962319       0.117854       1.176641 0.89709265E+01  0.90783021E+02                                 1.863728                            1.773440      -1.109609       2.370005                    0.996541       3.525190      10.075800       0.460375       1.314700      -0.702965      -0.044692      -0.027112       0.038201       0.064744       0.013543      -0.012989      -0.007127       0.015493       0.010056      -0.017288      -0.007079       0.024367              1.849638       2.037418       0.181407      -0.273967       1.644059      -0.228434       1.867438          -0.000328
           69              H      31.553320      23.533394      10.285700       0.118980       1.180844 0.88658352E+01  0.89115203E+02                                 1.844551                            1.745231      -1.046021       2.401670                    0.997266       3.432695       9.657308       0.472995       1.288301      -0.709238      -0.015380       0.062737      -0.010595       0.065457      -0.007329      -0.003617      -0.007126      -0.028678      -0.040936      -0.017734      -0.006198       0.023932              1.831547       1.567090      -0.184093      -0.070185       2.235204      -0.115155       1.692347          -0.000252
           70              H      27.723745      25.094795      13.260689       0.119041       1.182037 0.88514098E+01  0.88991868E+02                                 1.852321                            1.749371      -1.032057       2.410084                    0.997307       3.424594       9.656188       0.469878       1.296531      -0.707649       0.013629       0.044272      -0.046712       0.065786       0.000198      -0.007683      -0.020443      -0.009729       0.012360      -0.019314      -0.005626       0.024941              1.836065       1.554679       0.053277      -0.193159       1.980660      -0.294820       1.972858          -0.000214
           71              H      11.030354       4.347082       6.027586       0.117772       1.176401 0.89688131E+01  0.90761774E+02                                 1.864095                            1.773732      -1.114469       2.368153                    0.996458       3.524685      10.076354       0.460115       1.315443      -0.702823       0.027300      -0.044683       0.038048       0.064726      -0.013488       0.007089      -0.013078      -0.015389       0.010394      -0.017275      -0.007098       0.024373              1.850015       1.644356      -0.181513       0.228557       2.037876      -0.274136       1.867814          -0.000335
           72              H      28.217594      24.160316      23.220434       0.117973       1.186297 0.89177591E+01  0.89791317E+02                                 1.852352                            1.752022      -1.051610       2.399118                    0.997163       3.441810       9.699476       0.471273       1.290787      -0.708712      -0.062915      -0.015024      -0.010638       0.065553       0.007627       0.007169      -0.003705       0.028797      -0.041268      -0.017966      -0.006198       0.024164              1.839317       2.245960       0.185458       0.116032       1.572915      -0.070737       1.699077          -0.000244
           73              H      11.870201       5.544750       0.325955       0.118681       1.180501 0.88342725E+01  0.88737728E+02                                 1.846750                            1.744515      -1.019350       2.414444                    0.997571       3.423198       9.634030       0.472018       1.291843      -0.708600      -0.044347       0.013583      -0.047022       0.066047      -0.000280       0.020479      -0.007804       0.009880       0.012113      -0.019369      -0.005667       0.025035              1.830532       1.974446      -0.053031       0.293333       1.550554      -0.192121       1.966596          -0.000202
           74              H       3.755642      25.224914       6.027586       0.117491       1.179905 0.89997773E+01  0.91129494E+02                                 1.865181                            1.774658      -1.106154       2.370394                    0.996552       3.530065      10.086018       0.460946       1.312288      -0.703431      -0.027143       0.044823       0.038084       0.064778      -0.013596      -0.007192       0.013236      -0.015777       0.010191      -0.017427      -0.007250       0.024678              1.851098       1.645179      -0.181749      -0.228796       2.039216       0.274486       1.868898          -0.000333
           75              H      16.140390      34.983668      23.220434       0.117561       1.189784 0.89483628E+01  0.90154992E+02                                 1.853619                            1.753118      -1.044989       2.400744                    0.997190       3.447166       9.709938       0.472008       1.287983      -0.709268       0.063023       0.015276      -0.010623       0.065713       0.007557      -0.007184       0.003698       0.029293      -0.041375      -0.018012      -0.006364       0.024376              1.840580       2.247726       0.185670      -0.116166       1.573852       0.070824       1.700163          -0.000253
           76              H       2.915799      24.027250       0.325955       0.119073       1.184448 0.88754688E+01  0.89303003E+02                                 1.855494                            1.752249      -1.036230       2.408263                    0.997254       3.428895       9.675134       0.469245       1.297274      -0.707479       0.044195      -0.013215      -0.046743       0.065671      -0.000357      -0.020475       0.007672       0.009840       0.012214      -0.019252      -0.005764       0.025017              1.839224       1.984178      -0.053273      -0.295304       1.557217       0.193663       1.976277          -0.000222
           77              H      17.831914      11.148642       6.907148       0.117772       1.176400 0.89688105E+01  0.90761741E+02                                 1.864094                            1.773731      -1.114469       2.368153                    0.996458       3.524686      10.076356       0.460115       1.315443      -0.702823       0.044683      -0.027300      -0.038048       0.064726      -0.013488      -0.013078       0.007089       0.015389       0.010394      -0.017275      -0.007098       0.024373              1.850015       2.037876      -0.181513      -0.274135       1.644355       0.228556       1.867813          -0.000337
           78              H      12.804671      38.319392      15.583767       0.117973       1.186302 0.89178085E+01  0.89791958E+02                                 1.852359                            1.752028      -1.051616       2.399115                    0.997163       3.441819       9.699516       0.471272       1.290789      -0.708712       0.015024       0.062915       0.010638       0.065553       0.007627      -0.003706       0.007169      -0.028798      -0.041268      -0.017966      -0.006197       0.024164              1.839324       1.572921       0.185459      -0.070738       2.245968       0.116033       1.699083          -0.000256
           79              H      16.634246      10.308795      12.608778       0.118681       1.180503 0.88342942E+01  0.88737998E+02                                 1.846752                            1.744517      -1.019352       2.414443                    0.997571       3.423202       9.634043       0.472018       1.291843      -0.708600      -0.013583       0.044347       0.047022       0.066047      -0.000280      -0.007804       0.020479      -0.009880       0.012112      -0.019369      -0.005667       0.025035              1.830534       1.550555      -0.053030      -0.192121       1.974449       0.293333       1.966597          -0.000213
           80              H      26.526082      18.423354       6.907148       0.117491       1.179904 0.89997635E+01  0.91129314E+02                                 1.865179                            1.774656      -1.106153       2.370395                    0.996552       3.530064      10.086011       0.460946       1.312287      -0.703432      -0.044823       0.027143      -0.038084       0.064778      -0.013596       0.013236      -0.007192       0.015776       0.010191      -0.017427      -0.007250       0.024678              1.851095       2.039213      -0.181749       0.274485       1.645178      -0.228796       1.868895          -0.000332
           81              H      31.553319      20.824597      15.583767       0.117561       1.189777 0.89482909E+01  0.90154054E+02                                 1.853609                            1.753109      -1.044986       2.400746                    0.997190       3.447154       9.709881       0.472011       1.287980      -0.709269      -0.015276      -0.063024       0.010623       0.065713       0.007557       0.003698      -0.007184      -0.029293      -0.041375      -0.018012      -0.006364       0.024376              1.840570       1.573843       0.185668       0.070823       2.247714      -0.116167       1.700154          -0.000241
           82              H      27.723746      19.263196      12.608778       0.119072       1.184444 0.88754225E+01  0.89302403E+02                                 1.855488                            1.752244      -1.036223       2.408266                    0.997254       3.428887       9.675098       0.469246       1.297273      -0.707479       0.013215      -0.044195       0.046743       0.065671      -0.000358       0.007672      -0.020475      -0.009839       0.012214      -0.019252      -0.005765       0.025017              1.839219       1.557213      -0.053274       0.193663       1.984173      -0.295303       1.976270          -0.000213
           83              H      40.602349      40.010909      19.841881       0.117854       1.176643 0.89709507E+01  0.90783328E+02                                 1.863730                            1.773442      -1.109612       2.370003                    0.996541       3.525195      10.075818       0.460375       1.314700      -0.702965       0.027112       0.044692      -0.038201       0.064744       0.013543      -0.007127      -0.012988      -0.015493       0.010056      -0.017288      -0.007079       0.024367              1.849641       1.644060       0.181407      -0.228434       2.037420      -0.273968       1.867442          -0.000335
           84              H      28.217601      20.197675       2.649033       0.118981       1.180848 0.88658783E+01  0.89115752E+02                                 1.844556                            1.745235      -1.046028       2.401666                    0.997266       3.432702       9.657337       0.472994       1.288301      -0.709237      -0.062736       0.015380       0.010595       0.065457      -0.007329      -0.007126      -0.003617       0.028678      -0.040936      -0.017734      -0.006198       0.023932              1.831552       2.235210      -0.184093      -0.115155       1.567094      -0.070186       1.692351          -0.000258
           85              H      41.442192      38.813241      25.543512       0.119041       1.182042 0.88514563E+01  0.88992453E+02                                 1.852326                            1.749376      -1.032061       2.410082                    0.997307       3.424601       9.656214       0.469878       1.296531      -0.707649      -0.044272      -0.013629       0.046712       0.065786       0.000198      -0.020443      -0.007683       0.009729       0.012360      -0.019314      -0.005626       0.024941              1.836070       1.980664       0.053277      -0.294821       1.554683      -0.193161       1.972864          -0.000222
           86              H      33.327637      19.133077      19.841881       0.117228       1.174749 0.89467605E+01  0.90422404E+02                                 1.856635                            1.766992      -1.092666       2.376190                    0.996813       3.520244      10.035249       0.463085       1.308684      -0.704200      -0.027287      -0.044984      -0.038361       0.065113       0.013592       0.007141       0.012965      -0.015525       0.010162      -0.017354      -0.007033       0.024387              1.842591       1.638254       0.180526       0.227175       2.029322       0.272730       1.860197          -0.000324
           87              H      16.140397       9.374323       2.649033       0.118258       1.185465 0.89112733E+01  0.89721449E+02                                 1.852730                            1.752384      -1.060931       2.396054                    0.997012       3.440268       9.699034       0.470760       1.292260      -0.708417       0.062893      -0.015274       0.010690       0.065598      -0.007364       0.007100       0.003601       0.028836      -0.040888      -0.017723      -0.006279       0.024002              1.839700       2.246371      -0.185453       0.116089       1.573228       0.070779       1.699500          -0.000259
           88              H      32.487790      20.330741      25.543512       0.118343       1.182530 0.88524844E+01  0.88957535E+02                                 1.847913                            1.745537      -1.019065       2.414048                    0.997547       3.426344       9.641725       0.472242       1.290696      -0.708828       0.044441       0.013658       0.047177       0.066236       0.000267       0.020433       0.007749       0.009957       0.012308      -0.019287      -0.005720       0.025007              1.831692       1.975691       0.053081       0.293603       1.551453       0.192358       1.967934          -0.000203
           89              H      22.178997      10.560158       9.188835       0.128460       1.180936 0.88152295E+01  0.88514460E+02                                 1.847941                            1.743291      -1.084864       2.389741                    0.997046       3.406115       9.589801       0.471833       1.292818      -0.708340      -0.000032      -0.024228      -0.063646       0.068102       0.000040      -0.000026       0.015592       0.005828       0.058922      -0.019023      -0.006906       0.025928              1.832849       1.747423       0.000003      -0.000001       1.565074       0.205737       2.186050           0.000039
           90              H      22.178997      19.011836       9.188835       0.128397       1.183725 0.88423288E+01  0.88872959E+02                                 1.852499                            1.747254      -1.085550       2.389353                    0.997028       3.410835       9.614203       0.470681       1.294723      -0.707934      -0.000164       0.023686      -0.063762       0.068019      -0.000035      -0.000073      -0.015787       0.005736       0.058680      -0.019096      -0.006912       0.026008              1.837377       1.751629      -0.000000      -0.000015       1.568422      -0.206611       2.192078           0.000042
           91              H      32.739154      14.785992      22.123568       0.128460       1.180935 0.88152199E+01  0.88514335E+02                                 1.847940                            1.743290      -1.084862       2.389742                    0.997046       3.406113       9.589792       0.471833       1.292818      -0.708340      -0.024228      -0.000032      -0.063646       0.068102       0.000040       0.015592      -0.000026      -0.005828       0.058922      -0.019022      -0.006906       0.025928              1.832847       1.565073       0.000004       0.205736       1.747421       0.000000       2.186048           0.000046
           92              H      41.190831      14.785992      22.123568       0.128397       1.183725 0.88423369E+01  0.88873052E+02                                 1.852500                            1.747255      -1.085550       2.389353                    0.997028       3.410834       9.614198       0.470681       1.294722      -0.707934       0.023686      -0.000164      -0.063762       0.068019      -0.000035      -0.015787      -0.000073      -0.005736       0.058680      -0.019096      -0.006912       0.026008              1.837377       1.568422      -0.000000      -0.206611       1.751630      -0.000014       2.192079           0.000040
           93              H      22.178994      33.797833      16.680632       0.128461       1.180938 0.88152541E+01  0.88514790E+02                                 1.847945                            1.743295      -1.084866       2.389740                    0.997046       3.406120       9.589827       0.471832       1.292820      -0.708340       0.000032       0.024228       0.063646       0.068102       0.000040      -0.000026       0.015592       0.005829       0.058922      -0.019023      -0.006906       0.025929              1.832853       1.747427       0.000003      -0.000001       1.565077       0.205738       2.186055           0.000041
           94              H      22.178994      25.346155      16.680632       0.128398       1.183725 0.88423372E+01  0.88873070E+02                                 1.852500                            1.747255      -1.085553       2.389351                    0.997028       3.410836       9.614209       0.470680       1.294723      -0.707934       0.000164      -0.023686       0.063762       0.068019      -0.000035      -0.000073      -0.015787       0.005736       0.058680      -0.019096      -0.006912       0.026008              1.837378       1.751630      -0.000000      -0.000015       1.568423      -0.206611       2.192080           0.000045
           95              H       3.167160      29.571999       3.745899       0.128397       1.183726 0.88423458E+01  0.88873178E+02                                 1.852502                            1.747256      -1.085552       2.389352                    0.997028       3.410837       9.614213       0.470680       1.294724      -0.707934      -0.023686       0.000164       0.063762       0.068019      -0.000035      -0.015787      -0.000073      -0.005736       0.058680      -0.019096      -0.006912       0.026008              1.837379       1.568424      -0.000000      -0.206611       1.751631      -0.000014       2.192081           0.000042
           96              H      11.618837      29.571999       3.745899       0.128461       1.180937 0.88152450E+01  0.88514661E+02                                 1.847943                            1.743293      -1.084865       2.389740                    0.997046       3.406117       9.589811       0.471832       1.292818      -0.708340       0.024228       0.000032       0.063646       0.068102       0.000040       0.015592      -0.000026      -0.005829       0.058922      -0.019023      -0.006906       0.025929              1.832851       1.565076       0.000004       0.205737       1.747425       0.000000       2.186052           0.000041
           97              H      25.556118      14.785996      11.532608       0.117154       1.192684 0.90725884E+01  0.91771816E+02                                 1.860788                            1.768923      -1.059304       2.393906                    0.997180       3.464596       9.795813       0.468177       1.293356      -0.708147       0.030071      -0.000241       0.060745       0.067781       0.000093       0.014831       0.000015      -0.005965       0.058914      -0.018561      -0.006836       0.025396              1.841498       1.679400       0.000008       0.333994       1.651944       0.000014       2.193148          -0.000205
           98              H      18.801874      14.785996      11.532608       0.118460       1.194732 0.90981130E+01  0.92158103E+02                                 1.868783                            1.776074      -1.083219       2.385194                    0.996806       3.468090       9.834610       0.465074       1.300176      -0.706730      -0.029973      -0.000033       0.059904       0.066984       0.000020      -0.014887       0.000031      -0.005981       0.059357      -0.018649      -0.006902       0.025552              1.849397       1.686115       0.000001      -0.336229       1.658763       0.000002       2.203312          -0.000219
           99              H      36.964991      40.980869      24.467342       0.118460       1.194733 0.90981268E+01  0.92158285E+02                                 1.868784                            1.776076      -1.083221       2.385193                    0.996806       3.468093       9.834623       0.465073       1.300176      -0.706730      -0.000033      -0.029973       0.059904       0.066984       0.000020       0.000031      -0.014887       0.005981       0.059357      -0.018649      -0.006902       0.025552              1.849398       1.658764       0.000002       0.000001       1.686117      -0.336229       2.203314          -0.000218
          100              H      36.964991      18.163114      24.467342       0.117154       1.192682 0.90725711E+01  0.91771595E+02                                 1.860786                            1.768921      -1.059301       2.393908                    0.997180       3.464593       9.795801       0.468177       1.293356      -0.708147      -0.000241       0.030071       0.060745       0.067781       0.000093       0.000015       0.014831       0.005965       0.058914      -0.018560      -0.006836       0.025396              1.841495       1.651943       0.000008       0.000013       1.679399       0.333993       2.193145          -0.000204
          101              H      25.556117      29.571995      14.336859       0.118461       1.194732 0.90981160E+01  0.92158159E+02                                 1.868784                            1.776075      -1.083224       2.385192                    0.996806       3.468092       9.834623       0.465073       1.300177      -0.706729       0.029973       0.000033      -0.059904       0.066984       0.000020      -0.014887       0.000031      -0.005981       0.059357      -0.018649      -0.006902       0.025552              1.849398       1.686116       0.000001      -0.336229       1.658764       0.000002       2.203314          -0.000214
          102              H      18.801873      29.571995      14.336859       0.117155       1.192687 0.90726187E+01  0.91772222E+02                                 1.860793                            1.768927      -1.059310       2.393903                    0.997180       3.464602       9.795843       0.468176       1.293358      -0.708147      -0.030071       0.000241      -0.060745       0.067781       0.000093       0.014831       0.000015      -0.005966       0.058914      -0.018561      -0.006835       0.025396              1.841502       1.679404       0.000008       0.333995       1.651948       0.000014       2.193154          -0.000208
          103              H       7.393000       3.377122       1.402125       0.118460       1.194731 0.90981056E+01  0.92158013E+02                                 1.868782                            1.776074      -1.083218       2.385194                    0.996806       3.468089       9.834607       0.465074       1.300176      -0.706730       0.000033       0.029973      -0.059904       0.066984       0.000020       0.000031      -0.014887       0.005981       0.059357      -0.018649      -0.006902       0.025552              1.849396       1.658762       0.000002       0.000001       1.686115      -0.336229       2.203311          -0.000214
          104              H       7.393000      26.194877       1.402125       0.117155       1.192687 0.90726171E+01  0.91772192E+02                                 1.860792                            1.768927      -1.059308       2.393904                    0.997180       3.464602       9.795839       0.468176       1.293357      -0.708147       0.000241      -0.030071      -0.060745       0.067781       0.000093       0.000015       0.014831       0.005966       0.058914      -0.018561      -0.006836       0.025396              1.841501       1.651948       0.000008       0.000013       1.679403       0.333994       2.193152          -0.000209
          105              H      32.490750      34.046237      19.402100       0.116254       1.206217 0.93522558E+01  0.95474535E+02                                 1.884253                            1.802717      -1.096433       2.372944                    0.996536       3.537884      10.101921       0.460432       1.303076      -0.705690       0.046729      -0.046729      -0.000000       0.066085      -0.018282      -0.002527      -0.002527       0.000000      -0.041377      -0.016360      -0.008819       0.025179              1.858651       2.014569      -0.322681      -0.021057       2.014568      -0.021057       1.546818          -0.000353
          106              H      11.867237      25.097750      19.402100       0.116401       1.208641 0.93772837E+01  0.95805824E+02                                 1.887694                            1.805841      -1.097091       2.372608                    0.996553       3.541986      10.121709       0.459704       1.304106      -0.705463      -0.046642       0.046642      -0.000000       0.065962      -0.018324       0.002605       0.002605      -0.000000      -0.041391      -0.016482      -0.008741       0.025222              1.862036       2.018400      -0.323501       0.021147       2.018402       0.021146       1.549308          -0.000352
          107              H      11.867241      19.260241       6.467367       0.116566       1.207927 0.93719752E+01  0.95754183E+02                                 1.888540                            1.806618      -1.106530       2.369487                    0.996471       3.540945      10.124448       0.459036       1.305969      -0.705093      -0.046553      -0.046563      -0.000034       0.065843       0.018276      -0.002572       0.002544       0.000057      -0.042113      -0.016523      -0.008772       0.025295              1.862870       2.019346       0.323690      -0.021180       2.019333       0.021168       1.549931          -0.000357
          108              H      32.490754      10.311754       6.467367       0.116566       1.207924 0.93719398E+01  0.95753727E+02                                 1.888536                            1.806614      -1.106527       2.369489                    0.996471       3.540940      10.124427       0.459037       1.305968      -0.705093       0.046563       0.046553       0.000034       0.065843       0.018276       0.002544      -0.002572      -0.000057      -0.042112      -0.016523      -0.008772       0.025295              1.862866       2.019329       0.323689       0.021168       2.019342      -0.021180       1.549928          -0.000352
          109              H      11.867241      10.311754       6.467367       0.116253       1.206215 0.93522325E+01  0.95474224E+02                                 1.884250                            1.802714      -1.096426       2.372947                    0.996536       3.537879      10.101898       0.460432       1.303075      -0.705690      -0.046729       0.046729       0.000000       0.066085      -0.018283      -0.002527      -0.002527      -0.000000      -0.041377      -0.016359      -0.008819       0.025179              1.858648       2.014565      -0.322680      -0.021057       2.014564      -0.021056       1.546815          -0.000354
          110              H      32.490754      19.260241       6.467367       0.116401       1.208644 0.93773171E+01  0.95806267E+02                                 1.887699                            1.805845      -1.097098       2.372605                    0.996553       3.541992      10.121737       0.459703       1.304108      -0.705463       0.046642      -0.046642       0.000000       0.065962      -0.018324       0.002605       0.002605      -0.000000      -0.041392      -0.016482      -0.008741       0.025222              1.862041       2.018405      -0.323502       0.021147       2.018407       0.021147       1.549311          -0.000353
          111              H      32.490750      25.097750      19.402100       0.116566       1.207923 0.93719330E+01  0.95753649E+02                                 1.888536                            1.806615      -1.106527       2.369489                    0.996471       3.540938      10.124424       0.459036       1.305970      -0.705093       0.046553       0.046563       0.000034       0.065843       0.018276      -0.002572       0.002544       0.000057      -0.042112      -0.016523      -0.008772       0.025295              1.862866       2.019342       0.323689      -0.021180       2.019329       0.021168       1.549929          -0.000348
          112              H      11.867237      34.046237      19.402100       0.116567       1.207930 0.93720035E+01  0.95754561E+02                                 1.888544                            1.806621      -1.106538       2.369484                    0.996471       3.540951      10.124475       0.459035       1.305970      -0.705093      -0.046563      -0.046553      -0.000034       0.065843       0.018276       0.002544      -0.002572      -0.000057      -0.042113      -0.016523      -0.008772       0.025295              1.862874       2.019337       0.323691       0.021168       2.019350      -0.021180       1.549934          -0.000357
          113              H      36.964994      35.660869      18.093105       0.124985       1.195784 0.89729448E+01  0.90386652E+02                                 1.858513                            1.755346      -1.059124       2.402482                    0.997174       3.388907       9.518124       0.472188       1.287722      -0.709916      -0.000128      -0.065966       0.016805       0.068073      -0.000062       0.000030      -0.009470      -0.030084      -0.046959      -0.017855      -0.007215       0.025071              1.845934       1.744028      -0.000009       0.000005       2.231348      -0.223628       1.562427          -0.000048
          114              H      36.964994      23.483119      18.093105       0.124868       1.194272 0.89584944E+01  0.90196704E+02                                 1.856330                            1.753468      -1.057934       2.403041                    0.997199       3.386189       9.505386       0.472671       1.287039      -0.710074       0.000098       0.065916       0.016786       0.068020      -0.000049      -0.000024       0.009473      -0.030233      -0.046916      -0.017840      -0.007297       0.025137              1.843757       1.742081      -0.000021       0.000004       2.228340       0.223143       1.560850          -0.000039
          115              H      13.481873      14.785998       5.158372       0.124984       1.195782 0.89729269E+01  0.90386429E+02                                 1.858511                            1.755345      -1.059121       2.402483                    0.997174       3.388905       9.518117       0.472188       1.287722      -0.709916      -0.065966      -0.000128       0.016805       0.068073      -0.000062      -0.009469       0.000030       0.030084      -0.046959      -0.017855      -0.007216       0.025070              1.845933       2.231345      -0.000009      -0.223628       1.744027       0.000005       1.562426          -0.000049
          116              H      30.876123      14.785998       5.158372       0.124869       1.194274 0.89585156E+01  0.90196963E+02                                 1.856331                            1.753469      -1.057937       2.403039                    0.997199       3.386192       9.505394       0.472671       1.287038      -0.710074       0.065916       0.000098       0.016786       0.068020      -0.000049       0.009473      -0.000024       0.030233      -0.046917      -0.017840      -0.007297       0.025137              1.843758       2.228341      -0.000021       0.223143       1.742082       0.000004       1.560850          -0.000041
          117              H       7.392997       8.697122       7.776362       0.124985       1.195779 0.89728938E+01  0.90385992E+02                                 1.858506                            1.755340      -1.059117       2.402485                    0.997174       3.388898       9.518085       0.472189       1.287720      -0.709917       0.000128       0.065967      -0.016805       0.068074      -0.000062       0.000030      -0.009469      -0.030084      -0.046958      -0.017855      -0.007216       0.025071              1.845928       1.744022      -0.000009       0.000005       2.231339      -0.223627       1.562422          -0.000045
          118              H       7.392997      20.874872       7.776362       0.124869       1.194274 0.89585100E+01  0.90196898E+02                                 1.856331                            1.753469      -1.057936       2.403040                    0.997199       3.386191       9.505393       0.472671       1.287039      -0.710074      -0.000098      -0.065916      -0.016786       0.068020      -0.000049      -0.000024       0.009473      -0.030233      -0.046917      -0.017840      -0.007297       0.025137              1.843758       1.742082      -0.000021       0.000004       2.228341       0.223143       1.560850          -0.000045
          119              H      13.481868      29.571993      20.711095       0.124869       1.194275 0.89585268E+01  0.90197103E+02                                 1.856332                            1.753470      -1.057938       2.403038                    0.997199       3.386194       9.505401       0.472671       1.287038      -0.710074      -0.065916      -0.000098      -0.016786       0.068020      -0.000049       0.009473      -0.000024       0.030233      -0.046917      -0.017840      -0.007297       0.025137              1.843759       2.228342      -0.000021       0.223143       1.742083       0.000004       1.560851          -0.000047
          120              H      30.876118      29.571993      20.711095       0.124986       1.195781 0.89729195E+01  0.90386341E+02                                 1.858510                            1.755344      -1.059124       2.402482                    0.997174       3.388904       9.518115       0.472188       1.287722      -0.709916       0.065966       0.000128      -0.016805       0.068073      -0.000062      -0.009470       0.000030       0.030084      -0.046959      -0.017855      -0.007215       0.025071              1.845932       2.231344      -0.000009      -0.223627       1.744026       0.000005       1.562425          -0.000040
          121              C      28.368416      12.751443      10.590960       0.475042      23.819257 0.30703476E+03  0.66602407E+04                                 7.495982                            6.178055       0.034953       2.047886                    0.999639      23.703471      66.856228       0.605698       0.466173      -1.027912      -0.003613       0.021216       0.062473       0.066076      -0.039445       0.011678      -0.031537      -0.124231      -0.075627      -0.061182      -0.034327       0.095509              7.888222       9.062333       1.078474      -1.076856       5.440987       0.926696       9.161345          -0.008475
          122              C      28.229428      12.325606       9.194009       0.007576      32.076496 0.43634613E+03  0.10234352E+05                                 8.735389                            6.960885       0.117829       2.028061                    0.999417      27.753876      78.847273       0.627116       0.416418      -1.067688      -0.056793      -0.026202      -0.031900       0.070211      -0.004746       0.032298      -0.002736      -0.024461      -0.103256      -0.052551       0.019949       0.032602              9.649914       9.194714       0.585919      -2.962464       5.489409       1.728698      14.265618           0.038805
          123              C      27.188494      11.533077       7.465928       0.237127      21.249639 0.27925989E+03  0.59304505E+04                                 6.803048                            5.682004       0.167200       2.092561                    0.999629      24.537448      69.031561       0.665275       0.433537      -1.044155       0.039703       0.019906       0.034216       0.056065      -0.023889       0.031992      -0.018659      -0.082352      -0.109056      -0.062361      -0.010199       0.072560              7.239390       8.645728       0.736141      -1.515499       4.517271       1.097288       8.555171           0.028545
          124              C      29.060402      12.367008       8.117839       0.017288      31.071218 0.41345745E+03  0.95814816E+04                                 8.571180                            6.786822       0.087857       2.023459                    0.999456      27.427294      77.815533       0.632661       0.417766      -1.065297      -0.047360      -0.023044      -0.055567       0.076562      -0.008809       0.028036      -0.008252      -0.060177      -0.049804      -0.047361       0.004670       0.042691              9.479742      12.960740       1.624357      -3.525109       5.423346       0.618709      10.055141           0.034239
          125              C      30.462114      12.736658       8.029883       0.487617      23.043246 0.28957153E+03  0.61988155E+04                                 7.350305                            6.012132       0.028955       2.052506                    0.999681      23.352098      65.730720       0.611253       0.468093      -1.025419       0.064724       0.015385      -0.014884       0.068172      -0.032470       0.003766      -0.033203      -0.105722      -0.168821      -0.064276      -0.032990       0.097266              7.760679       8.668348       0.914964      -1.077871       5.330190       1.213509       9.283498          -0.005230
          126              C      33.584915      34.501647      16.246025       0.508716      24.355424 0.27578238E+03  0.58225408E+04                                 7.603523                            5.850687      -0.012427       2.044864                    0.999532      22.804944      63.408949       0.623278       0.465456      -1.028547       0.048857      -0.036721       0.029830       0.068009       0.027008      -0.066627      -0.041164       0.074503      -0.004982      -0.067630      -0.035629       0.103259              8.521796       7.690824      -0.545102       3.710926       8.546026       1.109271       9.328538          -0.006367
          127              C      32.715498      35.486395      15.640680       0.017213      33.029043 0.39412151E+03  0.90246822E+04                                 8.938196                            6.625841       0.050724       2.015691                    0.999489      27.093386      76.409421       0.640355       0.417718      -1.065328      -0.001357       0.066550       0.008108       0.067056       0.015163      -0.053531      -0.003876      -0.003292      -0.040649      -0.059250       0.004766       0.054484             10.701041      10.581442      -2.072446       6.680380       8.671070      -0.993210      12.850611           0.047727
          128              C      31.795809      37.417446      15.418202       0.246449      22.356831 0.27857152E+03  0.59011677E+04                                 7.030694                            5.664501       0.155950       2.091172                    0.999663      24.303146      67.872882       0.669402       0.431935      -1.047072       0.022110      -0.050039      -0.013881       0.056440       0.020501      -0.062492      -0.017976       0.016831      -0.034773      -0.062517      -0.012203       0.074720              7.866286       6.899162      -0.766307       3.617634       7.425613       0.604583       9.274083           0.053287
          129              C      31.863825      35.436123      14.626597       0.024958      33.743791 0.41106491E+03  0.94986009E+04                                 9.066836                            6.766165       0.129575       2.039285                    0.999483      27.190886      76.673801       0.634674       0.417644      -1.066904      -0.016592       0.070853      -0.000499       0.072771       0.004023      -0.048208      -0.020569      -0.006641      -0.062141      -0.059766       0.009461       0.050305             10.882191       9.380134       0.703942       6.377618       9.058292       2.493279      14.208147           0.071979
          130              C      31.482346      34.359702      13.664252       0.499592      24.405289 0.28688005E+03  0.61122956E+04                                 7.601379                            5.962382       0.041899       2.059235                    0.999577      23.062945      64.261692       0.618631       0.464698      -1.029738      -0.020969      -0.043851      -0.053360       0.072180       0.044079      -0.069646      -0.015330       0.050882       0.041825      -0.068940      -0.030776       0.099716              8.385691       7.260123      -1.010207       3.306910       8.782672       0.150240       9.114278          -0.005253
          131              C      23.882343      12.000313      12.960603       0.498292      24.974479 0.28280174E+03  0.60033213E+04                                 7.719358                            5.912628       0.006695       2.048369                    0.999596      22.971156      63.869361       0.622424       0.463565      -1.030461       0.056340       0.010051       0.039740       0.069674      -0.010980       0.023632      -0.042759      -0.142763      -0.112443      -0.071937      -0.033134       0.105071              8.659542      12.684291       0.510873      -0.251767       4.714522       0.992046       8.579812          -0.009956
          132              C      22.856195      11.559691      12.024128       0.035857      34.215682 0.39767243E+03  0.91196428E+04                                 9.174039                            6.665358       0.046278       2.017476                    0.999522      26.941116      75.852262       0.637531       0.418941      -1.065342       0.001203      -0.041742      -0.052041       0.066724      -0.011287      -0.005470      -0.016216      -0.109561       0.015495      -0.059319       0.001339       0.057981             11.375509      20.339438       1.041294       2.312997       5.255236       1.157024       8.531855           0.071722
          133              C      24.101177      13.109265       7.750492       0.496313      22.130371 0.27562164E+03  0.58390741E+04                                 7.185829                            5.888835      -0.034415       2.036799                    0.999531      23.153979      65.244788       0.612772       0.471820      -1.021414      -0.017380      -0.049451      -0.041348       0.066762       0.007750      -0.036843       0.016158       0.142306      -0.095028      -0.067632      -0.029928       0.097560              7.601366       5.295831      -0.439240       1.245054      10.193877      -0.099807       7.314391          -0.006267
          134              C      24.411683      14.099927       8.785271       0.023310      31.573933 0.42341665E+03  0.98743653E+04                                 8.708681                            6.898390       0.057886       2.014473                    0.999470      27.499333      78.357749       0.623169       0.421462      -1.062574       0.019134      -0.004477       0.068857       0.071606       0.007975      -0.017364      -0.011636       0.090814       0.023549      -0.051839       0.001567       0.050272              9.714677       5.587919       0.534316       1.509612      15.514474       2.066310       8.041637           0.079353
          135              C      30.698687      38.035500      18.739842       0.497102      22.655857 0.28184753E+03  0.59894318E+04                                 7.247018                            5.921148       0.063460       2.067504                    0.999553      23.093406      64.645165       0.617882       0.466475      -1.026888       0.004437       0.066357      -0.020489       0.069589       0.008477       0.047470       0.027979      -0.034773       0.226908      -0.070620      -0.027623       0.098243              7.694715       9.365267       0.875986      -1.508774       8.413439      -1.200621       5.305438          -0.007236
          136              C      30.814017      36.610129      19.112362       0.026239      31.884339 0.43462923E+03  0.10178887E+05                                 8.727020                            6.957898       0.100650       2.025902                    0.999490      27.509408      77.965475       0.626118       0.417704      -1.067406       0.053747      -0.045207      -0.003071       0.070298      -0.018449       0.023507       0.031925       0.023629       0.095517      -0.055579       0.005534       0.050045              9.848581       9.627835       2.888963      -2.141588      13.563678      -3.299026       6.354230           0.098817
          137              C      35.246861      10.001244      16.970370       0.507758      24.133863 0.27319749E+03  0.57549437E+04                                 7.552738                            5.825250       0.015119       2.056381                    0.999545      22.765612      63.247498       0.624249       0.465783      -1.028270      -0.054453       0.042670      -0.013891       0.070561      -0.019503       0.015369       0.050103      -0.029424       0.258099      -0.076880      -0.028357       0.105236              8.425098      12.049481       0.630959      -0.255541       8.402585      -1.290059       4.823229          -0.007756
          138              C      36.275966      38.544139      17.203196       0.038552      34.391478 0.42071231E+03  0.97672535E+04                                 9.191685                            6.850327       0.081363       2.024335                    0.999467      27.161274      76.493156       0.630740       0.418281      -1.067678      -0.000083      -0.067725      -0.003507       0.067816       0.015857       0.006344       0.015399      -0.061832       0.171159      -0.063328       0.001364       0.061964             11.027264      18.929878      -2.329997       0.602696       8.968187      -1.214756       5.183728           0.114410
          139              C      27.930750       6.473307      10.477134       0.497071      24.021867 0.28505327E+03  0.60684895E+04                                 7.539231                            5.953836       0.034469       2.057826                    0.999585      23.082311      64.456413       0.616954       0.466336      -1.028017       0.022595      -0.066920      -0.010084       0.071348       0.031967      -0.077602      -0.025504       0.022576       0.019898      -0.070727      -0.028692       0.099419              8.289180       7.755677      -2.417837       2.653440       8.904407      -0.245378       8.207457          -0.006820
          140              C      27.522657       7.869105      10.797916       0.022505      33.137600 0.41135795E+03  0.95112764E+04                                 8.981888                            6.774566       0.131065       2.039745                    0.999493      27.228652      76.915298       0.633159       0.418383      -1.065960       0.020352       0.044854       0.047819       0.068650       0.036107      -0.033948       0.000386       0.029073       0.048708      -0.053241      -0.000570       0.053811             10.798407      10.164610      -5.913429       3.030068      14.233536      -1.362325       7.997075           0.076436
          141              C      27.510827       9.661168      11.951694       0.246420      22.070192 0.27587277E+03  0.58321415E+04                                 6.984309                            5.647308       0.171368       2.099245                    0.999661      24.206287      67.622689       0.668315       0.433516      -1.045695      -0.018219      -0.038856      -0.034837       0.055275       0.041415      -0.048906      -0.005690       0.026690       0.036878      -0.060499      -0.010808       0.071307              7.760767       7.092576      -2.473687       2.681347       8.860836      -0.434707       7.328889           0.070649
          142              C      26.558610       8.688250      10.306396       0.028021      32.581389 0.39282099E+03  0.89875650E+04                                 8.879558                            6.623386       0.072267       2.025031                    0.999475      26.955256      75.991387       0.639237       0.418790      -1.064634       0.007512       0.049301       0.048066       0.069263       0.033324      -0.042612      -0.005761       0.008129       0.032084      -0.051365      -0.007226       0.058591             10.665947      11.655283      -4.196083       5.735414       9.941535      -1.873372      10.401022           0.065499
          143              C      25.635964       8.525604       9.204356       0.502342      24.252474 0.27539565E+03  0.58125579E+04                                 7.580273                            5.843092       0.006225       2.050075                    0.999566      22.845669      63.520157       0.624218       0.464900      -1.028815      -0.048593       0.000927      -0.045840       0.066809       0.038166      -0.063296      -0.036749       0.083285       0.057809      -0.069077      -0.037900       0.106977              8.478788       8.281735      -2.687515       2.767823       9.610052       0.070232       7.544576          -0.005902
          144              C      15.989577      16.820550      10.590960       0.476375      23.790111 0.30656363E+03  0.66476149E+04                                 7.491155                            6.174216       0.037138       2.048905                    0.999636      23.683991      66.794014       0.605741       0.466309      -1.027814       0.002383      -0.020308       0.063078       0.066309      -0.039604      -0.011833       0.030997      -0.124334      -0.074899      -0.061475      -0.033816       0.095291              7.883032       9.056978       1.077944       1.075953       5.437533      -0.925974       9.154586          -0.008507
          145              C      16.128566      17.246387       9.194009       0.006977      32.090353 0.43664362E+03  0.10242879E+05                                 8.736601                            6.962414       0.118021       2.027905                    0.999412      27.764586      78.878748       0.627173       0.416317      -1.067774       0.057715       0.026050      -0.032632       0.071235      -0.004430      -0.031795       0.001975      -0.026053      -0.103208      -0.052305       0.019831       0.032473              9.650298       9.196173       0.586756       2.960838       5.490299      -1.728718      14.264423           0.038770
          146              C      17.169501      18.038917       7.465928       0.234087      21.303861 0.28015124E+03  0.59542640E+04                                 6.813165                            5.689159       0.169030       2.092359                    0.999656      24.582983      69.193471       0.665175       0.433246      -1.044305      -0.038849      -0.019948       0.033986       0.055337      -0.023781      -0.032043       0.018475      -0.083138      -0.111270      -0.062865      -0.010152       0.073018              7.250229       8.659976       0.738505       1.516452       4.523133      -1.099746       8.567580           0.028549
          147              C      15.297593      17.204987       8.117839       0.016055      31.107281 0.41402774E+03  0.95982197E+04                                 8.578947                            6.792452       0.084628       2.022129                    0.999478      27.444631      77.884716       0.632252       0.417883      -1.065199       0.047046       0.023150      -0.054585       0.075688      -0.008439      -0.027824       0.008580      -0.060419      -0.048089      -0.047111       0.004587       0.042524              9.488304      12.974404       1.626665       3.528053       5.427792      -0.619365      10.062715           0.034227
          148              C      13.895880      16.835337       8.029883       0.488662      23.027498 0.28930238E+03  0.61918454E+04                                 7.348345                            6.010220       0.031668       2.053560                    0.999662      23.341996      65.703883       0.611193       0.468231      -1.025305      -0.064866      -0.015604      -0.013716       0.068112      -0.032388      -0.003889       0.032720      -0.105981      -0.171652      -0.064863      -0.032704       0.097567              7.758878       8.666363       0.914697       1.078042       5.328795      -1.213221       9.281476          -0.005256
          149              C      10.773074      24.642342      16.246025       0.506033      24.386722 0.27623847E+03  0.58342294E+04                                 7.607264                            5.853731      -0.005911       2.047003                    0.999614      22.826607      63.467928       0.623439       0.465171      -1.028767      -0.048734       0.035702       0.029610       0.067278       0.027035       0.066359       0.042512       0.076896      -0.004708      -0.069278      -0.034803       0.104081              8.525748       7.694469      -0.545187      -3.712868       8.549669      -1.109752       9.333107          -0.006362
          150              C      11.642491      23.657595      15.640680       0.017858      32.997120 0.39371682E+03  0.90131274E+04                                 8.932372                            6.622500       0.048370       2.015283                    0.999481      27.079977      76.362664       0.640506       0.417726      -1.065320      -0.000069      -0.067307       0.008922       0.067896       0.015321       0.054274       0.003855      -0.004945      -0.040097      -0.060282       0.005444       0.054838             10.692855      10.572794      -2.069725      -6.673740       8.665433       0.991228      12.840338           0.047733
          151              C      12.562180      21.726543      15.418202       0.243601      22.412396 0.27945417E+03  0.59243695E+04                                 7.042384                            5.674351       0.158699       2.091567                    0.999629      24.339524      67.993600       0.668685       0.432069      -1.047023      -0.024464       0.049953      -0.013069       0.057136       0.020496       0.063386       0.018030       0.017268      -0.034703      -0.063297      -0.012316       0.075614              7.880873       6.913567      -0.765292      -3.628884       7.431768      -0.604953       9.297284           0.053288
          152              C      12.494165      23.707867      14.626597       0.024579      33.795390 0.41178921E+03  0.95197164E+04                                 9.076134                            6.772372       0.130406       2.038961                    0.999447      27.215002      76.764468       0.634336       0.417674      -1.066863       0.016662      -0.070436       0.000400       0.072381       0.003672       0.048321       0.020142      -0.006204      -0.059420      -0.059336       0.009238       0.050098             10.894265       9.390098       0.705847      -6.386372       9.066904      -2.497094      14.225793           0.072000
          153              C      12.875644      24.784288      13.664252       0.498287      24.414176 0.28698915E+03  0.61151760E+04                                 7.602970                            5.963356       0.037787       2.058152                    0.999629      23.068373      64.278863       0.618608       0.464673      -1.029756       0.021219       0.043654      -0.053188       0.072007       0.044778       0.070560       0.014549       0.051113       0.041180      -0.070404      -0.030161       0.100566              8.387842       7.262189      -1.010182      -3.308491       8.783999      -0.150018       9.117339          -0.005230
          154              C      20.475648      17.571678      12.960603       0.498375      24.948966 0.28246479E+03  0.59940982E+04                                 7.713076                            5.908215       0.010054       2.049928                    0.999601      22.956162      63.806794       0.622826       0.463425      -1.030588      -0.057150      -0.010302       0.039694       0.070341      -0.011740      -0.023785       0.042722      -0.141256      -0.112257      -0.071534      -0.033003       0.104537              8.652253      12.672706       0.510481       0.252105       4.711147      -0.991263       8.572906          -0.009948
          155              C      21.501797      18.012301      12.024128       0.038180      34.196625 0.39738879E+03  0.91124996E+04                                 9.175859                            6.666700       0.045056       2.017025                    0.999513      26.926843      75.836242       0.636864       0.419409      -1.064930       0.000152       0.041965      -0.052568       0.067264      -0.011730       0.005416       0.016113      -0.106804       0.015510      -0.058091       0.001342       0.056749             11.377929      20.344202       1.041466      -2.312650       5.256255      -1.157161       8.533328           0.071748
          156              C      20.256817      16.462730       7.750492       0.495877      22.141232 0.27578339E+03  0.58430751E+04                                 7.186476                            5.889305      -0.039096       2.035535                    0.999572      23.160176      65.255148       0.612973       0.471619      -1.021572       0.016629       0.049467      -0.039975       0.065738       0.007366       0.036772      -0.016581       0.141867      -0.096724      -0.067726      -0.029796       0.097522              7.602146       5.296359      -0.439310      -1.245249      10.194918       0.099581       7.315162          -0.006259
          157              C      19.946311      15.472067       8.785271       0.022838      31.581577 0.42352994E+03  0.98776971E+04                                 8.709955                            6.899065       0.055666       2.013824                    0.999482      27.504519      78.376014       0.623170       0.421432      -1.062590      -0.019252       0.003726       0.068202       0.070965       0.008435       0.017544       0.012077       0.090234       0.022423      -0.051591       0.001179       0.050412              9.716342       5.588679       0.534504      -1.510211      15.516847      -2.066956       8.043502           0.079413
          158              C      13.659300      21.108487      18.739842       0.495630      22.699782 0.28254772E+03  0.60082641E+04                                 7.257176                            5.929274       0.057371       2.065000                    0.999548      23.122576      64.756118       0.617314       0.466598      -1.026782      -0.004837      -0.066562      -0.019919       0.069646       0.008945      -0.048293      -0.028440      -0.034092       0.224403      -0.070503      -0.027836       0.098339              7.705542       9.377916       0.877843       1.510811       8.426098       1.202613       5.312611          -0.007225
          159              C      13.543969      22.533857      19.112362       0.026515      31.866612 0.43434354E+03  0.10170637E+05                                 8.724599                            6.956139       0.102640       2.026674                    0.999464      27.498942      77.932638       0.626119       0.417767      -1.067353      -0.053755       0.044832      -0.002670       0.070047      -0.018544      -0.023529      -0.031097       0.022989       0.096766      -0.055109       0.005211       0.049898              9.845436       9.624324       2.886636       2.140423      13.559626       3.297636       6.352357           0.098780
          160              C      38.683127      19.570744      16.970370       0.508777      24.155446 0.27350742E+03  0.57633331E+04                                 7.557811                            5.829044       0.012423       2.055220                    0.999526      22.779497      63.304446       0.623943       0.465862      -1.028186       0.055536      -0.043103      -0.014405       0.071761      -0.018482      -0.015741      -0.049723      -0.028829       0.256925      -0.075762      -0.028944       0.104705              8.430706      12.057535       0.631119       0.255514       8.408348       1.290987       4.826233          -0.007735
          161              C      37.654022      20.599849      17.203196       0.039309      34.374064 0.42046900E+03  0.97602959E+04                                 9.189562                            6.849024       0.080880       2.024260                    0.999482      27.151097      76.461999       0.630699       0.418364      -1.067614       0.000508       0.067751      -0.003360       0.067836       0.015819      -0.006512      -0.015491      -0.061231       0.171819      -0.063159       0.000947       0.062211             11.024324      18.923948      -2.330041      -0.602979       8.966443       1.214596       5.182583           0.114376
          162              C      16.427242      23.098686      10.477134       0.495141      24.068545 0.28573980E+03  0.60867204E+04                                 7.547593                            5.960145       0.034516       2.057389                    0.999600      23.113543      64.561274       0.616764       0.466202      -1.028099      -0.023073       0.066777      -0.010280       0.071395       0.032144       0.078036       0.026289       0.022010       0.018717      -0.071311      -0.028768       0.100079              8.298480       7.763909      -2.421147      -2.656154       8.915335       0.245813       8.216197          -0.006821
          163              C      16.835336      21.702887      10.797916       0.022875      33.123464 0.41112023E+03  0.95041795E+04                                 8.978305                            6.771644       0.132630       2.040396                    0.999508      27.222743      76.886138       0.633446       0.418264      -1.066061      -0.020227      -0.044085       0.048257       0.068420       0.036254       0.034047      -0.000022       0.029646       0.048535      -0.053273      -0.000950       0.054224             10.794321      10.160607      -5.911471      -3.027935      14.229515       1.361121       7.992842           0.076410
          164              C      16.847164      19.910823      11.951694       0.247330      22.040033 0.27541494E+03  0.58199999E+04                                 6.976634                            5.640774       0.174361       2.100274                    0.999672      24.186761      67.552123       0.669036       0.433233      -1.045874       0.017682       0.040240      -0.035385       0.056428       0.040330       0.048935       0.006260       0.027000       0.037278      -0.059348      -0.011761       0.071109              7.751522       7.083072      -2.468324      -2.677211       8.850395       0.430453       7.321099           0.070635
          165              C      17.799383      20.883743      10.306396       0.028479      32.566797 0.39260468E+03  0.89813161E+04                                 8.876734                            6.621297       0.066940       2.023595                    0.999498      26.948582      75.965340       0.639381       0.418757      -1.064663      -0.007584      -0.049260       0.048139       0.069292       0.033923       0.043110       0.005219       0.009528       0.033655      -0.052324      -0.007007       0.059331             10.662712      11.652025      -4.195242      -5.733246       9.938973       1.873011      10.397137           0.065520
          166              C      18.722030      21.046389       9.204356       0.501675      24.262130 0.27554481E+03  0.58164262E+04                                 7.581796                            5.844413       0.003752       2.049453                    0.999575      22.851692      63.538446       0.624196       0.464859      -1.028850       0.049093      -0.002429      -0.045517       0.066991       0.038949       0.062838       0.037516       0.082691       0.057285      -0.069468      -0.037631       0.107099              8.480314       8.283310      -2.687822      -2.768433       9.611591      -0.070161       7.546042          -0.005892
          167              C      34.930438      38.168572      23.525693       0.476430      23.775182 0.30629466E+03  0.66402772E+04                                 7.487896                            6.171261       0.039201       2.049819                    0.999599      23.674571      66.758311       0.605926       0.466272      -1.027842       0.020962       0.002585       0.063093       0.066534       0.040795      -0.030443      -0.012080       0.124324      -0.074743      -0.062167      -0.033477       0.095644              7.879831       5.435122      -1.077265       0.925734       9.053480       1.075563       9.150890          -0.008504
          168              C      34.504602      38.307561      22.128742       0.006059      32.128846 0.43724990E+03  0.10260677E+05                                 8.743288                            6.967035       0.116905       2.027286                    0.999375      27.785145      78.951343       0.626992       0.416291      -1.067788      -0.025670       0.056870      -0.031801       0.070032       0.004814      -0.001943      -0.032403       0.025553      -0.103061      -0.052737       0.020094       0.032643              9.658236       5.494097      -0.586730       1.730711       9.203106       2.964383      14.277505           0.038805
          169              C      33.712073      39.348496      20.400662       0.234191      21.294000 0.27999307E+03  0.59498104E+04                                 6.809907                            5.686543       0.170196       2.092936                    0.999653      24.573724      69.151517       0.665533       0.433093      -1.044441       0.020271      -0.038633       0.033564       0.055046       0.023864      -0.018265      -0.032063       0.083114      -0.111707      -0.062942      -0.010083       0.073025              7.246530       4.521305      -0.738270       1.099736       8.654771       1.514308       8.563513           0.028550
          170              C      34.546003      37.476588      21.052572       0.016438      31.091668 0.41378721E+03  0.95910997E+04                                 8.575423                            6.789976       0.087548       2.023157                    0.999468      27.437130      77.853181       0.632447       0.417821      -1.065255      -0.022306       0.046570      -0.054979       0.075426       0.008429      -0.008386      -0.027432       0.059735      -0.049298      -0.046602       0.004336       0.042266              9.484142       5.425803      -1.625490       0.619316      12.967390       3.526196      10.059232           0.034253
          171              C      34.915653      36.074876      20.964616       0.488447      23.020932 0.28920523E+03  0.61890742E+04                                 7.346140                            6.008596       0.033057       2.053927                    0.999661      23.337686      65.682113       0.611386       0.468135      -1.025386       0.015444      -0.064939      -0.013800       0.068162       0.031961      -0.033286      -0.003869       0.105646      -0.168613      -0.064208      -0.032796       0.097003              7.756433       5.327151      -0.914383       1.212734       8.663403       1.077564       9.278746          -0.005268
          172              C      12.322651      18.166078       3.311292       0.507200      24.374324 0.27606472E+03  0.58298006E+04                                 7.605816                            5.852637      -0.006722       2.046530                    0.999540      22.818464      63.446769       0.623361       0.465290      -1.028673      -0.036701      -0.048585       0.029618       0.067711      -0.027151      -0.042514       0.066532      -0.075740      -0.006758      -0.069181      -0.034833       0.104014              8.524004       8.548929       0.545430       1.109681       7.692464      -3.711423       9.330621          -0.006341
          173              C      13.307399      19.035495       2.705946       0.018723      32.973963 0.39336526E+03  0.90031094E+04                                 8.929095                            6.619998       0.050111       2.015953                    0.999466      27.066099      76.316314       0.640558       0.417783      -1.065278       0.067412       0.001343       0.008831       0.068002      -0.015098      -0.003310       0.053759       0.002899      -0.038449      -0.059220       0.004630       0.054590             10.689246       8.662961       2.069635      -0.991291      10.569281      -6.671155      12.835496           0.047704
          174              C      15.238451      19.955185       2.483469       0.247617      22.333432 0.27819204E+03  0.58913736E+04                                 7.027676                            5.662144       0.155753       2.091562                    0.999657      24.285963      67.824291       0.669246       0.432164      -1.046889      -0.050107      -0.024262      -0.012512       0.057061      -0.019501      -0.017909       0.062579      -0.016999      -0.035805      -0.062738      -0.011574       0.074313              7.862972       7.422649       0.765558       0.604742       6.896059      -3.615742       9.270207           0.053258
          175              C      13.257127      19.887169       1.691863       0.024831      33.761700 0.41129615E+03  0.95051259E+04                                 9.069270                            6.767462       0.127207       2.038377                    0.999475      27.198399      76.695678       0.634709       0.417569      -1.066969       0.072055       0.017298      -0.000218       0.074103      -0.003154      -0.020615       0.048976       0.007408      -0.061836      -0.060734       0.010379       0.050355             10.885947       9.061017      -0.705056       2.495306       9.382781      -6.380411      14.214042           0.071942
          176              C      12.180707      20.268649       0.729519       0.499270      24.420246 0.28708296E+03  0.61178431E+04                                 7.605090                            5.964983       0.037435       2.057858                    0.999620      23.071534      64.296960       0.618405       0.464775      -1.029671      -0.043923       0.021419      -0.052921       0.072032      -0.044630      -0.014820       0.069789      -0.051981       0.042487      -0.069759      -0.030375       0.100134              8.390064       8.787178       1.010667       0.150245       7.263621      -3.308978       9.119393          -0.005251
          177              C      19.393318      27.868653       0.025869       0.498604      24.950783 0.28247716E+03  0.59945514E+04                                 7.714090                            5.908840       0.006321       2.048679                    0.999603      22.956785      63.813888       0.622702       0.463503      -1.030523       0.010704      -0.056587       0.039987       0.070111       0.010537      -0.042420      -0.023318       0.141881      -0.112586      -0.071430      -0.032961       0.104391              8.653520       4.711701      -0.510803       0.991296      12.674814       0.252003       8.574045          -0.009941
          178              C      33.738686      43.680793      24.958862       0.037127      34.218724 0.39769372E+03  0.91208654E+04                                 9.177556                            6.667757       0.045580       2.017002                    0.999535      26.939372      75.867039       0.637055       0.419220      -1.065093      -0.040710      -0.000458      -0.052592       0.066509       0.011385      -0.015983       0.005331       0.108727       0.016249      -0.059026       0.001623       0.057403             11.380281       5.257108      -1.042148       1.157421      20.348966      -2.313724       8.534768           0.071718
          179              C      35.288260      12.863813      20.685226       0.493573      22.160842 0.27607581E+03  0.58504329E+04                                 7.187978                            5.890378      -0.036466       2.036182                    0.999504      23.174486      65.287824       0.613278       0.471291      -1.021818      -0.049176       0.015785      -0.041357       0.066165      -0.007040       0.015819       0.037307      -0.142558      -0.095557      -0.067288      -0.030679       0.097967              7.603754      10.196954       0.439289      -0.099390       5.297322      -1.245629       7.316985          -0.006212
          180              C      36.278922      12.553306      21.720004       0.024199      31.558335 0.42312711E+03  0.98663996E+04                                 8.708047                            6.897552       0.056624       2.014141                    0.999452      27.490025      78.338698       0.622971       0.421648      -1.062406      -0.005372      -0.018834       0.067723       0.070498      -0.008163      -0.010877       0.016889      -0.090173       0.020613      -0.050855       0.000959       0.049896              9.714138      15.512317      -0.535001       2.067121       5.587539      -1.510115       8.042558           0.079398
          181              C      15.856504      21.052305       5.805108       0.497640      22.648303 0.28174141E+03  0.59868735E+04                                 7.247414                            5.921527       0.055409       2.065145                    0.999582      23.086767      64.634128       0.617602       0.466711      -1.026714       0.066786      -0.004154      -0.020693       0.070042      -0.007869       0.028213      -0.047655       0.033141       0.221968      -0.069450      -0.027660       0.097110              7.695002       8.413729      -0.875636      -1.200545       9.365609       1.508919       5.305668          -0.007259
          182              C      14.431134      20.936974       6.177629       0.025915      31.876624 0.43454533E+03  0.10176584E+05                                 8.726528                            6.957921       0.099472       2.025548                    0.999496      27.505445      77.956779       0.626014       0.417787      -1.067336      -0.045153      -0.053031      -0.003009       0.069715       0.018574       0.032060      -0.023324      -0.022917       0.095707      -0.055563       0.005511       0.050052              9.847211      13.561656      -2.886519      -3.297948       9.626447       2.140853       6.353531           0.098826
          183              C      17.394249      16.504132       4.035637       0.509979      24.110844 0.27287479E+03  0.57466930E+04                                 7.549905                            5.823110       0.010337       2.055086                    0.999501      22.749812      63.204420       0.624128       0.465991      -1.028111       0.042414       0.053706      -0.013977       0.069848       0.018852       0.049564      -0.015268       0.030035       0.254194      -0.075668      -0.028203       0.103871              8.422014       8.399468      -0.630623      -1.289400      12.045076       0.255258       4.821500          -0.007776
          184              C      16.365143      15.475026       4.268462       0.037434      34.416646 0.42105948E+03  0.97775273E+04                                 9.197131                            6.853896       0.082971       2.024431                    0.999466      27.172325      76.537998       0.630460       0.418372      -1.067598      -0.068467       0.000009      -0.003446       0.068554      -0.015788       0.015684      -0.006784       0.061660       0.173201      -0.063577       0.000803       0.062774             11.034532       8.973188       2.332344      -1.215505      18.943970      -0.603848       5.186437           0.114379
          185              C      28.652303      38.606238      23.411868       0.493848      24.079581 0.28593189E+03  0.60916775E+04                                 7.548780                            5.961394       0.030894       2.056217                    0.999622      23.121743      64.583299       0.616833       0.466084      -1.028190      -0.067647      -0.023107      -0.009420       0.072102      -0.031593      -0.027198       0.078324      -0.022816       0.017348      -0.071350      -0.029207       0.100557              8.299533       8.916081       2.421489      -0.245976       7.765239      -2.656508       8.217280          -0.006828
          186              C      30.048101      39.014331      23.732649       0.025304      33.055486 0.41014025E+03  0.94765229E+04                                 8.969793                            6.766345       0.128347       2.039576                    0.999497      27.186127      76.779764       0.633260       0.418608      -1.065769       0.043872      -0.020072       0.047817       0.067927      -0.035448      -0.000003       0.033420      -0.029715       0.048291      -0.052287      -0.001024       0.053311             10.782778      14.211636       5.903198      -1.359258      10.150569      -3.025078       7.986130           0.076447
          187              C      31.840164      39.026160      24.886427       0.247470      22.058059 0.27569806E+03  0.58279266E+04                                 6.984474                            5.647533       0.174685       2.100433                    0.999645      24.196049      67.606279       0.667899       0.433826      -1.045436      -0.040132       0.016979      -0.035322       0.056094      -0.040388      -0.006435       0.048588      -0.025343       0.037433      -0.059193      -0.011425       0.070619              7.761166       8.860407       2.474084      -0.435603       7.093769      -2.682062       7.329323           0.070644
          188              C      30.867246      39.978379      23.241129       0.025968      32.642266 0.39366918E+03  0.90115984E+04                                 8.889048                            6.629448       0.066984       2.022898                    0.999505      26.986080      76.091464       0.639118       0.418653      -1.064749       0.049618      -0.007236       0.047571       0.069118      -0.034136      -0.006036       0.042810      -0.009520       0.034717      -0.051987      -0.007629       0.059617             10.678879       9.952707       4.202878      -1.877358      11.670340      -5.744189      10.413590           0.065513
          189              C      30.704600      40.901025      22.139090       0.502448      24.214146 0.27484355E+03  0.57980454E+04                                 7.573596                            5.838020       0.003784       2.050021                    0.999558      22.821153      63.438134       0.624357       0.465026      -1.028737       0.000331       0.048342      -0.045668       0.066503      -0.039085      -0.036625       0.062662      -0.082989       0.058727      -0.069453      -0.037295       0.106747              8.471359       9.601718       2.684571       0.070593       8.274074      -2.765011       7.538285          -0.005916
          190              C      38.999545      20.975411      23.525693       0.477011      23.775863 0.30631430E+03  0.66407044E+04                                 7.487539                            6.171138       0.038205       2.049465                    0.999641      23.674268      66.754010       0.605989       0.466224      -1.027885      -0.021166      -0.002885       0.062907       0.066435       0.040259       0.030604       0.011913       0.123168      -0.075963      -0.061167      -0.033967       0.095134              7.879348       5.434906      -1.077724      -0.925303       9.052982      -1.074976       9.150156          -0.008504
          191              C      39.425383      20.836424      22.128742       0.006581      32.104640 0.43684963E+03  0.10248718E+05                                 8.738446                            6.963500       0.119466       2.028208                    0.999393      27.771109      78.896050       0.627212       0.416250      -1.067837       0.026628      -0.057013      -0.031942       0.070568       0.005536       0.002135       0.031443       0.025028      -0.105358      -0.052353       0.019118       0.033235              9.652723       5.491181      -0.586818      -1.729115       9.198507      -2.961764      14.268481           0.038786
          192              C      40.217913      19.795490      20.400662       0.234990      21.275147 0.27963978E+03  0.59402950E+04                                 6.805089                            5.682509       0.170931       2.093291                    0.999647      24.560862      69.098591       0.665862       0.433025      -1.044506      -0.020311       0.039053       0.034430       0.055885       0.023290       0.018806       0.032795       0.082913      -0.112126      -0.063670      -0.009366       0.073036              7.241244       4.518308      -0.738449      -1.098685       8.649073      -1.511620       8.556350           0.028557
          193              C      39.383982      21.667397      21.052572       0.016882      31.093613 0.41381100E+03  0.95916552E+04                                 8.574972                            6.789544       0.084658       2.022166                    0.999462      27.438755      77.854263       0.632563       0.417744      -1.065319       0.021951      -0.047184      -0.055592       0.076149       0.008636       0.007673       0.027910       0.059397      -0.049460      -0.047009       0.005040       0.041969              9.483776       5.425528      -1.625801      -0.619030      12.967616      -3.525629      10.058184           0.034250
          194              C      39.014332      23.069110      20.964616       0.487716      23.033533 0.28940184E+03  0.61943828E+04                                 7.348832                            6.010708       0.031919       2.053533                    0.999654      23.346446      65.714293       0.611263       0.468146      -1.025372      -0.015170       0.064500      -0.013358       0.067593       0.032654       0.033054       0.003272       0.106309      -0.168084      -0.064096      -0.033282       0.097379              7.759274       5.329048      -0.914860      -1.213249       8.666803      -1.077658       9.281972          -0.005251
          195              C       2.463346      11.405919       3.311292       0.508354      24.347233 0.27567541E+03  0.58195801E+04                                 7.600996                            5.848956      -0.007677       2.046305                    0.999530      22.801428      63.390445       0.623480       0.465361      -1.028624       0.036203       0.048753       0.030332       0.067879      -0.027185       0.041997      -0.066070      -0.076583      -0.005974      -0.068659      -0.034966       0.103624              8.518760       8.543752       0.544785      -1.109196       7.687754       3.708912       9.324774          -0.006356
          196              C      31.050599      10.536503       2.705946       0.018091      33.001417 0.39373729E+03  0.90133997E+04                                 8.932090                            6.621716       0.052709       2.016453                    0.999429      27.079770      76.352571       0.640705       0.417605      -1.065434      -0.067718      -0.000749       0.009626       0.068403      -0.014201       0.002994      -0.054289       0.004325      -0.045032      -0.060733       0.006592       0.054141             10.693617       8.665124       2.070040       0.991490      10.574110       6.675134      12.841618           0.047717
          197              C      29.119548       9.616814       2.483469       0.247213      22.315735 0.27788700E+03  0.58833780E+04                                 7.024800                            5.659849       0.149097       2.089919                    0.999642      24.274326      67.785889       0.669229       0.432288      -1.046800       0.049485       0.022501      -0.013992       0.056133      -0.020282       0.017171      -0.062624      -0.016495      -0.035858      -0.062846      -0.011482       0.074328              7.859379       7.420762       0.765548      -0.604564       6.892812       3.613167       9.264564           0.053294
          198              C       1.528872       9.684829       1.691863       0.025240      33.746099 0.41104430E+03  0.94981525E+04                                 9.067913                            6.766477       0.124812       2.037927                    0.999465      27.189751      76.674586       0.634582       0.417703      -1.066849      -0.070592      -0.016018      -0.000344       0.072387      -0.004137       0.020166      -0.048733       0.006661      -0.060368      -0.059829       0.009205       0.050624             10.884310       9.059614      -0.705212      -2.495091       9.381785       6.379376      14.211532           0.072015
          199              C       2.605293       9.303351       0.729519       0.497855      24.437898 0.28734605E+03  0.61245520E+04                                 7.606646                            5.966260       0.041128       2.058771                    0.999618      23.083417      64.325575       0.618595       0.464548      -1.029847       0.043912      -0.021255      -0.052588       0.071733      -0.045022       0.014639      -0.070734      -0.051344       0.042940      -0.070765      -0.030204       0.100969              8.391693       8.788622       1.010400      -0.150888       7.265272       3.309705       9.121186          -0.005230
          200              C      24.964682       1.703347       0.025869       0.500563      24.940531 0.28233188E+03  0.59909412E+04                                 7.713719                            5.908517       0.007502       2.049018                    0.999619      22.948955      63.797784       0.622505       0.463691      -1.030377      -0.010670       0.056539       0.040612       0.070426       0.011683       0.042232       0.023450       0.141953      -0.109848      -0.071205      -0.033032       0.104236              8.653112       4.711413      -0.510428      -0.991443      12.673980      -0.251704       8.573943          -0.010009
          201              C      40.191297      15.463190      24.958862       0.035343      34.226231 0.39781343E+03  0.91239201E+04                                 9.177234                            6.667432       0.041213       2.015789                    0.999569      26.944738      75.873193       0.637287       0.419053      -1.065243       0.041548       0.001407      -0.052808       0.067208       0.012279       0.016257      -0.005914       0.110249       0.016700      -0.060180       0.001881       0.058299             11.379847       5.256901      -1.041893      -1.157439      20.347559       2.314100       8.535081           0.071776
          202              C      38.641725      16.708173      20.685226       0.498113      22.126139 0.27555229E+03  0.58371774E+04                                 7.184329                            5.887634      -0.034114       2.037023                    0.999534      23.150870      65.231437       0.612912       0.471747      -1.021464       0.050186      -0.016753      -0.040830       0.066832      -0.007662      -0.015475      -0.036875      -0.139974      -0.095996      -0.066241      -0.030387       0.096628              7.599799      10.191763       0.439304       0.100035       5.294714       1.244682       7.312921          -0.006253
          203              C      37.651063      17.018678      21.720004       0.022922      31.574658 0.42342369E+03  0.98741279E+04                                 8.707198                            6.897236       0.057475       2.014337                    0.999430      27.498929      78.343529       0.623413       0.421314      -1.062715       0.003495       0.019499       0.068767       0.071563      -0.008559       0.011984      -0.017531      -0.091303       0.020657      -0.051820       0.000814       0.051007              9.713023      15.511837      -0.534458      -2.066100       5.586870       1.509313       8.040362           0.079341
          204              C      28.501492       8.519691       5.805108       0.497129      22.656819 0.28187449E+03  0.59903630E+04                                 7.248815                            5.922629       0.060776       2.066562                    0.999560      23.093021      64.653599       0.617596       0.466664      -1.026748      -0.066774       0.004786      -0.019676       0.069777      -0.009223      -0.027866       0.047168       0.034525       0.226108      -0.070229      -0.027701       0.097929              7.696581       8.415552      -0.876150       1.201129       9.367405      -1.509226       5.306787          -0.007240
          205              C      29.926862       8.635022       6.177629       0.026063      31.879336 0.43458004E+03  0.10177596E+05                                 8.727178                            6.958288       0.104239       2.026970                    0.999473      27.505908      77.958750       0.625986       0.417798      -1.067330       0.045546       0.053698      -0.003253       0.070488       0.017530      -0.031128       0.023239      -0.022849       0.096625      -0.054229       0.004326       0.049903              9.848184      13.563406      -2.887320       3.298757       9.627108      -2.140953       6.354036           0.098783
          206              C      26.963748      13.067865       4.035637       0.508416      24.149792 0.27342195E+03  0.57611567E+04                                 7.557486                            5.828734       0.008901       2.054173                    0.999586      22.775386      63.293648       0.623855       0.465958      -1.028120      -0.041356      -0.055928      -0.013253       0.070808       0.018307      -0.049874       0.015472       0.027805       0.257852      -0.075526      -0.029452       0.104978              8.430477       8.407816      -0.631155       1.290940      12.057643      -0.255353       4.825972          -0.007745
          207              C      27.992854      14.096971       4.268462       0.039041      34.378713 0.42053742E+03  0.97620149E+04                                 9.189334                            6.848773       0.084576       2.025363                    0.999499      27.153569      76.462654       0.630840       0.418266      -1.067706       0.068390      -0.000675      -0.003648       0.068491      -0.015695      -0.014951       0.006819       0.062650       0.171900      -0.063774       0.001725       0.062049             11.024254       8.966150       2.330634       1.214610      18.924144       0.603145       5.182470           0.114402
          208              C      15.705681      20.537746      23.411868       0.495624      24.043636 0.28536923E+03  0.60767518E+04                                 7.542096                            5.955876       0.035715       2.058034                    0.999622      23.098833      64.505608       0.617059       0.466139      -1.028151       0.067499       0.023357      -0.010158       0.072144      -0.031783       0.026358      -0.077572      -0.022986       0.016252      -0.070741      -0.028842       0.099583              8.292441       8.907987       2.418760       0.245643       7.758356       2.654605       8.210981          -0.006820
          209              C      14.309883      20.129652      23.732649       0.023567      33.107428 0.41090436E+03  0.94982393E+04                                 8.977705                            6.771660       0.130306       2.039909                    0.999494      27.210766      76.856333       0.633174       0.418486      -1.065886      -0.044444       0.019609       0.047715       0.068092      -0.035526       0.000241      -0.033909      -0.029970       0.047793      -0.052391      -0.001521       0.053912             10.792632      14.226048       5.908992       1.360379      10.158578       3.027936       7.993270           0.076369
          210              C      42.089819      20.117823      24.886427       0.244714      22.087252 0.27613079E+03  0.58389134E+04                                 6.985645                            5.647342       0.177156       2.100565                    0.999663      24.222536      67.673928       0.668781       0.433116      -1.045944       0.039025      -0.017613      -0.035038       0.055325      -0.041342       0.006082      -0.048742      -0.026387       0.038820      -0.060333      -0.010962       0.071295              7.761706       8.862096       2.471764       0.431291       7.091926       2.681784       7.331097           0.070642
          211              C      13.490738      19.165605      23.241129       0.027317      32.596672 0.39304446E+03  0.89938672E+04                                 8.881865                            6.624923       0.071924       2.024851                    0.999477      26.963805      76.018047       0.639219       0.418747      -1.064673      -0.049190       0.007367       0.047249       0.068603      -0.034168       0.005137      -0.042422      -0.009319       0.033537      -0.052128      -0.006662       0.058790             10.668489       9.943609       4.196517       1.873372      11.657671       5.737105      10.404188           0.065540
          212              C      13.653385      18.242959      22.139090       0.500711      24.273018 0.27567820E+03  0.58200875E+04                                 7.584831                            5.846389       0.000487       2.048225                    0.999577      22.858165      63.566100       0.623986       0.464948      -1.028776      -0.000904      -0.047597      -0.045571       0.065901      -0.039733       0.036534      -0.063182      -0.082801       0.061116      -0.069898      -0.037621       0.107519              8.484067       9.615998       2.689561      -0.069730       8.287022       2.769931       7.549181          -0.005883
          213              C      28.368414      31.606548      15.278507       0.476431      23.775183 0.30629472E+03  0.66402787E+04                                 7.487896                            6.171261       0.039202       2.049819                    0.999599      23.674567      66.758292       0.605926       0.466272      -1.027842      -0.002585      -0.020962      -0.063093       0.066534       0.040795      -0.012080      -0.030443      -0.124324      -0.074743      -0.062167      -0.033477       0.095644              7.879831       9.053484      -1.077268       1.075563       5.435123       0.925733       9.150885          -0.008499
          214              C      28.229425      32.032385      16.675458       0.006060      32.128866 0.43725027E+03  0.10260688E+05                                 8.743289                            6.967035       0.116907       2.027286                    0.999375      27.785163      78.951386       0.626993       0.416291      -1.067788      -0.056870       0.025670       0.031801       0.070032       0.004813      -0.032403      -0.001942      -0.025552      -0.103060      -0.052737       0.020095       0.032642              9.658237       9.203113      -0.586731       2.964386       5.494097       1.730709      14.277502           0.038813
          215              C      27.188490      32.824914      18.403539       0.234191      21.294009 0.27999336E+03  0.59498179E+04                                 6.809907                            5.686545       0.170198       2.092937                    0.999653      24.573732      69.151529       0.665533       0.433092      -1.044442       0.038633      -0.020271      -0.033564       0.055046       0.023863      -0.032063      -0.018265      -0.083113      -0.111706      -0.062942      -0.010082       0.073024              7.246529       8.654776      -0.738269       1.514305       4.521305       1.099736       8.563506           0.028558
          216              C      29.060398      31.990983      17.751628       0.016439      31.091695 0.41378770E+03  0.95911133E+04                                 8.575424                            6.789978       0.087549       2.023158                    0.999468      27.437144      77.853209       0.632447       0.417821      -1.065255      -0.046570       0.022306       0.054979       0.075426       0.008429      -0.027432      -0.008386      -0.059735      -0.049296      -0.046602       0.004337       0.042266              9.484145      12.967391      -1.625491       3.526201       5.425805       0.619317      10.059239           0.034262
          217              C      30.462111      31.621333      17.839584       0.488448      23.020936 0.28920527E+03  0.61890752E+04                                 7.346140                            6.008596       0.033059       2.053928                    0.999661      23.337689      65.682117       0.611386       0.468135      -1.025386       0.064939      -0.015444       0.013801       0.068162       0.031961      -0.003869      -0.033286      -0.105647      -0.168614      -0.064208      -0.032796       0.097004              7.756434       8.663398      -0.914381       1.077565       5.327151       1.212736       9.278752          -0.005263
          218              C      33.584917       9.856344       9.623442       0.507199      24.374280 0.27606420E+03  0.58297862E+04                                 7.605806                            5.852631      -0.006721       2.046532                    0.999540      22.818434      63.446644       0.623362       0.465290      -1.028673       0.048585       0.036701      -0.029618       0.067711      -0.027151       0.066532      -0.042514       0.075739      -0.006758      -0.069181      -0.034832       0.104013              8.523992       7.692453       0.545434      -3.711416       8.548919       1.109672       9.330603          -0.006338
          219              C      32.715500       8.871596      10.228787       0.018725      32.973811 0.39336327E+03  0.90030533E+04                                 8.929077                            6.619988       0.050107       2.015953                    0.999466      27.066012      76.316050       0.640558       0.417784      -1.065277      -0.001343      -0.067412      -0.008830       0.068001      -0.015099       0.053761      -0.003310      -0.002895      -0.038447      -0.059221       0.004628       0.054593             10.689220      10.569252       2.069635      -6.671130       8.662951      -0.991293      12.835456           0.047711
          220              C      31.795811       6.940545      10.451265       0.247619      22.333359 0.27819073E+03  0.58913398E+04                                 7.027669                            5.662137       0.155748       2.091561                    0.999657      24.285899      67.824112       0.669245       0.432165      -1.046888       0.024262       0.050107       0.012512       0.057060      -0.019502       0.062581      -0.017910       0.017001      -0.035804      -0.062740      -0.011576       0.074316              7.862965       6.896054       0.765559      -3.615740       7.422640       0.604742       9.270201           0.053268
          221              C      31.863826       8.921868      11.242870       0.024834      33.761527 0.41129400E+03  0.95050654E+04                                 9.069254                            6.767454       0.127200       2.038376                    0.999475      27.198296      76.695383       0.634708       0.417570      -1.066968      -0.017297      -0.072055       0.000217       0.074102      -0.003156       0.048979      -0.020617      -0.007403      -0.061835      -0.060736       0.010377       0.050359             10.885922       9.382756      -0.705051      -6.380388       9.061007       2.495297      14.214004           0.071952
          222              C      31.482347       9.998289      12.205215       0.499268      24.420172 0.28708200E+03  0.61178171E+04                                 7.605075                            5.964973       0.037438       2.057860                    0.999620      23.071490      64.296796       0.618405       0.464774      -1.029671      -0.021419       0.043923       0.052921       0.072032      -0.044630       0.069789      -0.014819       0.051980       0.042488      -0.069760      -0.030374       0.100133              8.390046       7.263605       1.010672      -3.308965       8.787167       0.150240       9.119365          -0.005248
          223              C      23.882343      32.357678      12.908864       0.498606      24.950863 0.28247813E+03  0.59945778E+04                                 7.714107                            5.908851       0.006318       2.048677                    0.999603      22.956838      63.814095       0.622701       0.463503      -1.030523       0.056586      -0.010704      -0.039987       0.070111       0.010538      -0.023318      -0.042421      -0.141882      -0.112585      -0.071430      -0.032962       0.104392              8.653541      12.674845      -0.510801       0.252004       4.711711       0.991299       8.574067          -0.009942
          224              C      22.856194      32.798300      13.845339       0.037125      34.218969 0.39769711E+03  0.91209601E+04                                 9.177580                            6.667772       0.045589       2.017003                    0.999535      26.939515      75.867451       0.637056       0.419218      -1.065095       0.000459       0.040709       0.052593       0.066510       0.011385       0.005331      -0.015979      -0.108720       0.016254      -0.059023       0.001626       0.057397             11.380317      20.349040      -1.042152      -2.313736       5.257121       1.157425       8.534790           0.071713
          225              C      24.101174      31.248726      18.118975       0.493574      22.160869 0.27607619E+03  0.58504430E+04                                 7.187983                            5.890382      -0.036464       2.036182                    0.999504      23.174505      65.287885       0.613278       0.471291      -1.021818      -0.015784       0.049176       0.041356       0.066165      -0.007040       0.037307       0.015819       0.142558      -0.095558      -0.067288      -0.030680       0.097967              7.603759       5.297327       0.439293      -1.245631      10.196959      -0.099388       7.316990          -0.006212
          226              C      24.411680      30.258064      17.084196       0.024199      31.558408 0.42312817E+03  0.98664298E+04                                 8.708052                            6.897554       0.056629       2.014141                    0.999452      27.490086      78.338874       0.622972       0.421647      -1.062407       0.018834       0.005373      -0.067724       0.070499      -0.008163       0.016887      -0.010877       0.090170       0.020617      -0.050854       0.000960       0.049894              9.714144       5.587543      -0.535001      -1.510117      15.512326       2.067124       8.042563           0.079403
          227              C      30.698691       6.322491       7.129625       0.497639      22.648280 0.28174113E+03  0.59868655E+04                                 7.247408                            5.921523       0.055412       2.065147                    0.999582      23.086744      64.634032       0.617602       0.466711      -1.026714       0.004154      -0.066786       0.020694       0.070042      -0.007869      -0.047655       0.028213      -0.033141       0.221968      -0.069450      -0.027660       0.097110              7.694995       9.365604      -0.875636       1.508917       8.413720      -1.200540       5.305663          -0.007253
          228              C      30.814022       7.747862       6.757105       0.025920      31.876500 0.43454353E+03  0.10176532E+05                                 8.726512                            6.957911       0.099469       2.025548                    0.999496      27.505367      77.956534       0.626014       0.417788      -1.067336       0.053031       0.045153       0.003009       0.069714       0.018573      -0.023324       0.032060       0.022916       0.095712      -0.055564       0.005509       0.050054              9.847191       9.626428      -2.886510       2.140846      13.561627      -3.297938       6.353519           0.098833
          229              C       5.674864      34.356747       8.899097       0.509979      24.110789 0.27287398E+03  0.57466713E+04                                 7.549892                            5.823099       0.010338       2.055087                    0.999501      22.749785      63.204307       0.624129       0.465991      -1.028111      -0.053706      -0.042414       0.013977       0.069848       0.018852      -0.015267       0.049564      -0.030035       0.254193      -0.075668      -0.028203       0.103871              8.421999      12.045047      -0.630619       0.255258       8.399457      -1.289399       4.821492          -0.007771
          230              C       6.703969       5.813852       8.666271       0.037435      34.416547 0.42105826E+03  0.97774919E+04                                 9.197119                            6.853890       0.082968       2.024431                    0.999466      27.172264      76.537804       0.630460       0.418373      -1.067598      -0.000008       0.068467       0.003448       0.068553      -0.015788      -0.006785       0.015685      -0.061660       0.173209      -0.063578       0.000801       0.062777             11.034513      18.943926       2.332346      -0.603848       8.973182      -1.215504       5.186430           0.114380
          231              C      27.930749      37.884684      15.392333       0.493849      24.079562 0.28593161E+03  0.60916698E+04                                 7.548775                            5.961391       0.030894       2.056217                    0.999622      23.121725      64.583225       0.616833       0.466084      -1.028190       0.023108       0.067647       0.009420       0.072102      -0.031593       0.078324      -0.027198       0.022815       0.017347      -0.071350      -0.029206       0.100556              8.299527       7.765238       2.421482      -2.656508       8.916067      -0.245971       8.217276          -0.006826
          232              C      27.522655      36.488886      15.071551       0.025304      33.055497 0.41014041E+03  0.94765271E+04                                 8.969793                            6.766345       0.128347       2.039576                    0.999497      27.186134      76.779776       0.633261       0.418608      -1.065769       0.020072      -0.043872      -0.047817       0.067927      -0.035447       0.033420      -0.000003       0.029715       0.048291      -0.052287      -0.001024       0.053311             10.782779      10.150572       5.903200      -3.025080      14.211634      -1.359260       7.986131           0.076451
          233              C      27.510827      34.696823      13.917773       0.247471      22.058063 0.27569817E+03  0.58279293E+04                                 6.984473                            5.647534       0.174685       2.100433                    0.999645      24.196049      67.606269       0.667899       0.433825      -1.045436      -0.016979       0.040132       0.035322       0.056094      -0.040388       0.048587      -0.006435       0.025343       0.037432      -0.059193      -0.011425       0.070618              7.761167       7.093771       2.474091      -2.682059       8.860416      -0.435606       7.329314           0.070648
          234              C      26.558608      35.669741      15.563071       0.025968      32.642286 0.39366966E+03  0.90116117E+04                                 8.889049                            6.629451       0.066985       2.022899                    0.999505      26.986089      76.091480       0.639118       0.418653      -1.064749       0.007236      -0.049618      -0.047571       0.069118      -0.034136       0.042810      -0.006035       0.009520       0.034717      -0.051987      -0.007629       0.059616             10.678882      11.670342       4.202888      -5.744186       9.952718      -1.877364      10.413586           0.065515
          235              C      25.635961      35.832387      16.665111       0.502448      24.214150 0.27484378E+03  0.57980509E+04                                 7.573595                            5.838021       0.003785       2.050021                    0.999558      22.821158      63.438136       0.624357       0.465025      -1.028737      -0.048343      -0.000331       0.045668       0.066503      -0.039085       0.062662      -0.036625       0.082989       0.058727      -0.069453      -0.037295       0.106747              8.471356       8.274066       2.684569      -2.765005       9.601721       0.070596       7.538281          -0.005921
          236              C      15.989575      27.537441      15.278507       0.477012      23.775927 0.30631548E+03  0.66407362E+04                                 7.487552                            6.171150       0.038205       2.049464                    0.999641      23.674307      66.754148       0.605988       0.466224      -1.027885       0.002885       0.021166      -0.062907       0.066435       0.040259       0.011913       0.030604      -0.123168      -0.075965      -0.061167      -0.033968       0.095134              7.879360       9.052995      -1.077728      -1.074974       5.434916      -0.925302       9.150170          -0.008507
          237              C      16.128563      27.111604      16.675458       0.006581      32.104717 0.43685098E+03  0.10248756E+05                                 8.738453                            6.963505       0.119470       2.028209                    0.999393      27.771162      78.896204       0.627212       0.416250      -1.067838       0.057013      -0.026628       0.031942       0.070568       0.005534       0.031443       0.002134      -0.025025      -0.105355      -0.052352       0.019120       0.033233              9.652731       9.198521      -0.586817      -2.961769       5.491184      -1.729116      14.268488           0.038784
          238              C      17.169497      26.319074      18.403539       0.234989      21.275175 0.27964033E+03  0.59403089E+04                                 6.805090                            5.682510       0.170935       2.093292                    0.999647      24.560889      69.098655       0.665863       0.433024      -1.044506      -0.039053       0.020311      -0.034431       0.055885       0.023290       0.032795       0.018805      -0.082911      -0.112124      -0.063669      -0.009365       0.073034              7.241244       8.649075      -0.738449      -1.511619       4.518310      -1.098686       8.556347           0.028555
          239              C      15.297589      27.153004      17.751628       0.016881      31.093685 0.41381199E+03  0.95916834E+04                                 8.574979                            6.789548       0.084662       2.022166                    0.999462      27.438801      77.854400       0.632564       0.417744      -1.065319       0.047184      -0.021951       0.055593       0.076149       0.008635       0.027910       0.007672      -0.059394      -0.049458      -0.047008       0.005041       0.041966              9.483786      12.967635      -1.625802      -3.525634       5.425532      -0.619031      10.058190           0.034246
          240              C      13.895877      27.522654      17.839584       0.487716      23.033565 0.28940229E+03  0.61943949E+04                                 7.348839                            6.010713       0.031918       2.053532                    0.999654      23.346467      65.714369       0.611263       0.468146      -1.025372      -0.064500       0.015170       0.013358       0.067592       0.032654       0.003272       0.033054      -0.106309      -0.168084      -0.064096      -0.033283       0.097379              7.759282       8.666818      -0.914861      -1.077663       5.329051      -1.213248       9.281976          -0.005253
          241              C      10.773076      19.715649       9.623442       0.508353      24.347238 0.27567539E+03  0.58195800E+04                                 7.600998                            5.848956      -0.007677       2.046305                    0.999530      22.801435      63.390485       0.623480       0.465361      -1.028624      -0.048753      -0.036203      -0.030331       0.067879      -0.027185      -0.066071       0.041997       0.076583      -0.005974      -0.068659      -0.034966       0.103624              8.518763       7.687758       0.544788       3.708912       8.543760      -1.109196       9.324772          -0.006361
          242              C      11.642493      20.700396      10.228787       0.018091      33.001415 0.39373709E+03  0.90133942E+04                                 8.932089                            6.621714       0.052709       2.016453                    0.999429      27.079772      76.352581       0.640705       0.417605      -1.065434       0.000749       0.067718      -0.009626       0.068403      -0.014201      -0.054289       0.002994      -0.004326      -0.045032      -0.060733       0.006592       0.054141             10.693618      10.574110       2.070048       6.675133       8.665127       0.991497      12.841616           0.047712
          243              C      12.562182      22.631448      10.451265       0.247213      22.315720 0.27788694E+03  0.58833764E+04                                 7.024796                            5.659848       0.149098       2.089919                    0.999642      24.274331      67.785904       0.669229       0.432287      -1.046800      -0.022501      -0.049486       0.013992       0.056133      -0.020282      -0.062623       0.017171       0.016494      -0.035859      -0.062846      -0.011481       0.074328              7.859372       6.892799       0.765547       3.613156       7.420764      -0.604569       9.264554           0.053286
          244              C      12.494166      20.650124      11.242870       0.025240      33.746091 0.41104405E+03  0.94981457E+04                                 9.067912                            6.766475       0.124812       2.037927                    0.999465      27.189752      76.674595       0.634582       0.417703      -1.066849       0.016018       0.070592       0.000344       0.072387      -0.004137      -0.048733       0.020166      -0.006661      -0.060368      -0.059829       0.009205       0.050624             10.884311       9.381786      -0.705205       6.379379       9.059610      -2.495081      14.211536           0.072007
          245              C      12.875645      19.573703      12.205215       0.497854      24.437911 0.28734629E+03  0.61245586E+04                                 7.606650                            5.966264       0.041126       2.058770                    0.999618      23.083421      64.325596       0.618595       0.464548      -1.029847       0.021255      -0.043912       0.052589       0.071733      -0.045022      -0.070734       0.014639       0.051344       0.042940      -0.070765      -0.030204       0.100969              8.391698       7.265281       1.010401       3.309711       8.788619      -0.150889       9.121195          -0.005237
          246              C      20.475648      26.786313      12.908864       0.500564      24.940567 0.28233239E+03  0.59909551E+04                                 7.713725                            5.908522       0.007501       2.049017                    0.999619      22.948984      63.797891       0.622504       0.463691      -1.030377      -0.056539       0.010670      -0.040612       0.070426       0.011684       0.023450       0.042233      -0.141953      -0.109848      -0.071205      -0.033032       0.104237              8.653118      12.673986      -0.510423      -0.251712       4.711417      -0.991443       8.573953          -0.010007
          247              C      21.501796      26.345690      13.845339       0.035343      34.226333 0.39781514E+03  0.91239673E+04                                 9.177242                            6.667438       0.041218       2.015790                    0.999569      26.944805      75.873367       0.637288       0.419052      -1.065244      -0.001408      -0.041548       0.052809       0.067209       0.012279      -0.005914       0.016255      -0.110245       0.016702      -0.060179       0.001882       0.058296             11.379856      20.347577      -1.041892       2.314102       5.256904      -1.157438       8.535087           0.071783
          248              C      20.256814      27.895261      18.118975       0.498115      22.126206 0.27555333E+03  0.58372051E+04                                 7.184342                            5.887645      -0.034113       2.037021                    0.999534      23.150922      65.231624       0.612912       0.471747      -1.021464       0.016753      -0.050186       0.040830       0.066831      -0.007662      -0.036875      -0.015474       0.139975      -0.095997      -0.066240      -0.030388       0.096628              7.599814       5.294725       0.439303       1.244684      10.191782       0.100036       7.312934          -0.006254
          249              C      19.946308      28.885924      17.084196       0.022920      31.574847 0.42342671E+03  0.98742134E+04                                 8.707213                            6.897245       0.057486       2.014339                    0.999430      27.499071      78.343927       0.623415       0.421313      -1.062717      -0.019499      -0.003497      -0.068768       0.071564      -0.008559      -0.017528       0.011984       0.091294       0.020668      -0.051818       0.000818       0.051000              9.713041       5.586880      -0.534461       1.509317      15.511871      -2.066104       8.040373           0.079338
          250              C      13.659304      23.249504       7.129625       0.497128      22.656848 0.28187484E+03  0.59903725E+04                                 7.248821                            5.922633       0.060774       2.066561                    0.999560      23.093048      64.653700       0.617595       0.466664      -1.026748      -0.004786       0.066774       0.019676       0.069777      -0.009223       0.047168      -0.027866      -0.034525       0.226107      -0.070228      -0.027701       0.097929              7.696588       9.367415      -0.876153      -1.509229       8.415559       1.201129       5.306790          -0.007245
          251              C      13.543974      21.824134       6.757105       0.026066      31.879388 0.43458076E+03  0.10177616E+05                                 8.727181                            6.958289       0.104243       2.026971                    0.999473      27.505936      77.958818       0.625986       0.417797      -1.067330      -0.053699      -0.045546       0.003253       0.070488       0.017530       0.023238      -0.031127       0.022849       0.096619      -0.054228       0.004328       0.049900              9.848190       9.627114      -2.887330      -2.140955      13.563417       3.298760       6.354039           0.098774
          252              C       9.111130      24.787247       8.899097       0.508416      24.149797 0.27342199E+03  0.57611579E+04                                 7.557487                            5.828734       0.008902       2.054174                    0.999586      22.775383      63.293639       0.623855       0.465957      -1.028120       0.055928       0.041356       0.013253       0.070809       0.018307       0.015472      -0.049875      -0.027805       0.257852      -0.075526      -0.029452       0.104978              8.430479      12.057643      -0.631152      -0.255352       8.407820       1.290941       4.825972          -0.007746
          253              C       8.082025      23.758142       8.666271       0.039041      34.378697 0.42053716E+03  0.97620074E+04                                 9.189331                            6.848771       0.084576       2.025363                    0.999499      27.153563      76.462634       0.630840       0.418266      -1.067706       0.000675      -0.068390       0.003648       0.068491      -0.015695       0.006819      -0.014951      -0.062650       0.171901      -0.063774       0.001725       0.062049             11.024250      18.924130       2.330638       0.603147       8.966152       1.214611       5.182468           0.114402
          254              C      16.427241      21.259305      15.392333       0.495624      24.043656 0.28536954E+03  0.60767602E+04                                 7.542100                            5.955879       0.035713       2.058033                    0.999622      23.098848      64.505661       0.617058       0.466139      -1.028151      -0.023357      -0.067498       0.010158       0.072144      -0.031783      -0.077572       0.026358       0.022986       0.016252      -0.070741      -0.028842       0.099583              8.292445       7.758353       2.418756       2.654607       8.907989       0.245641       8.210992          -0.006822
          255              C      16.835334      22.655104      15.071551       0.023566      33.107482 0.41090525E+03  0.94982643E+04                                 8.977709                            6.771663       0.130309       2.039909                    0.999494      27.210813      76.856469       0.633174       0.418485      -1.065887      -0.019609       0.044443      -0.047715       0.068092      -0.035525      -0.033907       0.000240       0.029968       0.047792      -0.052390      -0.001520       0.053910             10.792636      10.158579       5.908991       3.027937      14.226053       1.360378       7.993277           0.076369
          256              C      16.847164      24.447168      13.917773       0.244713      22.087282 0.27613120E+03  0.58389241E+04                                 6.985645                            5.647342       0.177160       2.100566                    0.999663      24.222578      67.674042       0.668782       0.433116      -1.045945       0.017613      -0.039025       0.035038       0.055325      -0.041342      -0.048741       0.006081       0.026385       0.038819      -0.060333      -0.010960       0.071293              7.761706       7.091925       2.471761       2.681786       8.862096       0.431290       7.331097           0.070641
          257              C      17.799381      23.474248      15.563071       0.027316      32.596749 0.39304548E+03  0.89938955E+04                                 8.881872                            6.624927       0.071928       2.024851                    0.999477      26.963855      76.018188       0.639220       0.418746      -1.064673      -0.007367       0.049191      -0.047249       0.068604      -0.034168      -0.042421       0.005136       0.009318       0.033536      -0.052127      -0.006661       0.058788             10.668500      11.657681       4.196522       5.737115       9.943615       1.873377      10.404203           0.065542
          258              C      18.722027      23.311602      16.665111       0.500711      24.273048 0.27567851E+03  0.58200959E+04                                 7.584837                            5.846393       0.000489       2.048225                    0.999577      22.858191      63.566198       0.623986       0.464948      -1.028776       0.047597       0.000904       0.045571       0.065901      -0.039733      -0.063183       0.036534       0.082801       0.061115      -0.069898      -0.037622       0.107520              8.484075       8.287029       2.689563       2.769937       9.616005      -0.069728       7.549191          -0.005876
          259              C       5.358446       6.189419       2.343774       0.476376      23.790096 0.30656331E+03  0.66476063E+04                                 7.491151                            6.174212       0.037142       2.048906                    0.999636      23.683992      66.794014       0.605741       0.466309      -1.027814       0.020308      -0.002383      -0.063078       0.066309      -0.039604       0.030998      -0.011833       0.124336      -0.074901      -0.061476      -0.033817       0.095292              7.883028       5.437529       1.077943      -0.925975       9.056977       1.075950       9.154578          -0.008499
          260              C       4.932608       6.050430       3.740725       0.006979      32.090331 0.43664328E+03  0.10242869E+05                                 8.736596                            6.962411       0.118022       2.027905                    0.999412      27.764569      78.878681       0.627173       0.416317      -1.067774      -0.026050      -0.057715       0.032632       0.071235      -0.004431       0.001976      -0.031795       0.026054      -0.103209      -0.052305       0.019831       0.032474              9.650292       5.490297       0.586758      -1.728716       9.196168       2.960832      14.264413           0.038785
          261              C       4.140078       5.009495       5.468805       0.234088      21.303840 0.28015078E+03  0.59542519E+04                                 6.813160                            5.689154       0.169029       2.092359                    0.999656      24.582970      69.193425       0.665175       0.433246      -1.044305       0.019948       0.038849      -0.033986       0.055337      -0.023781       0.018475      -0.032043       0.083139      -0.111270      -0.062865      -0.010153       0.073018              7.250225       4.523130       0.738505      -1.099745       8.659966       1.516453       8.567581           0.028562
          262              C       4.974009       6.881403       4.816895       0.016057      31.107255 0.41402729E+03  0.95982063E+04                                 8.578942                            6.792448       0.084628       2.022129                    0.999478      27.444614      77.884650       0.632252       0.417883      -1.065199      -0.023149      -0.047046       0.054585       0.075688      -0.008440       0.008581      -0.027824       0.060420      -0.048089      -0.047111       0.004586       0.042525              9.488297       5.427789       1.626669      -0.619360      12.974399       3.528049      10.062702           0.034241
          263              C       5.343659       8.283115       4.904851       0.488663      23.027498 0.28930237E+03  0.61918450E+04                                 7.348345                            6.010220       0.031669       2.053560                    0.999662      23.341995      65.703878       0.611193       0.468231      -1.025305       0.015604       0.064866       0.013716       0.068112      -0.032388       0.032721      -0.003889       0.105982      -0.171653      -0.064864      -0.032704       0.097568              7.758878       5.328794       0.914700      -1.213219       8.666368       1.078042       9.281470          -0.005249
          264              C      41.894645      26.191913      22.558175       0.506032      24.386717 0.27623851E+03  0.58342301E+04                                 7.607263                            5.853732      -0.005913       2.047003                    0.999614      22.826597      63.467890       0.623439       0.465171      -1.028767      -0.035702       0.048734      -0.029610       0.067278       0.027034       0.042512       0.066359      -0.076896      -0.004708      -0.069278      -0.034802       0.104080              8.525748       8.549662      -0.545183      -1.109755       7.694469      -3.712869       9.333112          -0.006369
          265              C      13.307392      25.322496      23.163521       0.017857      32.997106 0.39371675E+03  0.90131258E+04                                 8.932373                            6.622502       0.048368       2.015283                    0.999481      27.079965      76.362642       0.640506       0.417726      -1.065319       0.067307       0.000069      -0.008921       0.067895       0.015322       0.003856       0.054275       0.004944      -0.040096      -0.060282       0.005444       0.054839             10.692857       8.665428      -2.069717       0.991218      10.572798      -6.673744      12.840346           0.047729
          266              C      15.238443      24.402806      23.385998       0.243601      22.412390 0.27945398E+03  0.59243646E+04                                 7.042385                            5.674351       0.158697       2.091566                    0.999629      24.339510      67.993564       0.668684       0.432069      -1.047022      -0.049953       0.024464       0.013069       0.057136       0.020497       0.018030       0.063386      -0.017269      -0.034703      -0.063297      -0.012317       0.075614              7.880877       7.431764      -0.765289      -0.604952       6.913575      -3.628892       9.297292           0.053289
          267              C      42.829119      24.470822      24.177604       0.024579      33.795384 0.41178912E+03  0.95197141E+04                                 9.076137                            6.772374       0.130404       2.038960                    0.999447      27.214985      76.764428       0.634335       0.417675      -1.066862       0.070436      -0.016662      -0.000401       0.072381       0.003672       0.020143       0.048322       0.006203      -0.059419      -0.059337       0.009238       0.050099             10.894269       9.066905       0.705854      -2.497104       9.390103      -6.386376      14.225798           0.071999
          268              C      41.752698      24.089342      25.139948       0.498286      24.414164 0.28698889E+03  0.61151693E+04                                 7.602968                            5.963354       0.037786       2.058152                    0.999629      23.068364      64.278836       0.618608       0.464673      -1.029756      -0.043654      -0.021219       0.053188       0.072007       0.044778       0.014549       0.070560      -0.051112       0.041181      -0.070404      -0.030161       0.100565              8.387841       8.783997      -1.010182      -0.150016       7.262189      -3.308492       9.117338          -0.005229
          269              C       4.607318       1.703347      -0.025869       0.498376      24.949005 0.28246529E+03  0.59941118E+04                                 7.713085                            5.908221       0.010052       2.049927                    0.999601      22.956184      63.806881       0.622826       0.463425      -1.030588       0.010302       0.057150      -0.039694       0.070341      -0.011741       0.042722      -0.023785       0.141256      -0.112257      -0.071534      -0.033004       0.104538              8.652264       4.711151       0.510487      -0.991263      12.672731       0.252098       8.572910          -0.009948
          270              C       4.166694       0.677198       0.910605       0.038179      34.196716 0.39738969E+03  0.91125250E+04                                 9.175869                            6.666703       0.045058       2.017025                    0.999513      26.926897      75.836408       0.636865       0.419408      -1.064930      -0.041965      -0.000151       0.052569       0.067264      -0.011730       0.016111       0.005416       0.106801       0.015512      -0.058090       0.001343       0.056747             11.377945       5.256260       1.041470      -1.157162      20.344242      -2.312651       8.533333           0.071744
          271              C       5.716266      31.494178       5.184241       0.495878      22.141222 0.27578321E+03  0.58430703E+04                                 7.186473                            5.889303      -0.039096       2.035535                    0.999572      23.160172      65.255133       0.612973       0.471619      -1.021572      -0.049467      -0.016629       0.039975       0.065738       0.007366      -0.016581       0.036772      -0.141867      -0.096723      -0.067726      -0.029796       0.097522              7.602143      10.194914      -0.439305       0.099580       5.296355      -1.245248       7.315161          -0.006255
          272              C       6.706928      31.804685       4.149463       0.022839      31.581599 0.42353027E+03  0.98777066E+04                                 8.709960                            6.899068       0.055666       2.013824                    0.999482      27.504523      78.376033       0.623170       0.421432      -1.062590      -0.003726       0.019252      -0.068202       0.070965       0.008435       0.012077       0.017544      -0.090234       0.022423      -0.051591       0.001179       0.050412              9.716347      15.516853       0.534506      -2.066958       5.588680      -1.510211       8.043507           0.079417
          273              C      15.856499      23.305686      20.064359       0.495630      22.699791 0.28254793E+03  0.60082695E+04                                 7.257177                            5.929276       0.057372       2.065000                    0.999548      23.122582      64.756137       0.617314       0.466598      -1.026782       0.066562       0.004837       0.019919       0.069647       0.008945      -0.028440      -0.048293       0.034092       0.224402      -0.070503      -0.027836       0.098339              7.705543       8.426100       0.877844       1.202615       9.377916       1.510811       5.312614          -0.007224
          274              C      14.431129      23.421017      19.691838       0.026519      31.866577 0.43434300E+03  0.10170620E+05                                 8.724592                            6.956134       0.102641       2.026674                    0.999464      27.498920      77.932556       0.626119       0.417767      -1.067353      -0.044832       0.053755       0.002670       0.070047      -0.018544      -0.031097      -0.023529      -0.022989       0.096765      -0.055108       0.005211       0.049898              9.845427      13.559611       2.886633       3.297633       9.624318       2.140423       6.352353           0.098780
          275              C      17.394243      27.853859      21.833830       0.508778      24.155513 0.27350842E+03  0.57633595E+04                                 7.557826                            5.829056       0.012417       2.055217                    0.999526      22.779533      63.304581       0.623942       0.465862      -1.028186       0.043103      -0.055536       0.014405       0.071761      -0.018482      -0.049723      -0.015741       0.028829       0.256925      -0.075761      -0.028944       0.104706              8.430722       8.408355       0.631120       1.290987      12.057569       0.255514       4.826243          -0.007736
          276              C      16.365137      28.882965      21.601005       0.039306      34.374242 0.42047152E+03  0.97603677E+04                                 9.189581                            6.849036       0.080885       2.024260                    0.999482      27.151206      76.462321       0.630700       0.418363      -1.067614      -0.067751      -0.000509       0.003359       0.067836       0.015819      -0.015490      -0.006512       0.061232       0.171804      -0.063157       0.000950       0.062206             11.024353       8.966451      -2.330045       1.214597      18.924014      -0.602979       5.182593           0.114366
          277              C      28.652310       5.751753       2.457599       0.495141      24.068488 0.28573891E+03  0.60866964E+04                                 7.547581                            5.960135       0.034517       2.057390                    0.999600      23.113512      64.561159       0.616765       0.466202      -1.028099      -0.066778       0.023073       0.010280       0.071395       0.032143       0.026289       0.078036      -0.022009       0.018716      -0.071311      -0.028767       0.100078              8.298467       8.915329      -2.421145       0.245809       7.763894      -2.656146       8.216179          -0.006817
          278              C      30.048108       5.343660       2.136818       0.022877      33.123383 0.41111906E+03  0.95041461E+04                                 8.978297                            6.771639       0.132627       2.040396                    0.999508      27.222689      76.885979       0.633446       0.418265      -1.066060       0.044085       0.020226      -0.048256       0.068420       0.036255      -0.000021       0.034048      -0.029647       0.048536      -0.053275      -0.000952       0.054226             10.794311      14.229505      -5.911465       1.361115      10.160595      -3.027927       7.992832           0.076417
          279              C       2.268172       5.331831       0.983040       0.247331      22.040008 0.27541443E+03  0.58199866E+04                                 6.976633                            5.640772       0.174360       2.100274                    0.999672      24.186721      67.552001       0.669035       0.433233      -1.045874      -0.040240      -0.017682       0.035385       0.056427       0.040331       0.006261       0.048937      -0.027001       0.037278      -0.059348      -0.011762       0.071111              7.751522       8.850391      -2.468326       0.430456       7.083074      -2.677215       7.321102           0.070643
          280              C      30.867253       4.379612       2.628338       0.028480      32.566720 0.39260364E+03  0.89812868E+04                                 8.876727                            6.621293       0.066937       2.023595                    0.999498      26.948527      75.965176       0.639380       0.418757      -1.064663       0.049259       0.007585      -0.048139       0.069292       0.033923       0.005220       0.043111      -0.009529       0.033655      -0.052324      -0.007009       0.059333             10.662702       9.938962      -4.195232       1.873003      11.652016      -5.733240      10.397127           0.065525
          281              C      30.704606       3.456966       3.730377       0.501674      24.262107 0.27554452E+03  0.58164183E+04                                 7.581791                            5.844410       0.003752       2.049453                    0.999575      22.851670      63.538362       0.624197       0.464859      -1.028850       0.002429      -0.049093       0.045517       0.066991       0.038949       0.037516       0.062837      -0.082691       0.057285      -0.069468      -0.037630       0.107098              8.480308       9.611582      -2.687817      -0.070166       8.283306      -2.768431       7.546037          -0.005890
          282              C       9.427553      23.382580       2.343774       0.475043      23.819318 0.30703557E+03  0.66602630E+04                                 7.495995                            6.178064       0.034952       2.047885                    0.999639      23.703519      66.856407       0.605698       0.466173      -1.027912      -0.021216       0.003613      -0.062473       0.066076      -0.039445      -0.031538       0.011678       0.124231      -0.075631      -0.061182      -0.034329       0.095510              7.888236       5.440994       1.078470       0.926699       9.062343      -1.076865       9.161370          -0.008481
          283              C       9.853389      23.521567       3.740725       0.007575      32.076595 0.43634747E+03  0.10234391E+05                                 8.735398                            6.960889       0.117833       2.028061                    0.999417      27.753941      78.847461       0.627117       0.416417      -1.067689       0.026202       0.056794       0.031900       0.070212      -0.004745      -0.002735       0.032298       0.024458      -0.103251      -0.052550       0.019951       0.032599              9.649925       5.489414       0.585916       1.728706       9.194714      -2.962471      14.265647           0.038798
          284              C      10.645918      24.562501       5.468805       0.237126      21.249686 0.27926052E+03  0.59304667E+04                                 6.803052                            5.682006       0.167203       2.092561                    0.999629      24.537485      69.031660       0.665276       0.433536      -1.044155      -0.019906      -0.039703      -0.034216       0.056065      -0.023888      -0.018658       0.031992       0.082350      -0.109054      -0.062360      -0.010198       0.072558              7.239395       4.517273       0.736142       1.097289       8.645733      -1.515503       8.555180           0.028539
          285              C       9.811988      22.690594       4.816895       0.017287      31.071295 0.41345865E+03  0.95815154E+04                                 8.571187                            6.786826       0.087860       2.023460                    0.999456      27.427353      77.815704       0.632661       0.417766      -1.065298       0.023045       0.047360       0.055568       0.076563      -0.008808      -0.008251       0.028036       0.060173      -0.049801      -0.047360       0.004671       0.042689              9.479751       5.423348       1.624353       0.618713      12.960748      -3.525115      10.055156           0.034231
          286              C       9.442338      21.288881       4.904851       0.487618      23.043282 0.28957216E+03  0.61988329E+04                                 7.350315                            6.012141       0.028955       2.052505                    0.999681      23.352128      65.730843       0.611252       0.468094      -1.025419      -0.015385      -0.064724       0.014884       0.068172      -0.032471      -0.033204       0.003766       0.105723      -0.168820      -0.064276      -0.032991       0.097267              7.760688       5.330197       0.914963       1.213512       8.668356      -1.077871       9.283511          -0.005237
          287              C      32.035340      32.952072      22.558175       0.508716      24.355461 0.27578279E+03  0.58225525E+04                                 7.603533                            5.850693      -0.012427       2.044864                    0.999532      22.804971      63.409069       0.623277       0.465456      -1.028547       0.036721      -0.048857      -0.029829       0.068009       0.027008      -0.041164      -0.066627      -0.074504      -0.004982      -0.067630      -0.035629       0.103259              8.521808       8.546039      -0.545099       1.109278       7.690830       3.710932       9.328556          -0.006362
          288              C      31.050592      33.821488      23.163521       0.017212      33.029131 0.39412269E+03  0.90247154E+04                                 8.938209                            6.625849       0.050726       2.015691                    0.999489      27.093430      76.409562       0.640356       0.417718      -1.065328      -0.066551       0.001357      -0.008108       0.067056       0.015163      -0.003876      -0.053530       0.003294      -0.040650      -0.059250       0.004767       0.054483             10.701058       8.671079      -2.072447      -0.993210      10.581458       6.680395      12.850637           0.047728
          289              C      29.119540      34.741177      23.385998       0.246448      22.356884 0.27857246E+03  0.59011918E+04                                 7.030701                            5.664507       0.155953       2.091173                    0.999663      24.303183      67.872985       0.669402       0.431934      -1.047073       0.050039      -0.022110       0.013881       0.056440       0.020500      -0.017976      -0.062490      -0.016830      -0.034774      -0.062517      -0.012201       0.074718              7.866292       7.425620      -0.766311       0.604579       6.899168       3.617637       9.274088           0.053286
          290              C      31.100864      34.673162      24.177604       0.024957      33.743874 0.41106590E+03  0.94986290E+04                                 9.066844                            6.766168       0.129579       2.039286                    0.999483      27.190937      76.673952       0.634675       0.417643      -1.066904      -0.070853       0.016593       0.000499       0.072772       0.004022      -0.020568      -0.048206       0.006643      -0.062141      -0.059765       0.009462       0.050303             10.882202       9.058301       0.703944       2.493285       9.380142       6.377626      14.208163           0.071976
          291              C      32.177284      35.054640      25.139948       0.499593      24.405329 0.28688050E+03  0.61123080E+04                                 7.601387                            5.962387       0.041898       2.059234                    0.999577      23.062972      64.261793       0.618631       0.464698      -1.029738       0.043851       0.020969       0.053360       0.072179       0.044079      -0.015331      -0.069646      -0.050883       0.041824      -0.068940      -0.030776       0.099716              8.385701       8.782686      -1.010203       0.150244       7.260125       3.306915       9.114292          -0.005256
          292              C      10.178682      27.868653      -0.025869       0.498292      24.974504 0.28280199E+03  0.60033282E+04                                 7.719364                            5.912631       0.006695       2.048368                    0.999596      22.971171      63.869422       0.622424       0.463565      -1.030461      -0.010050      -0.056340      -0.039740       0.069674      -0.010981      -0.042759       0.023632       0.142764      -0.112443      -0.071937      -0.033134       0.105071              8.659550       4.714525       0.510878       0.992046      12.684307      -0.251759       8.579818          -0.009956
          293              C      10.619305      28.894801       0.910605       0.035857      34.215724 0.39767259E+03  0.91196472E+04                                 9.174042                            6.665356       0.046280       2.017476                    0.999522      26.941144      75.852340       0.637531       0.418940      -1.065342       0.041742      -0.001203       0.052042       0.066724      -0.011287      -0.016215      -0.005470       0.109559       0.015497      -0.059319       0.001339       0.057979             11.375515       5.255236       1.041296       1.157025      20.339451       2.312999       8.531859           0.071727
          294              C       9.069731      27.649818       5.184241       0.496314      22.130409 0.27562223E+03  0.58390897E+04                                 7.185836                            5.888841      -0.034416       2.036798                    0.999531      23.154007      65.244891       0.612772       0.471820      -1.021414       0.049451       0.017380       0.041348       0.066762       0.007750       0.016158      -0.036843      -0.142306      -0.095028      -0.067632      -0.029928       0.097560              7.601375      10.193894      -0.439242      -0.099803       5.295836       1.245055       7.314395          -0.006268
          295              C       8.079069      27.339313       4.149463       0.023309      31.574057 0.42341854E+03  0.98744192E+04                                 8.708694                            6.898399       0.057891       2.014473                    0.999470      27.499400      78.357942       0.623170       0.421462      -1.062575       0.004478      -0.019134      -0.068858       0.071607       0.007975      -0.011636      -0.017362      -0.090810       0.023554      -0.051838       0.001569       0.050269              9.714695      15.514515       0.534316       2.066315       5.587925       1.509611       8.041645           0.079352
          296              C      28.501487      35.838300      20.064359       0.497102      22.655880 0.28184785E+03  0.59894407E+04                                 7.247023                            5.921151       0.063461       2.067504                    0.999553      23.093428      64.645244       0.617882       0.466475      -1.026888      -0.066357      -0.004437       0.020489       0.069590       0.008477       0.027979       0.047470       0.034772       0.226909      -0.070620      -0.027624       0.098244              7.694719       8.413446       0.875983      -1.200625       9.365269      -1.508773       5.305442          -0.007236
          297              C      29.926857      35.722969      19.691838       0.026242      31.884301 0.43462844E+03  0.10178864E+05                                 8.727011                            6.957891       0.100652       2.025902                    0.999490      27.509394      77.965417       0.626119       0.417704      -1.067406       0.045207      -0.053747       0.003071       0.070298      -0.018449       0.031925       0.023507      -0.023629       0.095517      -0.055579       0.005535       0.050044              9.848571      13.563667       2.888952      -3.299023       9.627821      -2.141584       6.354224           0.098817
          298              C      26.963742      31.290126      21.833830       0.507758      24.133883 0.27319790E+03  0.57549540E+04                                 7.552740                            5.825254       0.015118       2.056381                    0.999545      22.765621      63.247511       0.624249       0.465783      -1.028270      -0.042670       0.054453       0.013891       0.070561      -0.019503       0.050103       0.015370       0.029425       0.258101      -0.076880      -0.028357       0.105237              8.425099       8.402583       0.630958      -1.290057      12.049484      -0.255540       4.823231          -0.007749
          299              C      27.992848      30.261020      21.601005       0.038551      34.391493 0.42071245E+03  0.97672573E+04                                 9.191686                            6.850327       0.081363       2.024335                    0.999467      27.161286      76.493186       0.630740       0.418281      -1.067678       0.067725       0.000083       0.003506       0.067816       0.015857       0.015400       0.006344       0.061832       0.171159      -0.063328       0.001364       0.061964             11.027267       8.968179      -2.329989      -1.214754      18.929892       0.602694       5.183729           0.114419
          300              C      15.705688      23.820245       2.457599       0.497071      24.021925 0.28505411E+03  0.60685122E+04                                 7.539244                            5.953845       0.034467       2.057825                    0.999585      23.082342      64.456532       0.616953       0.466336      -1.028017       0.066920      -0.022595       0.010084       0.071347       0.031967      -0.025504      -0.077602      -0.022577       0.019899      -0.070727      -0.028692       0.099419              8.289197       8.904429      -2.417853      -0.245387       7.755697       2.653445       8.207464          -0.006825
          301              C      14.309890      24.228339       2.136818       0.022504      33.137760 0.41136008E+03  0.95113364E+04                                 8.981904                            6.774575       0.131071       2.039745                    0.999493      27.228742      76.915555       0.633160       0.418382      -1.065961      -0.044853      -0.020353      -0.047820       0.068650       0.036105       0.000388      -0.033945      -0.029070       0.048707      -0.053239      -0.000567       0.053807             10.798432      14.233568      -5.913452      -1.362336      10.164641       3.030080       7.997088           0.076431
          302              C      12.517827      24.240168       0.983040       0.246419      22.070264 0.27587395E+03  0.58321718E+04                                 6.984314                            5.647312       0.171374       2.099247                    0.999661      24.206354      67.622870       0.668317       0.433515      -1.045696       0.038856       0.018219       0.034837       0.055275       0.041414      -0.005688      -0.048904      -0.026688       0.036878      -0.060497      -0.010806       0.071303              7.760772       8.860837      -2.473688      -0.434704       7.092582       2.681349       7.328898           0.070645
          303              C      13.490745      25.192386       2.628338       0.028020      32.581518 0.39282252E+03  0.89876077E+04                                 8.879569                            6.623391       0.072273       2.025032                    0.999475      26.955347      75.991653       0.639238       0.418789      -1.064635      -0.049302      -0.007512      -0.048066       0.069264       0.033323      -0.005759      -0.042609      -0.008128       0.032083      -0.051363      -0.007223       0.058587             10.665965       9.941549      -4.196093      -1.873377      11.655308       5.735428      10.401037           0.065496
          304              C      13.653391      26.115032       3.730377       0.502342      24.252520 0.27539608E+03  0.58125696E+04                                 7.580282                            5.843097       0.006223       2.050074                    0.999566      22.845699      63.520269       0.624218       0.464900      -1.028815      -0.000927       0.048593       0.045840       0.066809       0.038166      -0.036749      -0.063297      -0.083285       0.057809      -0.069077      -0.037901       0.106977              8.478801       9.610064      -2.687525       0.070228       8.281754       2.767830       7.544584          -0.005902
          305              C      15.989575      31.606548      15.278507       0.475043      23.819319 0.30703574E+03  0.66602676E+04                                 7.495995                            6.178065       0.034950       2.047884                    0.999639      23.703516      66.856398       0.605698       0.466173      -1.027912       0.003613      -0.021216      -0.062473       0.066076      -0.039445       0.011678      -0.031537      -0.124230      -0.075629      -0.061181      -0.034328       0.095509              7.888236       9.062348       1.078475      -1.076860       5.440996       0.926698       9.161363          -0.008480
          306              C      16.128563      32.032385      16.675458       0.007574      32.076612 0.43634794E+03  0.10234404E+05                                 8.735400                            6.960893       0.117834       2.028061                    0.999417      27.753954      78.847504       0.627117       0.416417      -1.067689       0.056795       0.026202       0.031900       0.070212      -0.004744       0.032298      -0.002735      -0.024457      -0.103251      -0.052550       0.019951       0.032598              9.649929       9.194728       0.585918      -2.962474       5.489416       1.728703      14.265642           0.038796
          307              C      17.169497      32.824914      18.403539       0.237125      21.249689 0.27926068E+03  0.59304706E+04                                 6.803051                            5.682006       0.167205       2.092562                    0.999629      24.537496      69.031692       0.665276       0.433536      -1.044155      -0.039703      -0.019906      -0.034216       0.056065      -0.023888       0.031992      -0.018658      -0.082349      -0.109053      -0.062360      -0.010198       0.072557              7.239395       8.645734       0.736140      -1.515501       4.517273       1.097290       8.555176           0.028537
          308              C      15.297589      31.990983      17.751628       0.017287      31.071326 0.41345908E+03  0.95815278E+04                                 8.571191                            6.786828       0.087862       2.023460                    0.999456      27.427368      77.815751       0.632662       0.417765      -1.065298       0.047360       0.023045       0.055568       0.076563      -0.008808       0.028036      -0.008250      -0.060173      -0.049801      -0.047360       0.004672       0.042688              9.479756      12.960761       1.624358      -3.525118       5.423352       0.618712      10.055156           0.034229
          309              C      13.895877      31.621333      17.839584       0.487618      23.043305 0.28957243E+03  0.61988402E+04                                 7.350319                            6.012143       0.028953       2.052504                    0.999681      23.352142      65.730891       0.611252       0.468094      -1.025419      -0.064724      -0.015385       0.014884       0.068172      -0.032471       0.003766      -0.033204      -0.105723      -0.168820      -0.064276      -0.032991       0.097267              7.760693       8.668366       0.914965      -1.077874       5.330200       1.213513       9.283514          -0.005237
          310              C      10.773076       9.856344       9.623442       0.508715      24.355411 0.27578220E+03  0.58225362E+04                                 7.603522                            5.850686      -0.012427       2.044864                    0.999532      22.804934      63.408926       0.623277       0.465456      -1.028547      -0.048857       0.036721      -0.029830       0.068009       0.027008      -0.066627      -0.041164       0.074503      -0.004982      -0.067630      -0.035629       0.103259              8.521795       7.690822      -0.545103       3.710925       8.546028       1.109270       9.328536          -0.006368
          311              C      11.642493       8.871596      10.228787       0.017213      33.029008 0.39412101E+03  0.90246686E+04                                 8.938195                            6.625840       0.050722       2.015691                    0.999489      27.093362      76.409362       0.640355       0.417718      -1.065327       0.001357      -0.066550      -0.008107       0.067056       0.015164      -0.053532      -0.003876      -0.003292      -0.040648      -0.059251       0.004765       0.054485             10.701038      10.581437      -2.072448       6.680376       8.671070      -0.993212      12.850607           0.047723
          312              C      12.562182       6.940545      10.451265       0.246449      22.356820 0.27857134E+03  0.59011633E+04                                 7.030695                            5.664502       0.155948       2.091172                    0.999663      24.303136      67.872865       0.669401       0.431935      -1.047072      -0.022110       0.050039       0.013881       0.056440       0.020501      -0.062492      -0.017976       0.016832      -0.034773      -0.062518      -0.012203       0.074721              7.866286       6.899161      -0.766308       3.617634       7.425614       0.604583       9.274084           0.053282
          313              C      12.494166       8.921868      11.242870       0.024958      33.743745 0.41106430E+03  0.94985844E+04                                 9.066833                            6.766164       0.129573       2.039285                    0.999483      27.190858      76.673735       0.634674       0.417644      -1.066903       0.016592      -0.070853       0.000498       0.072771       0.004023      -0.048209      -0.020569      -0.006640      -0.062140      -0.059767       0.009460       0.050307             10.882186       9.380129       0.703939       6.377614       9.058289       2.493275      14.208141           0.071971
          314              C      12.875645       9.998289      12.205215       0.499592      24.405287 0.28688006E+03  0.61122958E+04                                 7.601379                            5.962383       0.041898       2.059235                    0.999577      23.062936      64.261657       0.618631       0.464698      -1.029738       0.020969       0.043851       0.053360       0.072180       0.044079      -0.069646      -0.015330       0.050882       0.041825      -0.068940      -0.030776       0.099716              8.385691       7.260122      -1.010208       3.306910       8.782672       0.150238       9.114278          -0.005260
          315              C      20.475648      32.357678      12.908864       0.498291      24.974548 0.28280262E+03  0.60033449E+04                                 7.719370                            5.912636       0.006698       2.048368                    0.999596      22.971203      63.869522       0.622424       0.463564      -1.030461      -0.056340      -0.010050      -0.039740       0.069674      -0.010981       0.023632      -0.042759      -0.142764      -0.112442      -0.071937      -0.033134       0.105071              8.659557      12.684316       0.510873      -0.251768       4.714528       0.992047       8.579826          -0.009959
          316              C      21.501796      32.798300      13.845339       0.035872      34.215610 0.39767136E+03  0.91196106E+04                                 9.174017                            6.665342       0.046285       2.017479                    0.999522      26.941088      75.852114       0.637533       0.418940      -1.065343      -0.001203       0.041741       0.052042       0.066725      -0.011287      -0.005470      -0.016213      -0.109556       0.015499      -0.059317       0.001341       0.057977             11.375483      20.339391       1.041291       2.312991       5.255224       1.157022       8.531835           0.071722
          317              C      20.256814      31.248726      18.118975       0.496313      22.130440 0.27562270E+03  0.58391023E+04                                 7.185841                            5.888845      -0.034413       2.036798                    0.999531      23.154037      65.244990       0.612771       0.471820      -1.021414       0.017380       0.049451       0.041348       0.066762       0.007750      -0.036843       0.016158       0.142306      -0.095029      -0.067632      -0.029929       0.097560              7.601380       5.295841      -0.439241       1.245057      10.193895      -0.099805       7.314403          -0.006266
          318              C      19.946308      30.258064      17.084196       0.023317      31.573983 0.42341733E+03  0.98743835E+04                                 8.708676                            6.898386       0.057894       2.014475                    0.999470      27.499373      78.357822       0.623171       0.421461      -1.062575      -0.019134       0.004478      -0.068858       0.071607       0.007975      -0.017361      -0.011636       0.090808       0.023556      -0.051837       0.001570       0.050267              9.714673       5.587916       0.534316       1.509611      15.514469       2.066311       8.041634           0.079354
          319              C      13.659304       6.322491       7.129625       0.497101      22.655808 0.28184683E+03  0.59894125E+04                                 7.247006                            5.921139       0.063463       2.067506                    0.999553      23.093365      64.645001       0.617883       0.466475      -1.026889      -0.004436      -0.066357       0.020489       0.069590       0.008477       0.047470       0.027979      -0.034774       0.226908      -0.070620      -0.027623       0.098243              7.694702       9.365251       0.875983      -1.508771       8.413423      -1.200618       5.305430          -0.007238
          320              C      13.543974       7.747862       6.757105       0.026241      31.884159 0.43462643E+03  0.10178807E+05                                 8.727002                            6.957887       0.100644       2.025901                    0.999490      27.509289      77.965127       0.626117       0.417705      -1.067405      -0.053745       0.045207       0.003071       0.070297      -0.018448       0.023509       0.031927       0.023629       0.095530      -0.055581       0.005531       0.050050              9.848558       9.627811       2.888950      -2.141580      13.563645      -3.299016       6.354218           0.098817
          321              C       9.111130      34.356747       8.899097       0.507757      24.133823 0.27319712E+03  0.57549326E+04                                 7.552726                            5.825244       0.015121       2.056383                    0.999545      22.765577      63.247335       0.624250       0.465783      -1.028270       0.054454      -0.042670       0.013891       0.070561      -0.019503       0.015369       0.050104      -0.029425       0.258098      -0.076880      -0.028356       0.105236              8.425083      12.049458       0.630957      -0.255540       8.402568      -1.290055       4.823222          -0.007756
          322              C       8.082025       5.813852       8.666271       0.038556      34.391240 0.42070912E+03  0.97671624E+04                                 9.191658                            6.850312       0.081355       2.024335                    0.999467      27.161136      76.492737       0.630739       0.418283      -1.067677       0.000081       0.067725       0.003508       0.067815       0.015857       0.006344       0.015401      -0.061831       0.171175      -0.063330       0.001360       0.061970             11.027225      18.929803      -2.329984       0.602693       8.968158      -1.214750       5.183715           0.114412
          323              C      16.427241      37.884684      15.392333       0.497071      24.021932 0.28505422E+03  0.60685150E+04                                 7.539246                            5.953847       0.034464       2.057824                    0.999585      23.082348      64.456554       0.616953       0.466336      -1.028017      -0.022595       0.066919       0.010084       0.071347       0.031967      -0.077602      -0.025504       0.022577       0.019899      -0.070727      -0.028692       0.099419              8.289197       7.755692      -2.417846       2.653443       8.904429      -0.245379       8.207468          -0.006828
          324              C      16.835334      36.488886      15.071551       0.022503      33.137785 0.41136054E+03  0.95113496E+04                                 8.981906                            6.774576       0.131072       2.039745                    0.999493      27.228770      76.915641       0.633160       0.418382      -1.065961      -0.020353      -0.044853      -0.047821       0.068650       0.036105      -0.033944       0.000388       0.029069       0.048706      -0.053239      -0.000567       0.053805             10.798433      10.164637      -5.913450       3.030076      14.233572      -1.362331       7.997089           0.076427
          325              C      16.847164      34.696823      13.917773       0.246418      22.070287 0.27587419E+03  0.58321779E+04                                 6.984316                            5.647312       0.171375       2.099246                    0.999661      24.206374      67.622925       0.668317       0.433515      -1.045696       0.018219       0.038856       0.034837       0.055276       0.041414      -0.048903      -0.005688       0.026688       0.036878      -0.060497      -0.010805       0.071302              7.760775       7.092584      -2.473691       2.681350       8.860846      -0.434706       7.328896           0.070639
          326              C      17.799381      35.669741      15.563071       0.028019      32.581577 0.39282354E+03  0.89876364E+04                                 8.879576                            6.623397       0.072275       2.025032                    0.999475      26.955379      75.991745       0.639238       0.418789      -1.064635      -0.007511      -0.049302      -0.048066       0.069264       0.033322      -0.042608      -0.005758       0.008127       0.032083      -0.051363      -0.007222       0.058585             10.665972      11.655315      -4.196098       5.735430       9.941558      -1.873381      10.401045           0.065490
          327              C      18.722027      35.832387      16.665111       0.502342      24.252580 0.27539708E+03  0.58125959E+04                                 7.580294                            5.843108       0.006224       2.050073                    0.999566      22.845733      63.520387       0.624217       0.464900      -1.028815       0.048593      -0.000927       0.045840       0.066809       0.038166      -0.063298      -0.036749       0.083285       0.057808      -0.069077      -0.037902       0.106979              8.478813       8.281764      -2.687525       2.767834       9.610075       0.070230       7.544599          -0.005906
          328              C      28.368414      27.537441      15.278507       0.476376      23.790138 0.30656401E+03  0.66476256E+04                                 7.491160                            6.174219       0.037143       2.048906                    0.999636      23.684019      66.794114       0.605740       0.466309      -1.027814      -0.002384       0.020308      -0.063078       0.066309      -0.039604      -0.011833       0.030998      -0.124336      -0.074902      -0.061476      -0.033817       0.095293              7.883037       9.056985       1.077945       1.075954       5.437535      -0.925974       9.154590          -0.008498
          329              C      28.229425      27.111604      16.675458       0.006979      32.090378 0.43664398E+03  0.10242890E+05                                 8.736601                            6.962414       0.118024       2.027905                    0.999412      27.764603      78.878786       0.627173       0.416316      -1.067774      -0.057715      -0.026050       0.032632       0.071235      -0.004430      -0.031795       0.001975      -0.026052      -0.103207      -0.052304       0.019832       0.032473              9.650299       9.196174       0.586756       2.960838       5.490298      -1.728717      14.264424           0.038793
          330              C      27.188490      26.319074      18.403539       0.234088      21.303866 0.28015134E+03  0.59542662E+04                                 6.813163                            5.689158       0.169032       2.092359                    0.999656      24.582988      69.193470       0.665175       0.433246      -1.044305       0.038849       0.019948      -0.033986       0.055337      -0.023781      -0.032043       0.018474      -0.083137      -0.111269      -0.062865      -0.010152       0.073017              7.250227       8.659974       0.738505       1.516452       4.523132      -1.099745       8.567576           0.028569
          331              C      29.060398      27.153004      17.751628       0.016056      31.107299 0.41402800E+03  0.95982268E+04                                 8.578948                            6.792452       0.084630       2.022129                    0.999478      27.444644      77.884749       0.632252       0.417883      -1.065199      -0.047046      -0.023150       0.054585       0.075688      -0.008439      -0.027824       0.008580      -0.060419      -0.048088      -0.047110       0.004587       0.042524              9.488305      12.974406       1.626665       3.528055       5.427792      -0.619364      10.062717           0.034250
          332              C      30.462111      27.522654      17.839584       0.488662      23.027523 0.28930278E+03  0.61918561E+04                                 7.348350                            6.010224       0.031669       2.053560                    0.999662      23.342018      65.703964       0.611192       0.468231      -1.025305       0.064866       0.015604       0.013716       0.068112      -0.032388      -0.003889       0.032721      -0.105982      -0.171653      -0.064864      -0.032704       0.097568              7.758883       8.666370       0.914697       1.078044       5.328798      -1.213221       9.281482          -0.005246
          333              C      33.584917      19.715649       9.623442       0.506033      24.386731 0.27623863E+03  0.58342332E+04                                 7.607264                            5.853732      -0.005912       2.047003                    0.999614      22.826610      63.467927       0.623439       0.465171      -1.028767       0.048734      -0.035702      -0.029610       0.067278       0.027035       0.066359       0.042512       0.076896      -0.004708      -0.069278      -0.034803       0.104081              8.525748       7.694469      -0.545187      -3.712868       8.549668      -1.109752       9.333108          -0.006363
          334              C      32.715500      20.700396      10.228787       0.017858      32.997122 0.39371687E+03  0.90131289E+04                                 8.932373                            6.622501       0.048370       2.015283                    0.999481      27.079979      76.362673       0.640506       0.417726      -1.065320       0.000069       0.067307      -0.008922       0.067896       0.015322       0.054274       0.003855      -0.004945      -0.040096      -0.060282       0.005444       0.054838             10.692856      10.572795      -2.069724      -6.673742       8.665431       0.991226      12.840342           0.047738
          335              C      31.795811      22.631448      10.451265       0.243601      22.412393 0.27945416E+03  0.59243690E+04                                 7.042382                            5.674350       0.158700       2.091567                    0.999629      24.339523      67.993591       0.668685       0.432069      -1.047023       0.024464      -0.049953       0.013069       0.057136       0.020496       0.063385       0.018030       0.017268      -0.034703      -0.063297      -0.012316       0.075613              7.880872       6.913565      -0.765292      -3.628883       7.431766      -0.604952       9.297283           0.053297
          336              C      31.863826      20.650124      11.242870       0.024579      33.795393 0.41178920E+03  0.95197162E+04                                 9.076134                            6.772371       0.130406       2.038961                    0.999447      27.215003      76.764468       0.634336       0.417674      -1.066863      -0.016662       0.070436      -0.000400       0.072381       0.003672       0.048321       0.020142      -0.006204      -0.059419      -0.059336       0.009238       0.050098             10.894266       9.390097       0.705848      -6.386373       9.066905      -2.497097      14.225796           0.072010
          337              C      31.482347      19.573703      12.205215       0.498286      24.414192 0.28698935E+03  0.61151815E+04                                 7.602974                            5.963358       0.037787       2.058152                    0.999629      23.068386      64.278915       0.618608       0.464673      -1.029756      -0.021219      -0.043654       0.053188       0.072006       0.044778       0.070561       0.014549       0.051113       0.041180      -0.070404      -0.030161       0.100566              8.387847       7.262192      -1.010182      -3.308493       8.784004      -0.150020       9.117345          -0.005219
          338              C      23.882343      26.786313      12.908864       0.498375      24.949043 0.28246586E+03  0.59941263E+04                                 7.713089                            5.908224       0.010056       2.049927                    0.999601      22.956212      63.806958       0.622826       0.463425      -1.030588       0.057150       0.010302      -0.039694       0.070341      -0.011741      -0.023785       0.042723      -0.141256      -0.112257      -0.071534      -0.033004       0.104538              8.652268      12.672732       0.510482       0.252104       4.711153      -0.991263       8.572918          -0.009942
          339              C      22.856194      26.345690      13.845339       0.038194      34.196528 0.39738744E+03  0.91124596E+04                                 9.175833                            6.666682       0.045062       2.017027                    0.999513      26.926803      75.836055       0.636866       0.419408      -1.064930      -0.000151      -0.041965       0.052569       0.067265      -0.011730       0.005416       0.016111      -0.106799       0.015513      -0.058089       0.001344       0.056745             11.377896      20.344143       1.041463      -2.312641       5.256242      -1.157157       8.533304           0.071752
          340              C      24.101174      27.895261      18.118975       0.495878      22.141278 0.27578409E+03  0.58430936E+04                                 7.186484                            5.889312      -0.039093       2.035535                    0.999572      23.160212      65.255271       0.612973       0.471619      -1.021572      -0.016629      -0.049467       0.039975       0.065738       0.007366       0.036772      -0.016581       0.141868      -0.096724      -0.067726      -0.029796       0.097522              7.602155       5.296365      -0.439310      -1.245251      10.194931       0.099581       7.315169          -0.006254
          341              C      24.411680      28.885924      17.084196       0.022845      31.581613 0.42353047E+03  0.98777107E+04                                 8.709950                            6.899060       0.055674       2.013826                    0.999482      27.504550      78.376062       0.623172       0.421431      -1.062591       0.019253      -0.003727      -0.068203       0.070966       0.008435       0.017542       0.012077       0.090229       0.022429      -0.051590       0.001181       0.050408              9.716337       5.588676       0.534504      -1.510210      15.516839      -2.066953       8.043496           0.079421
          342              C      30.698691      23.249504       7.129625       0.495631      22.699833 0.28254844E+03  0.60082841E+04                                 7.257187                            5.929282       0.057370       2.064999                    0.999548      23.122623      64.756299       0.617314       0.466598      -1.026782       0.004838       0.066561       0.019919       0.069646       0.008945      -0.048293      -0.028440      -0.034090       0.224403      -0.070502      -0.027837       0.098339              7.705554       9.377930       0.877845       1.510813       8.426112       1.202616       5.312619          -0.007224
          343              C      30.814022      21.824134       6.757105       0.026513      31.866793 0.43434635E+03  0.10170717E+05                                 8.724617                            6.956150       0.102648       2.026674                    0.999464      27.499061      77.932988       0.626120       0.417766      -1.067354       0.053756      -0.044832       0.002670       0.070048      -0.018545      -0.023527      -0.031095       0.022989       0.096753      -0.055106       0.005214       0.049893              9.845459       9.624347       2.886647       2.140430      13.559660       3.297646       6.352370           0.098777
          344              C       5.674864      24.787247       8.899097       0.508777      24.155495 0.27350806E+03  0.57633505E+04                                 7.557823                            5.829052       0.012421       2.055218                    0.999526      22.779530      63.304578       0.623942       0.465862      -1.028186      -0.055536       0.043103       0.014405       0.071761      -0.018482      -0.015741      -0.049723      -0.028829       0.256925      -0.075761      -0.028944       0.104706              8.430719      12.057557       0.631118       0.255514       8.408360       1.290989       4.826241          -0.007734
          345              C       6.703969      23.758142       8.666271       0.039311      34.374142 0.42047000E+03  0.97603243E+04                                 9.189569                            6.849027       0.080884       2.024260                    0.999482      27.151147      76.462141       0.630700       0.418364      -1.067614      -0.000508      -0.067751       0.003359       0.067836       0.015819      -0.006512      -0.015490      -0.061232       0.171809      -0.063157       0.000949       0.062208             11.024335      18.923974      -2.330046      -0.602980       8.966446       1.214597       5.182586           0.114370
          346              C      27.930749      21.259305      15.392333       0.495141      24.068537 0.28573965E+03  0.60867164E+04                                 7.547591                            5.960143       0.034516       2.057389                    0.999600      23.113538      64.561256       0.616765       0.466202      -1.028099       0.023073      -0.066777       0.010280       0.071395       0.032143       0.078036       0.026289       0.022009       0.018716      -0.071311      -0.028767       0.100078              8.298479       7.763907      -2.421146      -2.656154       8.915334       0.245812       8.216195          -0.006810
          347              C      27.522655      22.655104      15.071551       0.022876      33.123467 0.41112023E+03  0.95041791E+04                                 8.978305                            6.771644       0.132631       2.040396                    0.999508      27.222743      76.886130       0.633446       0.418264      -1.066061       0.020226       0.044085      -0.048257       0.068420       0.036254       0.034047      -0.000022       0.029646       0.048535      -0.053273      -0.000950       0.054224             10.794322      10.160608      -5.911473      -3.027935      14.229517       1.361122       7.992841           0.076423
          348              C      27.510827      24.447168      13.917773       0.247331      22.040028 0.27541489E+03  0.58199983E+04                                 6.976631                            5.640772       0.174363       2.100275                    0.999672      24.186755      67.552090       0.669036       0.433232      -1.045874      -0.017682      -0.040240       0.035385       0.056427       0.040330       0.048935       0.006260       0.027000       0.037278      -0.059348      -0.011761       0.071109              7.751520       7.083071      -2.468325      -2.677211       8.850393       0.430455       7.321096           0.070649
          349              C      26.558608      23.474248      15.563071       0.028480      32.566787 0.39260454E+03  0.89813117E+04                                 8.876731                            6.621295       0.066940       2.023595                    0.999498      26.948576      75.965308       0.639381       0.418757      -1.064663       0.007584       0.049260      -0.048139       0.069293       0.033922       0.043110       0.005219       0.009528       0.033654      -0.052324      -0.007008       0.059331             10.662710      11.652024      -4.195244      -5.733244       9.938973       1.873013      10.397132           0.065531
          350              C      25.635961      23.311602      16.665111       0.501676      24.262129 0.27554481E+03  0.58164257E+04                                 7.581794                            5.844412       0.003753       2.049453                    0.999575      22.851687      63.538411       0.624197       0.464858      -1.028850      -0.049093       0.002429       0.045517       0.066991       0.038949       0.062837       0.037516       0.082691       0.057285      -0.069468      -0.037631       0.107099              8.480312       8.283309      -2.687822      -2.768433       9.611588      -0.070160       7.546040          -0.005882
          351              C       9.427553       6.189419       2.343774       0.476429      23.775148 0.30629411E+03  0.66402618E+04                                 7.487889                            6.171255       0.039202       2.049820                    0.999599      23.674540      66.758190       0.605926       0.466272      -1.027842      -0.020962      -0.002585      -0.063093       0.066534       0.040795      -0.030443      -0.012080       0.124324      -0.074742      -0.062167      -0.033476       0.095644              7.879823       5.435116      -1.077264       0.925733       9.053474       1.075561       9.150879          -0.008499
          352              C       9.853389       6.050430       3.740725       0.006061      32.128763 0.43724855E+03  0.10260638E+05                                 8.743279                            6.967028       0.116904       2.027286                    0.999375      27.785088      78.951162       0.626992       0.416292      -1.067788       0.025670      -0.056869       0.031801       0.070031       0.004815      -0.001943      -0.032403       0.025555      -0.103064      -0.052738       0.020093       0.032645              9.658225       5.494092      -0.586729       1.730709       9.203098       2.964378      14.277485           0.038812
          353              C      10.645918       5.009495       5.468805       0.234192      21.293968 0.27999251E+03  0.59497960E+04                                 6.809905                            5.686541       0.170194       2.092936                    0.999653      24.573692      69.151427       0.665532       0.433093      -1.044441      -0.020271       0.038633      -0.033564       0.055046       0.023865      -0.018266      -0.032063       0.083116      -0.111709      -0.062943      -0.010084       0.073027              7.246528       4.521304      -0.738269       1.099736       8.654769       1.514309       8.563510           0.028556
          354              C       9.811988       6.881403       4.816895       0.016440      31.091585 0.41378586E+03  0.95910612E+04                                 8.575413                            6.789969       0.087545       2.023157                    0.999468      27.437070      77.852992       0.632447       0.417822      -1.065254       0.022305      -0.046570       0.054978       0.075425       0.008430      -0.008387      -0.027432       0.059738      -0.049300      -0.046603       0.004335       0.042268              9.484131       5.425797      -1.625488       0.619316      12.967377       3.526191      10.059220           0.034261
          355              C       9.442338       8.283115       4.904851       0.488445      23.020889 0.28920456E+03  0.61890559E+04                                 7.346131                            6.008589       0.033056       2.053928                    0.999661      23.337649      65.681970       0.611386       0.468135      -1.025386      -0.015444       0.064939       0.013800       0.068162       0.031961      -0.033286      -0.003869       0.105645      -0.168614      -0.064208      -0.032795       0.097003              7.756424       5.327144      -0.914382       1.212733       8.663394       1.077562       9.278735          -0.005265
          356              C      32.035340      26.191913      22.558175       0.507198      24.374282 0.27606420E+03  0.58297864E+04                                 7.605807                            5.852632      -0.006721       2.046532                    0.999540      22.818436      63.446663       0.623361       0.465290      -1.028673       0.036701       0.048585      -0.029619       0.067711      -0.027150      -0.042515       0.066532      -0.075739      -0.006758      -0.069181      -0.034832       0.104013              8.523995       8.548920       0.545427       1.109682       7.692454      -3.711417       9.330610          -0.006330
          357              C      31.050592      25.322496      23.163521       0.018725      32.973798 0.39336305E+03  0.90030475E+04                                 8.929078                            6.619988       0.050106       2.015953                    0.999466      27.065993      76.315999       0.640557       0.417784      -1.065277      -0.067412      -0.001343      -0.008830       0.068001      -0.015100      -0.003311       0.053762       0.002894      -0.038446      -0.059221       0.004627       0.054594             10.689223       8.662945       2.069629      -0.991287      10.569258      -6.671137      12.835465           0.047721
          358              C      29.119540      24.402806      23.385998       0.247620      22.333345 0.27819074E+03  0.58913399E+04                                 7.027669                            5.662139       0.155747       2.091561                    0.999657      24.285883      67.824064       0.669245       0.432165      -1.046888       0.050107       0.024262       0.012512       0.057060      -0.019503      -0.017911       0.062581      -0.017002      -0.035803      -0.062740      -0.011577       0.074317              7.862963       7.422640       0.765556       0.604741       6.896053      -3.615738       9.270196           0.053279
          359              C      31.100864      24.470822      24.177604       0.024835      33.761496 0.41129331E+03  0.95050460E+04                                 9.069252                            6.767451       0.127198       2.038376                    0.999475      27.198270      76.695312       0.634708       0.417571      -1.066967      -0.072054      -0.017297       0.000217       0.074102      -0.003157      -0.020617       0.048980       0.007402      -0.061835      -0.060736       0.010376       0.050361             10.885921       9.060998      -0.705053       2.495298       9.382761      -6.380393      14.214005           0.071962
          360              C      32.177284      24.089342      25.139948       0.499269      24.420161 0.28708180E+03  0.61178115E+04                                 7.605072                            5.964970       0.037437       2.057860                    0.999620      23.071477      64.296741       0.618406       0.464774      -1.029672       0.043923      -0.021419       0.052921       0.072032      -0.044630      -0.014819       0.069789      -0.051980       0.042488      -0.069760      -0.030373       0.100133              8.390043       8.787156       1.010666       0.150243       7.263604      -3.308969       9.119368          -0.005245
          361              C      10.178682       1.703347      -0.025869       0.498604      24.950867 0.28247827E+03  0.59945809E+04                                 7.714104                            5.908850       0.006322       2.048678                    0.999603      22.956838      63.814064       0.622702       0.463503      -1.030523      -0.010704       0.056587      -0.039987       0.070112       0.010537      -0.042421      -0.023318       0.141882      -0.112585      -0.071430      -0.032961       0.104392              8.653537       4.711709      -0.510805       0.991298      12.674842       0.252000       8.574060          -0.009937
          362              C      10.619305       0.677198       0.910605       0.037141      34.218697 0.39769326E+03  0.91208502E+04                                 9.177537                            6.667743       0.045587       2.017004                    0.999535      26.939373      75.866975       0.637057       0.419219      -1.065094       0.040709       0.000458       0.052593       0.066509       0.011385      -0.015979       0.005331       0.108721       0.016253      -0.059023       0.001625       0.057398             11.380259       5.257098      -1.042147       1.157419      20.348926      -2.313719       8.534752           0.071717
          363              C       9.069731      31.494178       5.184241       0.493573      22.160847 0.27607594E+03  0.58504357E+04                                 7.187976                            5.890378      -0.036464       2.036183                    0.999504      23.174482      65.287788       0.613278       0.471291      -1.021818       0.049176      -0.015784       0.041357       0.066165      -0.007040       0.015820       0.037307      -0.142558      -0.095557      -0.067288      -0.030679       0.097967              7.603752      10.196951       0.439289      -0.099390       5.297321      -1.245628       7.316983          -0.006214
          364              C       8.079069      31.804685       4.149463       0.024207      31.558229 0.42312547E+03  0.98663522E+04                                 8.708030                            6.897540       0.056623       2.014141                    0.999452      27.489962      78.338488       0.622971       0.421648      -1.062406       0.005372       0.018834      -0.067723       0.070498      -0.008163      -0.010877       0.016889      -0.090174       0.020612      -0.050855       0.000958       0.049897              9.714117      15.512281      -0.534999       2.067114       5.587529      -1.510110       8.042542           0.079399
          365              C      28.501487      23.305686      20.064359       0.497640      22.648279 0.28174108E+03  0.59868640E+04                                 7.247407                            5.921523       0.055413       2.065147                    0.999582      23.086741      64.634019       0.617602       0.466711      -1.026714      -0.066786       0.004154       0.020694       0.070042      -0.007869       0.028213      -0.047655       0.033142       0.221968      -0.069450      -0.027660       0.097110              7.694995       8.413720      -0.875635      -1.200543       9.365603       1.508917       5.305664          -0.007249
          366              C      29.926857      23.421017      19.691838       0.025917      31.876540 0.43454403E+03  0.10176547E+05                                 8.726519                            6.957915       0.099469       2.025547                    0.999496      27.505389      77.956612       0.626013       0.417788      -1.067336       0.045153       0.053031       0.003009       0.069714       0.018573       0.032061      -0.023325      -0.022917       0.095713      -0.055564       0.005509       0.050055              9.847200      13.561636      -2.886514      -3.297942       9.626439       2.140849       6.353524           0.098844
          367              C      26.963742      27.853859      21.833830       0.509980      24.110881 0.27287537E+03  0.57467078E+04                                 7.549910                            5.823115       0.010334       2.055085                    0.999501      22.749832      63.204473       0.624128       0.465991      -1.028111      -0.042414      -0.053706       0.013977       0.069848       0.018851       0.049564      -0.015268       0.030035       0.254195      -0.075668      -0.028203       0.103871              8.422020       8.399470      -0.630619      -1.289400      12.045086       0.255257       4.821503          -0.007762
          368              C      27.992848      28.882965      21.601005       0.037436      34.416705 0.42106033E+03  0.97775503E+04                                 9.197130                            6.853895       0.082977       2.024432                    0.999466      27.172370      76.538095       0.630461       0.418371      -1.067599       0.068467      -0.000009       0.003446       0.068554      -0.015788       0.015683      -0.006784       0.061661       0.173191      -0.063575       0.000804       0.062771             11.034532       8.973184       2.332343      -1.215504      18.943974      -0.603846       5.186437           0.114389
          369              C      15.705688       5.751753       2.457599       0.493848      24.079518 0.28593100E+03  0.60916531E+04                                 7.548765                            5.961383       0.030898       2.056219                    0.999622      23.121697      64.583112       0.616834       0.466084      -1.028191       0.067647       0.023108       0.009420       0.072103      -0.031593      -0.027198       0.078324      -0.022815       0.017347      -0.071350      -0.029206       0.100556              8.299516       8.916059       2.421481      -0.245973       7.765225      -2.656503       8.217264          -0.006824
          370              C      14.309890       5.343660       2.136818       0.025306      33.055328 0.41013806E+03  0.94764605E+04                                 8.969775                            6.766335       0.128342       2.039576                    0.999497      27.186028      76.779463       0.633260       0.418609      -1.065768      -0.043873       0.020071      -0.047816       0.067926      -0.035449      -0.000005       0.033423      -0.029718       0.048292      -0.052289      -0.001027       0.053316             10.782754      14.211600       5.903180      -1.359251      10.150547      -3.025069       7.986113           0.076456
          371              C      12.517827       5.331831       0.983040       0.247473      22.057978 0.27569683E+03  0.58278948E+04                                 6.984466                            5.647528       0.174680       2.100432                    0.999645      24.195974      67.606062       0.667898       0.433827      -1.045435       0.040132      -0.016979       0.035322       0.056094      -0.040390      -0.006436       0.048590      -0.025345       0.037433      -0.059195      -0.011428       0.070622              7.761157       8.860395       2.474082      -0.435602       7.093763      -2.682059       7.329313           0.070655
          372              C      13.490745       4.379612       2.628338       0.025970      32.642117 0.39366720E+03  0.90115425E+04                                 8.889031                            6.629439       0.066979       2.022898                    0.999505      26.985986      76.091175       0.639117       0.418654      -1.064748      -0.049617       0.007237      -0.047571       0.069117      -0.034138      -0.006037       0.042813      -0.009522       0.034718      -0.051989      -0.007632       0.059621             10.678855       9.952686       4.202866      -1.877349      11.670315      -5.744172      10.413565           0.065520
          373              C      13.653391       3.456966       3.730377       0.502447      24.214091 0.27484286E+03  0.57980264E+04                                 7.573582                            5.838011       0.003785       2.050022                    0.999558      22.821116      63.437980       0.624358       0.465025      -1.028737      -0.000331      -0.048342       0.045668       0.066503      -0.039085      -0.036625       0.062662      -0.082990       0.058727      -0.069453      -0.037294       0.106747              8.471343       9.601702       2.684566       0.070596       8.274058      -2.765003       7.538269          -0.005919
          374              C       5.358446      23.382580       2.343774       0.477012      23.775972 0.30631607E+03  0.66407530E+04                                 7.487562                            6.171157       0.038204       2.049463                    0.999641      23.674347      66.754304       0.605988       0.466224      -1.027885       0.021166       0.002885      -0.062907       0.066435       0.040260       0.030605       0.011913       0.123169      -0.075968      -0.061166      -0.033969       0.095135              7.879371       5.434922      -1.077726      -0.925306       9.053006      -1.074980       9.150186          -0.008510
          375              C       4.932608      23.521567       3.740725       0.006580      32.104770 0.43685171E+03  0.10248777E+05                                 8.738458                            6.963507       0.119472       2.028209                    0.999393      27.771200      78.896314       0.627213       0.416249      -1.067838      -0.026628       0.057014       0.031942       0.070569       0.005533       0.002134       0.031443       0.025023      -0.105353      -0.052352       0.019121       0.033231              9.652736       5.491187      -0.586818      -1.729118       9.198518      -2.961771      14.268503           0.038780
          376              C       4.140078      24.562501       5.468805       0.234989      21.275198 0.27964064E+03  0.59403167E+04                                 6.805091                            5.682510       0.170937       2.093293                    0.999647      24.560912      69.098715       0.665864       0.433023      -1.044507       0.020311      -0.039053      -0.034431       0.055885       0.023289       0.018805       0.032794       0.082910      -0.112122      -0.063669      -0.009364       0.073033              7.241245       4.518309      -0.738449      -1.098685       8.649074      -1.511620       8.556352           0.028551
          377              C       4.974009      22.690594       4.816895       0.016881      31.093731 0.41381283E+03  0.95917072E+04                                 8.574983                            6.789551       0.084664       2.022167                    0.999462      27.438839      77.854510       0.632564       0.417743      -1.065320      -0.021951       0.047184       0.055593       0.076150       0.008634       0.007671       0.027910       0.059393      -0.049457      -0.047007       0.005042       0.041965              9.483789       5.425535      -1.625804      -0.619030      12.967634      -3.525637      10.058198           0.034243
          378              C       5.343659      21.288881       4.904851       0.487717      23.033614 0.28940312E+03  0.61944174E+04                                 7.348850                            6.010723       0.031919       2.053531                    0.999654      23.346506      65.714521       0.611262       0.468146      -1.025372       0.015170      -0.064500       0.013358       0.067592       0.032655       0.033054       0.003272       0.106311      -0.168084      -0.064096      -0.033284       0.097380              7.759293       5.329061      -0.914862      -1.213252       8.666826      -1.077663       9.281993          -0.005257
          379              C      41.894645      32.952072      22.558175       0.508355      24.347311 0.27567643E+03  0.58196076E+04                                 7.601012                            5.848967      -0.007680       2.046303                    0.999530      22.801478      63.390636       0.623479       0.465361      -1.028624      -0.036203      -0.048753      -0.030331       0.067879      -0.027186       0.041997      -0.066071      -0.076583      -0.005974      -0.068658      -0.034967       0.103625              8.518780       8.543769       0.544788      -1.109196       7.687773       3.708923       9.324797          -0.006366
          380              C      13.307392      33.821488      23.163521       0.018090      33.001609 0.39373984E+03  0.90134713E+04                                 8.932110                            6.621727       0.052715       2.016453                    0.999429      27.079893      76.352939       0.640706       0.417604      -1.065435       0.067720       0.000748      -0.009627       0.068405      -0.014200       0.002993      -0.054285       0.004330      -0.045036      -0.060731       0.006595       0.054136             10.693646       8.665143       2.070046       0.991494      10.574137       6.675158      12.841658           0.047708
          381              C      15.238443      34.741177      23.385998       0.247211      22.315838 0.27788854E+03  0.58834174E+04                                 7.024807                            5.659853       0.149106       2.089921                    0.999642      24.274423      67.786152       0.669231       0.432286      -1.046801      -0.049486      -0.022501       0.013992       0.056133      -0.020280       0.017169      -0.062620      -0.016491      -0.035860      -0.062844      -0.011478       0.074322              7.859388       7.420772       0.765550      -0.604565       6.892817       3.613171       9.264576           0.053284
          382              C      42.829119      34.673162      24.177604       0.025237      33.746331 0.41104747E+03  0.94982416E+04                                 9.067933                            6.766487       0.124823       2.037928                    0.999465      27.189897      76.674996       0.634584       0.417701      -1.066851       0.070593       0.016019       0.000345       0.072389      -0.004134       0.020164      -0.048729       0.006667      -0.060369      -0.059826       0.009209       0.050617             10.884339       9.059636      -0.705215      -2.495100       9.381807       6.379397      14.211575           0.072004
          383              C      41.752698      35.054640      25.139948       0.497855      24.438018 0.28734765E+03  0.61245958E+04                                 7.606672                            5.966278       0.041125       2.058768                    0.999618      23.083498      64.325887       0.618594       0.464548      -1.029847      -0.043912       0.021255       0.052589       0.071733      -0.045022       0.014640      -0.070735      -0.051346       0.042938      -0.070764      -0.030206       0.100970              8.391724       8.788654       1.010402      -0.150890       7.265295       3.309719       9.121222          -0.005239
          384              C       4.607318      27.868653      -0.025869       0.500562      24.940616 0.28233304E+03  0.59909721E+04                                 7.713733                            5.908528       0.007504       2.049017                    0.999619      22.949012      63.797978       0.622504       0.463690      -1.030377       0.010671      -0.056539      -0.040613       0.070427       0.011684       0.042233       0.023450       0.141954      -0.109848      -0.071205      -0.033032       0.104237              8.653129       4.711421      -0.510429      -0.991445      12.674007      -0.251705       8.573959          -0.010017
          385              C       4.166694      28.894801       0.910605       0.035358      34.226133 0.39781209E+03  0.91238803E+04                                 9.177208                            6.667414       0.041218       2.015792                    0.999569      26.944699      75.873007       0.637289       0.419052      -1.065244      -0.041548      -0.001407       0.052809       0.067209       0.012279       0.016255      -0.005914       0.110245       0.016702      -0.060178       0.001883       0.058296             11.379813       5.256888      -1.041889      -1.157436      20.347494       2.314091       8.535057           0.071774
          386              C       5.716266      27.649818       5.184241       0.498114      22.126212 0.27555337E+03  0.58372060E+04                                 7.184342                            5.887644      -0.034113       2.037022                    0.999534      23.150924      65.231626       0.612912       0.471746      -1.021464      -0.050186       0.016753       0.040830       0.066832      -0.007662      -0.015474      -0.036875      -0.139975      -0.095997      -0.066240      -0.030388       0.096628              7.599815      10.191786       0.439305       0.100032       5.294724       1.244685       7.312934          -0.006257
          387              C       6.706928      27.339313       4.149463       0.022928      31.574747 0.42342493E+03  0.98741615E+04                                 8.707198                            6.897233       0.057485       2.014340                    0.999430      27.498993      78.343668       0.623416       0.421313      -1.062716      -0.003496      -0.019499      -0.068768       0.071564      -0.008559       0.011984      -0.017528      -0.091295       0.020666      -0.051818       0.000817       0.051000              9.713026      15.511847      -0.534459      -2.066102       5.586869       1.509312       8.040361           0.079335
          388              C      15.856499      35.838300      20.064359       0.497130      22.656943 0.28187633E+03  0.59904132E+04                                 7.248843                            5.922650       0.060770       2.066558                    0.999560      23.093119      64.653975       0.617594       0.466665      -1.026747       0.066773      -0.004786       0.019676       0.069776      -0.009223      -0.027867       0.047169       0.034522       0.226110      -0.070228      -0.027703       0.097931              7.696611       8.415590      -0.876156       1.201136       9.367437      -1.509232       5.306807          -0.007246
          389              C      14.431129      35.722969      19.691838       0.026060      31.879610 0.43458426E+03  0.10177717E+05                                 8.727203                            6.958303       0.104251       2.026971                    0.999473      27.506090      77.959272       0.625988       0.417796      -1.067332      -0.045546      -0.053701       0.003253       0.070490       0.017532      -0.031125       0.023236      -0.022849       0.096606      -0.054226       0.004331       0.049894              9.848217      13.563460      -2.887338       3.298773       9.627136      -2.140962       6.354056           0.098772
          390              C      17.394243      31.290126      21.833830       0.508416      24.149825 0.27342236E+03  0.57611678E+04                                 7.557492                            5.828738       0.008902       2.054173                    0.999586      22.775411      63.293739       0.623854       0.465957      -1.028120       0.041356       0.055928       0.013253       0.070809       0.018306      -0.049875       0.015472       0.027805       0.257854      -0.075526      -0.029453       0.104978              8.430484       8.407824      -0.631158       1.290941      12.057653      -0.255353       4.825976          -0.007748
          391              C      16.365137      30.261020      21.601005       0.039044      34.378712 0.42053738E+03  0.97620129E+04                                 9.189329                            6.848769       0.084579       2.025363                    0.999499      27.153575      76.462646       0.630841       0.418265      -1.067706      -0.068390       0.000676       0.003647       0.068491      -0.015695      -0.014950       0.006818       0.062650       0.171896      -0.063773       0.001726       0.062047             11.024248       8.966144       2.330633       1.214609      18.924132       0.603146       5.182467           0.114398
          392              C      28.652310      23.820245       2.457599       0.495625      24.043716 0.28537034E+03  0.60767821E+04                                 7.542114                            5.955888       0.035712       2.058032                    0.999622      23.098888      64.505820       0.617058       0.466139      -1.028151      -0.067498      -0.023357       0.010158       0.072144      -0.031784       0.026358      -0.077572      -0.022987       0.016254      -0.070741      -0.028843       0.099584              8.292462       8.908012       2.418770       0.245646       7.758374       2.654611       8.210999          -0.006825
          393              C      30.048108      24.228339       2.136818       0.023565      33.107650 0.41090745E+03  0.94983265E+04                                 8.977726                            6.771672       0.130315       2.039910                    0.999494      27.210906      76.856739       0.633175       0.418484      -1.065888       0.044443      -0.019610      -0.047717       0.068093      -0.035523       0.000238      -0.033905      -0.029966       0.047791      -0.052388      -0.001517       0.053905             10.792664      14.226092       5.909016       1.360389      10.158609       3.027948       7.993291           0.076363
          394              C       2.268172      24.240168       0.983040       0.244711      22.087364 0.27613246E+03  0.58389562E+04                                 6.985653                            5.647346       0.177167       2.100567                    0.999663      24.222639      67.674200       0.668784       0.433114      -1.045946      -0.039025       0.017613       0.035038       0.055325      -0.041340       0.006079      -0.048739      -0.026384       0.038819      -0.060331      -0.010958       0.071289              7.761716       8.862107       2.471769       0.431293       7.091935       2.681789       7.331106           0.070635
          395              C      30.867253      25.192386       2.628338       0.027315      32.596891 0.39304736E+03  0.89939482E+04                                 8.881887                            6.624935       0.071933       2.024851                    0.999477      26.963943      76.018450       0.639221       0.418745      -1.064674       0.049192      -0.007366      -0.047249       0.068605      -0.034166       0.005134      -0.042418      -0.009316       0.033535      -0.052125      -0.006659       0.058784             10.668522       9.943637       4.196534       1.873382      11.657708       5.737128      10.404221           0.065533
          396              C      30.704606      26.115032       3.730377       0.500713      24.273084 0.27567897E+03  0.58201085E+04                                 7.584846                            5.846398       0.000489       2.048224                    0.999577      22.858214      63.566295       0.623985       0.464948      -1.028776       0.000904       0.047597       0.045570       0.065901      -0.039733       0.036534      -0.063183      -0.082800       0.061115      -0.069898      -0.037622       0.107520              8.484085       9.616017       2.689567      -0.069730       8.287040       2.769940       7.549198          -0.005885
          397              C      15.989577      12.751443      10.590960       0.476430      23.775163 0.30629448E+03  0.66402718E+04                                 7.487893                            6.171260       0.039202       2.049820                    0.999599      23.674539      66.758187       0.605926       0.466272      -1.027842       0.002585       0.020962       0.063093       0.066534       0.040795      -0.012080      -0.030443      -0.124325      -0.074743      -0.062167      -0.033477       0.095644              7.879826       9.053478      -1.077267       1.075562       5.435121       0.925731       9.150881          -0.008507
          398              C      16.128566      12.325606       9.194009       0.006060      32.128773 0.43724887E+03  0.10260648E+05                                 8.743280                            6.967030       0.116903       2.027285                    0.999375      27.785103      78.951217       0.626992       0.416292      -1.067788       0.056870      -0.025670      -0.031801       0.070031       0.004815      -0.032403      -0.001943      -0.025555      -0.103063      -0.052738       0.020093       0.032645              9.658226       9.203102      -0.586732       2.964379       5.494092       1.730704      14.277482           0.038799
          399              C      17.169501      11.533077       7.465928       0.234191      21.293977 0.27999285E+03  0.59498049E+04                                 6.809907                            5.686545       0.170194       2.092935                    0.999653      24.573703      69.151462       0.665532       0.433093      -1.044441      -0.038633       0.020271       0.033564       0.055046       0.023864      -0.032064      -0.018265      -0.083116      -0.111709      -0.062943      -0.010083       0.073026              7.246528       8.654774      -0.738270       1.514305       4.521305       1.099735       8.563505           0.028545
          400              C      15.297593      12.367008       8.117839       0.016439      31.091609 0.41378642E+03  0.95910772E+04                                 8.575417                            6.789973       0.087544       2.023157                    0.999468      27.437086      77.853046       0.632446       0.417822      -1.065255       0.046570      -0.022306      -0.054978       0.075425       0.008429      -0.027432      -0.008387      -0.059737      -0.049300      -0.046603       0.004335       0.042268              9.484135      12.967377      -1.625491       3.526194       5.425802       0.619315      10.059227           0.034249
          401              C      13.895880      12.736658       8.029883       0.488446      23.020895 0.28920469E+03  0.61890593E+04                                 7.346132                            6.008591       0.033057       2.053928                    0.999661      23.337653      65.681988       0.611386       0.468135      -1.025386      -0.064939       0.015444      -0.013800       0.068162       0.031961      -0.003869      -0.033286      -0.105646      -0.168613      -0.064208      -0.032795       0.097003              7.756426       8.663389      -0.914381       1.077562       5.327146       1.212734       9.278742          -0.005271
          402              C      10.773074      34.501647      16.246025       0.507200      24.374319 0.27606471E+03  0.58297999E+04                                 7.605814                            5.852636      -0.006724       2.046530                    0.999540      22.818458      63.446735       0.623361       0.465290      -1.028673      -0.048585      -0.036701       0.029618       0.067711      -0.027151       0.066532      -0.042514       0.075739      -0.006758      -0.069181      -0.034832       0.104013              8.524001       7.692464       0.545435      -3.711422       8.548926       1.109672       9.330614          -0.006343
          403              C      11.642491      35.486395      15.640680       0.018723      32.973953 0.39336516E+03  0.90031070E+04                                 8.929095                            6.619998       0.050111       2.015953                    0.999466      27.066102      76.316334       0.640558       0.417783      -1.065278       0.001343       0.067413       0.008831       0.068002      -0.015098       0.053759      -0.003310      -0.002899      -0.038449      -0.059220       0.004630       0.054589             10.689244      10.569278       2.069639      -6.671151       8.662964      -0.991295      12.835489           0.047702
          404              C      12.562180      37.417446      15.418202       0.247617      22.333432 0.27819183E+03  0.58913683E+04                                 7.027676                            5.662141       0.155753       2.091561                    0.999657      24.285967      67.824310       0.669246       0.432164      -1.046889      -0.024262      -0.050107      -0.012512       0.057061      -0.019501       0.062579      -0.017909       0.016999      -0.035805      -0.062738      -0.011574       0.074312              7.862974       6.896062       0.765559      -3.615745       7.422648       0.604743       9.270211           0.053255
          405              C      12.494165      35.436123      14.626597       0.024831      33.761693 0.41129628E+03  0.95051297E+04                                 9.069270                            6.767463       0.127206       2.038377                    0.999475      27.198400      76.695683       0.634709       0.417569      -1.066969       0.017298       0.072055      -0.000218       0.074103      -0.003154       0.048976      -0.020615      -0.007408      -0.061836      -0.060734       0.010380       0.050354             10.885945       9.382776      -0.705055      -6.380405       9.061021       2.495305      14.214036           0.071939
          406              C      12.875644      34.359702      13.664252       0.499269      24.420243 0.28708302E+03  0.61178445E+04                                 7.605090                            5.964984       0.037435       2.057858                    0.999620      23.071534      64.296960       0.618405       0.464775      -1.029671       0.021419      -0.043923      -0.052921       0.072032      -0.044630       0.069789      -0.014820       0.051981       0.042487      -0.069759      -0.030375       0.100134              8.390062       7.263619       1.010670      -3.308973       8.787182       0.150245       9.119386          -0.005254
          407              C      20.475648      12.000313      12.960603       0.498603      24.950855 0.28247813E+03  0.59945771E+04                                 7.714103                            5.908849       0.006321       2.048678                    0.999603      22.956833      63.814048       0.622702       0.463503      -1.030523      -0.056587       0.010704       0.039987       0.070112       0.010537      -0.023318      -0.042420      -0.141882      -0.112586      -0.071430      -0.032961       0.104392              8.653534      12.674831      -0.510800       0.252006       4.711708       0.991299       8.574062          -0.009950
          408              C      21.501797      11.559691      12.024128       0.037141      34.218653 0.39769297E+03  0.91208422E+04                                 9.177535                            6.667744       0.045585       2.017004                    0.999535      26.939342      75.866891       0.637056       0.419219      -1.065094      -0.000458      -0.040709      -0.052593       0.066509       0.011385       0.005331      -0.015980      -0.108723       0.016251      -0.059024       0.001625       0.057399             11.380253      20.348908      -1.042145      -2.313721       5.257098       1.157420       8.534751           0.071709
          409              C      20.256817      13.109265       7.750492       0.493572      22.160843 0.27607585E+03  0.58504334E+04                                 7.187976                            5.890377      -0.036465       2.036183                    0.999504      23.174476      65.287767       0.613278       0.471291      -1.021818       0.015784      -0.049176      -0.041357       0.066165      -0.007040       0.037307       0.015819       0.142558      -0.095557      -0.067288      -0.030679       0.097967              7.603752       5.297322       0.439293      -1.245629      10.196951      -0.099390       7.316984          -0.006216
          410              C      19.946311      14.099927       8.785271       0.024207      31.558202 0.42312492E+03  0.98663366E+04                                 8.708026                            6.897536       0.056623       2.014141                    0.999452      27.489954      78.338464       0.622971       0.421649      -1.062406      -0.018834      -0.005372       0.067723       0.070498      -0.008163       0.016889      -0.010877       0.090174       0.020612      -0.050855       0.000958       0.049897              9.714113       5.587528      -0.534998      -1.510112      15.512271       2.067113       8.042540           0.079395
          411              C      13.659300      38.035500      18.739842       0.497641      22.648384 0.28174266E+03  0.59869073E+04                                 7.247432                            5.921542       0.055405       2.065143                    0.999582      23.086823      64.634343       0.617601       0.466711      -1.026714      -0.004154       0.066786      -0.020694       0.070042      -0.007869      -0.047655       0.028214      -0.033139       0.221970      -0.069449      -0.027661       0.097111              7.695022       9.365635      -0.875642       1.508923       8.413752      -1.200547       5.305680          -0.007259
          412              C      13.543969      36.610129      19.112362       0.025917      31.876779 0.43454787E+03  0.10176656E+05                                 8.726538                            6.957927       0.099480       2.025549                    0.999496      27.505552      77.957065       0.626016       0.417786      -1.067338      -0.053033      -0.045153      -0.003010       0.069716       0.018575      -0.023321       0.032057       0.022917       0.095693      -0.055560       0.005514       0.050046              9.847225       9.626461      -2.886528       2.140857      13.561674      -3.297953       6.353539           0.098823
          413              C      38.683127      10.001244      16.970370       0.509980      24.110814 0.27287418E+03  0.57466773E+04                                 7.549898                            5.823102       0.010338       2.055086                    0.999501      22.749805      63.204395       0.624129       0.465991      -1.028111       0.053706       0.042414      -0.013977       0.069848       0.018852      -0.015268       0.049563      -0.030035       0.254192      -0.075668      -0.028203       0.103870              8.422007      12.045061      -0.630622       0.255258       8.399466      -1.289401       4.821495          -0.007779
          414              C      37.654022      38.544139      17.203196       0.037437      34.416698 0.42106025E+03  0.97775483E+04                                 9.197132                            6.853896       0.082977       2.024433                    0.999466      27.172357      76.538067       0.630461       0.418371      -1.067599       0.000009      -0.068467      -0.003446       0.068554      -0.015788      -0.006784       0.015682      -0.061661       0.173192      -0.063576       0.000805       0.062771             11.034533      18.943965       2.332350      -0.603849       8.973196      -1.215507       5.186437           0.114377
          415              C      16.427242       6.473307      10.477134       0.493848      24.079541 0.28593134E+03  0.60916623E+04                                 7.548770                            5.961388       0.030894       2.056218                    0.999622      23.121711      64.583171       0.616833       0.466084      -1.028190      -0.023108      -0.067647      -0.009420       0.072103      -0.031593       0.078324      -0.027198       0.022815       0.017348      -0.071350      -0.029206       0.100556              8.299522       7.765232       2.421479      -2.656508       8.916059      -0.245971       8.217273          -0.006833
          416              C      16.835336       7.869105      10.797916       0.025305      33.055406 0.41013915E+03  0.94764919E+04                                 8.969785                            6.766342       0.128343       2.039576                    0.999497      27.186076      76.779620       0.633260       0.418608      -1.065768      -0.020071       0.043873       0.047816       0.067927      -0.035448       0.033422      -0.000004       0.029716       0.048291      -0.052288      -0.001025       0.053313             10.782768      10.150560       5.903190      -3.025077      14.211618      -1.359258       7.986126           0.076442
          417              C      16.847164       9.661168      11.951694       0.247471      22.058024 0.27569757E+03  0.58279143E+04                                 6.984472                            5.647533       0.174682       2.100432                    0.999645      24.196014      67.606188       0.667898       0.433826      -1.045436       0.016979      -0.040132      -0.035322       0.056094      -0.040389       0.048589      -0.006436       0.025344       0.037433      -0.059194      -0.011426       0.070621              7.761167       7.093770       2.474091      -2.682059       8.860415      -0.435607       7.329314           0.070638
          418              C      17.799383       8.688250      10.306396       0.025968      32.642199 0.39366847E+03  0.90115785E+04                                 8.889042                            6.629447       0.066981       2.022898                    0.999505      26.986031      76.091320       0.639117       0.418654      -1.064748      -0.007237       0.049617       0.047571       0.069118      -0.034137       0.042812      -0.006036       0.009521       0.034718      -0.051988      -0.007631       0.059619             10.678872      11.670328       4.202880      -5.744179       9.952709      -1.877360      10.413579           0.065506
          419              C      18.722030       8.525604       9.204356       0.502448      24.214095 0.27484303E+03  0.57980311E+04                                 7.573584                            5.838013       0.003784       2.050022                    0.999558      22.821123      63.438013       0.624358       0.465025      -1.028737       0.048342       0.000331      -0.045668       0.066503      -0.039085       0.062662      -0.036625       0.082990       0.058727      -0.069453      -0.037294       0.106747              8.471344       8.274051       2.684564      -2.764999       9.601709       0.070597       7.538271          -0.005928
          420              C      28.368416      16.820550      10.590960       0.477012      23.775916 0.30631526E+03  0.66407304E+04                                 7.487550                            6.171148       0.038205       2.049464                    0.999641      23.674298      66.754119       0.605988       0.466224      -1.027885      -0.002885      -0.021166       0.062907       0.066435       0.040259       0.011913       0.030604      -0.123168      -0.075965      -0.061167      -0.033968       0.095134              7.879359       9.052992      -1.077728      -1.074974       5.434915      -0.925304       9.150169          -0.008502
          421              C      28.229428      17.246387       9.194009       0.006581      32.104714 0.43685086E+03  0.10248753E+05                                 8.738453                            6.963505       0.119469       2.028209                    0.999393      27.771157      78.896191       0.627212       0.416250      -1.067838      -0.057013       0.026628      -0.031942       0.070568       0.005534       0.031443       0.002134      -0.025025      -0.105355      -0.052353       0.019120       0.033233              9.652732       9.198521      -0.586817      -2.961769       5.491185      -1.729118      14.268491           0.038787
          422              C      27.188494      18.038917       7.465928       0.234990      21.275177 0.27964035E+03  0.59403094E+04                                 6.805090                            5.682511       0.170934       2.093292                    0.999647      24.560890      69.098662       0.665863       0.433024      -1.044506       0.039053      -0.020311       0.034430       0.055885       0.023290       0.032795       0.018805      -0.082911      -0.112124      -0.063669      -0.009365       0.073034              7.241245       8.649076      -0.738449      -1.511619       4.518310      -1.098687       8.556348           0.028557
          423              C      29.060402      17.204987       8.117839       0.016882      31.093688 0.41381202E+03  0.95916842E+04                                 8.574979                            6.789548       0.084662       2.022166                    0.999462      27.438803      77.854405       0.632564       0.417744      -1.065319      -0.047184       0.021951      -0.055593       0.076150       0.008635       0.027910       0.007672      -0.059395      -0.049458      -0.047008       0.005041       0.041967              9.483785      12.967633      -1.625801      -3.525633       5.425532      -0.619033      10.058191           0.034250
          424              C      30.462114      16.835337       8.029883       0.487717      23.033599 0.28940279E+03  0.61944082E+04                                 7.348845                            6.010718       0.031920       2.053532                    0.999654      23.346490      65.714450       0.611263       0.468146      -1.025372       0.064500      -0.015170      -0.013358       0.067593       0.032655       0.003272       0.033054      -0.106310      -0.168084      -0.064096      -0.033284       0.097380              7.759289       8.666825      -0.914862      -1.077664       5.329056      -1.213251       9.281985          -0.005251
          425              C      33.584915      24.642342      16.246025       0.508353      24.347221 0.27567512E+03  0.58195732E+04                                 7.600995                            5.848954      -0.007675       2.046306                    0.999530      22.801427      63.390460       0.623480       0.465361      -1.028624       0.048754       0.036203       0.030331       0.067879      -0.027185      -0.066070       0.041997       0.076583      -0.005974      -0.068659      -0.034965       0.103624              8.518760       7.687755       0.544787       3.708910       8.543757      -1.109196       9.324768          -0.006346
          426              C      32.715498      23.657595      15.640680       0.018092      33.001391 0.39373676E+03  0.90133845E+04                                 8.932086                            6.621712       0.052709       2.016454                    0.999429      27.079756      76.352523       0.640705       0.417605      -1.065434      -0.000749      -0.067718       0.009625       0.068403      -0.014202      -0.054289       0.002994      -0.004325      -0.045031      -0.060733       0.006591       0.054142             10.693613      10.574105       2.070047       6.675130       8.665125       0.991496      12.841608           0.047729
          427              C      31.795809      21.726543      15.418202       0.247213      22.315708 0.27788676E+03  0.58833716E+04                                 7.024795                            5.659847       0.149097       2.089919                    0.999642      24.274317      67.785858       0.669229       0.432288      -1.046800       0.022501       0.049485      -0.013992       0.056133      -0.020282      -0.062624       0.017171       0.016495      -0.035858      -0.062847      -0.011482       0.074329              7.859371       6.892799       0.765546       3.613156       7.420762      -0.604569       9.264552           0.053307
          428              C      31.863825      23.707867      14.626597       0.025241      33.746070 0.41104375E+03  0.94981371E+04                                 9.067908                            6.766473       0.124812       2.037927                    0.999465      27.189739      76.674547       0.634582       0.417703      -1.066849      -0.016018      -0.070592      -0.000344       0.072387      -0.004137      -0.048734       0.020166      -0.006660      -0.060368      -0.059829       0.009204       0.050625             10.884306       9.381782      -0.705204       6.379376       9.059607      -2.495079      14.211529           0.072028
          429              C      31.482346      24.784288      13.664252       0.497855      24.437912 0.28734627E+03  0.61245582E+04                                 7.606649                            5.966262       0.041130       2.058771                    0.999618      23.083429      64.325622       0.618595       0.464548      -1.029847      -0.021255       0.043912      -0.052589       0.071733      -0.045022      -0.070735       0.014639       0.051344       0.042940      -0.070765      -0.030204       0.100969              8.391697       7.265280       1.010403       3.309711       8.788619      -0.150886       9.121193          -0.005224
          430              C      23.882343      17.571678      12.960603       0.500561      24.940562 0.28233242E+03  0.59909549E+04                                 7.713721                            5.908520       0.007506       2.049018                    0.999619      22.948979      63.797843       0.622505       0.463690      -1.030377       0.056539      -0.010671       0.040612       0.070427       0.011683       0.023450       0.042233      -0.141953      -0.109849      -0.071205      -0.033032       0.104237              8.653113      12.673977      -0.510422      -0.251714       4.711415      -0.991443       8.573948          -0.010004
          431              C      22.856195      18.012301      12.024128       0.035359      34.226042 0.39781128E+03  0.91238572E+04                                 9.177198                            6.667411       0.041216       2.015792                    0.999569      26.944646      75.872842       0.637288       0.419053      -1.065244       0.001407       0.041548      -0.052809       0.067208       0.012279      -0.005914       0.016257      -0.110247       0.016701      -0.060179       0.001881       0.058298             11.379796      20.347457      -1.041886       2.314086       5.256883      -1.157434       8.535049           0.071781
          432              C      24.101177      16.462730       7.750492       0.498114      22.126177 0.27555292E+03  0.58371938E+04                                 7.184335                            5.887639      -0.034111       2.037023                    0.999534      23.150900      65.231535       0.612912       0.471746      -1.021464      -0.016753       0.050186      -0.040831       0.066832      -0.007662      -0.036875      -0.015474       0.139975      -0.095997      -0.066241      -0.030387       0.096628              7.599806       5.294720       0.439304       1.244683      10.191771       0.100037       7.312927          -0.006256
          433              C      24.411683      15.472067       8.785271       0.022929      31.574623 0.42342316E+03  0.98741112E+04                                 8.707184                            6.897226       0.057480       2.014339                    0.999430      27.498926      78.343475       0.623415       0.421314      -1.062716       0.019499       0.003495       0.068767       0.071564      -0.008559      -0.017530       0.011984       0.091299       0.020662      -0.051819       0.000815       0.051004              9.713008       5.586863      -0.534458       1.509311      15.511811      -2.066097       8.040350           0.079337
          434              C      30.698687      21.108487      18.739842       0.497128      22.656819 0.28187440E+03  0.59903606E+04                                 7.248814                            5.922627       0.060779       2.066563                    0.999560      23.093022      64.653595       0.617596       0.466664      -1.026748       0.004786      -0.066774      -0.019676       0.069777      -0.009223       0.047168      -0.027866      -0.034525       0.226108      -0.070229      -0.027701       0.097929              7.696581       9.367405      -0.876152      -1.509227       8.415552       1.201127       5.306785          -0.007234
          435              C      30.814017      22.533857      19.112362       0.026067      31.879304 0.43457944E+03  0.10177578E+05                                 8.727173                            6.958284       0.104239       2.026970                    0.999473      27.505880      77.958654       0.625986       0.417798      -1.067330       0.053698       0.045545      -0.003252       0.070487       0.017529       0.023239      -0.031129       0.022849       0.096625      -0.054229       0.004326       0.049903              9.848180       9.627102      -2.887324      -2.140951      13.563404       3.298756       6.354032           0.098793
          436              C      35.246861      19.570744      16.970370       0.508416      24.149763 0.27342152E+03  0.57611453E+04                                 7.557479                            5.828728       0.008906       2.054175                    0.999586      22.775367      63.293576       0.623855       0.465957      -1.028120      -0.055928      -0.041356      -0.013253       0.070809       0.018307       0.015472      -0.049875      -0.027805       0.257852      -0.075526      -0.029452       0.104978              8.430469      12.057625      -0.631156      -0.255352       8.407815       1.290940       4.825967          -0.007732
          437              C      36.275966      20.599849      17.203196       0.039046      34.378538 0.42053496E+03  0.97619440E+04                                 9.189310                            6.848758       0.084573       2.025363                    0.999499      27.153471      76.462339       0.630840       0.418266      -1.067705      -0.000675       0.068390      -0.003649       0.068490      -0.015695       0.006819      -0.014952      -0.062649       0.171910      -0.063775       0.001723       0.062052             11.024220      18.924067       2.330632       0.603146       8.966137       1.214608       5.182457           0.114413
          438              C      27.930750      23.098686      10.477134       0.495624      24.043652 0.28536946E+03  0.60767582E+04                                 7.542100                            5.955878       0.035715       2.058034                    0.999622      23.098850      64.505672       0.617058       0.466139      -1.028151       0.023357       0.067498      -0.010158       0.072144      -0.031783      -0.077572       0.026358       0.022986       0.016252      -0.070741      -0.028842       0.099583              8.292444       7.758352       2.418756       2.654608       8.907986       0.245642       8.210993          -0.006816
          439              C      27.522657      21.702887      10.797916       0.023566      33.107468 0.41090509E+03  0.94982600E+04                                 8.977707                            6.771663       0.130308       2.039909                    0.999494      27.210805      76.856448       0.633174       0.418485      -1.065887       0.019609      -0.044444       0.047715       0.068092      -0.035525      -0.033908       0.000240       0.029969       0.047793      -0.052390      -0.001520       0.053910             10.792634      10.158576       5.908989       3.027936      14.226050       1.360377       7.993276           0.076372
          440              C      27.510827      19.910823      11.951694       0.244713      22.087268 0.27613102E+03  0.58389194E+04                                 6.985644                            5.647341       0.177159       2.100566                    0.999663      24.222565      67.674006       0.668782       0.433116      -1.045945      -0.017613       0.039025      -0.035038       0.055325      -0.041342      -0.048741       0.006081       0.026386       0.038820      -0.060333      -0.010961       0.071294              7.761704       7.091923       2.471759       2.681785       8.862094       0.431289       7.331096           0.070646
          441              C      26.558610      20.883743      10.306396       0.027316      32.596727 0.39304519E+03  0.89938873E+04                                 8.881870                            6.624926       0.071927       2.024851                    0.999477      26.963840      76.018144       0.639220       0.418746      -1.064673       0.007367      -0.049191       0.047249       0.068604      -0.034168      -0.042422       0.005137       0.009318       0.033536      -0.052127      -0.006662       0.058789             10.668496      11.657676       4.196519       5.737113       9.943611       1.873374      10.404201           0.065543
          442              C      25.635964      21.046389       9.204356       0.500712      24.273011 0.27567798E+03  0.58200820E+04                                 7.584830                            5.846387       0.000489       2.048226                    0.999577      22.858173      63.566140       0.623986       0.464948      -1.028776      -0.047597      -0.000904      -0.045571       0.065901      -0.039733      -0.063182       0.036534       0.082801       0.061116      -0.069898      -0.037621       0.107519              8.484067       8.287020       2.689560       2.769933       9.615996      -0.069729       7.549184          -0.005876
          443              C      38.999545      38.168572      23.525693       0.476376      23.790145 0.30656410E+03  0.66476284E+04                                 7.491162                            6.174221       0.037139       2.048904                    0.999636      23.684031      66.794167       0.605740       0.466310      -1.027814      -0.020308       0.002384       0.063078       0.066309      -0.039604       0.030998      -0.011833       0.124335      -0.074902      -0.061475      -0.033817       0.095293              7.883039       5.437538       1.077945      -0.925977       9.056986       1.075952       9.154593          -0.008505
          444              C      39.425383      38.307561      22.128742       0.006977      32.090426 0.43664481E+03  0.10242913E+05                                 8.736607                            6.962418       0.118025       2.027905                    0.999412      27.764634      78.878882       0.627173       0.416316      -1.067774       0.026050       0.057716      -0.032631       0.071236      -0.004429       0.001975      -0.031795       0.026051      -0.103205      -0.052304       0.019833       0.032471              9.650304       5.490303       0.586759      -1.728719       9.196176       2.960838      14.264434           0.038776
          445              C      40.217913      39.348496      20.400662       0.234087      21.303880 0.28015144E+03  0.59542690E+04                                 6.813164                            5.689158       0.169032       2.092359                    0.999656      24.583010      69.193546       0.665175       0.433246      -1.044305      -0.019948      -0.038849       0.033986       0.055338      -0.023780       0.018474      -0.032043       0.083136      -0.111268      -0.062865      -0.010152       0.073016              7.250230       4.523132       0.738505      -1.099746       8.659970       1.516453       8.567587           0.028553
          446              C      39.383982      37.476588      21.052572       0.016055      31.107339 0.41402864E+03  0.95982453E+04                                 8.578952                            6.792455       0.084631       2.022129                    0.999478      27.444675      77.884848       0.632252       0.417883      -1.065199       0.023150       0.047046      -0.054585       0.075689      -0.008439       0.008580      -0.027824       0.060417      -0.048087      -0.047110       0.004588       0.042522              9.488309       5.427796       1.626671      -0.619361      12.974414       3.528056      10.062716           0.034233
          447              C      39.014332      36.074876      20.964616       0.488663      23.027546 0.28930315E+03  0.61918664E+04                                 7.348357                            6.010229       0.031667       2.053559                    0.999662      23.342034      65.704034       0.611192       0.468231      -1.025305      -0.015604      -0.064866      -0.013716       0.068112      -0.032388       0.032721      -0.003889       0.105983      -0.171652      -0.064864      -0.032705       0.097568              7.758890       5.328803       0.914701      -1.213221       8.666381       1.078045       9.281484          -0.005253
          448              C       2.463346      18.166078       3.311292       0.506034      24.386794 0.27623950E+03  0.58342566E+04                                 7.607278                            5.853742      -0.005912       2.047002                    0.999614      22.826647      63.468071       0.623439       0.465171      -1.028766       0.035702      -0.048734       0.029610       0.067278       0.027035       0.042512       0.066360      -0.076896      -0.004708      -0.069278      -0.034804       0.104082              8.525765       8.549677      -0.545187      -1.109754       7.694486      -3.712879       9.333132          -0.006368
          449              C      31.050599      19.035495       2.705946       0.017857      32.997321 0.39371962E+03  0.90132060E+04                                 8.932394                            6.622513       0.048376       2.015283                    0.999481      27.080104      76.363041       0.640507       0.417724      -1.065321      -0.067308      -0.000070       0.008923       0.067897       0.015320       0.003854       0.054270       0.004950      -0.040100      -0.060280       0.005447       0.054832             10.692885       8.665445      -2.069723       0.991222      10.572825      -6.673767      12.840385           0.047728
          450              C      29.119548      19.955185       2.483469       0.243599      22.412507 0.27945575E+03  0.59244101E+04                                 7.042392                            5.674356       0.158708       2.091569                    0.999629      24.339619      67.993853       0.668687       0.432067      -1.047024       0.049953      -0.024464      -0.013069       0.057137       0.020494       0.018028       0.063382      -0.017264      -0.034705      -0.063295      -0.012313       0.075608              7.880886       7.431774      -0.765291      -0.604953       6.913580      -3.628896       9.297304           0.053285
          451              C       1.528872      19.887169       1.691863       0.024576      33.795644 0.41179272E+03  0.95198150E+04                                 9.076156                            6.772384       0.130418       2.038962                    0.999447      27.215152      76.764879       0.634338       0.417672      -1.066864      -0.070437       0.016663       0.000399       0.072382       0.003670       0.020140       0.048317       0.006210      -0.059421      -0.059333       0.009242       0.050091             10.894296       9.066924       0.705858      -2.497113       9.390124      -6.386396      14.225839           0.071995
          452              C       2.605293      20.268649       0.729519       0.498287      24.414307 0.28699084E+03  0.61152222E+04                                 7.602999                            5.963376       0.037785       2.058150                    0.999629      23.068461      64.279202       0.618606       0.464673      -1.029756       0.043654       0.021219      -0.053188       0.072006       0.044778       0.014551       0.070562      -0.051115       0.041179      -0.070404      -0.030164       0.100568              8.387875       8.784033      -1.010184      -0.150018       7.262216      -3.308507       9.117378          -0.005233
          453              C      24.964682      27.868653       0.025869       0.498374      24.949013 0.28246551E+03  0.59941169E+04                                 7.713084                            5.908221       0.010056       2.049928                    0.999601      22.956189      63.806879       0.622826       0.463425      -1.030588      -0.010302      -0.057150       0.039694       0.070341      -0.011740       0.042722      -0.023785       0.141256      -0.112258      -0.071534      -0.033003       0.104538              8.652263       4.711151       0.510486      -0.991262      12.672729       0.252101       8.572909          -0.009952
          454              C      40.191297      43.680793      24.958862       0.038195      34.196416 0.39738572E+03  0.91124122E+04                                 9.175825                            6.666676       0.045056       2.017027                    0.999513      26.926733      75.835874       0.636865       0.419409      -1.064929       0.041965       0.000152      -0.052568       0.067264      -0.011730       0.016113       0.005416       0.106803       0.015510      -0.058090       0.001342       0.056748             11.377885       5.256238       1.041462      -1.157157      20.344125      -2.312635       8.533294           0.071742
          455              C      38.641725      12.863813      20.685226       0.495876      22.141259 0.27578379E+03  0.58430857E+04                                 7.186480                            5.889308      -0.039096       2.035534                    0.999572      23.160197      65.255217       0.612973       0.471619      -1.021572       0.049467       0.016629      -0.039975       0.065738       0.007366      -0.016581       0.036772      -0.141867      -0.096724      -0.067726      -0.029796       0.097522              7.602151      10.194925      -0.439306       0.099581       5.296360      -1.245250       7.315168          -0.006257
          456              C      37.651063      12.553306      21.720004       0.022846      31.581539 0.42352927E+03  0.98776767E+04                                 8.709945                            6.899057       0.055669       2.013826                    0.999482      27.504489      78.375888       0.623171       0.421432      -1.062591       0.003726      -0.019252       0.068202       0.070965       0.008435       0.012077       0.017543      -0.090232       0.022425      -0.051591       0.001180       0.050411              9.716330      15.516825       0.534505      -2.066952       5.588672      -1.510209       8.043495           0.079416
          457              C      28.501492      21.052305       5.805108       0.495631      22.699869 0.28254908E+03  0.60083008E+04                                 7.257193                            5.929288       0.057370       2.064998                    0.999548      23.122647      64.756377       0.617314       0.466597      -1.026782      -0.066562      -0.004838      -0.019919       0.069646       0.008945      -0.028440      -0.048294       0.034090       0.224404      -0.070502      -0.027837       0.098340              7.705561       8.426122       0.877848       1.202619       9.377934       1.510815       5.312625          -0.007224
          458              C      29.926862      20.936974       6.177629       0.026516      31.866766 0.43434595E+03  0.10170705E+05                                 8.724612                            6.956147       0.102648       2.026675                    0.999464      27.499045      77.932929       0.626120       0.417766      -1.067355       0.044832      -0.053756      -0.002670       0.070048      -0.018545      -0.031095      -0.023527      -0.022989       0.096753      -0.055106       0.005214       0.049892              9.845453      13.559650       2.886645       3.297644       9.624340       2.140430       6.352368           0.098777
          459              C      26.963748      16.504132       4.035637       0.508777      24.155509 0.27350833E+03  0.57633572E+04                                 7.557825                            5.829055       0.012422       2.055218                    0.999526      22.779534      63.304585       0.623942       0.465862      -1.028186      -0.043103       0.055536      -0.014405       0.071761      -0.018482      -0.049723      -0.015741       0.028829       0.256926      -0.075761      -0.028944       0.104706              8.430722       8.408357       0.631124       1.290987      12.057567       0.255515       4.826242          -0.007741
          460              C      27.992854      15.475026       4.268462       0.039311      34.374147 0.42047015E+03  0.97603285E+04                                 9.189569                            6.849027       0.080884       2.024260                    0.999482      27.151150      76.462147       0.630700       0.418364      -1.067614       0.067751       0.000508      -0.003359       0.067836       0.015819      -0.015490      -0.006512       0.061232       0.171808      -0.063157       0.000949       0.062208             11.024336       8.966440      -2.330040       1.214595      18.923982      -0.602980       5.182587           0.114368
          461              C      15.705681      38.606238      23.411868       0.495141      24.068573 0.28574011E+03  0.60867291E+04                                 7.547599                            5.960149       0.034514       2.057387                    0.999600      23.113570      64.561382       0.616764       0.466202      -1.028099       0.066777      -0.023073      -0.010280       0.071395       0.032144       0.026289       0.078036      -0.022010       0.018718      -0.071310      -0.028768       0.100079              8.298489       8.915355      -2.421154       0.245811       7.763912      -2.656151       8.216198          -0.006825
          462              C      14.309883      39.014331      23.732649       0.022875      33.123573 0.41112171E+03  0.95042211E+04                                 8.978316                            6.771650       0.132635       2.040397                    0.999508      27.222810      76.886332       0.633447       0.418263      -1.066062      -0.044085      -0.020227       0.048258       0.068421       0.036253      -0.000023       0.034045      -0.029644       0.048534      -0.053272      -0.000948       0.054220             10.794337      14.229546      -5.911485       1.361124      10.160619      -3.027936       7.992848           0.076407
          463              C      42.089819      39.026160      24.886427       0.247329      22.040100 0.27541582E+03  0.58200223E+04                                 6.976640                            5.640777       0.174367       2.100275                    0.999672      24.186808      67.552241       0.669037       0.433232      -1.045875       0.040241       0.017682      -0.035385       0.056428       0.040329       0.006259       0.048934      -0.026998       0.037278      -0.059347      -0.011759       0.071106              7.751531       8.850402      -2.468329       0.430457       7.083079      -2.677217       7.321110           0.070633
          464              C      13.490738      39.978379      23.241129       0.028478      32.566898 0.39260607E+03  0.89813551E+04                                 8.876745                            6.621303       0.066943       2.023595                    0.999498      26.948643      75.965520       0.639381       0.418756      -1.064663      -0.049261      -0.007584       0.048139       0.069293       0.033922       0.005217       0.043108      -0.009527       0.033654      -0.052322      -0.007006       0.059328             10.662727       9.938987      -4.195247       1.873014      11.652044      -5.733256      10.397151           0.065515
          465              C      13.653385      40.901025      22.139090       0.501676      24.262164 0.27554533E+03  0.58164396E+04                                 7.581802                            5.844418       0.003748       2.049451                    0.999575      22.851701      63.538466       0.624196       0.464859      -1.028850      -0.002429       0.049093      -0.045517       0.066991       0.038949       0.037516       0.062837      -0.082691       0.057285      -0.069467      -0.037631       0.107098              8.480321       9.611591      -2.687821      -0.070162       8.283320      -2.768439       7.546050          -0.005899
          466              C      34.930438      20.975411      23.525693       0.475041      23.819216 0.30703391E+03  0.66602175E+04                                 7.495973                            6.178046       0.034951       2.047886                    0.999639      23.703447      66.856138       0.605699       0.466173      -1.027912       0.021216      -0.003613       0.062473       0.066076      -0.039445      -0.031537       0.011678       0.124230      -0.075625      -0.061182      -0.034326       0.095508              7.888213       5.440978       1.078468       0.926696       9.062321      -1.076860       9.161340          -0.008472
          467              C      34.504602      20.836424      22.128742       0.007577      32.076441 0.43634499E+03  0.10234320E+05                                 8.735385                            6.960881       0.117826       2.028060                    0.999417      27.753834      78.847155       0.627115       0.416418      -1.067688      -0.026202      -0.056793      -0.031900       0.070211      -0.004747      -0.002737       0.032298       0.024464      -0.103258      -0.052552       0.019948       0.032604              9.649910       5.489407       0.585916       1.728704       9.194701      -2.962463      14.265622           0.038812
          468              C      33.712073      19.795490      20.400662       0.237127      21.249626 0.27925955E+03  0.59304419E+04                                 6.803049                            5.682004       0.167198       2.092560                    0.999629      24.537427      69.031509       0.665274       0.433537      -1.044154       0.019906       0.039703       0.034216       0.056065      -0.023890      -0.018660       0.031992       0.082354      -0.109058      -0.062361      -0.010200       0.072562              7.239392       4.517270       0.736141       1.097288       8.645731      -1.515504       8.555176           0.028554
          469              C      34.546003      21.667397      21.052572       0.017289      31.071157 0.41345649E+03  0.95814544E+04                                 8.571174                            6.786817       0.087854       2.023459                    0.999456      27.427256      77.815422       0.632660       0.417767      -1.065297      -0.023044      -0.047361      -0.055567       0.076562      -0.008810      -0.008252       0.028036       0.060179      -0.049805      -0.047362       0.004669       0.042693              9.479736       5.423341       1.624351       0.618713      12.960728      -3.525106      10.055139           0.034245
          470              C      34.915653      23.069110      20.964616       0.487616      23.043218 0.28957115E+03  0.61988053E+04                                 7.350300                            6.012129       0.028955       2.052506                    0.999681      23.352082      65.730666       0.611253       0.468093      -1.025419       0.015385       0.064725      -0.014884       0.068173      -0.032470      -0.033203       0.003766       0.105721      -0.168821      -0.064276      -0.032990       0.097266              7.760673       5.330186       0.914961       1.213511       8.668337      -1.077867       9.283495          -0.005227
          471              C      12.322651      11.405919       3.311292       0.508715      24.355408 0.27578214E+03  0.58225346E+04                                 7.603521                            5.850685      -0.012426       2.044865                    0.999532      22.804935      63.408924       0.623278       0.465456      -1.028547      -0.036721       0.048856       0.029830       0.068009       0.027008      -0.041165      -0.066627      -0.074504      -0.004982      -0.067630      -0.035629       0.103259              8.521793       8.546026      -0.545097       1.109277       7.690816       3.710923       9.328538          -0.006363
          472              C      13.307399      10.536503       2.705946       0.017214      33.028974 0.39412062E+03  0.90246571E+04                                 8.938191                            6.625838       0.050722       2.015691                    0.999489      27.093331      76.409258       0.640355       0.417719      -1.065327       0.066550      -0.001357       0.008107       0.067055       0.015164      -0.003876      -0.053533       0.003290      -0.040647      -0.059251       0.004764       0.054487             10.701033       8.671062      -2.072441      -0.993206      10.581433       6.680374      12.850603           0.047732
          473              C      15.238451       9.616814       2.483469       0.246450      22.356799 0.27857118E+03  0.59011588E+04                                 7.030693                            5.664503       0.155947       2.091172                    0.999663      24.303105      67.872767       0.669401       0.431935      -1.047072      -0.050039       0.022110      -0.013881       0.056440       0.020502      -0.017977      -0.062493      -0.016833      -0.034772      -0.062518      -0.012204       0.074722              7.866283       7.425612      -0.766310       0.604578       6.899161       3.617631       9.274076           0.053293
          474              C      13.257127       9.684829       1.691863       0.024960      33.743684 0.41106331E+03  0.94985559E+04                                 9.066826                            6.766158       0.129571       2.039285                    0.999483      27.190820      76.673615       0.634674       0.417645      -1.066903       0.070852      -0.016592      -0.000498       0.072771       0.004024      -0.020570      -0.048210       0.006639      -0.062140      -0.059767       0.009459       0.050308             10.882176       9.058281       0.703941       2.493277       9.380122       6.377607      14.208126           0.071986
          475              C      12.180707       9.303351       0.729519       0.499592      24.405265 0.28687972E+03  0.61122865E+04                                 7.601374                            5.962378       0.041898       2.059235                    0.999577      23.062924      64.261607       0.618631       0.464698      -1.029738      -0.043851      -0.020969      -0.053360       0.072180       0.044079      -0.015330      -0.069645      -0.050882       0.041825      -0.068940      -0.030775       0.099715              8.385685       8.782668      -1.010201       0.150244       7.260113       3.306907       9.114274          -0.005247
          476              C      19.393318       1.703347       0.025869       0.498289      24.974466 0.28280159E+03  0.60033165E+04                                 7.719352                            5.912624       0.006701       2.048371                    0.999596      22.971146      63.869295       0.622425       0.463564      -1.030462       0.010051       0.056340       0.039740       0.069674      -0.010980      -0.042759       0.023632       0.142763      -0.112443      -0.071937      -0.033133       0.105070              8.659536       4.714518       0.510877       0.992045      12.684285      -0.251761       8.579805          -0.009950
          477              C      33.738686      15.463190      24.958862       0.035874      34.215368 0.39766792E+03  0.91195140E+04                                 9.173991                            6.665325       0.046277       2.017478                    0.999522      26.940946      75.851696       0.637531       0.418941      -1.065342      -0.041742       0.001202      -0.052041       0.066724      -0.011287      -0.016217      -0.005470       0.109563       0.015493      -0.059320       0.001337       0.057983             11.375446       5.255210       1.041289       1.157019      20.339312       2.312982       8.531815           0.071730
          478              C      35.288260      16.708173      20.685226       0.496311      22.130363 0.27562155E+03  0.58390716E+04                                 7.185825                            5.888832      -0.034413       2.036800                    0.999531      23.153979      65.244782       0.612772       0.471820      -1.021414      -0.049451      -0.017381      -0.041348       0.066762       0.007750       0.016159      -0.036843      -0.142305      -0.095028      -0.067632      -0.029928       0.097560              7.601363      10.193876      -0.439243      -0.099806       5.295828       1.245053       7.314386          -0.006260
          479              C      36.278922      17.018678      21.720004       0.023319      31.573791 0.42341440E+03  0.98743001E+04                                 8.708661                            6.898376       0.057884       2.014474                    0.999470      27.499229      78.357409       0.623169       0.421463      -1.062574      -0.004476       0.019134       0.068857       0.071606       0.007975      -0.011636      -0.017364      -0.090816       0.023546      -0.051840       0.001566       0.050274              9.714654      15.514438       0.534313       2.066304       5.587906       1.509605       8.041618           0.079358
          480              C      15.856504       8.519691       5.805108       0.497100      22.655807 0.28184679E+03  0.59894115E+04                                 7.247006                            5.921139       0.063464       2.067506                    0.999553      23.093366      64.645003       0.617883       0.466475      -1.026889       0.066357       0.004436      -0.020489       0.069590       0.008477       0.027979       0.047470       0.034774       0.226908      -0.070620      -0.027623       0.098243              7.694701       8.413423       0.875979      -1.200621       9.365249      -1.508770       5.305431          -0.007239
          481              C      14.431134       8.635022       6.177629       0.026245      31.884102 0.43462536E+03  0.10178776E+05                                 8.726991                            6.957878       0.100644       2.025902                    0.999490      27.509264      77.965037       0.626117       0.417705      -1.067405      -0.045207       0.053745      -0.003070       0.070297      -0.018448       0.031927       0.023509      -0.023629       0.095530      -0.055581       0.005531       0.050050              9.848545      13.563625       2.888939      -3.299010       9.627798      -2.141577       6.354210           0.098817
          482              C      17.394249      13.067865       4.035637       0.507757      24.133856 0.27319761E+03  0.57549460E+04                                 7.552735                            5.825251       0.015118       2.056381                    0.999545      22.765600      63.247430       0.624249       0.465783      -1.028270       0.042670      -0.054454      -0.013891       0.070561      -0.019503       0.050103       0.015370       0.029425       0.258099      -0.076880      -0.028356       0.105236              8.425093       8.402575       0.630957      -1.290055      12.049476      -0.255541       4.823228          -0.007754
          483              C      16.365143      14.096971       4.268462       0.038555      34.391349 0.42071045E+03  0.97672007E+04                                 9.191671                            6.850318       0.081358       2.024335                    0.999467      27.161200      76.492938       0.630739       0.418282      -1.067677      -0.067725      -0.000082      -0.003507       0.067815       0.015857       0.015401       0.006344       0.061832       0.171167      -0.063329       0.001362       0.061967             11.027246       8.968165      -2.329983      -1.214752      18.929852       0.602690       5.183722           0.114411
          484              C      28.652303      20.537746      23.411868       0.497070      24.021877 0.28505352E+03  0.60684955E+04                                 7.539233                            5.953838       0.034471       2.057827                    0.999585      23.082304      64.456377       0.616954       0.466336      -1.028018      -0.066920       0.022595      -0.010084       0.071348       0.031967      -0.025504      -0.077602      -0.022576       0.019898      -0.070727      -0.028692       0.099419              8.289183       8.904412      -2.417847      -0.245386       7.755686       2.653440       8.207451          -0.006813
          485              C      30.048101      20.129652      23.732649       0.022506      33.137547 0.41135713E+03  0.95112528E+04                                 8.981883                            6.774563       0.131063       2.039745                    0.999493      27.228609      76.915165       0.633159       0.418384      -1.065959       0.044854       0.020352       0.047819       0.068649       0.036107       0.000385      -0.033949      -0.029074       0.048709      -0.053242      -0.000572       0.053813             10.798401      14.233523      -5.913429      -1.362329      10.164613       3.030069       7.997068           0.076444
          486              C      31.840164      20.117823      24.886427       0.246422      22.070149 0.27587223E+03  0.58321276E+04                                 6.984304                            5.647306       0.171364       2.099245                    0.999661      24.206250      67.622584       0.668315       0.433517      -1.045694      -0.038856      -0.018219      -0.034837       0.055275       0.041416      -0.005691      -0.048907      -0.026691       0.036878      -0.060500      -0.010809       0.071309              7.760760       8.860822      -2.473682      -0.434702       7.092572       2.681343       7.328886           0.070658
          487              C      30.867246      19.165605      23.241129       0.028022      32.581312 0.39281972E+03  0.89875292E+04                                 8.879548                            6.623378       0.072265       2.025031                    0.999475      26.955215      75.991260       0.639237       0.418791      -1.064634       0.049300       0.007512       0.048066       0.069262       0.033325      -0.005762      -0.042613      -0.008130       0.032085      -0.051366      -0.007227       0.058593             10.665934       9.941520      -4.196076      -1.873367      11.655274       5.735407      10.401008           0.065508
          488              C      30.704600      18.242959      22.139090       0.502341      24.252456 0.27539529E+03  0.58125484E+04                                 7.580269                            5.843088       0.006224       2.050075                    0.999566      22.845656      63.520111       0.624218       0.464900      -1.028815       0.000927      -0.048593      -0.045840       0.066809       0.038166      -0.036749      -0.063296      -0.083285       0.057810      -0.069077      -0.037899       0.106977              8.478786       9.610048      -2.687519       0.070229       8.281739       2.767823       7.544570          -0.005891
          489              C      22.178996      10.847006      10.094266       0.246419      23.177379 0.29248983E+03  0.62673412E+04                                 7.233834                            5.830552       0.073205       2.063854                    0.999514      24.497467      68.641736       0.655834       0.435853      -1.045487       0.000016       0.001663       0.056586       0.056610       0.000399      -0.000458      -0.020061      -0.123615      -0.035052      -0.055971      -0.016465       0.072436              8.165815      12.516617      -0.000079      -0.000218       4.479269       0.973273       7.501560           0.076604
          490              C      22.178996      18.724987      10.094266       0.246440      23.154441 0.29211852E+03  0.62570078E+04                                 7.226149                            5.824231       0.074804       2.064489                    0.999517      24.485407      68.580959       0.656673       0.435461      -1.045787       0.000012      -0.001156       0.056666       0.056678       0.000205       0.000326       0.019253      -0.123982      -0.035998      -0.055994      -0.016390       0.072384              8.155861      12.495770      -0.000127      -0.000007       4.474525      -0.973437       7.497289           0.076618
          491              C      33.026002      14.785992      23.029000       0.246420      23.177344 0.29248934E+03  0.62673289E+04                                 7.233835                            5.830553       0.073200       2.063853                    0.999514      24.497421      68.641623       0.655832       0.435854      -1.045486       0.001663       0.000016       0.056586       0.056610       0.000398      -0.020062      -0.000458       0.123619      -0.035056      -0.055972      -0.016467       0.072439              8.165817       4.479269      -0.000078       0.973271      12.516620      -0.000213       7.501561           0.076615
          492              C      40.903982      14.785992      23.029000       0.246440      23.154439 0.29211851E+03  0.62570076E+04                                 7.226150                            5.824232       0.074804       2.064489                    0.999517      24.485397      68.580935       0.656673       0.435461      -1.045787      -0.001156       0.000011       0.056666       0.056678       0.000205       0.019253       0.000326       0.123983      -0.035999      -0.055994      -0.016391       0.072385              8.155864       4.474524      -0.000130      -0.973434      12.495775       0.000004       7.497292           0.076613
          493              C      22.178995      33.510985      15.775201       0.246417      23.177441 0.29249075E+03  0.62673649E+04                                 7.233837                            5.830553       0.073211       2.063855                    0.999514      24.497524      68.641885       0.655835       0.435852      -1.045487      -0.000016      -0.001663      -0.056586       0.056611       0.000399      -0.000458      -0.020060      -0.123611      -0.035047      -0.055969      -0.016463       0.072433              8.165821      12.516626      -0.000080      -0.000220       4.479271       0.973274       7.501565           0.076608
          494              C      22.178995      25.633004      15.775201       0.246439      23.154479 0.29211912E+03  0.62570230E+04                                 7.226149                            5.824231       0.074809       2.064490                    0.999517      24.485444      68.581045       0.656674       0.435460      -1.045787      -0.000011       0.001156      -0.056666       0.056678       0.000204       0.000326       0.019252      -0.123978      -0.035995      -0.055992      -0.016389       0.072382              8.155862      12.495770      -0.000128      -0.000003       4.474526      -0.973437       7.497290           0.076623
          495              C       3.454009      29.571999       2.840467       0.246439      23.154484 0.29211919E+03  0.62570249E+04                                 7.226152                            5.824233       0.074808       2.064490                    0.999517      24.485438      68.581037       0.656674       0.435460      -1.045787       0.001156      -0.000012      -0.056666       0.056678       0.000205       0.019253       0.000326       0.123979      -0.035995      -0.055993      -0.016389       0.072382              8.155866       4.474525      -0.000129      -0.973435      12.495778       0.000002       7.497294           0.076614
          496              C      11.331989      29.571999       2.840467       0.246418      23.177418 0.29249047E+03  0.62673579E+04                                 7.233839                            5.830555       0.073207       2.063854                    0.999514      24.497491      68.641803       0.655834       0.435852      -1.045487      -0.001663      -0.000016      -0.056586       0.056610       0.000399      -0.020061      -0.000458       0.123614      -0.035050      -0.055970      -0.016465       0.072435              8.165821       4.479271      -0.000078       0.973273      12.516627      -0.000210       7.501566           0.076611
          497              C      25.153939      14.785996      10.673742       0.248010      21.319117 0.28211806E+03  0.59980022E+04                                 6.811599                            5.706572       0.166757       2.093273                    0.999623      24.396059      68.359222       0.665548       0.432864      -1.046026      -0.021488      -0.000461      -0.051221       0.055548      -0.000407      -0.034668       0.000558       0.115077       0.021363      -0.061104      -0.011291       0.072394              7.201663       4.704990      -0.000048       1.470676       9.976567       0.000040       6.923431           0.079328
          498              C      19.204053      14.785996      10.673742       0.246650      21.330846 0.28229307E+03  0.60026093E+04                                 6.811259                            5.705010       0.165513       2.092660                    0.999671      24.410814      68.403964       0.666227       0.432358      -1.046339       0.022454      -0.000549      -0.052016       0.056658      -0.000023       0.035621       0.000263       0.116231       0.020028      -0.061455      -0.012252       0.073707              7.201269       4.704835      -0.000041      -1.472769       9.972204      -0.000046       6.926769           0.079284
          499              C      36.964992      41.383049      23.608476       0.246649      21.330880 0.28229363E+03  0.60026235E+04                                 6.811264                            5.705013       0.165515       2.092660                    0.999671      24.410831      68.404008       0.666227       0.432358      -1.046340      -0.000549       0.022454      -0.052016       0.056658      -0.000023       0.000263       0.035621      -0.116230       0.020029      -0.061455      -0.012252       0.073706              7.201275       9.972217      -0.000039      -0.000049       4.704838      -1.472769       6.926770           0.079288
          500              C      36.964992      17.760935      23.608476       0.248011      21.319087 0.28211765E+03  0.59979916E+04                                 6.811599                            5.706574       0.166753       2.093273                    0.999623      24.396018      68.359114       0.665547       0.432864      -1.046025      -0.000461      -0.021488      -0.051221       0.055548      -0.000407       0.000558      -0.034669      -0.115079       0.021361      -0.061105      -0.011292       0.072396              7.201663       9.976569      -0.000050       0.000035       4.704993       1.470675       6.923426           0.079332
          501              C      25.153938      29.571995      15.195725       0.246649      21.330901 0.28229400E+03  0.60026329E+04                                 6.811261                            5.705011       0.165519       2.092661                    0.999671      24.410867      68.404094       0.666229       0.432357      -1.046340      -0.022454       0.000549       0.052016       0.056658      -0.000023       0.035619       0.000263       0.116228       0.020030      -0.061454      -0.012251       0.073704              7.201272       4.704836      -0.000041      -1.472770       9.972207      -0.000044       6.926771           0.079295
          502              C      19.204052      29.571995      15.195725       0.248008      21.319185 0.28211916E+03  0.59980306E+04                                 6.811604                            5.706576       0.166762       2.093274                    0.999623      24.396126      68.359406       0.665549       0.432862      -1.046027       0.021487       0.000461       0.051222       0.055548      -0.000407      -0.034665       0.000558       0.115073       0.021366      -0.061102      -0.011288       0.072390              7.201668       4.704993      -0.000049       1.470677       9.976574       0.000040       6.923437           0.079328
          503              C       7.392999       2.974942       2.260991       0.246650      21.330865 0.28229341E+03  0.60026179E+04                                 6.811262                            5.705013       0.165515       2.092660                    0.999671      24.410816      68.403964       0.666227       0.432358      -1.046339       0.000549      -0.022454       0.052016       0.056658      -0.000023       0.000263       0.035621      -0.116231       0.020028      -0.061455      -0.012252       0.073707              7.201273       9.972213      -0.000039      -0.000051       4.704838      -1.472769       6.926768           0.079291
          504              C       7.392999      26.597056       2.260991       0.248009      21.319184 0.28211918E+03  0.59980311E+04                                 6.811606                            5.706578       0.166761       2.093274                    0.999623      24.396111      68.359367       0.665549       0.432863      -1.046027       0.000461       0.021488       0.051221       0.055548      -0.000407       0.000558      -0.034666      -0.115074       0.021366      -0.061103      -0.011289       0.072391              7.201671       9.976583      -0.000050       0.000036       4.704996       1.470677       6.923434           0.079325
          505              C      31.816508      34.720478      19.402100       0.250191      21.536753 0.28382631E+03  0.60507873E+04                                 6.878746                            5.738118       0.154503       2.089380                    0.999627      24.513978      69.057027       0.660434       0.435028      -1.043453      -0.041172       0.041172      -0.000000       0.058226      -0.013025       0.036334       0.036334      -0.000000       0.173529      -0.063674      -0.015896       0.079571              7.402568       8.678085       1.279949      -1.549196       8.678078      -1.549193       4.851541           0.081114
          506              C      12.541478      24.423508      19.402100       0.248953      21.546836 0.28397220E+03  0.60546634E+04                                 6.879858                            5.738567       0.150649       2.088005                    0.999636      24.524446      69.090449       0.660586       0.434873      -1.043548       0.041324      -0.041324       0.000000       0.058441      -0.013630      -0.036795      -0.036795      -0.000000       0.174799      -0.064771      -0.015504       0.080274              7.403663       8.679584       1.278505       1.549222       8.679593       1.549222       4.851813           0.081139
          507              C      12.541483      19.934483       6.467367       0.249175      21.555379 0.28412601E+03  0.60587085E+04                                 6.880989                            5.739407       0.151312       2.087875                    0.999631      24.530869      69.110883       0.660667       0.434765      -1.043622       0.041622       0.040767      -0.000360       0.058262       0.013574       0.036511      -0.036642       0.000274       0.174745      -0.064497      -0.015550       0.080047              7.404758       8.680785      -1.278223      -1.549478       8.681103       1.549497       4.852387           0.081098
          508              C      31.816513       9.637513       6.467367       0.249176      21.555318 0.28412505E+03  0.60586838E+04                                 6.880982                            5.739402       0.151308       2.087874                    0.999631      24.530834      69.110789       0.660666       0.434765      -1.043622      -0.040767      -0.041622       0.000360       0.058262       0.013573      -0.036643       0.036512      -0.000274       0.174750      -0.064498      -0.015551       0.080049              7.404749       8.681091      -1.278217       1.549496       8.680775      -1.549473       4.852382           0.081105
          509              C      12.541483       9.637513       6.467367       0.250193      21.536671 0.28382498E+03  0.60507529E+04                                 6.878740                            5.738114       0.154497       2.089378                    0.999627      24.513903      69.056825       0.660432       0.435030      -1.043452       0.041172      -0.041172       0.000000       0.058226      -0.013024       0.036335       0.036335      -0.000000       0.173539      -0.063676      -0.015899       0.079575              7.402561       8.678074       1.279947      -1.549194       8.678071      -1.549192       4.851537           0.081114
          510              C      31.816513      19.934483       6.467367       0.248951      21.546914 0.28397344E+03  0.60546954E+04                                 6.879863                            5.738570       0.150656       2.088006                    0.999636      24.524518      69.090645       0.660588       0.434871      -1.043549      -0.041324       0.041324       0.000000       0.058442      -0.013630      -0.036794      -0.036794      -0.000000       0.174790      -0.064769      -0.015501       0.080270              7.403670       8.679592       1.278504       1.549224       8.679600       1.549223       4.851817           0.081136
          511              C      31.816508      24.423508      19.402100       0.249176      21.555335 0.28412533E+03  0.60586912E+04                                 6.880987                            5.739406       0.151306       2.087874                    0.999631      24.530827      69.110772       0.660666       0.434766      -1.043622      -0.041621      -0.040767       0.000360       0.058262       0.013573       0.036512      -0.036643       0.000274       0.174750      -0.064498      -0.015551       0.080049              7.404756       8.680781      -1.278224      -1.549477       8.681101       1.549496       4.852385           0.081114
          512              C      12.541478      34.720478      19.402100       0.249173      21.555439 0.28412696E+03  0.60587333E+04                                 6.880990                            5.739408       0.151318       2.087876                    0.999631      24.530948      69.111103       0.660669       0.434763      -1.043623       0.040767       0.041622      -0.000360       0.058262       0.013575      -0.036641       0.036510      -0.000274       0.174735      -0.064496      -0.015547       0.080043              7.404759       8.681105      -1.278219       1.549499       8.680786      -1.549475       4.852388           0.081096
          513              C      36.964994      36.565772      17.803367       0.270223      22.738656 0.28123054E+03  0.59700140E+04                                 7.144321                            5.719262       0.066869       2.066488                    0.999503      24.136765      67.418228       0.661522       0.436163      -1.044814       0.000466       0.048302      -0.029736       0.056723      -0.000181       0.000458       0.036346      -0.053660       0.203020      -0.060670      -0.021772       0.082443              8.054685      12.381427       0.000326      -0.000295       7.404123      -1.039042       4.378504           0.104335
          514              C      36.964994      22.578216      17.803367       0.269866      22.758036 0.28152363E+03  0.59780469E+04                                 7.149870                            5.723555       0.071098       2.067509                    0.999479      24.149369      67.473043       0.661018       0.436363      -1.044649      -0.000071      -0.047296      -0.029768       0.055884       0.000127      -0.000150      -0.036187      -0.053061       0.205119      -0.060718      -0.022126       0.082843              8.061781      12.396017       0.000012       0.000070       7.407632       1.039080       4.381695           0.104393
          515              C      14.386776      14.785998       4.868634       0.270224      22.738619 0.28123026E+03  0.59700068E+04                                 7.144320                            5.719264       0.066865       2.066487                    0.999503      24.136722      67.418111       0.661521       0.436164      -1.044813       0.048302       0.000465      -0.029736       0.056723      -0.000181       0.036347       0.000458       0.053660       0.203026      -0.060672      -0.021774       0.082445              8.054681       7.404122       0.000325      -1.039042      12.381416      -0.000296       4.378504           0.104333
          516              C      29.971220      14.785998       4.868634       0.269865      22.758096 0.28152447E+03  0.59780685E+04                                 7.149876                            5.723558       0.071103       2.067509                    0.999479      24.149424      67.473195       0.661019       0.436362      -1.044650      -0.047296      -0.000071      -0.029768       0.055884       0.000127      -0.036186      -0.000150       0.053061       0.205114      -0.060717      -0.022124       0.082841              8.061791       7.407630       0.000014       1.039081      12.396044       0.000069       4.381698           0.104386
          517              C       7.392997       7.792219       8.066100       0.270224      22.738571 0.28122933E+03  0.59699827E+04                                 7.144315                            5.719259       0.066863       2.066486                    0.999503      24.136685      67.418005       0.661521       0.436164      -1.044813      -0.000466      -0.048302       0.029735       0.056723      -0.000181       0.000458       0.036348      -0.053660       0.203031      -0.060672      -0.021775       0.082447              8.054676      12.381412       0.000327      -0.000295       7.404115      -1.039040       4.378501           0.104337
          518              C       7.392997      21.779775       8.066100       0.269865      22.758099 0.28152459E+03  0.59780718E+04                                 7.149876                            5.723560       0.071103       2.067509                    0.999479      24.149426      67.473203       0.661019       0.436362      -1.044650       0.000071       0.047296       0.029768       0.055884       0.000127      -0.000150      -0.036186      -0.053061       0.205114      -0.060717      -0.022124       0.082841              8.061789      12.396032       0.000013       0.000070       7.407637       1.039081       4.381698           0.104383
          519              C      14.386771      29.571993      21.000833       0.269864      22.758124 0.28152489E+03  0.59780796E+04                                 7.149878                            5.723560       0.071104       2.067509                    0.999479      24.149450      67.473269       0.661019       0.436362      -1.044650       0.047296       0.000071       0.029768       0.055884       0.000127      -0.036185      -0.000150       0.053061       0.205111      -0.060716      -0.022124       0.082840              8.061794       7.407633       0.000014       1.039081      12.396050       0.000070       4.381699           0.104379
          520              C      29.971215      29.571993      21.000833       0.270223      22.738659 0.28123090E+03  0.59700231E+04                                 7.144322                            5.719266       0.066869       2.066488                    0.999503      24.136758      67.418203       0.661522       0.436163      -1.044814      -0.048301      -0.000466       0.029736       0.056723      -0.000182       0.036346       0.000458       0.053659       0.203020      -0.060670      -0.021772       0.082443              8.054685       7.404124       0.000324      -1.039042      12.381424      -0.000294       4.378506           0.104346
          521              N      26.987404      11.811054       8.754228      -0.345557      39.131151 0.63207485E+03  0.16030179E+05                                 9.657250                            8.145562      -0.121477       1.952825                    0.998867      30.144447      84.934171       0.613524       0.393645      -1.098612       0.109461       0.022691      -0.062053       0.127856       0.011723       0.045120       0.021046      -0.017334       0.027124      -0.048842      -0.006618       0.055460             10.966823      13.827299       0.523493      -4.685259       6.444171       0.549445      12.628999          -0.003578
          522              N      28.392075      11.840626       7.041152      -0.330238      37.827516 0.58646077E+03  0.14626261E+05                                 9.461159                            7.859483      -0.145461       1.949746                    0.998973      29.728737      83.601258       0.621772       0.394985      -1.095516      -0.035326       0.017343       0.121701       0.127906       0.016063       0.036438       0.005987       0.009819      -0.110672      -0.054077       0.005285       0.048792             10.762916      11.598073       0.120876      -4.310708       6.595886       1.823231      14.094790          -0.000022
          523              N      32.718455      36.766862      16.142547      -0.329572      39.527668 0.57021588E+03  0.14084998E+05                                 9.720674                            7.697329      -0.048906       1.981869                    0.999177      29.399815      81.585192       0.636380       0.389648      -1.102104      -0.059084      -0.048089      -0.104083       0.128983      -0.033620      -0.023506      -0.009941      -0.061199      -0.071532      -0.054666      -0.002718       0.057385             12.025277      11.199150       0.342291       7.202378       8.847154       1.672189      16.029526           0.007800
          524              N      31.254642      36.684061      14.457410      -0.337333      40.929693 0.59276435E+03  0.14782969E+05                                 9.946920                            7.855523      -0.082711       1.970426                    0.999020      29.581937      82.454751       0.629111       0.390391      -1.101703       0.089666      -0.040058       0.071664       0.121575      -0.003604      -0.023775       0.021099      -0.062033      -0.077443      -0.048220      -0.003118       0.051338             12.349494      11.823483      -1.276908       7.558926       8.923057      -0.740208      16.301941          -0.004461
[truncated: 314,804 more chars]
