# Supplementary material for: A collection of forcefield precursors for metal–organic frameworks
Source: RSC Adv. 2019 Nov 13;9(63):36492–507. doi: 10.1039/c9ra07327b (PMC9075174; doi:10.1039/c9ra07327b)
Supplement: RA-009-C9RA07327B-s3870 [file RA-009-C9RA07327B-s3870.xyz]

   75
jmolscript: load "" {1 1 1} spacegroup "x,y,z" unitcell [{     16.243000     0.000000     0.000000 }, {      0.000000     6.635200     0.000000 }, {      0.000000     0.000000    13.494300 }]
C      3.435232     0.430956    10.487770    -0.093833
C      4.564121     0.430094     9.645996    -0.094271
C      4.679771     6.151759     3.755869    -0.089400
C      3.569887     6.165295     2.890344    -0.089560
C     12.779830     3.748556     3.014492    -0.092920
C     11.658738     3.747694     3.865847    -0.091294
C     11.576386     2.834027     9.730065    -0.093800
C     12.685945     2.847562    10.597344    -0.092625
C     12.777394     6.158063     3.012063    -0.094283
C     11.655977     6.157333     3.865442    -0.092950
C     11.592142     0.424520     9.742885    -0.098310
C     12.702676     0.437923    10.610163    -0.088704
C      3.438156     2.840595    10.490604    -0.090189
C      4.567207     2.839932     9.646535    -0.095800
C      4.664015     3.741722     3.743589    -0.092506
C      3.552994     3.755191     2.878064    -0.086498
C      2.855844     1.634382    10.931732    -0.028462
C      5.153092     1.634515     9.212694    -0.032790
C      1.695444     1.632525    11.893336     0.631816
C      6.338993     1.628809     8.283476     0.634288
C      5.239829     4.941167     4.207118    -0.031409
C      2.978316     4.967973     2.445707    -0.033773
C      6.388372     4.932939     5.180732     0.638619
C      1.791278     4.979386     1.520268     0.631002
C     13.351746     4.952049     2.559734    -0.028083
C     11.070742     4.952049     4.301983    -0.027541
C     14.504999     4.950257     1.589629     0.631783
C      9.885977     4.946343     5.233629     0.636765
C     11.013729     1.623302     9.279895    -0.035120
C     13.276541     1.650572    11.046164    -0.030573
C      9.854628     1.615870     8.316672     0.642780
C     14.458544     1.661653    11.983073     0.636608
O      1.216926     0.491934    12.279813    -0.583833
O      6.814426     0.488682     7.898619    -0.599696
O      6.846587     6.069416     5.595007    -0.602023
O      1.317470     6.128802     1.132307    -0.581586
O     14.980107     3.800908     1.201398    -0.584607
O      9.410544     3.806017     5.618487    -0.600070
O      9.390728     2.751485     7.907660    -0.606004
O     14.932515     2.802576    12.369145    -0.587718
O     14.952656     6.094896     1.165368    -0.577047
O      9.407133     6.082488     5.626583    -0.602385
O      9.383744     0.477403     7.923988    -0.602255
O     14.939174     0.525110    12.371574    -0.587262
O      1.250549     2.768338    12.321375    -0.587773
O      6.817674     2.764821     7.890252    -0.600699
O      6.853571     3.795003     5.578409    -0.598590
O      1.304150     3.834814     1.137435    -0.577465
O      0.016405     1.641283     0.751228    -1.039488
O      8.095511     4.935262     7.476652    -1.056161
O     -0.010558     4.960807    12.954798    -0.713965
O      8.100222     1.617728     6.043557    -1.055221
H      3.018274     6.118915    10.797734     0.115766
H      4.976693     6.117721     9.332793     0.110142
H      5.099003     0.458824     4.077843     0.110341
H      3.172583     0.481848     2.569989     0.112734
H     13.198087     2.800983     2.706417     0.112874
H     11.250227     2.800253     4.185392     0.112324
H     11.156505     3.776159     9.409036     0.109460
H     13.082112     3.799581    10.919048     0.116163
H     13.194676     0.470104     2.702503     0.112173
H     11.245679     0.469573     4.185662     0.113487
H     11.186392     6.107370     9.432786     0.113363
H     13.113136     6.130195    10.942528     0.114043
H      3.022660     3.787770    10.801782     0.114375
H      4.982053     3.787306     9.332523     0.111667
H      5.069278     2.789770     4.055172     0.113173
H      3.141559     2.812263     2.547454     0.109017
H      8.079431     4.932608     8.338263     0.447600
H      8.074233     1.615074     5.182351     0.444981
H      0.032973     1.640885     1.615403     0.447797
Al    -0.004548     0.004379     0.009311     1.690365
Al     8.109480     6.595123     6.763883     1.729862
Al    -0.002599     3.283097     0.011200     1.690394
Al     8.114840     3.279846     6.753492     1.732781

The following XYZ coordinates are in angstroms. Other properties are in atomic units.
The sperically averaged electron density of each atom fit to a function of the form exp(a - br)
eigen_1, eigen_2 and eigen_3 are the three eigenvalues of traceless quadrupole moment tensor
  atom number  atomic symbol              X              Y              Z     net charge C6 coefficient C8 coefficient C10 coefficient fluctuating dipole atomic polarizability isotropic forcefield polarizability              a              b squared Pearson coefficient          <r^3>          <r^4>         wp_QDO          m_QDO          q_QDO       dipole_x       dipole_y       dipole_z         dipole            Qxy            Qxz            Qyz     Q(x^2-y^2)  Q(3z^2 - R^2)        eigen_1        eigen_2        eigen_3 static polarizability      alpha(xx)      alpha(xy)      alpha(xz)      alpha(yy)      alpha(yz)      alpha(zz) atomic spin moment
            1              C       3.435232       0.430956      10.487770      -0.093833      40.152038 0.48555888E+03  0.11703883E+05                                10.144237                            7.315305       0.082072       1.987947                    0.999532      29.906321      86.296283       0.614842       0.413289      -1.069072       0.008566       0.036735      -0.011882       0.039548       0.020273       0.016418      -0.013836      -0.015595       0.007815      -0.035143       0.014168       0.020975             12.500559      14.233591      -0.791165      -7.688179      11.883760       0.711375      11.384325          -0.000094
            2              C       4.564121       0.430094       9.645996      -0.094271      40.412806 0.48935073E+03  0.11819238E+05                                10.189232                            7.346453       0.060988       1.979245                    0.999561      30.022778      86.744126       0.613155       0.413587      -1.068790      -0.015124       0.034361       0.005329       0.037918      -0.020054       0.014202       0.014722      -0.022050       0.008061      -0.034759       0.010945       0.023813             12.559294      14.369171       0.811974      -7.719980      11.946565      -0.621765      11.362145           0.000038
            3              C       4.679771       6.151759       3.755869      -0.089400      40.063525 0.48362533E+03  0.11642676E+05                                10.123552                            7.297785       0.067467       1.983751                    0.999555      29.840704      85.981130       0.616110       0.412957      -1.069561      -0.012124      -0.034731      -0.002950       0.036905       0.018140      -0.015502       0.015070      -0.022181       0.016213      -0.034940       0.012392       0.022548             12.487271      14.081276      -0.778048       7.724039      11.862266      -0.713944      11.518272           0.000111
            4              C       3.569887       6.165295       2.890344      -0.089560      40.142685 0.48438169E+03  0.11667127E+05                                10.142387                            7.308838       0.076585       1.986211                    0.999570      29.858004      86.094650       0.614879       0.413562      -1.069015       0.013125      -0.040303       0.006894       0.042943      -0.017223      -0.014968      -0.013937      -0.021862       0.011622      -0.033110       0.011714       0.021396             12.507892      14.188745       0.808288       7.717075      11.889092       0.580337      11.445839           0.000450
            5              C      12.779830       3.748556       3.014492      -0.092920      40.215851 0.48608153E+03  0.11718020E+05                                10.150509                            7.318441       0.072531       1.984357                    0.999536      29.919274      86.300529       0.614896       0.413199      -1.069278      -0.014209       0.038353       0.007555       0.041592      -0.017818       0.016057       0.015633      -0.021724       0.014770      -0.035201       0.012447       0.022754             12.515182      14.211726       0.757717      -7.718478      11.891793      -0.709454      11.442027           0.000431
            6              C      11.658738       3.747694       3.865847      -0.091294      40.128919 0.48517565E+03  0.11690133E+05                                10.138563                            7.312939       0.070548       1.984548                    0.999540      29.870016      86.121847       0.614992       0.413348      -1.069236       0.013199       0.035679      -0.005879       0.038494       0.017515       0.015746      -0.014895      -0.019906       0.014106      -0.034110       0.012628       0.021482             12.499968      14.260653      -0.820271      -7.703539      11.867529       0.613730      11.371721           0.000117
            7              C      11.576386       2.834027       9.730065      -0.093800      40.413071 0.48914385E+03  0.11812820E+05                                10.188354                            7.343786       0.054302       1.977391                    0.999534      30.021378      86.730722       0.613415       0.413461      -1.068887       0.013802      -0.034718       0.002805       0.037466      -0.018846      -0.013874      -0.016403      -0.021491       0.009780      -0.034462       0.010200       0.024262             12.568028      14.155154       0.788891       7.775951      11.939770       0.701955      11.609159           0.000036
            8              C      12.685945       2.847562      10.597344      -0.092625      40.255644 0.48652597E+03  0.11733724E+05                                10.165919                            7.326400       0.076570       1.986041                    0.999569      29.915736      86.364202       0.613861       0.413720      -1.068731      -0.009055      -0.037956      -0.012943       0.041111       0.018361      -0.015485       0.014767      -0.012989       0.001653      -0.033130       0.012799       0.020331             12.537633      14.167201      -0.822729       7.749532      11.899152      -0.617647      11.546546          -0.000090
            9              C      12.777394       6.158063       3.012063      -0.094283      40.322013 0.48888392E+03  0.11802149E+05                                10.168259                            7.340043       0.062094       1.980654                    0.999565      29.980083      86.527655       0.613943       0.413259      -1.069273      -0.014499      -0.035126       0.008260       0.038888       0.018569       0.015899      -0.015488      -0.022413       0.019135      -0.035919       0.012867       0.023052             12.523518      14.195376      -0.755088      -7.702880      11.933234       0.690545      11.441944           0.000410
           10              C      11.655977       6.157333       3.865442      -0.092950      40.141463 0.48627743E+03  0.11721598E+05                                10.133092                            7.315957       0.080676       1.987116                    0.999499      29.896696      86.175343       0.615622       0.412752      -1.069779       0.014376      -0.036751      -0.005825       0.039891      -0.020152       0.015016       0.014280      -0.021697       0.020489      -0.035940       0.013563       0.022377             12.478410      14.202256       0.821985      -7.665189      11.888918      -0.623873      11.344055           0.000097
           11              C      11.592142       0.424520       9.742885      -0.098310      40.570699 0.49178030E+03  0.11892069E+05                                10.212203                            7.362998       0.061061       1.978753                    0.999498      30.088887      86.973379       0.612703       0.413399      -1.068962       0.015888       0.038783       0.004133       0.042115       0.018814      -0.014704       0.014050      -0.020464       0.009053      -0.033728       0.011776       0.021952             12.587552      14.160599      -0.746158       7.771368      11.985319      -0.669000      11.616736           0.000031
           12              C      12.702676       0.437923      10.610163      -0.088704      40.156651 0.48653555E+03  0.11732911E+05                                10.149574                            7.326018       0.068511       1.983963                    0.999534      29.887548      86.252538       0.613991       0.413669      -1.068864      -0.007143       0.036241      -0.011367       0.038648      -0.020169      -0.014924      -0.013610      -0.013754      -0.005052      -0.033253       0.010719       0.022534             12.508427      14.128009       0.859154       7.719702      11.883715       0.647788      11.513556          -0.000087
           13              C       3.438156       2.840595      10.490604      -0.090189      40.076455 0.48587088E+03  0.11712495E+05                                10.132713                            7.318391       0.069054       1.984501                    0.999555      29.881077      86.208496       0.614661       0.413373      -1.069091       0.007480      -0.036057      -0.010791       0.038373      -0.020532       0.014867       0.013181      -0.016700      -0.000717      -0.033684       0.010915       0.022768             12.469199      14.168474       0.775942      -7.642713      11.893156      -0.679378      11.345966          -0.000096
           14              C       4.567207       2.839932       9.646535      -0.095800      40.447121 0.49088227E+03  0.11864456E+05                                10.192166                            7.356746       0.059331       1.978351                    0.999558      30.053487      86.838140       0.612929       0.413452      -1.068971      -0.015557      -0.036835       0.004451       0.040232       0.017490       0.013784      -0.016280      -0.022829       0.009869      -0.033582       0.009475       0.024107             12.547618      14.321570      -0.821148      -7.688733      11.975656       0.639684      11.345628           0.000036
           15              C       4.664015       3.741722       3.743589      -0.092506      40.189009 0.48598275E+03  0.11713536E+05                                10.144065                            7.316107       0.073662       1.985106                    0.999556      29.896959      86.192204       0.615274       0.413019      -1.069532      -0.013159       0.037773      -0.005259       0.040344      -0.017286      -0.015001      -0.014689      -0.020796       0.017039      -0.033636       0.011984       0.021652             12.501869      14.081850       0.730757       7.716186      11.902638       0.674381      11.521120           0.000059
           16              C       3.552994       3.755191       2.878064      -0.086498      40.040553 0.48434830E+03  0.11664366E+05                                10.121714                            7.304910       0.074740       1.985753                    0.999523      29.833565      85.974696       0.615601       0.413146      -1.069445       0.010376       0.034811       0.005764       0.036779       0.020632      -0.015005       0.017178      -0.021439       0.009158      -0.036865       0.011465       0.025400             12.472800      14.136310      -0.845087       7.679153      11.877625      -0.614174      11.404466           0.000485
           17              C       2.855844       1.634382      10.931732      -0.028462      42.677933 0.44877576E+03  0.10535027E+05                                10.573273                            6.985742      -0.023517       1.991177                    0.999019      27.491478      76.580797       0.639842       0.407781      -1.079923       0.036282      -0.001971      -0.030997       0.047760       0.000357       0.013505       0.002500       0.018718       0.019102      -0.013058      -0.006845       0.019904             14.462416      17.551515      -0.004675     -10.500756      11.639912       0.020508      14.195821          -0.000076
           18              C       5.153092       1.634515       9.212694      -0.032790      42.982637 0.45299723E+03  0.10662064E+05                                10.623545                            7.018761      -0.041201       1.983292                    0.998985      27.646791      77.185861       0.638122       0.407809      -1.079599      -0.042087      -0.000308       0.028798       0.050998       0.000529       0.011903      -0.000124       0.013520       0.035202      -0.012673      -0.006721       0.019394             14.507252      17.983275      -0.028079     -10.449941      11.723487       0.029312      13.814994          -0.000079
           19              C       1.695444       1.632525      11.893336       0.631816      27.480390 0.25462185E+03  0.52768972E+04                                 8.463047                            5.670245       0.115044       2.110436                    0.999637      21.609428      59.800992       0.624143       0.473521      -1.022714      -0.056547       0.004448       0.048082       0.074359      -0.001828       0.088533      -0.000491       0.029158       0.087937      -0.075151      -0.029228       0.104379             11.318096      12.737499       0.060849      -7.016130      10.665725       0.077543      10.551063           0.000393
           20              C       6.338993       1.628809       8.283476       0.634288      27.704580 0.25481163E+03  0.52841277E+04                                 8.515407                            5.677443       0.052382       2.087999                    0.999592      21.666747      60.064187       0.622636       0.474370      -1.021809       0.052420      -0.000381      -0.054723       0.075780      -0.000622       0.083343       0.000055       0.027539       0.112091      -0.069764      -0.032445       0.102209             11.379656      13.062241      -0.007785      -6.913054      10.943838      -0.002346      10.132889          -0.000010
           21              C       5.239829       4.941167       4.207118      -0.031409      42.816403 0.45045281E+03  0.10585196E+05                                10.596129                            6.999371      -0.037197       1.986018                    0.999021      27.552174      76.811222       0.639082       0.407850      -1.079782      -0.040019      -0.000527      -0.028410       0.049081      -0.000390      -0.016935      -0.000569       0.016875       0.038024      -0.014870      -0.010260       0.025130             14.483606      17.427852      -0.017060      10.532432      11.694565      -0.013927      14.328401           0.000395
           22              C       2.978316       4.967973       2.445707      -0.033773      42.795309 0.45148136E+03  0.10615171E+05                                10.581959                            7.003129      -0.026264       1.988541                    0.999026      27.602960      76.968020       0.639504       0.407357      -1.080133       0.039275      -0.000454       0.025758       0.046970      -0.000137      -0.010706       0.000425       0.015829       0.042812      -0.015056      -0.005128       0.020184             14.437600      17.919018      -0.009105      10.377967      11.679079      -0.009811      13.714703           0.007243
           23              C       6.388372       4.932939       5.180732       0.638619      27.517315 0.25250860E+03  0.52240959E+04                                 8.475928                            5.650821       0.077103       2.097664                    0.999506      21.576654      59.729324       0.624299       0.474218      -1.021969       0.049501       0.001916       0.057891       0.076193       0.001938      -0.085953       0.000580       0.033463       0.088111      -0.071410      -0.031336       0.102745             11.329734      12.599784      -0.078580       6.932023      10.924991      -0.028075      10.464425          -0.000037
           24              C       1.791278       4.979386       1.520268       0.631002      28.022708 0.25996257E+03  0.54139054E+04                                 8.564313                            5.726912       0.093564       2.098997                    0.999591      21.747827      60.268754       0.621648       0.473109      -1.023259      -0.056048       0.000402      -0.053813       0.077701       0.000182      -0.084985       0.000414       0.024007       0.120077      -0.072309      -0.032013       0.104322             11.443742      13.249542      -0.038755       6.943969      10.976765      -0.062686      10.104919           0.000946
           25              C      13.351746       4.952049       2.559734      -0.028083      42.705886 0.45070798E+03  0.10593333E+05                                10.573626                            7.000954      -0.034474       1.986439                    0.999052      27.565004      76.869940       0.639026       0.407803      -1.079747      -0.040491       0.001735       0.026613       0.048484      -0.000605       0.011093      -0.000952       0.016762       0.029017      -0.013259      -0.004898       0.018157             14.425190      17.441054      -0.008443     -10.449487      11.669105      -0.007420      14.165411           0.007380
           26              C      11.070742       4.952049       4.301983      -0.027541      42.744623 0.45043330E+03  0.10584932E+05                                10.588916                            7.002004      -0.040121       1.985237                    0.999047      27.529654      76.756466       0.638562       0.408174      -1.079536       0.039836       0.001790      -0.026348       0.047794      -0.002112       0.013982      -0.001447       0.012841       0.040580      -0.013571      -0.008783       0.022354             14.461961      17.919449       0.025622     -10.425652      11.668580      -0.026397      13.797854           0.000333
           27              C      14.504999       4.950257       1.589629       0.631783      27.970973 0.25958956E+03  0.54041899E+04                                 8.554502                            5.723176       0.092373       2.098839                    0.999628      21.731341      60.211966       0.621791       0.473171      -1.023227       0.052122      -0.002830      -0.060791       0.080126       0.001013       0.086599       0.001666       0.029666       0.093740      -0.072841      -0.030482       0.103324             11.428952      12.806469      -0.059317      -6.996534      10.988117      -0.064920      10.492271           0.000856
           28              C       9.885977       4.946343       5.233629       0.636765      27.556399 0.25385758E+03  0.52587483E+04                                 8.484145                            5.665982       0.074283       2.096523                    0.999547      21.612965      59.858697       0.623480       0.474233      -1.022011      -0.053344       0.001267       0.056646       0.077820      -0.002176       0.084149       0.000422       0.023945       0.112093      -0.071755      -0.030567       0.102322             11.331478      13.013505       0.003685      -6.871205      10.893077       0.005059      10.087853          -0.000036
           29              C      11.013729       1.623302       9.279895      -0.035120      43.090498 0.45399763E+03  0.10690432E+05                                10.637848                            7.023991      -0.040249       1.983444                    0.999009      27.671285      77.246368       0.638291       0.407517      -1.079900       0.041381      -0.000451       0.031074       0.051751       0.001214      -0.012697       0.000229       0.014168       0.034663      -0.013089      -0.007040       0.020130             14.544017      17.582725       0.009408      10.571099      11.730102       0.005657      14.319224          -0.000069
           30              C      13.276541       1.650572      11.046164      -0.030573      42.816360 0.45017617E+03  0.10575226E+05                                10.594216                            6.994695      -0.016420       1.992898                    0.999047      27.516669      76.655970       0.639753       0.407555      -1.080165      -0.036842       0.000809      -0.031047       0.048186      -0.000095      -0.014121      -0.000510       0.015061       0.028346      -0.012297      -0.008339       0.020637             14.511974      17.888648       0.001386      10.520419      11.641297       0.001623      14.005978          -0.000075
           31              C       9.854628       1.615870       8.316672       0.642780      27.509909 0.25260611E+03  0.52277584E+04                                 8.482019                            5.656578       0.069750       2.095151                    0.999562      21.577746      59.784348       0.623074       0.475002      -1.021325      -0.052159       0.002300      -0.056055       0.076603      -0.001946      -0.085194       0.000134       0.026028       0.091813      -0.072654      -0.028285       0.100939             11.334383      12.701008       0.074854       6.929611      10.906733       0.024421      10.395410          -0.000010
           32              C      14.458544       1.661653      11.983073       0.636608      27.432705 0.25393422E+03  0.52598835E+04                                 8.458804                            5.665835       0.125179       2.113877                    0.999589      21.581783      59.738249       0.623754       0.474065      -1.022267       0.059154      -0.000029       0.044667       0.074124      -0.000462      -0.086564      -0.000167       0.019203       0.102567      -0.075694      -0.026692       0.102386             11.319364      13.029209       0.043158       6.961015      10.676584       0.048055      10.252299           0.000435
           33              O       1.216926       0.491934      12.279813      -0.583833      41.887321 0.54750566E+03  0.13208049E+05                                 9.665493                            7.204926       0.148987       2.106923                    0.998290      27.298545      71.638780       0.714092       0.355551      -1.142931       0.035911       0.028698      -0.040740       0.061425       0.027741       0.069747      -0.022391      -0.048694      -0.010424      -0.094010       0.036570       0.057440             12.292533      12.034165       5.136463      -5.277908      14.322625      -4.930414      10.520808           0.012573
           34              O       6.814426       0.488682       7.898619      -0.599696      43.035541 0.55964581E+03  0.13560578E+05                                 9.812008                            7.259554       0.187262       2.116523                    0.998235      27.402637      71.818343       0.715819       0.353133      -1.146112      -0.045428       0.039236       0.020818       0.063534      -0.028624       0.069889       0.015572      -0.054087       0.004499      -0.093163       0.033548       0.059615             12.524113      12.338281      -5.505758      -5.227038      15.041255       4.915058      10.192802          -0.000009
           35              O       6.846587       6.069416       5.595007      -0.602023      43.353835 0.56291879E+03  0.13657912E+05                                 9.855446                            7.278141       0.184817       2.115495                    0.998200      27.426154      71.895276       0.715387       0.352880      -1.146475      -0.043899      -0.035639      -0.019033       0.059662       0.026781      -0.072348       0.014787      -0.045748      -0.006898      -0.092684       0.030385       0.062299             12.599131      12.112441       5.376205       5.313562      15.127175       5.133621      10.557779           0.000092
           36              O       1.317470       6.128802       1.132307      -0.581586      42.361143 0.55402919E+03  0.13383951E+05                                 9.691972                            7.213288       0.246188       2.135087                    0.998666      27.262754      71.226838       0.719928       0.352180      -1.147462       0.041147      -0.034228       0.018026       0.056476      -0.031463      -0.065695      -0.012767      -0.056910       0.022146      -0.090405       0.031439       0.058966             12.337274      12.218871      -5.383483       5.094897      14.871588      -4.730750       9.921364           0.037711
           37              O      14.980107       3.800908       1.201398      -0.584607      42.661294 0.55820521E+03  0.13512703E+05                                 9.744688                            7.245157       0.228251       2.128420                    0.998676      27.341453      71.549978       0.717505       0.352641      -1.146873      -0.037416       0.031131       0.020144       0.052677      -0.028425       0.068734       0.013204      -0.044252      -0.000013      -0.088930       0.028191       0.060739             12.419649      12.112545      -5.311266      -5.188797      14.888173       4.856107      10.258229           0.037738
           38              O       9.410544       3.806017       5.618487      -0.600070      42.979331 0.56058358E+03  0.13588060E+05                                 9.799351                            7.264358       0.192687       2.117960                    0.998272      27.425170      71.873972       0.715820       0.353009      -1.146291       0.045572       0.037313      -0.020310       0.062303       0.027685       0.070982      -0.015955      -0.049892       0.006362      -0.092830       0.031514       0.061317             12.493798      12.349819       5.461708      -5.194676      14.951872      -4.913386      10.179703           0.000081
           39              O       9.390728       2.751485       7.907660      -0.606004      43.467684 0.56525345E+03  0.13730398E+05                                 9.875027                            7.295682       0.187345       2.115597                    0.998218      27.488086      72.127413       0.714079       0.353118      -1.146144       0.045186      -0.034881       0.020175       0.060543      -0.024768      -0.071537      -0.013156      -0.045882      -0.000164      -0.090548       0.028504       0.062043             12.615976      12.237485      -5.414051       5.335694      15.077253      -5.113469      10.533189          -0.000008
           40              O      14.932515       2.802576      12.369145      -0.587718      42.098550 0.54991569E+03  0.13278428E+05                                 9.689999                            7.217282       0.178031       2.115404                    0.998291      27.321263      71.690250       0.714123       0.355208      -1.143408      -0.039942      -0.024941      -0.032021       0.056945       0.027022      -0.068192       0.018353      -0.058208       0.020723      -0.092804       0.034541       0.058262             12.329173      12.223163       5.236568       5.237045      14.447754       4.914545      10.316601           0.012828
           41              O      14.952656       6.094896       1.165368      -0.577047      42.588353 0.55550758E+03  0.13430202E+05                                 9.734497                            7.230303       0.233069       2.131732                    0.998663      27.234603      71.208803       0.717892       0.352902      -1.146739      -0.041447      -0.037332       0.016809       0.058258       0.028206       0.066037      -0.012462      -0.052557       0.018050      -0.088079       0.029513       0.058566             12.405067      11.905701       5.195102      -5.191222      14.923093      -5.029862      10.386408           0.043492
           42              O       9.407133       6.082488       5.626583      -0.602385      43.144711 0.56243871E+03  0.13644727E+05                                 9.823616                            7.275911       0.160114       2.106843                    0.998302      27.456395      71.994166       0.715296       0.352964      -1.146291       0.045491      -0.034196      -0.018768       0.059925      -0.027774       0.072625       0.013794      -0.047772       0.006846      -0.093153       0.029186       0.063967             12.534351      12.405012      -5.491064      -5.239198      14.964434       4.943112      10.233606           0.000081
           43              O       9.383744       0.477403       7.923988      -0.602255      43.102560 0.56035668E+03  0.13581837E+05                                 9.818008                            7.262045       0.153194       2.104943                    0.998306      27.429853      71.895592       0.716024       0.352927      -1.146303       0.045165       0.035349       0.020776       0.061001       0.027364      -0.071722       0.015652      -0.048032      -0.003901      -0.093057       0.031656       0.061401             12.531375      12.162724       5.431201       5.245664      15.041670       5.036932      10.389730          -0.000008
           44              O      14.939174       0.525110      12.371574      -0.587262      42.636752 0.55472373E+03  0.13424764E+05                                 9.781120                            7.253969       0.110461       2.093744                    0.998143      27.349188      71.862971       0.711492       0.355718      -1.142907      -0.037177       0.026106      -0.031319       0.055177      -0.024915      -0.069725      -0.016952      -0.052338       0.020912      -0.091367       0.030519       0.060848             12.483773      12.486645      -5.317581       5.349064      14.509209      -4.984903      10.455465           0.012651
           45              O       1.250549       2.768338      12.321375      -0.587773      42.356682 0.55110756E+03  0.13314480E+05                                 9.731307                            7.226049       0.156408       2.108634                    0.998222      27.325272      71.721564       0.713545       0.355301      -1.143327       0.036267      -0.026800      -0.033483       0.056166      -0.024852       0.068763       0.018217      -0.049732       0.009971      -0.090313       0.031482       0.058831             12.400284      11.927436      -5.088949      -5.353063      14.511213       5.184070      10.762201           0.012232
           46              O       6.817674       2.764821       7.890252      -0.600699      43.090375 0.56004791E+03  0.13571067E+05                                 9.814495                            7.258084       0.196459       2.119456                    0.998311      27.409238      71.808388       0.716584       0.352736      -1.146577      -0.045799      -0.038553       0.021668       0.063667       0.028891       0.071168      -0.015293      -0.053574       0.003405      -0.094231       0.033245       0.060985             12.532738      12.355528       5.514557      -5.249881      15.024912      -4.928343      10.217774          -0.000009
           47              O       6.853571       3.795003       5.578409      -0.598590      43.056027 0.55864262E+03  0.13529773E+05                                 9.812479                            7.252012       0.189133       2.117290                    0.998284      27.382768      71.741646       0.716367       0.353032      -1.146230      -0.043946       0.036791      -0.019746       0.060620      -0.028070      -0.072925      -0.016863      -0.047728      -0.010501      -0.094946       0.033050       0.061896             12.536069      12.060126      -5.403586       5.237028      15.117818      -5.066829      10.430261           0.000080
           48              O       1.304150       3.834814       1.137435      -0.577465      42.711474 0.55697894E+03  0.13476502E+05                                 9.759880                            7.242777       0.213985       2.125577                    0.998539      27.263981      71.345492       0.716746       0.353185      -1.146354       0.037829       0.035447       0.017116       0.054594       0.028918      -0.065866       0.010316      -0.049973       0.022617      -0.086890       0.026546       0.060344             12.449268      12.453125       5.443335       5.184573      14.876739       4.756911      10.017939           0.044425
           49              O       0.016405       1.641283       0.751228      -1.039488      55.879403 0.86144217E+03  0.23380533E+05                                11.792591                            8.974217      -0.461006       1.842549                    0.996317      33.509811      94.667496       0.643694       0.350589      -1.141766       0.000674      -0.000407       0.001960       0.002112      -0.002801       0.000790      -0.000898       0.101404       0.213379      -0.086347       0.015204       0.071143             15.554367       9.057276      -0.113702       0.054624      26.943581       0.026094      10.662244          -0.000845
           50              O       8.095511       4.935262       7.476652      -1.056161      56.367768 0.88055115E+03  0.24022309E+05                                11.883655                            9.071533      -0.453747       1.840461                    0.996288      33.807657      95.646524       0.640631       0.350460      -1.142266      -0.001347      -0.000117      -0.000101       0.001355      -0.000498      -0.000344      -0.001081       0.118404       0.228305      -0.097261       0.021151       0.076111             15.589392       9.149479       0.038125      -0.046397      26.843777      -0.042799      10.774919          -0.000008
           51              O      -0.010558       4.960807      12.954798      -0.713965      55.749549 0.80576926E+03  0.21354604E+05                                11.912749                            8.779494      -0.191839       1.951296                    0.996743      30.505902      83.202026       0.644267       0.358723      -1.143353      -0.001377       0.000667      -0.066849       0.066866      -0.000060      -0.006368      -0.000049       0.540451      -0.455401      -0.194325      -0.151882       0.346207             16.061237       9.710755       0.090787      -0.004107      29.055757      -0.013575       9.417199           0.772834
           52              O       8.100222       1.617728       6.043557      -1.055221      56.388836 0.88008464E+03  0.24006955E+05                                11.883836                            9.065958      -0.442673       1.843929                    0.996302      33.807213      95.647242       0.641149       0.350215      -1.142439       0.000799      -0.000517       0.002676       0.002840      -0.000970      -0.000293       0.000466       0.118961       0.227785      -0.097454       0.021523       0.075931             15.601317       9.166789      -0.037386       0.084147      26.856356       0.038104      10.780806           0.000002
           53              H       3.018274       6.118915      10.797734       0.115766       1.520196 0.11824799E+02  0.12700606E+03                                 2.112535                            1.949229      -1.291212       2.236482                    0.996102       3.942641      11.254837       0.473274       1.204934      -0.725313      -0.021086      -0.043555       0.014031       0.050384       0.006143      -0.008265      -0.004175      -0.019839      -0.029342      -0.016010      -0.002065       0.018074              2.195415       1.936605       0.386954      -0.343130       2.824500      -0.303820       1.825140          -0.000009
           54              H       4.976693       6.117721       9.332793       0.110142       1.526067 0.11864773E+02  0.12744298E+03                                 2.106756                            1.943385      -1.305609       2.225140                    0.996215       3.981488      11.336987       0.477705       1.193685      -0.727586       0.018124      -0.043888      -0.016121       0.050145      -0.005343      -0.008171       0.004736      -0.020577      -0.029969      -0.016155      -0.002057       0.018212              2.191337       1.941388      -0.388324      -0.348499       2.816653       0.313061       1.815972          -0.000001
           55              H       5.099003       0.458824       4.077843       0.110341       1.521824 0.11815977E+02  0.12673196E+03                                 2.100430                            1.937603      -1.291869       2.231929                    0.996406       3.961891      11.256567       0.479290       1.191492      -0.728243       0.019618       0.044298       0.016649       0.051229       0.006036       0.008223       0.004636      -0.020042      -0.026869      -0.015650      -0.002296       0.017946              2.185656       1.938931       0.393565       0.357081       2.793495       0.314777       1.824542           0.000070
           56              H       3.172583       0.481848       2.569989       0.112734       1.510125 0.11706728E+02  0.12532832E+03                                 2.093275                            1.931326      -1.289074       2.233844                    0.996059       3.954771      11.243337       0.478835       1.194832      -0.727389      -0.016914       0.043258      -0.015614       0.049001      -0.005286       0.008607      -0.005202      -0.021386      -0.027266      -0.016362      -0.002046       0.018408              2.176914       1.916261      -0.374713       0.340910       2.807474      -0.318899       1.807008           0.000124
           57              H      13.198087       2.800983       2.706417       0.112874       1.516923 0.11775996E+02  0.12622979E+03                                 2.098679                            1.936475      -1.295072       2.231785                    0.996374       3.952345      11.235956       0.478503       1.194146      -0.727644       0.018970      -0.042727      -0.014783       0.049031      -0.005971      -0.008563       0.004099      -0.020750      -0.027238      -0.016188      -0.001842       0.018029              2.182752       1.936279      -0.393133      -0.346664       2.801901       0.304141       1.810077           0.000132
           58              H      11.250227       2.800253       4.185392       0.112324       1.512132 0.11733838E+02  0.12567144E+03                                 2.093786                            1.932595      -1.287004       2.234529                    0.996216       3.955841      11.242969       0.479112       1.193639      -0.727685      -0.018690      -0.043564       0.016257       0.050114       0.005515      -0.008376      -0.004794      -0.020770      -0.028000      -0.016097      -0.002071       0.018168              2.177412       1.927473       0.381051      -0.346887       2.795030      -0.315109       1.809733           0.000070
           59              H      11.156505       3.776159       9.409036       0.109460       1.531110 0.11912121E+02  0.12804495E+03                                 2.109473                            1.945808      -1.297427       2.227980                    0.996129       3.981927      11.332520       0.478069       1.191907      -0.728051      -0.019341       0.044322      -0.016164       0.050988      -0.005878       0.008361      -0.004740      -0.019414      -0.028708      -0.015926      -0.002018       0.017944              2.194864       1.945018      -0.393414       0.357105       2.806753      -0.316792       1.832822          -0.000002
           60              H      13.082112       3.799581      10.919048       0.116163       1.507834 0.11708457E+02  0.12549111E+03                                 2.103446                            1.941356      -1.300951       2.233396                    0.995888       3.939905      11.248357       0.473424       1.207097      -0.724727       0.019414       0.043406       0.014120       0.049603       0.005643       0.008546       0.004924      -0.020282      -0.028046      -0.016175      -0.001976       0.018152              2.185376       1.911399       0.367692       0.337687       2.822469       0.316779       1.822259          -0.000013
           61              H      13.194676       0.470104       2.702503       0.112173       1.517912 0.11786773E+02  0.12637768E+03                                 2.099605                            1.937447      -1.290354       2.233567                    0.996286       3.955815      11.248271       0.478338       1.194252      -0.727608       0.019012       0.043577      -0.015356       0.049962       0.005717      -0.008174      -0.004243      -0.020411      -0.027984      -0.015827      -0.002038       0.017865              2.183448       1.933809       0.392789      -0.345693       2.804594      -0.305226       1.811943           0.000162
           62              H      11.245679       0.469573       4.185662       0.113487       1.510062 0.11719557E+02  0.12552574E+03                                 2.095872                            1.934600      -1.299790       2.230551                    0.996259       3.950314      11.240878       0.477510       1.197574      -0.726823      -0.018645       0.043348       0.016548       0.050005      -0.005541      -0.008357       0.004953      -0.020499      -0.027911      -0.016017      -0.002123       0.018140              2.179468       1.928518      -0.382729      -0.346218       2.799056       0.316088       1.810830           0.000063
           63              H      11.186392       6.107370       9.432786       0.113363       1.519075 0.11802328E+02  0.12664627E+03                                 2.104079                            1.941261      -1.301482       2.228371                    0.996218       3.965535      11.297942       0.476705       1.197379      -0.726788      -0.017255      -0.042634      -0.014780       0.048310       0.005513       0.008374       0.004606      -0.021261      -0.028814      -0.016301      -0.002078       0.018379              2.187776       1.922595       0.384240       0.341176       2.824242       0.309117       1.816490          -0.000002
           64              H      13.113136       6.130195      10.942528       0.114043       1.516488 0.11792744E+02  0.12656286E+03                                 2.107304                            1.945147      -1.286391       2.237930                    0.995983       3.948330      11.262902       0.474344       1.203155      -0.725655       0.020965      -0.044200       0.015724       0.051385      -0.005981       0.008377      -0.005226      -0.019944      -0.027798      -0.015911      -0.002398       0.018310              2.190305       1.931263      -0.375643       0.351251       2.803014      -0.323627       1.836639          -0.000008
           65              H       3.022660       3.787770      10.801782       0.114375       1.524896 0.11868355E+02  0.12758628E+03                                 2.116485                            1.952563      -1.299492       2.233290                    0.996022       3.949164      11.277032       0.472979       1.204622      -0.725387      -0.021004       0.043889       0.014817       0.050862      -0.006255      -0.008129       0.004144      -0.019392      -0.030840      -0.016039      -0.002116       0.018155              2.199470       1.936418      -0.387845      -0.343016       2.832557       0.306071       1.829436          -0.000011
           66              H       4.982053       3.787306       9.332523       0.111667       1.522074 0.11830933E+02  0.12698705E+03                                 2.103333                            1.940863      -1.292013       2.231042                    0.996150       3.972253      11.306071       0.477929       1.193994      -0.727549       0.018944       0.043411      -0.015473       0.049828       0.005265      -0.008470      -0.004851      -0.020451      -0.029566      -0.016362      -0.001799       0.018161              2.187316       1.937710       0.388144      -0.346387       2.811541      -0.312370       1.812697          -0.000001
           67              H       5.069278       2.789770       4.055172       0.113173       1.514014 0.11745775E+02  0.12585311E+03                                 2.097740                            1.935381      -1.301682       2.229462                    0.996230       3.952083      11.241060       0.478015       1.195866      -0.727220       0.017825      -0.043381       0.015377       0.049357      -0.005683       0.008234      -0.004430      -0.021343      -0.026438      -0.015875      -0.002204       0.018078              2.181503       1.919401      -0.385177       0.342419       2.814163      -0.308149       1.810946           0.000062
           68              H       3.141559       2.812263       2.547454       0.109017       1.522738 0.11829032E+02  0.12694162E+03                                 2.103350                            1.940245      -1.282727       2.235141                    0.996273       3.971344      11.296580       0.478251       1.193425      -0.727750      -0.018601      -0.045160      -0.017086       0.051743       0.005627       0.008865       0.005117      -0.020938      -0.025817      -0.016336      -0.001904       0.018240              2.188649       1.941836       0.385036       0.355749       2.798672       0.327160       1.825440           0.000163
           69              H       8.079431       4.932608       8.338263       0.447600       0.453409 0.28312231E+01  0.22147353E+02                                 1.131501                            1.115661      -1.246506       2.504517                    0.999887       2.112324       5.870919       0.474937       1.648626      -0.644115      -0.000494       0.000002       0.028483       0.028487       0.000062      -0.000217      -0.000054      -0.001173       0.049862      -0.008902      -0.007721       0.016623              1.150376       1.054968       0.000834      -0.004387       1.171002      -0.001168       1.225160          -0.000002
           70              H       8.074233       1.615074       5.182351       0.444981       0.458701 0.28744522E+01  0.22576496E+02                                 1.140896                            1.124503      -1.249124       2.500751                    0.999915       2.132781       5.944604       0.472724       1.649670      -0.643852      -0.000877      -0.000240      -0.028711       0.028726       0.000163      -0.000168       0.000196      -0.001366       0.048628      -0.008808      -0.007404       0.016212              1.160550       1.063428      -0.000727       0.010476       1.183253       0.001125       1.234969          -0.000002
           71              H       0.032973       1.640885       1.615403       0.447797       0.454971 0.28488845E+01  0.22320331E+02                                 1.135633                            1.120674      -1.244647       2.507836                    0.999878       2.103776       5.851853       0.472896       1.653159      -0.643669       0.000469       0.001300       0.028554       0.028587      -0.000003       0.000418      -0.000580      -0.002047       0.048505      -0.009115      -0.007075       0.016190              1.153431       1.061617      -0.002526       0.004341       1.170231       0.000713       1.228444          -0.000080
           72             Al      -0.004548       0.004379       0.009311       1.690365      44.129192 0.46801323E+03  0.11513047E+05                                13.504030                            9.052578      -0.522332       1.795148                    0.999390      28.274504      90.779466       0.379189       0.656625      -0.924488      -0.001675       0.011911       0.000307       0.012032       0.001160      -0.000958       0.041468       0.031508       0.016756      -0.049704       0.012997       0.036707             19.393896      16.677835      -0.133287      -0.010867      27.068615      -6.002347      14.435238          -0.003228
           73             Al       8.109480       6.595123       6.763883       1.729862      38.905893 0.41967754E+03  0.10072141E+05                                12.901892                            8.857919      -0.559145       1.794717                    0.999317      27.405146      87.636712       0.364016       0.701098      -0.907144      -0.000604      -0.000493      -0.001280       0.001499       0.000200       0.000751      -0.036715      -0.007540       0.004412      -0.034486      -0.004493       0.038979             18.202286      16.137407      -0.102361       0.033502      24.627164       4.905832      13.842286          -0.000007
           74             Al      -0.002599       3.283097       0.011200       1.690394      44.197030 0.46860727E+03  0.11529626E+05                                13.505920                            9.050840      -0.511654       1.798299                    0.999340      28.253176      90.675293       0.379752       0.655541      -0.925006       0.001760      -0.012817       0.001918       0.013079      -0.000385      -0.000002      -0.040839       0.028635       0.010234      -0.048286       0.012611       0.035675             19.402586      16.690625       0.089060      -0.033797      27.075890       6.028360      14.441243          -0.003198
           75             Al       8.114840       3.279846       6.753492       1.732781      38.658996 0.41673651E+03  0.99824248E+04                                12.846948                            8.825012      -0.552910       1.798244                    0.999267      27.272055      87.083074       0.364864       0.700810      -0.907380       0.000413       0.000401      -0.000254       0.000629      -0.001495      -0.000129       0.037110      -0.007746       0.002692      -0.035000      -0.004324       0.039324             18.119207      16.068320       0.097201       0.037946      24.506159      -4.877634      13.783143          -0.000007

******************************************************
Auxiliary information for the entire system
The total spin magnetic moment of the unit cell is   0.999728
The total net atomic charge of the unit cell is   0.000001
Accuracy of reproducing the electrostatic potential in the unit cell:
  The inner radius (bohr) =    5.0000
  The outer radius (bohr) =   12.0000
  Valid grid points have density less than (e/(bohr^3)) =    0.0001
  The number of valid grid points were=       119500
  The rms potential error without charges in kcal/mol is=      2.59466
  The rms potential error with partial charges in kcal/mol is=      0.72915
  The RRMSE value at monopole order=      0.28102
  The rms potential error with partial charges and cloud penetration in kcal/mol is=      0.71748
  The RRMSE value at monopole order with cloud penetration is=      0.27652
  The rms potential error with partial charges and atomic dipoles in kcal/mol is=      0.41524
  The RRMSE value at dipole order=      0.16004
  The rms potential error with partial charges, atomic dipoles and cloud penetration in kcal/mol is=      0.40021
  The RRMSE value at dipole order with cloud penetration=      0.15424

******************************************************
The electron densities and ab initio electrostatic potential were computed in VASP using the PBE functional and
projector augmented wave method. See the main text of the journal article for a description of computational details.
The atomic charges, dipoles, and quadrupoles were computed with the DDEC6 method as described in
(a) T. A. Manz and N. Gabaldon Limas, RSC Adv. 6 (2016) 47771-47801 DOI: 10.1039/c6ra04656h
(b) N. Gabaldon Limas and T. A. Manz, RSC Adv. 8 (2018) 2678-2707 DOI: 10.1039/c7ra11829e.
For each atom in the material, the electron cloud parameters were fit to the spherically averaged atom-in-material
electron density using radial positions for which this density was between 10^-4 and 10^-2 electrons per cubic bohr.
The polarizabilities, dispersion coefficients, and quantum Drude oscillator (QDO) parameters were fit using the MCLF method.
The magnetic structure of the system was optimized in VASP from the default ferromagnetic initial guess using spin polarization.
The atomic spin moments (ASMs) were computed on this optimized magnetic structure using the DDEC6 partition as inputs
to the method of T. A. Manz and D. S. Sholl, J. Chem. Theory Comput. 7 (2011) 4146-4164 DOI: 10.1021/ct200539n.
The RMSE and RRMSE were computed using a uniform grid with Ewald summation.
