# Supplementary material for: A collection of forcefield precursors for metal–organic frameworks
Source: RSC Adv. 2019 Nov 13;9(63):36492–507. doi: 10.1039/c9ra07327b (PMC9075174; doi:10.1039/c9ra07327b)
Supplement: RA-009-C9RA07327B-s3871 [file RA-009-C9RA07327B-s3871.xyz]

   76
jmolscript: load "" {1 1 1} spacegroup "x,y,z" unitcell [{      6.621800     0.000000     0.000000 }, {      0.000000    16.214800     0.000000 }, {      0.000000     0.000000    13.588600 }]
C      5.387232     0.557465    13.151455    -0.094337
C      2.079576     8.669081     6.352670    -0.094993
C      1.175436     7.578798    13.175778    -0.090831
C      4.489382    15.688792     6.387321    -0.092512
C      1.178813     8.683836     0.463915    -0.096441
C      4.485938     0.583895     7.257671    -0.093223
C      5.391205    15.674036     0.446657    -0.095283
C      2.075669     7.572312     7.239055    -0.092420
C      1.177753    15.678901     0.443532    -0.092890
C      4.483886     7.571825     7.248023    -0.091051
C      5.392463     8.687403     0.467584    -0.093425
C      2.077590     0.579355     7.254002    -0.094234
C      5.389086     7.583013    13.179719    -0.091420
C      2.081033    15.684900     6.384060    -0.091309
C      1.173913     0.562491    13.147650    -0.095102
C      4.487793     8.668432     6.360960    -0.095325
C     -0.024832    15.106843     0.904865    -0.032222
C     -0.022779    13.946674     1.870471     0.639501
C      3.277923     7.002848     7.703921    -0.034617
C      3.274083     5.841220     8.668576     0.641526
C     -0.023905     9.261732     0.918046    -0.030851
C     -0.023309    10.431954     1.872645     0.640525
C      3.279645     1.159845     7.705144    -0.032517
C      3.274613     2.329905     8.659064     0.640397
C     -0.030725     7.004956    12.725044    -0.034636
C      6.585777     5.836517    11.768135     0.636310
C      3.286598    15.109113     5.935636    -0.033954
C      3.287393    13.940350     4.979678     0.638550
C     -0.032381     1.136982    12.698683    -0.027945
C      6.585314     2.312555    11.751150     0.637997
C      3.285274     9.245193     5.904654    -0.029511
C      3.287657    10.420603     4.956442     0.638155
O      1.099285     2.786351    11.352324    -0.601936
O      4.425018    10.893103     4.559519    -0.601287
O      5.446960     5.363369    11.376240    -0.599602
O      2.150628    13.468499     4.582212    -0.603471
O      5.460535    10.905264     2.267394    -0.603351
O      2.135398     2.802728     9.050551    -0.602209
O      1.113058    13.480985     2.275547    -0.601427
O      4.408728     5.372288     9.073788    -0.603900
O      5.462853    13.472229     2.265356    -0.602657
O      2.136524     5.367423     9.060743    -0.602523
O      1.113787    10.904615     2.269840    -0.601318
O      4.409788     2.800620     9.062509    -0.601736
O      1.098557     5.365153    11.364554    -0.600561
O      4.423429    13.469634     4.579358    -0.599799
O      5.446497     2.791054    11.365641    -0.601862
O      2.150231    10.901534     4.569303    -0.602975
O      6.579553     4.089210     9.498431    -1.054982
O      3.283022    12.209582     2.703724    -1.056330
O     -0.027944    12.201799     4.136370    -1.055632
O      3.268719     4.080130    10.931485    -1.054716
H      4.438857     0.953592    12.819757     0.110899
H      1.133785     9.066505     6.014314     0.111104
H      2.121227     7.174076    12.846119     0.110798
H      5.437624    15.285368     6.063233     0.110200
H      2.127055     9.086125     0.789905     0.111917
H      5.431531     0.991697     7.584205     0.111542
H      4.445545    15.268829     0.776317     0.112194
H      1.127494     7.170671     7.564910     0.111701
H      2.125995    15.277585     0.770202     0.110812
H      5.429346     7.169536     7.581352     0.110056
H      4.446804     9.092287     0.796564     0.111531
H      1.129414     0.982617     7.577683     0.112345
H      4.440844     7.182346    12.853185     0.110830
H      1.135308    15.278557     6.057118     0.110508
H      2.119506     0.963159    12.812963     0.112177
H      5.435968     9.065533     6.029941     0.112793
H      3.266468     4.077698    11.793818     0.445621
H      6.577302     4.101534     8.636371     0.446756
H     -0.029070    12.216555     4.998295     0.446966
H      3.281963    12.236823     1.841935     0.447555
Al     1.614991     4.081103    10.209659     1.730340
Al     4.927215     4.082076    10.219443     1.729830
Al     4.938870    12.190611     3.417941     1.730766
Al     1.629029    12.191097     3.422697     1.731123

The following XYZ coordinates are in angstroms. Other properties are in atomic units.
The sperically averaged electron density of each atom fit to a function of the form exp(a - br)
eigen_1, eigen_2 and eigen_3 are the three eigenvalues of traceless quadrupole moment tensor
  atom number  atomic symbol              X              Y              Z     net charge C6 coefficient C8 coefficient C10 coefficient fluctuating dipole atomic polarizability isotropic forcefield polarizability              a              b squared Pearson coefficient          <r^3>          <r^4>         wp_QDO          m_QDO          q_QDO       dipole_x       dipole_y       dipole_z         dipole            Qxy            Qxz            Qyz     Q(x^2-y^2)  Q(3z^2 - R^2)        eigen_1        eigen_2        eigen_3 static polarizability      alpha(xx)      alpha(xy)      alpha(xz)      alpha(yy)      alpha(yz)      alpha(zz) atomic spin moment
            1              C       5.387232       0.557465      13.151455      -0.094337      40.489883 0.48939779E+03  0.11820674E+05                                10.205342                            7.348238       0.060238       1.979832                    0.999531      30.002147      86.685969       0.612901       0.413748      -1.068685       0.033679      -0.012359       0.008269       0.036816      -0.017934       0.018009       0.014593       0.020910       0.007266      -0.034932       0.009889       0.025043             12.603356      11.970748       0.811739      -0.616455      14.109968      -7.825147      11.729353          -0.000007
            2              C       2.079576       8.669081       6.352670      -0.094993      40.551987 0.49050582E+03  0.11854369E+05                                10.217420                            7.357856       0.056697       1.978348                    0.999524      30.028128      86.791984       0.612325       0.413895      -1.068569       0.034005      -0.012221       0.007724       0.036951      -0.018730       0.017775       0.015062       0.021953       0.009097      -0.035913       0.010628       0.025286             12.621124      11.980634       0.841378      -0.622359      14.119372      -7.842082      11.763365          -0.000007
            3              C       1.175436       7.578798      13.175778      -0.090831      40.342717 0.48799923E+03  0.11777275E+05                                10.177211                            7.334697       0.065101       1.981601                    0.999500      29.955459      86.487227       0.613909       0.413406      -1.069014      -0.036752       0.013726       0.005584       0.039627      -0.018893      -0.015294      -0.013919       0.022701       0.010105      -0.034209       0.010452       0.023757             12.558004      11.953241       0.806276       0.651449      14.078587       7.774386      11.642186          -0.000007
            4              C       4.489382      15.688792       6.387321      -0.092512      40.424709 0.48899449E+03  0.11807702E+05                                10.191859                            7.343498       0.062172       1.980471                    0.999527      29.988624      86.615958       0.613354       0.413555      -1.068881      -0.036058       0.012972       0.003697       0.038498      -0.019581      -0.015495      -0.014591       0.024522       0.011847      -0.035652       0.011106       0.024546             12.576547      11.971159       0.792769       0.644530      14.147069       7.779535      11.611414          -0.000006
            5              C       1.178813       8.683836       0.463915      -0.096441      40.603474 0.49179211E+03  0.11893207E+05                                10.225782                            7.368089       0.056540       1.978160                    0.999546      30.062297      86.918286       0.611828       0.413961      -1.068529      -0.035156      -0.014009      -0.006824       0.038455       0.019054       0.016700      -0.014316       0.020522       0.010276      -0.034955       0.010798       0.024157             12.620759      12.001769      -0.803806      -0.646963      14.160014       7.819120      11.700493          -0.000007
            6              C       4.485938       0.583895       7.257671      -0.093223      40.467060 0.48993602E+03  0.11836209E+05                                10.199898                            7.351247       0.055925       1.978236                    0.999562      30.010162      86.701266       0.612941       0.413632      -1.068824      -0.036106      -0.015011      -0.006592       0.039653       0.018632       0.016212      -0.013312       0.020106       0.012248      -0.033771       0.010148       0.023623             12.585814      11.977766      -0.810552      -0.653915      14.163428       7.783476      11.616249          -0.000007
            7              C       5.391205      15.674036       0.446657      -0.095283      40.539662 0.49014427E+03  0.11842347E+05                                10.209856                            7.351134       0.061112       1.979483                    0.999528      30.031378      86.762991       0.613163       0.413443      -1.068960       0.037842       0.013781      -0.007548       0.040974       0.017094      -0.016240       0.015353       0.020767       0.012008      -0.034196       0.011228       0.022968             12.611292      11.971051      -0.802490       0.678557      14.097977      -7.840230      11.764849          -0.000007
            8              C       2.075669       7.572312       7.239055      -0.092420      40.502574 0.48954279E+03  0.11824806E+05                                10.206434                            7.348585       0.064461       1.980716                    0.999522      30.008048      86.699450       0.612992       0.413664      -1.068761       0.038296       0.013278      -0.007409       0.041204       0.017385      -0.016035       0.014670       0.021809       0.009635      -0.033861       0.010504       0.023357             12.607569      11.968896      -0.778829       0.669769      14.076551      -7.838779      11.777261          -0.000007
            9              C       1.177753      15.678901       0.443532      -0.092890      40.532205 0.49027708E+03  0.11846815E+05                                10.210730                            7.354064       0.058892       1.978980                    0.999562      30.027013      86.765922       0.612776       0.413661      -1.068778      -0.036393       0.012293      -0.007477       0.039134      -0.018300       0.015203       0.015203       0.022675       0.008531      -0.034574       0.011352       0.023222             12.606366      11.981786       0.784577      -0.660511      14.081691      -7.827443      11.755622          -0.000007
           10              C       4.483886       7.571825       7.248023      -0.091051      40.456124 0.48924235E+03  0.11815321E+05                                10.197931                            7.345774       0.057014       1.978667                    0.999563      29.995162      86.644115       0.613200       0.413602      -1.068839      -0.036204       0.012317      -0.006738       0.038831      -0.019178       0.015861       0.013656       0.020245       0.008026      -0.034031       0.010297       0.023734             12.592649      11.965711       0.811455      -0.658929      14.056656      -7.821506      11.755579          -0.000007
           11              C       5.392463       8.687403       0.467584      -0.093425      40.479194 0.48957819E+03  0.11825736E+05                                10.201771                            7.347961       0.061875       1.980056                    0.999573      30.011414      86.706135       0.613136       0.413564      -1.068838       0.036433      -0.014376      -0.006508       0.039704      -0.020946      -0.014196      -0.015075       0.020501       0.010604      -0.035678       0.012619       0.023059             12.597326      11.963882       0.811224       0.649683      14.143372       7.814324      11.684725          -0.000007
           12              C       2.077590       0.579355       7.254002      -0.094234      40.493429 0.48958587E+03  0.11826649E+05                                10.206283                            7.349786       0.062830       1.980455                    0.999530      30.012119      86.727132       0.612804       0.413763      -1.068648       0.037727      -0.014622      -0.006094       0.040918      -0.019803      -0.014279      -0.014105       0.020868       0.012374      -0.034388       0.011741       0.022647             12.602484      11.970603       0.797565       0.641642      14.195392       7.809358      11.641459          -0.000007
           13              C       5.389086       7.583013      13.179719      -0.091420      40.412900 0.48829902E+03  0.11787552E+05                                10.192374                            7.339623       0.061083       1.980262                    0.999523      29.974923      86.584177       0.613303       0.413707      -1.068707       0.037451       0.012469       0.005416       0.039842       0.018590       0.014280      -0.015416       0.023653       0.009414      -0.034718       0.011846       0.022873             12.586423      11.953546      -0.797959      -0.645453      14.125381       7.810218      11.680340          -0.000007
           14              C       2.081033      15.684900       6.384060      -0.091309      40.424013 0.48856959E+03  0.11795780E+05                                10.195705                            7.342906       0.058168       1.979313                    0.999498      29.978573      86.602460       0.613007       0.413848      -1.068611       0.036674       0.011953       0.005764       0.039001       0.017555       0.015262      -0.014997       0.022334       0.008943      -0.033905       0.011015       0.022890             12.590115      11.956001      -0.810165      -0.657879      14.178709       7.805373      11.635636          -0.000007
           15              C       1.173913       0.562491      13.147650      -0.095102      40.473534 0.48973174E+03  0.11829383E+05                                10.198185                            7.347483       0.061805       1.980056                    0.999515      30.008301      86.673221       0.613412       0.413381      -1.069046      -0.036295      -0.012365       0.008627       0.039302       0.018253      -0.016545       0.014657       0.020298       0.007532      -0.034399       0.010721       0.023678             12.589067      11.968940      -0.827136       0.631415      14.085158      -7.808093      11.713103          -0.000007
           16              C       4.487793       8.668432       6.360960      -0.095325      40.529144 0.49035298E+03  0.11849093E+05                                10.211134                            7.354972       0.058665       1.978949                    0.999542      30.022864      86.755210       0.612696       0.413699      -1.068755      -0.037813      -0.012788       0.008375       0.040786       0.017317      -0.014684       0.015288       0.021464       0.003488      -0.033333       0.011003       0.022330             12.608450      11.981554      -0.806294       0.628795      14.090292      -7.827382      11.753506          -0.000007
           17              C      -0.024832      15.106843       0.904865      -0.032222      43.028441 0.45278689E+03  0.10654268E+05                                10.632726                            7.017108      -0.040740       1.984122                    0.999015      27.611192      77.038210       0.638297       0.407806      -1.079763      -0.001342       0.040801      -0.028462       0.049765      -0.000786       0.000605       0.013809      -0.012998       0.033338      -0.012325      -0.008418       0.020743             14.561056      11.720245      -0.002209       0.005469      17.593546     -10.608506      14.369376          -0.000004
           18              C      -0.022779      13.946674       1.870471       0.639501      27.598727 0.25334248E+03  0.52457129E+04                                 8.494714                            5.660679       0.077113       2.096999                    0.999555      21.603089      59.829010       0.623662       0.474308      -1.021912       0.000019      -0.051147       0.057500       0.076956       0.000546       0.000152       0.084443      -0.027201       0.104176      -0.071129      -0.030962       0.102091             11.369307      10.917202      -0.002399       0.037825      12.756897      -6.970321      10.433821          -0.000002
           19              C       3.277923       7.002848       7.703921      -0.034617      43.105882 0.45384570E+03  0.10684750E+05                                10.641941                            7.022967      -0.035007       1.985514                    0.999046      27.644874      77.136491       0.638389       0.407534      -1.080011       0.000260       0.039733      -0.028401       0.048840       0.000357       0.000087       0.014677      -0.015007       0.036110      -0.013536      -0.008823       0.022359             14.576788      11.729209       0.020595       0.002103      17.624411     -10.620724      14.376743          -0.000004
           20              C       3.274083       5.841220       8.668576       0.641526      27.566071 0.25315571E+03  0.52410374E+04                                 8.489337                            5.659269       0.078632       2.097464                    0.999524      21.593076      59.802570       0.623609       0.474421      -1.021820       0.000524      -0.050999       0.057327       0.076730      -0.000692      -0.000133       0.085188      -0.024797       0.101629      -0.072663      -0.029334       0.101997             11.361171      10.904927       0.027981       0.007511      12.769083      -6.960767      10.409503          -0.000002
           21              C      -0.023905       9.261732       0.918046      -0.030851      42.981809 0.45308502E+03  0.10663124E+05                                10.624947                            7.019318      -0.030922       1.987025                    0.999014      27.617484      77.064446       0.638205       0.407795      -1.079762       0.002701      -0.040686      -0.030188       0.050734      -0.001535      -0.000798      -0.012775      -0.011128       0.037565      -0.012555      -0.007741       0.020296             14.535788      11.714364      -0.004596      -0.005035      17.692220      10.552355      14.200781          -0.000004
           22              C      -0.023309      10.431954       1.872645       0.640525      27.568108 0.25391442E+03  0.52604788E+04                                 8.490800                            5.668795       0.073875       2.096069                    0.999560      21.604032      59.846710       0.622935       0.474598      -1.021765      -0.001844       0.051717       0.055508       0.075890      -0.000145       0.000804      -0.084083      -0.023453       0.101242      -0.072006      -0.028601       0.100607             11.350749      10.899464       0.009369       0.012989      12.830658       6.931214      10.322125          -0.000002
           23              C       3.279645       1.159845       7.705144      -0.032517      43.030977 0.45355492E+03  0.10676630E+05                                10.630400                            7.021610      -0.032671       1.986149                    0.998977      27.636818      77.119708       0.638303       0.407638      -1.079898       0.000953      -0.040397      -0.030468       0.050608      -0.000689       0.000481      -0.013364      -0.012037       0.040701      -0.012848      -0.008734       0.021582             14.542988      11.723612      -0.017788      -0.014113      17.725799      10.552773      14.179553          -0.000004
           24              C       3.274613       2.329905       8.659064       0.640397      27.578181 0.25384138E+03  0.52584054E+04                                 8.489918                            5.666108       0.080834       2.097939                    0.999515      21.609444      59.851746       0.623413       0.474284      -1.021969      -0.000178       0.050971       0.056742       0.076274       0.000937      -0.001143      -0.084596      -0.024066       0.102411      -0.072283      -0.029118       0.101401             11.350807      10.904429      -0.024025       0.003406      12.828421       6.930921      10.319570          -0.000002
           25              C      -0.030725       7.004956      12.725044      -0.034636      43.233555 0.45540675E+03  0.10732775E+05                                10.669556                            7.040451      -0.046790       1.981465                    0.999011      27.688081      77.346266       0.636738       0.408162      -1.079388       0.001047       0.037952       0.028013       0.047183       0.000258       0.000340      -0.013337      -0.016473       0.038391      -0.014657      -0.007080       0.021737             14.613543      11.757292       0.018006       0.013439      17.770431      10.634112      14.312906          -0.000004
           26              C       6.585777       5.836517      11.768135       0.636310      27.683523 0.25455242E+03  0.52762049E+04                                 8.506737                            5.670904       0.076069       2.096159                    0.999523      21.642742      59.938462       0.623739       0.473760      -1.022371       0.000628      -0.051412      -0.055167       0.075413      -0.000789      -0.000383      -0.085628      -0.025691       0.101508      -0.072836      -0.029747       0.102583             11.384560      10.918600       0.021479      -0.004238      12.843475       6.977530      10.391605          -0.000002
           27              C       3.286598      15.109113       5.935636      -0.033954      43.116917 0.45410042E+03  0.10692673E+05                                10.644940                            7.026141      -0.039072       1.984049                    0.999071      27.652058      77.173529       0.638056       0.407674      -1.079875       0.000875       0.038892       0.028308       0.048111      -0.002034       0.002431      -0.012728      -0.016305       0.036626      -0.014551      -0.006564       0.021114             14.575938      11.734747       0.006224       0.005278      17.749628      10.596150      14.243438          -0.000004
           28              C       3.287393      13.940350       4.979678       0.638550      27.633142 0.25385830E+03  0.52586961E+04                                 8.500039                            5.665406       0.075179       2.095997                    0.999528      21.616976      59.866785       0.623616       0.474135      -1.022078      -0.002868      -0.052559      -0.056181       0.076987       0.000422       0.001478      -0.085314      -0.027410       0.100154      -0.072070      -0.030365       0.102435             11.376256      10.916495      -0.008933      -0.013557      12.836016       6.969543      10.376258          -0.000002
           29              C      -0.032381       1.136982      12.698683      -0.027945      42.951905 0.45234992E+03  0.10642996E+05                                10.628887                            7.019814      -0.043523       1.983606                    0.999060      27.580784      76.987103       0.637248       0.408515      -1.079134      -0.000677      -0.042984       0.027752       0.051169       0.000177      -0.000716       0.011900      -0.012311       0.032515      -0.011648      -0.007075       0.018723             14.545817      11.717633      -0.011496       0.008819      17.762890     -10.555617      14.156928          -0.000004
           30              C       6.585314       2.312555      11.751150       0.637997      27.641802 0.25438062E+03  0.52720251E+04                                 8.500419                            5.670607       0.079188       2.097235                    0.999564      21.630621      59.911433       0.623457       0.474031      -1.022173      -0.000299       0.054692      -0.055784       0.078123       0.000585       0.000122       0.084869      -0.022890       0.105770      -0.072828      -0.029071       0.101900             11.368025      10.919868      -0.027277      -0.008558      12.902539      -6.936148      10.281670          -0.000002
           31              C       3.285274       9.245193       5.904654      -0.029511      42.948938 0.45244198E+03  0.10644161E+05                                10.621132                            7.015329      -0.034775       1.986238                    0.999003      27.589899      76.972466       0.638253       0.407910      -1.079691      -0.001494      -0.041578       0.028021       0.050161      -0.000800      -0.001821       0.012376      -0.011870       0.035336      -0.011968      -0.007762       0.019730             14.537135      11.705659       0.010667       0.006120      17.745176     -10.552215      14.160569          -0.000004
           32              C       3.287657      10.420603       4.956442       0.638155      27.664328 0.25474217E+03  0.52815742E+04                                 8.505987                            5.675378       0.076666       2.096286                    0.999581      21.643761      59.966219       0.623051       0.474155      -1.022071      -0.000450       0.054306      -0.055257       0.077477      -0.000322       0.000839       0.084547      -0.023223       0.107798      -0.072376      -0.029566       0.101941             11.376738      10.915984       0.002562      -0.036497      12.920455      -6.945193      10.293776          -0.000002
           33              O       1.099285       2.786351      11.352324      -0.601936      43.174971 0.56182781E+03  0.13625351E+05                                 9.828669                            7.271485       0.201396       2.120629                    0.998341      27.434750      71.910680       0.715628       0.352918      -1.146400      -0.035178      -0.044963       0.020210       0.060561       0.027267      -0.014646       0.071517       0.050299       0.007777      -0.092828       0.030686       0.062143             12.553023      15.021422       5.456954      -5.007458      12.285020      -5.274977      10.352626          -0.000005
           34              O       4.425018      10.893103       4.559519      -0.601287      43.090918 0.56129991E+03  0.13608838E+05                                 9.814015                            7.267420       0.200692       2.120525                    0.998297      27.428010      71.874383       0.715951       0.352855      -1.146494      -0.034279      -0.044531       0.020521       0.059826       0.027814      -0.015054       0.071318       0.050876       0.009507      -0.093103       0.031061       0.062042             12.526515      14.990274       5.433180      -5.009878      12.252847      -5.244661      10.336423          -0.000005
           35              O       5.446960       5.363369      11.376240      -0.599602      42.991958 0.55940201E+03  0.13551565E+05                                 9.801471                            7.255257       0.197133       2.119364                    0.998223      27.402172      71.780695       0.716519       0.352868      -1.146465       0.037215       0.044755       0.019122       0.061267       0.027771       0.014891      -0.072218       0.050818      -0.004559      -0.094125       0.032530       0.061595             12.515994      15.003461       5.428514       4.997036      12.184928       5.254214      10.359593          -0.000005
           36              O       2.150628      13.468499       4.582212      -0.603471      43.253598 0.56233954E+03  0.13641304E+05                                 9.841388                            7.274233       0.197675       2.118672                    0.998265      27.459331      71.992022       0.715553       0.352864      -1.146407       0.034542       0.043506       0.019635       0.058919       0.027033       0.013475      -0.073004       0.046983       0.000626      -0.093067       0.029278       0.063789             12.580994      15.078557       5.451234       5.035053      12.237344       5.298278      10.427081          -0.000004
           37              O       5.460535      10.905264       2.267394      -0.603351      43.131902 0.56247842E+03  0.13645211E+05                                 9.821851                            7.275600       0.161277       2.107251                    0.998260      27.455007      71.976859       0.715432       0.352909      -1.146396       0.034152      -0.043409      -0.019027       0.058419      -0.025510      -0.014217      -0.072055       0.047127       0.004034      -0.091812       0.029194       0.062618             12.535705      14.975273      -5.422628      -5.006662      12.258374       5.257858      10.373468          -0.000005
           38              O       2.135398       2.802728       9.050551      -0.602209      43.097473 0.56185233E+03  0.13627363E+05                                 9.819930                            7.273813       0.197414       2.118997                    0.998319      27.448840      71.973230       0.715127       0.353129      -1.146122       0.034815      -0.042230      -0.021376       0.058757      -0.026556      -0.015685      -0.071693       0.046810      -0.000136      -0.092341       0.030556       0.061785             12.534203      15.026583      -5.433882      -4.995534      12.226414       5.239171      10.349612          -0.000004
           39              O       1.113058      13.480985       2.275547      -0.601427      43.218482 0.56127659E+03  0.13608257E+05                                 9.834296                            7.266749       0.192304       2.117807                    0.998264      27.418759      71.852284       0.716054       0.352805      -1.146524      -0.036008       0.044716      -0.019116       0.060510      -0.027589       0.015601       0.071968       0.050189       0.001003      -0.093760       0.032028       0.061732             12.572013      15.118069      -5.429683       5.075285      12.158327      -5.276520      10.439642          -0.000004
           40              O       4.408728       5.372288       9.073788      -0.603900      43.388519 0.56417071E+03  0.13696870E+05                                 9.861009                            7.286920       0.192224       2.116786                    0.998300      27.470794      72.051691       0.714803       0.352946      -1.146339      -0.034501       0.043609      -0.019437       0.058905      -0.025745       0.013592       0.072484       0.049143       0.004718      -0.092602       0.029699       0.062903             12.607133      15.108601      -5.446941       5.078891      12.250211      -5.304980      10.462587          -0.000005
           41              O       5.462853      13.472229       2.265356      -0.602657      43.272696 0.56250547E+03  0.13646631E+05                                 9.845753                            7.276543       0.192083       2.117572                    0.998266      27.448647      71.972531       0.715242       0.352984      -1.146285       0.036280       0.043757      -0.020199       0.060323       0.026661      -0.014919       0.072104       0.048096      -0.000837      -0.092852       0.030789       0.062064             12.586796      15.105490       5.466682      -5.024293      12.243731      -5.291417      10.411166          -0.000004
           42              O       2.136524       5.367423       9.060743      -0.602523      43.254854 0.56275770E+03  0.13654388E+05                                 9.842566                            7.278459       0.195282       2.118045                    0.998298      27.455561      71.996823       0.715100       0.353011      -1.146254       0.035897       0.043797      -0.019911       0.060027       0.026771      -0.015143       0.071920       0.049433      -0.001780      -0.093145       0.031654       0.061491             12.577665      15.094249       5.460423      -5.027228      12.245920      -5.268152      10.392827          -0.000004
           43              O       1.113787      10.904615       2.269840      -0.601318      43.067053 0.56161133E+03  0.13619523E+05                                 9.813822                            7.271669       0.191095       2.117033                    0.998292      27.438984      71.932910       0.715346       0.353072      -1.146213      -0.035074      -0.044113      -0.020356       0.059921       0.028358       0.015372      -0.070664       0.048356      -0.000082      -0.092364       0.031345       0.061019             12.521533      14.984454       5.422871       5.006423      12.222080       5.246675      10.358065          -0.000005
           44              O       4.409788       2.800620       9.062509      -0.601736      43.146100 0.56187872E+03  0.13627293E+05                                 9.824700                            7.272582       0.198014       2.119317                    0.998303      27.435501      71.921397       0.715440       0.352993      -1.146306      -0.035064      -0.042580      -0.020318       0.058782       0.026749       0.014577      -0.071346       0.047126       0.001339      -0.091789       0.029935       0.061854             12.544918      15.015629       5.423308       5.029174      12.224048       5.268868      10.395075          -0.000005
           45              O       1.098557       5.365153      11.364554      -0.600561      43.116586 0.56041473E+03  0.13582175E+05                                 9.819762                            7.261624       0.194137       2.118490                    0.998240      27.409157      71.813970       0.716237       0.352849      -1.146485      -0.035313       0.044330       0.018996       0.059774      -0.027682      -0.014426      -0.072581       0.050137       0.001206      -0.093978       0.031269       0.062709             12.547917      15.012639      -5.432475      -5.041026      12.207970       5.297477      10.423141          -0.000005
           46              O       4.423429      13.469634       4.579358      -0.599799      43.053559 0.55955879E+03  0.13556467E+05                                 9.810874                            7.256472       0.194648       2.118802                    0.998305      27.399793      71.780051       0.716422       0.352888      -1.146436      -0.037017       0.045030       0.019490       0.061464      -0.028862      -0.015627      -0.071817       0.049563      -0.004609      -0.094095       0.032541       0.061554             12.534780      15.058333      -5.435253      -5.021866      12.163417       5.266946      10.382588          -0.000005
           47              O       5.446497       2.791054      11.365641      -0.601862      43.046811 0.56066583E+03  0.13590191E+05                                 9.809087                            7.263544       0.198296       2.119307                    0.998306      27.433892      71.890948       0.716078       0.352878      -1.146428       0.034897      -0.044286       0.019648       0.059708      -0.027414       0.014748       0.071752       0.050781       0.004438      -0.093310       0.031371       0.061939             12.520376      15.008698      -5.468196       4.951732      12.276071      -5.232717      10.276359          -0.000005
           48              O       2.150231      10.901534       4.569303      -0.602975      43.161113 0.56265530E+03  0.13651417E+05                                 9.828384                            7.278195       0.195762       2.118052                    0.998355      27.465571      72.024099       0.715047       0.353050      -1.146211       0.035013      -0.044847       0.020695       0.060543      -0.026490       0.013793       0.072234       0.046922       0.003208      -0.092176       0.029097       0.063079             12.546542      14.978484      -5.473429       4.961634      12.349084      -5.263181      10.312057          -0.000005
           49              O       6.579553       4.089210       9.498431      -1.054982      56.489312 0.87844333E+03  0.23953099E+05                                11.903688                            9.059675      -0.452315       1.841711                    0.996266      33.773106      95.559933       0.641085       0.350383      -1.142202      -0.000619       0.000103       0.000688       0.000931       0.000029      -0.001860      -0.000096      -0.120382       0.229413      -0.098446       0.021955       0.076491             15.650329      26.981619      -0.000793       0.030467       9.179284      -0.035748      10.790083          -0.000003
           50              O       3.283022      12.209582       2.703724      -1.056330      56.631721 0.88135267E+03  0.24050992E+05                                11.930374                            9.080981      -0.451335       1.841319                    0.996276      33.807115      95.676046       0.639699       0.350871      -1.141867       0.000391       0.000803       0.001444       0.001698      -0.000092       0.001150       0.000027      -0.121419       0.225403      -0.098285       0.023143       0.075142             15.684994      27.051553      -0.000295       0.006666       9.200856      -0.083576      10.802574          -0.000003
           51              O      -0.027944      12.201799       4.136370      -1.055632      56.524255 0.87997492E+03  0.24006875E+05                                11.906577                            9.066619      -0.457353       1.839658                    0.996380      33.807887      95.702610       0.640898       0.350309      -1.142188      -0.000197       0.000787      -0.000216       0.000840       0.000406       0.000686      -0.000626      -0.119063       0.228588      -0.097633       0.021428       0.076206             15.644811      26.943284      -0.001408      -0.007676       9.179461       0.050618      10.811689          -0.000003
           52              O       3.268719       4.080130      10.931485      -1.054716      56.571053 0.88143589E+03  0.24057816E+05                                11.915545                            9.076525      -0.462552       1.837282                    0.996358      33.835762      95.818011       0.640267       0.350493      -1.141985      -0.000448       0.000863       0.001015       0.001406       0.001067      -0.001160      -0.000381      -0.120197       0.231205      -0.098650       0.021571       0.077079             15.652172      26.951880      -0.000994      -0.033901       9.184171      -0.002744      10.820464          -0.000003
           53              H       4.438857       0.953592      12.819757       0.110899       1.518164 0.11785921E+02  0.12644171E+03                                 2.103927                            1.940302      -1.301919       2.227730                    0.996124       3.974114      11.325636       0.476621       1.197861      -0.726626      -0.043661       0.017771      -0.016779       0.050037      -0.005033       0.005071      -0.008809       0.021577      -0.024888      -0.016321      -0.001682       0.018003              2.189059       2.816465      -0.374397       0.328068       1.920715      -0.350984       1.829998          -0.000003
           54              H       1.133785       9.066505       6.014314       0.111104       1.517315 0.11781896E+02  0.12638238E+03                                 2.102638                            1.939575      -1.296733       2.229805                    0.996167       3.973741      11.322278       0.476876       1.197373      -0.726731      -0.043510       0.018082      -0.017394       0.050226      -0.005040       0.005416      -0.008754       0.021575      -0.024895      -0.016275      -0.001899       0.018174              2.187831       2.806796      -0.373441       0.331484       1.921861      -0.354282       1.834836          -0.000003
           55              H       2.121227       7.174076      12.846119       0.110798       1.523757 0.11837733E+02  0.12711192E+03                                 2.107434                            1.943278      -1.304921       2.226030                    0.996061       3.976922      11.331463       0.476821       1.196279      -0.727009       0.043759      -0.018362      -0.016744       0.050323      -0.005450      -0.005066       0.008772       0.021098      -0.026141      -0.016317      -0.001884       0.018201              2.192856       2.816493      -0.382418      -0.325249       1.930086       0.354441       1.831987          -0.000003
           56              H       5.437624      15.285368       6.063233       0.110200       1.526234 0.11860157E+02  0.12740263E+03                                 2.108720                            1.944342      -1.304098       2.225803                    0.996122       3.981337      11.343258       0.477015       1.195326      -0.727212       0.044264      -0.018343      -0.016182       0.050573      -0.005205      -0.004899       0.008603       0.020761      -0.026568      -0.016134      -0.001753       0.017888              2.194001       2.824377      -0.382836      -0.321459       1.930040       0.351410       1.827585          -0.000003
           57              H       2.127055       9.086125       0.789905       0.111917       1.514611 0.11757524E+02  0.12604992E+03                                 2.100037                            1.937572      -1.289026       2.233698                    0.996248       3.966512      11.296814       0.477143       1.197377      -0.726763       0.043453       0.018453       0.016467       0.049998       0.005163       0.004837       0.008603       0.021274      -0.026275      -0.016204      -0.001787       0.017992              2.184386       2.809850       0.377225       0.320542       1.920245       0.348064       1.823062          -0.000003
           58              H       5.431531       0.991697       7.584205       0.111542       1.520234 0.11808918E+02  0.12673569E+03                                 2.104884                            1.941486      -1.297213       2.229558                    0.996148       3.973153      11.320781       0.476791       1.196987      -0.726841       0.043518       0.018698       0.016219       0.050064       0.005281       0.005247       0.008466       0.020822      -0.026332      -0.015990      -0.002081       0.018070              2.190081       2.811627       0.383175       0.321709       1.931127       0.352772       1.827490          -0.000003
           59              H       4.445545      15.268829       0.776317       0.112194       1.517760 0.11782481E+02  0.12637402E+03                                 2.102005                            1.938812      -1.308178       2.225170                    0.996168       3.969606      11.305108       0.477330       1.196372      -0.726976      -0.042919      -0.017934       0.016401       0.049322       0.005602      -0.004935      -0.008422       0.020885      -0.025232      -0.015816      -0.002150       0.017966              2.187122       2.805690       0.381020      -0.323165       1.926332      -0.354631       1.829344          -0.000003
           60              H       1.127494       7.170671       7.564910       0.111701       1.518781 0.11790569E+02  0.12648094E+03                                 2.102849                            1.939418      -1.308343       2.225234                    0.996154       3.970982      11.309485       0.477283       1.196298      -0.726996      -0.043311      -0.017843       0.016431       0.049641       0.005547      -0.004632      -0.008437       0.021219      -0.025440      -0.015928      -0.002016       0.017945              2.187766       2.814081       0.379047      -0.321621       1.922459      -0.350889       1.826758          -0.000003
           61              H       2.125995      15.277585       0.770202       0.110812       1.519686 0.11799108E+02  0.12658887E+03                                 2.103294                            1.939842      -1.298370       2.229001                    0.996248       3.972770      11.313383       0.477359       1.195955      -0.727086       0.043873      -0.017821       0.017224       0.050390      -0.005298       0.004249      -0.008440       0.020980      -0.025565      -0.015896      -0.001662       0.017558              2.188144       2.815140      -0.379503       0.321910       1.922045      -0.350852       1.827246          -0.000003
           62              H       5.429346       7.169536       7.581352       0.110056       1.521603 0.11817461E+02  0.12682432E+03                                 2.104203                            1.940668      -1.301636       2.227118                    0.996137       3.976216      11.321792       0.477549       1.195115      -0.727275       0.044457      -0.017967       0.017462       0.051031      -0.005498       0.004805      -0.008554       0.020601      -0.024745      -0.015829      -0.001868       0.017697              2.189484       2.809606      -0.379485       0.326681       1.925259      -0.355027       1.833586          -0.000003
           63              H       4.446804       9.092287       0.796564       0.111531       1.522061 0.11826660E+02  0.12697818E+03                                 2.106665                            1.942987      -1.306824       2.225412                    0.996173       3.976738      11.334610       0.476574       1.197040      -0.726808      -0.043337       0.018172       0.016862       0.049926      -0.005469      -0.005062       0.008390       0.021204      -0.026143      -0.015962      -0.002226       0.018188              2.192019       2.813344      -0.380965      -0.324382       1.930704       0.354204       1.832010          -0.000003
           64              H       1.129414       0.982617       7.577683       0.112345       1.519925 0.11805637E+02  0.12671340E+03                                 2.106016                            1.942274      -1.305996       2.226094                    0.996210       3.973572      11.328895       0.476223       1.198293      -0.726519      -0.042899       0.017824       0.016028       0.049141      -0.005428      -0.005032       0.008383       0.021212      -0.027108      -0.016078      -0.002203       0.018281              2.191183       2.819023      -0.380867      -0.320494       1.928464       0.350565       1.826062          -0.000003
           65              H       4.440844       7.182346      12.853185       0.110830       1.524575 0.11845099E+02  0.12720137E+03                                 2.107042                            1.942946      -1.303184       2.226144                    0.996093       3.980085      11.338190       0.477242       1.195127      -0.727238      -0.043776      -0.018001      -0.016536       0.050138       0.005247       0.005082       0.008563       0.020942      -0.026267      -0.016098      -0.001925       0.018023              2.192191       2.820874       0.379547       0.323142       1.926447       0.351844       1.829252          -0.000003
           66              H       1.135308      15.278557       6.057118       0.110508       1.521981 0.11819229E+02  0.12683706E+03                                 2.103577                            1.940028      -1.298485       2.228726                    0.996150       3.975865      11.317312       0.477960       1.194147      -0.727485      -0.043760      -0.018757      -0.016777       0.050480       0.005269       0.004989       0.008568       0.020999      -0.026190      -0.016102      -0.001899       0.018001              2.188815       2.809041       0.382760       0.321759       1.930403       0.354303       1.827002          -0.000003
           67              H       2.119506       0.963159      12.812963       0.112177       1.516372 0.11770808E+02  0.12623703E+03                                 2.102167                            1.938974      -1.301438       2.228312                    0.996134       3.969458      11.309863       0.476823       1.197757      -0.726653       0.043081       0.017775      -0.017241       0.049691       0.005316      -0.005096      -0.008492       0.021251      -0.025352      -0.015981      -0.002071       0.018052              2.187318       2.807041       0.376360      -0.329155       1.923361      -0.353783       1.831552          -0.000003
           68              H       5.435968       9.065533       6.029941       0.112793       1.516010 0.11769285E+02  0.12623737E+03                                 2.103206                            1.939925      -1.305139       2.226903                    0.996059       3.969781      11.317610       0.476230       1.199088      -0.726332       0.042671       0.017498      -0.017158       0.049207       0.005294      -0.005014      -0.008517       0.021543      -0.025715      -0.016111      -0.002051       0.018163              2.188069       2.815118       0.374177      -0.327285       1.919561      -0.350185       1.829527          -0.000003
           69              H       3.266468       4.077698      11.793818       0.445621       0.458733 0.28749825E+01  0.22580689E+02                                 1.141220                            1.124916      -1.242987       2.504155                    0.999882       2.127941       5.930248       0.472463       1.650580      -0.643793       0.000052      -0.000497       0.028960       0.028964      -0.000025      -0.000017      -0.000052       0.000859       0.049658      -0.008707      -0.007846       0.016553              1.160710       1.181997      -0.000065      -0.000853       1.064177      -0.000229       1.235957          -0.000003
           70              H       6.577302       4.101534       8.636371       0.446756       0.455279 0.28462782E+01  0.22296976E+02                                 1.134573                            1.118456      -1.251432       2.500366                    0.999901       2.122482       5.905371       0.474401       1.648130      -0.644097      -0.000796       0.000411      -0.028766       0.028779      -0.000068       0.000017      -0.000180       0.001164       0.049314      -0.008806      -0.007633       0.016439              1.154038       1.175568       0.000047       0.000780       1.058356      -0.004462       1.228190          -0.000003
           71              H      -0.029070      12.216555       4.998295       0.446966       0.456854 0.28608678E+01  0.22452867E+02                                 1.140385                            1.124017      -1.246303       2.504216                    0.999884       2.124822       5.928516       0.471252       1.656072      -0.642953      -0.000193       0.000854       0.028197       0.028210      -0.000045      -0.000010      -0.000072       0.001135       0.049781      -0.008866      -0.007727       0.016594              1.159984       1.181608      -0.000174      -0.000270       1.063364       0.005731       1.234979          -0.000003
           72              H       3.281963      12.236823       1.841935       0.447555       0.449509 0.27960003E+01  0.21784338E+02                                 1.120285                            1.104702      -1.253816       2.498628                    0.999916       2.105437       5.823334       0.480302       1.636759      -0.645846      -0.000084       0.000834      -0.028897       0.028909      -0.000003       0.000027      -0.000267       0.000977       0.048498      -0.008574      -0.007595       0.016169              1.139215       1.159919       0.000124       0.000178       1.046033      -0.009537       1.211691          -0.000003
           73             Al       1.614991       4.081103      10.209659       1.730340      38.844327 0.41945897E+03  0.10066847E+05                                12.904284                            8.864438      -0.562956       1.793270                    0.999359      27.428404      87.746810       0.363294       0.702497      -0.906579      -0.000374      -0.000447      -0.000340       0.000675       0.000616       0.037425      -0.000584       0.007268       0.003357      -0.035364      -0.004170       0.039535             18.210274      24.631788      -0.003882      -4.826038      16.150524      -0.001608      13.848509          -0.000004
           74             Al       4.927215       4.082076      10.219443       1.729830      38.856653 0.41971121E+03  0.10073304E+05                                12.899987                            8.862494      -0.559127       1.794608                    0.999352      27.419249      87.687694       0.363657       0.701766      -0.906915      -0.000531       0.000256       0.000275       0.000650      -0.000083      -0.036905      -0.000923       0.005621       0.004528      -0.035139      -0.003558       0.038697             18.202728      24.628172       0.001983       4.819737      16.140680      -0.002129      13.839333          -0.000004
           75             Al       4.938870      12.190611       3.417941       1.730766      38.805078 0.41899351E+03  0.10052517E+05                                12.892557                            8.857173      -0.565442       1.793160                    0.999336      27.393194      87.609900       0.363600       0.702125      -0.906732       0.000325      -0.000487      -0.000887       0.001063       0.000509       0.036383      -0.000013       0.005147       0.004449      -0.034730      -0.003314       0.038044             18.192931      24.614688      -0.005210      -4.826540      16.126842      -0.002692      13.837262          -0.000004
           76             Al       1.629029      12.191097       3.422697       1.731123      38.821631 0.41912751E+03  0.10056429E+05                                12.897156                            8.859259      -0.559108       1.794604                    0.999345      27.410161      87.664192       0.363520       0.702231      -0.906707       0.000709       0.000860       0.000197       0.001132      -0.000666      -0.037012      -0.001235       0.007398       0.003857      -0.034912      -0.004286       0.039197             18.200183      24.616013       0.003747       4.828579      16.139187      -0.001647      13.845350          -0.000004

******************************************************
Auxiliary information for the entire system
The total spin magnetic moment of the unit cell is   -0.000318
The total net atomic charge of the unit cell is   0.000002
Accuracy of reproducing the electrostatic potential in the unit cell:
  The inner radius (bohr) =    5.0000
  The outer radius (bohr) =   12.0000
  Valid grid points have density less than (e/(bohr^3)) =    0.0001
  The number of valid grid points were=       119416
  The rms potential error without charges in kcal/mol is=      1.12196
  The rms potential error with partial charges in kcal/mol is=      0.34839
  The RRMSE value at monopole order=      0.31052
  The rms potential error with partial charges and cloud penetration in kcal/mol is=      0.32415
  The RRMSE value at monopole order with cloud penetration is=      0.28892
  The rms potential error with partial charges and atomic dipoles in kcal/mol is=      0.34883
  The RRMSE value at dipole order=      0.31091
  The rms potential error with partial charges, atomic dipoles and cloud penetration in kcal/mol is=      0.33219
  The RRMSE value at dipole order with cloud penetration=      0.29608

******************************************************
The electron densities and ab initio electrostatic potential were computed in VASP using the PBE functional and
projector augmented wave method. See the main text of the journal article for a description of computational details.
The atomic charges, dipoles, and quadrupoles were computed with the DDEC6 method as described in
(a) T. A. Manz and N. Gabaldon Limas, RSC Adv. 6 (2016) 47771-47801 DOI: 10.1039/c6ra04656h
(b) N. Gabaldon Limas and T. A. Manz, RSC Adv. 8 (2018) 2678-2707 DOI: 10.1039/c7ra11829e.
For each atom in the material, the electron cloud parameters were fit to the spherically averaged atom-in-material
electron density using radial positions for which this density was between 10^-4 and 10^-2 electrons per cubic bohr.
The polarizabilities, dispersion coefficients, and quantum Drude oscillator (QDO) parameters were fit using the MCLF method.
The magnetic structure of the system was optimized in VASP from the default ferromagnetic initial guess using spin polarization.
The atomic spin moments (ASMs) were computed on this optimized magnetic structure using the DDEC6 partition as inputs
to the method of T. A. Manz and D. S. Sholl, J. Chem. Theory Comput. 7 (2011) 4146-4164 DOI: 10.1021/ct200539n.
The RMSE and RRMSE were computed using a uniform grid with Ewald summation.
