# Supplementary material for: A collection of forcefield precursors for metal–organic frameworks
Source: RSC Adv. 2019 Nov 13;9(63):36492–507. doi: 10.1039/c9ra07327b (PMC9075174; doi:10.1039/c9ra07327b)
Supplement: RA-009-C9RA07327B-s3872 [file RA-009-C9RA07327B-s3872.xyz]

   76
jmolscript: load "" {1 1 1} spacegroup "x,y,z" unitcell [{     15.947300     0.000000     0.000000 }, {      0.000000     6.631000     0.000000 }, {      0.000000     0.000000    13.920500 }]
C      3.450358     3.747178    10.004803    -0.093507
C     11.437723     0.434795     3.023393    -0.091784
C     12.499653     6.148860     9.976822    -0.094299
C      4.534455     2.835416     3.035783    -0.094503
C     12.509700     0.433137     3.939223    -0.091315
C      4.529033     3.748372    10.912141    -0.092432
C      3.453069     2.832631     3.940198    -0.090620
C     11.419383     6.151844    10.884161    -0.090856
C     12.511135     2.841118     3.941729    -0.095445
C      4.527757     6.157480    10.910609    -0.093825
C      3.456737     0.423456     3.936439    -0.090210
C     11.415077     3.743995    10.886945    -0.090277
C      3.449082     6.155624    10.002297    -0.089137
C     11.439158     2.842710     3.024785    -0.094742
C     12.495666     3.741078     9.980442    -0.092560
C      4.538602     0.426572     3.032859    -0.093428
C     10.882438     1.639647     2.545642    -0.030661
C      9.738219     1.638785     1.556312     0.636679
C      2.888216     4.950042     9.534846    -0.034118
C      1.748781     4.946394     8.547465     0.638374
C      5.100584     1.632619     2.568332    -0.028938
C      6.243208     1.634475     1.583735     0.633047
C     13.060041     4.943278     9.507562    -0.031007
C     14.210958     4.940625     8.525053     0.635378
C      5.085913     4.954020    11.383628    -0.031887
C      6.226942     4.953622    12.368643     0.637341
C     13.068334     1.635735     4.416557    -0.029835
C     14.210480     1.631756     5.408810     0.634731
C     10.857560     4.949312    11.358989    -0.031644
C      9.716530     4.950638    12.351520     0.634737
C      2.898262     1.626783     4.411685    -0.033781
C      1.762017     1.623667     5.402268     0.637900
O      1.285671     3.807653     8.144189    -0.601554
O      9.270803     0.500110     1.154984    -0.600852
O     14.675503     6.075455     8.114120    -0.601028
O      6.701693     2.772288     1.171688    -0.599493
O     14.678692     0.492617     5.809442    -0.600246
O      6.690690     3.816074    12.773172    -0.599955
O      1.302257     2.761613     5.815846    -0.601776
O      9.255494     6.088849    12.763567    -0.601946
O     14.674227     2.767978     5.821553    -0.601321
O      6.690371     6.089247    12.778601    -0.601644
O      1.297472     0.484859     5.804570    -0.601013
O      9.249912     3.812560    12.757164    -0.598553
O      1.290774     6.082749     8.131660    -0.600620
O      9.270644     2.775074     1.149555    -0.600264
O     14.680128     3.802083     8.125396    -0.601000
O      6.707753     0.496993     1.178092    -0.598674
O      0.054061     4.937177     6.252949    -1.054917
O      7.946221     1.632287    13.213478    -1.053579
O      0.046885     1.621943     7.683002    -1.055372
O      7.966793     4.947920     0.723727    -1.054979
H      3.056619     2.799807     9.668901     0.110688
H     11.041911     6.119020     2.685543     0.110624
H     12.900887     0.462844     9.642174     0.111924
H      4.927875     3.783980     2.700716     0.111958
H     12.902004     6.116899     4.278883     0.108585
H      4.931224     2.800868    11.243170     0.109716
H      3.049921     3.778079     4.272062     0.110345
H     11.025166     0.469475    11.219227     0.110629
H     12.904874     3.787892     4.283199     0.113525
H      4.928673     0.473984    11.240665     0.111388
H      3.057097     6.105427     4.264824     0.109376
H     11.017033     2.798348    11.224378     0.108804
H      3.054067     0.471398     9.664307     0.110003
H     11.044303     3.789484     2.687770     0.111615
H     12.893073     2.792248     9.649273     0.110149
H      4.935689     6.111992     2.695009     0.109850
H      0.090900     1.620683     8.544960     0.446821
H      0.110515     4.935851     5.392662     0.445408
H      7.949729     4.946527     1.585823     0.446361
H      7.895987     1.631160    12.351799     0.446135
Al     0.020253     3.279560     6.973196     1.731688
Al     7.976999    -0.023805     0.010023     1.729841
Al     0.015947    -0.032160     6.964565     1.730276
Al     7.974288     3.291496     0.005568     1.725696

The following XYZ coordinates are in angstroms. Other properties are in atomic units.
The sperically averaged electron density of each atom fit to a function of the form exp(a - br)
eigen_1, eigen_2 and eigen_3 are the three eigenvalues of traceless quadrupole moment tensor
  atom number  atomic symbol              X              Y              Z     net charge C6 coefficient C8 coefficient C10 coefficient fluctuating dipole atomic polarizability isotropic forcefield polarizability              a              b squared Pearson coefficient          <r^3>          <r^4>         wp_QDO          m_QDO          q_QDO       dipole_x       dipole_y       dipole_z         dipole            Qxy            Qxz            Qyz     Q(x^2-y^2)  Q(3z^2 - R^2)        eigen_1        eigen_2        eigen_3 static polarizability      alpha(xx)      alpha(xy)      alpha(xz)      alpha(yy)      alpha(yz)      alpha(zz) atomic spin moment
            1              C       3.450358       3.747178      10.004803      -0.093507      40.637395 0.48960722E+03  0.11827331E+05                                10.231425                            7.350912       0.055782       1.977991                    0.999556      30.022797      86.759507       0.612634       0.413872      -1.068574       0.013473       0.035551       0.007433       0.038738       0.019045      -0.015905       0.016838      -0.021981       0.008812      -0.036272       0.011835       0.024437             12.678121      13.950019      -0.791818       7.958477      11.988102      -0.678816      12.096241          -0.000004
            2              C      11.437723       0.434795       3.023393      -0.091784      40.534788 0.48931113E+03  0.11817364E+05                                10.212699                            7.347291       0.060222       1.979698                    0.999532      29.993895      86.641058       0.613013       0.413714      -1.068769       0.013150       0.037072       0.008144       0.040170       0.017820      -0.014938       0.019895      -0.021206       0.003592      -0.036017       0.009230       0.026788             12.639758      13.849899      -0.786538       7.925316      11.963962      -0.682874      12.105413          -0.000004
            3              C      12.499653       6.148860       9.976822      -0.094299      40.615137 0.49100147E+03  0.11869165E+05                                10.226677                            7.360325       0.056497       1.978059                    0.999553      30.047071      86.852759       0.612387       0.413754      -1.068676      -0.011667      -0.036924       0.008053       0.039552       0.018364       0.014755      -0.016352      -0.019548       0.007273      -0.034344       0.011034       0.023309             12.652206      13.941194      -0.795067      -7.913688      11.988830       0.679094      12.026595          -0.000005
            4              C       4.534455       2.835416       3.035783      -0.094503      40.583073 0.48937062E+03  0.11818746E+05                                10.219299                            7.347181       0.055036       1.978131                    0.999544      30.000611      86.650348       0.613109       0.413652      -1.068847      -0.013356      -0.037049       0.006630       0.039937       0.018088       0.016155      -0.014598      -0.022614       0.010610      -0.034929       0.012617       0.022311             12.652088      13.925839      -0.791814      -7.923471      11.985728       0.665599      12.044698          -0.000004
            5              C      12.509700       0.433137       3.939223      -0.091315      40.409327 0.48737704E+03  0.11759707E+05                                10.194011                            7.334163       0.061329       1.980878                    0.999538      29.945603      86.478186       0.613349       0.413873      -1.068603      -0.010831       0.031289      -0.007583       0.033967      -0.019230      -0.015535      -0.019536      -0.022979       0.002301      -0.037392       0.009944       0.027448             12.613986      13.812285       0.777615       7.904733      11.944939       0.667095      12.084735          -0.000004
            6              C       4.529033       3.748372      10.912141      -0.092432      40.520583 0.48806275E+03  0.11778785E+05                                10.207176                            7.335188       0.065654       1.981752                    0.999540      29.961939      86.496125       0.613908       0.413407      -1.069050      -0.012173       0.033838      -0.006930       0.036622      -0.018622      -0.015547      -0.015698      -0.022695       0.007978      -0.035251       0.011543       0.023708             12.644733      13.913442       0.770794       7.926168      11.971725       0.683928      12.049033          -0.000004
            7              C       3.453069       2.832631       3.940198      -0.090620      40.497582 0.48804555E+03  0.11778976E+05                                10.204733                            7.336529       0.061897       1.980282                    0.999526      29.969793      86.538045       0.613630       0.413573      -1.068878       0.011343      -0.036322      -0.007687       0.038820      -0.018383       0.015087       0.016105      -0.020467       0.008319      -0.034637       0.011350       0.023286             12.633806      13.896990       0.772190      -7.910783      11.973046      -0.698331      12.031383          -0.000004
            8              C      11.419383       6.151844      10.884161      -0.090856      40.467317 0.48848764E+03  0.11792900E+05                                10.203412                            7.342327       0.051538       1.977665                    0.999546      29.964649      86.549166       0.613047       0.413852      -1.068645       0.012235      -0.036110      -0.006720       0.038715      -0.018144       0.014362       0.015000      -0.023651       0.007721      -0.033890       0.010321       0.023569             12.622605      13.881634       0.776112      -7.891656      11.972273      -0.675496      12.013909          -0.000004
            9              C      12.511135       2.841118       3.941729      -0.095445      40.682448 0.49202830E+03  0.11899720E+05                                10.237573                            7.368603       0.055500       1.977451                    0.999539      30.064054      86.911310       0.611995       0.413820      -1.068677      -0.013649      -0.038721      -0.007722       0.041776       0.018144      -0.015057       0.015611      -0.016701       0.007410      -0.033687       0.012067       0.021620             12.664014      13.859028      -0.798946       7.931235      12.000718      -0.681115      12.132297          -0.000004
           10              C       4.527757       6.157480      10.910609      -0.093825      40.649986 0.49032702E+03  0.11848177E+05                                10.231996                            7.355903       0.055514       1.977858                    0.999555      30.028061      86.766009       0.612524       0.413826      -1.068685      -0.010876      -0.037756      -0.006753       0.039867       0.017239      -0.014974       0.016059      -0.020336       0.005588      -0.033623       0.010694       0.022929             12.670403      13.933328      -0.778274       7.937896      12.002741      -0.691504      12.075139          -0.000004
           11              C       3.456737       0.423456       3.936439      -0.090210      40.495795 0.48797485E+03  0.11776362E+05                                10.203396                            7.335166       0.068881       1.982583                    0.999538      29.961134      86.498157       0.613817       0.413479      -1.068982       0.011520       0.035462      -0.007352       0.038004       0.017436       0.015113      -0.017757      -0.022146       0.006943      -0.034992       0.010011       0.024981             12.632098      13.896561      -0.758068      -7.908475      11.973685       0.688549      12.026046          -0.000004
           12              C      11.415077       3.743995      10.886945      -0.090277      40.438246 0.48794091E+03  0.11776987E+05                                10.199711                            7.338610       0.057174       1.979222                    0.999523      29.959236      86.537557       0.613123       0.413896      -1.068563       0.011743       0.032453      -0.007448       0.035307       0.020072       0.015217      -0.019767      -0.023863       0.003168      -0.037983       0.009702       0.028281             12.621643      13.889667      -0.782157      -7.897493      11.960854       0.685044      12.014409          -0.000004
           13              C       3.449082       6.155624      10.002297      -0.089137      40.412441 0.48689878E+03  0.11743649E+05                                10.190667                            7.327874       0.057764       1.979709                    0.999562      29.922220      86.354771       0.614035       0.413570      -1.068948       0.012087      -0.036991       0.007004       0.039541      -0.016659      -0.014862      -0.014678      -0.023733       0.005046      -0.033002       0.010182       0.022820             12.616372      13.859005       0.786643       7.896086      11.965351       0.668426      12.024758          -0.000004
           14              C      11.439158       2.842710       3.024785      -0.094742      40.569150 0.49009392E+03  0.11841197E+05                                10.216799                            7.352302       0.053931       1.977653                    0.999546      30.026516      86.758058       0.612902       0.413617      -1.068814       0.012723      -0.034161       0.008359       0.037399      -0.018427      -0.015204      -0.015035      -0.018652       0.004158      -0.033820       0.011681       0.022139             12.638354      13.835298       0.778957       7.914089      11.978388       0.676688      12.101376          -0.000004
           15              C      12.495666       3.741078       9.980442      -0.092560      40.577862 0.48999166E+03  0.11838361E+05                                10.219672                            7.352002       0.059921       1.979587                    0.999554      30.015418      86.730697       0.612843       0.413670      -1.068757      -0.011550       0.035021       0.007447       0.037621      -0.018552       0.015070       0.017704      -0.020675       0.005308      -0.035454       0.010571       0.024883             12.646732      13.938258       0.784432      -7.911172      11.984104      -0.670475      12.017834          -0.000004
           16              C       4.538602       0.426572       3.032859      -0.093428      40.491115 0.48814087E+03  0.11781866E+05                                10.205472                            7.338592       0.053881       1.978193                    0.999533      29.968098      86.535661       0.613374       0.413725      -1.068779      -0.012163       0.033043       0.007109       0.035921      -0.019038       0.015790       0.020117      -0.022890       0.008592      -0.037922       0.010298       0.027624             12.634893      13.911683       0.797359      -7.913473      11.966342      -0.672529      12.026653          -0.000004
           17              C      10.882438       1.639647       2.545642      -0.030661      43.145820 0.45414984E+03  0.10693127E+05                                10.650658                            7.025998      -0.038028       1.984638                    0.998997      27.630300      77.086681       0.638194       0.407613      -1.080017       0.039773       0.002453       0.028573       0.049034       0.000844      -0.013244       0.001304       0.014344       0.030312      -0.012662      -0.007292       0.019954             14.620931      17.348907       0.010960      10.730708      11.723064       0.009604      14.790823          -0.000002
           18              C       9.738219       1.638785       1.556312       0.636679      27.724059 0.25533526E+03  0.52965344E+04                                 8.517910                            5.680796       0.077470       2.096415                    0.999532      21.658804      60.007630       0.622997       0.473957      -1.022257      -0.050812      -0.001129      -0.057815       0.076979      -0.000670      -0.085547       0.001050       0.028946       0.094947      -0.071976      -0.030308       0.102284             11.416328      12.649862      -0.006889       7.044127      10.922438      -0.016739      10.676684          -0.000001
           19              C       2.888216       4.950042       9.534846      -0.034118      43.140663 0.45254132E+03  0.10646380E+05                                10.647104                            7.011956      -0.040910       1.983843                    0.999014      27.618567      77.035408       0.639015       0.407428      -1.080081       0.040273      -0.002345       0.030449       0.050543      -0.000437      -0.014401      -0.001280       0.015015       0.036803      -0.013882      -0.008353       0.022235             14.630734      17.365517       0.015035      10.743764      11.736467       0.008973      14.790218          -0.000002
           20              C       1.748781       4.946394       8.547465       0.638374      27.706763 0.25405501E+03  0.52640460E+04                                 8.516238                            5.667417       0.070842       2.094369                    0.999535      21.630657      59.921448       0.623506       0.474104      -1.022045      -0.049827       0.000219      -0.057576       0.076143       0.000114      -0.084382      -0.000394       0.035035       0.091023      -0.069192      -0.032689       0.101880             11.429910      12.587131       0.021001       7.059148      10.964997      -0.013900      10.737603          -0.000001
           21              C       5.100584       1.632619       2.568332      -0.028938      43.053141 0.45187647E+03  0.10627584E+05                                10.637650                            7.009991      -0.038834       1.984815                    0.998974      27.586584      76.952566       0.638623       0.407799      -1.079759      -0.039173      -0.002053       0.029525       0.049097       0.001615       0.012378       0.001834       0.013646       0.033408      -0.012591      -0.007115       0.019706             14.607564      17.369433      -0.000493     -10.714703      11.723840      -0.001318      14.729418          -0.000002
           22              C       6.243208       1.634475       1.583735       0.633047      27.784627 0.25520553E+03  0.52935612E+04                                 8.529415                            5.678905       0.064033       2.091559                    0.999489      21.677155      60.071343       0.623129       0.473882      -1.022222       0.051608       0.001575      -0.057432       0.077229       0.000213       0.086050      -0.000726       0.034745       0.090659      -0.070947      -0.032473       0.103420             11.442413      12.625549       0.002691      -7.067793      10.967637      -0.023808      10.734053          -0.000001
           23              C      13.060041       4.943278       9.507562      -0.031007      43.212454 0.45507293E+03  0.10721479E+05                                10.665097                            7.035674      -0.037183       1.984546                    0.998967      27.656654      77.211732       0.637339       0.407907      -1.079703      -0.038967      -0.000723       0.027165       0.047507      -0.000325       0.011525       0.000328       0.018026       0.035188      -0.014898      -0.004839       0.019737             14.640454      17.476500      -0.004576     -10.729082      11.742281       0.002906      14.702581          -0.000002
           24              C      14.210958       4.940625       8.525053       0.635378      27.679811 0.25496870E+03  0.52875253E+04                                 8.512868                            5.679126       0.065828       2.093101                    0.999498      21.647867      59.987658       0.622634       0.474359      -1.021945       0.052020       0.000253      -0.057425       0.077484      -0.000007       0.085803       0.000115       0.025464       0.091627      -0.073381      -0.028003       0.101384             11.408430      12.697812      -0.018619      -7.031044      10.907596      -0.009845      10.619881          -0.000001
           25              C       5.085913       4.954020      11.383628      -0.031887      43.116003 0.45231144E+03  0.10640777E+05                                10.647049                            7.012954      -0.040525       1.983938                    0.999051      27.610853      77.040553       0.638520       0.407752      -1.079749      -0.039914      -0.002551      -0.028767       0.049266       0.000049      -0.013079       0.001517       0.017575       0.033648      -0.014545      -0.006375       0.020920             14.626287      17.360719      -0.008579      10.732990      11.741946      -0.007882      14.776197          -0.000002
           26              C       6.226942       4.953622      12.368643       0.637341      27.680558 0.25369548E+03  0.52550432E+04                                 8.511205                            5.663811       0.071969       2.094788                    0.999565      21.626326      59.912046       0.623601       0.474172      -1.021948       0.051787       0.001062       0.058169       0.077889       0.001759      -0.085162      -0.003592       0.030573       0.091836      -0.071254      -0.030684       0.101938             11.419323      12.612617       0.004529       7.042887      10.955112       0.015386      10.690239          -0.000001
           27              C      13.068334       1.635735       4.416557      -0.029835      43.142127 0.45439863E+03  0.10701149E+05                                10.652581                            7.029608      -0.032376       1.985945                    0.999039      27.635939      77.126688       0.637758       0.407809      -1.079817      -0.039100      -0.002029      -0.028914       0.048672       0.000159      -0.012256      -0.001158       0.014946       0.030504      -0.012641      -0.006529       0.019170             14.618745      17.326939      -0.015544      10.726785      11.724438      -0.009885      14.804857          -0.000002
           28              C      14.210480       1.631756       5.408810       0.634731      27.702064 0.25557189E+03  0.53025768E+04                                 8.514813                            5.684186       0.075264       2.095597                    0.999577      21.658858      60.010719       0.622698       0.474083      -1.022207       0.050896       0.000746       0.057630       0.076891       0.001628      -0.085245      -0.004540       0.028271       0.093176      -0.072007      -0.029758       0.101765             11.406850      12.616632      -0.020409       7.047177      10.895628       0.012885      10.708289          -0.000001
           29              C      10.857560       4.949312      11.358989      -0.031644      43.194535 0.45469968E+03  0.10709982E+05                                10.659561                            7.030946      -0.037772       1.984171                    0.998973      27.654577      77.184276       0.637834       0.407694      -1.079896       0.037915      -0.001522      -0.028584       0.047507      -0.000853       0.012401      -0.002519       0.013904       0.033417      -0.012812      -0.006977       0.019790             14.633896      17.363031       0.000970     -10.737808      11.739930       0.001817      14.798725          -0.000002
           30              C       9.716530       4.950638      12.351520       0.634737      27.753198 0.25598081E+03  0.53129833E+04                                 8.522890                            5.687083       0.079214       2.096423                    0.999547      21.676934      60.064258       0.622834       0.473809      -1.022394      -0.050927       0.002695       0.057750       0.077045      -0.000517       0.086062       0.000751       0.029751       0.089950      -0.072453      -0.029849       0.102302             11.423492      12.622931      -0.002824      -7.064134      10.910659       0.023385      10.736885          -0.000001
           31              C       2.898262       1.626783       4.411685      -0.033781      43.185585 0.45332327E+03  0.10669897E+05                                10.654496                            7.018542      -0.033374       1.985676                    0.998961      27.645941      77.142490       0.638612       0.407490      -1.079988       0.039239      -0.000787      -0.027657       0.048012       0.000300       0.013603      -0.000299       0.019077       0.033849      -0.015200      -0.006485       0.021686             14.632551      17.311520       0.013845     -10.741244      11.754361      -0.010330      14.831773          -0.000002
           32              C       1.762017       1.623667       5.402268       0.637900      27.686939 0.25404318E+03  0.52630941E+04                                 8.509187                            5.665516       0.075020       2.095524                    0.999501      21.618277      59.859141       0.623979       0.473808      -1.022330      -0.048277      -0.000486       0.061427       0.078129      -0.000831       0.086271      -0.001061       0.027543       0.096503      -0.073050      -0.029869       0.102918             11.413749      12.550132       0.029017      -7.045486      10.956892       0.000484      10.734223          -0.000001
           33              O       1.285671       3.807653       8.144189      -0.601554      43.372940 0.56317762E+03  0.13665991E+05                                 9.862360                            7.280227       0.190269       2.116916                    0.998280      27.440579      71.941752       0.715212       0.352920      -1.146423       0.044035       0.037708       0.020197       0.061391       0.026606      -0.073092       0.014350      -0.045212      -0.011692      -0.093211       0.030406       0.062805             12.642019      12.048743       5.407891       5.328928      15.227445       5.166577      10.649869          -0.000000
           34              O       9.270803       0.500110       1.154984      -0.600852      43.246643 0.56395409E+03  0.13689210E+05                                 9.842418                            7.287333       0.194901       2.118683                    0.998313      27.443762      71.955814       0.714573       0.353122      -1.146287       0.044452       0.034868       0.020432       0.060076       0.027027      -0.071064       0.016899      -0.047165       0.001126      -0.092388       0.031338       0.061050             12.580663      12.152791       5.384713       5.314217      15.024960       5.109682      10.564238          -0.000000
           35              O      14.675503       6.075455       8.114120      -0.601028      43.250295 0.56355202E+03  0.13677914E+05                                 9.843097                            7.285353       0.196588       2.118890                    0.998273      27.439815      71.956931       0.714532       0.353182      -1.146163      -0.045741      -0.037597       0.021414       0.062962       0.026949       0.071652      -0.016811      -0.048143      -0.001435      -0.093166       0.032006       0.061160             12.584233      12.159747       5.374426      -5.322665      15.001111      -5.145928      10.591840           0.000000
           36              O       6.701693       2.772288       1.171688      -0.599493      43.188560 0.56123281E+03  0.13606146E+05                                 9.830027                            7.265901       0.205535       2.122041                    0.998354      27.404432      71.798445       0.716221       0.352750      -1.146635      -0.045696      -0.037319       0.020542       0.062472       0.028722       0.071762      -0.018214      -0.049392      -0.008439      -0.094900       0.034498       0.060402             12.584892      11.978132       5.357392      -5.310212      15.134266      -5.169582      10.642276          -0.000000
           37              O      14.678692       0.492617       5.809442      -0.600246      43.073317 0.56279176E+03  0.13654228E+05                                 9.816691                            7.280757       0.196837       2.119361                    0.998258      27.430593      71.908237       0.714743       0.353213      -1.146190      -0.045200       0.037596      -0.022525       0.062959      -0.025978      -0.070469      -0.019249      -0.048034      -0.004892      -0.092567       0.033494       0.059073             12.532309      12.095665      -5.346728       5.297681      14.932552      -5.098268      10.568710           0.000000
           38              O       6.690690       3.816074      12.773172      -0.599955      43.372470 0.56304626E+03  0.13662375E+05                                 9.863472                            7.281825       0.182666       2.114897                    0.998272      27.415553      71.881338       0.714753       0.353157      -1.146200      -0.042470       0.036966      -0.019519       0.059592      -0.026562      -0.071042      -0.018602      -0.048198      -0.002334      -0.093075       0.033028       0.060048             12.638744      12.099418      -5.415152       5.320564      15.204968      -5.157352      10.611846          -0.000000
           39              O       1.302257       2.761613       5.815846      -0.601776      43.427660 0.56422146E+03  0.13696036E+05                                 9.867354                            7.285496       0.157558       2.106256                    0.998259      27.440328      71.925608       0.715255       0.352777      -1.146675       0.043005      -0.036129      -0.019717       0.059527      -0.026404       0.071828       0.016364      -0.048911      -0.007532      -0.093338       0.032772       0.060566             12.643066      12.030233      -5.392007      -5.348395      15.218757       5.186316      10.680208          -0.000000
           40              O       9.255494       6.088849      12.763567      -0.601946      43.194800 0.56406886E+03  0.13692319E+05                                 9.833445                            7.287419       0.193429       2.117856                    0.998277      27.455558      71.981190       0.714685       0.353058      -1.146370       0.044935      -0.035481      -0.020637       0.060860      -0.027498       0.071173       0.015450      -0.045356      -0.005093      -0.091929       0.030517       0.061413             12.565112      12.049913      -5.329714      -5.321176      14.992860       5.160912      10.652563           0.000000
           41              O      14.674227       2.767978       5.821553      -0.601321      43.188092 0.56420483E+03  0.13696097E+05                                 9.829656                            7.286991       0.201165       2.120443                    0.998208      27.454576      71.973883       0.714916       0.352932      -1.146502      -0.048520      -0.035308      -0.019977       0.063245       0.028261      -0.072127       0.014293      -0.046396      -0.006856      -0.093025       0.030479       0.062546             12.553607      12.089231       5.328896       5.327354      14.935815       5.144605      10.635774          -0.000000
           42              O       6.690371       6.089247      12.778601      -0.601644      43.412580 0.56333837E+03  0.13670542E+05                                 9.866933                            7.281723       0.190748       2.117567                    0.998233      27.425264      71.897721       0.715088       0.352964      -1.146415      -0.046004      -0.036815      -0.017333       0.061418       0.028622      -0.072015       0.013057      -0.046937      -0.008145      -0.092834       0.030032       0.062802             12.645062      12.084645       5.418404       5.324193      15.221080       5.180096      10.629460          -0.000000
           43              O       1.297472       0.484859       5.804570      -0.601013      43.324171 0.56268479E+03  0.13650153E+05                                 9.852822                            7.276542       0.193975       2.118215                    0.998270      27.425333      71.876244       0.715513       0.352871      -1.146537       0.042750       0.035353      -0.019699       0.058868       0.025413       0.072649      -0.016971      -0.050110      -0.005692      -0.094159       0.033196       0.060963             12.622100      12.039668       5.403053      -5.322250      15.198697      -5.146002      10.627935          -0.000000
           44              O       9.249912       3.812560      12.757164      -0.598553      43.112319 0.56295038E+03  0.13658762E+05                                 9.822327                            7.281115       0.193481       2.117926                    0.998337      27.430053      71.903848       0.714839       0.353148      -1.146266       0.043663       0.037743      -0.020343       0.061195       0.026903       0.070840      -0.016445      -0.044375      -0.007221      -0.091554       0.030856       0.060698             12.549483      12.077188       5.334917      -5.320708      14.947116      -5.121233      10.624145           0.000000
           45              O       1.290774       6.082749       8.131660      -0.600620      43.340557 0.56243833E+03  0.13642660E+05                                 9.855692                            7.275072       0.189502       2.117409                    0.998281      27.408207      71.827043       0.715568       0.352883      -1.146529       0.044137      -0.036688       0.020124       0.060820      -0.026904      -0.072528      -0.016537      -0.048663      -0.006028      -0.094120       0.032611       0.061509             12.634140      12.003733      -5.373660       5.335213      15.210883      -5.200707      10.687805          -0.000000
           46              O       9.270644       2.775074       1.149555      -0.600264      43.246956 0.56325718E+03  0.13668152E+05                                 9.841149                            7.282457       0.199193       2.120177                    0.998283      27.431321      71.913760       0.714863       0.353086      -1.146309       0.045100      -0.035878       0.019243       0.060758      -0.026687      -0.071242      -0.014245      -0.045872      -0.002226      -0.091349       0.029598       0.061751             12.582065      12.138097      -5.388893       5.319855      15.028677      -5.131150      10.579421           0.000000
           47              O      14.680128       3.802083       8.125396      -0.601000      43.149232 0.56310501E+03  0.13663000E+05                                 9.825360                            7.279922       0.200136       2.119727                    0.998282      27.438829      71.920369       0.715244       0.352936      -1.146476      -0.045534       0.037223       0.020056       0.062138      -0.026778       0.072095       0.015756      -0.047628      -0.003004      -0.093091       0.031335       0.061757             12.554112      12.154858      -5.374923      -5.282062      14.979184       5.096165      10.528294           0.000000
           48              O       6.707753       0.496993       1.178092      -0.598674      43.199075 0.56141903E+03  0.13613171E+05                                 9.836748                            7.270195       0.192297       2.118051                    0.998315      27.402021      71.822551       0.715480       0.353050      -1.146275      -0.045648       0.038961       0.019304       0.063042      -0.028203       0.071845       0.014388      -0.046178      -0.011091      -0.092852       0.030893       0.061959             12.595635      12.034562      -5.376068      -5.326488      15.114371       5.142061      10.637970          -0.000000
           49              O       0.054061       4.937177       6.252949      -1.054917      56.798264 0.88431307E+03  0.24151195E+05                                11.945384                            9.090941      -0.454598       1.839621                    0.996245      33.847494      95.818209       0.639927       0.350464      -1.142238       0.003151      -0.000079       0.000646       0.003217       0.000752      -0.000787       0.000055       0.120862       0.225733      -0.098058       0.022802       0.075256             15.715862       9.138746       0.017319      -0.158543      27.054341       0.027446      10.954499           0.000002
           50              O       7.946221       1.632287      13.213478      -1.053579      56.667112 0.88053757E+03  0.24023468E+05                                11.919690                            9.064926      -0.451632       1.841545                    0.996332      33.786044      95.609503       0.641514       0.349955      -1.142601       0.000549       0.000213       0.001666       0.001767       0.000352       0.001608       0.001668       0.118258       0.223417      -0.096382       0.021844       0.074538             15.688851       9.117463       0.014025       0.123795      27.009796       0.012904      10.939293           0.000002
           51              O       0.046885       1.621943       7.683002      -1.055372      56.789666 0.88151653E+03  0.24058951E+05                                11.938422                            9.070251      -0.457419       1.839796                    0.996280      33.813241      95.731120       0.641240       0.349977      -1.142483       0.002833      -0.000651      -0.000505       0.002950      -0.000311       0.000635      -0.000208       0.120639       0.223206      -0.097522       0.023112       0.074410             15.724702       9.124675      -0.016736       0.127208      27.104368      -0.029985      10.945062           0.000002
           52              O       7.966793       4.947920       0.723727      -1.054979      56.738328 0.88216513E+03  0.24077217E+05                                11.928225                            9.072729      -0.446999       1.842017                    0.996315      33.823063      95.709861       0.641346       0.349911      -1.142721       0.000042      -0.001740      -0.000363       0.001778      -0.000614       0.000009      -0.000042       0.119880       0.224851      -0.097418       0.022468       0.074950             15.697243       9.112386      -0.017885      -0.036920      27.040514      -0.011945      10.938830           0.000002
           53              H       3.056619       2.799807       9.668901       0.110688       1.517506 0.11769739E+02  0.12616535E+03                                 2.099121                            1.935757      -1.300366       2.227725                    0.996111       3.967858      11.285840       0.478593       1.193895      -0.727571      -0.017795      -0.043408      -0.016965       0.049887       0.005185       0.008439       0.004957      -0.022078      -0.025800      -0.016162      -0.002122       0.018284              2.184959       1.912668       0.373409       0.356001       2.805798       0.329828       1.836412          -0.000002
           54              H      11.041911       6.119020       2.685543       0.110624       1.526711 0.11863207E+02  0.12739456E+03                                 2.105893                            1.942087      -1.296703       2.229029                    0.996119       3.975531      11.310675       0.478400       1.192247      -0.727962      -0.018336      -0.043754      -0.016412       0.050199       0.005300       0.008810       0.005009      -0.021030      -0.025955      -0.016319      -0.001728       0.018047              2.191431       1.918709       0.374670       0.357269       2.812142       0.332262       1.843442          -0.000002
           55              H      12.900887       0.462844       9.642174       0.111924       1.519362 0.11797501E+02  0.12656511E+03                                 2.103129                            1.939878      -1.308047       2.225747                    0.996091       3.967194      11.296571       0.477301       1.196162      -0.727067       0.018354       0.043330      -0.016968       0.050023       0.005211      -0.008501      -0.004828      -0.020985      -0.025164      -0.015909      -0.001832       0.017741              2.188487       1.920764       0.376762      -0.356023       2.806654      -0.328698       1.838044          -0.000002
           56              H       4.927875       3.783980       2.700716       0.111958       1.516771 0.11765013E+02  0.12609963E+03                                 2.098496                            1.935419      -1.290017       2.232468                    0.996209       3.963161      11.271105       0.478626       1.193957      -0.727575       0.017764       0.043378      -0.016825       0.049802       0.004859      -0.008680      -0.004347      -0.021827      -0.025968      -0.016362      -0.001429       0.017791              2.183926       1.909865       0.372709      -0.353349       2.807517      -0.329333       1.834397          -0.000002
           57              H      12.902004       6.116899       4.278883       0.108585       1.534288 0.11932295E+02  0.12829846E+03                                 2.111031                            1.946323      -1.294892       2.229023                    0.996046       3.985657      11.339675       0.478489       1.190521      -0.728362       0.018148      -0.044904       0.017354       0.051448      -0.005145       0.008959      -0.004778      -0.021544      -0.024991      -0.016469      -0.001472       0.017941              2.196859       1.919061      -0.373609       0.357000       2.823030      -0.334842       1.848487          -0.000002
           58              H       4.931224       2.800868      11.243170       0.109716       1.532612 0.11911597E+02  0.12803806E+03                                 2.110777                            1.945559      -1.307420       2.223784                    0.996277       3.983532      11.337076       0.478175       1.191653      -0.728089       0.018250      -0.044194       0.016829       0.050689      -0.005707       0.008445      -0.004383      -0.021016      -0.026122      -0.015977      -0.001957       0.017935              2.197831       1.928783      -0.382368       0.359619       2.821660      -0.329331       1.843051          -0.000002
           59              H       3.049921       3.778079       4.272062       0.110345       1.521919 0.11807507E+02  0.12665366E+03                                 2.102268                            1.938147      -1.297204       2.229362                    0.996268       3.969051      11.287723       0.478630       1.193016      -0.727808      -0.018066       0.043929       0.017168       0.050506      -0.005540      -0.008655       0.004390      -0.021094      -0.025531      -0.016131      -0.001694       0.017826              2.188589       1.921724      -0.381423      -0.358281       2.807416       0.326865       1.836626          -0.000002
           60              H      11.025166       0.469475      11.219227       0.110629       1.527527 0.11869538E+02  0.12749021E+03                                 2.107662                            1.943418      -1.291576       2.231115                    0.996076       3.975089      11.313737       0.477896       1.193246      -0.727748      -0.018059       0.044230       0.017116       0.050748      -0.004933      -0.008885       0.004241      -0.021932      -0.025564      -0.016545      -0.001249       0.017795              2.193230       1.917309      -0.375435      -0.354019       2.821523       0.329788       1.840857          -0.000002
           61              H      12.904874       3.787892       4.283199       0.113525       1.511033 0.11720823E+02  0.12554229E+03                                 2.096125                            1.934133      -1.295972       2.231231                    0.996153       3.954397      11.252512       0.477781       1.196866      -0.726933       0.017797       0.043077       0.016849       0.049561       0.005230       0.008405       0.005347      -0.021684      -0.024676      -0.015922      -0.002274       0.018196              2.180662       1.906543       0.369588       0.353234       2.797797       0.331605       1.837647          -0.000002
           62              H       4.928673       0.473984      11.240665       0.111388       1.515922 0.11754940E+02  0.12594431E+03                                 2.096249                            1.933451      -1.280730       2.235992                    0.996284       3.962286      11.260549       0.479370       1.192552      -0.727907       0.018115       0.043537       0.016330       0.049903       0.005537       0.008333       0.004889      -0.021782      -0.025030      -0.015904      -0.002301       0.018205              2.181759       1.913465       0.376899       0.353536       2.802183       0.324664       1.829629          -0.000002
           63              H       3.057097       6.105427       4.264824       0.109376       1.530714 0.11892142E+02  0.12777316E+03                                 2.108985                            1.943960      -1.301762       2.226314                    0.996116       3.980443      11.324787       0.478389       1.191642      -0.728111      -0.018129      -0.044570       0.016625       0.050907       0.005376      -0.008759      -0.004238      -0.020928      -0.025932      -0.016244      -0.001428       0.017673              2.195503       1.923888       0.381484      -0.356514       2.823895      -0.326543       1.838724          -0.000002
           64              H      11.017033       2.798348      11.224378       0.108804       1.534136 0.11931045E+02  0.12830043E+03                                 2.112420                            1.947438      -1.303559       2.225640                    0.996038       3.984786      11.343295       0.477833       1.192011      -0.728028      -0.018453      -0.044629       0.017164       0.051253       0.005322      -0.009219      -0.004915      -0.021349      -0.025508      -0.016741      -0.001399       0.018140              2.198684       1.926594       0.378844      -0.359250       2.821811      -0.332087       1.847649          -0.000002
           65              H       3.054067       0.471398       9.664307       0.110003       1.527583 0.11860052E+02  0.12733205E+03                                 2.105087                            1.940528      -1.288186       2.231547                    0.996214       3.976716      11.306924       0.479149       1.190651      -0.728321      -0.017781       0.043923      -0.017295       0.050443      -0.005079       0.008739      -0.004625      -0.021734      -0.025898      -0.016393      -0.001601       0.017994              2.191640       1.918094      -0.376860       0.358337       2.814260      -0.333479       1.842567          -0.000002
           66              H      11.044303       3.789484       2.687770       0.111615       1.517424 0.11774583E+02  0.12624630E+03                                 2.100596                            1.937407      -1.294104       2.231246                    0.996053       3.964482      11.282219       0.477865       1.195439      -0.727243      -0.017502       0.043756      -0.017394       0.050234      -0.005517       0.008579      -0.004393      -0.021868      -0.023569      -0.016035      -0.001798       0.017833              2.185632       1.911750      -0.372837       0.353934       2.807548      -0.330653       1.837598          -0.000002
           67              H      12.893073       2.792248       9.649273       0.110149       1.530327 0.11900983E+02  0.12793029E+03                                 2.111360                            1.946849      -1.307046       2.224904                    0.995984       3.981554      11.341813       0.477092       1.194299      -0.727487       0.018178      -0.044379      -0.016792       0.050813      -0.005213      -0.008826       0.004437      -0.020916      -0.025617      -0.016268      -0.001370       0.017639              2.197126       1.924073      -0.377196      -0.354708       2.825946       0.328946       1.841358          -0.000002
           68              H       4.935689       6.111992       2.695009       0.109850       1.524484 0.11835630E+02  0.12701524E+03                                 2.103153                            1.939318      -1.293270       2.230452                    0.996163       3.973776      11.299293       0.478965       1.191620      -0.728110       0.018307      -0.044012      -0.016637       0.050488      -0.004980      -0.009064       0.005259      -0.021615      -0.025089      -0.016610      -0.001541       0.018151              2.189249       1.918710      -0.376068      -0.358432       2.807874       0.331981       1.841162          -0.000002
           69              H       0.090900       1.620683       8.544960       0.446821       0.457377 0.28656336E+01  0.22524108E+02                                 1.145480                            1.128243      -1.255981       2.500176                    0.999901       2.140183       5.997127       0.467803       1.665774      -0.641317       0.000845      -0.000175       0.028254       0.028267      -0.000045       0.000304       0.000116      -0.001347       0.048781      -0.008809      -0.007456       0.016265              1.166176       1.066830      -0.000463       0.015402       1.189221      -0.000569       1.242478          -0.000001
           70              H       0.110515       4.935851       5.392662       0.445408       0.454152 0.28349253E+01  0.22194271E+02                                 1.133719                            1.116962      -1.250622       2.499046                    0.999902       2.130899       5.934292       0.474068       1.650314      -0.643640       0.001378      -0.000320      -0.028969       0.029003       0.000011      -0.000587      -0.000164      -0.001532       0.048108      -0.008798      -0.007253       0.016051              1.153841       1.057200       0.000277      -0.018985       1.175515       0.000499       1.228809          -0.000001
           71              H       7.949729       4.946527       1.585823       0.446361       0.455178 0.28462074E+01  0.22319192E+02                                 1.138959                            1.122138      -1.252102       2.501265                    0.999900       2.131551       5.953569       0.470800       1.659043      -0.642375      -0.000670       0.000031       0.028650       0.028658      -0.000034       0.000171      -0.000178      -0.001223       0.048652      -0.008722      -0.007497       0.016220              1.159141       1.060886      -0.000315      -0.005431       1.180906      -0.000277       1.235632          -0.000001
           72              H       7.895987       1.631160      12.351799       0.446135       0.458758 0.28758391E+01  0.22617770E+02                                 1.146103                            1.128837      -1.250926       2.500460                    0.999902       2.143860       6.003447       0.468697       1.661610      -0.641907      -0.001317       0.000189      -0.028173       0.028204      -0.000026       0.000336       0.000329      -0.001112       0.049650      -0.008836      -0.007723       0.016559              1.166776       1.067804       0.000314       0.016403       1.189211       0.000222       1.243314          -0.000001
           73             Al       0.020253       3.279560       6.973196       1.731688      38.990201 0.42076911E+03  0.10106098E+05                                12.933273                            8.876370      -0.567248       1.792086                    0.999347      27.424062      87.764893       0.363169       0.702196      -0.906682      -0.002047       0.000310       0.000199       0.002080       0.000759       0.000608      -0.036342      -0.005491       0.002130      -0.034831      -0.003071       0.037902             18.297527      15.852163       0.007908       0.002944      24.820550       5.041104      14.219867           0.000001
           74             Al       7.976999      -0.023805       0.010023       1.729841      39.053749 0.42156457E+03  0.10128884E+05                                12.939908                            8.880452      -0.565940       1.792356                    0.999370      27.437937      87.794082       0.363389       0.701516      -0.907000      -0.000485      -0.000804      -0.001017       0.001384      -0.000034       0.000180      -0.035592      -0.004772       0.000805      -0.034346      -0.002520       0.036866             18.307816      15.860153      -0.029348      -0.001082      24.835590       5.045433      14.227705           0.000001
           75             Al       0.015947      -0.032160       6.964565       1.730276      39.080921 0.42191581E+03  0.10138138E+05                                12.936609                            8.878007      -0.556565       1.795125                    0.999329      27.427927      87.728940       0.363862       0.700546      -0.907430      -0.001472      -0.000408       0.000050       0.001529       0.000049       0.000149       0.036007      -0.006933       0.004424      -0.033911      -0.004204       0.038115             18.303640      15.858269      -0.003945      -0.007818      24.830503      -5.047578      14.222147           0.000001
           76             Al       7.974288       3.291496       0.005568       1.725696      39.264867 0.42424477E+03  0.10206788E+05                                12.965139                            8.895854      -0.555193       1.794635                    0.999311      27.505875      87.994931       0.363951       0.699504      -0.907888       0.000140      -0.000195       0.000731       0.000770       0.000128       0.000216       0.037178      -0.005032       0.004660      -0.035532      -0.003294       0.038825             18.346034      15.888855       0.026236       0.007799      24.895460      -5.059176      14.253787           0.000001

******************************************************
Auxiliary information for the entire system
The total spin magnetic moment of the unit cell is   -0.000107
The total net atomic charge of the unit cell is   -0.000005
Accuracy of reproducing the electrostatic potential in the unit cell:
  The inner radius (bohr) =    5.0000
  The outer radius (bohr) =   12.0000
  Valid grid points have density less than (e/(bohr^3)) =    0.0001
  The number of valid grid points were=       130267
  The rms potential error without charges in kcal/mol is=      1.19718
  The rms potential error with partial charges in kcal/mol is=      0.37730
  The RRMSE value at monopole order=      0.31516
  The rms potential error with partial charges and cloud penetration in kcal/mol is=      0.35308
  The RRMSE value at monopole order with cloud penetration is=      0.29492
  The rms potential error with partial charges and atomic dipoles in kcal/mol is=      0.34128
  The RRMSE value at dipole order=      0.28507
  The rms potential error with partial charges, atomic dipoles and cloud penetration in kcal/mol is=      0.32130
  The RRMSE value at dipole order with cloud penetration=      0.26838

******************************************************
The electron densities and ab initio electrostatic potential were computed in VASP using the PBE functional and
projector augmented wave method. See the main text of the journal article for a description of computational details.
The atomic charges, dipoles, and quadrupoles were computed with the DDEC6 method as described in
(a) T. A. Manz and N. Gabaldon Limas, RSC Adv. 6 (2016) 47771-47801 DOI: 10.1039/c6ra04656h
(b) N. Gabaldon Limas and T. A. Manz, RSC Adv. 8 (2018) 2678-2707 DOI: 10.1039/c7ra11829e.
For each atom in the material, the electron cloud parameters were fit to the spherically averaged atom-in-material
electron density using radial positions for which this density was between 10^-4 and 10^-2 electrons per cubic bohr.
The polarizabilities, dispersion coefficients, and quantum Drude oscillator (QDO) parameters were fit using the MCLF method.
The magnetic structure of the system was optimized in VASP from the default ferromagnetic initial guess using spin polarization.
The atomic spin moments (ASMs) were computed on this optimized magnetic structure using the DDEC6 partition as inputs
to the method of T. A. Manz and D. S. Sholl, J. Chem. Theory Comput. 7 (2011) 4146-4164 DOI: 10.1021/ct200539n.
The RMSE and RRMSE were computed using a uniform grid with Ewald summation.
