# Supplementary material for: A collection of forcefield precursors for metal–organic frameworks
Source: RSC Adv. 2019 Nov 13;9(63):36492–507. doi: 10.1039/c9ra07327b (PMC9075174; doi:10.1039/c9ra07327b)
Supplement: RA-009-C9RA07327B-s3873 [file RA-009-C9RA07327B-s3873.xyz]

  324
jmolscript: load "" {1 1 1} spacegroup "x,y,z" unitcell [{     15.297800     0.000000     0.000000 }, {      7.299897    13.778382     0.000000 }, {      1.337441    -0.201609    22.106662 }]
H     13.152583     2.759256    20.607830     0.115577
H     11.375949     4.899063    18.490012     0.167689
H     11.661256     5.311428    19.957894     0.172566
H     11.207138     3.864906    19.632927     0.162895
H     13.612072     5.466308    17.630063     0.115379
H     15.806985     4.834740    17.384679     0.098705
H     16.738681     3.197669    18.766345     0.115423
H      8.951135    12.020402    17.661012     0.121329
H      8.915223    11.707845    15.220437     0.167278
H      8.014019    10.616912    14.581554     0.169477
H      9.346751    10.217958    15.269071     0.170018
H      6.580708     9.229310    15.954378     0.117737
H     20.810101     8.895136    17.999244     0.095527
H     21.445354    10.119432    19.878310     0.121100
H     19.082443     6.063424    19.084681     0.131462
H     17.451250     6.930181    20.736049     0.173502
H     16.216880     6.280499    20.059585     0.170263
H     16.268522     7.816271    20.267388     0.159042
H     15.989542     8.384906    17.895343     0.113270
H     17.026824     8.713669    15.839423     0.108171
H     19.111172     7.772423    15.406133     0.124916
H      5.757843     0.887359    15.255807     0.121870
H     11.909128    12.550759    14.802621     0.159562
H     13.073474    11.907718    14.002360     0.168561
H     11.682290    12.080464    13.341371     0.174515
H     12.482767    13.421703    11.462304     0.112116
H      5.859823     1.724266    10.662043     0.102655
H      6.487151     3.413605    12.160875     0.119217
H     11.329880     2.060957    17.103924     0.127341
H     13.326161     0.814350    17.822391     0.164749
H     14.600067     0.804523    16.935914     0.166803
H     13.382227    -0.075164    16.551258     0.170746
H     14.685751     2.023672    14.846834     0.110053
H     13.832226     3.779789    13.555805     0.110102
H     11.739015     4.694331    14.046573     0.109215
H     10.261698     8.961715    17.497423     0.125234
H     11.363542    11.117441    17.864394     0.164357
H     12.655157    10.550774    18.509908     0.164309
H     11.775109    11.559084    19.294695     0.175094
H     11.410523    10.083912    21.204710     0.111210
H      8.916806     8.487403     0.008843     0.100274
H      9.117645     6.782873    20.722785     0.118802
H     11.671103     0.793744    12.981032     0.121659
H      9.655670     1.569072    14.081944     0.158318
H      8.945965     0.698165    15.151906     0.171715
H      8.756907     0.382591    13.646442     0.171834
H     17.155042    12.266744    15.728890     0.112344
H     19.012188    10.838759    15.788578     0.104102
H     20.836415    11.248480    14.373752     0.117615
H     21.243647    13.225897     6.795588     0.118524
H     19.855582    13.146860     4.735247     0.169001
H     19.560335    11.791907     4.038887     0.172841
H     20.939988    12.475630     3.853191     0.177600
H     20.421449     9.707199     4.949682     0.113013
H      5.934066     8.553547     6.806641     0.097189
H      6.748562     9.718898     8.652548     0.121113
H     10.782555    10.817517     1.498832     0.115577
H     12.559189     8.677710     3.616650     0.167689
H     12.273882     8.265345     2.148768     0.172566
H     12.728000     9.711867     2.473735     0.162895
H     10.323066     8.110465     4.476599     0.115379
H      8.128153     8.742033     4.721983     0.098705
H      7.196457    10.379104     3.340317     0.115423
H     14.984003     1.556371     4.445650     0.121329
H     15.019915     1.868928     6.886225     0.167279
H     15.921119     2.959861     7.525108     0.169477
H     14.588387     3.358815     6.837591     0.170018
H     17.354430     4.347463     6.152284     0.117738
H      3.125037     4.681637     4.107418     0.095526
H      2.489784     3.457341     2.228352     0.121100
H      4.852695     7.513349     3.021981     0.131462
H      6.483888     6.646592     1.370613     0.173502
H      7.718258     7.296274     2.047077     0.170263
H      7.666616     5.760502     1.839274     0.159042
H      7.945596     5.191867     4.211319     0.113270
H      6.908314     4.863104     6.267239     0.108171
H      4.823966     5.804350     6.700529     0.124915
H     18.177295    12.689414     6.850855     0.121871
H     12.026010     1.026014     7.304041     0.159562
H     10.861664     1.669055     8.104302     0.168561
H     12.252848     1.496309     8.765291     0.174515
H     11.452371     0.155070    10.644358     0.112116
H     18.075315    11.852507    11.444619     0.102655
H     17.447987    10.163168     9.945787     0.119217
H     12.605258    11.515816     5.002738     0.127341
H     10.608977    12.762423     4.284271     0.164749
H      9.335071    12.772250     5.170748     0.166803
H     10.552911    13.651937     5.555404     0.170746
H      9.249387    11.553101     7.259828     0.110053
H     10.102912     9.796984     8.550857     0.110102
H     12.196123     8.882442     8.060089     0.109215
H     13.673440     4.615058     4.609239     0.125234
H     12.571596     2.459332     4.242268     0.164357
H     11.279981     3.025999     3.596754     0.164309
H     12.160029     2.017689     2.811967     0.175094
H     12.524615     3.492861     0.901952     0.111211
H     13.680891     5.290979    -0.008843     0.100274
H     14.817493     6.793900     1.383877     0.118802
H     12.264035    12.783029     9.125630     0.121659
H     14.279468    12.007701     8.024718     0.158318
H     14.989173    12.878608     6.954756     0.171714
H     15.178231    13.194182     8.460220     0.171834
H      6.780096     1.310029     6.377772     0.112344
H      4.922950     2.738014     6.318084     0.104102
H      3.098723     2.328293     7.732910     0.117615
H      2.691491     0.350876    15.311074     0.118525
H      4.079556     0.429913    17.371415     0.169002
H      4.374803     1.784866    18.067775     0.172841
H      2.995150     1.101143    18.253471     0.177600
H      3.513689     3.869574    17.156980     0.113013
H     18.001072     5.023226    15.300021     0.097188
H     17.186576     3.857875    13.454114     0.121113
Ru     2.354694    -0.007615    21.623853     0.843751
Ru     7.517709     4.394444    17.332728     0.836634
Ru     7.806319     5.833702    15.583649     0.852687
Ru     8.475902    12.728611    11.436439     0.840337
Ru    21.580444    13.584388     0.482809     0.843750
Ru    16.417429     9.182329     4.773934     0.836635
Ru    16.128819     7.743071     6.523013     0.852686
Ru    15.459236     0.848162    10.670223     0.840337
C     15.615472     1.767885    20.685204     0.535746
C     15.046415     2.827034    19.823486    -0.016702
C     13.703135     3.199138    19.964969    -0.196657
C     13.152413     4.192972    19.164265     0.203280
C     11.721484     4.615814    19.332276    -0.540425
C     13.963312     4.788742    18.198204    -0.156756
C     15.277728     4.412605    18.045668    -0.078690
C     15.829798     3.442016    18.865825    -0.119969
C      8.010493    11.987027    20.111978     0.543922
C      7.609920    11.184782    18.940988    -0.012968
C      8.249071    11.380513    17.723795    -0.192209
C      7.883361    10.649459    16.602766     0.204111
C      8.602145    10.818418    15.299579    -0.538819
C      6.852079     9.730742    16.720816    -0.150040
C      6.209358     9.537834    17.930714    -0.081665
C     21.883288    10.263440    19.044668    -0.120814
C      5.466418     0.622851    20.690730     0.299899
C      6.787207     1.086254    20.641432    -0.156896
C      7.003017     2.182565    19.784136     0.305196
C      7.861014     0.447147    21.373826    -0.037033
C     15.195647    12.858905    21.655023     0.112082
C     14.950811    12.412078     0.246047     0.118181
C      5.309384     6.197363    16.937903     0.538109
C     19.284368     6.809466    17.202520    -0.019323
C     18.655362     6.610844    18.434524    -0.190721
C     17.443947     7.202053    18.723901     0.209842
C     16.780799     7.038270    20.064006    -0.536132
C     16.837468     7.984049    17.733964    -0.162458
C     17.450341     8.192289    16.504834    -0.089785
C     18.679559     7.614659    16.237343    -0.122084
C      6.623387     3.338478    14.808590     0.538049
C      6.185080     2.311031    13.856014    -0.018982
C      5.779982     1.050203    14.320917    -0.188932
C      5.412001     0.045520    13.440629     0.201226
C     12.310563    12.462193    13.938250    -0.533514
C      5.446243     0.321084    12.081291    -0.153795
C      5.831207     1.562733    11.604229    -0.086287
C      6.205744     2.559115    12.488274    -0.121790
C     10.015140     4.047319    15.947967     0.531239
C     11.348535     3.465894    15.643337    -0.025826
C     11.846814     2.417452    16.388553    -0.179066
C     13.102537     1.878409    16.120178     0.203372
C     13.652191     0.755021    16.924860    -0.535703
C     13.831359     2.392435    15.052426    -0.152255
C     13.325911     3.435545    14.287536    -0.073663
C     12.087962     3.977191    14.572712    -0.139815
C      8.848630     6.820778    18.077281     0.536053
C      9.569710     7.743945    18.982106    -0.016201
C     10.268237     8.823636    18.436293    -0.196657
C     10.969393     9.699345    19.257113     0.208120
C     11.754756    10.839945    18.680129    -0.541109
C     10.945067     9.489784    20.631042    -0.158171
C     10.258385     8.415642    21.172656    -0.091797
C      9.578125     7.530289    20.351835    -0.120914
C      8.869472     7.721316    13.153906     0.305262
C      9.784206     8.324427    12.289314    -0.143301
C      9.626820     9.707667    12.150264     0.296853
C     10.848516     7.572340    11.661706    -0.040552
C     10.822339     6.166698    11.537688     0.112320
C     11.911107     5.404659    10.943682     0.111516
C     21.203602    13.196118    12.629315     0.529561
C     20.064379    12.946738    13.534804    -0.013402
C     11.672021     0.025357    13.536351    -0.183342
C     17.864735    13.545572    14.347887     0.206172
C      9.372928     0.681045    14.309642    -0.540615
C     17.908637    12.444054    15.171802    -0.164903
C     19.010840    11.592228    15.207173    -0.086809
C     20.088753    11.838188    14.374415    -0.120272
C     22.216969    12.330385     9.052678     0.533457
C     21.709986    11.577682     7.888320    -0.015073
C     21.235030    12.272530     6.784977    -0.196932
C     20.755700    11.589695     5.664611     0.207416
C     20.233458    12.322619     4.465325    -0.543813
C     20.755053    10.199212     5.691360    -0.155066
C      5.935081     9.508395     6.805978    -0.077590
C      6.416342    10.192888     7.895615    -0.117710
C      8.319666    11.808888     1.421458     0.535746
C      8.888723    10.749739     2.283176    -0.016702
C     10.232003    10.377635     2.141693    -0.196657
C     10.782725     9.383801     2.942397     0.203279
C     12.213654     8.960959     2.774386    -0.540425
C      9.971826     8.788031     3.908458    -0.156756
C      8.657410     9.164168     4.060994    -0.078690
C      8.105340    10.134757     3.240837    -0.119969
C     15.924645     1.589746     1.994684     0.543922
C     16.325218     2.391991     3.165674    -0.012968
C     15.686067     2.196260     4.382867    -0.192209
C     16.051777     2.927314     5.503896     0.204111
C     15.332993     2.758355     6.807083    -0.538818
C     17.083059     3.846031     5.385846    -0.150040
C      2.427980     4.038939     4.175948    -0.081665
C      2.051850     3.313333     3.061994    -0.120814
C     18.468720    12.953922     1.415932     0.299899
C     17.147931    12.490519     1.465230    -0.156897
C     16.932121    11.394208     2.322526     0.305196
C     16.074124    13.129626     0.732836    -0.037031
C      8.739491     0.717868     0.451639     0.112082
C      8.984327     1.164695    21.860615     0.118182
C     18.625754     7.379410     5.168759     0.538111
C      4.650770     6.767307     4.904142    -0.019323
C      5.279776     6.965929     3.672138    -0.190720
C      6.491191     6.374720     3.382761     0.209842
C      7.154339     6.538503     2.042656    -0.536133
C      7.097670     5.592724     4.372698    -0.162458
C      6.484797     5.384484     5.601828    -0.089785
C      5.255579     5.962114     5.869319    -0.122084
C     17.311751    10.238295     7.298072     0.538051
C     17.750058    11.265742     8.250648    -0.018982
C     18.155156    12.526570     7.785745    -0.188931
C     18.523137    13.531253     8.666033     0.201226
C     11.624575     1.114580     8.168412    -0.533514
C     18.488895    13.255689    10.025371    -0.153794
C     18.103931    12.014040    10.502433    -0.086287
C     17.729394    11.017658     9.618388    -0.121790
C     13.919998     9.529454     6.158695     0.531241
C     12.586603    10.110879     6.463325    -0.025826
C     12.088324    11.159321     5.718109    -0.179065
C     10.832601    11.698364     5.986484     0.203372
C     10.282947    12.821752     5.181802    -0.535704
C     10.103779    11.184338     7.054236    -0.152255
C     10.609227    10.141228     7.819126    -0.073663
C     11.847176     9.599582     7.533950    -0.139815
C     15.086508     6.755995     4.029381     0.536055
C     14.365428     5.832828     3.124556    -0.016201
C     13.666901     4.753137     3.670369    -0.196657
C     12.965745     3.877428     2.849549     0.208120
C     12.180382     2.736828     3.426533    -0.541109
C     12.990071     4.086989     1.475620    -0.158170
C     13.676753     5.161131     0.934006    -0.091796
C     14.357013     6.046484     1.754827    -0.120913
C     15.065666     5.855457     8.952756     0.305261
C     14.150932     5.252346     9.817348    -0.143302
C     14.308318     3.869106     9.956398     0.296853
C     13.086622     6.004433    10.444956    -0.040551
C     13.112799     7.410075    10.568974     0.112320
C     12.024031     8.172114    11.162980     0.111516
C      2.731536     0.380655     9.477347     0.529561
C      3.870759     0.630035     8.571858    -0.013402
C     12.263117    13.551416     8.570311    -0.183342
C      6.070403     0.031201     7.758775     0.206172
C     14.562210    12.895728     7.797020    -0.540615
C      6.026501     1.132719     6.934860    -0.164903
C      4.924298     1.984545     6.899489    -0.086809
C      3.846385     1.738585     7.732247    -0.120272
C      1.718169     1.246388    13.053984     0.533457
C      2.225152     1.999091    14.218342    -0.015073
C      2.700108     1.304243    15.321685    -0.196932
C      3.179438     1.987078    16.442051     0.207416
C      3.701680     1.254154    17.641337    -0.543813
C      3.180085     3.377561    16.415302    -0.155065
C     18.000057     4.068378    15.300684    -0.077590
C     17.518796     3.383885    14.211047    -0.117710
S     14.750439    10.519346    21.714269     0.416869
S     10.181085     3.873723    11.520003     0.431817
S      9.184699     3.057427     0.392393     0.416869
S     13.754053     9.703050    10.586659     0.431816
N      4.366943     0.282029    20.745113    -0.390744
N     14.231957    11.965692    21.242734    -0.348095
N     14.797872    11.066441     0.341106    -0.348052
N      7.158174     3.039378    19.050858    -0.387136
N      8.117790     7.246192    13.884089    -0.392716
N      9.776955     5.379442    11.895816    -0.336164
N     11.641486     4.068704    10.883552    -0.349373
N      9.439425    10.840883    12.080849    -0.382191
N     19.568195    13.294744     1.361549    -0.390744
N      9.703181     1.611081     0.863928    -0.348095
N      9.137266     2.510332    21.765556    -0.348052
N     16.776964    10.537395     3.055804    -0.387136
N     15.817348     6.330581     8.222573    -0.392715
N     14.158183     8.197331    10.210846    -0.336164
N     12.293652     9.508069    11.223110    -0.349373
N     14.495713     2.735890    10.025813    -0.382191
O     16.859711     1.517380    20.565828    -0.453724
O     14.857739     1.146641    21.498508    -0.457410
O      9.154843    12.547971    20.109104    -0.454528
O     22.478932    12.118784    21.074944    -0.464980
O      5.709383     5.252472    17.689972    -0.461976
O      5.982744     6.631007    15.951725    -0.456811
O      6.694435     3.053365    16.051647    -0.461322
O      6.966483     4.480810    14.343908    -0.455705
O      9.341230     3.582874    16.927292    -0.456646
O      9.603271     5.006909    15.215794    -0.455896
O      8.393755     5.727954    18.567385    -0.452362
O      8.710334     7.124628    16.849477    -0.462747
O     22.174729    12.366332    12.619809    -0.453476
O     13.872466     0.452419    11.866856    -0.456104
O      7.627507    11.701805     9.915059    -0.462586
O     21.949664    13.571439     9.154590    -0.453312
O      7.075427    12.059393     1.540834    -0.453724
O      9.077399    12.430132     0.608154    -0.457410
O     14.780295     1.028802     1.997558    -0.454529
O      1.456206     1.457989     1.031718    -0.464980
O     18.225755     8.324301     4.416690    -0.461977
O     17.952394     6.945766     6.154937    -0.456812
O     17.240703    10.523408     6.055015    -0.461324
O     16.968655     9.095963     7.762754    -0.455706
O     14.593908     9.993899     5.179370    -0.456647
O     14.331867     8.569864     6.890868    -0.455897
O     15.541383     7.848819     3.539277    -0.452364
O     15.224804     6.452145     5.257185    -0.462749
O      1.760409     1.210441     9.486853    -0.453476
O     10.062672    13.124354    10.239806    -0.456104
O     16.307631     1.874968    12.191603    -0.462586
O      1.985474     0.005334    12.952072    -0.453312

The following XYZ coordinates are in angstroms. Other properties are in atomic units.
The sperically averaged electron density of each atom fit to a function of the form exp(a - br)
eigen_1, eigen_2 and eigen_3 are the three eigenvalues of traceless quadrupole moment tensor
  atom number  atomic symbol              X              Y              Z     net charge C6 coefficient C8 coefficient C10 coefficient fluctuating dipole atomic polarizability isotropic forcefield polarizability              a              b squared Pearson coefficient          <r^3>          <r^4>         wp_QDO          m_QDO          q_QDO       dipole_x       dipole_y       dipole_z         dipole            Qxy            Qxz            Qyz     Q(x^2-y^2)  Q(3z^2 - R^2)        eigen_1        eigen_2        eigen_3 static polarizability      alpha(xx)      alpha(xy)      alpha(xz)      alpha(yy)      alpha(yz)      alpha(zz) atomic spin moment
            1              H      13.152583       2.759256      20.607830       0.115577       1.173186 0.91321833E+01  0.93361461E+02                                 1.872817                            1.792830      -1.399433       2.205209                    0.993242       3.901362      11.419946       0.453919       1.319882      -0.698257      -0.018596      -0.018743       0.020185       0.033235       0.003601      -0.001000      -0.006629       0.002935      -0.011916      -0.008870       0.000845       0.008025              1.890594       1.915237       0.132382      -0.289589       1.683312      -0.316251       2.073233           0.000039
            2              H      11.375949       4.899063      18.490012       0.167689       0.911383 0.66997388E+01  0.63902870E+02                                 1.657129                            1.592383      -1.108267       2.381501                    0.995655       3.462901      10.051963       0.452455       1.419281      -0.680195      -0.004515       0.002077      -0.013829       0.014695       0.000653       0.001977      -0.004867       0.005778       0.012478      -0.007318       0.000630       0.006689              1.682787       1.631212      -0.185537       0.361260       1.424794      -0.158135       1.992354          -0.000007
            3              H      11.661256       5.311428      19.957894       0.172566       0.913468 0.66165537E+01  0.62131821E+02                                 1.587695                            1.527366      -0.817768       2.513266                    0.999745       3.198333       8.843575       0.493331       1.322165      -0.701056       0.002677       0.010285       0.008093       0.013359       0.003709       0.001828       0.004453       0.001362      -0.001922      -0.005303      -0.001423       0.006726              1.611147       1.373335      -0.173005      -0.077917       1.831677       0.439251       1.628429           0.000008
            4              H      11.207138       3.864906      19.632927       0.162895       0.958656 0.73220295E+01  0.71049569E+02                                 1.679719                            1.638200      -1.070416       2.388165                    0.997337       3.480421      10.024639       0.459243       1.374465      -0.689117      -0.007081      -0.013689      -0.002490       0.015612       0.001310       0.001610       0.001041      -0.006379      -0.037206      -0.012605       0.002875       0.009730              1.680399       1.729033       0.312041      -0.143982       1.819617      -0.205816       1.492547           0.000028
            5              H      13.612072       5.466308      17.630063       0.115379       1.158554 0.89506534E+01  0.89330552E+02                                 1.755135                            1.701685      -0.824438       2.484835                    0.999409       3.344958       9.090927       0.505855       1.213208      -0.726830      -0.011827       0.023787      -0.022524       0.034829      -0.006684      -0.004993      -0.013043       0.007142      -0.004338      -0.018257       0.007119       0.011138              1.749735       1.694027      -0.251781       0.202116       1.849490      -0.340835       1.705689          -0.000083
            6              H      15.806985       4.834740      17.384679       0.098705       1.189635 0.89910056E+01  0.91238405E+02                                 1.875250                            1.768419      -1.126909       2.331679                    0.995305       3.773709      10.879279       0.462747       1.304348      -0.702801       0.019378       0.017812      -0.028653       0.038907      -0.003214      -0.003434      -0.016647       0.012216       0.001104      -0.020754       0.006689       0.014065              1.911551       2.011227       0.304868      -0.494267       1.725907      -0.281111       1.997519           0.000002
            7              H      16.738681       3.197669      18.766345       0.115423       1.064751 0.78862654E+01  0.77533094E+02                                 1.747402                            1.660871      -1.195125       2.309479                    0.995395       3.636452      10.356246       0.474962       1.311692      -0.701039       0.038334      -0.010306      -0.002628       0.039782      -0.003409      -0.001111      -0.004261       0.023088      -0.028417      -0.012900      -0.003882       0.016782              1.775788       2.272538      -0.263476      -0.230239       1.522511      -0.012304       1.532316          -0.000001
            8              H       8.951135      12.020402      17.661012       0.121329       0.938098 0.69517120E+01  0.66411188E+02                                 1.624873                            1.575277      -0.985277       2.412010                    0.997840       3.538013      10.024533       0.478964       1.338608      -0.695518       0.026943       0.022715      -0.001455       0.035270       0.011267      -0.005577       0.000496      -0.002040       0.000812      -0.012998       0.000782       0.012215              1.632315       1.697049       0.341933       0.004523       1.721734      -0.015006       1.478162           0.000042
            9              H       8.915223      11.707845      15.220437       0.167278       0.828155 0.57865224E+01  0.52974355E+02                                 1.529253                            1.460377      -0.850816       2.501142                    0.999121       3.263151       9.147872       0.484077       1.382114      -0.687731       0.000033       0.014394       0.000518       0.014403      -0.000321      -0.000527       0.000260      -0.008731      -0.001040      -0.004272      -0.000294       0.004567              1.560695       1.338170       0.251879      -0.060181       1.992037      -0.148131       1.351877           0.000030
           10              H       8.014019      10.616912      14.581554       0.169477       0.949126 0.69889762E+01  0.67393464E+02                                 1.702314                            1.625707      -1.195132       2.339763                    0.995100       3.521341      10.289372       0.447919       1.418085      -0.680099      -0.012817      -0.003355      -0.009869       0.016520       0.004426       0.004561       0.001390       0.004171       0.000596      -0.005442      -0.002227       0.007670              1.742647       1.711841       0.022467       0.368717       1.433670       0.071838       2.082429           0.000000
           11              H       9.346751      10.217958      15.269071       0.170018       0.955662 0.70867509E+01  0.67516162E+02                                 1.623163                            1.571159      -0.778806       2.531748                    0.999653       3.198087       8.828642       0.492177       1.306244      -0.705088       0.007930      -0.011067       0.001594       0.013708      -0.005219       0.000327      -0.001984       0.001288      -0.011471      -0.004999      -0.002391       0.007390              1.642879       1.777136      -0.409957      -0.048649       1.701723       0.001778       1.449778           0.000029
           12              H       6.580708       9.229310      15.954378       0.117737       1.096979 0.82368766E+01  0.82099587E+02                                 1.807481                            1.717529      -1.074219       2.369492                    0.996081       3.678941      10.648262       0.457563       1.343003      -0.694930      -0.007996      -0.021076      -0.028492       0.036330       0.008196       0.001135       0.005128       0.008276       0.033018      -0.015241       0.002282       0.012960              1.850000       1.607643       0.190931       0.193116       1.925060       0.341236       2.017297          -0.000073
           13              H      20.810101       8.895136      17.999244       0.095527       1.148798 0.81746188E+01  0.80889410E+02                                 1.816383                            1.670574      -1.131990       2.320005                    0.996462       3.743868      10.609303       0.483489       1.280251      -0.707078      -0.024962      -0.024162       0.005149       0.035120       0.007773      -0.008307       0.001184       0.001980       0.029987      -0.014610       0.000475       0.014135              1.903603       2.111679       0.715823       0.022291       2.156116       0.047865       1.443014          -0.000026
           14              H      21.445354      10.119432      19.878310       0.121100       1.136304 0.85660965E+01  0.84108403E+02                                 1.692409                            1.632140      -0.978038       2.416897                    0.998215       3.263546       8.645331       0.534917       1.166173      -0.737984      -0.021060      -0.007253       0.035553       0.041954       0.013325      -0.008689      -0.001478       0.006033       0.024791      -0.018532       0.001653       0.016879              1.688362       1.553202       0.104101      -0.302665       1.435957      -0.018243       2.075928          -0.000006
           15              H      19.082443       6.063424      19.084681       0.131462       1.082640 0.82507284E+01  0.80471453E+02                                 1.654779                            1.614694      -1.029553       2.397939                    0.998282       3.244111       8.640566       0.529952       1.185003      -0.733064       0.016745      -0.023169       0.026185       0.038766      -0.004817       0.001102      -0.011119       0.003279       0.018690      -0.012798      -0.001151       0.013949              1.642661       1.627324      -0.179972       0.083572       1.610094      -0.211252       1.690566           0.000016
           16              H      17.451250       6.930181      20.736049       0.173502       0.903847 0.65253413E+01  0.59871743E+02                                 1.466077                            1.431616      -0.735638       2.553318                    0.999987       2.896590       7.423524       0.566770       1.177825      -0.735970       0.012065       0.000058       0.005832       0.013400       0.000039       0.001525       0.001349       0.009751       0.000757      -0.005339       0.000102       0.005237              1.458139       1.498497      -0.016771       0.237498       1.209257      -0.036923       1.666663          -0.000016
           17              H      16.216880       6.280499      20.059585       0.170263       0.881388 0.62365486E+01  0.57987942E+02                                 1.569773                            1.495447      -0.961821       2.438979                    0.999079       3.315002       9.268533       0.489873       1.344711      -0.694678      -0.006125      -0.010051      -0.000216       0.011773       0.001644      -0.002310      -0.001626       0.001073      -0.003540      -0.002753      -0.001139       0.003892              1.601188       1.576403       0.485493      -0.079174       1.871301      -0.019033       1.355861           0.000011
           18              H      16.268522       7.816271      20.267388       0.159042       1.023101 0.75186880E+01  0.72859326E+02                                 1.698174                            1.614411      -1.083812       2.373022                    0.998467       3.424515       9.603417       0.486234       1.299923      -0.704387      -0.001659       0.008312      -0.000624       0.008499       0.003472      -0.000297      -0.002352      -0.002151       0.015281      -0.006305       0.000242       0.006064              1.730990       1.613957      -0.404170      -0.224961       2.026851       0.245017       1.552163           0.000026
           19              H      15.989542       8.384906      17.895343       0.113270       1.159488 0.85224544E+01  0.83734456E+02                                 1.725342                            1.633454      -0.855564       2.466049                    0.999250       3.324163       8.864453       0.530990       1.174034      -0.735326      -0.031994       0.013889       0.002429       0.034963      -0.010393      -0.002035      -0.010725       0.015432       0.010909      -0.019570       0.006719       0.012850              1.752256       2.183725      -0.366877      -0.209096       1.597518       0.029167       1.475524          -0.000095
           20              H      17.026824       8.713669      15.839423       0.108171       1.161959 0.82498778E+01  0.79808889E+02                                 1.683105                            1.571720      -0.764327       2.509569                    0.999572       3.204601       8.277551       0.563856       1.122883      -0.749071      -0.018115       0.021231      -0.029456       0.040578      -0.012407      -0.003849      -0.008282       0.015159       0.022497      -0.021181       0.009899       0.011283              1.723409       1.590929      -0.237333       0.264486       1.783784      -0.449006       1.795515           0.000026
           21              H      19.111172       7.772423      15.406133       0.124916       1.156874 0.86506043E+01  0.85387017E+02                                 1.738361                            1.659808      -0.868305       2.469371                    0.999227       3.262741       8.746095       0.519589       1.194265      -0.731542       0.018061       0.008840      -0.036814       0.041948      -0.005070      -0.006848      -0.008658       0.005686       0.040328      -0.016540      -0.001004       0.017543              1.756091       1.709907       0.071081      -0.308371       1.597615      -0.171843       1.960751           0.000031
           22              H       5.757843       0.887359      15.255807       0.121870       1.118442 0.87114784E+01  0.87462062E+02                                 1.786776                            1.732769      -1.108455       2.354550                    0.996374       3.588753      10.197507       0.472017       1.292470      -0.706380      -0.000912      -0.006364       0.037348       0.037897       0.002536       0.000969      -0.005992      -0.015412       0.037827      -0.014562      -0.000648       0.015210              1.794470       1.599144       0.077539      -0.089592       1.552752      -0.010830       2.231514           0.000014
           23              H      11.909128      12.550759      14.802621       0.159562       0.907766 0.64900927E+01  0.60388284E+02                                 1.549949                            1.487567      -0.800859       2.512191                    0.999739       3.188455       8.652393       0.514838       1.278596      -0.710029      -0.005915       0.006828       0.008404       0.012338       0.001564      -0.002446       0.003636      -0.003577      -0.000081      -0.005263       0.000612       0.004651              1.571648       1.467247      -0.006985      -0.353963       1.347728       0.042052       1.899968           0.000014
           24              H      13.073474      11.907718      14.002360       0.168561       0.949917 0.68095671E+01  0.63222190E+02                                 1.520485                            1.465774      -0.741410       2.543940                    0.999992       2.969568       7.684627       0.557584       1.183166      -0.734288       0.010369      -0.003927      -0.001109       0.011143      -0.000160       0.000310      -0.001842       0.006476      -0.008794      -0.004285      -0.000440       0.004725              1.530874       1.773453      -0.365318       0.028378       1.576435      -0.026577       1.242735           0.000044
           25              H      11.682290      12.080464      13.341371       0.174515       0.888963 0.63450083E+01  0.59896553E+02                                 1.643704                            1.559923      -1.203975       2.338064                    0.995764       3.499694      10.214375       0.451160       1.438154      -0.675749      -0.010436      -0.000850      -0.012519       0.016320       0.002360       0.002630      -0.006035       0.001041       0.013085      -0.007969       0.000008       0.007962              1.684401       1.760983       0.317499       0.339011       1.612230       0.255105       1.679989          -0.000118
           26              H      12.482767      13.421703      11.462304       0.112116       1.079803 0.78375535E+01  0.77449993E+02                                 1.810189                            1.689180      -1.187954       2.310016                    0.995200       3.772287      11.007978       0.454007       1.365220      -0.689449      -0.014319      -0.025674      -0.021317       0.036312       0.007046       0.000202       0.002162      -0.023857       0.010248      -0.015570       0.002927       0.012642              1.887520       1.535926       0.252105       0.262505       1.930479       0.509020       2.196153          -0.000045
           27              H       5.859823       1.724266      10.662043       0.102655       1.245354 0.91997488E+01  0.93183594E+02                                 1.883608                            1.750661      -1.045627       2.368558                    0.996857       3.637791      10.221018       0.484042       1.249279      -0.715837       0.002774       0.011018      -0.038715       0.040348       0.007298      -0.002277      -0.006484      -0.026259       0.026729      -0.019489       0.002849       0.016640              1.943442       1.480031       0.066013       0.102378       1.509356      -0.008497       2.840938           0.000020
           28              H       6.487151       3.413605      12.160875       0.119217       1.292195 0.10004488E+02  0.10290813E+03                                 1.907257                            1.813099      -1.012788       2.397805                    0.997832       3.478934       9.673086       0.483250       1.232195      -0.722308       0.009116       0.039625      -0.016441       0.043858       0.006630       0.000991      -0.009435      -0.025274       0.021196      -0.018262       0.000133       0.018129              1.920121       1.665607       0.385711      -0.052826       2.354934      -0.185764       1.739820           0.000049
           29              H      11.329880       2.060957      17.103924       0.127341       1.073361 0.84725526E+01  0.84021548E+02                                 1.712713                            1.691585      -0.880901       2.466235                    0.999077       3.382888       9.387388       0.487669       1.266498      -0.713796      -0.019662      -0.014112       0.027749       0.036820       0.000005      -0.007988      -0.011500      -0.001786       0.013016      -0.013138      -0.002461       0.015599              1.689131       1.724871       0.031414      -0.247694       1.515271      -0.124935       1.827251           0.000011
           30              H      13.326161       0.814350      17.822391       0.164749       0.961382 0.72308232E+01  0.68752155E+02                                 1.583534                            1.551551      -0.851539       2.490782                    0.999628       3.142188       8.469375       0.515979       1.248463      -0.718129      -0.007030       0.003483       0.011824       0.014191      -0.003823      -0.003303      -0.001875       0.004771       0.011053      -0.007337       0.001539       0.005799              1.576565       1.329732      -0.057118      -0.133732       1.331414       0.077509       2.068547           0.000010
           31              H      14.600067       0.804523      16.935914       0.166803       0.837022 0.61407660E+01  0.56677745E+02                                 1.499913                            1.473568      -0.833215       2.503328                    0.999680       3.204862       8.825926       0.500457       1.326016      -0.699563       0.012091       0.005531      -0.001737       0.013409       0.001225      -0.000035      -0.003357       0.007613      -0.000421      -0.005857       0.001684       0.004173              1.498272       1.964977      -0.027583       0.096621       1.263874      -0.011452       1.265964          -0.000002
           32              H      13.382227      -0.075164      16.551258       0.170746       0.898070 0.66089706E+01  0.62443558E+02                                 1.598116                            1.547868      -1.075018       2.387812                    0.998087       3.381735       9.578839       0.476856       1.359457      -0.691730      -0.004820      -0.007707      -0.006432       0.011136       0.000761       0.000494       0.000199      -0.001498      -0.000144      -0.001178      -0.000031       0.001209              1.599292       1.323526       0.170174       0.160506       2.007775       0.344148       1.466575           0.000024
           33              H      14.685751       2.023672      14.846834       0.110053       0.988365 0.72663873E+01  0.70595447E+02                                 1.715367                            1.634080      -1.168607       2.318811                    0.995127       3.768557      10.972531       0.457498       1.378032      -0.686523       0.027847      -0.014609      -0.009592       0.032877      -0.009027      -0.005957      -0.007689      -0.003006      -0.000227      -0.015176       0.005218       0.009958              1.753277       2.276939      -0.345903      -0.230091       1.497136       0.076497       1.485756          -0.000072
           34              H      13.832226       3.779789      13.555805       0.110102       1.141870 0.85164406E+01  0.84694464E+02                                 1.792354                            1.699431      -0.793625       2.500062                    0.999113       3.473881       9.701451       0.484316       1.271687      -0.711985       0.021087       0.012691      -0.033443       0.041523      -0.005758      -0.010346      -0.012289       0.002625       0.001054      -0.019245       0.005719       0.013527              1.817320       1.788108       0.100358      -0.414841       1.546652      -0.300800       2.117200           0.000047
           35              H      11.739015       4.694331      14.046573       0.109215       1.283614 0.98077962E+01  0.10183717E+03                                 1.976490                            1.849294      -1.451864       2.185920                    0.991250       3.910579      11.449049       0.451128       1.307590      -0.701517      -0.013147       0.033744      -0.022290       0.042525      -0.005829      -0.005953      -0.012432      -0.009408      -0.005178      -0.016458       0.001507       0.014950              2.034653       1.814185      -0.421232       0.207835       2.208920      -0.571432       2.080853           0.000056
           36              H      10.261698       8.961715      17.497423       0.125234       1.141348 0.88490004E+01  0.88818961E+02                                 1.782011                            1.723700      -1.224676       2.303223                    0.995351       3.534665       9.906163       0.484657       1.259101      -0.713995      -0.000320       0.005183      -0.036102       0.036474       0.008106      -0.004445      -0.003524      -0.003108       0.035152      -0.014170      -0.000172       0.014342              1.790956       1.485281       0.033346       0.128108       1.638495      -0.103911       2.249094           0.000033
           37              H      11.363542      11.117441      17.864394       0.164357       0.873993 0.61554031E+01  0.56483278E+02                                 1.508406                            1.446686      -0.742665       2.542615                    0.999969       3.114838       8.375787       0.523503       1.275039      -0.710998      -0.009824      -0.000319      -0.008016       0.012683       0.002693       0.005238       0.000855      -0.001425       0.002563      -0.005888      -0.000293       0.006181              1.531220       1.424223      -0.083897       0.282528       1.379272      -0.254799       1.790166           0.000006
           38              H      12.655157      10.550774      18.509908       0.164309       1.020436 0.74414128E+01  0.70846081E+02                                 1.610706                            1.543276      -0.820907       2.498816                    0.999837       3.114901       8.241350       0.536022       1.200226      -0.729518       0.007740      -0.005460      -0.000587       0.009490      -0.003100      -0.002794       0.000189      -0.000951      -0.008029      -0.004552      -0.000465       0.005017              1.631487       2.160520      -0.209128      -0.138049       1.398755       0.024053       1.335187           0.000030
           39              H      11.775109      11.559084      19.294695       0.175094       0.913572 0.66057349E+01  0.63046405E+02                                 1.676604                            1.593371      -1.373030       2.259215                    0.993621       3.579864      10.537336       0.445270       1.441265      -0.674766      -0.004107       0.009258       0.013188       0.016628       0.000961      -0.005764      -0.001619      -0.008787       0.015953      -0.009330       0.001202       0.008128              1.713807       1.412150       0.079513       0.051798       2.005950       0.414181       1.723320          -0.000068
           40              H      11.410523      10.083912      21.204710       0.111210       1.030389 0.74275582E+01  0.72827287E+02                                 1.788154                            1.669795      -1.267892       2.275632                    0.993144       3.868784      11.453910       0.443758       1.407704      -0.680352       0.013951       0.026075       0.019501       0.035423       0.012985       0.000787      -0.000365      -0.009735       0.017263      -0.016776       0.005782       0.010994              1.859384       1.661473       0.341736       0.314554       1.862894       0.418420       2.053785          -0.000059
           41              H       8.916806       8.487403       0.008843       0.100274       1.150009 0.82705946E+01  0.81968901E+02                                 1.813048                            1.678301      -1.114056       2.336278                    0.995947       3.674635      10.376074       0.483904       1.277127      -0.708454      -0.000949      -0.005956       0.036401       0.036897       0.010564       0.001278      -0.005653      -0.010428       0.026999      -0.016936       0.004229       0.012708              1.882853       1.401483       0.073942      -0.001665       1.512621      -0.059235       2.734455          -0.000005
           42              H       9.117645       6.782873      20.722785       0.118802       1.100785 0.82108125E+01  0.80955149E+02                                 1.749267                            1.667569      -0.946395       2.429188                    0.998464       3.461260       9.641312       0.489142       1.270027      -0.711841      -0.018997      -0.033059       0.015961       0.041334       0.011822      -0.000672      -0.007239      -0.011174       0.015173      -0.016160       0.001215       0.014945              1.766778       1.571224       0.335533      -0.135911       2.025720      -0.202742       1.703391           0.000018
           43              H      11.671103       0.793744      12.981032       0.121659       0.976018 0.75028203E+01  0.73699801E+02                                 1.720574                            1.677329      -1.275966       2.277574                    0.993610       3.810238      11.265366       0.443426       1.406187      -0.681007       0.000201       0.029385      -0.019661       0.035357      -0.004505      -0.002091      -0.010131      -0.004341      -0.007146      -0.011849       0.000358       0.011490              1.725933       1.521645      -0.039253      -0.048360       1.875064      -0.245026       1.781089           0.000021
           44              H       9.655670       1.569072      14.081944       0.158318       0.928297 0.71353146E+01  0.69394871E+02                                 1.688777                            1.651235      -1.309583       2.270643                    0.994374       3.723499      11.047310       0.439497       1.432966      -0.676049       0.006156       0.008204      -0.000141       0.010258      -0.003104      -0.005530       0.002708      -0.002694      -0.016786      -0.008696       0.000332       0.008364              1.687054       1.558778       0.186851      -0.029523       2.137444      -0.068031       1.364940           0.000008
           45              H       8.945965       0.698165      15.151906       0.171715       0.933732 0.70005536E+01  0.66432682E+02                                 1.595187                            1.560468      -0.757408       2.547243                    0.999902       3.144997       8.640103       0.494821       1.304394      -0.705959      -0.003517       0.000076       0.016491       0.016862      -0.002717      -0.004049      -0.000685      -0.003278       0.016955      -0.007185       0.000104       0.007081              1.599387       1.653778      -0.088340      -0.325446       1.337509       0.078370       1.806872           0.000058
           46              H       8.756907       0.382591      13.646442       0.171834       0.937443 0.68615969E+01  0.65054551E+02                                 1.619199                            1.557941      -0.863685       2.490775                    0.999421       3.240230       9.017579       0.487018       1.326503      -0.700124      -0.006283      -0.006458      -0.010585       0.013900       0.002319       0.003063       0.003588      -0.001945       0.011179      -0.004459      -0.002677       0.007136              1.643785       1.945502       0.131246       0.429311       1.350498       0.180925       1.635355           0.000029
           47              H      17.155042      12.266744      15.728890       0.112344       1.127814 0.83147942E+01  0.80591726E+02                                 1.643714                            1.575043      -0.864521       2.459376                    0.999119       3.226387       8.340851       0.564810       1.118831      -0.749775      -0.026915      -0.005035       0.019722       0.033745      -0.006736      -0.008340      -0.011258       0.009237      -0.013837      -0.019172       0.007772       0.011400              1.649638       1.919456       0.091237      -0.382708       1.449129      -0.163536       1.580327          -0.000091
           48              H      19.012188      10.838759      15.788578       0.104102       1.219489 0.86756302E+01  0.86688917E+02                                 1.860287                            1.699622      -1.026880       2.379918                    0.996617       3.642102      10.199669       0.490917       1.248634      -0.715158       0.000989      -0.029141       0.023967       0.037744      -0.007832      -0.009687      -0.009543      -0.001322      -0.012118      -0.018563       0.008589       0.009974              1.949582       1.531516      -0.012257       0.015623       2.430460      -0.715936       1.886769           0.000006
           49              H      20.836415      11.248480      14.373752       0.117615       1.140287 0.84056593E+01  0.83513278E+02                                 1.794840                            1.688287      -1.112678       2.348555                    0.996073       3.584494      10.081776       0.484809       1.271605      -0.710345       0.031175      -0.026555      -0.000706       0.040958      -0.009206      -0.003658      -0.003678      -0.004802      -0.029784      -0.013055      -0.001442       0.014498              1.835578       2.139390      -0.514799       0.066278       1.837302      -0.161100       1.530043           0.000027
           50              H      21.243647      13.225897       6.795588       0.118524       0.969950 0.72585692E+01  0.70359146E+02                                 1.681344                            1.624125      -1.185363       2.315578                    0.995459       3.698853      10.687029       0.463679       1.362759      -0.689821      -0.000186       0.034616       0.001051       0.034632       0.000328       0.004353      -0.002986      -0.017373       0.003262      -0.010918       0.001596       0.009322              1.693336       1.440961       0.030547       0.023999       2.132558       0.055200       1.506490           0.000031
           51              H      19.855582      13.146860       4.735247       0.169001       0.863435 0.62006971E+01  0.57040242E+02                                 1.503047                            1.458356      -0.721607       2.557298                    0.999993       3.090891       8.339344       0.517663       1.286228      -0.708987      -0.004668       0.008023       0.005283       0.010680      -0.003816       0.001212       0.001891       0.001053       0.001131      -0.004966       0.001263       0.003704              1.511499       1.370195      -0.237456      -0.074345       1.776815       0.114500       1.387486           0.000016
           52              H      19.560335      11.791907       4.038887       0.172841       0.883505 0.63869624E+01  0.59914997E+02                                 1.595764                            1.533727      -0.933828       2.463399                    0.998416       3.318266       9.407603       0.472751       1.381124      -0.688054      -0.009338      -0.012286      -0.004153       0.015981       0.001519       0.001465       0.002008      -0.004101      -0.010679      -0.004364      -0.000629       0.004994              1.626472       1.805120       0.297645       0.311094       1.516522       0.132924       1.557775           0.000006
           53              H      20.939988      12.475630       3.853191       0.177600       0.860630 0.60318803E+01  0.56094881E+02                                 1.598150                            1.512923      -1.093505       2.390168                    0.997182       3.384838       9.731722       0.462832       1.423023      -0.679107       0.012899       0.000069      -0.009659       0.016115       0.002519      -0.003321       0.000905       0.005318      -0.007074      -0.004904      -0.000923       0.005828              1.643101       1.787541       0.086600      -0.456153       1.344918      -0.144538       1.796844           0.000037
           54              H      20.421449       9.707199       4.949682       0.113013       1.065597 0.78744608E+01  0.77809103E+02                                 1.784126                            1.686179      -1.188748       2.309766                    0.995062       3.753932      10.909510       0.457803       1.353998      -0.691734      -0.014686      -0.016258      -0.027854       0.035439       0.000726       0.008001      -0.000342      -0.010998       0.032301      -0.013565       0.000161       0.013404              1.841345       1.652167       0.260460       0.236455       1.925131       0.439940       1.946737          -0.000027
           55              H       5.934066       8.553547       6.806641       0.097189       1.189123 0.87125973E+01  0.86911204E+02                                 1.807287                            1.687456      -1.055561       2.356335                    0.997354       3.629685      10.065347       0.500990       1.225600      -0.720477       0.000864      -0.036634       0.004718       0.036947      -0.001610       0.007464      -0.007369      -0.017902       0.015466      -0.014449      -0.000263       0.014713              1.860584       1.456258       0.141680       0.046156       2.636967       0.193490       1.488528           0.000009
           56              H       6.748562       9.718898       8.652548       0.121113       1.127643 0.84596086E+01  0.82885643E+02                                 1.691741                            1.628018      -0.899768       2.451794                    0.998900       3.255007       8.641463       0.532081       1.174895      -0.735880       0.014334      -0.023032       0.031956       0.041918      -0.003007       0.007597      -0.007517      -0.025057       0.011537      -0.017198       0.000262       0.016936              1.694950       1.518932      -0.101941       0.297454       1.585680      -0.230492       1.980238           0.000043
           57              H      10.782555      10.817517       1.498832       0.115577       1.173186 0.91321833E+01  0.93361461E+02                                 1.872817                            1.792830      -1.399433       2.205209                    0.993242       3.901362      11.419946       0.453919       1.319882      -0.698257       0.018596       0.018743      -0.020185       0.033235       0.003601      -0.001000      -0.006629       0.002935      -0.011916      -0.008870       0.000845       0.008025              1.890594       1.915237       0.132382      -0.289589       1.683312      -0.316251       2.073233           0.000039
           58              H      12.559189       8.677710       3.616650       0.167689       0.911383 0.66997416E+01  0.63902906E+02                                 1.657129                            1.592383      -1.108266       2.381501                    0.995655       3.462902      10.051968       0.452455       1.419281      -0.680195       0.004515      -0.002077       0.013829       0.014695       0.000653       0.001977      -0.004867       0.005778       0.012478      -0.007318       0.000630       0.006689              1.682787       1.631213      -0.185537       0.361260       1.424795      -0.158135       1.992354          -0.000008
           59              H      12.273882       8.265345       2.148768       0.172566       0.913468 0.66165486E+01  0.62131762E+02                                 1.587695                            1.527365      -0.817768       2.513267                    0.999745       3.198332       8.843572       0.493331       1.322165      -0.701056      -0.002677      -0.010285      -0.008093       0.013359       0.003709       0.001828       0.004453       0.001362      -0.001922      -0.005303      -0.001423       0.006726              1.611147       1.373334      -0.173005      -0.077917       1.831677       0.439251       1.628429           0.000008
           60              H      12.728000       9.711867       2.473735       0.162895       0.958655 0.73220289E+01  0.71049564E+02                                 1.679719                            1.638200      -1.070417       2.388165                    0.997337       3.480421      10.024640       0.459243       1.374465      -0.689117       0.007081       0.013689       0.002490       0.015612       0.001310       0.001610       0.001041      -0.006379      -0.037206      -0.012605       0.002875       0.009730              1.680399       1.729033       0.312041      -0.143982       1.819617      -0.205816       1.492548           0.000028
           61              H      10.323066       8.110465       4.476599       0.115379       1.158555 0.89506574E+01  0.89330602E+02                                 1.755135                            1.701686      -0.824439       2.484835                    0.999409       3.344959       9.090930       0.505855       1.213207      -0.726830       0.011827      -0.023787       0.022524       0.034829      -0.006684      -0.004993      -0.013043       0.007142      -0.004338      -0.018257       0.007119       0.011138              1.749735       1.694027      -0.251781       0.202116       1.849490      -0.340836       1.705689          -0.000085
           62              H       8.128153       8.742033       4.721983       0.098705       1.189636 0.89910103E+01  0.91238457E+02                                 1.875250                            1.768419      -1.126909       2.331679                    0.995305       3.773710      10.879279       0.462747       1.304347      -0.702801      -0.019378      -0.017812       0.028653       0.038907      -0.003214      -0.003434      -0.016647       0.012216       0.001104      -0.020754       0.006689       0.014065              1.911551       2.011227       0.304868      -0.494267       1.725906      -0.281111       1.997519           0.000001
           63              H       7.196457      10.379104       3.340317       0.115423       1.064752 0.78862660E+01  0.77533099E+02                                 1.747402                            1.660871      -1.195125       2.309479                    0.995395       3.636452      10.356245       0.474962       1.311691      -0.701040      -0.038333       0.010306       0.002628       0.039782      -0.003409      -0.001111      -0.004261       0.023088      -0.028417      -0.012900      -0.003882       0.016782              1.775788       2.272538      -0.263476      -0.230239       1.522511      -0.012304       1.532316          -0.000002
           64              H      14.984003       1.556371       4.445650       0.121329       0.938097 0.69517082E+01  0.66411145E+02                                 1.624873                            1.575277      -0.985277       2.412010                    0.997840       3.538012      10.024531       0.478964       1.338608      -0.695518      -0.026943      -0.022715       0.001455       0.035270       0.011267      -0.005577       0.000496      -0.002040       0.000812      -0.012998       0.000782       0.012215              1.632315       1.697049       0.341933       0.004523       1.721734      -0.015006       1.478162           0.000042
           65              H      15.019915       1.868928       6.886225       0.167279       0.828155 0.57865198E+01  0.52974327E+02                                 1.529253                            1.460377      -0.850816       2.501142                    0.999121       3.263150       9.147870       0.484077       1.382114      -0.687731      -0.000033      -0.014394      -0.000518       0.014403      -0.000321      -0.000527       0.000260      -0.008731      -0.001040      -0.004272      -0.000294       0.004567              1.560694       1.338169       0.251879      -0.060181       1.992037      -0.148131       1.351877           0.000030
           66              H      15.921119       2.959861       7.525108       0.169477       0.949126 0.69889756E+01  0.67393455E+02                                 1.702314                            1.625707      -1.195132       2.339763                    0.995100       3.521341      10.289371       0.447919       1.418085      -0.680099       0.012817       0.003355       0.009869       0.016520       0.004426       0.004561       0.001390       0.004171       0.000596      -0.005442      -0.002227       0.007670              1.742647       1.711841       0.022467       0.368717       1.433670       0.071838       2.082429          -0.000000
           67              H      14.588387       3.358815       6.837591       0.170018       0.955662 0.70867509E+01  0.67516162E+02                                 1.623163                            1.571159      -0.778806       2.531748                    0.999653       3.198087       8.828642       0.492177       1.306244      -0.705088      -0.007930       0.011067      -0.001594       0.013708      -0.005219       0.000327      -0.001984       0.001288      -0.011471      -0.004999      -0.002391       0.007390              1.642879       1.777136      -0.409957      -0.048649       1.701723       0.001778       1.449778           0.000028
           68              H      17.354430       4.347463       6.152284       0.117738       1.096978 0.82368679E+01  0.82099482E+02                                 1.807480                            1.717528      -1.074218       2.369493                    0.996081       3.678939      10.648257       0.457563       1.343003      -0.694930       0.007996       0.021076       0.028492       0.036330       0.008196       0.001135       0.005128       0.008276       0.033018      -0.015241       0.002282       0.012960              1.849999       1.607643       0.190931       0.193116       1.925059       0.341235       2.017297          -0.000073
           69              H       3.125037       4.681637       4.107418       0.095526       1.148798 0.81746243E+01  0.80889471E+02                                 1.816383                            1.670574      -1.131990       2.320005                    0.996462       3.743869      10.609303       0.483489       1.280250      -0.707078       0.024962       0.024162      -0.005149       0.035120       0.007773      -0.008307       0.001184       0.001980       0.029987      -0.014610       0.000475       0.014135              1.903603       2.111679       0.715824       0.022291       2.156116       0.047865       1.443014          -0.000026
           70              H       2.489784       3.457341       2.228352       0.121100       1.136303 0.85660872E+01  0.84108290E+02                                 1.692408                            1.632139      -0.978038       2.416898                    0.998215       3.263544       8.645325       0.534917       1.166174      -0.737984       0.021060       0.007253      -0.035553       0.041954       0.013325      -0.008689      -0.001478       0.006033       0.024791      -0.018532       0.001653       0.016879              1.688362       1.553202       0.104101      -0.302665       1.435956      -0.018243       2.075927          -0.000007
           71              H       4.852695       7.513349       3.021981       0.131462       1.082639 0.82507162E+01  0.80471305E+02                                 1.654778                            1.614693      -1.029550       2.397940                    0.998282       3.244109       8.640559       0.529953       1.185004      -0.733064      -0.016745       0.023169      -0.026185       0.038767      -0.004817       0.001102      -0.011119       0.003279       0.018690      -0.012798      -0.001151       0.013949              1.642660       1.627322      -0.179972       0.083572       1.610093      -0.211252       1.690565           0.000016
           72              H       6.483888       6.646592       1.370613       0.173502       0.903846 0.65253361E+01  0.59871681E+02                                 1.466076                            1.431615      -0.735638       2.553318                    0.999987       2.896589       7.423520       0.566770       1.177825      -0.735970      -0.012065      -0.000058      -0.005832       0.013400       0.000039       0.001525       0.001349       0.009751       0.000757      -0.005339       0.000102       0.005237              1.458138       1.498496      -0.016771       0.237498       1.209256      -0.036923       1.666662          -0.000017
           73              H       7.718258       7.296274       2.047077       0.170263       0.881388 0.62365458E+01  0.57987907E+02                                 1.569772                            1.495446      -0.961820       2.438980                    0.999079       3.315001       9.268528       0.489874       1.344710      -0.694678       0.006125       0.010051       0.000216       0.011773       0.001644      -0.002310      -0.001626       0.001073      -0.003540      -0.002753      -0.001139       0.003892              1.601188       1.576402       0.485493      -0.079174       1.871300      -0.019033       1.355861           0.000010
           74              H       7.666616       5.760502       1.839274       0.159042       1.023101 0.75186838E+01  0.72859275E+02                                 1.698173                            1.614411      -1.083812       2.373022                    0.998467       3.424514       9.603414       0.486234       1.299923      -0.704387       0.001659      -0.008312       0.000624       0.008499       0.003472      -0.000297      -0.002352      -0.002151       0.015281      -0.006305       0.000242       0.006064              1.730990       1.613957      -0.404170      -0.224961       2.026850       0.245017       1.552162           0.000025
           75              H       7.945596       5.191867       4.211319       0.113270       1.159487 0.85224475E+01  0.83734370E+02                                 1.725341                            1.633454      -0.855562       2.466049                    0.999250       3.324162       8.864449       0.530990       1.174033      -0.735326       0.031994      -0.013889      -0.002429       0.034963      -0.010393      -0.002035      -0.010725       0.015432       0.010909      -0.019570       0.006719       0.012850              1.752255       2.183724      -0.366877      -0.209095       1.597517       0.029167       1.475523          -0.000097
           76              H       6.908314       4.863104       6.267239       0.108171       1.161960 0.82498880E+01  0.79809023E+02                                 1.683107                            1.571722      -0.764327       2.509569                    0.999572       3.204602       8.277559       0.563855       1.122884      -0.749070       0.018115      -0.021231       0.029456       0.040578      -0.012407      -0.003849      -0.008282       0.015159       0.022497      -0.021181       0.009899       0.011283              1.723412       1.590931      -0.237334       0.264487       1.783786      -0.449007       1.795518           0.000023
           77              H       4.823966       5.804350       6.700529       0.124915       1.156875 0.86506110E+01  0.85387103E+02                                 1.738362                            1.659809      -0.868304       2.469371                    0.999227       3.262742       8.746100       0.519589       1.194265      -0.731542      -0.018061      -0.008840       0.036814       0.041948      -0.005070      -0.006848      -0.008658       0.005686       0.040328      -0.016540      -0.001004       0.017543              1.756092       1.709908       0.071081      -0.308371       1.597616      -0.171844       1.960753           0.000030
           78              H      18.177295      12.689414       6.850855       0.121871       1.118442 0.87114727E+01  0.87461986E+02                                 1.786775                            1.732767      -1.108453       2.354551                    0.996374       3.588752      10.197501       0.472018       1.292469      -0.706380       0.000912       0.006364      -0.037348       0.037897       0.002536       0.000969      -0.005992      -0.015412       0.037827      -0.014562      -0.000648       0.015210              1.794469       1.599143       0.077539      -0.089592       1.552751      -0.010830       2.231512           0.000014
           79              H      12.026010       1.026014       7.304041       0.159562       0.907766 0.64900971E+01  0.60388333E+02                                 1.549949                            1.487567      -0.800859       2.512191                    0.999739       3.188456       8.652395       0.514839       1.278596      -0.710029       0.005915      -0.006828      -0.008404       0.012338       0.001564      -0.002446       0.003636      -0.003577      -0.000081      -0.005263       0.000612       0.004651              1.571648       1.467247      -0.006985      -0.353963       1.347728       0.042052       1.899968           0.000014
           80              H      10.861664       1.669055       8.104302       0.168561       0.949917 0.68095690E+01  0.63222216E+02                                 1.520485                            1.465775      -0.741410       2.543940                    0.999992       2.969568       7.684629       0.557584       1.183167      -0.734288      -0.010369       0.003927       0.001109       0.011143      -0.000160       0.000310      -0.001842       0.006476      -0.008794      -0.004285      -0.000440       0.004725              1.530875       1.773454      -0.365318       0.028378       1.576436      -0.026577       1.242736           0.000043
           81              H      12.252848       1.496309       8.765291       0.174515       0.888964 0.63450129E+01  0.59896603E+02                                 1.643704                            1.559923      -1.203975       2.338064                    0.995764       3.499695      10.214376       0.451161       1.438153      -0.675749       0.010436       0.000850       0.012519       0.016320       0.002360       0.002630      -0.006035       0.001041       0.013085      -0.007969       0.000008       0.007962              1.684401       1.760983       0.317499       0.339012       1.612230       0.255105       1.679989          -0.000118
           82              H      11.452371       0.155070      10.644358       0.112116       1.079802 0.78375407E+01  0.77449836E+02                                 1.810188                            1.689179      -1.187952       2.310016                    0.995200       3.772284      11.007968       0.454007       1.365220      -0.689449       0.014319       0.025674       0.021317       0.036312       0.007046       0.000202       0.002162      -0.023857       0.010247      -0.015569       0.002927       0.012642              1.887518       1.535926       0.252104       0.262505       1.930478       0.509019       2.196152          -0.000045
           83              H      18.075315      11.852507      11.444619       0.102655       1.245354 0.91997439E+01  0.93183524E+02                                 1.883606                            1.750660      -1.045627       2.368558                    0.996857       3.637790      10.221011       0.484042       1.249278      -0.715837      -0.002774      -0.011018       0.038715       0.040348       0.007298      -0.002277      -0.006484      -0.026259       0.026729      -0.019489       0.002849       0.016640              1.943441       1.480030       0.066013       0.102378       1.509355      -0.008497       2.840936           0.000021
           84              H      17.447987      10.163168       9.945787       0.119217       1.292193 0.10004465E+02  0.10290783E+03                                 1.907255                            1.813097      -1.012786       2.397807                    0.997832       3.478930       9.673070       0.483250       1.232194      -0.722308      -0.009116      -0.039625       0.016441       0.043858       0.006630       0.000991      -0.009435      -0.025274       0.021196      -0.018262       0.000133       0.018129              1.920118       1.665605       0.385710      -0.052826       2.354931      -0.185763       1.739818           0.000050
           85              H      12.605258      11.515816       5.002738       0.127341       1.073361 0.84725458E+01  0.84021458E+02                                 1.712712                            1.691584      -0.880899       2.466236                    0.999077       3.382887       9.387382       0.487669       1.266498      -0.713796       0.019662       0.014112      -0.027749       0.036820       0.000005      -0.007988      -0.011500      -0.001786       0.013016      -0.013138      -0.002461       0.015599              1.689130       1.724870       0.031414      -0.247693       1.515270      -0.124935       1.827250           0.000010
           86              H      10.608977      12.762423       4.284271       0.164749       0.961382 0.72308232E+01  0.68752153E+02                                 1.583534                            1.551551      -0.851539       2.490782                    0.999628       3.142188       8.469374       0.515979       1.248462      -0.718130       0.007030      -0.003483      -0.011824       0.014191      -0.003823      -0.003303      -0.001875       0.004771       0.011053      -0.007337       0.001539       0.005799              1.576564       1.329732      -0.057118      -0.133732       1.331414       0.077509       2.068546           0.000009
           87              H       9.335071      12.772250       5.170748       0.166803       0.837022 0.61407659E+01  0.56677741E+02                                 1.499913                            1.473567      -0.833215       2.503328                    0.999680       3.204862       8.825924       0.500458       1.326016      -0.699563      -0.012091      -0.005531       0.001737       0.013409       0.001225      -0.000035      -0.003357       0.007613      -0.000421      -0.005857       0.001684       0.004173              1.498271       1.964976      -0.027583       0.096621       1.263874      -0.011452       1.265963          -0.000003
           88              H      10.552911      13.651937       5.555404       0.170746       0.898070 0.66089664E+01  0.62443513E+02                                 1.598116                            1.547868      -1.075018       2.387811                    0.998087       3.381734       9.578838       0.476855       1.359458      -0.691730       0.004820       0.007707       0.006432       0.011136       0.000761       0.000494       0.000199      -0.001498      -0.000144      -0.001178      -0.000031       0.001209              1.599292       1.323526       0.170174       0.160506       2.007775       0.344148       1.466575           0.000024
           89              H       9.249387      11.553101       7.259828       0.110053       0.988364 0.72663795E+01  0.70595355E+02                                 1.715366                            1.634079      -1.168607       2.318812                    0.995127       3.768555      10.972525       0.457497       1.378032      -0.686523      -0.027847       0.014609       0.009592       0.032877      -0.009027      -0.005957      -0.007689      -0.003006      -0.000227      -0.015176       0.005218       0.009958              1.753276       2.276938      -0.345903      -0.230091       1.497135       0.076497       1.485756          -0.000073
           90              H      10.102912       9.796984       8.550857       0.110102       1.141869 0.85164307E+01  0.84694344E+02                                 1.792353                            1.699430      -0.793625       2.500062                    0.999113       3.473879       9.701445       0.484316       1.271687      -0.711985      -0.021087      -0.012691       0.033443       0.041523      -0.005758      -0.010346      -0.012289       0.002625       0.001054      -0.019245       0.005719       0.013527              1.817320       1.788108       0.100358      -0.414841       1.546652      -0.300800       2.117199           0.000046
           91              H      12.196123       8.882442       8.060089       0.109215       1.283613 0.98077885E+01  0.10183708E+03                                 1.976490                            1.849294      -1.451862       2.185921                    0.991250       3.910578      11.449049       0.451127       1.307591      -0.701517       0.013147      -0.033744       0.022290       0.042525      -0.005829      -0.005953      -0.012432      -0.009408      -0.005178      -0.016458       0.001507       0.014950              2.034653       1.814185      -0.421232       0.207835       2.208920      -0.571432       2.080853           0.000055
           92              H      13.673440       4.615058       4.609239       0.125234       1.141347 0.88489990E+01  0.88818944E+02                                 1.782011                            1.723700      -1.224675       2.303223                    0.995351       3.534665       9.906163       0.484657       1.259101      -0.713995       0.000320      -0.005183       0.036102       0.036474       0.008106      -0.004444      -0.003524      -0.003108       0.035152      -0.014171      -0.000172       0.014342              1.790956       1.485281       0.033346       0.128108       1.638495      -0.103911       2.249094           0.000033
           93              H      12.571596       2.459332       4.242268       0.164357       0.873993 0.61554031E+01  0.56483278E+02                                 1.508406                            1.446686      -0.742665       2.542615                    0.999969       3.114838       8.375787       0.523503       1.275039      -0.710998       0.009824       0.000319       0.008016       0.012683       0.002693       0.005238       0.000855      -0.001425       0.002563      -0.005888      -0.000293       0.006181              1.531220       1.424223      -0.083898       0.282528       1.379272      -0.254799       1.790166           0.000006
           94              H      11.279981       3.025999       3.596754       0.164309       1.020435 0.74414108E+01  0.70846063E+02                                 1.610707                            1.543277      -0.820906       2.498817                    0.999837       3.114900       8.241350       0.536021       1.200227      -0.729518      -0.007740       0.005460       0.000587       0.009490      -0.003100      -0.002794       0.000189      -0.000951      -0.008029      -0.004552      -0.000465       0.005017              1.631488       2.160521      -0.209128      -0.138049       1.398756       0.024053       1.335188           0.000028
           95              H      12.160029       2.017689       2.811967       0.175094       0.913572 0.66057341E+01  0.63046397E+02                                 1.676604                            1.593371      -1.373030       2.259215                    0.993621       3.579864      10.537337       0.445270       1.441265      -0.674766       0.004107      -0.009258      -0.013188       0.016628       0.000961      -0.005764      -0.001619      -0.008787       0.015953      -0.009330       0.001202       0.008128              1.713807       1.412150       0.079513       0.051798       2.005950       0.414181       1.723320          -0.000069
           96              H      12.524615       3.492861       0.901952       0.111211       1.030389 0.74275549E+01  0.72827238E+02                                 1.788153                            1.669794      -1.267890       2.275633                    0.993144       3.868782      11.453899       0.443759       1.407703      -0.680353      -0.013951      -0.026075      -0.019501       0.035423       0.012985       0.000787      -0.000365      -0.009735       0.017262      -0.016776       0.005782       0.010994              1.859383       1.661472       0.341735       0.314553       1.862893       0.418419       2.053783          -0.000059
           97              H      13.680891       5.290979      -0.008843       0.100274       1.150008 0.82705855E+01  0.81968786E+02                                 1.813047                            1.678300      -1.114055       2.336279                    0.995947       3.674633      10.376066       0.483905       1.277127      -0.708454       0.000949       0.005956      -0.036401       0.036897       0.010564       0.001278      -0.005653      -0.010428       0.026999      -0.016936       0.004229       0.012708              1.882852       1.401483       0.073942      -0.001665       1.512620      -0.059235       2.734453          -0.000005
           98              H      14.817493       6.793900       1.383877       0.118802       1.100784 0.82108008E+01  0.80955001E+02                                 1.749265                            1.667568      -0.946393       2.429190                    0.998464       3.461258       9.641303       0.489142       1.270027      -0.711841       0.018997       0.033059      -0.015961       0.041334       0.011822      -0.000672      -0.007239      -0.011174       0.015173      -0.016160       0.001215       0.014945              1.766777       1.571223       0.335532      -0.135910       2.025718      -0.202742       1.703389           0.000018
           99              H      12.264035      12.783029       9.125630       0.121659       0.976018 0.75028211E+01  0.73699809E+02                                 1.720574                            1.677329      -1.275966       2.277574                    0.993610       3.810238      11.265365       0.443426       1.406187      -0.681007      -0.000201      -0.029385       0.019661       0.035357      -0.004505      -0.002091      -0.010131      -0.004341      -0.007146      -0.011849       0.000358       0.011490              1.725933       1.521645      -0.039253      -0.048360       1.875064      -0.245026       1.781089           0.000021
          100              H      14.279468      12.007701       8.024718       0.158318       0.928298 0.71353268E+01  0.69395016E+02                                 1.688778                            1.651236      -1.309584       2.270642                    0.994374       3.723502      11.047319       0.439497       1.432965      -0.676049      -0.006156      -0.008204       0.000141       0.010258      -0.003104      -0.005530       0.002708      -0.002694      -0.016786      -0.008696       0.000332       0.008364              1.687055       1.558779       0.186851      -0.029523       2.137446      -0.068031       1.364941           0.000008
          101              H      14.989173      12.878608       6.954756       0.171714       0.933733 0.70005595E+01  0.66432755E+02                                 1.595188                            1.560470      -0.757408       2.547242                    0.999902       3.144998       8.640108       0.494820       1.304395      -0.705959       0.003517      -0.000076      -0.016491       0.016862      -0.002717      -0.004049      -0.000685      -0.003278       0.016955      -0.007185       0.000104       0.007081              1.599388       1.653779      -0.088340      -0.325446       1.337510       0.078370       1.806874           0.000057
          102              H      15.178231      13.194182       8.460220       0.171834       0.937442 0.68615881E+01  0.65054452E+02                                 1.619198                            1.557941      -0.863685       2.490776                    0.999421       3.240228       9.017575       0.487018       1.326504      -0.700124       0.006283       0.006458       0.010585       0.013900       0.002319       0.003063       0.003588      -0.001945       0.011179      -0.004459      -0.002677       0.007136              1.643785       1.945502       0.131246       0.429311       1.350497       0.180925       1.635355           0.000028
          103              H       6.780096       1.310029       6.377772       0.112344       1.127813 0.83147882E+01  0.80591652E+02                                 1.643714                            1.575042      -0.864521       2.459376                    0.999119       3.226386       8.340847       0.564811       1.118831      -0.749775       0.026915       0.005035      -0.019722       0.033745      -0.006736      -0.008340      -0.011258       0.009237      -0.013837      -0.019172       0.007772       0.011400              1.649637       1.919456       0.091237      -0.382708       1.449129      -0.163536       1.580326          -0.000094
          104              H       4.922950       2.738014       6.318084       0.104102       1.219489 0.86756305E+01  0.86688919E+02                                 1.860287                            1.699622      -1.026880       2.379918                    0.996617       3.642102      10.199668       0.490918       1.248633      -0.715158      -0.000989       0.029141      -0.023967       0.037744      -0.007832      -0.009687      -0.009543      -0.001322      -0.012118      -0.018563       0.008589       0.009974              1.949582       1.531516      -0.012257       0.015623       2.430460      -0.715936       1.886769           0.000005
          105              H       3.098723       2.328293       7.732910       0.117615       1.140287 0.84056599E+01  0.83513289E+02                                 1.794841                            1.688287      -1.112679       2.348555                    0.996073       3.584494      10.081778       0.484808       1.271605      -0.710345      -0.031175       0.026555       0.000706       0.040958      -0.009206      -0.003658      -0.003678      -0.004802      -0.029784      -0.013055      -0.001442       0.014498              1.835579       2.139391      -0.514799       0.066278       1.837302      -0.161101       1.530043           0.000026
          106              H       2.691491       0.350876      15.311074       0.118525       0.969950 0.72585651E+01  0.70359099E+02                                 1.681344                            1.624125      -1.185362       2.315578                    0.995459       3.698852      10.687027       0.463679       1.362759      -0.689821       0.000186      -0.034616      -0.001051       0.034632       0.000328       0.004353      -0.002986      -0.017373       0.003262      -0.010918       0.001596       0.009322              1.693336       1.440961       0.030547       0.023999       2.132557       0.055200       1.506489           0.000032
          107              H       4.079556       0.429913      17.371415       0.169002       0.863435 0.62006975E+01  0.57040241E+02                                 1.503047                            1.458355      -0.721607       2.557298                    0.999993       3.090891       8.339341       0.517664       1.286226      -0.708987       0.004668      -0.008023      -0.005283       0.010680      -0.003816       0.001212       0.001891       0.001053       0.001131      -0.004966       0.001263       0.003704              1.511498       1.370194      -0.237455      -0.074345       1.776813       0.114500       1.387486           0.000017
          108              H       4.374803       1.784866      18.067775       0.172841       0.883506 0.63869653E+01  0.59915030E+02                                 1.595764                            1.533727      -0.933829       2.463399                    0.998416       3.318267       9.407606       0.472751       1.381124      -0.688054       0.009338       0.012286       0.004153       0.015981       0.001519       0.001465       0.002008      -0.004101      -0.010679      -0.004364      -0.000629       0.004994              1.626473       1.805120       0.297645       0.311094       1.516522       0.132924       1.557775           0.000006
          109              H       2.995150       1.101143      18.253471       0.177600       0.860631 0.60318859E+01  0.56094941E+02                                 1.598150                            1.512923      -1.093505       2.390168                    0.997182       3.384839       9.731723       0.462832       1.423022      -0.679107      -0.012899      -0.000068       0.009659       0.016115       0.002519      -0.003321       0.000905       0.005318      -0.007074      -0.004904      -0.000923       0.005828              1.643101       1.787541       0.086600      -0.456153       1.344918      -0.144538       1.796844           0.000037
          110              H       3.513689       3.869574      17.156980       0.113013       1.065597 0.78744601E+01  0.77809096E+02                                 1.784126                            1.686179      -1.188748       2.309766                    0.995062       3.753932      10.909511       0.457803       1.353998      -0.691734       0.014686       0.016258       0.027854       0.035438       0.000725       0.008001      -0.000342      -0.010998       0.032301      -0.013565       0.000161       0.013404              1.841345       1.652168       0.260460       0.236455       1.925131       0.439940       1.946738          -0.000027
          111              H      18.001072       5.023226      15.300021       0.097188       1.189123 0.87125968E+01  0.86911188E+02                                 1.807286                            1.687456      -1.055561       2.356335                    0.997354       3.629685      10.065343       0.500991       1.225599      -0.720477      -0.000864       0.036634      -0.004718       0.036947      -0.001610       0.007464      -0.007369      -0.017902       0.015466      -0.014449      -0.000263       0.014713              1.860584       1.456257       0.141680       0.046156       2.636966       0.193490       1.488528           0.000010
          112              H      17.186576       3.857875      13.454114       0.121113       1.127644 0.84596164E+01  0.82885737E+02                                 1.691741                            1.628018      -0.899769       2.451793                    0.998900       3.255008       8.641466       0.532081       1.174895      -0.735880      -0.014334       0.023032      -0.031956       0.041918      -0.003007       0.007597      -0.007517      -0.025057       0.011537      -0.017198       0.000262       0.016936              1.694951       1.518933      -0.101941       0.297455       1.585681      -0.230492       1.980239           0.000044
          113             Ru       2.354694      -0.007615      21.623853       0.843751     161.929370 0.34020938E+04  0.12118977E+06                                21.413241                           17.136169       2.056214       2.309477                    0.997791      81.879263     209.827146       0.531219       0.323677      -1.251086       0.316963       0.057432      -0.147529       0.354301      -0.082310       0.184265       0.025625      -0.355781       0.211311      -0.319534       0.146547       0.172987             26.180907      25.079117      -1.598927       1.540065      24.594055       0.941233      28.869548           1.316725
          114             Ru       7.517709       4.394444      17.332728       0.836634     169.750737 0.35464967E+04  0.12753708E+06                                21.862327                           17.325977       2.060181       2.309380                    0.997701      82.143309     210.874893       0.536589       0.317415      -1.258359      -0.046154      -0.219301       0.274641       0.354473      -0.049033       0.041922       0.223106       0.182012      -0.345794      -0.309974       0.143973       0.166001             26.957033      29.839186       1.744951       0.215274      26.949145       2.005940      24.082770           1.292170
          115             Ru       7.806319       5.833702      15.583649       0.852687     162.217714 0.33793844E+04  0.12025641E+06                                21.567096                           17.152349       1.981308       2.290852                    0.997213      81.741429     209.804111       0.527223       0.326468      -1.247604       0.040706       0.225458      -0.279741       0.361584      -0.034574       0.048934       0.223614       0.207265      -0.315177      -0.310911       0.144889       0.166022             26.754028      28.008819       0.424063      -2.110122      28.604640       3.989692      23.648626           1.320769
          116             Ru       8.475902      12.728611      11.436439       0.840337     158.406985 0.32875855E+04  0.11629216E+06                                21.328128                           17.003444       2.045160       2.306947                    0.997703      81.973535     210.392486       0.525055       0.329783      -1.243332       0.158362      -0.291591       0.118447       0.352326       0.168929      -0.072148       0.132525       0.241442       0.304115      -0.313209       0.153272       0.159937             26.410950      24.810343      -1.010625      -0.634147      24.542025       2.716678      29.880483           1.270996
          117             Ru      21.580444      13.584388       0.482809       0.843750     161.929417 0.34020950E+04  0.12118982E+06                                21.413242                           17.136170       2.056214       2.309477                    0.997791      81.879284     209.827191       0.531220       0.323677      -1.251086      -0.316964      -0.057432       0.147529       0.354301      -0.082310       0.184265       0.025625      -0.355781       0.211311      -0.319534       0.146547       0.172987             26.180908      25.079119      -1.598927       1.540065      24.594056       0.941233      28.869549           1.316724
          118             Ru      16.417429       9.182329       4.773934       0.836635     169.751543 0.35465189E+04  0.12753799E+06                                21.862291                           17.325947       2.060178       2.309379                    0.997701      82.143694     210.875450       0.536594       0.317412      -1.258363       0.046153       0.219300      -0.274639       0.354470      -0.049032       0.041917       0.223078       0.181988      -0.345753      -0.309937       0.143952       0.165984             26.956990      29.839139       1.744947       0.215275      26.949101       2.005943      24.082729           1.292163
          119             Ru      16.128819       7.743071       6.523013       0.852686     162.218506 0.33794054E+04  0.12025728E+06                                21.567098                           17.152348       1.981295       2.290849                    0.997213      81.741806     209.804822       0.527226       0.326466      -1.247607      -0.040706      -0.225456       0.279740       0.361582      -0.034569       0.048926       0.223587       0.207249      -0.315134      -0.310874       0.144869       0.166004             26.754032      28.008827       0.424062      -2.110121      28.604644       3.989699      23.648626           1.320771
          120             Ru      15.459236       0.848162      10.670223       0.840337     158.406983 0.32875854E+04  0.11629216E+06                                21.328128                           17.003443       2.045160       2.306947                    0.997703      81.973536     210.392486       0.525055       0.329783      -1.243332      -0.158362       0.291591      -0.118447       0.352326       0.168929      -0.072148       0.132525       0.241442       0.304114      -0.313209       0.153271       0.159937             26.410950      24.810342      -1.010625      -0.634148      24.542024       2.716678      29.880483           1.270993
          121              C      15.615472       1.767885      20.685204       0.535746      24.173211 0.27216508E+03  0.57508339E+04                                 7.712151                            5.832578       0.101252       2.080299                    0.999838      22.995826      64.830658       0.618426       0.468727      -1.022534       0.020385      -0.037296       0.032153       0.053295       0.037442      -0.001043       0.086336      -0.011338       0.056191      -0.090947      -0.008828       0.099775              9.045822       8.684442      -2.718121       0.952991       9.511483      -4.433354       8.941540          -0.011083
          122              C      15.046415       2.827034      19.823486      -0.016702      36.818305 0.44396586E+03  0.10425584E+05                                 9.567874                            6.994381       0.060370       2.024434                    0.999373      27.273205      76.740407       0.631212       0.413219      -1.073099      -0.027367       0.028598      -0.027234       0.048047      -0.001929      -0.003436      -0.006885       0.022853      -0.003048      -0.014854       0.002063       0.012792             11.372330      11.548058      -3.423335       0.774603      11.127960      -5.563937      11.440973          -0.000502
          123              C      13.703135       3.199138      19.964969      -0.196657      34.375105 0.48596442E+03  0.11779111E+05                                 9.226217                            7.402806       0.045125       1.981304                    0.998782      30.721762      90.467763       0.597556       0.422882      -1.057271       0.028303      -0.017507       0.000168       0.033280       0.020647      -0.013089       0.017676       0.011995       0.022700      -0.036309       0.017698       0.018611             10.225767      12.600206      -3.586913       1.081727       8.878182      -3.322057       9.198913          -0.002855
          124              C      13.152413       4.192972      19.164265       0.203280      29.059401 0.37834206E+03  0.85625461E+04                                 8.378406                            6.600617       0.022983       2.035573                    0.999138      25.019857      69.809252       0.626718       0.431833      -1.058089      -0.062106       0.014627       0.002031       0.063837      -0.024512      -0.011429       0.000641       0.056445      -0.077917      -0.029660      -0.022245       0.051905              9.435472      13.392491      -2.966244      -0.313683       7.365631      -2.292082       7.548295           0.000681
          125              C      11.721484       4.615814      19.332276      -0.540425      28.945560 0.46200404E+03  0.11077169E+05                                 8.082353                            6.986915      -0.069040       1.936565                    0.996584      32.996052      97.195211       0.644713       0.396238      -1.072723       0.054672      -0.015967      -0.011673       0.058140      -0.001426       0.001050      -0.005907       0.039140      -0.105874      -0.036315      -0.000975       0.037290              8.746975      11.777048      -2.262684       0.120538       7.447584       0.260515       7.016292           0.000085
          126              C      13.963312       4.788742      18.198204      -0.156756      28.996415 0.43804295E+03  0.10318587E+05                                 8.150591                            6.968704       0.224127       2.047369                    0.999466      29.418223      84.676414       0.625437       0.415737      -1.064558       0.021224      -0.009741      -0.020409       0.031014      -0.021786       0.013577      -0.002377      -0.018424      -0.010397      -0.026596      -0.001800       0.028396              8.505790      11.678930      -1.120273      -1.269765       6.580304      -1.790051       7.258136          -0.003140
          127              C      15.277728       4.412605      18.045668      -0.078690      29.769014 0.43386896E+03  0.10248868E+05                                 8.449947                            7.043943      -0.039250       1.966250                    0.999190      29.388413      86.156786       0.604623       0.428849      -1.050859      -0.020955      -0.019280       0.010886       0.030485       0.005725      -0.001660      -0.015223      -0.007256       0.008305      -0.013794      -0.005081       0.018875              8.979910      11.294752      -1.060577      -1.164297       7.653413      -2.498533       7.991564           0.000631
          128              C      15.829798       3.442016      18.865825      -0.119969      31.046971 0.44794171E+03  0.10650746E+05                                 8.661614                            7.142788       0.038558       1.986423                    0.999541      29.715597      86.991815       0.603118       0.427116      -1.053438      -0.028073       0.005421      -0.001278       0.028620      -0.001043       0.011039       0.016182       0.035282      -0.051016      -0.031267       0.002228       0.029038              9.293818       9.510298      -1.132987      -1.174221       8.596277      -3.793049       9.774878          -0.002971
          129              C       8.010493      11.987027      20.111978       0.543922      24.218024 0.26940582E+03  0.56809104E+04                                 7.754235                            5.812219       0.058299       2.067708                    0.999822      22.905628      64.616730       0.617713       0.470228      -1.021203       0.015321       0.025762       0.044720       0.053836      -0.039179      -0.000554      -0.082875      -0.047549      -0.098542      -0.092875      -0.011082       0.103958              9.341701       7.435509       1.703759       0.724106       7.971122       4.962315      12.618473          -0.011462
          130              C       7.609920      11.184782      18.940988      -0.012968      35.963978 0.43757610E+03  0.10247600E+05                                 9.473907                            6.969204      -0.030496       1.996125                    0.999362      27.240932      76.771192       0.628338       0.416240      -1.070181      -0.006775      -0.026571      -0.038891       0.047586      -0.000223      -0.007211       0.004619       0.016539      -0.000588      -0.010785      -0.001993       0.012779             11.486472       8.026649       3.399554       1.201742      10.529748       5.224761      15.903020          -0.000366
          131              C       8.249071      11.380513      17.723795      -0.192209      33.361510 0.48392752E+03  0.11691251E+05                                 9.003821                            7.367689       0.111191       2.002620                    0.999453      30.314447      88.473041       0.602715       0.420643      -1.061046      -0.002718      -0.006316       0.032072       0.032801       0.006042      -0.014918      -0.016910       0.020418      -0.084052      -0.037488       0.005184       0.032305             10.010507       6.961288       1.788451      -0.079704       8.110947       2.684072      14.959285          -0.002786
          132              C       7.883361      10.649459      16.602766       0.204111      28.972993 0.37364709E+03  0.84402255E+04                                 8.373535                            6.582886       0.036402       2.044679                    0.999356      24.919195      69.739709       0.623464       0.434913      -1.054923       0.038385       0.000204      -0.052670       0.065173       0.005481      -0.030038      -0.009830      -0.000576       0.107754      -0.031691      -0.019416       0.051107              9.473244       7.350657       2.358480      -1.428449       7.573485       0.909640      13.495590           0.000620
          133              C       8.602145      10.818418      15.299579      -0.538819      29.404852 0.46025656E+03  0.10998662E+05                                 8.095179                            6.926397       0.088996       1.987715                    0.997159      32.608324      95.152418       0.655723       0.390882      -1.078939      -0.033627      -0.005441       0.051014       0.061342       0.006028      -0.010472      -0.009224      -0.014034       0.026941      -0.016179      -0.003931       0.020110              8.817922       7.146250      -0.070616      -1.595000       7.437771      -0.953186      11.869744          -0.000001
          134              C       6.852079       9.730742      16.720816      -0.150040      30.199554 0.46272723E+03  0.11084193E+05                                 8.494329                            7.255460       0.026860       1.990428                    0.998080      29.748617      87.211439       0.599364       0.426615      -1.054488      -0.003017      -0.024140       0.025010       0.034890      -0.024526       0.006609       0.008290      -0.004567       0.046434      -0.034564       0.015596       0.018967              8.969099       8.042634       2.918986      -0.912604       8.852150       0.434915      10.012514          -0.002723
          135              C       6.209358       9.537834      17.930714      -0.081665      30.891208 0.43092139E+03  0.10143101E+05                                 8.639169                            6.995020       0.090530       2.006457                    0.999585      29.196912      84.927843       0.611114       0.425805      -1.054684       0.027423       0.013001      -0.001420       0.030382       0.011663      -0.015122      -0.002169      -0.005214      -0.017400      -0.019672      -0.000708       0.020380              9.486030       8.288645       3.634604       0.193172       9.557690       2.277512      10.611755           0.000573
          136              C      21.883288      10.263440      19.044668      -0.120814      30.654034 0.42797695E+03  0.10028051E+05                                 8.485803                            6.904552       0.084374       1.996195                    0.999674      29.353537      84.403535       0.625789       0.417717      -1.062764       0.010944       0.004026      -0.021345       0.024323      -0.003995      -0.029089      -0.013178       0.010031       0.029440      -0.031108      -0.004629       0.035738              9.245877       7.732017       3.420551       0.859989       9.252807       3.191396      10.752806          -0.002755
          137              C       5.466418       0.622851      20.690730       0.299899      43.512762 0.33887824E+03  0.75033368E+04                                10.827260                            6.423529       0.274594       2.102728                    0.999749      25.092942      70.540349       0.605843       0.456599      -1.037564       0.037564      -0.004630       0.003888       0.038048      -0.059805       0.033788      -0.054083      -0.124894       0.169170      -0.115501      -0.004878       0.120380             14.669531      28.878595       6.492313      -1.722448       8.381524      -1.164068       6.748474           0.017501
          138              C       6.787207       1.086254      20.641432      -0.156896      61.315008 0.50240270E+03  0.12150403E+05                                12.899262                            7.365520      -0.056614       1.962256                    0.997884      29.462774      83.728343       0.625434       0.404936      -1.080130       0.035542      -0.019560       0.024946       0.047625       0.033392       0.024205      -0.076466       0.034479      -0.169492      -0.115605       0.043117       0.072488             17.717894      23.885393       1.309613       3.052900      15.343361      -7.679253      13.924927           0.005188
          139              C       7.003017       2.182565      19.784136       0.305196      42.940985 0.32921265E+03  0.72318928E+04                                10.680748                            6.311063       0.161102       2.066293                    0.999660      24.907434      69.588689       0.614569       0.453691      -1.039925       0.007771      -0.024547       0.037866       0.045790      -0.028735       0.030685       0.049783       0.176631      -0.130504      -0.113870      -0.004219       0.118089             14.068502       7.642512       3.081661      -2.196828      18.089071     -11.528367      16.473922           0.016241
          140              C       7.861014       0.447147      21.373826      -0.037033      47.287904 0.45939663E+03  0.10890545E+05                                11.198378                            7.113104      -0.004082       1.984435                    0.999447      28.295058      80.235257       0.625579       0.413011      -1.072242      -0.041525       0.026180      -0.024741       0.054972       0.016619       0.000052      -0.016472       0.011504      -0.047435      -0.027605      -0.000218       0.027824             14.593773      18.229593      -0.508528       6.794768      15.494900      -3.207064      10.056827           0.002694
          141              C      15.195647      12.858905      21.655023       0.112082      36.116125 0.40157987E+03  0.92505896E+04                                 9.529362                            6.737392      -0.136407       1.957552                    0.999532      26.954070      76.565985       0.627286       0.423880      -1.060066      -0.056781      -0.019716      -0.022157       0.064060       0.004278      -0.015390       0.016394       0.041534       0.028317      -0.033964       0.004459       0.029505             11.430324      11.388705       0.502535       3.338674      15.931233      -2.363204       6.971034           0.000194
          142              C      14.950811      12.412078       0.246047       0.118181      36.463094 0.40072132E+03  0.92266452E+04                                 9.629879                            6.745671      -0.141051       1.958704                    0.999443      26.861842      76.307589       0.624691       0.425833      -1.058760       0.011663      -0.056418       0.019170       0.060716      -0.006744      -0.019475      -0.005149      -0.013818       0.086961      -0.030848      -0.004960       0.035807             11.810263      15.434623       2.898453       5.074989      12.410759      -0.150476       7.585407           0.000022
          143              C       5.309384       6.197363      16.937903       0.538109      24.523812 0.27377394E+03  0.58108150E+04                                 7.887243                            5.905660      -0.027588       2.040309                    0.999566      23.224100      66.269170       0.604067       0.477723      -1.014629       0.045715      -0.020654      -0.008972       0.050960       0.054728       0.042942       0.038622      -0.064085       0.113290      -0.085550      -0.011428       0.096977              9.439661      13.732708      -2.973262      -2.431220       8.329182      -0.630381       6.257094          -0.011573
          144              C      19.284368       6.809466      17.202520      -0.019323      38.399494 0.46324597E+03  0.10993452E+05                                 9.874882                            7.162729      -0.075720       1.981630                    0.999114      27.495760      77.749226       0.621451       0.415314      -1.071851      -0.045282       0.015237       0.016833       0.050656       0.001884      -0.005098      -0.007898      -0.010099      -0.001058      -0.008988      -0.003051       0.012039             11.997034      17.299149      -4.265047      -3.510671       9.117276      -0.543723       9.574678          -0.000488
          145              C      18.655362       6.610844      18.434524      -0.190721      33.326819 0.45055382E+03  0.10675823E+05                                 8.955677                            7.064739       0.238432       2.045816                    0.999635      29.813915      85.740630       0.622264       0.415410      -1.066009       0.015977      -0.006198      -0.021214       0.027271       0.016992       0.020057      -0.016055      -0.041107       0.055894      -0.045377       0.013346       0.032030             10.183131      13.592353      -2.311075      -4.785466       6.872879      -0.003681      10.084161          -0.002905
          146              C      17.443947       7.202053      18.723901       0.209842      29.443289 0.37126356E+03  0.83488960E+04                                 8.418434                            6.519142      -0.017576       2.023697                    0.999126      24.786192      68.564143       0.634497       0.429269      -1.061426      -0.028057      -0.008961       0.060398       0.067197       0.000351      -0.030088      -0.012311       0.013261       0.119573      -0.032245      -0.022769       0.055015              9.622286      10.862403      -1.697730      -4.250464       6.308405      -1.034464      11.696051           0.000620
          147              C      16.780799       7.038270      20.064006      -0.536132      28.461340 0.43682130E+03  0.10288140E+05                                 7.937700                            6.755604       0.212743       2.027981                    0.997876      32.171843      92.757064       0.663769       0.391792      -1.079884       0.031975       0.005586      -0.056275       0.064966      -0.006623      -0.012500      -0.009584       0.023458       0.064370      -0.027569      -0.000525       0.028094              8.655136       7.940307       0.535663      -3.005498       7.270872       0.011490      10.754230          -0.000052
          148              C      16.837468       7.984049      17.733964      -0.162458      30.233361 0.44070086E+03  0.10368427E+05                                 8.314353                            6.954484       0.240521       2.045545                    0.999738      29.455182      83.974779       0.632587       0.411545      -1.070190       0.006320       0.004049      -0.029269       0.030216      -0.008142      -0.016509       0.004404       0.039640      -0.027442      -0.017572      -0.015343       0.032915              8.722019       9.245725      -1.522737      -2.059737       6.861097      -2.039092      10.059235          -0.003339
          149              C      17.450341       8.192289      16.504834      -0.089785      30.238998 0.40841745E+03  0.94280703E+04                                 8.313025                            6.677872       0.213595       2.038171                    0.999699      28.666881      80.960521       0.648014       0.409452      -1.071532       0.008158      -0.011146       0.020243       0.024506      -0.018290       0.005892      -0.021832       0.011046       0.025840      -0.029700      -0.001595       0.031295              8.977875      10.281517      -2.152950      -1.626307       7.417600      -2.031209       9.234508           0.000597
          150              C      18.679559       7.614659      16.237343      -0.122084      31.349229 0.44209842E+03  0.10450849E+05                                 8.663342                            7.064858       0.113168       2.008860                    0.999687      29.493913      85.382600       0.612004       0.423369      -1.058438      -0.012298      -0.001267       0.022517       0.025687       0.016946      -0.011368      -0.004771      -0.001877       0.075442      -0.030027      -0.000417       0.030445              9.367074      11.740602      -3.029603      -0.834810       8.452233      -1.586430       7.908387          -0.002947
          151              C       6.623387       3.338478      14.808590       0.538049      24.477597 0.27515840E+03  0.58438452E+04                                 7.860684                            5.902450       0.036192       2.058634                    0.999761      23.219531      66.139031       0.607403       0.474803      -1.016833       0.013646       0.037775       0.034226       0.052769      -0.049037      -0.028604      -0.031549       0.099778      -0.112622      -0.085479      -0.005053       0.090531              9.525412       6.520424       3.557902       2.100689      11.624069       3.701717      10.431743          -0.010856
          152              C       6.185080       2.311031      13.856014      -0.018982      37.357509 0.45509348E+03  0.10784181E+05                                 9.795790                            7.158081      -0.067232       1.986340                    0.999104      27.614958      78.790996       0.612203       0.422205      -1.064280      -0.021346      -0.036172      -0.025449       0.049109       0.006508       0.001536      -0.008486      -0.014497       0.008726      -0.012727      -0.000994       0.013721             11.985500       7.898141       4.710056       2.567407      14.257430       4.666766      13.800930          -0.000277
          153              C       5.779982       1.050203      14.320917      -0.188932      33.528225 0.48516120E+03  0.11758610E+05                                 9.101801                            7.411970      -0.028401       1.957055                    0.998946      30.706553      90.515297       0.595146       0.424632      -1.055837       0.005377       0.033180      -0.001717       0.033657      -0.010200       0.004601      -0.033562       0.016877       0.043654      -0.038359      -0.000265       0.038624             10.174296       7.584239       3.910830       0.940232      12.968583       2.641280       9.970065          -0.002925
          154              C       5.412001       0.045520      13.440629       0.201226      28.835774 0.37797749E+03  0.85655483E+04                                 8.359359                            6.629554      -0.045477       2.016990                    0.999496      25.073006      70.360166       0.619845       0.436048      -1.053882      -0.030678      -0.056740       0.021385       0.067955       0.018830       0.000739      -0.022866      -0.062855      -0.048911      -0.032913      -0.018935       0.051848              9.369106       5.995956       3.123300       0.525789      11.989461       0.702034      10.121900           0.000800
          155              C      12.310563      12.462193      13.938250      -0.533514      27.665189 0.44001865E+03  0.10395686E+05                                 7.781868                            6.803102       0.121302       1.997463                    0.997574      32.382652      93.902694       0.657279       0.394434      -1.076689       0.013199       0.061717      -0.023787       0.067446       0.016430      -0.000606      -0.016266      -0.038423       0.009680      -0.027862      -0.004222       0.032084              8.227121       7.552374       1.261927      -0.327962      10.254451      -0.511739       6.874537          -0.000032
          156              C       5.446243       0.321084      12.081291      -0.153795      30.864447 0.46052665E+03  0.11019559E+05                                 8.634056                            7.233920       0.057340       1.994962                    0.998788      29.910733      87.670936       0.600721       0.426112      -1.054682      -0.011382       0.024759      -0.010788       0.029308       0.005737       0.004029       0.015558      -0.010919      -0.093450      -0.035560       0.007763       0.027797              9.244732       5.962321       2.423640       0.830695       9.762416       0.657051      12.009458          -0.002991
          157              C       5.831207       1.562733      11.604229      -0.086287      31.199865 0.42571040E+03  0.99755158E+04                                 8.616951                            6.882815       0.109209       2.004972                    0.999780      29.239395      84.458967       0.626377       0.417301      -1.061557      -0.015310      -0.002784       0.029515       0.033365       0.006251      -0.002915      -0.012088      -0.019162       0.051892      -0.020102      -0.004330       0.024432              9.537593       6.066802       2.837326       1.610711      10.127520       2.170707      12.418458           0.000678
          158              C       6.205744       2.559115      12.488274      -0.121790      32.484585 0.44079798E+03  0.10432925E+05                                 8.891897                            7.038927       0.055126       1.984678                    0.999710      29.853801      87.034644       0.613953       0.421507      -1.057525      -0.018923      -0.017637       0.009098       0.027421       0.004835       0.000267      -0.029004      -0.032128      -0.034315      -0.028642      -0.010287       0.038929              9.934909       6.399722       3.010772       1.861956      10.517631       2.895565      12.887373          -0.002841
          159              C      10.015140       4.047319      15.947967       0.531239      24.360529 0.27673358E+03  0.58815593E+04                                 7.798142                            5.904525       0.045082       2.060328                    0.999738      23.260802      66.128680       0.610009       0.472432      -1.018822      -0.048386       0.021553       0.009815       0.053871       0.058780       0.039614       0.031637      -0.078469       0.068928      -0.086399      -0.005401       0.091800              9.306487      13.272612      -4.151016      -2.053049       7.810830      -0.605386       6.836018          -0.010536
          160              C      11.348535       3.465894      15.643337      -0.025826      36.737322 0.45779488E+03  0.10865449E+05                                 9.646996                            7.163468      -0.030987       1.993036                    0.999315      27.813350      79.448574       0.613935       0.420346      -1.065338       0.043229      -0.020863      -0.003862       0.048155      -0.003893      -0.009543      -0.010220      -0.006704      -0.009967      -0.016939       0.004596       0.012343             11.541344      16.067339      -5.487677      -2.290211       9.798060      -1.332457       8.758634          -0.000547
          161              C      11.846814       2.417452      16.388553      -0.179066      31.608430 0.46902844E+03  0.11273352E+05                                 8.747546                            7.300544      -0.024397       1.966994                    0.997992      30.235650      88.794091       0.598012       0.426130      -1.054772      -0.018006       0.017066      -0.013985       0.028479       0.024644      -0.006091      -0.009882      -0.029212       0.066639      -0.039757       0.008044       0.031713              9.571944      12.211081      -4.574226      -0.160087       9.128465      -1.416426       7.376284          -0.002786
          162              C      13.102537       1.878409      16.120178       0.203372      27.355914 0.38863105E+03  0.88822970E+04                                 8.101674                            6.753864      -0.144753       1.983519                    0.999567      25.350724      71.809764       0.608863       0.440148      -1.049773       0.021609      -0.048909       0.036920       0.064978      -0.023774       0.011915      -0.033325      -0.023471      -0.006771      -0.031544      -0.019057       0.050601              8.810379       9.789991      -3.387742      -0.170371       8.643711      -2.458632       7.997434           0.000688
          163              C      13.652191       0.755021      16.924860      -0.535703      26.161529 0.44333019E+03  0.10498870E+05                                 7.477787                            6.819767       0.086448       1.986300                    0.997216      32.484042      94.464374       0.657427       0.393408      -1.076847      -0.025385       0.050976      -0.033964       0.066306      -0.016390      -0.010564      -0.028456       0.012937       0.010977      -0.039854       0.012813       0.027041              7.711247       6.846593      -1.475740       1.546625       8.437964      -0.965912       7.849186          -0.000025
          164              C      13.831359       2.392435      15.052426      -0.152255      29.651594 0.46982403E+03  0.11290221E+05                                 8.384823                            7.305761       0.055006       1.997703                    0.998104      29.815589      87.373692       0.598290       0.426017      -1.055500      -0.004544       0.017463      -0.028530       0.033757      -0.017327       0.011280       0.011463      -0.003570      -0.020669      -0.026879       0.005971       0.020908              8.753779       9.763219      -2.278446      -1.216377       7.853786      -2.151203       8.644332          -0.002761
          165              C      13.325911       3.435545      14.287536      -0.073663      29.710050 0.42354385E+03  0.99328436E+04                                 8.401027                            6.931866       0.125709       2.019712                    0.999602      29.100846      84.669366       0.613900       0.425435      -1.054240      -0.012836      -0.020536       0.015314       0.028653       0.000006      -0.017937      -0.006601      -0.007956       0.025707      -0.020310      -0.001107       0.021417              9.039717      10.647993      -3.042711      -1.319122       8.141505      -2.113417       8.329654           0.000685
          166              C      12.087962       3.977191      14.572712      -0.139815      33.094390 0.47361646E+03  0.11448350E+05                                 9.070465                            7.358025      -0.135471       1.917174                    0.999312      30.912541      92.007047       0.591103       0.428674      -1.049801       0.009736      -0.014017       0.017989       0.024796      -0.008634       0.001937      -0.021598      -0.061899      -0.014549      -0.029764      -0.014373       0.044137              9.891695      12.056531      -3.206606      -2.170439       8.390288      -2.080346       9.228266          -0.002424
          167              C       8.848630       6.820778      18.077281       0.536053      24.636168 0.27548621E+03  0.58468760E+04                                 7.865359                            5.892559       0.000153       2.046658                    0.999746      23.175297      65.782130       0.610580       0.472650      -1.018977      -0.028175      -0.029289      -0.031837       0.051627      -0.056717      -0.048313      -0.020154       0.076391      -0.091001      -0.086325      -0.007010       0.093335              9.501506       6.763868       3.526006       2.942268      11.560021       2.902994      10.180628          -0.011242
          168              C       9.569710       7.743945      18.982106      -0.016201      37.313576 0.45091636E+03  0.10639485E+05                                 9.711046                            7.071723      -0.087624       1.976878                    0.999149      27.500929      77.792344       0.624160       0.415897      -1.070413       0.020959       0.040056       0.022849       0.050654       0.007541       0.004064      -0.008718      -0.022796       0.016015      -0.018218       0.001914       0.016303             11.859605       8.119933       4.890958       3.234242      13.917342       3.661118      13.541540          -0.000418
          169              C      10.268237       8.823636      18.436293      -0.196657      33.488192 0.47628919E+03  0.11487563E+05                                 9.080052                            7.329935      -0.029979       1.953061                    0.999240      30.764325      90.391213       0.600327       0.423020      -1.057106      -0.025280      -0.018432       0.002585       0.031393      -0.013058      -0.025468      -0.017331       0.014144       0.059320      -0.038948       0.001445       0.037503             10.171660       7.816031       4.381699       1.961311      12.906760       1.602307       9.792190          -0.002811
          170              C      10.969393       9.699345      19.257113       0.208120      29.100994 0.37721820E+03  0.85484622E+04                                 8.432600                            6.631488      -0.096153       2.000058                    0.999512      25.111817      70.588643       0.618230       0.437180      -1.052655       0.022776       0.056835      -0.024863       0.066085       0.032209      -0.018384      -0.017384      -0.032298      -0.034282      -0.033354      -0.017993       0.051346              9.525746       7.416527       4.215850       0.723870      11.009917       0.095583      10.150793           0.000754
          171              C      11.754756      10.839945      18.680129      -0.541109      28.276229 0.44840139E+03  0.10655838E+05                                 7.926293                            6.885406       0.035642       1.968042                    0.997123      32.740633      95.569942       0.650073       0.396482      -1.074085      -0.041137      -0.045543       0.027489       0.067247       0.022347      -0.012594      -0.011531      -0.020103       0.020911      -0.028608      -0.003435       0.032042              8.436226       8.482250       1.791424      -0.343161       9.640742      -0.874922       7.185686          -0.000001
          172              C      10.945067       9.489784      20.631042      -0.158171      31.857869 0.46823992E+03  0.11263769E+05                                 8.862249                            7.323811       0.010343       1.979999                    0.998175      30.148821      88.939162       0.592726       0.429573      -1.051334      -0.027886      -0.004469       0.016848       0.032885       0.011013      -0.001078       0.015282      -0.020698      -0.082996      -0.032291       0.000173       0.032118              9.579022       6.677428       3.033093       0.697577       9.986046       0.158420      12.073591          -0.002924
          173              C      10.258385       8.415642      21.172656      -0.091797      31.875966 0.43153555E+03  0.10145596E+05                                 8.745085                            6.934169       0.117834       2.006728                    0.999805      29.350267      84.897076       0.623507       0.417834      -1.061306      -0.004807       0.013466      -0.030524       0.033707       0.004218      -0.000575      -0.008148      -0.021655       0.061435      -0.021882      -0.001596       0.023477              9.715292       6.427546       3.217564       1.124902      10.314175       1.410216      12.404154           0.000589
          174              C       9.578125       7.530289      20.351835      -0.120914      32.603844 0.44454568E+03  0.10530295E+05                                 8.896666                            7.066574       0.064098       1.989336                    0.999681      29.680552      86.200349       0.613832       0.421243      -1.059059       0.011597       0.022202      -0.012309       0.027909       0.011210      -0.012827      -0.017470      -0.023314      -0.038747      -0.024291      -0.008198       0.032489              9.914287       6.476376       2.916892       1.924279      10.249166       2.259879      13.017319          -0.002754
          175              C       8.869472       7.721316      13.153906       0.305262      40.887750 0.33875961E+03  0.75055624E+04                                10.430680                            6.446567       0.132262       2.058639                    0.999867      25.089590      70.723152       0.600922       0.460041      -1.034857       0.027723       0.000504      -0.033189       0.043247      -0.086384       0.043856       0.035421      -0.067022      -0.123084      -0.114928       0.001614       0.113314             13.367658      12.104294       4.874816      -8.365633      11.883744      -6.736159      16.114935           0.014850
          176              C       9.784206       8.324427      12.289314      -0.143301      58.680103 0.48284055E+03  0.11564982E+05                                12.534916                            7.213596       0.005943       1.986548                    0.998121      29.045966      82.216715       0.632752       0.404139      -1.080377       0.033140      -0.022476      -0.017379       0.043652       0.002616      -0.071595      -0.023587      -0.064148      -0.170406      -0.108510       0.036736       0.071773             17.210802      14.878545      -3.962912      -6.994455      23.602563      -1.563006      13.151296          -0.014736
          177              C       9.626820       9.707667      12.150264       0.296853      44.527611 0.34377681E+03  0.76483009E+04                                11.044125                            6.500619       0.211112       2.082308                    0.999851      25.250201      71.430932       0.597246       0.460961      -1.033863       0.020229      -0.036336      -0.007297       0.042223       0.007219      -0.052624       0.010295       0.171987       0.127048      -0.108623       0.001225       0.107398             15.214496       7.721134      -5.385318      -0.065456      30.471399      -3.037591       7.450955           0.018448
          178              C      10.848516       7.572340      11.661706      -0.040552      47.851125 0.46615112E+03  0.11092066E+05                                11.283199                            7.167420       0.063635       2.002845                    0.999266      28.414265      80.747843       0.622860       0.413267      -1.071980      -0.036816       0.024067       0.023266       0.049759       0.005564      -0.018763      -0.010114      -0.027017      -0.039595      -0.029444       0.002548       0.026896             14.807611      15.159179      -2.645079      -6.171902      19.728911       1.601640       9.534743          -0.006308
          179              C      10.822339       6.166698      11.537688       0.112320      36.767861 0.40398279E+03  0.93356426E+04                                 9.712716                            6.796190      -0.120371       1.966037                    0.999444      27.021530      77.306849       0.618195       0.428745      -1.055256      -0.054295      -0.009772       0.025054       0.060590       0.004718       0.002530      -0.001266       0.033896       0.095219      -0.033502       0.001543       0.031959             12.088245       9.915374      -0.672665      -2.977174      19.574334       0.737196       6.775028          -0.003030
          180              C      11.911107       5.404659      10.943682       0.111516      35.969128 0.40670788E+03  0.94100569E+04                                 9.547184                            6.814179      -0.108146       1.968827                    0.999570      27.056629      77.336994       0.618330       0.428130      -1.056125       0.011997      -0.057951      -0.012905       0.060570      -0.011000       0.023598      -0.001779      -0.017826       0.036232      -0.030893       0.003032       0.027861             11.454455      12.983840       1.326835      -4.778846      13.722522      -0.551635       7.657004          -0.003072
          181              C      21.203602      13.196118      12.629315       0.529561      23.905008 0.27583613E+03  0.58514199E+04                                 7.657399                            5.876752       0.079635       2.071990                    0.999825      23.147730      65.514161       0.614952       0.469521      -1.021497       0.040774       0.004286      -0.032748       0.052473       0.013584       0.073297       0.049624      -0.052158       0.047745      -0.089905      -0.008221       0.098126              8.876839      11.318809      -0.703898      -3.974375       6.604249      -1.597435       8.707460          -0.010854
          182              C      20.064379      12.946738      13.534804      -0.013402      36.183889 0.44484674E+03  0.10472604E+05                                 9.511605                            7.044482      -0.033582       1.997147                    0.999270      27.379163      77.646805       0.621932       0.418330      -1.067645      -0.036347      -0.002673       0.029543       0.046915      -0.007256      -0.001155      -0.005833      -0.003155      -0.006348      -0.009520      -0.000327       0.009847             11.182585      13.756467      -1.379485      -4.618362       8.863986      -2.600946      10.927302          -0.000437
          183              C      11.672021       0.025357      13.536351      -0.183342      33.949318 0.50067607E+03  0.12256508E+05                                 9.272356                            7.612286      -0.141973       1.926172                    0.997682      30.872689      92.097536       0.576490       0.434015      -1.047856       0.025351      -0.007615      -0.000278       0.026472      -0.008592       0.028100      -0.002633      -0.034655       0.032726      -0.039452       0.010108       0.029344             10.228866      13.701044      -2.486584      -3.466989       8.352878      -0.557104       8.632676          -0.003054
          184              C      17.864735      13.545572      14.347887       0.206172      29.072852 0.37211275E+03  0.83900813E+04                                 8.393549                            6.555637       0.033439       2.042182                    0.999250      24.867625      69.346334       0.627232       0.433098      -1.056887      -0.049653       0.044287      -0.000322       0.066535      -0.037223      -0.002659      -0.004891       0.033194      -0.066375      -0.032626      -0.019194       0.051820              9.494613      12.384361      -3.561381      -1.772823       9.241894      -1.640680       6.857584           0.000634
          185              C       9.372928       0.681045      14.309642      -0.540615      28.860895 0.45983836E+03  0.11003211E+05                                 8.048184                            6.952330       0.034088       1.968035                    0.997120      32.886085      96.513771       0.649389       0.394173      -1.075013       0.050202      -0.042115       0.009369       0.066194      -0.018067      -0.017191      -0.001986      -0.004831      -0.003196      -0.026430       0.002791       0.023639              8.750433      11.779821      -2.703789       0.038046       8.294128       0.549591       6.177350           0.000034
          186              C      17.908637      12.444054      15.171802      -0.164903      30.071695 0.42817815E+03  0.99964194E+04                                 8.262524                            6.832207       0.300626       2.066090                    0.999847      29.230656      82.877267       0.641737       0.408817      -1.072512       0.023854      -0.015642       0.013041       0.031365      -0.003008      -0.016564       0.008312       0.053673      -0.005112      -0.028645      -0.007113       0.035758              8.738075       9.696484      -2.461819      -0.812932       9.652108      -2.741598       6.865632          -0.003087
          187              C      19.010840      11.592228      15.207173      -0.086809      31.544895 0.43034530E+03  0.10102458E+05                                 8.667103                            6.930028       0.094288       2.002329                    0.999764      29.203353      84.186237       0.623465       0.418489      -1.061748      -0.003607       0.032597      -0.010453       0.034422      -0.009947      -0.011343      -0.016999      -0.021608      -0.005546      -0.026724       0.003351       0.023373              9.420143      10.076778      -1.596371      -1.475378      10.100899      -3.491625       8.082751           0.000656
          188              C      20.088753      11.838188      14.374415      -0.120272      31.573851 0.44506657E+03  0.10557901E+05                                 8.730292                            7.100678       0.004039       1.972489                    0.999574      29.756506      86.810223       0.607782       0.424821      -1.055602      -0.016918       0.017255       0.000828       0.024179      -0.016527       0.005193       0.014819      -0.003273      -0.044315      -0.026744       0.001140       0.025604              9.403961       9.938495      -0.904090      -2.114129       9.011854      -3.541068       9.261536          -0.002737
          189              C      22.216969      12.330385       9.052678       0.533457      24.413194 0.27232037E+03  0.57629145E+04                                 7.804619                            5.848697       0.059415       2.066119                    0.999841      23.117307      65.518797       0.614433       0.471053      -1.019856       0.009543       0.024808       0.045898       0.053039       0.013270      -0.069206      -0.049657       0.065421      -0.075676      -0.088384      -0.011663       0.100047              9.483348       7.061135       0.464295       3.938651       9.066876       3.559298      12.322034          -0.010808
          190              C      21.709986      11.577682       7.888320      -0.015073      36.082259 0.44829602E+03  0.10571190E+05                                 9.516448                            7.068990      -0.075089       1.981019                    0.999313      27.471680      77.900671       0.621392       0.418005      -1.068157      -0.027824      -0.020844      -0.036860       0.050669      -0.009140       0.006957       0.001047      -0.009460      -0.000680      -0.013440       0.002251       0.011189             11.549196       7.760378       1.564460       4.855372      11.533038       4.042766      15.354172          -0.000420
          191              C      21.235030      12.272530       6.784977      -0.196932      33.913231 0.49623969E+03  0.12079021E+05                                 9.134496                            7.476679       0.046462       1.978161                    0.999383      30.760943      90.474809       0.595674       0.422432      -1.058624       0.000104      -0.006222       0.027519       0.028214      -0.005963      -0.015788      -0.017830      -0.025892      -0.062015      -0.035620       0.006010       0.029609             10.213926       7.316847       0.539339       3.905340       9.143062       1.591128      14.181868          -0.002726
          192              C      20.755700      11.589695       5.664611       0.207416      28.677385 0.37803625E+03  0.85621500E+04                                 8.314377                            6.622734       0.011506       2.035931                    0.999397      24.960209      69.889213       0.621562       0.435083      -1.055089      -0.029466       0.033923      -0.048984       0.066472      -0.009988       0.020217      -0.030223      -0.010196       0.079792      -0.027070      -0.024266       0.051336              9.327614       6.017209      -0.012513       2.960675       9.633718      -0.170113      12.331914           0.000664
          193              C      20.233458      12.322619       4.465325      -0.543813      28.983852 0.45704667E+03  0.10885423E+05                                 7.993114                            6.891735       0.165753       2.014480                    0.997620      32.317463      93.654817       0.659923       0.389698      -1.081488       0.018375      -0.032383       0.047711       0.060520      -0.002750       0.012580      -0.005610      -0.027026       0.009864      -0.021533       0.004423       0.017111              8.626446       7.700596      -0.380396       0.922702       7.257607      -1.958276      10.921134          -0.000018
          194              C      20.755053      10.199212       5.691360      -0.155066      29.911455 0.46954793E+03  0.11277688E+05                                 8.431822                            7.302632       0.056247       2.000087                    0.997743      29.737700      87.015747       0.598764       0.425902      -1.055968      -0.000426      -0.017048       0.018834       0.025408      -0.000224       0.000297       0.002478       0.060844       0.074237      -0.042886       0.018038       0.024849              8.845744       6.310895       0.580642       1.904600      10.979227       0.704393       9.247112          -0.002772
          195              C       5.935081       9.508395       6.805978      -0.077590      29.989073 0.42212731E+03  0.98649588E+04                                 8.396411                            6.873391       0.210458       2.044044                    0.999797      28.879959      83.151016       0.624488       0.419691      -1.060657      -0.008746       0.030197      -0.000079       0.031438      -0.002817       0.001277      -0.014961      -0.026874      -0.016663      -0.013180      -0.010926       0.024106              9.156905       6.286180       1.258586       2.759997      10.803224       2.266650      10.381311           0.000532
          196              C       6.416342      10.192888       7.895615      -0.117710      30.678575 0.42758354E+03  0.10022321E+05                                 8.518720                            6.923766       0.100836       2.004691                    0.999731      29.279757      84.365170       0.621532       0.420431      -1.060431      -0.009659       0.011611      -0.014731       0.021098      -0.013545       0.002056      -0.026715       0.003893       0.012204      -0.029834      -0.000897       0.030731              9.339909       6.448852       1.351241       3.050397      10.762773       2.931560      10.808104          -0.002473
          197              C       8.319666      11.808888       1.421458       0.535746      24.173212 0.27216509E+03  0.57508342E+04                                 7.712151                            5.832578       0.101252       2.080299                    0.999838      22.995827      64.830659       0.618426       0.468727      -1.022535      -0.020385       0.037296      -0.032154       0.053295       0.037442      -0.001043       0.086336      -0.011338       0.056191      -0.090947      -0.008828       0.099775              9.045821       8.684442      -2.718121       0.952991       9.511482      -4.433354       8.941539          -0.011084
          198              C       8.888723      10.749739       2.283176      -0.016702      36.818300 0.44396578E+03  0.10425582E+05                                 9.567874                            6.994381       0.060370       2.024434                    0.999373      27.273202      76.740400       0.631212       0.413219      -1.073099       0.027367      -0.028599       0.027234       0.048047      -0.001929      -0.003436      -0.006885       0.022853      -0.003048      -0.014854       0.002062       0.012792             11.372330      11.548058      -3.423335       0.774603      11.127959      -5.563937      11.440972          -0.000502
          199              C      10.232003      10.377635       2.141693      -0.196657      34.375100 0.48596431E+03  0.11779107E+05                                 9.226216                            7.402806       0.045125       1.981304                    0.998782      30.721758      90.467751       0.597556       0.422882      -1.057271      -0.028303       0.017507      -0.000168       0.033280       0.020647      -0.013089       0.017676       0.011995       0.022700      -0.036309       0.017698       0.018611             10.225767      12.600206      -3.586913       1.081727       8.878182      -3.322057       9.198913          -0.002856
          200              C      10.782725       9.383801       2.942397       0.203279      29.059402 0.37834205E+03  0.85625460E+04                                 8.378406                            6.600617       0.022984       2.035573                    0.999138      25.019857      69.809252       0.626718       0.431833      -1.058089       0.062106      -0.014627      -0.002031       0.063837      -0.024512      -0.011429       0.000641       0.056445      -0.077917      -0.029660      -0.022245       0.051905              9.435472      13.392491      -2.966244      -0.313682       7.365631      -2.292083       7.548295           0.000680
          201              C      12.213654       8.960959       2.774386      -0.540425      28.945563 0.46200410E+03  0.11077171E+05                                 8.082354                            6.986916      -0.069040       1.936565                    0.996584      32.996054      97.195220       0.644713       0.396238      -1.072723      -0.054672       0.015967       0.011673       0.058140      -0.001426       0.001050      -0.005907       0.039140      -0.105873      -0.036315      -0.000975       0.037290              8.746975      11.777049      -2.262684       0.120539       7.447584       0.260514       7.016293           0.000085
          202              C       9.971826       8.788031       3.908458      -0.156756      28.996416 0.43804295E+03  0.10318587E+05                                 8.150591                            6.968704       0.224127       2.047369                    0.999466      29.418224      84.676412       0.625438       0.415737      -1.064558      -0.021224       0.009741       0.020409       0.031014      -0.021786       0.013577      -0.002377      -0.018424      -0.010397      -0.026596      -0.001801       0.028397              8.505790      11.678929      -1.120273      -1.269764       6.580304      -1.790051       7.258136          -0.003141
          203              C       8.657410       9.164168       4.060994      -0.078690      29.769015 0.43386894E+03  0.10248868E+05                                 8.449947                            7.043943      -0.039249       1.966250                    0.999190      29.388413      86.156783       0.604623       0.428849      -1.050859       0.020955       0.019280      -0.010886       0.030485       0.005725      -0.001660      -0.015223      -0.007256       0.008305      -0.013794      -0.005081       0.018875              8.979910      11.294752      -1.060577      -1.164296       7.653413      -2.498533       7.991564           0.000630
          204              C       8.105340      10.134757       3.240837      -0.119969      31.046972 0.44794171E+03  0.10650746E+05                                 8.661614                            7.142788       0.038558       1.986423                    0.999541      29.715597      86.991813       0.603118       0.427115      -1.053438       0.028073      -0.005421       0.001278       0.028620      -0.001043       0.011039       0.016182       0.035282      -0.051016      -0.031267       0.002228       0.029038              9.293817       9.510298      -1.132987      -1.174221       8.596276      -3.793049       9.774878          -0.002973
          205              C      15.924645       1.589746       1.994684       0.543922      24.218024 0.26940582E+03  0.56809104E+04                                 7.754235                            5.812219       0.058299       2.067708                    0.999822      22.905628      64.616727       0.617713       0.470228      -1.021203      -0.015321      -0.025762      -0.044720       0.053836      -0.039179      -0.000554      -0.082875      -0.047549      -0.098541      -0.092875      -0.011082       0.103958              9.341701       7.435509       1.703759       0.724105       7.971122       4.962315      12.618472          -0.011462
          206              C      16.325218       2.391991       3.165674      -0.012968      35.963973 0.43757602E+03  0.10247597E+05                                 9.473906                            6.969204      -0.030496       1.996125                    0.999362      27.240929      76.771180       0.628338       0.416240      -1.070181       0.006775       0.026571       0.038891       0.047586      -0.000223      -0.007211       0.004618       0.016539      -0.000588      -0.010785      -0.001993       0.012779             11.486471       8.026649       3.399554       1.201742      10.529747       5.224761      15.903018          -0.000367
          207              C      15.686067       2.196260       4.382867      -0.192209      33.361511 0.48392755E+03  0.11691252E+05                                 9.003821                            7.367688       0.111191       2.002620                    0.999453      30.314447      88.473039       0.602715       0.420643      -1.061046       0.002719       0.006315      -0.032072       0.032801       0.006042      -0.014918      -0.016910       0.020418      -0.084052      -0.037488       0.005184       0.032305             10.010506       6.961288       1.788451      -0.079703       8.110947       2.684072      14.959284          -0.002787
          208              C      16.051777       2.927314       5.503896       0.204111      28.972994 0.37364711E+03  0.84402260E+04                                 8.373535                            6.582885       0.036403       2.044680                    0.999356      24.919196      69.739709       0.623464       0.434913      -1.054923      -0.038385      -0.000204       0.052670       0.065173       0.005481      -0.030038      -0.009830      -0.000576       0.107754      -0.031691      -0.019416       0.051107              9.473243       7.350657       2.358480      -1.428449       7.573485       0.909640      13.495589           0.000619
          209              C      15.332993       2.758355       6.807083      -0.538818      29.404852 0.46025657E+03  0.10998662E+05                                 8.095179                            6.926397       0.088995       1.987715                    0.997159      32.608323      95.152413       0.655723       0.390882      -1.078939       0.033627       0.005441      -0.051014       0.061342       0.006028      -0.010473      -0.009224      -0.014034       0.026941      -0.016179      -0.003931       0.020110              8.817921       7.146249      -0.070616      -1.595000       7.437771      -0.953186      11.869743          -0.000003
          210              C      17.083059       3.846031       5.385846      -0.150040      30.199559 0.46272736E+03  0.11084197E+05                                 8.494329                            7.255461       0.026862       1.990429                    0.998080      29.748620      87.211443       0.599364       0.426615      -1.054488       0.003017       0.024140      -0.025010       0.034890      -0.024526       0.006609       0.008290      -0.004567       0.046435      -0.034564       0.015596       0.018968              8.969100       8.042634       2.918986      -0.912604       8.852151       0.434914      10.012513          -0.002724
          211              C       2.427980       4.038939       4.175948      -0.081665      30.891211 0.43092144E+03  0.10143102E+05                                 8.639169                            6.995020       0.090531       2.006457                    0.999585      29.196915      84.927848       0.611114       0.425805      -1.054684      -0.027422      -0.013001       0.001420       0.030381       0.011663      -0.015122      -0.002169      -0.005213      -0.017400      -0.019672      -0.000708       0.020380              9.486030       8.288645       3.634604       0.193172       9.557691       2.277512      10.611754           0.000572
          212              C       2.051850       3.313333       3.061994      -0.120814      30.654026 0.42797683E+03  0.10028047E+05                                 8.485801                            6.904551       0.084374       1.996195                    0.999674      29.353531      84.403509       0.625789       0.417717      -1.062764      -0.010944      -0.004026       0.021345       0.024322      -0.003995      -0.029089      -0.013178       0.010031       0.029440      -0.031108      -0.004629       0.035738              9.245875       7.732015       3.420550       0.859989       9.252806       3.191396      10.752803          -0.002757
          213              C      18.468720      12.953922       1.415932       0.299899      43.512763 0.33887824E+03  0.75033369E+04                                10.827260                            6.423529       0.274594       2.102728                    0.999749      25.092943      70.540353       0.605843       0.456599      -1.037564      -0.037564       0.004630      -0.003888       0.038048      -0.059806       0.033788      -0.054083      -0.124894       0.169171      -0.115501      -0.004879       0.120380             14.669531      28.878594       6.492313      -1.722449       8.381525      -1.164068       6.748474           0.017502
          214              C      17.147931      12.490519       1.465230      -0.156897      61.315059 0.50240312E+03  0.12150416E+05                                12.899269                            7.365523      -0.056616       1.962255                    0.997884      29.462787      83.728396       0.625433       0.404936      -1.080130      -0.035542       0.019561      -0.024947       0.047626       0.033393       0.024205      -0.076466       0.034479      -0.169493      -0.115606       0.043118       0.072488             17.717905      23.885407       1.309615       3.052901      15.343371      -7.679259      13.924936           0.005187
          215              C      16.932121      11.394208       2.322526       0.305196      42.941001 0.32921272E+03  0.72318951E+04                                10.680751                            6.311064       0.161101       2.066293                    0.999660      24.907437      69.588709       0.614569       0.453691      -1.039925      -0.007771       0.024546      -0.037866       0.045791      -0.028735       0.030686       0.049783       0.176633      -0.130505      -0.113871      -0.004219       0.118090             14.068506       7.642515       3.081662      -2.196829      18.089076     -11.528371      16.473927           0.016241
          216              C      16.074124      13.129626       0.732836      -0.037031      47.287838 0.45939596E+03  0.10890524E+05                                11.198365                            7.113097      -0.004079       1.984436                    0.999447      28.295037      80.235160       0.625580       0.413011      -1.072243       0.041526      -0.026181       0.024741       0.054972       0.016620       0.000053      -0.016472       0.011504      -0.047436      -0.027606      -0.000218       0.027824             14.593755      18.229568      -0.508527       6.794759      15.494882      -3.207059      10.056815           0.002695
          217              C       8.739491       0.717868       0.451639       0.112082      36.116148 0.40158016E+03  0.92505977E+04                                 9.529365                            6.737394      -0.136406       1.957553                    0.999532      26.954080      76.566017       0.627286       0.423880      -1.060066       0.056781       0.019716       0.022157       0.064061       0.004277      -0.015390       0.016394       0.041534       0.028317      -0.033964       0.004459       0.029505             11.430328      11.388710       0.502536       3.338675      15.931238      -2.363205       6.971037           0.000193
          218              C       8.984327       1.164695      21.860615       0.118182      36.463065 0.40072096E+03  0.92266350E+04                                 9.629875                            6.745668      -0.141052       1.958704                    0.999443      26.861829      76.307546       0.624692       0.425833      -1.058760      -0.011663       0.056417      -0.019171       0.060716      -0.006744      -0.019475      -0.005149      -0.013818       0.086961      -0.030848      -0.004960       0.035808             11.810257      15.434616       2.898452       5.074986      12.410752      -0.150476       7.585403           0.000022
          219              C      18.625754       7.379410       5.168759       0.538111      24.523798 0.27377375E+03  0.58108105E+04                                 7.887244                            5.905661      -0.027593       2.040308                    0.999566      23.224097      66.269185       0.604066       0.477723      -1.014629      -0.045715       0.020654       0.008972       0.050960       0.054728       0.042942       0.038622      -0.064085       0.113291      -0.085550      -0.011428       0.096978              9.439662      13.732709      -2.973263      -2.431220       8.329183      -0.630381       6.257095          -0.011573
          220              C       4.650770       6.767307       4.904142      -0.019323      38.399496 0.46324595E+03  0.10993452E+05                                 9.874882                            7.162728      -0.075721       1.981630                    0.999114      27.495758      77.749213       0.621451       0.415314      -1.071851       0.045282      -0.015237      -0.016833       0.050656       0.001884      -0.005098      -0.007898      -0.010098      -0.001058      -0.008988      -0.003051       0.012039             11.997034      17.299149      -4.265048      -3.510670       9.117275      -0.543724       9.574677          -0.000488
          221              C       5.279776       6.965929       3.672138      -0.190720      33.326811 0.45055368E+03  0.10675819E+05                                 8.955676                            7.064738       0.238432       2.045816                    0.999635      29.813907      85.740600       0.622264       0.415410      -1.066009      -0.015977       0.006198       0.021214       0.027271       0.016992       0.020057      -0.016055      -0.041107       0.055894      -0.045377       0.013347       0.032030             10.183130      13.592352      -2.311075      -4.785466       6.872878      -0.003680      10.084159          -0.002905
          222              C       6.491191       6.374720       3.382761       0.209842      29.443278 0.37126340E+03  0.83488914E+04                                 8.418432                            6.519141      -0.017576       2.023698                    0.999126      24.786185      68.564118       0.634497       0.429269      -1.061426       0.028057       0.008960      -0.060398       0.067197       0.000351      -0.030088      -0.012311       0.013261       0.119573      -0.032245      -0.022769       0.055015              9.622284      10.862401      -1.697729      -4.250463       6.308403      -1.034463      11.696048           0.000619
          223              C       7.154339       6.538503       2.042656      -0.536133      28.461337 0.43682124E+03  0.10288138E+05                                 7.937700                            6.755603       0.212744       2.027981                    0.997876      32.171838      92.757042       0.663769       0.391792      -1.079884      -0.031975      -0.005586       0.056275       0.064966      -0.006623      -0.012500      -0.009584       0.023458       0.064371      -0.027569      -0.000525       0.028095              8.655136       7.940306       0.535663      -3.005498       7.270871       0.011490      10.754229          -0.000054
          224              C       7.097670       5.592724       4.372698      -0.162458      30.233343 0.44070054E+03  0.10368417E+05                                 8.314350                            6.954482       0.240522       2.045545                    0.999738      29.455167      83.974729       0.632586       0.411545      -1.070190      -0.006320      -0.004049       0.029269       0.030216      -0.008142      -0.016509       0.004404       0.039639      -0.027443      -0.017573      -0.015343       0.032915              8.722017       9.245722      -1.522737      -2.059736       6.861096      -2.039092      10.059233          -0.003343
          225              C       6.484797       5.384484       5.601828      -0.089785      30.238987 0.40841724E+03  0.94280640E+04                                 8.313023                            6.677870       0.213596       2.038171                    0.999699      28.666873      80.960494       0.648014       0.409452      -1.071532      -0.008158       0.011146      -0.020243       0.024506      -0.018290       0.005892      -0.021832       0.011046       0.025840      -0.029700      -0.001595       0.031295              8.977873      10.281515      -2.152950      -1.626306       7.417599      -2.031209       9.234506           0.000594
          226              C       5.255579       5.962114       5.869319      -0.122084      31.349217 0.44209817E+03  0.10450842E+05                                 8.663340                            7.064857       0.113168       2.008860                    0.999687      29.493904      85.382570       0.612004       0.423369      -1.058438       0.012298       0.001267      -0.022517       0.025687       0.016946      -0.011368      -0.004771      -0.001876       0.075442      -0.030027      -0.000417       0.030445              9.367073      11.740601      -3.029603      -0.834810       8.452231      -1.586430       7.908386          -0.002948
          227              C      17.311751      10.238295       7.298072       0.538051      24.477584 0.27515820E+03  0.58438408E+04                                 7.860686                            5.902451       0.036187       2.058632                    0.999761      23.219528      66.139047       0.607403       0.474803      -1.016833      -0.013646      -0.037775      -0.034226       0.052769      -0.049037      -0.028605      -0.031549       0.099778      -0.112622      -0.085479      -0.005053       0.090532              9.525414       6.520426       3.557903       2.100689      11.624072       3.701718      10.431744          -0.010855
          228              C      17.750058      11.265742       8.250648      -0.018982      37.357514 0.45509351E+03  0.10784182E+05                                 9.795790                            7.158080      -0.067233       1.986340                    0.999104      27.614958      78.790994       0.612203       0.422205      -1.064280       0.021346       0.036172       0.025449       0.049110       0.006509       0.001536      -0.008486      -0.014498       0.008727      -0.012728      -0.000994       0.013721             11.985501       7.898141       4.710057       2.567408      14.257432       4.666768      13.800930          -0.000277
          229              C      18.155156      12.526570       7.785745      -0.188931      33.528224 0.48516117E+03  0.11758609E+05                                 9.101801                            7.411970      -0.028400       1.957055                    0.998946      30.706550      90.515286       0.595146       0.424632      -1.055837      -0.005377      -0.033180       0.001717       0.033657      -0.010200       0.004601      -0.033562       0.016877       0.043655      -0.038359      -0.000266       0.038624             10.174296       7.584240       3.910831       0.940233      12.968585       2.641281       9.970063          -0.002926
          230              C      18.523137      13.531253       8.666033       0.201226      28.835766 0.37797736E+03  0.85655444E+04                                 8.359357                            6.629553      -0.045477       2.016990                    0.999496      25.073000      70.360144       0.619845       0.436048      -1.053882       0.030678       0.056740      -0.021385       0.067955       0.018830       0.000739      -0.022866      -0.062855      -0.048911      -0.032913      -0.018935       0.051848              9.369104       5.995955       3.123300       0.525789      11.989460       0.702034      10.121897           0.000799
          231              C      11.624575       1.114580       8.168412      -0.533514      27.665185 0.44001856E+03  0.10395683E+05                                 7.781867                            6.803101       0.121302       1.997463                    0.997574      32.382650      93.902688       0.657279       0.394434      -1.076689      -0.013199      -0.061717       0.023787       0.067446       0.016430      -0.000607      -0.016266      -0.038423       0.009680      -0.027862      -0.004222       0.032084              8.227120       7.552374       1.261926      -0.327962      10.254450      -0.511738       6.874536          -0.000034
          232              C      18.488895      13.255689      10.025371      -0.153794      30.864426 0.46052630E+03  0.11019548E+05                                 8.634053                            7.233918       0.057339       1.994962                    0.998788      29.910716      87.670880       0.600721       0.426112      -1.054682       0.011381      -0.024759       0.010788       0.029308       0.005737       0.004028       0.015558      -0.010918      -0.093451      -0.035560       0.007763       0.027797              9.244728       5.962319       2.423638       0.830694       9.762412       0.657051      12.009454          -0.002992
          233              C      18.103931      12.014040      10.502433      -0.086287      31.199851 0.42571016E+03  0.99755089E+04                                 8.616949                            6.882814       0.109208       2.004972                    0.999780      29.239383      84.458928       0.626377       0.417301      -1.061557       0.015310       0.002784      -0.029515       0.033365       0.006251      -0.002915      -0.012088      -0.019161       0.051891      -0.020102      -0.004330       0.024432              9.537591       6.066801       2.837325       1.610711      10.127517       2.170706      12.418456           0.000679
          234              C      17.729394      11.017658       9.618388      -0.121790      32.484570 0.44079776E+03  0.10432918E+05                                 8.891894                            7.038925       0.055126       1.984678                    0.999710      29.853789      87.034593       0.613953       0.421507      -1.057525       0.018923       0.017637      -0.009098       0.027421       0.004835       0.000267      -0.029004      -0.032128      -0.034316      -0.028642      -0.010287       0.038930              9.934905       6.399720       3.010770       1.861956      10.517627       2.895565      12.887369          -0.002839
          235              C      13.919998       9.529454       6.158695       0.531241      24.360516 0.27673338E+03  0.58815547E+04                                 7.798143                            5.904525       0.045077       2.060326                    0.999738      23.260798      66.128692       0.610008       0.472432      -1.018822       0.048386      -0.021553      -0.009815       0.053871       0.058781       0.039615       0.031637      -0.078469       0.068928      -0.086399      -0.005401       0.091801              9.306488      13.272614      -4.151017      -2.053049       7.810832      -0.605386       6.836018          -0.010536
          236              C      12.586603      10.110879       6.463325      -0.025826      36.737324 0.45779486E+03  0.10865448E+05                                 9.646997                            7.163468      -0.030988       1.993036                    0.999315      27.813349      79.448572       0.613935       0.420346      -1.065338      -0.043229       0.020864       0.003862       0.048155      -0.003894      -0.009544      -0.010220      -0.006704      -0.009967      -0.016939       0.004596       0.012343             11.541345      16.067341      -5.487678      -2.290212       9.798061      -1.332457       8.758633          -0.000547
          237              C      12.088324      11.159321       5.718109      -0.179065      31.608426 0.46902836E+03  0.11273349E+05                                 8.747546                            7.300543      -0.024397       1.966994                    0.997992      30.235645      88.794074       0.598012       0.426130      -1.054772       0.018006      -0.017066       0.013985       0.028479       0.024645      -0.006091      -0.009882      -0.029212       0.066639      -0.039757       0.008044       0.031713              9.571943      12.211082      -4.574227      -0.160086       9.128465      -1.416426       7.376284          -0.002786
          238              C      10.832601      11.698364       5.986484       0.203372      27.355911 0.38863101E+03  0.88822958E+04                                 8.101674                            6.753864      -0.144753       1.983519                    0.999567      25.350722      71.809760       0.608863       0.440148      -1.049773      -0.021609       0.048909      -0.036920       0.064978      -0.023774       0.011915      -0.033325      -0.023471      -0.006771      -0.031544      -0.019057       0.050601              8.810379       9.789991      -3.387742      -0.170371       8.643712      -2.458632       7.997434           0.000687
          239              C      10.282947      12.821752       5.181802      -0.535704      26.161528 0.44333017E+03  0.10498869E+05                                 7.477787                            6.819767       0.086448       1.986300                    0.997216      32.484040      94.464367       0.657427       0.393408      -1.076847       0.025385      -0.050976       0.033964       0.066306      -0.016390      -0.010564      -0.028456       0.012937       0.010977      -0.039854       0.012813       0.027041              7.711248       6.846593      -1.475740       1.546625       8.437964      -0.965912       7.849186          -0.000028
          240              C      10.103779      11.184338       7.054236      -0.152255      29.651580 0.46982378E+03  0.11290214E+05                                 8.384821                            7.305760       0.055006       1.997703                    0.998104      29.815578      87.373656       0.598290       0.426017      -1.055500       0.004544      -0.017463       0.028530       0.033757      -0.017327       0.011280       0.011463      -0.003570      -0.020669      -0.026879       0.005971       0.020908              8.753777       9.763217      -2.278446      -1.216377       7.853785      -2.151202       8.644330          -0.002762
          241              C      10.609227      10.141228       7.819126      -0.073663      29.710040 0.42354369E+03  0.99328390E+04                                 8.401026                            6.931865       0.125709       2.019712                    0.999602      29.100837      84.669338       0.613900       0.425435      -1.054240       0.012836       0.020536      -0.015314       0.028653       0.000006      -0.017937      -0.006600      -0.007956       0.025707      -0.020310      -0.001107       0.021417              9.039716      10.647992      -3.042711      -1.319122       8.141504      -2.113416       8.329653           0.000684
          242              C      11.847176       9.599582       7.533950      -0.139815      33.094387 0.47361642E+03  0.11448350E+05                                 9.070466                            7.358026      -0.135472       1.917174                    0.999312      30.912537      92.007043       0.591103       0.428674      -1.049801      -0.009736       0.014017      -0.017989       0.024796      -0.008634       0.001937      -0.021598      -0.061899      -0.014549      -0.029764      -0.014373       0.044137              9.891696      12.056533      -3.206606      -2.170440       8.390289      -2.080346       9.228266          -0.002425
          243              C      15.086508       6.755995       4.029381       0.536055      24.636154 0.27548601E+03  0.58468714E+04                                 7.865361                            5.892559       0.000147       2.046656                    0.999746      23.175294      65.782148       0.610580       0.472650      -1.018977       0.028176       0.029289       0.031837       0.051627      -0.056717      -0.048314      -0.020154       0.076392      -0.091002      -0.086325      -0.007010       0.093335              9.501508       6.763870       3.526007       2.942269      11.560024       2.902995      10.180630          -0.011242
          244              C      14.365428       5.832828       3.124556      -0.016201      37.313579 0.45091635E+03  0.10639485E+05                                 9.711047                            7.071723      -0.087625       1.976878                    0.999149      27.500928      77.792343       0.624160       0.415897      -1.070413      -0.020959      -0.040056      -0.022849       0.050654       0.007541       0.004065      -0.008718      -0.022797       0.016015      -0.018218       0.001915       0.016303             11.859607       8.119934       4.890960       3.234243      13.917345       3.661120      13.541542          -0.000418
          245              C      13.666901       4.753137       3.670369      -0.196657      33.488190 0.47628913E+03  0.11487561E+05                                 9.080052                            7.329935      -0.029978       1.953062                    0.999240      30.764322      90.391203       0.600327       0.423020      -1.057106       0.025280       0.018432      -0.002585       0.031393      -0.013058      -0.025468      -0.017332       0.014144       0.059321      -0.038948       0.001445       0.037503             10.171660       7.816032       4.381700       1.961311      12.906761       1.602308       9.792189          -0.002812
          246              C      12.965745       3.877428       2.849549       0.208120      29.100989 0.37721811E+03  0.85484597E+04                                 8.432599                            6.631487      -0.096153       2.000058                    0.999512      25.111813      70.588627       0.618230       0.437180      -1.052655      -0.022776      -0.056835       0.024863       0.066085       0.032209      -0.018384      -0.017384      -0.032298      -0.034282      -0.033354      -0.017993       0.051346              9.525745       7.416527       4.215850       0.723870      11.009916       0.095583      10.150791           0.000753
          247              C      12.180382       2.736828       3.426533      -0.541109      28.276230 0.44840140E+03  0.10655838E+05                                 7.926293                            6.885406       0.035642       1.968042                    0.997123      32.740633      95.569943       0.650073       0.396482      -1.074085       0.041137       0.045543      -0.027489       0.067247       0.022347      -0.012594      -0.011531      -0.020103       0.020911      -0.028608      -0.003435       0.032042              8.436226       8.482250       1.791424      -0.343160       9.640742      -0.874922       7.185686          -0.000004
          248              C      12.990071       4.086989       1.475620      -0.158170      31.857847 0.46823952E+03  0.11263757E+05                                 8.862246                            7.323809       0.010342       1.979999                    0.998175      30.148804      88.939109       0.592726       0.429573      -1.051334       0.027885       0.004469      -0.016848       0.032885       0.011013      -0.001078       0.015282      -0.020698      -0.082997      -0.032291       0.000173       0.032117              9.579019       6.677427       3.033092       0.697577       9.986043       0.158420      12.073588          -0.002924
          249              C      13.676753       5.161131       0.934006      -0.091796      31.875951 0.43153531E+03  0.10145589E+05                                 8.745084                            6.934168       0.117834       2.006728                    0.999805      29.350254      84.897037       0.623507       0.417834      -1.061306       0.004807      -0.013466       0.030524       0.033707       0.004218      -0.000575      -0.008148      -0.021655       0.061434      -0.021881      -0.001596       0.023477              9.715290       6.427545       3.217563       1.124902      10.314172       1.410216      12.404152           0.000589
          250              C      14.357013       6.046484       1.754827      -0.120913      32.603833 0.44454550E+03  0.10530290E+05                                 8.896665                            7.066574       0.064098       1.989337                    0.999681      29.680542      86.200317       0.613832       0.421243      -1.059059      -0.011597      -0.022202       0.012309       0.027909       0.011209      -0.012827      -0.017470      -0.023314      -0.038747      -0.024291      -0.008198       0.032489              9.914286       6.476375       2.916891       1.924279      10.249164       2.259880      13.017319          -0.002753
          251              C      15.065666       5.855457       8.952756       0.305261      40.887757 0.33875964E+03  0.75055631E+04                                10.430680                            6.446567       0.132264       2.058639                    0.999867      25.089592      70.723156       0.600922       0.460041      -1.034857      -0.027722      -0.000505       0.033189       0.043247      -0.086384       0.043856       0.035421      -0.067022      -0.123084      -0.114928       0.001613       0.113315             13.367658      12.104294       4.874816      -8.365633      11.883745      -6.736160      16.114935           0.014851
          252              C      14.150932       5.252346       9.817348      -0.143302      58.680148 0.48284095E+03  0.11564994E+05                                12.534922                            7.213599       0.005942       1.986547                    0.998121      29.045980      82.216764       0.632752       0.404139      -1.080377      -0.033140       0.022476       0.017380       0.043652       0.002616      -0.071596      -0.023587      -0.064148      -0.170407      -0.108510       0.036736       0.071774             17.210810      14.878553      -3.962913      -6.994459      23.602574      -1.563008      13.151303          -0.014737
          253              C      14.308318       3.869106       9.956398       0.296853      44.527617 0.34377686E+03  0.76483024E+04                                11.044126                            6.500619       0.211113       2.082308                    0.999851      25.250204      71.430941       0.597246       0.460961      -1.033863      -0.020229       0.036336       0.007298       0.042223       0.007219      -0.052624       0.010295       0.171987       0.127048      -0.108623       0.001225       0.107398             15.214496       7.721134      -5.385318      -0.065456      30.471399      -3.037591       7.450955           0.018448
          254              C      13.086622       6.004433      10.444956      -0.040551      47.851103 0.46615091E+03  0.11092059E+05                                11.283193                            7.167417       0.063636       2.002846                    0.999266      28.414260      80.747810       0.622860       0.413266      -1.071980       0.036817      -0.024068      -0.023266       0.049760       0.005564      -0.018763      -0.010114      -0.027017      -0.039596      -0.029445       0.002549       0.026896             14.807603      15.159172      -2.645077      -6.171898      19.728898       1.601639       9.534738          -0.006305
          255              C      13.112799       7.410075      10.568974       0.112320      36.767871 0.40398293E+03  0.93356462E+04                                 9.712716                            6.796190      -0.120370       1.966037                    0.999444      27.021534      77.306853       0.618195       0.428745      -1.055256       0.054295       0.009772      -0.025054       0.060590       0.004718       0.002530      -0.001266       0.033897       0.095219      -0.033502       0.001543       0.031959             12.088245       9.915374      -0.672664      -2.977174      19.574334       0.737196       6.775028          -0.003029
          256              C      12.024031       8.172114      11.162980       0.111516      35.969104 0.40670760E+03  0.94100486E+04                                 9.547180                            6.814177      -0.108147       1.968827                    0.999570      27.056618      77.336952       0.618331       0.428130      -1.056125      -0.011996       0.057951       0.012905       0.060570      -0.011000       0.023598      -0.001779      -0.017826       0.036232      -0.030893       0.003032       0.027861             11.454450      12.983833       1.326835      -4.778843      13.722516      -0.551635       7.657001          -0.003072
          257              C       2.731536       0.380655       9.477347       0.529561      23.905007 0.27583612E+03  0.58514197E+04                                 7.657399                            5.876752       0.079635       2.071990                    0.999825      23.147730      65.514162       0.614952       0.469521      -1.021497      -0.040774      -0.004286       0.032748       0.052473       0.013584       0.073297       0.049624      -0.052158       0.047744      -0.089905      -0.008221       0.098126              8.876839      11.318809      -0.703898      -3.974375       6.604249      -1.597435       8.707460          -0.010854
          258              C       3.870759       0.630035       8.571858      -0.013402      36.183885 0.44484668E+03  0.10472603E+05                                 9.511605                            7.044482      -0.033582       1.997147                    0.999270      27.379161      77.646801       0.621932       0.418330      -1.067645       0.036347       0.002673      -0.029543       0.046915      -0.007255      -0.001155      -0.005833      -0.003155      -0.006348      -0.009519      -0.000328       0.009847             11.182585      13.756468      -1.379486      -4.618362       8.863986      -2.600946      10.927302          -0.000438
          259              C      12.263117      13.551416       8.570311      -0.183342      33.949312 0.50067596E+03  0.12256505E+05                                 9.272355                            7.612286      -0.141973       1.926172                    0.997682      30.872685      92.097522       0.576490       0.434015      -1.047856      -0.025351       0.007615       0.000278       0.026472      -0.008592       0.028100      -0.002632      -0.034655       0.032727      -0.039452       0.010108       0.029344             10.228865      13.701043      -2.486584      -3.466989       8.352878      -0.557104       8.632675          -0.003054
          260              C       6.070403       0.031201       7.758775       0.206172      29.072851 0.37211272E+03  0.83900806E+04                                 8.393549                            6.555636       0.033440       2.042182                    0.999250      24.867624      69.346329       0.627232       0.433098      -1.056887       0.049653      -0.044287       0.000322       0.066535      -0.037223      -0.002659      -0.004891       0.033194      -0.066375      -0.032626      -0.019194       0.051820              9.494613      12.384361      -3.561381      -1.772824       9.241894      -1.640679       6.857584           0.000633
          261              C      14.562210      12.895728       7.797020      -0.540615      28.860898 0.45983843E+03  0.11003213E+05                                 8.048184                            6.952331       0.034087       1.968035                    0.997120      32.886090      96.513794       0.649389       0.394173      -1.075013      -0.050202       0.042116      -0.009369       0.066194      -0.018067      -0.017191      -0.001986      -0.004831      -0.003196      -0.026430       0.002792       0.023639              8.750434      11.779821      -2.703790       0.038045       8.294129       0.549591       6.177351           0.000033
          262              C       6.026501       1.132719       6.934860      -0.164903      30.071694 0.42817815E+03  0.99964191E+04                                 8.262523                            6.832207       0.300626       2.066090                    0.999847      29.230656      82.877259       0.641737       0.408817      -1.072512      -0.023854       0.015642      -0.013041       0.031365      -0.003008      -0.016564       0.008312       0.053673      -0.005112      -0.028645      -0.007113       0.035758              8.738074       9.696483      -2.461819      -0.812932       9.652107      -2.741598       6.865631          -0.003091
          263              C       4.924298       1.984545       6.899489      -0.086809      31.544895 0.43034529E+03  0.10102458E+05                                 8.667103                            6.930028       0.094288       2.002329                    0.999764      29.203353      84.186236       0.623465       0.418489      -1.061748       0.003608      -0.032597       0.010453       0.034422      -0.009947      -0.011343      -0.016999      -0.021608      -0.005546      -0.026724       0.003351       0.023373              9.420143      10.076778      -1.596371      -1.475378      10.100899      -3.491625       8.082751           0.000654
          264              C       3.846385       1.738585       7.732247      -0.120272      31.573852 0.44506659E+03  0.10557902E+05                                 8.730292                            7.100678       0.004039       1.972489                    0.999574      29.756507      86.810226       0.607782       0.424821      -1.055603       0.016918      -0.017254      -0.000828       0.024179      -0.016527       0.005193       0.014819      -0.003273      -0.044314      -0.026744       0.001140       0.025604              9.403962       9.938495      -0.904091      -2.114129       9.011854      -3.541068       9.261536          -0.002738
          265              C       1.718169       1.246388      13.053984       0.533457      24.413192 0.27232035E+03  0.57629141E+04                                 7.804619                            5.848698       0.059415       2.066119                    0.999841      23.117306      65.518796       0.614433       0.471053      -1.019856      -0.009543      -0.024808      -0.045898       0.053039       0.013270      -0.069206      -0.049657       0.065421      -0.075676      -0.088384      -0.011663       0.100047              9.483348       7.061135       0.464295       3.938651       9.066876       3.559298      12.322034          -0.010807
          266              C       2.225152       1.999091      14.218342      -0.015073      36.082263 0.44829607E+03  0.10571191E+05                                 9.516448                            7.068990      -0.075088       1.981019                    0.999313      27.471682      77.900677       0.621393       0.418005      -1.068157       0.027824       0.020844       0.036860       0.050669      -0.009140       0.006957       0.001047      -0.009460      -0.000680      -0.013440       0.002251       0.011189             11.549196       7.760378       1.564460       4.855372      11.533038       4.042765      15.354172          -0.000419
          267              C       2.700108       1.304243      15.321685      -0.196932      33.913237 0.49623981E+03  0.12079024E+05                                 9.134497                            7.476680       0.046462       1.978161                    0.999383      30.760946      90.474818       0.595674       0.422432      -1.058624      -0.000104       0.006222      -0.027519       0.028214      -0.005963      -0.015788      -0.017830      -0.025892      -0.062015      -0.035620       0.006010       0.029609             10.213927       7.316848       0.539339       3.905341       9.143063       1.591128      14.181870          -0.002725
          268              C       3.179438       1.987078      16.442051       0.207416      28.677381 0.37803618E+03  0.85621479E+04                                 8.314376                            6.622734       0.011506       2.035931                    0.999397      24.960206      69.889206       0.621562       0.435083      -1.055089       0.029466      -0.033923       0.048984       0.066472      -0.009988       0.020217      -0.030224      -0.010195       0.079792      -0.027070      -0.024266       0.051336              9.327613       6.017209      -0.012513       2.960675       9.633717      -0.170112      12.331914           0.000664
          269              C       3.701680       1.254154      17.641337      -0.543813      28.983854 0.45704668E+03  0.10885424E+05                                 7.993115                            6.891735       0.165753       2.014480                    0.997620      32.317465      93.654825       0.659923       0.389698      -1.081488      -0.018375       0.032383      -0.047711       0.060520      -0.002750       0.012580      -0.005610      -0.027026       0.009864      -0.021533       0.004423       0.017111              8.626447       7.700597      -0.380396       0.922702       7.257607      -1.958276      10.921136          -0.000017
          270              C       3.180085       3.377561      16.415302      -0.155065      29.911443 0.46954769E+03  0.11277681E+05                                 8.431821                            7.302631       0.056245       2.000086                    0.997743      29.737691      87.015723       0.598764       0.425903      -1.055967       0.000426       0.017048      -0.018834       0.025408      -0.000224       0.000297       0.002478       0.060844       0.074236      -0.042886       0.018038       0.024848              8.845743       6.310894       0.580642       1.904599      10.979226       0.704393       9.247111          -0.002771
          271              C      18.000057       4.068378      15.300684      -0.077590      29.989066 0.42212719E+03  0.98649553E+04                                 8.396410                            6.873390       0.210458       2.044044                    0.999797      28.879954      83.150995       0.624488       0.419691      -1.060657       0.008747      -0.030197       0.000079       0.031438      -0.002816       0.001277      -0.014961      -0.026874      -0.016664      -0.013180      -0.010925       0.024105              9.156904       6.286179       1.258586       2.759997      10.803221       2.266650      10.381310           0.000533
          272              C      17.518796       3.383885      14.211047      -0.117710      30.678576 0.42758355E+03  0.10022321E+05                                 8.518719                            6.923765       0.100837       2.004691                    0.999731      29.279759      84.365174       0.621532       0.420431      -1.060431       0.009659      -0.011611       0.014731       0.021098      -0.013545       0.002056      -0.026715       0.003893       0.012204      -0.029834      -0.000897       0.030731              9.339909       6.448851       1.351241       3.050397      10.762772       2.931560      10.808103          -0.002472
          273              S      14.750439      10.519346      21.714269       0.416869      93.938314 0.20341510E+04  0.66850140E+05                                14.423306                           12.443589       1.459758       2.155699                    0.999376      59.548668     171.448447       0.652901       0.285456      -1.230524       0.066861       0.153573       0.040578       0.172342      -0.129836       0.163935      -0.115400       0.166875      -0.226893      -0.187433      -0.111107       0.298541             15.617561      16.508817       3.790975       2.563689      19.630288       0.333981      10.713579           0.005465
          274              S      10.181085       3.873723      11.520003       0.431817      91.790957 0.20101298E+04  0.66032553E+05                                14.302314                           12.439849       1.319449       2.117812                    0.999598      59.739964     173.397240       0.645854       0.288694      -1.223942       0.088207       0.135630       0.007783       0.161977      -0.174133      -0.182707       0.079398       0.095061      -0.294202      -0.211437      -0.108643       0.320080             15.554315      14.779126       3.304019      -2.717226      20.953615      -0.377968      10.930204           0.006541
          275              S       9.184699       3.057427       0.392393       0.416869      93.938316 0.20341511E+04  0.66850142E+05                                14.423306                           12.443589       1.459758       2.155699                    0.999376      59.548670     171.448453       0.652901       0.285456      -1.230524      -0.066860      -0.153573      -0.040579       0.172342      -0.129837       0.163935      -0.115401       0.166875      -0.226893      -0.187433      -0.111108       0.298541             15.617561      16.508816       3.790975       2.563689      19.630288       0.333980      10.713579           0.005462
          276              S      13.754053       9.703050      10.586659       0.431816      91.790950 0.20101297E+04  0.66032548E+05                                14.302312                           12.439848       1.319450       2.117812                    0.999598      59.739974     173.397253       0.645855       0.288694      -1.223942      -0.088207      -0.135630      -0.007782       0.161977      -0.174133      -0.182707       0.079399       0.095061      -0.294204      -0.211438      -0.108643       0.320080             15.554312      14.779123       3.304018      -2.717225      20.953610      -0.377968      10.930202           0.006544
          277              N       4.366943       0.282029      20.745113      -0.390744      55.875154 0.58601975E+03  0.14488453E+05                                11.906580                            7.849961       0.541377       2.183558                    0.997205      29.359882      79.947138       0.628264       0.394325      -1.105358      -0.028271      -0.012463       0.009125       0.032216      -0.043844       0.009105      -0.039604      -0.108571       0.144299      -0.093993       0.006625       0.087368             15.546390      29.057629       5.310826      -3.344923       8.766391      -1.072022       8.815150           0.000463
          278              N      14.231957      11.965692      21.242734      -0.348095      40.076861 0.62599958E+03  0.15771792E+05                                 9.739987                            8.104557       0.299569       2.087334                    0.999154      29.930337      82.914228       0.617850       0.393474      -1.103331       0.120428       0.035719       0.074336       0.145961       0.024103      -0.071446       0.006013      -0.165409      -0.054954      -0.125032       0.029524       0.095508             10.815125      12.402412       2.836422       2.630398      13.121771       0.000090       6.921191           0.000943
          279              N      14.797872      11.066441       0.341106      -0.348052      38.091531 0.59826388E+03  0.14900672E+05                                 9.338691                            7.875606       0.241908       2.062964                    0.999562      29.881706      82.259375       0.632538       0.388782      -1.106832      -0.050932       0.138195      -0.036544       0.151748       0.105001      -0.026428       0.055449       0.036827       0.072186      -0.140278       0.041627       0.098651             10.110483      10.284636       2.285954       2.112185      13.011022      -0.334175       7.035791           0.000502
          280              N       7.158174       3.039378      19.050858      -0.387136      55.896932 0.55553376E+03  0.13572041E+05                                11.910214                            7.650253       0.540777       2.178742                    0.998423      29.356111      79.836663       0.634598       0.395069      -1.103248       0.011732       0.033662      -0.017101       0.039538      -0.015190       0.021716       0.046932       0.133541      -0.085903      -0.092667       0.007119       0.085548             15.369891       8.441327       3.037957      -2.444670      18.979280     -11.820721      18.689065          -0.001356
          281              N       8.117790       7.246192      13.884089      -0.392716      50.024313 0.54715551E+03  0.13327110E+05                                11.094505                            7.583724       0.549852       2.178479                    0.998372      29.549717      80.447846       0.637963       0.394172      -1.103010      -0.017191      -0.018825       0.012666       0.028466      -0.058703       0.049939       0.029965      -0.090354      -0.061746      -0.104151       0.019503       0.084648             13.868030      11.751987       4.390091      -7.179689      12.855171      -6.848104      16.996933          -0.008949
          282              N       9.776955       5.379442      11.895816      -0.336164      39.264211 0.62306513E+03  0.15740889E+05                                 9.714884                            8.182441       0.069979       2.018600                    0.997919      30.103330      84.581630       0.601654       0.402962      -1.092496       0.131024       0.019496      -0.038238       0.137875       0.042722       0.043410      -0.014263      -0.181321       0.072771      -0.126113       0.037654       0.088459             10.674986      10.182433       1.855306      -2.525238      14.283570      -0.573291       7.558956          -0.001577
          283              N      11.641486       4.068704      10.883552      -0.349373      39.413615 0.62542156E+03  0.15766396E+05                                 9.632379                            8.113509       0.291793       2.085521                    0.999119      29.950921      83.215967       0.615560       0.394708      -1.101572      -0.031411       0.134407       0.038132       0.143199       0.090976       0.016052      -0.061354       0.061701       0.034684      -0.127499       0.029711       0.097787             10.675744       9.804391       1.078408      -2.262496      14.951262       0.127138       7.271579          -0.001349
          284              N       9.439425      10.840883      12.080849      -0.382191      56.721294 0.59226403E+03  0.14689692E+05                                12.066428                            7.913018       0.500259       2.171338                    0.997170      29.349621      80.189654       0.622886       0.396461      -1.103265      -0.002790       0.029474      -0.008294       0.030745       0.013635      -0.032057      -0.010800       0.143132       0.144676      -0.097399       0.015818       0.081581             16.025124       9.472188      -6.528033       0.820066      29.430723      -3.338344       9.172462          -0.011330
          285              N      19.568195      13.294744       1.361549      -0.390744      55.875164 0.58601984E+03  0.14488456E+05                                11.906582                            7.849962       0.541377       2.183558                    0.997205      29.359884      79.947147       0.628264       0.394325      -1.105358       0.028271       0.012463      -0.009125       0.032216      -0.043844       0.009105      -0.039604      -0.108571       0.144300      -0.093993       0.006625       0.087368             15.546393      29.057634       5.310827      -3.344924       8.766393      -1.072022       8.815152           0.000462
          286              N       9.703181       1.611081       0.863928      -0.348095      40.076870 0.62599975E+03  0.15771797E+05                                 9.739988                            8.104558       0.299569       2.087334                    0.999154      29.930343      82.914246       0.617850       0.393474      -1.103331      -0.120428      -0.035719      -0.074337       0.145961       0.024103      -0.071446       0.006013      -0.165409      -0.054955      -0.125032       0.029524       0.095508             10.815126      12.402413       2.836422       2.630398      13.121772       0.000090       6.921192           0.000942
          287              N       9.137266       2.510332      21.765556      -0.348052      38.091529 0.59826382E+03  0.14900670E+05                                 9.338691                            7.875607       0.241908       2.062964                    0.999562      29.881702      82.259366       0.632538       0.388782      -1.106832       0.050932      -0.138195       0.036543       0.151748       0.105000      -0.026428       0.055449       0.036827       0.072187      -0.140278       0.041627       0.098651             10.110484      10.284636       2.285954       2.112185      13.011024      -0.334175       7.035792           0.000500
          288              N      16.776964      10.537395       3.055804      -0.387136      55.896963 0.55553397E+03  0.13572048E+05                                11.910218                            7.650256       0.540772       2.178740                    0.998423      29.356115      79.836682       0.634598       0.395069      -1.103248      -0.011732      -0.033662       0.017102       0.039538      -0.015190       0.021715       0.046931       0.133540      -0.085901      -0.092665       0.007118       0.085548             15.369897       8.441330       3.037959      -2.444672      18.979288     -11.820727      18.689073          -0.001357
          289              N      15.817348       6.330581       8.222573      -0.392715      50.024309 0.54715534E+03  0.13327105E+05                                11.094506                            7.583724       0.549845       2.178477                    0.998372      29.549709      80.447828       0.637963       0.394172      -1.103010       0.017191       0.018825      -0.012667       0.028467      -0.058703       0.049939       0.029964      -0.090355      -0.061745      -0.104150       0.019502       0.084648             13.868031      11.751987       4.390091      -7.179690      12.855173      -6.848106      16.996934          -0.008950
          290              N      14.158183       8.197331      10.210846      -0.336164      39.264196 0.62306484E+03  0.15740879E+05                                 9.714878                            8.182437       0.069981       2.018601                    0.997919      30.103331      84.581611       0.601654       0.402961      -1.092496      -0.131024      -0.019496       0.038238       0.137875       0.042722       0.043410      -0.014263      -0.181321       0.072770      -0.126113       0.037654       0.088459             10.674980      10.182427       1.855305      -2.525236      14.283561      -0.573291       7.558952          -0.001574
          291              N      12.293652       9.508069      11.223110      -0.349373      39.413605 0.62542137E+03  0.15766390E+05                                 9.632378                            8.113508       0.291793       2.085521                    0.999119      29.950915      83.215948       0.615560       0.394708      -1.101572       0.031411      -0.134406      -0.038132       0.143198       0.090975       0.016052      -0.061354       0.061701       0.034685      -0.127499       0.029712       0.097787             10.675743       9.804390       1.078408      -2.262496      14.951261       0.127138       7.271579          -0.001348
          292              N      14.495713       2.735890      10.025813      -0.382191      56.721297 0.59226404E+03  0.14689693E+05                                12.066429                            7.913018       0.500259       2.171338                    0.997170      29.349621      80.189656       0.622886       0.396461      -1.103265       0.002790      -0.029474       0.008294       0.030745       0.013635      -0.032057      -0.010800       0.143132       0.144676      -0.097399       0.015818       0.081581             16.025125       9.472188      -6.528033       0.820066      29.430725      -3.338345       9.172462          -0.011330
          293              O      16.859711       1.517380      20.565828      -0.453724      32.163274 0.49324682E+03  0.11622519E+05                                 8.099057                            6.917087       0.304133       2.156074                    0.999252      26.548021      69.435622       0.714590       0.363759      -1.133509      -0.014582      -0.006506       0.017305       0.023546      -0.035855       0.035639       0.025316       0.024655      -0.077956      -0.067649       0.013265       0.054384              9.007358      11.590911      -3.557666       0.973974       8.103202      -1.793769       7.327960           0.025353
          294              O      14.857739       1.146641      21.498508      -0.457410      33.816512 0.53114051E+03  0.12766650E+05                                 8.436688                            7.246043       0.255687       2.140930                    0.998710      26.918582      71.427037       0.687408       0.370701      -1.126619       0.016958      -0.005152      -0.002136       0.017851       0.033112      -0.006060      -0.020852      -0.088660       0.100180      -0.072035       0.014162       0.057873              9.325712       7.297465       0.143980      -1.183198      10.103052      -4.114984      10.576619           0.023723
          295              O       9.154843      12.547971      20.109104      -0.454528      35.242252 0.56674532E+03  0.13828775E+05                                 8.663864                            7.484895       0.128800       2.103221                    0.997378      26.903029      71.645498       0.677167       0.370693      -1.127965      -0.012467      -0.000196       0.016526       0.020702       0.023506       0.049117       0.002593      -0.006260      -0.098552      -0.065385       0.008517       0.056868              9.654773      10.454735       2.964676       2.003461       9.337724       3.004556       9.171859           0.025402
          296              O      22.478932      12.118784      21.074944      -0.464980      32.382012 0.49333802E+03  0.11620958E+05                                 8.113803                            6.891498       0.357476       2.165687                    0.999557      26.770165      69.921946       0.720269       0.361006      -1.136079       0.017353       0.004268       0.000343       0.017873      -0.044524      -0.022616       0.007542      -0.058540       0.116615      -0.075115       0.019980       0.055136              9.164653       7.060084      -0.602561      -2.392873       7.127261       3.605641      13.306615           0.025486
          297              O       5.709383       5.252472      17.689972      -0.461976      33.351103 0.51567902E+03  0.12295736E+05                                 8.319601                            7.091488       0.275335       2.142577                    0.999246      26.910584      70.966995       0.702432       0.365701      -1.131192       0.017819       0.007321      -0.012223       0.022814      -0.035372       0.044016       0.007074      -0.041470      -0.072808      -0.069308       0.012124       0.057184              9.251668      11.020288      -3.313240       0.684032      10.415370      -1.498184       6.319346           0.022343
          298              O       5.982744       6.631007      15.951725      -0.456811      34.488013 0.52206387E+03  0.12505844E+05                                 8.592286                            7.184418       0.108116       2.093093                    0.998314      26.953962      71.610818       0.689645       0.370758      -1.125556       0.005801      -0.020598       0.007506       0.022677       0.027818      -0.033542       0.028838       0.056494       0.032567      -0.066302       0.015264       0.051038              9.841350      13.340793      -0.077239      -4.147197       7.958104      -0.252611       8.225153           0.023973
          299              O       6.694435       3.053365      16.051647      -0.461322      33.200271 0.53628167E+03  0.12914726E+05                                 8.316193                            7.260705       0.230090       2.130467                    0.998317      26.979569      71.537769       0.689950       0.368634      -1.128770       0.003328       0.019574      -0.008939       0.021774      -0.013275       0.018213       0.026344       0.058536       0.152839      -0.065286       0.004207       0.061078              9.188783       7.408111       1.544053       1.732802       7.338887       2.095573      12.819352           0.024433
          300              O       6.966483       4.480810      14.343908      -0.455705      33.944665 0.51263364E+03  0.12226955E+05                                 8.509173                            7.116931       0.258048       2.139884                    0.998877      26.937099      71.465685       0.693083       0.370518      -1.125477      -0.001183      -0.002867       0.014348       0.014679       0.016976       0.000121       0.007519      -0.029000      -0.200403      -0.067303       0.011192       0.056112              9.818274       7.967961       4.299435       0.702046      14.329287       1.523543       7.157572           0.025659
          301              O       9.341230       3.582874      16.927292      -0.456646      32.320235 0.51385418E+03  0.12237026E+05                                 8.139258                            7.083545       0.299996       2.155103                    0.998832      26.748130      70.413123       0.702389       0.366178      -1.131225      -0.009277       0.016540      -0.011055       0.021951       0.023672      -0.041001       0.026603       0.060966       0.035037      -0.066027       0.006349       0.059678              9.016564      12.322676      -0.716002      -3.485822       6.104680      -0.153835       8.622337           0.023629
          302              O       9.603271       5.006909      15.215794      -0.455896      34.870961 0.54556248E+03  0.13217337E+05                                 8.659274                            7.367258       0.106984       2.088016                    0.998667      27.170154      72.665361       0.677654       0.373077      -1.123467      -0.007452      -0.004184       0.013540       0.016011      -0.025963       0.045780       0.001851      -0.027154      -0.110275      -0.068780       0.013824       0.054956              9.769737      11.002261      -4.655443       0.399259      10.743605      -1.870973       7.563344           0.024286
          303              O       8.393755       5.727954      18.567385      -0.452362      33.643626 0.50735722E+03  0.12050262E+05                                 8.406121                            7.046548       0.328441       2.165371                    0.999050      26.701208      70.316898       0.702673       0.367004      -1.129995      -0.003879       0.005459      -0.018522       0.019695       0.017006      -0.011964       0.012293      -0.038466      -0.190047      -0.067078       0.009278       0.057800              9.680414       7.898677       3.902375       1.032032      14.109921       0.995470       7.032644           0.025632
          304              O       8.710334       7.124628      16.849477      -0.462747      33.722512 0.54129114E+03  0.13073315E+05                                 8.415166                            7.305817       0.172035       2.108735                    0.998707      27.113811      72.135472       0.685825       0.369775      -1.127241      -0.002581      -0.015120       0.009624       0.018108      -0.022101       0.018721       0.023243       0.062383       0.138430      -0.068158       0.012518       0.055640              9.335647       6.325880       0.751370       2.380619       8.869397       1.800722      12.811665           0.024666
          305              O      22.174729      12.366332      12.619809      -0.453476      32.898116 0.50121530E+03  0.11857966E+05                                 8.231538                            6.981375       0.321518       2.163136                    0.999210      26.582949      69.672375       0.709956       0.364661      -1.132782      -0.003497       0.015752      -0.012846       0.020625      -0.015098      -0.006189       0.046596       0.074102      -0.045930      -0.069966       0.017248       0.052719              9.235647      12.710555      -3.151618      -2.407914       7.368046       0.000560       7.628339           0.024967
          306              O      13.872466       0.452419      11.866856      -0.456104      35.184541 0.57735775E+03  0.14156675E+05                                 8.657933                            7.564573       0.147891       2.105287                    0.997949      27.121286      72.461167       0.672101       0.371668      -1.126950       0.016421      -0.014215       0.001327       0.021760       0.045419      -0.006598      -0.033432      -0.045982       0.083148      -0.066440       0.001312       0.065128              9.493640       8.790978       1.089530      -2.383400       8.942600      -2.990227      10.747342           0.024691
          307              O       7.627507      11.701805       9.915059      -0.462586      33.790593 0.51752155E+03  0.12349069E+05                                 8.411380                            7.108018       0.365063       2.171836                    0.999226      26.904400      70.947547       0.701133       0.366100      -1.131031      -0.009685       0.019201       0.001633       0.021567       0.012313       0.024095      -0.020800       0.099115       0.094388      -0.072375       0.015342       0.057033              9.654628       8.855872      -0.691004       4.608720       6.773810       0.214917      13.334203           0.022478
          308              O      21.949664      13.571439       9.154590      -0.453312      35.640698 0.57010426E+03  0.13933983E+05                                 8.740737                            7.513149       0.097874       2.094168                    0.997073      26.929574      71.821270       0.674938       0.371297      -1.127290       0.008940      -0.013573       0.015063       0.022160       0.016381      -0.030058       0.042528      -0.047567      -0.074926      -0.067571       0.009503       0.058068              9.850842       7.247131       0.094085       1.332868      12.748171       3.825321       9.557223           0.023319
          309              O       7.075427      12.059393       1.540834      -0.453724      32.163284 0.49324700E+03  0.11622524E+05                                 8.099058                            6.917089       0.304134       2.156074                    0.999252      26.548026      69.435639       0.714589       0.363759      -1.133509       0.014582       0.006506      -0.017305       0.023546      -0.035855       0.035639       0.025316       0.024655      -0.077956      -0.067649       0.013265       0.054384              9.007360      11.590914      -3.557666       0.973974       8.103204      -1.793770       7.327962           0.025353
          310              O       9.077399      12.430132       0.608154      -0.457410      33.816516 0.53114060E+03  0.12766653E+05                                 8.436689                            7.246044       0.255686       2.140930                    0.998710      26.918583      71.427044       0.687408       0.370701      -1.126619      -0.016958       0.005152       0.002136       0.017851       0.033112      -0.006060      -0.020852      -0.088661       0.100180      -0.072035       0.014162       0.057873              9.325713       7.297466       0.143979      -1.183199      10.103053      -4.114984      10.576620           0.023722
          311              O      14.780295       1.028802       1.997558      -0.454529      35.242261 0.56674548E+03  0.13828780E+05                                 8.663866                            7.484897       0.128801       2.103221                    0.997378      26.903033      71.645512       0.677167       0.370693      -1.127965       0.012467       0.000196      -0.016526       0.020702       0.023506       0.049117       0.002593      -0.006260      -0.098552      -0.065385       0.008517       0.056868              9.654775      10.454737       2.964677       2.003461       9.337726       3.004557       9.171861           0.025402
          312              O       1.456206       1.457989       1.031718      -0.464980      32.382011 0.49333801E+03  0.11620957E+05                                 8.113803                            6.891498       0.357476       2.165687                    0.999557      26.770165      69.921946       0.720269       0.361006      -1.136079      -0.017353      -0.004267      -0.000343       0.017873      -0.044524      -0.022616       0.007542      -0.058540       0.116615      -0.075116       0.019980       0.055136              9.164653       7.060084      -0.602561      -2.392873       7.127261       3.605641      13.306614           0.025484
          313              O      18.225755       8.324301       4.416690      -0.461977      33.351168 0.51568026E+03  0.12295772E+05                                 8.319609                            7.091494       0.275345       2.142579                    0.999246      26.910623      70.967108       0.702433       0.365701      -1.131193      -0.017818      -0.007321       0.012222       0.022813      -0.035372       0.044015       0.007072      -0.041468      -0.072806      -0.069306       0.012122       0.057184              9.251677      11.020300      -3.313244       0.684032      10.415380      -1.498185       6.319351           0.022341
          314              O      17.952394       6.945766       6.154937      -0.456812      34.488077 0.52206508E+03  0.12505880E+05                                 8.592294                            7.184424       0.108125       2.093095                    0.998314      26.954000      71.610928       0.689646       0.370758      -1.125556      -0.005801       0.020597      -0.007506       0.022676       0.027817      -0.033542       0.028836       0.056494       0.032568      -0.066299       0.015262       0.051038              9.841359      13.340807      -0.077239      -4.147201       7.958111      -0.252611       8.225159           0.023972
          315              O      17.240703      10.523408       6.055015      -0.461324      33.200337 0.53628301E+03  0.12914766E+05                                 8.316200                            7.260711       0.230100       2.130470                    0.998317      26.979612      71.537887       0.689951       0.368634      -1.128770      -0.003328      -0.019573       0.008938       0.021773      -0.013274       0.018213       0.026343       0.058532       0.152840      -0.065283       0.004205       0.061078              9.188791       7.408118       1.544055       1.732804       7.338894       2.095576      12.819363           0.024432
          316              O      16.968655       9.095963       7.762754      -0.455706      33.944730 0.51263485E+03  0.12226990E+05                                 8.509181                            7.116936       0.258057       2.139887                    0.998877      26.937140      71.465802       0.693083       0.370518      -1.125477       0.001183       0.002866      -0.014347       0.014678       0.016977       0.000121       0.007518      -0.029002      -0.200396      -0.067301       0.011189       0.056112              9.818283       7.967968       4.299440       0.702047      14.329301       1.523545       7.157578           0.025658
          317              O      14.593908       9.993899       5.179370      -0.456647      32.320277 0.51385502E+03  0.12237051E+05                                 8.139262                            7.083548       0.300005       2.155106                    0.998832      26.748159      70.413200       0.702389       0.366178      -1.131225       0.009276      -0.016539       0.011054       0.021950       0.023671      -0.041002       0.026601       0.060966       0.035038      -0.066025       0.006346       0.059678              9.016569      12.322683      -0.716003      -3.485824       6.104683      -0.153835       8.622341           0.023627
          318              O      14.331867       8.569864       6.890868      -0.455897      34.871027 0.54556376E+03  0.13217375E+05                                 8.659283                            7.367265       0.106990       2.088017                    0.998667      27.170189      72.665471       0.677654       0.373077      -1.123467       0.007451       0.004183      -0.013539       0.016010      -0.025963       0.045779       0.001849      -0.027154      -0.110274      -0.068778       0.013822       0.054957              9.769748      11.002275      -4.655450       0.399259      10.743617      -1.870974       7.563351           0.024285
          319              O      15.541383       7.848819       3.539277      -0.452364      33.643695 0.50735850E+03  0.12050299E+05                                 8.406129                            7.046554       0.328451       2.165374                    0.999050      26.701250      70.317017       0.702673       0.367003      -1.129995       0.003879      -0.005459       0.018521       0.019694       0.017007      -0.011963       0.012291      -0.038467      -0.190040      -0.067075       0.009275       0.057800              9.680424       7.898685       3.902381       1.032034      14.109936       0.995472       7.032651           0.025632
          320              O      15.224804       6.452145       5.257185      -0.462749      33.722592 0.54129273E+03  0.13073363E+05                                 8.415176                            7.305825       0.172044       2.108737                    0.998707      27.113857      72.135610       0.685825       0.369775      -1.127241       0.002580       0.015119      -0.009623       0.018107      -0.022100       0.018721       0.023242       0.062380       0.138432      -0.068156       0.012516       0.055640              9.335659       6.325888       0.751372       2.380622       8.869409       1.800726      12.811681           0.024665
          321              O       1.760409       1.210441       9.486853      -0.453476      32.898125 0.50121545E+03  0.11857970E+05                                 8.231539                            6.981377       0.321518       2.163136                    0.999210      26.582953      69.672389       0.709956       0.364661      -1.132782       0.003497      -0.015752       0.012846       0.020625      -0.015098      -0.006189       0.046596       0.074102      -0.045930      -0.069966       0.017248       0.052719              9.235648      12.710557      -3.151618      -2.407915       7.368047       0.000560       7.628340           0.024967
          322              O      10.062672      13.124354      10.239806      -0.456104      35.184543 0.57735779E+03  0.14156676E+05                                 8.657934                            7.564573       0.147890       2.105287                    0.997949      27.121287      72.461170       0.672101       0.371668      -1.126950      -0.016421       0.014215      -0.001327       0.021760       0.045419      -0.006598      -0.033432      -0.045982       0.083148      -0.066440       0.001312       0.065128              9.493640       8.790978       1.089530      -2.383400       8.942600      -2.990227      10.747342           0.024691
          323              O      16.307631       1.874968      12.191603      -0.462586      33.790591 0.51752153E+03  0.12349069E+05                                 8.411379                            7.108018       0.365064       2.171836                    0.999226      26.904400      70.947545       0.701133       0.366100      -1.131031       0.009685      -0.019201      -0.001633       0.021567       0.012313       0.024095      -0.020800       0.099115       0.094388      -0.072375       0.015342       0.057033              9.654628       8.855872      -0.691004       4.608720       6.773809       0.214917      13.334202           0.022479
          324              O       1.985474       0.005334      12.952072      -0.453312      35.640690 0.57010412E+03  0.13933979E+05                                 8.740737                            7.513149       0.097873       2.094168                    0.997073      26.929570      71.821260       0.674938       0.371297      -1.127290      -0.008941       0.013573      -0.015063       0.022160       0.016381      -0.030058       0.042528      -0.047567      -0.074925      -0.067570       0.009503       0.058068              9.850841       7.247131       0.094085       1.332868      12.748170       3.825320       9.557222           0.023319

******************************************************
Auxiliary information for the entire system
The total spin magnetic moment of the unit cell is   10.956391
The total net atomic charge of the unit cell is   0.000002
Accuracy of reproducing the electrostatic potential in the unit cell:
  The inner radius (bohr) =    5.0000
  The outer radius (bohr) =   12.0000
  Valid grid points have density less than (e/(bohr^3)) =    0.0001
  The number of valid grid points were=        93038
  The rms potential error without charges in kcal/mol is=      4.87154
  The rms potential error with partial charges in kcal/mol is=      1.93608
  The RRMSE value at monopole order=      0.39743
  The rms potential error with partial charges and cloud penetration in kcal/mol is=      1.92098
  The RRMSE value at monopole order with cloud penetration is=      0.39433
  The rms potential error with partial charges and atomic dipoles in kcal/mol is=      0.53056
  The RRMSE value at dipole order=      0.10891
  The rms potential error with partial charges, atomic dipoles and cloud penetration in kcal/mol is=      0.53989
  The RRMSE value at dipole order with cloud penetration=      0.11082

******************************************************
The electron densities and ab initio electrostatic potential were computed in VASP using the PBE functional and
projector augmented wave method. See the main text of the journal article for a description of computational details.
The atomic charges, dipoles, and quadrupoles were computed with the DDEC6 method as described in
(a) T. A. Manz and N. Gabaldon Limas, RSC Adv. 6 (2016) 47771-47801 DOI: 10.1039/c6ra04656h
(b) N. Gabaldon Limas and T. A. Manz, RSC Adv. 8 (2018) 2678-2707 DOI: 10.1039/c7ra11829e.
For each atom in the material, the electron cloud parameters were fit to the spherically averaged atom-in-material
electron density using radial positions for which this density was between 10^-4 and 10^-2 electrons per cubic bohr.
The polarizabilities, dispersion coefficients, and quantum Drude oscillator (QDO) parameters were fit using the MCLF method.
The magnetic structure of the system was optimized in VASP from the default ferromagnetic initial guess using spin polarization.
The atomic spin moments (ASMs) were computed on this optimized magnetic structure using the DDEC6 partition as inputs
to the method of T. A. Manz and D. S. Sholl, J. Chem. Theory Comput. 7 (2011) 4146-4164 DOI: 10.1021/ct200539n.
The RMSE and RRMSE were computed using a uniform grid with Ewald summation.
