# Supplementary material for: A collection of forcefield precursors for metal–organic frameworks
Source: RSC Adv. 2019 Nov 13;9(63):36492–507. doi: 10.1039/c9ra07327b (PMC9075174; doi:10.1039/c9ra07327b)
Supplement: RA-009-C9RA07327B-s3874 [file RA-009-C9RA07327B-s3874.xyz]

  464
jmolscript: load "" {1 1 1} spacegroup "x,y,z" unitcell [{     25.682000     0.000000     0.000000 }, {     12.841000    22.241264     0.000000 }, {     12.841009     7.413760    38.299994 }]
Zn    14.631292     7.003922     0.266185     0.976762
Zn    11.590929     6.068232     0.266185     0.976082
Zn    12.300779     9.169109     0.266185     0.976770
Zn    11.590933     8.759280    18.883812     0.976771
Zn    12.300784     5.658403    18.883812     0.976762
Zn    14.631297     7.823590    18.883812     0.976084
Zn    36.732717    22.651102    38.033809     0.976761
Zn    39.773080    23.586792    38.033809     0.976084
Zn    39.063230    20.485915    38.033809     0.976745
Zn    39.773076    20.895744    19.416182     0.976750
Zn    39.063225    23.996621    19.416182     0.977009
Zn    36.732712    21.831434    19.416182     0.975965
Zn    25.682008    14.827514    35.980546     0.951674
Zn    12.841005     7.413758    21.469445     0.951674
Zn    25.682001    14.827510     2.319448     0.951682
Zn    38.523004    22.241266    16.830549     0.951701
H     24.672705    11.509117    33.317165     0.117732
H     24.259225     9.485162    32.340515     0.125364
H     23.301287    10.076780    36.798634     0.117601
H     25.565155     6.787297    34.753415     0.129641
H     34.955778    27.300415    33.822725     0.124744
H     35.461714    25.507769    35.167054     0.119602
H     38.967307    27.153623    35.982844     0.117233
H     21.642229     8.537684    31.984325     0.124598
H     22.903216     8.070618    35.821984     0.126514
H     37.101509    27.800843    31.651115     0.123779
H     36.364435    27.413845    29.502485     0.109550
H     20.971928     8.190720    29.812715     0.110401
H     23.312843    17.360794    33.317165     0.117777
H     21.766787    18.730856    32.340515     0.125409
H     22.758113    19.264647    36.798634     0.116760
H     18.777402    18.948820    34.753415     0.129455
H     44.687972    22.801007    33.822725     0.125110
H     42.882528    23.259177    35.167054     0.118260
H     42.555082    19.400318    35.982844     0.117795
H     22.254745    21.470979    31.984325     0.125741
H     21.219761    20.612467    35.821984     0.124953
H     44.048490    20.692535    31.651115     0.123856
H     44.081876    21.524358    29.502485     0.109538
H     22.289415    22.224958    29.812715     0.109868
H     29.060475    15.612631    33.317165     0.117803
H     31.020011    16.266524    32.340515     0.124352
H     30.986626    15.141116    36.798634     0.117041
H     32.703467    18.746425    34.753415     0.129466
H     35.925274    16.622384    33.822725     0.124629
H     37.224783    17.956860    35.167054     0.118471
H     34.046636    20.169866    35.982844     0.117025
H     33.149049    14.473878    31.984325     0.124515
H     32.923048    15.799458    35.821984     0.124751
H     34.419024    18.230427    31.651115     0.122898
H     35.122710    17.785602    29.502485     0.109811
H     33.784678    14.066862    29.812715     0.110300
H     10.471841     4.880478    24.132826     0.117802
H     21.766785    25.751680    25.109476     0.124352
H     22.758109    25.217889    20.651357     0.117040
H     44.459400    25.533716    22.696576     0.129465
H     19.005970    21.681529    23.627266     0.124628
H     17.200525    21.223359    22.282937     0.118471
H     42.555079    25.082218    21.467147     0.117027
H     22.254743    23.011557    25.465666     0.124515
H     21.219758    23.870069    21.628007     0.124751
H     44.048488    23.790001    25.798876     0.122897
H     44.081875    22.958178    27.947506     0.109811
H     22.289414    22.257578    27.637276     0.110300
H     16.219473     6.628641    24.132826     0.117735
H     18.179010     5.974748    25.109476     0.125369
H     18.145622     7.100156    20.651357     0.117603
H     32.703464    25.736111    22.696576     0.129638
H     23.084271     5.618888    23.627266     0.124741
H     24.383780     4.284412    22.282937     0.119605
H     34.046632    24.312670    21.467147     0.117235
H     20.308047     7.767394    25.465666     0.124555
H     20.082045     6.441814    21.628007     0.126515
H     34.419022    26.252109    25.798876     0.123751
H     35.122710    26.696934    27.947506     0.109552
H     20.943677     8.174410    27.637276     0.110407
H     11.831703    10.732155    24.132826     0.117776
H     37.100223    12.756110    25.109476     0.125409
H     36.142283    12.164492    20.651357     0.116760
H     38.406152    15.453975    22.696576     0.129453
H     34.955776    17.182121    23.627266     0.125109
H     35.461711    18.974767    22.282937     0.118260
H     38.967304    17.328913    21.467147     0.117794
H     34.483227    13.703588    25.465666     0.125741
H     35.744213    14.170654    21.628007     0.124954
H     37.101507    16.681693    25.798876     0.123857
H     36.364434    17.068691    27.947506     0.109538
H     33.812928    14.050552    27.637276     0.109867
H     26.691304    18.145907     4.982829     0.117731
H     27.104784    20.169862     5.959479     0.125363
H     28.062722    19.578244     1.501360     0.117604
H     25.798854    22.867727     3.546579     0.129641
H     16.408231     2.354609     4.477269     0.124743
H     15.902295     4.147255     3.132940     0.119602
H     12.396702     2.501401     2.317150     0.117235
H     29.721780    21.117340     6.315669     0.124601
H     28.460793    21.584406     2.478010     0.126515
H     14.262500     1.854181     6.648879     0.123781
H     14.999574     2.241179     8.797509     0.109549
H     30.392081    21.464304     8.487279     0.110400
H     28.051166    12.294230     4.982829     0.117777
H     29.597222    10.924168     5.959479     0.125410
H     28.605896    10.390377     1.501360     0.116775
H     32.586607    10.706204     3.546579     0.129456
H      6.676037     6.854017     4.477269     0.125110
H      8.481481     6.395847     3.132940     0.118261
H      8.808927    10.254706     2.317150     0.117796
H     29.109264     8.184045     6.315669     0.125743
H     30.144248     9.042557     2.478010     0.124958
H      7.315519     8.962489     6.648879     0.123857
H      7.282133     8.130666     8.797509     0.109538
H     29.074594     7.430066     8.487279     0.109868
H     22.303534    14.042393     4.982829     0.117801
H     20.343998    13.388500     5.959479     0.124351
H     20.377383    14.513908     1.501360     0.117043
H     18.660542    10.908599     3.546579     0.129467
H     15.438735    13.032640     4.477269     0.124629
H     14.139226    11.698164     3.132940     0.118470
H     17.317373     9.485158     2.317150     0.117026
H     18.214960    15.181146     6.315669     0.124515
H     18.440961    13.855566     2.478010     0.124752
H     16.944985    11.424597     6.648879     0.122897
H     16.241299    11.869422     8.797509     0.109810
H     17.579331    15.588162     8.487279     0.110300
H     40.892168    24.774546    14.167168     0.117801
H     29.597224     3.903344    13.190518     0.124355
H     28.605900     4.437135    17.648637     0.117056
H      6.904609     4.121308    15.603418     0.129467
H     32.358039     7.973495    14.672728     0.124630
H      8.481484     8.431665    16.017057     0.118472
H      8.808930     4.572806    16.832847     0.117028
H     29.109266     6.643467    12.834328     0.124516
H     30.144251     5.784955    16.671987     0.124757
H      7.315521     5.865023    12.501118     0.122897
H      7.282134     6.696846    10.352488     0.109812
H     29.074595     7.397446    10.662718     0.110302
H     35.144536    23.026383    14.167168     0.117732
H     33.184999    23.680276    13.190518     0.125367
H     33.218387    22.554868    17.648637     0.117615
H     18.660545     3.918913    15.603418     0.129641
H     28.279738    24.036136    14.672728     0.124745
H     14.139229     3.129348    16.017057     0.119603
H     17.317377     5.342354    16.832847     0.117235
H     31.055962    21.887630    12.834328     0.124600
H     31.281964    23.213210    16.671987     0.126520
H     16.944987     3.402915    12.501118     0.123781
H     16.241299     2.958090    10.352488     0.109551
H     30.420332    21.480614    10.662718     0.110402
H     39.532306    18.922869    14.167168     0.117778
H     14.263786    16.898914    13.190518     0.125415
H     15.221726    17.490532    17.648637     0.116778
H     12.957857    14.201049    15.603418     0.129454
H     16.408233    12.472903    14.672728     0.125111
H     15.902298    10.680257    16.017057     0.118263
H     12.396705    12.326111    16.832847     0.117796
H     16.880782    15.951436    12.834328     0.125726
H     15.619796    15.484370    16.671987     0.124958
H     14.262502    12.973331    12.501118     0.123820
H     14.999575    12.586333    10.352488     0.109540
H     17.551081    15.604472    10.662718     0.109872
C     24.347700    12.294012    35.840368     0.610903
C     24.028216    11.033377    35.188885    -0.061312
C     24.315597    10.818526    33.829619    -0.078354
C     24.076369     9.599038    33.240182    -0.204112
C     23.501350     9.965129    35.895520    -0.077046
C     23.574800     8.555922    33.962903     0.210896
C     37.811103    28.315506    34.828100    -0.191518
C     36.594675    28.352204    34.189256     0.209098
C     35.758854    27.291963    34.292666    -0.189363
C     36.069222    26.203698    35.080880    -0.082929
C     38.136237    27.195436    35.578396    -0.090526
C     37.258812    26.149430    35.726617    -0.037453
C     23.006072     7.073542    32.054414     0.196593
C     22.031825     7.856657    31.491404    -0.188047
C     23.268414     8.763211    35.317573    -0.201353
C     23.578523     6.082471    31.296074    -0.193039
C     23.141544     5.861615    29.998853    -0.131804
C     22.162032     6.631163    29.422055     0.057197
C     21.624893     7.639359    30.184991    -0.133589
C     37.662662    24.971755    36.532066     0.606375
C     24.155085    17.249810    35.840368     0.611491
C     23.223085    18.156809    35.188885    -0.062532
C     22.893328    18.015354    33.829619    -0.077476
C     21.956834    18.832276    33.240182    -0.205401
C     22.561389    19.147213    35.895520    -0.075391
C     21.304254    19.788206    33.962903     0.211721
C     44.139405    19.820678    34.828100    -0.191768
C     44.779400    20.855786    34.189256     0.211889
C     44.279115    22.109749    34.292666    -0.192836
C     43.181466    22.385096    35.080880    -0.080743
C     43.006829    20.099139    35.578396    -0.091331
C     42.539673    21.382015    35.726617    -0.037056
C     20.304839    21.021928    32.054414     0.197750
C     21.470159    21.474093    31.491404    -0.192426
C     21.636965    19.949900    35.317573    -0.200095
C     19.160320    21.021706    31.296074    -0.193278
C     19.187543    21.510569    29.998853    -0.132061
C     20.343746    21.974076    29.422055     0.057413
C     21.485440    21.935154    30.184991    -0.130662
C     41.317852    21.621109    36.532066     0.604557
C     28.543240    14.938721    35.840368     0.611066
C     29.794724    15.292357    35.188885    -0.061095
C     29.837099    15.648662    33.829619    -0.078813
C     31.012821    16.051228    33.240182    -0.201614
C     30.983287    15.370201    35.895520    -0.076844
C     32.166970    16.138414    33.962903     0.209770
C     33.618517    18.587622    34.828100    -0.192999
C     34.194949    17.515816    34.189256     0.211838
C     35.531055    17.322094    34.292666    -0.191177
C     36.318337    18.135013    35.080880    -0.081650
C     34.425959    19.429232    35.578396    -0.088304
C     35.770540    19.192362    35.726617    -0.038020
C     33.735112    16.387071    32.054414     0.197150
C     33.544038    15.151791    31.491404    -0.190064
C     32.140646    15.769432    35.317573    -0.199365
C     34.307179    17.378364    31.296074    -0.190894
C     34.716935    17.110357    29.998853    -0.133551
C     34.540242    15.877301    29.422055     0.057831
C     33.935688    14.908027    30.184991    -0.132711
C     36.588512    20.130944    36.532066     0.604540
C     11.314082     4.991462    21.609623     0.611066
C     23.223082    26.325727    22.261106    -0.061099
C     22.893326    26.467182    23.620372    -0.078813
C     21.956832    25.650260    24.209809    -0.201613
C     22.561385    25.335323    21.554471    -0.076845
C     21.304252    24.694330    23.487088     0.209772
C     44.139402    24.661858    22.621891    -0.193002
C     19.097397    23.626750    23.260735     0.211835
C     18.597112    22.372787    23.157325    -0.191179
C     43.181463    22.097440    22.369111    -0.081652
C     43.006826    24.383397    21.871595    -0.088304
C     42.539670    23.100521    21.723374    -0.038013
C     20.304837    23.460608    25.395577     0.197150
C     21.470158    23.008443    25.958587    -0.190065
C     21.636962    24.532636    22.132418    -0.199365
C     44.842319    23.460830    26.153917    -0.190892
C     44.869542    22.971967    27.451138    -0.133551
C     20.343746    22.508460    28.027936     0.057830
C     21.485439    22.547382    27.265000    -0.132712
C     41.317849    22.861427    20.917925     0.604543
C     15.702237     7.302551    21.609623     0.610903
C     16.953721     6.948915    22.261106    -0.061300
C     16.996096     6.592610    23.620372    -0.078350
C     18.171818     6.190044    24.209809    -0.204093
C     18.142284     6.871071    21.554471    -0.077043
C     19.325967     6.102858    23.487088     0.210861
C     33.618514    25.894914    22.621891    -0.191521
C     21.353946     4.725456    23.260735     0.209058
C     22.690052     4.919178    23.157325    -0.189360
C     36.318334    26.347523    22.369111    -0.082925
C     34.425956    25.053304    21.871595    -0.090523
C     35.770537    25.290174    21.723374    -0.037438
C     20.894239     5.854127    25.395194     0.196475
C     20.703037     7.089481    25.958587    -0.188047
C     19.299643     6.471840    22.132418    -0.201344
C     34.307177    27.104172    26.153917    -0.193058
C     34.716934    27.372179    27.451138    -0.131803
C     21.699242     6.363971    28.027936     0.057192
C     21.094688     7.333245    27.265000    -0.133604
C     36.588508    24.351592    20.917925     0.606367
C     11.506697     9.947260    21.609623     0.611491
C     36.869213    11.207895    22.261106    -0.062535
C     37.156595    11.422746    23.620372    -0.077476
C     36.917367    12.642234    24.209809    -0.205401
C     36.342346    12.276143    21.554471    -0.075392
C     36.415797    13.685350    23.487088     0.211723
C     37.811100    16.167030    22.621891    -0.191771
C     36.594672    16.130332    23.260735     0.211886
C     35.758852    17.190573    23.157325    -0.192837
C     36.069219    18.278838    22.369111    -0.080743
C     38.136234    17.287100    21.871595    -0.091334
C     37.258809    18.333106    21.723374    -0.037051
C     35.847070    15.167730    25.395577     0.197750
C     34.872823    14.384615    25.958587    -0.192427
C     36.109411    13.478061    22.132418    -0.200095
C     36.419522    16.158801    26.153917    -0.193277
C     35.982543    16.379657    27.451138    -0.132062
C     35.003032    15.610109    28.027936     0.057412
C     34.465892    14.601913    27.265000    -0.130662
C     37.662658    19.510781    20.917925     0.604547
C     27.016309    17.361012     2.459626     0.610904
C     27.335793    18.621647     3.111109    -0.061309
C     27.048412    18.836498     4.470375    -0.078356
C     27.287640    20.055986     5.059812    -0.204114
C     27.862659    19.689895     2.404474    -0.077041
C     27.789209    21.099102     4.337091     0.210893
C     13.552906     1.339518     3.471894    -0.191517
C     14.769334     1.302820     4.110738     0.209095
C     15.605155     2.363061     4.007328    -0.189365
C     15.294787     3.451326     3.219114    -0.082928
C     13.227772     2.459588     2.721598    -0.090523
C     14.105197     3.505594     2.573377    -0.037450
C     28.357937    22.581482     6.245580     0.196601
C     29.332184    21.798367     6.808590    -0.188042
C     28.095595    20.891813     2.982421    -0.201350
C     14.944486     1.331289     7.003920    -0.193036
C     28.222465    23.793409     8.301141    -0.131803
C     29.201977    23.023861     8.877939     0.057188
C     29.739116    22.015665     8.115003    -0.133588
C     13.701347     4.683269     1.767928     0.606374
C     27.208924    12.405214     2.459626     0.611469
C     28.140924    11.498215     3.111109    -0.062520
C     28.470681    11.639670     4.470375    -0.077470
C     29.407175    10.822748     5.059812    -0.205403
C     28.802620    10.507811     2.404474    -0.075360
C     30.059755     9.866818     4.337091     0.211726
C      7.224604     9.834346     3.471894    -0.191765
C      6.584609     8.799238     4.110738     0.211887
C      7.084894     7.545275     4.007328    -0.192834
C      8.182543     7.269928     3.219114    -0.080739
C      8.357180     9.555885     2.721598    -0.091328
C      8.824336     8.273009     2.573377    -0.037055
C     31.059170     8.633096     6.245580     0.197750
C     29.893850     8.180931     6.808590    -0.192424
C     29.727044     9.705124     2.982421    -0.200096
C      6.521689     8.633318     7.003920    -0.193276
C     32.176466     8.144455     8.301141    -0.132060
C     31.020263     7.680948     8.877939     0.057412
C     29.878569     7.719870     8.115003    -0.130660
C     10.046157     8.033915     1.767928     0.604563
C     22.820769    14.716303     2.459626     0.611068
C     21.569285    14.362667     3.111109    -0.061095
C     21.526910    14.006362     4.470375    -0.078816
C     20.351188    13.603796     5.059812    -0.201615
C     20.380722    14.284823     2.404474    -0.076840
C     19.197039    13.516610     4.337091     0.209769
C     17.745492    11.067402     3.471894    -0.192998
C     17.169060    12.139208     4.110738     0.211840
C     15.832954    12.332930     4.007328    -0.191177
C     15.045672    11.520011     3.219114    -0.081651
C     16.938050    10.225792     2.721598    -0.088301
C     15.593469    10.462662     2.573377    -0.038022
C     17.628897    13.267953     6.245580     0.197148
C     17.819971    14.503233     6.808590    -0.190065
C     19.223363    13.885592     2.982421    -0.199364
C     17.056830    12.276660     7.003920    -0.190897
C     16.647074    12.544667     8.301141    -0.133553
C     16.823767    13.777723     8.877939     0.057833
C     17.428321    14.746997     8.115003    -0.132712
C     14.775497     9.524080     1.767928     0.604545
C     40.049927    24.663562    16.690371     0.610953
C     28.140927     3.329297    16.038888    -0.061080
C     28.470683     3.187842    14.679622    -0.078795
C     29.407177     4.004764    14.090185    -0.201612
C     28.802624     4.319701    16.745523    -0.076824
C     30.059757     4.960694    14.812906     0.209780
C      7.224607     4.993166    15.678103    -0.192997
C     32.266612     6.028274    15.039259     0.211835
C     32.766897     7.282237    15.142669    -0.191175
C      8.182546     7.557584    15.930883    -0.081648
C      8.357183     5.271627    16.428399    -0.088298
C      8.824339     6.554503    16.576620    -0.038017
C     31.059172     6.194416    12.904417     0.197147
C     29.893851     6.646581    12.341407    -0.190063
C     29.727047     5.122388    16.167576    -0.199358
C      6.521690     6.194194    12.146077    -0.190891
C      6.494467     6.683057    10.848856    -0.133549
C     31.020263     7.146564    10.272058     0.057834
C     29.878570     7.107642    11.034994    -0.132709
C     10.046160     6.793597    17.382069     0.604545
C     35.661772    22.352473    16.690371     0.610705
C     34.410288    22.706109    16.038888    -0.061236
C     34.367913    23.062414    14.679622    -0.078354
C     33.192191    23.464980    14.090185    -0.204111
C     33.221725    22.783953    16.745523    -0.077025
C     32.038042    23.552166    14.812906     0.210905
C     17.745495     3.760110    15.678103    -0.191517
C     30.010063    24.929568    15.039259     0.209093
C     28.673957    24.735846    15.142669    -0.189361
C     15.045675     3.307501    15.930883    -0.082926
C     16.938053     4.601720    16.428399    -0.090522
C     15.593472     4.364850    16.576620    -0.037448
C     30.469898    23.800823    12.904417     0.196593
C     30.660972    22.565543    12.341407    -0.188044
C     32.064366    23.183184    16.167576    -0.201350
C     17.056832     2.550852    12.146077    -0.193035
C     16.647075     2.282845    10.848856    -0.131802
C     29.664767    23.291053    10.272058     0.057197
C     30.269321    22.321779    11.034994    -0.133587
C     14.775501     5.303432    17.382069     0.606374
C     39.857312    19.707764    16.690371     0.611474
C     14.494796    18.447129    16.038888    -0.062509
C     14.207414    18.232278    14.679622    -0.077472
C     14.446642    17.012790    14.090185    -0.205381
C     15.021663    17.378881    16.745523    -0.075355
C     14.948212    15.969674    14.812906     0.211722
C     13.552909    13.487994    15.678103    -0.191765
C     14.769337    13.524692    15.039259     0.211870
C     15.605157    12.464451    15.142669    -0.192831
C     15.294790    11.376186    15.930883    -0.080734
C     13.227775    12.367924    16.428399    -0.091323
C     14.105200    11.321918    16.576620    -0.037052
C     15.516939    14.487146    12.904800     0.197704
C     16.491186    15.270409    12.341407    -0.192534
C     15.254598    16.176963    16.167576    -0.200092
C     14.944487    13.496223    12.146077    -0.193322
C     15.381466    13.275367    10.848856    -0.132060
C     16.360977    14.044915    10.272058     0.057410
C     16.898117    15.053111    11.034994    -0.130650
C     13.701351    10.144243    17.382069     0.604564
N     23.384368     7.255031    33.413681    -0.187917
N     20.272865    20.603570    33.413681    -0.187807
N     33.388791    16.623941    33.413681    -0.187684
N     20.272863    23.878966    24.036310    -0.187684
N     20.547789     5.617331    24.036310    -0.187704
N     36.225366    14.986241    24.036310    -0.187807
N     27.979641    22.399993     4.886313    -0.187918
N     31.091144     9.051454     4.886313    -0.187802
N     17.975218    13.031083     4.886313    -0.187684
N     31.091146     5.776058    14.263684    -0.187679
N     30.816220    24.037693    14.263684    -0.187911
N     15.138643    14.668783    14.263684    -0.187619
O     24.963426    13.177657    35.204971    -0.537836
O     23.903915    12.439915    37.037626    -0.587646
O     36.714611    24.168178    36.866425    -0.568281
O     38.852509    24.885904    36.913534    -0.542307
O     24.612481    16.274753    35.204971    -0.537665
O     24.503333    17.561188    37.037626    -0.588538
O     41.095960    22.843933    36.866425    -0.567536
O     40.648579    20.633596    36.913534    -0.541819
O     27.470118    15.030132    35.204971    -0.537715
O     28.638777    14.481440    37.037626    -0.588583
O     37.758456    19.711696    36.866425    -0.567527
O     36.067938    21.204307    36.913534    -0.542129
O     11.771478     5.966519    22.245020    -0.537716
O     11.662329     4.680084    20.412365    -0.588585
O     41.095956    21.638603    20.583566    -0.567535
O     40.648576    23.848940    20.536457    -0.542174
O     14.629114     7.211140    22.245020    -0.537831
O     15.797773     7.759832    20.412365    -0.587643
O     37.758452    24.770840    20.583566    -0.568331
O     36.067934    23.278229    20.536457    -0.542276
O     12.122423     9.063615    22.245020    -0.537666
O     11.062912     9.801357    20.412365    -0.588539
O     36.714607    20.314358    20.583566    -0.567503
O     38.852505    19.596632    20.536457    -0.541825
O     26.400583    16.477367     3.095023    -0.537843
O     27.460094    17.215109     1.262368    -0.587639
O     14.649398     5.486846     1.433569    -0.568279
O     12.511500     4.769120     1.386460    -0.542306
O     26.751528    13.380271     3.095023    -0.537585
O     26.860804    12.093762     1.261985    -0.588640
O     10.268049     6.811091     1.433569    -0.567528
O     10.715430     9.021428     1.386460    -0.541826
O     23.893891    14.624892     3.095023    -0.537724
O     22.725232    15.173584     1.262368    -0.588577
O     13.605553     9.943328     1.433569    -0.567538
O     15.296071     8.450717     1.386460    -0.542124
O     39.592531    23.688505    16.054974    -0.537607
O     39.701680    24.974792    17.888012    -0.588791
O     10.268053     8.016421    17.716428    -0.567535
O     10.715433     5.806084    17.763537    -0.542122
O     36.734895    22.443884    16.054974    -0.537665
O     35.566236    21.895044    17.888012    -0.587686
O     13.605557     4.884184    17.716428    -0.568278
O     15.296075     6.376795    17.763537    -0.542306
O     39.241586    20.591409    16.054974    -0.537596
O     40.301097    19.853519    17.888012    -0.588632
O     14.649402     9.340666    17.716428    -0.567528
O     12.511504    10.058392    17.763537    -0.541825
O     25.682009    14.827515    37.920058    -1.040158
O     12.841005     7.413757    19.529933    -1.040158
O     25.682000    14.827509     0.379936    -1.040158
O     38.523004    22.241267    18.770061    -1.040199

The following XYZ coordinates are in angstroms. Other properties are in atomic units.
The sperically averaged electron density of each atom fit to a function of the form exp(a - br)
eigen_1, eigen_2 and eigen_3 are the three eigenvalues of traceless quadrupole moment tensor
  atom number  atomic symbol              X              Y              Z     net charge C6 coefficient C8 coefficient C10 coefficient fluctuating dipole atomic polarizability isotropic forcefield polarizability              a              b squared Pearson coefficient          <r^3>          <r^4>         wp_QDO          m_QDO          q_QDO       dipole_x       dipole_y       dipole_z         dipole            Qxy            Qxz            Qyz     Q(x^2-y^2)  Q(3z^2 - R^2)        eigen_1        eigen_2        eigen_3 static polarizability      alpha(xx)      alpha(xy)      alpha(xz)      alpha(yy)      alpha(yz)      alpha(zz) atomic spin moment
            1             Zn      14.631292       7.003922       0.266185       0.976762      88.860024 0.16706369E+04  0.51926067E+05                                16.622439                           13.645598       0.045002       1.891983                    0.998713      45.023075     123.398644       0.471486       0.417960      -1.125983       0.052715      -0.009016       0.012381       0.054895      -0.040968       0.044965      -0.004142       0.135166      -0.158889      -0.068446      -0.048693       0.117139             21.740599      18.746503       3.994427      -2.505244      23.693401      -4.062497      22.781893          -0.000000
            2             Zn      11.590929       6.068232       0.266185       0.976082      88.967462 0.16733966E+04  0.52036211E+05                                16.638382                           13.659249       0.042135       1.890904                    0.998700      45.055589     123.539182       0.471100       0.418106      -1.125822      -0.035241      -0.040933       0.012091       0.055350       0.077560      -0.025981      -0.037014       0.005124      -0.158613      -0.068504      -0.047260       0.115763             21.760669      19.013703      -4.139201      -2.264156      23.465787       4.204107      22.802518          -0.000001
            3             Zn      12.300779       9.169109       0.266185       0.976770      88.752637 0.16681647E+04  0.51825401E+05                                16.603615                           13.630909       0.052953       1.894442                    0.998643      44.999497     123.269667       0.472020       0.417678      -1.126273      -0.018850       0.050733       0.012597       0.055569      -0.037156      -0.019021       0.040916      -0.136837      -0.162336      -0.069204      -0.047263       0.116467             21.714394      25.882451       0.144529       4.763016      16.506011      -0.139292      22.754721          -0.000001
            4             Zn      11.590933       8.759280      18.883812       0.976771      88.752513 0.16681632E+04  0.51825338E+05                                16.603598                           13.630903       0.052955       1.894442                    0.998643      44.999466     123.269541       0.472020       0.417678      -1.126273      -0.034512       0.041691      -0.012598       0.055569      -0.077830       0.025924      -0.036932       0.004062      -0.162339      -0.069205      -0.047262       0.116467             21.714339      18.975237       4.132359       2.260799      23.413138       4.194493      22.754641          -0.000000
            5             Zn      12.300784       5.658403      18.883812       0.976762      88.859952 0.16706369E+04  0.51926066E+05                                16.622429                           13.645598       0.045002       1.891983                    0.998713      45.023075     123.398637       0.471486       0.417960      -1.125983      -0.018551      -0.050161      -0.012381       0.054895       0.038044       0.018895       0.041013      -0.138542      -0.158892      -0.068446      -0.048693       0.117139             21.740553      25.915905      -0.144829      -4.770859      16.523942      -0.138358      22.781811          -0.000000
            6             Zn      14.631297       7.823590      18.883812       0.976084      88.967273 0.16733934E+04  0.52036083E+05                                16.638356                           13.659235       0.042135       1.890905                    0.998700      45.055548     123.539019       0.471100       0.418106      -1.125822       0.053070       0.010054      -0.012090       0.055351       0.040999      -0.045045      -0.003992       0.131775      -0.158609      -0.068503      -0.047259       0.115762             21.760628      18.768093      -3.997372       2.508782      23.711289      -4.062914      22.802501          -0.000000
            7             Zn      36.732717      22.651102      38.033809       0.976761      88.860138 0.16706357E+04  0.51926022E+05                                16.622451                           13.645591       0.045000       1.891982                    0.998713      45.023076     123.398639       0.471486       0.417959      -1.125983      -0.052715       0.009011      -0.012385       0.054895      -0.040974       0.044956      -0.004144       0.135171      -0.158887      -0.068440      -0.048699       0.117139             21.740646      18.746582       3.994304      -2.505256      23.693509      -4.062559      22.781848          -0.000000
            8             Zn      39.773080      23.586792      38.033809       0.976084      88.967482 0.16733947E+04  0.52036143E+05                                16.638393                           13.659247       0.042130       1.890904                    0.998700      45.055561     123.539157       0.471100       0.418106      -1.125822       0.035241       0.040930      -0.012093       0.055349       0.077565      -0.025973      -0.037009       0.005109      -0.158610      -0.068500      -0.047262       0.115763             21.760702      19.013689      -4.139281      -2.264201      23.465995       4.204041      22.802421          -0.000000
            9             Zn      39.063230      20.485915      38.033809       0.976745      88.757567 0.16682239E+04  0.51827853E+05                                16.604222                           13.631145       0.053015       1.894440                    0.998646      45.000927     123.275505       0.472015       0.417678      -1.126270       0.018840      -0.050735      -0.012628       0.055574      -0.037161      -0.019044       0.040920      -0.136912      -0.162379      -0.069238      -0.047271       0.116510             21.715576      25.884192       0.143341       4.764459      16.507197      -0.140655      22.755340          -0.000000
           10             Zn      39.773076      20.895744      19.416182       0.976750      88.757499 0.16682208E+04  0.51827747E+05                                16.604228                           13.631144       0.052999       1.894436                    0.998646      45.000888     123.275502       0.472014       0.417679      -1.126269       0.034511      -0.041682       0.012630       0.055569      -0.077866       0.025909      -0.036943       0.004108      -0.162376      -0.069233      -0.047271       0.116504             21.715626      18.975836       4.132092       2.260548      23.415943       4.196344      22.755100          -0.000000
           11             Zn      39.063225      23.996621      19.416182       0.977009      88.851375 0.16702520E+04  0.51911339E+05                                16.621590                           13.644204       0.045087       1.892033                    0.998707      45.018794     123.385385       0.471498       0.417971      -1.125971       0.018604       0.050227       0.012261       0.054947       0.038074       0.018794       0.040860      -0.138666      -0.158574      -0.068278      -0.048798       0.117076             21.740331      25.914958      -0.143436      -4.772942      16.523374      -0.140299      22.782660          -0.000000
           12             Zn      36.732712      21.831434      19.416182       0.975965      88.979756 0.16736251E+04  0.52045297E+05                                16.639792                           13.660103       0.042380       1.890936                    0.998698      45.059532     123.553954       0.471088       0.418101      -1.125821      -0.053028      -0.010010       0.012149       0.055315       0.040930      -0.045094      -0.004063       0.131776      -0.158656      -0.068482      -0.047286       0.115769             21.762887      18.771220      -3.997901       2.510622      23.712786      -4.063172      22.804656          -0.000000
           13             Zn      25.682008      14.827514      35.980546       0.951674      89.563932 0.17674135E+04  0.55671998E+05                                16.758745                           14.041364       0.013407       1.879902                    0.998335      45.517400     125.287905       0.464832       0.418323      -1.126565      -0.000025       0.000355      -0.036717       0.036719       0.000116      -0.000023      -0.000523      -0.000680       0.319491      -0.053608      -0.052891       0.106499             21.874616      24.276414      -0.001054      -0.001214      24.271436      -0.002863      17.075998          -0.000000
           14             Zn      12.841005       7.413758      21.469445       0.951674      89.563813 0.17674122E+04  0.55671944E+05                                16.758727                           14.041357       0.013408       1.879902                    0.998335      45.517385     125.287828       0.464832       0.418323      -1.126565      -0.000294       0.000199       0.036717       0.036719      -0.000236      -0.000463       0.000242       0.000545       0.319495      -0.053609      -0.052891       0.106500             21.874576      24.271675       0.001663      -0.003115      24.276100       0.000359      17.075953          -0.000000
           15             Zn      25.682001      14.827510       2.319448       0.951682      89.563182 0.17673918E+04  0.55671128E+05                                16.758642                           14.041278       0.013435       1.879912                    0.998336      45.517134     125.286861       0.464833       0.418323      -1.126565       0.000032      -0.000364       0.036722       0.036724       0.000111      -0.000013      -0.000532      -0.000672       0.319458      -0.053597      -0.052891       0.106488             21.874443      24.276371      -0.000972      -0.001282      24.270987      -0.002692      17.075970          -0.000000
           16             Zn      38.523004      22.241266      16.830549       0.951701      89.561215 0.17673544E+04  0.55669649E+05                                16.758420                           14.041159       0.013365       1.879898                    0.998335      45.516568     125.284923       0.464834       0.418325      -1.126564       0.000301      -0.000203      -0.036705       0.036707      -0.000230      -0.000479       0.000254       0.000518       0.319374      -0.053575      -0.052885       0.106460             21.874072      24.271330       0.001773      -0.003002      24.275292       0.000556      17.075593          -0.000000
           17              H      24.672705      11.509117      33.317165       0.117732       1.164364 0.83407559E+01  0.80948801E+02                                 1.690378                            1.584798      -0.897130       2.456946                    0.998894       3.190259       8.266968       0.558891       1.129207      -0.747655       0.015785       0.029238      -0.025631       0.041964       0.005988      -0.009418      -0.005702      -0.013720       0.032898      -0.016541      -0.001170       0.017711              1.753849       1.455546       0.330726      -0.129899       2.159085      -0.209714       1.646916           0.000000
           18              H      24.259225       9.485162      32.340515       0.125364       1.166244 0.84604705E+01  0.82852570E+02                                 1.732101                            1.626786      -0.943757       2.436874                    0.998670       3.234203       8.569333       0.533208       1.172999      -0.736565       0.008724       0.000983      -0.034237       0.035345       0.005744      -0.010030      -0.004324      -0.018157       0.030881      -0.018538       0.001758       0.016781              1.811993       1.392000       0.089364      -0.060340       1.678903       0.292637       2.365075           0.000000
           19              H      23.301287      10.076780      36.798634       0.117601       1.145725 0.81791400E+01  0.79137123E+02                                 1.683152                            1.576823      -0.907846       2.450625                    0.998877       3.200864       8.331219       0.555321       1.139960      -0.744527      -0.009549       0.002169       0.038594       0.039817       0.006468      -0.008422      -0.004830      -0.009173       0.038084      -0.015421      -0.002271       0.017692              1.756347       1.349374       0.024583      -0.118023       1.655166       0.311825       2.264501           0.000000
           20              H      25.565155       6.787297      34.753415       0.129641       1.146639 0.83786880E+01  0.81734135E+02                                 1.705751                            1.615305      -0.906411       2.456889                    0.999013       3.175610       8.358128       0.537668       1.167789      -0.738454       0.026737       0.026047      -0.000685       0.037333       0.009884       0.009316      -0.007844       0.007651      -0.026073      -0.019442       0.003909       0.015534              1.767622       1.696530       0.351796       0.036137       2.170887      -0.134360       1.435448          -0.000000
           21              H      34.955778      27.300415      33.822725       0.124744       1.153532 0.84079054E+01  0.81995101E+02                                 1.703742                            1.610565      -0.898628       2.457924                    0.998936       3.186007       8.352458       0.542883       1.156911      -0.741046      -0.032199      -0.003594      -0.017264       0.036711       0.006985       0.010974      -0.005591       0.006279      -0.032592      -0.018877       0.003815       0.015062              1.756559       1.969895      -0.012813       0.440419       1.542159      -0.152679       1.757622          -0.000000
           22              H      35.461714      25.507769      35.167054       0.119602       1.149656 0.81229111E+01  0.78317998E+02                                 1.675126                            1.563030      -0.887602       2.461727                    0.999071       3.169431       8.187170       0.563251       1.127857      -0.747847      -0.027810      -0.028511       0.003337       0.039968       0.010500       0.007789      -0.003294       0.010115      -0.032485      -0.016306      -0.001638       0.017945              1.746895       1.686680       0.413963      -0.009967       2.112312      -0.241353       1.441693          -0.000000
           23              H      38.967307      27.153623      35.982844       0.117233       1.121005 0.79731594E+01  0.76577342E+02                                 1.649129                            1.549838      -0.904695       2.452403                    0.998975       3.180983       8.222149       0.564498       1.129727      -0.746952       0.036966       0.000521       0.015996       0.040282       0.009551       0.008485      -0.003586       0.015739      -0.027588      -0.016041      -0.002394       0.018435              1.701848       1.959553      -0.116251       0.410605       1.549093      -0.163515       1.596899          -0.000000
           24              H      21.642229       8.537684      31.984325       0.124598       1.172524 0.84849503E+01  0.83073227E+02                                 1.733355                            1.625172      -0.911009       2.452755                    0.998811       3.222206       8.510065       0.535937       1.167295      -0.738165      -0.018405       0.027719       0.016094       0.036961      -0.017321       0.002204       0.003405      -0.002701       0.006515      -0.019184       0.002823       0.016361              1.818530       1.556370      -0.235327      -0.027371       1.938029       0.482419       1.961191           0.000000
           25              H      22.903216       8.070618      35.821984       0.126514       1.165288 0.85379716E+01  0.83780902E+02                                 1.730424                            1.634419      -0.940912       2.439475                    0.998665       3.228074       8.554595       0.532001       1.173284      -0.736709      -0.015873      -0.022856       0.024636       0.037166       0.010006      -0.008765      -0.001878      -0.013244       0.038597      -0.019915       0.002816       0.017099              1.796707       1.461663       0.254254      -0.153802       2.236805      -0.211925       1.691655           0.000000
           26              H      37.101509      27.800843      31.651115       0.123779       1.190016 0.87108600E+01  0.86056603E+02                                 1.767143                            1.659641      -0.942145       2.435826                    0.998606       3.274766       8.757355       0.522859       1.185765      -0.733484       0.028103      -0.022428       0.008597       0.036969      -0.015960       0.004919       0.007960      -0.002175      -0.006032      -0.019654       0.002293       0.017361              1.848662       1.861306      -0.390304       0.387607       1.708236      -0.200571       1.976445          -0.000000
           27              H      36.364435      27.413845      29.502485       0.109550       1.166144 0.83542363E+01  0.81229516E+02                                 1.698140                            1.589479      -0.863718       2.463514                    0.998981       3.250587       8.470918       0.555475       1.134055      -0.745778       0.016359      -0.027239      -0.017846       0.036443      -0.015443       0.004788       0.005532      -0.002414       0.005215      -0.018921       0.004242       0.014680              1.770591       1.508806      -0.221956      -0.001671       1.781308       0.439553       2.021660          -0.000001
           28              H      20.971928       8.190720      29.812715       0.110401       1.172867 0.83768892E+01  0.81475692E+02                                 1.703566                            1.590798      -0.853043       2.469685                    0.999116       3.241207       8.437922       0.555881       1.132867      -0.746241      -0.025706       0.022600      -0.012701       0.036508      -0.015386       0.005205       0.005605      -0.004412       0.006797      -0.019353       0.004877       0.014477              1.776408       1.773536      -0.345284       0.391245       1.622513      -0.119743       1.933176           0.000000
           29              H      23.312843      17.360794      33.317165       0.117777       1.167319 0.83658068E+01  0.81257729E+02                                 1.693771                            1.587553      -0.899078       2.455667                    0.998878       3.193195       8.279562       0.558173       1.129744      -0.747521       0.017186      -0.028412      -0.025281       0.041734      -0.009088      -0.000329       0.011147      -0.003062       0.033214      -0.016754      -0.001147       0.017901              1.757578       1.700243      -0.471834      -0.117350       1.922288       0.218472       1.650204           0.000000
           30              H      21.766787      18.730856      32.340515       0.125409       1.159310 0.83968188E+01  0.82036108E+02                                 1.721066                            1.617348      -0.917444       2.447495                    0.998936       3.228283       8.530673       0.536651       1.168217      -0.737659      -0.003790      -0.008294      -0.034552       0.035735      -0.010934       0.001048       0.010658      -0.000619       0.030326      -0.018504       0.001890       0.016614              1.799829       1.520869      -0.167160       0.280346       1.532181      -0.093028       2.346437           0.000000
           31              H      22.758113      19.264647      36.798634       0.116760       1.150348 0.82185307E+01  0.79609027E+02                                 1.687164                            1.580168      -0.911732       2.448219                    0.998825       3.207307       8.351112       0.555002       1.139314      -0.744677       0.006888       0.007398       0.038738       0.040035      -0.007297       0.000038       0.009759      -0.006409       0.038786      -0.015603      -0.002274       0.017877              1.760742       1.560823      -0.145177       0.330497       1.450040      -0.053804       2.271363           0.000000
           32              H      18.777402      18.948820      34.753415       0.129455       1.149836 0.84088565E+01  0.82124677E+02                                 1.711491                            1.620284      -0.918766       2.452183                    0.998924       3.177765       8.376202       0.535664       1.170784      -0.737779       0.009224      -0.035947      -0.000668       0.037118      -0.001500      -0.011550      -0.004074      -0.021042      -0.026771      -0.019605       0.003937       0.015668              1.773855       1.753789      -0.383658      -0.135219       2.128080       0.036169       1.439695          -0.000000
           33              H      44.687972      22.801007      33.822725       0.125110       1.145623 0.83356536E+01  0.81087558E+02                                 1.692861                            1.601150      -0.886535       2.463207                    0.999116       3.178633       8.313429       0.545929       1.153336      -0.741873       0.013072       0.029673      -0.017392       0.036795      -0.000824      -0.010497      -0.006639      -0.015290      -0.032317      -0.018969       0.003957       0.015013              1.744908       1.649627       0.189202      -0.348402       1.839142      -0.301390       1.745955           0.000000
           34              H      42.882528      23.259177      35.167054       0.118260       1.153177 0.81507679E+01  0.78636614E+02                                 1.676725                            1.564231      -0.881448       2.463357                    0.999140       3.175338       8.199160       0.563956       1.125731      -0.748364      -0.010570       0.038804       0.003308       0.040354      -0.000917      -0.006788      -0.005011      -0.023219      -0.032134      -0.016269      -0.001579       0.017848              1.748704       1.648816      -0.392148      -0.204276       2.154555       0.129576       1.442740          -0.000000
           35              H      42.555082      19.400318      35.982844       0.117795       1.117202 0.79407195E+01  0.76188125E+02                                 1.645405                            1.546719      -0.899932       2.454631                    0.999014       3.175886       8.204809       0.565047       1.129781      -0.746943      -0.018010      -0.032188       0.015954       0.040186       0.001894      -0.007450      -0.005656      -0.024145      -0.028179      -0.016193      -0.002215       0.018408              1.697825       1.748255       0.234709      -0.345478       1.751915      -0.272574       1.593306          -0.000000
           36              H      22.254745      21.470979      31.984325       0.125741       1.166396 0.84333443E+01  0.82457069E+02                                 1.728931                            1.621538      -0.911616       2.453486                    0.998796       3.213739       8.487020       0.535787       1.169191      -0.737732       0.032744       0.002696       0.016065       0.036572       0.007086       0.001863      -0.003725       0.031414       0.005812      -0.018979       0.002639       0.016340              1.813604       2.040062      -0.047258       0.428903       1.445036      -0.216627       1.955713           0.000000
           37              H      21.219761      20.612467      35.821984       0.124953       1.161875 0.85034511E+01  0.83308008E+02                                 1.721801                            1.626936      -0.913728       2.449493                    0.998906       3.227859       8.530517       0.535596       1.167285      -0.738093      -0.012012       0.025590       0.025052       0.037772      -0.010994       0.002514       0.008529      -0.010548       0.037917      -0.019938       0.002939       0.016999              1.787331       1.813261      -0.458706      -0.105650       1.865510       0.237062       1.683222           0.000000
           38              H      44.048490      20.692535      31.651115       0.123856       1.190553 0.87154245E+01  0.86115338E+02                                 1.767955                            1.660300      -0.987580       2.415481                    0.998430       3.274825       8.758992       0.522635       1.186085      -0.733414      -0.033539      -0.013257       0.008488       0.037050       0.006864       0.004360      -0.008189       0.028179      -0.006005      -0.019344       0.002319       0.017025              1.849556       2.085610       0.261740      -0.367987       1.485602      -0.235679       1.977454          -0.000000
           39              H      44.081876      21.524358      29.502485       0.109538       1.170038 0.83915318E+01  0.81722687E+02                                 1.706315                            1.596553      -0.884307       2.456206                    0.998842       3.252621       8.496448       0.552139       1.139086      -0.744591      -0.031806      -0.000749      -0.017841       0.036476       0.006376       0.002462      -0.006883       0.027462       0.005213      -0.018597       0.004249       0.014348              1.779481       1.915407      -0.007106       0.384549       1.390479      -0.219999       2.032557          -0.000001
           40              H      22.289415      22.224958      29.812715       0.109868       1.176587 0.84070937E+01  0.81834323E+02                                 1.706264                            1.592922      -0.850133       2.470307                    0.999113       3.245801       8.450279       0.555958       1.131813      -0.746494       0.032440       0.011126      -0.012990       0.036672       0.005848       0.002256      -0.007393       0.028978       0.007213      -0.019524       0.005038       0.014486              1.779404       1.963162       0.238969      -0.300585       1.438727      -0.279792       1.936322           0.000000
           41              H      29.060475      15.612631      33.317165       0.117803       1.167815 0.83713720E+01  0.81325973E+02                                 1.694214                            1.588066      -0.900441       2.455108                    0.998867       3.194368       8.283549       0.558087       1.129722      -0.747518      -0.033391      -0.001070      -0.025306       0.041911       0.002973       0.009902      -0.005313       0.017047       0.033423      -0.016593      -0.001418       0.018011              1.757976       2.275822       0.139809       0.247746       1.347493      -0.007634       1.650614           0.000000
           42              H      31.020011      16.266524      32.340515       0.124352       1.168196 0.84751486E+01  0.82999331E+02                                 1.730411                            1.625301      -0.930455       2.441092                    0.998754       3.239182       8.571560       0.535091       1.168830      -0.737513      -0.005323       0.007552      -0.034746       0.035954       0.005103       0.008847      -0.006289       0.018840       0.031132      -0.018456       0.001620       0.016836              1.810103       1.682712       0.079401      -0.222898       1.385114      -0.198312       2.362482           0.000000
           43              H      30.986626      15.141116      36.798634       0.117041       1.147913 0.81973368E+01  0.79347892E+02                                 1.684254                            1.577715      -0.906120       2.450830                    0.998826       3.204648       8.339675       0.555684       1.138717      -0.744818       0.003144      -0.009200       0.038790       0.039990       0.000764       0.008252      -0.005038       0.015486       0.038172      -0.015361      -0.002243       0.017604              1.757546       1.600848       0.120207      -0.211183       1.405298      -0.258457       2.266491           0.000000
           44              H      32.703467      18.746425      34.753415       0.129466       1.147563 0.83890223E+01  0.81873046E+02                                 1.708100                            1.617477      -0.914032       2.454350                    0.998978       3.176350       8.366319       0.536637       1.169489      -0.738070      -0.036149       0.009896      -0.000746       0.037487      -0.008272       0.002106       0.011936       0.012959      -0.026447      -0.019371       0.003841       0.015530              1.770118       2.360435       0.029713       0.098508       1.512568       0.098768       1.437351          -0.000000
           45              H      35.925274      16.622384      33.822725       0.124629       1.155281 0.84232515E+01  0.82174619E+02                                 1.704519                            1.611247      -0.900331       2.456680                    0.998957       3.189234       8.359913       0.543216       1.155781      -0.741296       0.018755      -0.026018      -0.017409       0.036493      -0.006409      -0.000672       0.012499       0.009342      -0.033323      -0.019262       0.003811       0.015450              1.757377       1.638729      -0.178958      -0.088066       1.874970       0.458108       1.758433          -0.000000
           46              H      37.224783      17.956860      35.167054       0.118471       1.154638 0.81645442E+01  0.78802264E+02                                 1.677832                            1.565305      -0.885474       2.461158                    0.999103       3.178146       8.207938       0.563900       1.125376      -0.748428       0.039091      -0.009937       0.003412       0.040478      -0.009680      -0.000973       0.008513       0.013445      -0.032050      -0.016416      -0.001579       0.017995              1.749835       2.369234      -0.022834       0.214575       1.436578       0.112297       1.443693          -0.000000
           47              H      34.046636      20.169866      35.982844       0.117025       1.124271 0.80016626E+01  0.76928634E+02                                 1.653287                            1.553358      -0.910702       2.449675                    0.998897       3.184622       8.238835       0.563384       1.130821      -0.746684      -0.019080       0.031912       0.015795       0.040397      -0.011662      -0.001102       0.009055       0.008833      -0.027222      -0.015976      -0.002455       0.018431              1.706304       1.554648      -0.120282      -0.064059       1.963397       0.439445       1.600869          -0.000000
           48              H      33.149049      14.473878      31.984325       0.124515       1.170659 0.84695731E+01  0.82887419E+02                                 1.731743                            1.623892      -0.913701       2.451768                    0.998813       3.220607       8.504818       0.536037       1.167573      -0.738101      -0.014447      -0.030027       0.016117       0.037015       0.010090      -0.004216       0.000309      -0.028641       0.006652      -0.019410       0.002931       0.016479              1.816690       1.637312       0.282274      -0.403282       1.853669      -0.264163       1.959089           0.000000
           49              H      32.923048      15.799458      35.821984       0.124751       1.164316 0.85253987E+01  0.83581818E+02                                 1.724711                            1.629415      -0.912384       2.449709                    0.998883       3.230848       8.543073       0.534970       1.167831      -0.737963       0.028227      -0.002603       0.025017       0.037807       0.000986       0.006089      -0.006444       0.024831       0.037903      -0.020187       0.003180       0.017008              1.790512       2.254389       0.207338       0.259037       1.431103      -0.027075       1.686046           0.000000
           50              H      34.419024      18.230427      31.651115       0.122898       1.192656 0.87314206E+01  0.86294907E+02                                 1.768231                            1.660344      -0.939133       2.436373                    0.998643       3.278538       8.764029       0.523436       1.183975      -0.733894       0.005214       0.035931       0.008525       0.037294       0.009073      -0.009468       0.000405      -0.026246      -0.006287      -0.019712       0.002359       0.017354              1.849925       1.408949       0.129089      -0.019966       2.163298       0.437003       1.977528          -0.000000
           51              H      35.122710      17.785602      29.502485       0.109811       1.160310 0.83043759E+01  0.80622594E+02                                 1.692384                            1.584699      -0.857766       2.466648                    0.999056       3.243750       8.446236       0.556338       1.134012      -0.745797       0.015095       0.027860      -0.017697       0.036294       0.008871      -0.007198       0.001303      -0.025188       0.005156      -0.018829       0.004206       0.014623              1.764270       1.516110       0.227295      -0.377502       1.762749      -0.219355       2.013952          -0.000001
           52              H      33.784678      14.066862      29.812715       0.110300       1.173938 0.83848577E+01  0.81563953E+02                                 1.703664                            1.590793      -0.851294       2.470014                    0.999090       3.242725       8.439514       0.556340       1.131783      -0.746498      -0.006657      -0.033556      -0.012719       0.036498       0.009565      -0.007526       0.001746      -0.024562       0.006855      -0.019431       0.004946       0.014485              1.776526       1.361176       0.107280      -0.091852       2.035207       0.398990       1.933196           0.000000
           53              H      10.471841       4.880478      24.132826       0.117802       1.167814 0.83713650E+01  0.81325888E+02                                 1.694214                            1.588065      -0.900440       2.455109                    0.998867       3.194368       8.283548       0.558087       1.129722      -0.747518       0.017622       0.028383       0.025306       0.041911       0.008868       0.000350       0.011232      -0.003374       0.033423      -0.016593      -0.001417       0.018011              1.757976       1.700652       0.471882       0.117262       1.922661       0.218371       1.650613           0.000000
           54              H      21.766785      25.751680      25.109476       0.124352       1.168195 0.84751405E+01  0.82999241E+02                                 1.730411                            1.625301      -0.930455       2.441092                    0.998754       3.239180       8.571557       0.535090       1.168831      -0.737513      -0.003879       0.008386       0.034746       0.035954       0.010709      -0.001023       0.010806      -0.000582       0.031132      -0.018456       0.001620       0.016836              1.810102       1.528277       0.168564      -0.283192       1.539550      -0.093880       2.362480           0.000000
           55              H      22.758109      25.217889      20.651357       0.117040       1.147919 0.81973974E+01  0.79348628E+02                                 1.684260                            1.577721      -0.906125       2.450827                    0.998826       3.204660       8.339715       0.555683       1.138717      -0.744818       0.006395      -0.007323      -0.038789       0.039989       0.007088      -0.000237       0.009666      -0.006420       0.038171      -0.015361      -0.002243       0.017604              1.757552       1.558294       0.144780      -0.329423       1.447864      -0.053661       2.266497           0.000000
           56              H      44.459400      25.533716      22.696576       0.129465       1.147572 0.83891044E+01  0.81874058E+02                                 1.708110                            1.617485      -0.914039       2.454345                    0.998977       3.176365       8.366373       0.536635       1.169489      -0.738070       0.009504       0.036254       0.000746       0.037486       0.001475       0.011390      -0.004144      -0.020807      -0.026448      -0.019372       0.003842       0.015530              1.770128       1.750278       0.381997       0.134792       2.122748       0.035928       1.437358          -0.000000
           57              H      19.005970      21.681529      23.627266       0.124628       1.155288 0.84233203E+01  0.82175470E+02                                 1.704527                            1.611254      -0.900335       2.456677                    0.998957       3.189247       8.359960       0.543214       1.155782      -0.741295       0.013154      -0.029251       0.017409       0.036493       0.000841       0.010489      -0.006832      -0.015772      -0.033323      -0.019262       0.003811       0.015450              1.757387       1.660938      -0.191777       0.352705       1.852779      -0.305323       1.758443           0.000000
           58              H      17.200525      21.223359      22.282937       0.118471       1.154649 0.81646413E+01  0.78803484E+02                                 1.677847                            1.565318      -0.885485       2.461152                    0.999103       3.178163       8.208013       0.563895       1.125380      -0.748427      -0.010940      -0.038822      -0.003411       0.040478       0.000982       0.006885      -0.005099      -0.023489      -0.032051      -0.016416      -0.001579       0.017995              1.749851       1.649982       0.392438       0.204544       2.155865       0.129681       1.443705          -0.000000
           59              H      42.555079      25.082218      21.467147       0.117027       1.124265 0.80016180E+01  0.76928114E+02                                 1.653283                            1.553354      -0.910699       2.449677                    0.998897       3.184614       8.238815       0.563384       1.130823      -0.746684      -0.018098       0.032480      -0.015795       0.040397      -0.002006       0.007291      -0.005482      -0.024614      -0.027221      -0.015976      -0.002454       0.018430              1.706299       1.757040      -0.237134       0.348542       1.760995      -0.275195       1.600863          -0.000000
           60              H      22.254743      23.011557      25.465666       0.124515       1.170662 0.84696021E+01  0.82887780E+02                                 1.731746                            1.623896      -0.913702       2.451767                    0.998813       3.220611       8.504835       0.536036       1.167574      -0.738100       0.033227      -0.002502      -0.016117       0.037014      -0.007357      -0.001841      -0.003806       0.031796       0.006652      -0.019410       0.002931       0.016479              1.816694       2.044042       0.047452      -0.430413       1.446947      -0.217172       1.959092           0.000000
           61              H      21.219758      23.870069      21.628007       0.124751       1.164321 0.85254468E+01  0.83582437E+02                                 1.724718                            1.629422      -0.912388       2.449707                    0.998883       3.230855       8.543109       0.534967       1.167834      -0.737963      -0.011860      -0.025747      -0.025017       0.037807       0.011245      -0.002536       0.008496      -0.010707       0.037903      -0.020187       0.003180       0.017008              1.790521       1.816493       0.460166       0.106072       1.869017       0.237872       1.686051           0.000000
           62              H      44.048488      23.790001      25.798876       0.122897       1.192661 0.87314629E+01  0.86295411E+02                                 1.768234                            1.660347      -0.939118       2.436378                    0.998643       3.278544       8.764043       0.523436       1.183973      -0.733895      -0.033723       0.013449      -0.008527       0.037294      -0.006827      -0.004382      -0.008403       0.028838      -0.006288      -0.019712       0.002359       0.017353              1.849929       2.086510      -0.262100       0.368476       1.485744      -0.235794       1.977532          -0.000000
           63              H      44.081875      22.958178      27.947506       0.109811       1.160311 0.83043907E+01  0.80622777E+02                                 1.692385                            1.584700      -0.857765       2.466648                    0.999056       3.243752       8.446244       0.556337       1.134012      -0.745797      -0.031675       0.000857       0.017697       0.036294      -0.006471      -0.002470      -0.006885       0.027958       0.005156      -0.018829       0.004206       0.014623              1.764272       1.897934       0.006849      -0.378717       1.380928      -0.217249       2.013953          -0.000001
           64              H      22.289414      22.257578      27.637276       0.110300       1.173939 0.83848645E+01  0.81564043E+02                                 1.703665                            1.590794      -0.851294       2.470013                    0.999090       3.242726       8.439520       0.556340       1.131783      -0.746498       0.032389      -0.011013       0.012719       0.036498      -0.005853      -0.002251      -0.007391       0.028848       0.006855      -0.019431       0.004946       0.014485              1.776528       1.959609      -0.238225       0.299611       1.436778      -0.279041       1.933198           0.000000
           65              H      16.219473       6.628641      24.132826       0.117735       1.164326 0.83404163E+01  0.80944580E+02                                 1.690333                            1.584759      -0.897114       2.456956                    0.998894       3.190203       8.266742       0.558903       1.129198      -0.747657      -0.033214       0.000949       0.025631       0.041964      -0.002947      -0.009647      -0.005305       0.017230       0.032898      -0.016540      -0.001170       0.017711              1.753798       2.269547      -0.139270      -0.246558       1.344982      -0.007639       1.646865           0.000000
           66              H      18.179010       5.974748      25.109476       0.125369       1.166244 0.84605521E+01  0.82853634E+02                                 1.732108                            1.626800      -0.943874       2.436826                    0.998668       3.234199       8.569358       0.533203       1.173007      -0.736563      -0.005214      -0.007063       0.034239       0.035347      -0.004991      -0.008761      -0.006524       0.019024       0.030880      -0.018537       0.001756       0.016781              1.811987       1.684561      -0.079550       0.223248       1.386347      -0.198578       2.365052           0.000000
           67              H      18.145622       7.100156      20.651357       0.117603       1.145709 0.81789736E+01  0.79135055E+02                                 1.683132                            1.576803      -0.907835       2.450631                    0.998877       3.200833       8.331095       0.555327       1.139955      -0.744528       0.002897       0.009355      -0.038594       0.039817      -0.000738      -0.008394      -0.004878       0.015788       0.038084      -0.015421      -0.002271       0.017692              1.756330       1.599990      -0.120120       0.211040       1.404518      -0.258121       2.264482           0.000000
           68              H      32.703464      25.736111      22.696576       0.129638       1.146642 0.83787027E+01  0.81734256E+02                                 1.705748                            1.615302      -0.906408       2.456886                    0.999012       3.175618       8.358128       0.537671       1.167782      -0.738456      -0.035925      -0.010134       0.000685       0.037333       0.008255      -0.002135       0.011990       0.013294      -0.026072      -0.019443       0.003908       0.015534              1.767618       2.356954      -0.029498      -0.098281       1.510455       0.098482       1.435447          -0.000000
           69              H      23.084271       5.618888      23.627266       0.124741       1.153589 0.84084768E+01  0.82002208E+02                                 1.703808                            1.610628      -0.898787       2.457844                    0.998934       3.186100       8.352827       0.542867       1.156923      -0.741043       0.019217       0.026087       0.017263       0.036713       0.006212       0.000649       0.012297       0.008960      -0.032604      -0.018876       0.003812       0.015064              1.756623       1.638053       0.178809       0.087967       1.874138       0.457779       1.757678          -0.000000
           70              H      24.383780       4.284412      22.282937       0.119605       1.149634 0.81227248E+01  0.78315754E+02                                 1.675105                            1.563013      -0.887594       2.461733                    0.999071       3.169398       8.187062       0.563254       1.127858      -0.747847       0.038597       0.009828      -0.003337       0.039968       0.009630       0.001042       0.008393       0.013129      -0.032483      -0.016307      -0.001637       0.017944              1.746870       2.364364       0.022674      -0.214005       1.434569       0.112043       1.441677          -0.000000
           71              H      34.046632      24.312670      21.467147       0.117235       1.120996 0.79730734E+01  0.76576303E+02                                 1.649120                            1.549829      -0.904700       2.452402                    0.998975       3.180970       8.222102       0.564501       1.129726      -0.746952      -0.018934      -0.031754      -0.015996       0.040282       0.011592       0.001138       0.009141       0.008673      -0.027587      -0.016040      -0.002396       0.018436              1.701841       1.551022       0.119609       0.063694       1.957608       0.437356       1.596893          -0.000000
           72              H      20.308047       7.767394      25.465666       0.124555       1.172711 0.84870254E+01  0.83098699E+02                                 1.733536                            1.625366      -0.911336       2.452569                    0.998806       3.222595       8.511382       0.535907       1.167289      -0.738166      -0.014807       0.029803      -0.016099       0.036968      -0.009831       0.004050       0.000208      -0.028647       0.006531      -0.019185       0.002828       0.016357              1.818714       1.638998      -0.282926       0.404148       1.855722      -0.264871       1.961423           0.000000
           73              H      20.082045       6.441814      21.628007       0.126515       1.165277 0.85378450E+01  0.83779308E+02                                 1.730410                            1.634404      -0.940915       2.439475                    0.998665       3.228049       8.554497       0.532005       1.173281      -0.736710       0.027730       0.002319      -0.024638       0.037167      -0.000731      -0.006010      -0.006651       0.023951       0.038597      -0.019914       0.002815       0.017100              1.796694       2.263177      -0.208518      -0.260426       1.435246      -0.027237       1.691658           0.000000
           74              H      34.419022      26.252109      25.798876       0.123751       1.190093 0.87119959E+01  0.86070723E+02                                 1.767221                            1.659749      -0.942241       2.435759                    0.998605       3.275004       8.758170       0.522841       1.185764      -0.733483       0.005367      -0.035549      -0.008604       0.036967      -0.008920       0.009354       0.000278      -0.026548      -0.006011      -0.019653       0.002299       0.017354              1.848730       1.408563      -0.128862       0.020127       2.161077       0.435914       1.976549          -0.000000
           75              H      35.122710      26.696934      27.947506       0.109552       1.166171 0.83544794E+01  0.81232618E+02                                 1.698179                            1.589512      -0.863755       2.463496                    0.998981       3.250631       8.471121       0.555463       1.134069      -0.745774       0.015412      -0.027787       0.017845       0.036443      -0.008768       0.007187       0.001381      -0.025543       0.005213      -0.018923       0.004242       0.014681              1.770639       1.520993      -0.228975       0.379845       1.769184      -0.221228       2.021740          -0.000001
           76              H      20.943677       8.174410      27.637276       0.110407       1.172885 0.83771149E+01  0.81478729E+02                                 1.703611                            1.590841      -0.853083       2.469671                    0.999116       3.241243       8.438159       0.555861       1.132897      -0.746233      -0.006717       0.033562       0.012700       0.036508      -0.009604       0.007458       0.001705      -0.024444       0.006794      -0.019354       0.004877       0.014478              1.776459       1.361281      -0.107249       0.091931       2.034844       0.398712       1.933252           0.000000
           77              H      11.831703      10.732155      24.132826       0.117776       1.167321 0.83658253E+01  0.81257953E+02                                 1.693773                            1.587555      -0.899078       2.455666                    0.998878       3.193198       8.279572       0.558173       1.129744      -0.747521       0.016012      -0.029090       0.025281       0.041734      -0.005870       0.009489      -0.005858      -0.014210       0.033214      -0.016754      -0.001147       0.017901              1.757580       1.458158      -0.332066       0.130527       2.164378      -0.210865       1.650205           0.000000
           78              H      37.100223      12.756110      25.109476       0.125409       1.159310 0.83968229E+01  0.82036169E+02                                 1.721068                            1.617350      -0.917445       2.447495                    0.998936       3.228283       8.530678       0.536651       1.168218      -0.737659       0.009078      -0.000865       0.034552       0.035735      -0.005735       0.009755      -0.004421      -0.018629       0.030326      -0.018504       0.001890       0.016614              1.799831       1.384589      -0.088478       0.059609       1.668464       0.289301       2.346439           0.000000
           79              H      36.142283      12.164492      20.651357       0.116760       1.150354 0.82185823E+01  0.79609655E+02                                 1.687169                            1.580172      -0.911735       2.448217                    0.998825       3.207317       8.351146       0.555001       1.139314      -0.744677      -0.009851      -0.002266      -0.038738       0.040035      -0.006424       0.008470      -0.004846      -0.009436       0.038785      -0.015603      -0.002274       0.017877              1.760748       1.352012      -0.024618       0.118653       1.658860       0.313122       2.271371           0.000000
           80              H      38.406152      15.453975      22.696576       0.129453       1.149848 0.84089722E+01  0.82126108E+02                                 1.711505                            1.620297      -0.918773       2.452178                    0.998924       3.177786       8.376279       0.535661       1.170786      -0.737779       0.026519      -0.025961       0.000668       0.037117      -0.009861      -0.009303      -0.007966       0.007924      -0.026771      -0.019605       0.003937       0.015668              1.773871       1.702263      -0.353906      -0.036287       2.179643      -0.135191       1.439707          -0.000000
           81              H      34.955776      17.182121      23.627266       0.125109       1.145628 0.83356986E+01  0.81088105E+02                                 1.692865                            1.601154      -0.886537       2.463205                    0.999116       3.178641       8.313455       0.545928       1.153335      -0.741873      -0.032233       0.003516       0.017392       0.036795      -0.007033      -0.010998      -0.005771       0.006218      -0.032317      -0.018969       0.003957       0.015012              1.744913       1.955622       0.012540      -0.435215       1.533156      -0.151032       1.745961           0.000000
           82              H      35.461711      18.974767      22.282937       0.118260       1.153174 0.81507492E+01  0.78636401E+02                                 1.676723                            1.564230      -0.881458       2.463353                    0.999140       3.175337       8.199160       0.563956       1.125732      -0.748364      -0.028321       0.028556      -0.003308       0.040354      -0.010513      -0.007733      -0.003372       0.010021      -0.032134      -0.016268      -0.001580       0.017848              1.748703       1.688506      -0.415064       0.010078       2.114861      -0.241698       1.442740          -0.000000
           83              H      38.967304      17.328913      21.467147       0.117794       1.117220 0.79408798E+01  0.76190075E+02                                 1.645424                            1.546736      -0.899953       2.454619                    0.999014       3.175917       8.204921       0.565043       1.129783      -0.746942       0.036880      -0.000497      -0.015953       0.040186      -0.009509      -0.008622      -0.003624       0.015353      -0.028179      -0.016193      -0.002216       0.018408              1.697846       1.954287       0.115770      -0.408802       1.545926      -0.162910       1.593325          -0.000000
           84              H      34.483227      13.703588      25.465666       0.125741       1.166397 0.84333532E+01  0.82457175E+02                                 1.728931                            1.621538      -0.911617       2.453485                    0.998796       3.213743       8.487031       0.535788       1.169190      -0.737732      -0.018706      -0.027009      -0.016065       0.036572       0.017146      -0.002295       0.003476      -0.003433       0.005812      -0.018979       0.002639       0.016340              1.813604       1.552866       0.234025       0.026847       1.932232       0.479753       1.955714           0.000000
           85              H      35.744213      14.170654      21.628007       0.124954       1.161876 0.85034594E+01  0.83308123E+02                                 1.721803                            1.626938      -0.913730       2.449493                    0.998906       3.227860       8.530526       0.535595       1.167287      -0.738093      -0.016155       0.023198      -0.025052       0.037772      -0.010065       0.008644      -0.002087      -0.013769       0.037917      -0.019938       0.002939       0.016999              1.787333       1.455197      -0.251978       0.152476       2.223579      -0.210027       1.683224           0.000000
           86              H      37.101507      16.681693      25.798876       0.123857       1.190552 0.87154066E+01  0.86115118E+02                                 1.767953                            1.660298      -0.987580       2.415482                    0.998430       3.274822       8.758982       0.522635       1.186085      -0.733414       0.028251       0.022418      -0.008488       0.037050       0.015634      -0.004912       0.007871      -0.002200      -0.006005      -0.019344       0.002319       0.017025              1.849554       1.862275       0.390681      -0.388097       1.708934      -0.200847       1.977453          -0.000000
           87              H      36.364434      17.068691      27.947506       0.109538       1.170039 0.83915353E+01  0.81722733E+02                                 1.706315                            1.596553      -0.884307       2.456206                    0.998842       3.252622       8.496452       0.552138       1.139086      -0.744591       0.016552       0.027170       0.017841       0.036475       0.015079      -0.004730       0.005573      -0.002688       0.005213      -0.018597       0.004249       0.014348              1.779481       1.515557       0.223747       0.001749       1.790329       0.443028       2.032558          -0.000001
           88              H      33.812928      14.050552      27.637276       0.109867       1.176588 0.84071005E+01  0.81834408E+02                                 1.706265                            1.592923      -0.850134       2.470307                    0.999113       3.245803       8.450286       0.555958       1.131813      -0.746494      -0.025855      -0.022531       0.012990       0.036672       0.015471      -0.005275       0.005650      -0.004361       0.007213      -0.019524       0.005038       0.014486              1.779405       1.776790       0.346572      -0.392601       1.625101      -0.120419       1.936325           0.000000
           89              H      26.691304      18.145907       4.982829       0.117731       1.164377 0.83408722E+01  0.80950225E+02                                 1.690391                            1.584810      -0.897139       2.456941                    0.998894       3.190278       8.267037       0.558889       1.129208      -0.747655      -0.015786      -0.029238       0.025630       0.041964       0.005988      -0.009418      -0.005702      -0.013719       0.032899      -0.016541      -0.001170       0.017711              1.753863       1.455556       0.330730      -0.129901       2.159103      -0.209718       1.646928           0.000000
           90              H      27.104784      20.169862       5.959479       0.125363       1.166250 0.84605298E+01  0.82853283E+02                                 1.732105                            1.626790      -0.943758       2.436872                    0.998670       3.234215       8.569367       0.533209       1.172997      -0.736565      -0.008725      -0.000984       0.034237       0.035344       0.005744      -0.010030      -0.004324      -0.018158       0.030880      -0.018538       0.001758       0.016781              1.811996       1.392002       0.089364      -0.060341       1.678907       0.292636       2.365078           0.000000
           91              H      28.062722      19.578244       1.501360       0.117604       1.145700 0.81789074E+01  0.79134278E+02                                 1.683125                            1.576799      -0.907824       2.450638                    0.998877       3.200820       8.331062       0.555326       1.139958      -0.744527       0.009549      -0.002169      -0.038594       0.039817       0.006467      -0.008422      -0.004830      -0.009172       0.038084      -0.015421      -0.002271       0.017692              1.756317       1.349355       0.024581      -0.118021       1.655137       0.311815       2.264459           0.000000
           92              H      25.798854      22.867727       3.546579       0.129641       1.146632 0.83786235E+01  0.81733324E+02                                 1.705742                            1.615297      -0.906406       2.456891                    0.999013       3.175599       8.358081       0.537670       1.167787      -0.738455      -0.026737      -0.026047       0.000684       0.037333       0.009884       0.009316      -0.007844       0.007651      -0.026073      -0.019443       0.003909       0.015534              1.767611       1.696521       0.351794       0.036136       2.170872      -0.134359       1.435440          -0.000000
           93              H      16.408231       2.354609       4.477269       0.124743       1.153532 0.84079001E+01  0.81995001E+02                                 1.703737                            1.610561      -0.898627       2.457923                    0.998936       3.186009       8.352449       0.542885       1.156907      -0.741047       0.032199       0.003594       0.017263       0.036711       0.006985       0.010974      -0.005592       0.006279      -0.032592      -0.018877       0.003815       0.015062              1.756552       1.969889      -0.012812       0.440416       1.542155      -0.152677       1.757614          -0.000000
           94              H      15.902295       4.147255       3.132940       0.119602       1.149653 0.81228871E+01  0.78317701E+02                                 1.675123                            1.563027      -0.887601       2.461727                    0.999071       3.169426       8.187151       0.563252       1.127856      -0.747847       0.027811       0.028511      -0.003337       0.039968       0.010500       0.007789      -0.003294       0.010115      -0.032485      -0.016306      -0.001638       0.017945              1.746891       1.686677       0.413962      -0.009967       2.112308      -0.241351       1.441690          -0.000000
           95              H      12.396702       2.501401       2.317150       0.117235       1.120993 0.79730562E+01  0.76576099E+02                                 1.649118                            1.549828      -0.904684       2.452410                    0.998975       3.180962       8.222080       0.564500       1.129727      -0.746952      -0.036966      -0.000521      -0.015997       0.040282       0.009551       0.008485      -0.003586       0.015739      -0.027588      -0.016041      -0.002395       0.018435              1.701836       1.959539      -0.116249       0.410601       1.549081      -0.163512       1.596887          -0.000000
           96              H      29.721780      21.117340       6.315669       0.124601       1.172506 0.84847892E+01  0.83071234E+02                                 1.733335                            1.625155      -0.911000       2.452761                    0.998811       3.222177       8.509960       0.535940       1.167293      -0.738166       0.018405      -0.027719      -0.016095       0.036961      -0.017321       0.002203       0.003405      -0.002701       0.006515      -0.019184       0.002822       0.016361              1.818504       1.556353      -0.235324      -0.027371       1.938004       0.482407       1.961156           0.000000
           97              H      28.460793      21.584406       2.478010       0.126515       1.165267 0.85377701E+01  0.83778362E+02                                 1.730397                            1.634395      -0.940896       2.439484                    0.998665       3.228041       8.554456       0.532008       1.173277      -0.736710       0.015873       0.022856      -0.024637       0.037166       0.010006      -0.008765      -0.001878      -0.013244       0.038596      -0.019915       0.002816       0.017099              1.796677       1.461642       0.254248      -0.153799       2.236763      -0.211922       1.691627           0.000000
           98              H      14.262500       1.854181       6.648879       0.123781       1.190007 0.87107863E+01  0.86055698E+02                                 1.767135                            1.659635      -0.942142       2.435829                    0.998606       3.274750       8.757305       0.522859       1.185766      -0.733484      -0.028103       0.022428      -0.008598       0.036969      -0.015960       0.004919       0.007960      -0.002174      -0.006033      -0.019654       0.002293       0.017361              1.848650       1.861297      -0.390302       0.387599       1.708228      -0.200569       1.976426          -0.000000
           99              H      14.999574       2.241179       8.797509       0.109549       1.166144 0.83542436E+01  0.81229548E+02                                 1.698135                            1.589476      -0.863717       2.463513                    0.998981       3.250586       8.470894       0.555478       1.134050      -0.745779      -0.016360       0.027239       0.017845       0.036442      -0.015443       0.004788       0.005532      -0.002414       0.005214      -0.018921       0.004241       0.014680              1.770580       1.508800      -0.221957      -0.001678       1.781301       0.439550       2.021639          -0.000001
          100              H      30.392081      21.464304       8.487279       0.110400       1.172870 0.83769142E+01  0.81475945E+02                                 1.703564                            1.590797      -0.853042       2.469685                    0.999116       3.241206       8.437903       0.555883       1.132862      -0.746242       0.025706      -0.022600       0.012700       0.036508      -0.015386       0.005204       0.005605      -0.004413       0.006797      -0.019354       0.004877       0.014477              1.776403       1.773536      -0.345286       0.391245       1.622511      -0.119746       1.933163           0.000000
          101              H      28.051166      12.294230       4.982829       0.117777       1.167260 0.83652816E+01  0.81251168E+02                                 1.693700                            1.587492      -0.899012       2.455699                    0.998879       3.193113       8.279214       0.558192       1.129727      -0.747525      -0.017187       0.028413       0.025281       0.041735      -0.009089      -0.000328       0.011146      -0.003064       0.033211      -0.016754      -0.001145       0.017899              1.757500       1.700169      -0.471801      -0.117348       1.922200       0.218459       1.650132           0.000000
          102              H      29.597222      10.924168       5.959479       0.125410       1.159309 0.83968127E+01  0.82036016E+02                                 1.721064                            1.617346      -0.917448       2.447494                    0.998936       3.228279       8.530655       0.536652       1.168215      -0.737660       0.003790       0.008294       0.034552       0.035735      -0.010934       0.001049       0.010658      -0.000618       0.030327      -0.018504       0.001890       0.016614              1.799827       1.520865      -0.167159       0.280344       1.532179      -0.093026       2.346436           0.000000
          103              H      28.605896      10.390377       1.501360       0.116775       1.150295 0.82179877E+01  0.79602655E+02                                 1.687132                            1.580131      -0.911684       2.448256                    0.998827       3.207216       8.350886       0.554999       1.139337      -0.744671      -0.006892      -0.007394      -0.038741       0.040038      -0.007299       0.000037       0.009758      -0.006409       0.038784      -0.015604      -0.002273       0.017877              1.760719       1.560809      -0.145187       0.330512       1.450023      -0.053820       2.271325           0.000000
          104              H      32.586607      10.706204       3.546579       0.129456       1.149820 0.84087036E+01  0.82122748E+02                                 1.711470                            1.620265      -0.918755       2.452189                    0.998925       3.177740       8.376093       0.535670       1.170778      -0.737781      -0.009224       0.035947       0.000668       0.037118      -0.001500      -0.011550      -0.004074      -0.021042      -0.026770      -0.019605       0.003937       0.015668              1.773832       1.753764      -0.383651      -0.135214       2.128054       0.036167       1.439679          -0.000000
          105              H       6.676037       6.854017       4.477269       0.125110       1.145612 0.83355507E+01  0.81086253E+02                                 1.692845                            1.601136      -0.886528       2.463211                    0.999116       3.178617       8.313353       0.545933       1.153330      -0.741875      -0.013072      -0.029673       0.017392       0.036795      -0.000824      -0.010497      -0.006639      -0.015290      -0.032317      -0.018969       0.003956       0.015012              1.744890       1.649610       0.189199      -0.348395       1.839125      -0.301385       1.745937           0.000000
          106              H       8.481481       6.395847       3.132940       0.118261       1.153161 0.81506201E+01  0.78634788E+02                                 1.676706                            1.564214      -0.881437       2.463364                    0.999140       3.175310       8.199052       0.563961       1.125727      -0.748365       0.010569      -0.038805      -0.003309       0.040354      -0.000917      -0.006788      -0.005011      -0.023219      -0.032134      -0.016269      -0.001579       0.017848              1.748683       1.648796      -0.392143      -0.204271       2.154530       0.129575       1.442724          -0.000000
          107              H       8.808927      10.254706       2.317150       0.117796       1.117201 0.79407070E+01  0.76187958E+02                                 1.645402                            1.546717      -0.899923       2.454636                    0.999014       3.175880       8.204785       0.565048       1.129780      -0.746943       0.018009       0.032188      -0.015954       0.040186       0.001894      -0.007449      -0.005655      -0.024146      -0.028180      -0.016193      -0.002216       0.018408              1.697822       1.748249       0.234707      -0.345474       1.751916      -0.272574       1.593303          -0.000000
          108              H      29.109264       8.184045       6.315669       0.125743       1.166381 0.84332045E+01  0.82455313E+02                                 1.728912                            1.621521      -0.911604       2.453493                    0.998797       3.213715       8.486921       0.535792       1.169187      -0.737733      -0.032744      -0.002696      -0.016065       0.036572       0.007086       0.001863      -0.003725       0.031414       0.005812      -0.018979       0.002639       0.016340              1.813583       2.040038      -0.047257       0.428896       1.445022      -0.216623       1.955689           0.000000
          109              H      30.144248       9.042557       2.478010       0.124958       1.161829 0.85030116E+01  0.83302479E+02                                 1.721744                            1.626884      -0.913710       2.449506                    0.998906       3.227785       8.530210       0.535611       1.167271      -0.738097       0.012012      -0.025590      -0.025053       0.037773      -0.010994       0.002514       0.008529      -0.010548       0.037917      -0.019937       0.002938       0.016999              1.787270       1.813197      -0.458683      -0.105643       1.865448       0.237050       1.683165           0.000000
          110              H       7.315519       8.962489       6.648879       0.123857       1.190550 0.87153894E+01  0.86114888E+02                                 1.767950                            1.660296      -0.987579       2.415482                    0.998430       3.274817       8.758960       0.522636       1.186084      -0.733415       0.033540       0.013257      -0.008488       0.037050       0.006864       0.004360      -0.008189       0.028179      -0.006006      -0.019344       0.002319       0.017025              1.849550       2.085604       0.261739      -0.367984       1.485598      -0.235678       1.977447          -0.000000
          111              H       7.282133       8.130666       8.797509       0.109538       1.170033 0.83914801E+01  0.81722027E+02                                 1.706307                            1.596546      -0.884302       2.456209                    0.998842       3.252612       8.496406       0.552141       1.139083      -0.744592       0.031806       0.000749       0.017841       0.036476       0.006376       0.002462      -0.006883       0.027462       0.005213      -0.018597       0.004249       0.014348              1.779472       1.915398      -0.007107       0.384547       1.390473      -0.219997       2.032545          -0.000001
          112              H      29.074594       7.430066       8.487279       0.109868       1.176580 0.84070230E+01  0.81833426E+02                                 1.706254                            1.592913      -0.850127       2.470311                    0.999113       3.245788       8.450222       0.555961       1.131810      -0.746495      -0.032440      -0.011126       0.012990       0.036672       0.005848       0.002256      -0.007393       0.028978       0.007213      -0.019524       0.005038       0.014486              1.779393       1.963150       0.238968      -0.300583       1.438719      -0.279789       1.936308           0.000000
          113              H      22.303534      14.042393       4.982829       0.117801       1.167832 0.83715317E+01  0.81327933E+02                                 1.694233                            1.588081      -0.900456       2.455099                    0.998866       3.194397       8.283652       0.558084       1.129723      -0.747518       0.033390       0.001070       0.025306       0.041910       0.002973       0.009902      -0.005313       0.017047       0.033424      -0.016593      -0.001417       0.018011              1.757996       2.275850       0.139812       0.247748       1.347506      -0.007634       1.650632           0.000000
          114              H      20.343998      13.388500       5.959479       0.124351       1.168207 0.84752486E+01  0.83000587E+02                                 1.730425                            1.625313      -0.930461       2.441088                    0.998754       3.239199       8.571630       0.535087       1.168833      -0.737513       0.005323      -0.007552       0.034746       0.035954       0.005103       0.008847      -0.006289       0.018841       0.031132      -0.018456       0.001620       0.016836              1.810120       1.682728       0.079402      -0.222904       1.385124      -0.198314       2.362507           0.000000
          115              H      20.377383      14.513908       1.501360       0.117043       1.147897 0.81971913E+01  0.79346111E+02                                 1.684237                            1.577700      -0.906104       2.450839                    0.998827       3.204621       8.339578       0.555687       1.138716      -0.744818      -0.003144       0.009200      -0.038790       0.039990       0.000764       0.008252      -0.005038       0.015486       0.038172      -0.015361      -0.002243       0.017604              1.757528       1.600832       0.120204      -0.211179       1.405285      -0.258453       2.266468           0.000000
          116              H      18.660542      10.908599       3.546579       0.129467       1.147561 0.83889982E+01  0.81872756E+02                                 1.708098                            1.617475      -0.914030       2.454351                    0.998978       3.176344       8.366302       0.536637       1.169490      -0.738070       0.036149      -0.009896       0.000746       0.037487      -0.008272       0.002106       0.011936       0.012959      -0.026447      -0.019371       0.003841       0.015530              1.770116       2.360431       0.029712       0.098506       1.512567       0.098768       1.437351          -0.000000
          117              H      15.438735      13.032640       4.477269       0.124629       1.155281 0.84232497E+01  0.82174607E+02                                 1.704520                            1.611248      -0.900331       2.456680                    0.998957       3.189233       8.359914       0.543215       1.155783      -0.741295      -0.018755       0.026018       0.017409       0.036493      -0.006409      -0.000672       0.012499       0.009342      -0.033323      -0.019261       0.003811       0.015450              1.757380       1.638730      -0.178958      -0.088065       1.874973       0.458109       1.758438           0.000000
          118              H      14.139226      11.698164       3.132940       0.118470       1.154647 0.81646150E+01  0.78803123E+02                                 1.677841                            1.565313      -0.885474       2.461157                    0.999103       3.178157       8.207977       0.563898       1.125376      -0.748428      -0.039091       0.009937      -0.003412       0.040478      -0.009680      -0.000973       0.008513       0.013445      -0.032050      -0.016416      -0.001579       0.017995              1.749845       2.369247      -0.022835       0.214577       1.436587       0.112298       1.443700          -0.000000
          119              H      17.317373       9.485158       2.317150       0.117026       1.124260 0.80015699E+01  0.76927511E+02                                 1.653277                            1.553348      -0.910690       2.449682                    0.998897       3.184604       8.238773       0.563386       1.130821      -0.746684       0.019081      -0.031912      -0.015795       0.040397      -0.011662      -0.001103       0.009055       0.008833      -0.027221      -0.015976      -0.002455       0.018431              1.706294       1.554638      -0.120281      -0.064059       1.963385       0.439442       1.600860          -0.000000
          120              H      18.214960      15.181146       6.315669       0.124515       1.170665 0.84696192E+01  0.82887998E+02                                 1.731750                            1.623898      -0.913704       2.451766                    0.998813       3.220615       8.504851       0.536036       1.167575      -0.738100       0.014447       0.030027      -0.016117       0.037015       0.010090      -0.004216       0.000309      -0.028641       0.006652      -0.019410       0.002931       0.016479              1.816701       1.637320       0.282276      -0.403288       1.853677      -0.264166       1.959105           0.000000
          121              H      18.440961      13.855566       2.478010       0.124752       1.164305 0.85252886E+01  0.83580433E+02                                 1.724696                            1.629402      -0.912376       2.449713                    0.998883       3.230830       8.542998       0.534973       1.167827      -0.737964      -0.028227       0.002603      -0.025017       0.037808       0.000986       0.006089      -0.006444       0.024831       0.037903      -0.020187       0.003180       0.017008              1.790497       2.254366       0.207334       0.259034       1.431092      -0.027074       1.686034           0.000000
          122              H      16.944985      11.424597       6.648879       0.122897       1.192673 0.87315799E+01  0.86296919E+02                                 1.768252                            1.660362      -0.939144       2.436366                    0.998643       3.278565       8.764138       0.523431       1.183979      -0.733893      -0.005214      -0.035930      -0.008525       0.037294       0.009073      -0.009468       0.000405      -0.026246      -0.006287      -0.019712       0.002359       0.017354              1.849951       1.408964       0.129090      -0.019968       2.163327       0.437016       1.977563          -0.000000
          123              H      16.241299      11.869422       8.797509       0.109810       1.160321 0.83044668E+01  0.80623754E+02                                 1.692399                            1.584711      -0.857771       2.466645                    0.999056       3.243769       8.446319       0.556333       1.134017      -0.745796      -0.015095      -0.027860       0.017698       0.036294       0.008871      -0.007199       0.001303      -0.025188       0.005157      -0.018829       0.004207       0.014622              1.764292       1.516125       0.227296      -0.377511       1.762766      -0.219352       2.013985          -0.000001
          124              H      17.579331      15.588162       8.487279       0.110300       1.173941 0.83848821E+01  0.81564277E+02                                 1.703669                            1.590797      -0.851296       2.470012                    0.999090       3.242732       8.439546       0.556339       1.131785      -0.746498       0.006657       0.033556       0.012719       0.036498       0.009565      -0.007526       0.001746      -0.024562       0.006856      -0.019431       0.004947       0.014485              1.776535       1.361181       0.107281      -0.091854       2.035214       0.398991       1.933211           0.000000
          125              H      40.892168      24.774546      14.167168       0.117801       1.167785 0.83710887E+01  0.81322370E+02                                 1.694171                            1.588027      -0.900402       2.455125                    0.998867       3.194325       8.283340       0.558101       1.129705      -0.747523      -0.017621      -0.028382      -0.025306       0.041911       0.008868       0.000350       0.011232      -0.003376       0.033425      -0.016593      -0.001418       0.018011              1.757929       1.700607       0.471861       0.117260       1.922605       0.218364       1.650575           0.000000
          126              H      29.597224       3.903344      13.190518       0.124355       1.168181 0.84750031E+01  0.82997514E+02                                 1.730394                            1.625285      -0.930454       2.441094                    0.998754       3.239152       8.571448       0.535095       1.168827      -0.737514       0.003880      -0.008385      -0.034747       0.035954       0.010709      -0.001023       0.010806      -0.000582       0.031133      -0.018456       0.001620       0.016836              1.810086       1.528262       0.168561      -0.283189       1.539535      -0.093880       2.362461           0.000000
          127              H      28.605900       4.437135      17.648637       0.117056       1.147868 0.81968761E+01  0.79342379E+02                                 1.684218                            1.577676      -0.906191       2.450813                    0.998826       3.204562       8.339417       0.555687       1.138725      -0.744816      -0.006395       0.007321       0.038796       0.039995       0.007085      -0.000239       0.009664      -0.006421       0.038179      -0.015360      -0.002245       0.017604              1.757514       1.558256       0.144773      -0.329431       1.447832      -0.053671       2.266453           0.000000
          128              H       6.904609       4.121308      15.603418       0.129467       1.147543 0.83888205E+01  0.81870491E+02                                 1.708071                            1.617451      -0.914019       2.454357                    0.998978       3.176318       8.366174       0.536645       1.169479      -0.738072      -0.009504      -0.036255      -0.000745       0.037487       0.001475       0.011390      -0.004144      -0.020808      -0.026447      -0.019371       0.003841       0.015530              1.770087       1.750234       0.381984       0.134784       2.122697       0.035925       1.437328          -0.000000
          129              H      32.358039       7.973495      14.672728       0.124630       1.155267 0.84231215E+01  0.82172983E+02                                 1.704501                            1.611231      -0.900321       2.456686                    0.998957       3.189213       8.359822       0.543221       1.155776      -0.741297      -0.013155       0.029252      -0.017408       0.036493       0.000840       0.010489      -0.006832      -0.015773      -0.033323      -0.019261       0.003811       0.015450              1.757358       1.660910      -0.191772       0.352694       1.852752      -0.305317       1.758413           0.000000
          130              H       8.481484       8.431665      16.017057       0.118472       1.154631 0.81644707E+01  0.78801343E+02                                 1.677822                            1.565296      -0.885465       2.461163                    0.999103       3.178132       8.207879       0.563903       1.125372      -0.748429       0.010940       0.038822       0.003412       0.040478       0.000982       0.006886      -0.005099      -0.023489      -0.032050      -0.016416      -0.001579       0.017995              1.749824       1.649956       0.392430       0.204536       2.155832       0.129676       1.443683          -0.000000
          131              H       8.808930       4.572806      16.832847       0.117028       1.124247 0.80014494E+01  0.76926038E+02                                 1.653262                            1.553336      -0.910678       2.449689                    0.998898       3.184578       8.238680       0.563389       1.130819      -0.746685       0.018096      -0.032481       0.015796       0.040398      -0.002006       0.007291      -0.005483      -0.024616      -0.027221      -0.015975      -0.002455       0.018431              1.706277       1.757013      -0.237131       0.348532       1.760975      -0.275194       1.600844          -0.000000
          132              H      29.109266       6.643467      12.834328       0.124516       1.170647 0.84694585E+01  0.82885961E+02                                 1.731726                            1.623877      -0.913689       2.451774                    0.998813       3.220587       8.504729       0.536042       1.167568      -0.738102      -0.033228       0.002502       0.016117       0.037015      -0.007357      -0.001841      -0.003806       0.031796       0.006652      -0.019410       0.002931       0.016479              1.816673       2.044016       0.047451      -0.430407       1.446933      -0.217168       1.959068           0.000000
          133              H      30.144251       5.784955      16.671987       0.124757       1.164262 0.85248761E+01  0.83575261E+02                                 1.724645                            1.629355      -0.912356       2.449727                    0.998883       3.230755       8.542703       0.534985       1.167817      -0.737967       0.011859       0.025747       0.025018       0.037808       0.011245      -0.002536       0.008495      -0.010707       0.037903      -0.020187       0.003179       0.017008              1.790442       1.816410       0.460135       0.106064       1.868936       0.237857       1.685979           0.000000
          134              H       7.315521       5.865023      12.501118       0.122897       1.192661 0.87314592E+01  0.86295343E+02                                 1.768232                            1.660345      -0.939118       2.436378                    0.998643       3.278541       8.764026       0.523437       1.183971      -0.733895       0.033723      -0.013449       0.008526       0.037294      -0.006827      -0.004383      -0.008403       0.028837      -0.006288      -0.019712       0.002359       0.017353              1.849926       2.086509      -0.262099       0.368474       1.485743      -0.235793       1.977528          -0.000000
          135              H       7.282134       6.696846      10.352488       0.109812       1.160302 0.83043017E+01  0.80621667E+02                                 1.692373                            1.584690      -0.857759       2.466652                    0.999056       3.243736       8.446179       0.556341       1.134009      -0.745798       0.031675      -0.000857      -0.017697       0.036294      -0.006471      -0.002471      -0.006885       0.027958       0.005156      -0.018829       0.004206       0.014623              1.764259       1.897921       0.006849      -0.378714       1.380919      -0.217247       2.013937          -0.000001
          136              H      29.074595       7.397446      10.662718       0.110302       1.173925 0.83847431E+01  0.81562527E+02                                 1.703649                            1.590780      -0.851285       2.470019                    0.999090       3.242704       8.439432       0.556344       1.131779      -0.746499      -0.032389       0.011013      -0.012719       0.036498      -0.005853      -0.002251      -0.007391       0.028847       0.006855      -0.019431       0.004946       0.014485              1.776510       1.959589      -0.238222       0.299606       1.436765      -0.279037       1.933177           0.000000
          137              H      35.144536      23.026383      14.167168       0.117732       1.164314 0.83403071E+01  0.80943147E+02                                 1.690311                            1.584740      -0.897094       2.456963                    0.998894       3.190192       8.266658       0.558911       1.129186      -0.747660       0.033213      -0.000949      -0.025631       0.041964      -0.002947      -0.009646      -0.005305       0.017231       0.032896      -0.016540      -0.001169       0.017709              1.753775       2.269509      -0.139269      -0.246556       1.344967      -0.007636       1.646847           0.000000
          138              H      33.184999      23.680276      13.190518       0.125367       1.166229 0.84603420E+01  0.82850958E+02                                 1.732084                            1.626771      -0.943756       2.436877                    0.998670       3.234177       8.569233       0.533212       1.172995      -0.736566       0.005213       0.007064      -0.034237       0.035345      -0.004991      -0.008759      -0.006524       0.019026       0.030882      -0.018538       0.001758       0.016781              1.811973       1.684549      -0.079549       0.223255       1.386322      -0.198571       2.365047           0.000000
          139              H      33.218387      22.554868      17.648637       0.117615       1.145701 0.81788567E+01  0.79133997E+02                                 1.683160                            1.576822      -0.907819       2.450653                    0.998876       3.200794       8.331120       0.555305       1.139998      -0.744518      -0.002895      -0.009355       0.038597       0.039820      -0.000737      -0.008394      -0.004877       0.015791       0.038083      -0.015421      -0.002271       0.017692              1.756364       1.600017      -0.120127       0.211057       1.404541      -0.258136       2.264533           0.000000
          140              H      18.660545       3.918913      15.603418       0.129641       1.146623 0.83785339E+01  0.81732169E+02                                 1.705727                            1.615284      -0.906398       2.456895                    0.999013       3.175586       8.358012       0.537675       1.167780      -0.738457       0.035926       0.010132      -0.000684       0.037333       0.008255      -0.002135       0.011990       0.013294      -0.026073      -0.019442       0.003908       0.015534              1.767596       2.356924      -0.029502      -0.098287       1.510433       0.098472       1.435430          -0.000000
          141              H      28.279738      24.036136      14.672728       0.124745       1.153519 0.84077801E+01  0.81993511E+02                                 1.703723                            1.610548      -0.898617       2.457929                    0.998936       3.185987       8.352366       0.542888       1.156904      -0.741048      -0.019213      -0.026088      -0.017263       0.036711       0.006212       0.000645       0.012300       0.008959      -0.032592      -0.018877       0.003815       0.015062              1.756537       1.637979       0.178807       0.087986       1.874034       0.457744       1.757598           0.000000
          142              H      14.139229       3.129348      16.017057       0.119603       1.149643 0.81227943E+01  0.78316556E+02                                 1.675111                            1.563016      -0.887594       2.461731                    0.999071       3.169409       8.187085       0.563255       1.127854      -0.747848      -0.038597      -0.009829       0.003337       0.039968       0.009630       0.001042       0.008392       0.013130      -0.032485      -0.016306      -0.001639       0.017945              1.746878       2.364383       0.022679      -0.213996       1.434573       0.112042       1.441679          -0.000000
          143              H      17.317377       5.342354      16.832847       0.117235       1.120987 0.79730006E+01  0.76575406E+02                                 1.649110                            1.549821      -0.904680       2.452412                    0.998975       3.180951       8.222034       0.564502       1.129725      -0.746953       0.018934       0.031753       0.015997       0.040282       0.011591       0.001137       0.009141       0.008674      -0.027588      -0.016040      -0.002395       0.018435              1.701828       1.551014       0.119609       0.063696       1.957589       0.437343       1.596880          -0.000000
          144              H      31.055962      21.887630      12.834328       0.124600       1.172499 0.84847206E+01  0.83070333E+02                                 1.733323                            1.625144      -0.910990       2.452765                    0.998811       3.222168       8.509904       0.535945       1.167287      -0.738167       0.014803      -0.029799       0.016094       0.036961      -0.009830       0.004051       0.000206      -0.028651       0.006515      -0.019184       0.002823       0.016361              1.818492       1.638785      -0.282919       0.404087       1.855548      -0.264905       1.961142           0.000000
          145              H      31.281964      23.213210      16.671987       0.126520       1.165223 0.85373485E+01  0.83773097E+02                                 1.730346                            1.634349      -0.940882       2.439495                    0.998666       3.227970       8.554179       0.532019       1.173269      -0.736713      -0.027731      -0.002319       0.024637       0.037166      -0.000731      -0.006009      -0.006652       0.023951       0.038596      -0.019914       0.002815       0.017099              1.796625       2.263097      -0.208504      -0.260417       1.435200      -0.027231       1.691577           0.000000
          146              H      16.944987       3.402915      12.501118       0.123781       1.190002 0.87107355E+01  0.86055028E+02                                 1.767126                            1.659627      -0.942138       2.435831                    0.998606       3.274742       8.757261       0.522862       1.185762      -0.733485      -0.005372       0.035552       0.008597       0.036969      -0.008921       0.009352       0.000280      -0.026556      -0.006033      -0.019654       0.002293       0.017361              1.848640       1.408478      -0.128869       0.020102       2.161029       0.435952       1.976415          -0.000000
          147              H      16.241299       2.958090      10.352488       0.109551       1.166133 0.83541454E+01  0.81228348E+02                                 1.698123                            1.589466      -0.863712       2.463518                    0.998981       3.250567       8.470829       0.555480       1.134049      -0.745779      -0.015410       0.027787      -0.017846       0.036443      -0.008767       0.007185       0.001380      -0.025542       0.005214      -0.018921       0.004241       0.014680              1.770568       1.520946      -0.228974       0.379818       1.769134      -0.221226       2.021624          -0.000001
          148              H      30.420332      21.480614      10.662718       0.110402       1.172859 0.83768218E+01  0.81474812E+02                                 1.703553                            1.590788      -0.853038       2.469689                    0.999116       3.241190       8.437846       0.555885       1.132861      -0.746242       0.006719      -0.033562      -0.012701       0.036509      -0.009604       0.007456       0.001705      -0.024444       0.006796      -0.019353       0.004876       0.014477              1.776391       1.361234      -0.107246       0.091918       2.034791       0.398697       1.933149           0.000000
          149              H      39.532306      18.922869      14.167168       0.117778       1.167244 0.83651416E+01  0.81249375E+02                                 1.693674                            1.587471      -0.899012       2.455699                    0.998879       3.193093       8.279109       0.558200       1.129717      -0.747528      -0.016012       0.029090      -0.025281       0.041734      -0.005871       0.009488      -0.005857      -0.014210       0.033212      -0.016754      -0.001145       0.017900              1.757469       1.458081      -0.332034       0.130514       2.164225      -0.210848       1.650101           0.000000
          150              H      14.263786      16.898914      13.190518       0.125415       1.159296 0.83967594E+01  0.82035442E+02                                 1.721061                            1.617350      -0.917411       2.447516                    0.998938       3.228244       8.530586       0.536647       1.168228      -0.737657      -0.009076       0.000865      -0.034553       0.035736      -0.005736       0.009754      -0.004422      -0.018628       0.030325      -0.018503       0.001889       0.016614              1.799813       1.384588      -0.088468       0.059616       1.668444       0.289292       2.346407           0.000000
          151              H      15.221726      17.490532      17.648637       0.116778       1.150270 0.82177484E+01  0.79599715E+02                                 1.687106                            1.580106      -0.911663       2.448269                    0.998827       3.207170       8.350719       0.555004       1.139334      -0.744672       0.009849       0.002271       0.038742       0.040039      -0.006424       0.008469      -0.004847      -0.009437       0.038785      -0.015604      -0.002273       0.017877              1.760695       1.351965      -0.024621       0.118643       1.658823       0.313141       2.271296           0.000000
          152              H      12.957857      14.201049      15.603418       0.129454       1.149822 0.84086979E+01  0.82122629E+02                                 1.711467                            1.620261      -0.918748       2.452190                    0.998925       3.177738       8.376068       0.535672       1.170773      -0.737782      -0.026521       0.025960      -0.000667       0.037118      -0.009862      -0.009304      -0.007965       0.007925      -0.026769      -0.019605       0.003936       0.015669              1.773830       1.702233      -0.353898      -0.036297       2.179579      -0.135176       1.439678          -0.000000
          153              H      16.408233      12.472903      14.672728       0.125111       1.145638 0.83358454E+01  0.81089951E+02                                 1.692880                            1.601172      -0.886593       2.463179                    0.999115       3.178665       8.313560       0.545923       1.153340      -0.741872       0.032236      -0.003520      -0.017392       0.036796      -0.007034      -0.010998      -0.005766       0.006219      -0.032328      -0.018968       0.003953       0.015015              1.744924       1.955636       0.012547      -0.435205       1.533171      -0.151050       1.745963          -0.000000
          154              H      15.902298      10.680257      16.017057       0.118263       1.153137 0.81504170E+01  0.78632268E+02                                 1.676676                            1.564189      -0.881426       2.463370                    0.999141       3.175278       8.198916       0.563969       1.125719      -0.748367       0.028321      -0.028556       0.003308       0.040354      -0.010513      -0.007734      -0.003373       0.010021      -0.032132      -0.016269      -0.001579       0.017848              1.748649       1.688459      -0.415046       0.010084       2.114788      -0.241691       1.442701          -0.000000
          155              H      12.396705      12.326111      16.832847       0.117796       1.117191 0.79406069E+01  0.76186726E+02                                 1.645391                            1.546705      -0.899913       2.454641                    0.999014       3.175861       8.204710       0.565051       1.129777      -0.746944      -0.036880       0.000498       0.015954       0.040186      -0.009508      -0.008622      -0.003624       0.015353      -0.028179      -0.016193      -0.002216       0.018408              1.697813       1.954251       0.115765      -0.408796       1.545890      -0.162902       1.593298          -0.000000
          156              H      16.880782      15.951436      12.834328       0.125726       1.166422 0.84340156E+01  0.82465518E+02                                 1.728970                            1.621612      -0.911630       2.453462                    0.998795       3.213921       8.487680       0.535769       1.169205      -0.737728       0.018703       0.027005       0.016064       0.036567       0.017146      -0.002297       0.003472      -0.003435       0.005826      -0.018981       0.002644       0.016337              1.813634       1.552901       0.233966       0.026776       1.932223       0.479700       1.955778           0.000000
          157              H      15.619796      15.484370      16.671987       0.124958       1.161823 0.85029176E+01  0.83301258E+02                                 1.721732                            1.626871      -0.913705       2.449509                    0.998906       3.227763       8.530113       0.535615       1.167265      -0.738098       0.016156      -0.023197       0.025055       0.037773      -0.010064       0.008644      -0.002088      -0.013767       0.037918      -0.019937       0.002937       0.017000              1.787259       1.455140      -0.251960       0.152469       2.223466      -0.210008       1.683171           0.000000
          158              H      14.262502      12.973331      12.501118       0.123820       1.190659 0.87168086E+01  0.86132440E+02                                 1.768053                            1.660424      -0.987541       2.415471                    0.998430       3.275109       8.759928       0.522619       1.186074      -0.733416      -0.028252      -0.022415       0.008492       0.037050       0.015630      -0.004911       0.007871      -0.002199      -0.005980      -0.019342       0.002325       0.017017              1.849648       1.862345       0.390663      -0.388080       1.709007      -0.200806       1.977592          -0.000000
          159              H      14.999575      12.586333      10.352488       0.109540       1.170066 0.83917745E+01  0.81725871E+02                                 1.706362                            1.596592      -0.884344       2.456190                    0.998842       3.252666       8.496686       0.552122       1.139109      -0.744586      -0.016550      -0.027172      -0.017841       0.036476       0.015080      -0.004731       0.005575      -0.002688       0.005213      -0.018599       0.004250       0.014349              1.779542       1.515598       0.223747       0.001737       1.790369       0.443049       2.032661          -0.000001
          160              H      17.551081      15.604472      10.662718       0.109872       1.176594 0.84071824E+01  0.81835628E+02                                 1.706293                            1.592948      -0.850151       2.470303                    0.999113       3.245816       8.450417       0.555943       1.131837      -0.746488       0.025858       0.022529      -0.012990       0.036674       0.015471      -0.005275       0.005651      -0.004360       0.007209      -0.019524       0.005038       0.014486              1.779440       1.776811       0.346572      -0.392612       1.625125      -0.120416       1.936385           0.000000
          161              C      24.347700      12.294012      35.840368       0.610903      27.305935 0.25415263E+03  0.52658230E+04                                 8.390253                            5.629437       0.008419       2.054987                    0.999485      22.120052      61.247192       0.632219       0.467592      -1.025731       0.004342       0.057850       0.030558       0.065569      -0.051759       0.030825      -0.040937       0.106981      -0.044136      -0.080099      -0.019253       0.099351             12.222390       6.355150       4.024351       0.190231      18.906747       5.678207      11.405274          -0.000000
          162              C      24.028216      11.033377      35.188885      -0.061312      44.089524 0.43943058E+03  0.10272477E+05                                10.820865                            6.919123      -0.039345       1.988644                    0.999314      27.482485      76.662136       0.641325       0.408548      -1.078264      -0.015989      -0.043335      -0.019097       0.049982       0.003667      -0.016058      -0.000432      -0.013967       0.035422      -0.021228       0.001296       0.019933             17.178377       7.396595       5.438254       1.324195      28.466662       9.979141      15.671873           0.000000
          163              C      24.315597      10.818526      33.829619      -0.078354      36.018438 0.40881979E+03  0.94693041E+04                                 9.540256                            6.768058      -0.004356       1.970811                    0.999638      28.869784      82.511592       0.629350       0.420172      -1.061300      -0.007879      -0.028284       0.004742       0.029742       0.010153      -0.014921      -0.024367      -0.004432       0.021745      -0.022158      -0.013324       0.035482             13.102467       6.079967       3.317603       0.483256      19.919755       6.612434      13.307679           0.000000
          164              C      24.076369       9.599038      33.240182      -0.204112      37.759752 0.43056410E+03  0.10114522E+05                                 9.807476                            6.919647       0.098259       1.995780                    0.999693      30.072627      86.880081       0.625226       0.417024      -1.062086       0.003518       0.033809       0.007192       0.034744       0.001050      -0.018737       0.001860       0.008679       0.100560      -0.022020      -0.018204       0.040224             13.580793       6.320775       4.050721       0.706797      21.893072       5.562512      12.528532           0.000000
          165              C      23.501350       9.965129      35.895520      -0.077046      35.313273 0.39623939E+03  0.91205003E+04                                 9.432454                            6.678520      -0.011178       1.970658                    0.999639      28.741195      82.299480       0.630392       0.422118      -1.058445       0.001379      -0.008419      -0.026938       0.028257      -0.005145      -0.011057      -0.008551       0.026178       0.072650      -0.028372      -0.000957       0.029328             12.991727       6.105385       3.557627       0.264933      21.244879       5.676535      11.624916          -0.000000
          166              C      23.574800       8.555922      33.962903       0.210896      37.352867 0.37707706E+03  0.85427550E+04                                 9.960203                            6.592733      -0.041895       2.005235                    0.999583      25.512758      71.658303       0.625469       0.432247      -1.055857      -0.006972      -0.037801      -0.019409       0.043061       0.002616       0.021464       0.025958      -0.051744      -0.006377      -0.039968      -0.004835       0.044804             15.253628       6.106638       3.281453       0.714780      25.055015       7.257850      14.599229           0.000000
          167              C      37.811103      28.315506      34.828100      -0.191518      35.957952 0.43236103E+03  0.10150472E+05                                 9.462406                            6.916179       0.180623       2.024883                    0.999740      29.774759      85.528547       0.628853       0.414875      -1.065224       0.014785      -0.018538       0.027748       0.036500       0.024619      -0.005702      -0.004309       0.007710      -0.052967      -0.018698      -0.016021       0.034719             12.391009       9.650320      -2.040747       3.937700      16.814007      -6.473574      10.708700          -0.000000
          168              C      36.594675      28.352204      34.189256       0.209098      35.429563 0.37201086E+03  0.84088865E+04                                 9.623532                            6.558925      -0.140798       1.974888                    0.999540      25.488111      71.768545       0.624859       0.433652      -1.053826      -0.013297       0.040587      -0.026536       0.050282      -0.018848       0.008568      -0.020777      -0.062129       0.051467      -0.045041      -0.000384       0.045425             13.784409       9.134555      -1.485006       3.903279      19.772757      -7.697370      12.445915          -0.000000
          169              C      35.758854      27.291963      34.292666      -0.189363      36.589254 0.42255713E+03  0.98736478E+04                                 9.590726                            6.849724       0.125370       2.008117                    0.999724      29.696132      85.385746       0.629538       0.416382      -1.063174       0.005978      -0.036971       0.013435       0.039789      -0.002683       0.017553       0.002309       0.054631      -0.015696      -0.025507      -0.011728       0.037235             12.771597       8.634018      -0.261581       2.719619      18.329607      -7.460559      11.351167          -0.000000
          170              C      36.069222      26.203698      35.080880      -0.082929      34.452786 0.39036145E+03  0.89463353E+04                                 9.261067                            6.621182       0.014367       1.981161                    0.999666      28.567620      81.465820       0.634589       0.421149      -1.059688       0.005143       0.029121      -0.006150       0.030204       0.020997      -0.005386       0.006869       0.007886      -0.025290      -0.022543      -0.003038       0.025581             12.167359       9.354512      -1.475945       3.442142      16.164386      -7.189961      10.983178          -0.000000
          171              C      38.136237      27.195436      35.578396      -0.090526      34.843965 0.40516147E+03  0.93680857E+04                                 9.336079                            6.747082      -0.007725       1.969579                    0.999641      28.893493      82.638790       0.628707       0.421342      -1.060044      -0.021117       0.012702      -0.018071       0.030559       0.004378       0.013556       0.009129       0.048742      -0.020415      -0.025533      -0.007873       0.033406             12.325046       8.893193      -1.124552       2.748439      17.950454      -7.061103      10.131492          -0.000000
          172              C      37.258812      26.149430      35.726617      -0.037453      40.538655 0.41372859E+03  0.95305189E+04                                10.237356                            6.713911      -0.034025       1.997017                    0.999334      26.926459      74.650735       0.650786       0.408570      -1.077853      -0.013153       0.038264      -0.019701       0.045003       0.006327      -0.005063      -0.005355       0.011388      -0.008796      -0.009155      -0.003810       0.012965             15.298320      10.400829      -2.741560       4.263032      22.118308     -10.393221      13.375824          -0.000000
          173              C      23.006072       7.073542      32.054414       0.196593      37.367958 0.37191255E+03  0.84028517E+04                                 9.975059                            6.541954      -0.058231       2.000241                    0.999691      25.572527      71.898835       0.628224       0.431524      -1.055532       0.011523       0.005787       0.043839       0.045696       0.010572       0.027488       0.010113      -0.025736       0.112826      -0.042530      -0.007708       0.050238             15.523914       9.308094      -1.215299       7.001345      10.200912       3.792355      27.062737           0.000000
          174              C      22.031825       7.856657      31.491404      -0.188047      38.815550 0.43542752E+03  0.10255705E+05                                10.024892                            6.963343       0.057141       1.981702                    0.999668      30.080822      86.967447       0.622738       0.417591      -1.061915      -0.012685       0.000002      -0.035712       0.037898      -0.022717      -0.014682       0.023686      -0.012472      -0.015451      -0.023507      -0.018856       0.042364             14.288096       9.876309      -1.264656       6.887425       9.218078       3.218305      23.769900           0.000000
          175              C      23.268414       8.763211      35.317573      -0.201353      38.150292 0.43815753E+03  0.10327964E+05                                 9.854718                            6.965431       0.102912       1.995242                    0.999672      30.119832      86.888809       0.625784       0.415238      -1.064259       0.008631       0.023190       0.017233       0.030153       0.017519      -0.022260      -0.023748      -0.006473       0.014982      -0.023432      -0.019649       0.043081             13.736603       5.987354       2.572264       0.089582      21.288788       7.058204      13.933668          -0.000000
          176              C      23.578523       6.082471      31.296074      -0.193039      38.798031 0.44132928E+03  0.10432811E+05                                10.022823                            7.008945       0.086737       1.988541                    0.999727      30.263273      87.739040       0.620717       0.417421      -1.061712      -0.010687      -0.014609      -0.035850       0.040161      -0.029072       0.012429      -0.007631       0.020463      -0.039102      -0.024418      -0.016823       0.041241             14.261790       8.750171      -1.363586       5.307655       9.263867       3.835149      24.771333           0.000000
          177              C      23.141544       5.861615      29.998853      -0.131804      38.317975 0.42305017E+03  0.98966303E+04                                 9.993627                            6.891864       0.033957       1.976779                    0.999670      29.605473      85.416045       0.621868       0.421030      -1.059309       0.005447       0.011002       0.031824       0.034110      -0.020358      -0.008940       0.024839      -0.016539      -0.019520      -0.025531      -0.014116       0.039647             14.490730       9.882805      -1.277514       7.180236       8.319041       2.671356      25.270345           0.000001
          178              C      22.162032       6.631163      29.422055       0.057197      43.862097 0.41099951E+03  0.94853049E+04                                10.999075                            6.780543      -0.138767       1.962633                    0.999375      26.746309      75.078028       0.632670       0.419487      -1.067011       0.000269       0.001305       0.002565       0.002890      -0.004857       0.015882       0.003915      -0.026034       0.058012      -0.029071       0.004182       0.024889             19.035968      11.123540      -0.370521       9.637699      10.048986       5.947429      35.935377           0.000000
          179              C      21.624893       7.639359      30.184991      -0.133589      38.354671 0.42277848E+03  0.98852794E+04                                 9.982312                            6.880912       0.046127       1.980533                    0.999677      29.594050      85.265499       0.623763       0.419962      -1.060347       0.012976      -0.001666       0.029876       0.032615      -0.028409       0.015006      -0.012332       0.006076      -0.019881      -0.025318      -0.014649       0.039968             14.439301       8.805704      -0.880318       5.552977       9.329778       4.999230      25.182420           0.000001
          180              C      37.662662      24.971755      36.532066       0.606375      26.971323 0.25695927E+03  0.53301906E+04                                 8.294638                            5.647582       0.044211       2.067703                    0.999403      22.060047      60.802333       0.634360       0.465470      -1.028520       0.013182      -0.053894       0.033861       0.064999       0.003489      -0.022158       0.083581      -0.010227       0.123482      -0.080081      -0.023016       0.103097             11.660757       9.516529      -1.504539       2.296045      15.725168      -7.234311       9.740574          -0.000000
          181              C      24.155085      17.249810      35.840368       0.611491      27.295329 0.25408039E+03  0.52640107E+04                                 8.387662                            5.628472       0.013713       2.056796                    0.999451      22.119108      61.244962       0.632294       0.467564      -1.025735       0.047599      -0.030924       0.030908       0.064631       0.071816      -0.050841      -0.005376       0.037084      -0.043610      -0.080275      -0.018518       0.098793             12.216427      12.277411      -7.442431       4.818406      12.972079      -3.000317      11.399791          -0.000000
          182              C      23.223085      18.156809      35.188885      -0.062532      44.138593 0.44001390E+03  0.10289527E+05                                10.828802                            6.924149      -0.036965       1.989103                    0.999283      27.498873      76.720606       0.641032       0.408599      -1.078230      -0.029679       0.035349      -0.020057       0.050326      -0.008320       0.007408       0.013794       0.002136       0.030662      -0.021058       0.002702       0.018356             17.192046      18.504922     -11.853645       7.986497      17.388356      -6.141287      15.682860           0.000000
          183              C      22.893328      18.015354      33.829619      -0.077476      35.926818 0.40762165E+03  0.94339142E+04                                 9.519917                            6.754825       0.000500       1.972651                    0.999650      28.834690      82.357626       0.630477       0.419761      -1.061640      -0.020902       0.021408       0.004554       0.030264      -0.006729      -0.014255       0.025035      -0.015029       0.021653      -0.022699      -0.012824       0.035523             13.070610      13.553492      -7.632905       5.462942      12.387184      -3.707577      13.271154           0.000000
          184              C      21.956834      18.832276      33.240182      -0.205401      37.862755 0.43197878E+03  0.10156184E+05                                 9.828741                            6.934750       0.088474       1.992564                    0.999666      30.109575      87.025842       0.624033       0.417475      -1.061789       0.027796      -0.019897       0.006831       0.034860       0.003058       0.010273       0.015236      -0.006261       0.100888      -0.021861      -0.018165       0.040027             13.614215      14.534398      -8.798669       4.474205      13.763591      -3.405515      12.544654           0.000001
          185              C      22.561389      19.147213      35.895520      -0.075391      35.226137 0.39513211E+03  0.90883654E+04                                 9.415084                            6.667588      -0.014276       1.970379                    0.999639      28.704678      82.156390       0.631155       0.421916      -1.058605      -0.007055       0.002755      -0.025834       0.026922       0.012672      -0.002375       0.013467      -0.004227       0.073344      -0.027326      -0.001838       0.029164             12.963835      14.344006      -8.309365       4.773550      12.938172      -3.058414      11.609326          -0.000000
          186              C      21.304254      19.788206      33.962903       0.211721      37.311710 0.37658786E+03  0.85293772E+04                                 9.955645                            6.589959      -0.042686       2.005182                    0.999591      25.496098      71.614867       0.625352       0.432444      -1.055678      -0.029751       0.024999      -0.019187       0.043338      -0.024209       0.010799      -0.031358       0.021066      -0.002683      -0.040166      -0.004156       0.044322             15.246758      17.470537      -9.841651       5.927146      13.680109      -4.249015      14.589628           0.000000
          187              C      44.139405      19.820678      34.828100      -0.191768      35.941555 0.43213167E+03  0.10143622E+05                                 9.456811                            6.911903       0.183305       2.025754                    0.999737      29.772901      85.513760       0.629388       0.414582      -1.065425      -0.024104      -0.004484       0.028629       0.037692      -0.009459      -0.000648       0.007437      -0.047731      -0.054274      -0.019325      -0.016417       0.035742             12.382287      16.775563      -2.085344      -7.565566       9.674049      -0.171038      10.697248          -0.000000
          188              C      44.779400      20.855786      34.189256       0.211889      35.353713 0.37109524E+03  0.83835429E+04                                 9.613738                            6.553213      -0.139708       1.975282                    0.999512      25.454651      71.668971       0.624754       0.433965      -1.053571       0.041318      -0.007534      -0.026402       0.049608      -0.016935      -0.022676       0.002640       0.062210       0.049167      -0.043785      -0.001326       0.045111             13.768133      18.377736      -3.857951      -8.606105      10.496310       0.467332      12.430352          -0.000000
          189              C      44.279115      22.109749      34.292666      -0.192836      36.727970 0.42452488E+03  0.99314055E+04                                 9.618163                            6.869194       0.119748       2.005872                    0.999719      29.754080      85.610183       0.628143       0.416812      -1.062873      -0.035621       0.014605       0.013240       0.040712       0.026078      -0.005833      -0.016187      -0.022348      -0.015927      -0.026703      -0.010882       0.037585             12.811091      16.187041      -4.090812      -7.846986      10.861238       1.388365      11.384993          -0.000000
          190              C      43.181466      22.385096      35.080880      -0.080743      34.369124 0.38923583E+03  0.89141590E+04                                 9.246516                            6.611987       0.013241       1.981286                    0.999635      28.528381      81.326566       0.634974       0.421194      -1.059652       0.023288      -0.017562      -0.007066       0.030011      -0.008550       0.008282       0.001292      -0.039829      -0.029192      -0.022360      -0.004183       0.026543             12.144618      15.705253      -2.209215      -7.926360       9.769516       0.613543      10.959084          -0.000000
          191              C      43.006829      20.099139      35.578396      -0.091331      34.902864 0.40598528E+03  0.93921836E+04                                 9.348465                            6.755570      -0.008934       1.968872                    0.999646      28.918034      82.739330       0.628065       0.421546      -1.059884       0.021539       0.012581      -0.018048       0.030789       0.019023       0.001659      -0.015812      -0.032687      -0.017345      -0.026089      -0.006864       0.032953             12.343696      16.689111      -3.372168      -7.502108      10.196356       1.157294      10.145622          -0.000000
          192              C      42.539673      21.382015      35.726617      -0.037056      40.528047 0.41363714E+03  0.95276015E+04                                10.234088                            6.712090      -0.027033       1.999145                    0.999332      26.924287      74.634265       0.651051       0.408439      -1.077972       0.039402      -0.006766      -0.019732       0.044583       0.002864      -0.002538       0.007102      -0.016088      -0.008275      -0.009920      -0.002896       0.012815             15.292351      21.555465      -3.701270     -11.127361      10.951423       1.503784      13.370166          -0.000000
          193              C      20.304839      21.021928      32.054414       0.197750      37.308024 0.37126530E+03  0.83842927E+04                                 9.964274                            6.535825      -0.059764       2.000189                    0.999643      25.548903      71.807635       0.628603       0.431467      -1.055602      -0.000601      -0.012812       0.043453       0.045306      -0.015660      -0.005160      -0.027917      -0.002269       0.110753      -0.041477      -0.007270       0.048746             15.502976      11.019154       0.220443      -0.213578       8.468189      -7.946275      27.021584           0.000000
          194              C      21.470159      21.474093      31.491404      -0.192426      39.013481 0.43807959E+03  0.10334357E+05                                10.060159                            6.986138       0.058934       1.980991                    0.999654      30.168608      87.303747       0.621474       0.417785      -1.061739       0.006120       0.010006      -0.034963       0.036877       0.004369       0.027927       0.001591       0.044723      -0.019470      -0.022845      -0.019266       0.042110             14.343513      10.509656       0.921898      -0.665118       8.650975      -7.609727      23.869908           0.000000
          195              C      21.636965      19.949900      35.317573      -0.200095      38.155766 0.43822655E+03  0.10330707E+05                                 9.863141                            6.972289       0.095286       1.993453                    0.999686      30.105653      86.872079       0.624585       0.415990      -1.063704       0.015140      -0.017531       0.017826       0.029229      -0.012600      -0.010410       0.031922      -0.028541       0.016320      -0.023796      -0.021076       0.044872             13.749908      15.252187      -7.917634       6.080841      12.047400      -3.616474      13.950137          -0.000000
          196              C      19.160320      21.021706      31.296074      -0.193278      38.753083 0.44077488E+03  0.10415519E+05                                10.012165                            7.002093       0.087240       1.988993                    0.999704      30.245098      87.643678       0.621401       0.417129      -1.061991      -0.006582       0.016914      -0.036226       0.040518       0.023979      -0.013548      -0.006161       0.040380      -0.039425      -0.024778      -0.017161       0.041939             14.243864      10.307250       0.458390       0.669860       7.688154      -6.503975      24.736187           0.000000
          197              C      19.187543      21.510569      29.998853      -0.132061      38.311653 0.42304497E+03  0.98963265E+04                                 9.988773                            6.888642       0.033171       1.976517                    0.999701      29.614754      85.437759       0.622453       0.420641      -1.059569       0.006477      -0.009979       0.032506       0.034615       0.002990       0.026223      -0.004775       0.045638      -0.017531      -0.025921      -0.014639       0.040560             14.480696       9.815029       1.313389      -1.268567       8.378777      -7.545779      25.248282           0.000001
          198              C      20.343746      21.974076      29.422055       0.057413      43.843441 0.41087037E+03  0.94814123E+04                                10.996507                            6.779957      -0.136003       1.963440                    0.999364      26.737704      75.045939       0.632641       0.419547      -1.066992       0.000160      -0.000649       0.001947       0.002058      -0.007734      -0.003778      -0.015760       0.023902       0.055516      -0.029004       0.004952       0.024052             19.027157      10.639038       0.650326       0.333958      10.529392     -11.313074      35.913042           0.000000
          199              C      21.485440      21.935154      30.184991      -0.130662      38.224120 0.42106512E+03  0.98349938E+04                                 9.959213                            6.866099       0.047289       1.981415                    0.999706      29.536484      85.048822       0.624567       0.419858      -1.060438      -0.007891      -0.011080       0.031506       0.034317       0.016688      -0.016754      -0.006513       0.048028      -0.020269      -0.025971      -0.013598       0.039568             14.399452       9.942607       0.215524       1.544522       8.153277      -7.284550      25.102473           0.000001
          200              C      41.317852      21.621109      36.532066       0.604557      27.011007 0.25738472E+03  0.53412227E+04                                 8.302330                            5.652152       0.043407       2.067118                    0.999409      22.079632      60.868831       0.634121       0.465453      -1.028530      -0.053573       0.015653       0.033277       0.064980      -0.006295       0.083640      -0.021664       0.001032       0.123173      -0.079461      -0.023781       0.103242             11.672774      15.493545      -1.939915      -7.422082       9.774458       1.631545       9.750320          -0.000000
          201              C      28.543240      14.938721      35.840368       0.611066      27.280931 0.25391024E+03  0.52594192E+04                                 8.383988                            5.625876       0.011972       2.056505                    0.999477      22.111135      61.209628       0.632582       0.467446      -1.025836      -0.051655      -0.025655       0.030890       0.065426      -0.020687       0.021024       0.046676      -0.145392      -0.042298      -0.081757      -0.018021       0.099779             12.211167      19.234610       3.418718      -5.005317       6.003350      -2.671757      11.395541          -0.000000
          202              C      29.794724      15.292357      35.188885      -0.061095      44.183427 0.44039647E+03  0.10301909E+05                                10.839958                            6.929852      -0.041445       1.987356                    0.999332      27.511371      76.797443       0.640320       0.408917      -1.077895       0.044699       0.007763      -0.018128       0.048856       0.005162       0.008771      -0.013420       0.013044       0.034154      -0.021509       0.002011       0.019497             17.212415      27.967874       6.419017      -9.325009       7.968848      -3.850915      15.700522           0.000000
          203              C      29.837099      15.648662      33.829619      -0.078813      35.963773 0.40813763E+03  0.94488792E+04                                 9.526508                            6.759177       0.002548       1.973068                    0.999618      28.852901      82.423847       0.630261       0.419771      -1.061630       0.028392       0.007802       0.005106       0.029884      -0.003103       0.028788      -0.001271       0.018306       0.023039      -0.022513      -0.012989       0.035503             13.080814      19.301905       4.325443      -5.951137       6.656300      -2.881066      13.284237           0.000000
          204              C      31.012821      16.051228      33.240182      -0.201614      37.686705 0.42955140E+03  0.10084854E+05                                 9.797689                            6.913773       0.097990       1.996233                    0.999672      30.032314      86.740026       0.625180       0.417298      -1.061906      -0.030921      -0.014864       0.007167       0.035048      -0.002897       0.007367      -0.017389       0.000196       0.101077      -0.022414      -0.017770       0.040184             13.566037      21.485103       4.712142      -5.163422       6.699212      -2.166049      12.513794           0.000000
          205              C      30.983287      15.370201      35.895520      -0.076844      35.281332 0.39582411E+03  0.91083973E+04                                 9.425496                            6.674059      -0.013913       1.970208                    0.999637      28.728804      82.247915       0.630750       0.421997      -1.058539       0.006751       0.004770      -0.026047       0.027327      -0.008130       0.012629      -0.005297      -0.022568       0.074245      -0.028420      -0.001106       0.029525             12.980585      20.518780       4.771510      -5.043100       6.804341      -2.607221      11.618634          -0.000000
          206              C      32.166970      16.138414      33.962903       0.209770      37.387422 0.37746556E+03  0.85539948E+04                                 9.967307                            6.596774      -0.043615       2.004528                    0.999572      25.525167      71.709848       0.625169       0.432332      -1.055776       0.036172       0.012524      -0.018673       0.042591       0.020292      -0.033103       0.006262       0.030850      -0.003642      -0.039816      -0.004523       0.044338             15.267053      23.182975       6.571635      -6.651937       8.008871      -3.012472      14.609312           0.000000
          207              C      33.618517      18.587622      34.828100      -0.192999      36.034021 0.43345474E+03  0.10182788E+05                                 9.475006                            6.924334       0.175579       2.022845                    0.999757      29.815352      85.678855       0.628550       0.414805      -1.065247       0.007978       0.023247       0.028238       0.037436      -0.016217       0.006796      -0.002854       0.041067      -0.051470      -0.018432      -0.017334       0.035766             12.409152      13.275384       4.130801       3.644041      13.228850       6.657760      10.723223          -0.000000
          208              C      34.194949      17.515816      34.189256       0.211838      35.375796 0.37134188E+03  0.83908166E+04                                 9.619068                            6.556412      -0.139991       1.975039                    0.999551      25.463838      71.710705       0.624433       0.434100      -1.053450      -0.027282      -0.032884      -0.026167       0.050104       0.035292       0.013282       0.018070      -0.000194       0.050611      -0.043936      -0.000707       0.044643             13.776425      15.820135       5.344013       4.709725      13.073059       7.223327      12.436080           0.000000
          209              C      35.531055      17.322094      34.292666      -0.191177      36.589976 0.42256394E+03  0.98735708E+04                                 9.590073                            6.849261       0.126067       2.008391                    0.999733      29.697158      85.379874       0.629648       0.416319      -1.063244       0.030982       0.023780       0.013452       0.041307      -0.023853      -0.011402       0.014098      -0.033417      -0.018152      -0.026934      -0.012229       0.039163             12.770227      15.678698       4.327661       5.099447      11.283259       6.084368      11.348724          -0.000000
          210              C      36.318337      18.135013      35.080880      -0.081650      34.397091 0.38957120E+03  0.89237086E+04                                 9.251309                            6.614567       0.017011       1.982303                    0.999622      28.543056      81.375368       0.634893       0.421160      -1.059680      -0.026898      -0.011398      -0.006662       0.029963      -0.013132      -0.003159      -0.008412       0.033827      -0.027236      -0.022767      -0.003187       0.025954             12.152776      13.170727       3.679462       4.498276      12.319454       6.565738      10.968148          -0.000000
          211              C      34.425959      19.429232      35.578396      -0.088304      34.751599 0.40383478E+03  0.93295178E+04                                 9.318239                            6.734389      -0.002640       1.971589                    0.999655      28.850170      82.473090       0.629545       0.421138      -1.060200       0.000805      -0.024895      -0.017823       0.030628      -0.023183      -0.013716       0.007065      -0.015448      -0.019402      -0.024579      -0.008043       0.032622             12.299332      14.680221       4.470202       4.727175      12.108353       5.897760      10.109420          -0.000000
          212              C      35.770540      19.192362      35.726617      -0.038020      40.600895 0.41440600E+03  0.95502656E+04                                10.248178                            6.719937      -0.034843       1.996431                    0.999329      26.948408      74.733857       0.650401       0.408635      -1.077783      -0.023907      -0.030866      -0.019499       0.043640      -0.007552       0.007495      -0.001361       0.003869      -0.007265      -0.009364      -0.002896       0.012260             15.315929      16.835026       6.452969       6.877799      15.722835       8.899344      13.389928          -0.000000
          213              C      33.735112      16.387071      32.054414       0.197150      37.361320 0.37187394E+03  0.84017441E+04                                 9.974632                            6.542090      -0.052013       2.001956                    0.999659      25.568764      71.886765       0.628151       0.431587      -1.055495      -0.011645       0.006004       0.043793       0.045711       0.006725      -0.021440       0.019485       0.028232       0.111041      -0.041974      -0.007120       0.049094             15.522030       8.924857       0.994199      -6.784922      10.582258       4.165582      27.058976           0.000000
          214              C      33.544038      15.151791      31.491404      -0.190064      38.896584 0.43654040E+03  0.10288984E+05                                10.040492                            6.973932       0.056070       1.980792                    0.999639      30.117863      87.118379       0.622008       0.417794      -1.061734       0.006267      -0.011819      -0.035589       0.038020       0.017502      -0.013087      -0.025606      -0.029711      -0.017143      -0.023042      -0.019788       0.042830             14.311450       8.300644       0.345969      -6.242663      10.821786       4.365156      23.811920           0.000000
          215              C      32.140646      15.769432      35.317573      -0.199365      38.121439 0.43768573E+03  0.10314856E+05                                 9.856685                            6.967228       0.095748       1.993429                    0.999651      30.092624      86.823726       0.624908       0.415900      -1.063753      -0.022225      -0.004069       0.018243       0.029040      -0.004851       0.032713      -0.007167       0.034073       0.015350      -0.024532      -0.019413       0.043945             13.740538      19.695702       5.342449      -6.163959       7.588339      -3.453778      13.937574          -0.000000
          216              C      34.307179      17.378364      31.296074      -0.190894      38.651250 0.43941925E+03  0.10375270E+05                                 9.993615                            6.990468       0.087409       1.989481                    0.999696      30.201386      87.476252       0.622044       0.417027      -1.062078       0.017955      -0.001864      -0.035414       0.039750       0.005853       0.001093       0.014253      -0.062236      -0.037477      -0.025423      -0.016257       0.041681             14.213374       7.929143       0.902508      -5.949772      10.035346       2.671800      24.675634           0.000000
          217              C      34.716935      17.110357      29.998853      -0.133551      38.461041 0.42494748E+03  0.99530125E+04                                10.022669                            6.911236       0.022874       1.972933                    0.999714      29.662817      85.657584       0.620411       0.421510      -1.058915      -0.011502      -0.000800       0.032713       0.034686       0.017577      -0.016762      -0.020887      -0.027513      -0.017799      -0.025306      -0.014943       0.040249             14.537102       7.625362      -0.043034      -5.923731      10.627127       4.907087      25.358818           0.000001
          218              C      34.540242      15.877301      29.422055       0.057831      43.825927 0.41073769E+03  0.94777862E+04                                10.992712                            6.778332      -0.136614       1.963330                    0.999362      26.738051      75.049873       0.632778       0.419481      -1.067011      -0.001319      -0.000119       0.002840       0.003134       0.014111      -0.011073       0.010991       0.000958       0.054259      -0.028397       0.005071       0.023326             19.018798       9.990498      -0.278407      -9.961179      11.166803       5.363335      35.899092           0.000000
          219              C      33.935688      14.908027      30.184991      -0.132711      38.283181 0.42189554E+03  0.98592095E+04                                 9.969399                            6.873309       0.047258       1.981318                    0.999661      29.562672      85.144036       0.624181       0.419912      -1.060408      -0.005799       0.012371       0.030721       0.033622       0.011633       0.002771       0.018302      -0.052973      -0.019675      -0.025732      -0.013876       0.039608             14.415612       8.423929       0.667458      -7.091861       9.688211       2.304635      25.134696           0.000001
          220              C      36.588512      20.130944      36.532066       0.604540      27.003147 0.25732350E+03  0.53394936E+04                                 8.299120                            5.650388       0.044223       2.067446                    0.999477      22.079386      60.860277       0.634420       0.465274      -1.028657       0.039701       0.039940       0.033967       0.065766       0.003027      -0.060973      -0.061173       0.012449       0.123114      -0.079890      -0.023174       0.103064             11.667079      12.876710       3.443201       5.120038      12.379032       5.608979       9.745494          -0.000000
          221              C      11.314082       4.991462      21.609623       0.611066      27.280954 0.25391051E+03  0.52594264E+04                                 8.383992                            5.625879       0.011970       2.056504                    0.999477      22.111155      61.209704       0.632582       0.467446      -1.025836       0.048046       0.031907      -0.030890       0.065427      -0.073300       0.050935      -0.005129       0.036862      -0.042296      -0.081758      -0.018020       0.099778             12.211170      12.271873       7.438674      -4.816461      12.966118      -2.998846      11.395518          -0.000000
          222              C      23.223082      26.325727      22.261106      -0.061099      44.183626 0.44039858E+03  0.10301972E+05                                10.839991                            6.929870      -0.041449       1.987354                    0.999332      27.511444      76.797725       0.640319       0.408917      -1.077895      -0.029074      -0.034830       0.018128       0.048857       0.008231      -0.007237       0.014306       0.002417       0.034155      -0.021511       0.002012       0.019498             17.212467      18.527719      11.869401      -7.997507      17.409157      -6.150243      15.700525           0.000000
          223              C      22.893326      26.467182      23.620372      -0.078813      35.963748 0.40813755E+03  0.94488773E+04                                 9.526504                            6.759176       0.002549       1.973068                    0.999618      28.852910      82.423883       0.630261       0.419771      -1.061630      -0.020953      -0.020688      -0.005107       0.029884       0.006375       0.013293       0.025567      -0.014529       0.023039      -0.022513      -0.012990       0.035503             13.080794      13.563638       7.638423      -5.470623      12.394550      -3.713282      13.284194           0.000000
          224              C      21.956832      25.650260      24.209809      -0.201613      37.686706 0.42955150E+03  0.10084857E+05                                 9.797691                            6.913774       0.097989       1.996233                    0.999672      30.032304      86.740001       0.625180       0.417298      -1.061906       0.028332       0.019346      -0.007167       0.035048      -0.001364      -0.011376       0.015075      -0.005116       0.101076      -0.022414      -0.017770       0.040184             13.566035      14.476539       8.758560      -4.457552      13.707800      -3.388618      12.513766           0.000001
          225              C      22.561385      25.335323      21.554471      -0.076845      35.281451 0.39582542E+03  0.91084364E+04                                 9.425519                            6.674071      -0.013915       1.970206                    0.999637      28.728869      82.248181       0.630749       0.421997      -1.058539      -0.007506      -0.003461       0.026048       0.027328      -0.013837       0.001726       0.013586      -0.002798       0.074246      -0.028419      -0.001107       0.029526             12.980616      14.365261       8.324322      -4.779473      12.957965      -3.063841      11.618623          -0.000000
          226              C      21.304252      24.694330      23.487088       0.209772      37.387384 0.37746509E+03  0.85539821E+04                                 9.967306                            6.596773      -0.043618       2.004527                    0.999572      25.525146      71.709804       0.625168       0.432332      -1.055775      -0.028932      -0.025064       0.018673       0.042590       0.023503      -0.011127      -0.031799       0.019722      -0.003642      -0.039815      -0.004522       0.044337             15.267039      17.493620       9.856401      -5.934818      13.698236      -4.254482      14.609260           0.000000
          227              C      44.139402      24.661858      22.621891      -0.193002      36.034240 0.43345707E+03  0.10182858E+05                                 9.475042                            6.924350       0.175574       2.022841                    0.999757      29.815464      85.679276       0.628549       0.414804      -1.065247      -0.024123       0.004714      -0.028237       0.037436       0.009674       0.000926       0.007313      -0.048623      -0.051477      -0.018434      -0.017334       0.035767             12.409226      16.817989       2.085568       7.587895       9.686400      -0.173024      10.723290          -0.000000
          228              C      19.097397      23.626750      23.260735       0.211835      35.375926 0.37134311E+03  0.83908516E+04                                 9.619092                            6.556421      -0.139991       1.975038                    0.999551      25.463889      71.710891       0.624433       0.434100      -1.053450       0.042119       0.007185       0.026168       0.050104       0.017562       0.022292       0.002468       0.061226       0.050609      -0.043937      -0.000708       0.044645             13.776495      18.387997       3.861537       8.610532      10.505335       0.467094      12.436153          -0.000000
          229              C      18.597112      22.372787      23.157325      -0.191179      36.590165 0.42256550E+03  0.98736180E+04                                 9.590108                            6.849274       0.126064       2.008389                    0.999733      29.697239      85.380203       0.629648       0.416319      -1.063244      -0.036086      -0.014941      -0.013452       0.041308      -0.026397       0.006509      -0.016924      -0.024608      -0.018154      -0.026934      -0.012230       0.039164             12.770311      16.130110       4.067117       7.819043      10.831997       1.374079      11.348826          -0.000000
          230              C      43.181463      22.097440      22.369111      -0.081652      34.397346 0.38957305E+03  0.89237650E+04                                 9.251365                            6.614588       0.017003       1.982300                    0.999622      28.543145      81.375783       0.634891       0.421161      -1.059679       0.023318       0.017595       0.006664       0.029962       0.008082      -0.008864       0.001469      -0.039656      -0.027238      -0.022766      -0.003187       0.025953             12.152897      15.718951       2.208339       7.935370       9.771450       0.612752      10.968291          -0.000000
          231              C      43.006826      24.383397      21.871595      -0.088304      34.751730 0.40383566E+03  0.93295444E+04                                 9.318271                            6.734401      -0.002645       1.971587                    0.999655      28.850182      82.473190       0.629544       0.421138      -1.060199       0.021154      -0.013144       0.017823       0.030626      -0.018281      -0.000736      -0.015410      -0.032424      -0.019401      -0.024575      -0.008046       0.032621             12.299407      16.622768       3.348756       7.471321      10.165934       1.145012      10.109518           0.000000
          232              C      42.539670      23.100521      21.723374      -0.038013      40.600926 0.41440367E+03  0.95502001E+04                                10.248198                            6.719923      -0.034845       1.996432                    0.999329      26.948315      74.733594       0.650401       0.408636      -1.077783       0.038681       0.005273       0.019499       0.043637      -0.002103       0.002568       0.007169      -0.015013      -0.007262      -0.009363      -0.002895       0.012258             15.316040      21.589472       3.708016      11.146154      10.968520       1.506667      13.390129          -0.000000
          233              C      20.304837      23.460608      25.395577       0.197150      37.361317 0.37187379E+03  0.84017403E+04                                 9.974634                            6.542091      -0.052013       2.001956                    0.999659      25.568759      71.886762       0.628150       0.431587      -1.055495       0.000622       0.013086      -0.043793       0.045711       0.015588       0.006155      -0.028310      -0.002468       0.111040      -0.041974      -0.007119       0.049093             15.522027      11.028919      -0.220586       0.215074       8.478202      -7.958699      27.058961           0.000000
          234              C      21.470158      23.008443      25.958587      -0.190065      38.896652 0.43654117E+03  0.10289007E+05                                10.040504                            6.973938       0.056070       1.980792                    0.999639      30.117887      87.118477       0.622008       0.417794      -1.061734       0.007102      -0.011338       0.035588       0.038020      -0.004114      -0.028719       0.001469       0.045170      -0.017143      -0.023042      -0.019788       0.042830             14.311465      10.491138      -0.918712       0.659030       8.631321      -7.588892      23.811936           0.000000
          235              C      21.636962      24.532636      22.132418      -0.199365      38.121455 0.43768575E+03  0.10314859E+05                                 9.856691                            6.967230       0.095741       1.993427                    0.999651      30.092636      86.823816       0.624908       0.415900      -1.063753       0.014635       0.017212      -0.018243       0.029039       0.012329       0.010149       0.031913      -0.025439       0.015347      -0.024532      -0.019413       0.043944             13.740537      15.241908       7.913884      -6.073023      12.042177      -3.611237      13.937524          -0.000000
          236              C      44.842319      23.460830      26.153917      -0.190892      38.651136 0.43941758E+03  0.10375221E+05                                 9.993598                            6.990456       0.087420       1.989484                    0.999696      30.201326      87.476039       0.622044       0.417028      -1.062078      -0.007367      -0.016481       0.035413       0.039749      -0.024026       0.012889      -0.006180       0.041260      -0.037487      -0.025426      -0.016260       0.041686             14.213343      10.290376      -0.460770      -0.661001       7.674084      -6.488539      24.675567           0.000000
          237              C      44.869542      22.971967      27.451138      -0.133551      38.461075 0.42494778E+03  0.99530218E+04                                10.022676                            6.911239       0.022871       1.972932                    0.999714      29.662828      85.657634       0.620411       0.421510      -1.058915       0.006444       0.009561      -0.032713       0.034686      -0.003125      -0.026469      -0.004072       0.044201      -0.017800      -0.025305      -0.014944       0.040249             14.537117       9.839428      -1.321330       1.287830       8.413082      -7.583657      25.358841           0.000001
          238              C      20.343746      22.508460      28.027936       0.057830      43.825936 0.41073771E+03  0.94777869E+04                                10.992714                            6.778332      -0.136613       1.963330                    0.999362      26.738056      75.049892       0.632778       0.419481      -1.067011       0.000763       0.001083      -0.002840       0.003134       0.007470       0.003982      -0.015086       0.023962       0.054259      -0.028398       0.005071       0.023326             19.018797      10.631623      -0.648569      -0.335774      10.525685     -11.308305      35.899082           0.000000
          239              C      21.485439      22.547382      27.265000      -0.132712      38.283203 0.42189578E+03  0.98592170E+04                                 9.969403                            6.873312       0.047257       1.981317                    0.999661      29.562686      85.144095       0.624181       0.419912      -1.060408      -0.007814       0.011207      -0.030721       0.033622      -0.017121       0.017235      -0.006752       0.046636      -0.019675      -0.025732      -0.013876       0.039608             14.415610       9.950179      -0.213729      -1.550035       8.161966      -7.294050      25.134684           0.000001
          240              C      41.317849      22.861427      20.917925       0.604543      27.003262 0.25732285E+03  0.53394816E+04                                 8.299165                            5.650394       0.044194       2.067438                    0.999477      22.079420      60.860562       0.634417       0.465276      -1.028655      -0.054439      -0.014410      -0.033968       0.065766       0.006909      -0.083466      -0.022219      -0.000985       0.123128      -0.079893      -0.023176       0.103069             11.667189      15.485436       1.937044       7.417703       9.770440       1.629540       9.745690          -0.000000
          241              C      15.702237       7.302551      21.609623       0.610903      27.305833 0.25415185E+03  0.52658006E+04                                 8.390228                            5.629427       0.008425       2.054991                    0.999485      22.119965      61.246823       0.632220       0.467591      -1.025732      -0.052269       0.025165      -0.030558       0.065568       0.020444      -0.020038       0.047165      -0.143142      -0.044141      -0.080098      -0.019255       0.099353             12.222368      19.253998      -3.422799       5.012612       6.007838      -2.674351      11.405268          -0.000000
          242              C      16.953721       6.948915      22.261106      -0.061300      44.088629 0.43942135E+03  0.10272198E+05                                10.820708                            6.919040      -0.039320       1.988656                    0.999314      27.482139      76.660694       0.641331       0.408547      -1.078266       0.045520      -0.007819       0.019096       0.049979      -0.004213      -0.008403      -0.013688       0.013325       0.035415      -0.021222       0.001292       0.019930             17.178170      27.908439      -6.404339       9.304293       7.954323      -3.842738      15.671749           0.000000
          243              C      16.996096       6.592610      23.620372      -0.078350      36.017646 0.40881126E+03  0.94690451E+04                                 9.540096                            6.767973      -0.004314       1.970829                    0.999638      28.869392      82.509868       0.629357       0.420171      -1.061303       0.028436      -0.007315      -0.004738       0.029742       0.003160      -0.028558      -0.000736       0.019796       0.021748      -0.022156      -0.013321       0.035477             13.102221      19.332568      -4.333858       5.968133       6.666653      -2.887652      13.307442           0.000000
          244              C      18.171818       6.190044      24.209809      -0.204093      37.758474 0.43055555E+03  0.10114274E+05                                 9.807274                            6.919594       0.098200       1.995766                    0.999693      30.072284      86.878972       0.625226       0.417026      -1.062085      -0.031039       0.013864      -0.007190       0.034747       0.004286      -0.007762      -0.017151      -0.002542       0.100545      -0.022014      -0.018206       0.040220             13.580392      21.507377      -4.717363       5.170750       6.705645      -2.169133      12.528154           0.000000
          245              C      18.142284       6.871071      21.554471      -0.077043      35.313088 0.39623436E+03  0.91203488E+04                                 9.432414                            6.678473      -0.011164       1.970666                    0.999639      28.740945      82.298409       0.630396       0.422118      -1.058446       0.006605      -0.005403       0.026938       0.028257       0.008764      -0.012934      -0.005298      -0.022001       0.072640      -0.028371      -0.000954       0.029325             12.991786      20.541021      -4.776765       5.048716       6.809246      -2.608879      11.625090          -0.000000
          246              C      19.325967       6.102858      23.487088       0.210861      37.355431 0.37708967E+03  0.85430982E+04                                 9.960658                            6.592852      -0.041823       2.005259                    0.999582      25.512833      71.658371       0.625464       0.432248      -1.055858       0.036217      -0.012860       0.019408       0.043055      -0.021101       0.033212       0.005603       0.030404      -0.006390      -0.039967      -0.004841       0.044807             15.254907      23.161537      -6.564473       6.644770       8.002220      -3.010460      14.600964           0.000000
          247              C      33.618514      25.894914      22.621891      -0.191521      35.958335 0.43236134E+03  0.10150479E+05                                 9.462463                            6.916178       0.180665       2.024895                    0.999740      29.774793      85.528608       0.628854       0.414874      -1.065224       0.008667      -0.022081      -0.027742       0.036501       0.015653      -0.006579      -0.002780       0.038788      -0.052959      -0.018693      -0.016026       0.034720             12.391193      13.255670      -4.122217      -3.637420      13.208708       6.647267      10.709201          -0.000000
          248              C      21.353946       4.725456      23.260735       0.209058      35.431345 0.37202332E+03  0.84092347E+04                                 9.623909                            6.559062      -0.140804       1.974887                    0.999541      25.488283      71.769208       0.624849       0.433655      -1.053825      -0.028494       0.031795       0.026540       0.050271      -0.036327      -0.013721       0.017811      -0.001586       0.051476      -0.045042      -0.000392       0.045435             13.785361      15.826823      -5.349007      -4.715117      13.081071       7.230429      12.448189          -0.000000
          249              C      22.690052       4.919178      23.157325      -0.189360      36.589176 0.42255845E+03  0.98736942E+04                                 9.590723                            6.849736       0.125482       2.008150                    0.999724      29.696280      85.386457       0.629537       0.416382      -1.063173       0.029034      -0.023672      -0.013433       0.039797       0.022321       0.010784       0.014037      -0.031954      -0.015728      -0.025509      -0.011728       0.037237             12.771638      15.678681      -4.329086      -5.101606      11.284552       6.085819      11.351683          -0.000000
          250              C      36.318334      26.347523      22.369111      -0.082925      34.452633 0.39035695E+03  0.89462054E+04                                 9.261059                            6.621151       0.014393       1.981174                    0.999666      28.567381      81.464977       0.634589       0.421150      -1.059687      -0.027787       0.010104       0.006155       0.030201       0.013911       0.003254      -0.008097       0.032421      -0.025272      -0.022539      -0.003035       0.025575             12.167432      13.183575      -3.686777      -4.505819      12.335230       6.576149      10.983492          -0.000001
          251              C      34.425956      25.053304      21.871595      -0.090523      34.843921 0.40515921E+03  0.93680175E+04                                 9.336074                            6.747062      -0.007731       1.969579                    0.999641      28.893364      82.638263       0.628708       0.421342      -1.060044      -0.000444       0.024637       0.018075       0.030559       0.023294       0.014683       0.007172      -0.016788      -0.020402      -0.025534      -0.007869       0.033402             12.325127      14.712120      -4.484159      -4.740992      12.131481       5.910973      10.131780          -0.000000
          252              C      35.770537      25.290174      21.723374      -0.037438      40.538317 0.41372154E+03  0.95303134E+04                                10.237317                            6.713855      -0.034017       1.997024                    0.999334      26.926175      74.649715       0.650789       0.408571      -1.077853      -0.026556       0.030520       0.019701       0.044998       0.008095      -0.007169      -0.001714       0.005270      -0.008781      -0.009150      -0.003817       0.012968             15.298423      16.814562      -6.444593      -6.869502      15.704477       8.888735      13.376229           0.000000
          253              C      20.894239       5.854127      25.395194       0.196475      37.379996 0.37197153E+03  0.84044976E+04                                 9.976977                            6.542389      -0.058102       2.000267                    0.999694      25.574355      71.904754       0.628217       0.431513      -1.055541      -0.010793      -0.007080      -0.043852       0.045713      -0.005897       0.022519       0.018704       0.031305       0.112505      -0.042536      -0.007619       0.050156             15.528625       8.927479      -0.993700       6.787698      10.583649       4.169066      27.074747           0.000000
          254              C      20.703037       7.089481      25.958587      -0.188047      38.824563 0.43554321E+03  0.10259070E+05                                10.026384                            6.964223       0.057400       1.981738                    0.999669      30.083097      86.975589       0.622707       0.417585      -1.061923       0.006310       0.010955       0.035729       0.037900      -0.016769       0.013197      -0.024570      -0.033159      -0.015504      -0.023548      -0.018854       0.042402             14.290996       8.288924      -0.346951       6.232453      10.807450       4.357068      23.776614           0.000000
          255              C      19.299643       6.471840      22.132418      -0.201344      38.150325 0.43815036E+03  0.10327746E+05                                 9.854701                            6.965363       0.102963       1.995260                    0.999672      30.119568      86.887650       0.625789       0.415237      -1.064260      -0.024402       0.004124      -0.017235       0.030158       0.005961      -0.031698      -0.007399       0.033569       0.014988      -0.023428      -0.019652       0.043080             13.736761      19.691106      -5.339557       6.157706       7.585039      -3.451586      13.934139          -0.000000
          256              C      34.307177      27.104172      26.153917      -0.193058      38.805993 0.44140817E+03  0.10435147E+05                                10.024193                            7.009576       0.086471       1.988437                    0.999726      30.265516      87.747673       0.620688       0.417421      -1.061712       0.017955       0.001976       0.035890       0.040179      -0.005692      -0.000351       0.014635      -0.060633      -0.039247      -0.024433      -0.016877       0.041310             14.264721       7.955612      -0.903610       5.977058      10.059520       2.679516      24.779031           0.000000
          257              C      34.716934      27.372179      27.451138      -0.131803      38.320835 0.42306173E+03  0.98969928E+04                                 9.994155                            6.892000       0.033805       1.976728                    0.999670      29.606011      85.418687       0.621854       0.421035      -1.059303      -0.012255       0.000780      -0.031836       0.034122      -0.017345       0.017055      -0.020165      -0.027018      -0.019545      -0.025554      -0.014110       0.039664             14.491843       7.603887       0.038528       5.903835      10.598946       4.883477      25.272694           0.000001
          258              C      21.699242       6.363971      28.027936       0.057192      43.863238 0.41100387E+03  0.94854441E+04                                10.999268                            6.780595      -0.138825       1.962614                    0.999375      26.746535      75.079166       0.632664       0.419489      -1.067008      -0.001266       0.000427      -0.002573       0.002899      -0.013704       0.011337       0.011799       0.004600       0.058045      -0.029080       0.004179       0.024902             19.036334       9.996897       0.279974       9.969591      11.176121       5.372873      35.935985           0.000000
          259              C      21.094688       7.333245      27.265000      -0.133604      38.357614 0.42280288E+03  0.98860325E+04                                 9.982895                            6.881185       0.045959       1.980473                    0.999677      29.595120      85.270502       0.623738       0.419971      -1.060336      -0.005042      -0.012070      -0.029866       0.032605      -0.011581      -0.003169       0.019162      -0.052255      -0.019946      -0.025317      -0.014662       0.039979             14.440288       8.437026      -0.667320       7.106644       9.699413       2.308986      25.184423           0.000001
          260              C      36.588508      24.351592      20.917925       0.606367      26.971773 0.25696088E+03  0.53302356E+04                                 8.294746                            5.647609       0.044198       2.067699                    0.999403      22.060158      60.802834       0.634356       0.465472      -1.028519       0.040088      -0.038354      -0.033861       0.064998      -0.002687       0.061305      -0.060977       0.011148       0.123496      -0.080076      -0.023022       0.103098             11.661026      12.870262      -3.440668      -5.117319      12.371843       5.605796       9.740973          -0.000000
          261              C      11.506697       9.947260      21.609623       0.611491      27.295368 0.25408062E+03  0.52640170E+04                                 8.387670                            5.628475       0.013711       2.056795                    0.999451      22.119124      61.245025       0.632294       0.467564      -1.025735       0.002980      -0.056685      -0.030908       0.064632       0.051966      -0.030076      -0.041343       0.105847      -0.043608      -0.080276      -0.018516       0.098793             12.216440       6.353080      -4.022019      -0.189151      18.896454       5.673019      11.399786          -0.000000
          262              C      36.869213      11.207895      22.261106      -0.062535      44.138826 0.44001604E+03  0.10289591E+05                                10.828842                            6.924167      -0.036969       1.989101                    0.999283      27.498949      76.720907       0.641030       0.408600      -1.078230      -0.015775       0.043378       0.020057       0.050327      -0.003236       0.015650      -0.000481      -0.015482       0.030664      -0.021060       0.002703       0.018357             17.192119       7.401963      -5.443359      -1.325270      28.491499       9.987189      15.682897           0.000000
          263              C      37.156595      11.422746      23.620372      -0.077476      35.926870 0.40762210E+03  0.94339280E+04                                 9.519926                            6.754829       0.000500       1.972650                    0.999650      28.834716      82.357737       0.630477       0.419761      -1.061640      -0.008090       0.028805      -0.004554       0.030264      -0.009872       0.014554      -0.024863      -0.004141       0.021654      -0.022699      -0.012825       0.035524             13.070621       6.068473      -3.311428      -0.479385      19.872243       6.584830      13.271148           0.000000
          264              C      36.917367      12.642234      24.209809      -0.205401      37.862780 0.43197878E+03  0.10156185E+05                                 9.828748                            6.934751       0.088472       1.992564                    0.999666      30.109575      87.025866       0.624033       0.417475      -1.061789       0.003333      -0.034020      -0.006831       0.034859      -0.001182       0.018331       0.001279       0.008427       0.100888      -0.021861      -0.018166       0.040027             13.614230       6.336424      -4.065567      -0.712160      21.961613       5.577526      12.544653           0.000000
          265              C      36.342346      12.276143      21.554471      -0.075392      35.226245 0.39513327E+03  0.90883999E+04                                 9.415104                            6.667598      -0.014278       1.970377                    0.999639      28.704735      82.156624       0.631155       0.421916      -1.058604       0.001141       0.007487       0.025835       0.026922       0.004506       0.010476      -0.008790       0.024061       0.073346      -0.027326      -0.001839       0.029165             12.963872       6.093521      -3.545948      -0.261893      21.188753       5.663233      11.609341          -0.000000
          266              C      36.415797      13.685350      23.487088       0.211723      37.311689 0.37658733E+03  0.85293631E+04                                 9.955647                            6.589957      -0.042689       2.005182                    0.999591      25.496078      71.614826       0.625352       0.432445      -1.055677      -0.006773       0.038264       0.019186       0.043338      -0.002982      -0.021757       0.025030      -0.052462      -0.002683      -0.040166      -0.004155       0.044320             15.246771       6.104597      -3.279524      -0.716184      25.046106       7.257549      14.589610           0.000000
          267              C      37.811100      16.167030      22.621891      -0.191771      35.941824 0.43213434E+03  0.10143703E+05                                 9.456862                            6.911925       0.183300       2.025751                    0.999737      29.773023      85.514255       0.629387       0.414582      -1.065424       0.015935       0.018633      -0.028628       0.037692      -0.025398       0.006117      -0.004280       0.007483      -0.054279      -0.019327      -0.016417       0.035743             12.382408       9.643511       2.032393      -3.930934      16.806355      -6.466564      10.697359          -0.000000
          268              C      36.594672      16.130332      23.260735       0.211886      35.353841 0.37109611E+03  0.83835679E+04                                 9.613760                            6.553219      -0.139707       1.975282                    0.999512      25.454696      71.669125       0.624754       0.433965      -1.053571      -0.014134      -0.039549       0.026402       0.049608       0.018471      -0.009052      -0.020960      -0.060440       0.049165      -0.043786      -0.001328       0.045114             13.768220       9.125603       1.483800      -3.898351      19.748619      -7.686862      12.430438          -0.000000
          269              C      35.758852      17.190573      23.157325      -0.192837      36.728078 0.42452531E+03  0.99314183E+04                                 9.618180                            6.869195       0.119751       2.005872                    0.999719      29.754118      85.610313       0.628144       0.416811      -1.062874       0.005162       0.038152      -0.013240       0.040713       0.003361      -0.016935       0.003042       0.056342      -0.015927      -0.026703      -0.010882       0.037586             12.811157       8.649954       0.260754      -2.721156      18.398447      -7.489948      11.385070          -0.000000
          270              C      36.069219      18.278838      22.369111      -0.080743      34.369237 0.38923637E+03  0.89141749E+04                                 9.246540                            6.611994       0.013230       1.981282                    0.999635      28.528384      81.326599       0.634974       0.421194      -1.059652       0.003564      -0.028949       0.007066       0.030012      -0.021521       0.005262       0.006529       0.005106      -0.029189      -0.022362      -0.004180       0.026541             12.144702       9.340206       1.465659      -3.431855      16.134708      -7.171311      10.959193          -0.000000
          271              C      38.136234      17.287100      21.871595      -0.091334      34.903183 0.40598781E+03  0.93922610E+04                                 9.348532                            6.755596      -0.008948       1.968867                    0.999646      28.918169      82.739919       0.628063       0.421547      -1.059883      -0.021664      -0.012362       0.018050       0.030789      -0.004642      -0.012864       0.009341       0.049291      -0.017346      -0.026088      -0.006864       0.032952             12.343851       8.899226       1.125359      -2.748827      17.986572      -7.075802      10.145756          -0.000000
          272              C      37.258809      18.333106      21.723374      -0.037051      40.528197 0.41363625E+03  0.95275772E+04                                10.234124                            6.712085      -0.027045       1.999141                    0.999332      26.924261      74.634219       0.651050       0.408439      -1.077971      -0.013841      -0.037505       0.019732       0.044582      -0.005532       0.004883      -0.005747       0.013007      -0.008268      -0.009917      -0.002897       0.012814             15.292525      10.397038       2.741015      -4.261351      22.110186     -10.388685      13.370350          -0.000000
          273              C      35.847070      15.167730      25.395577       0.197750      37.308034 0.37126542E+03  0.83842963E+04                                 9.964278                            6.535827      -0.059765       2.000189                    0.999643      25.548901      71.807638       0.628602       0.431467      -1.055602       0.011396      -0.005885      -0.043453       0.045306      -0.008812      -0.026757       0.009490      -0.025989       0.110752      -0.041477      -0.007269       0.048746             15.502990       9.296851       1.214832      -6.988484      10.190506       3.788141      27.021614           0.000000
          274              C      34.872823      14.384615      25.958587      -0.192427      39.013506 0.43807995E+03  0.10334368E+05                                10.060166                            6.986142       0.058934       1.980991                    0.999654      30.168628      87.303829       0.621474       0.417785      -1.061739      -0.011725      -0.000297       0.034962       0.036877       0.021550       0.015342       0.023390      -0.014794      -0.019470      -0.022845      -0.019266       0.042111             14.343528       9.914044       1.265788      -6.922792       9.246604       3.228841      23.869935           0.000000
          275              C      36.109411      13.478061      22.132418      -0.200095      38.155809 0.43822673E+03  0.10330714E+05                                 9.863153                            6.972294       0.095280       1.993451                    0.999686      30.105657      86.872140       0.624584       0.415991      -1.063704       0.007613      -0.021877      -0.017825       0.029228      -0.018658       0.022440      -0.024976      -0.007554       0.016318      -0.023796      -0.021076       0.044872             13.749935       5.991730      -2.571110      -0.091545      21.307942       7.074406      13.950134          -0.000000
          276              C      36.419522      16.158801      26.153917      -0.193277      38.753046 0.44077435E+03  0.10415504E+05                                10.012161                            7.002091       0.087238       1.988993                    0.999704      30.245076      87.643610       0.621401       0.417129      -1.061991      -0.011358       0.014158       0.036225       0.040518       0.029474      -0.012110      -0.008653       0.021343      -0.039425      -0.024778      -0.017161       0.041939             14.243862       8.739903       1.363302      -5.297686       9.255490       3.832075      24.736192           0.000000
          277              C      35.982543      16.379657      27.451138      -0.132062      38.311647 0.42304496E+03  0.98963259E+04                                 9.988771                            6.888642       0.033173       1.976518                    0.999701      29.614754      85.437755       0.622453       0.420641      -1.059570       0.005403      -0.010598      -0.032506       0.034615       0.021257       0.008976       0.025097      -0.017641      -0.017531      -0.025921      -0.014639       0.040560             14.480698       9.875271       1.278616      -7.169129       8.318534       2.674255      25.248289           0.000001
          278              C      35.003032      15.610109      28.027936       0.057412      43.843448 0.41087052E+03  0.94814164E+04                                10.996508                            6.779958      -0.136003       1.963440                    0.999364      26.737709      75.045954       0.632641       0.419547      -1.066992       0.000482      -0.000463      -0.001947       0.002058       0.006483      -0.015538       0.004608      -0.025347       0.055517      -0.029004       0.004952       0.024053             19.027160      11.120009       0.372650      -9.630441      10.048420       5.945726      35.913050           0.000000
          279              C      34.465892      14.601913      27.265000      -0.130662      38.224119 0.42106505E+03  0.98349921E+04                                 9.959213                            6.866098       0.047288       1.981414                    0.999706      29.536498      85.048879       0.624567       0.419858      -1.060438       0.013541       0.001294      -0.031507       0.034317       0.029141      -0.014018      -0.011253       0.004891      -0.020269      -0.025971      -0.013598       0.039569             14.399453       8.787261       0.882569      -5.536351       9.308620       4.979855      25.102477           0.000001
          280              C      37.662658      19.510781      20.917925       0.604547      27.011150 0.25738441E+03  0.53412149E+04                                 8.302352                            5.652140       0.043453       2.067132                    0.999409      22.079671      60.868941       0.634123       0.465452      -1.028531       0.013237       0.054219      -0.033278       0.064980      -0.002697       0.023061       0.083260      -0.011425       0.123180      -0.079452      -0.023787       0.103239             11.672888       9.524224       1.506406      -2.298027      15.743993      -7.243635       9.750446          -0.000000
          281              C      27.016309      17.361012       2.459626       0.610904      27.305847 0.25415223E+03  0.52658107E+04                                 8.390228                            5.629430       0.008412       2.054986                    0.999485      22.120004      61.246959       0.632221       0.467591      -1.025732      -0.004346      -0.057849      -0.030557       0.065568      -0.051759       0.030826      -0.040936       0.106982      -0.044141      -0.080098      -0.019254       0.099352             12.222320       6.355122       4.024311       0.190214      18.906608       5.678166      11.405231          -0.000000
          282              C      27.335793      18.621647       3.111109      -0.061309      44.089172 0.43942789E+03  0.10272396E+05                                10.820802                            6.919100      -0.039338       1.988647                    0.999314      27.482385      76.661730       0.641326       0.408548      -1.078265       0.015987       0.043334       0.019095       0.049981       0.003667      -0.016057      -0.000432      -0.013963       0.035420      -0.021226       0.001294       0.019932             17.178201       7.396532       5.438175       1.324158      28.466337       9.979003      15.671733           0.000000
          283              C      27.048412      18.836498       4.470375      -0.078356      36.018531 0.40882112E+03  0.94693442E+04                                 9.540274                            6.768071      -0.004363       1.970808                    0.999638      28.869851      82.511871       0.629349       0.420173      -1.061300       0.007877       0.028286      -0.004742       0.029743       0.010154      -0.014921      -0.024366      -0.004431       0.021745      -0.022157      -0.013325       0.035482             13.102460       6.079969       3.317601       0.483240      19.919759       6.612395      13.307651           0.000000
          284              C      27.287640      20.055986       5.059812      -0.204114      37.759852 0.43056565E+03  0.10114568E+05                                 9.807489                            6.919657       0.098262       1.995779                    0.999693      30.072706      86.880359       0.625226       0.417024      -1.062087      -0.003520      -0.033809      -0.007193       0.034744       0.001051      -0.018737       0.001860       0.008679       0.100563      -0.022021      -0.018204       0.040225             13.580773       6.320772       4.050718       0.706775      21.893079       5.562447      12.528468           0.000001
          285              C      27.862659      19.689895       2.404474      -0.077041      35.312845 0.39623503E+03  0.91203700E+04                                 9.432371                            6.678481      -0.011164       1.970666                    0.999639      28.740973      82.298567       0.630395       0.422118      -1.058445      -0.001380       0.008420       0.026937       0.028256      -0.005146      -0.011055      -0.008552       0.026181       0.072645      -0.028372      -0.000954       0.029326             12.991558       6.105326       3.557571       0.264912      21.244587       5.676411      11.624761          -0.000000
          286              C      27.789209      21.099102       4.337091       0.210893      37.352851 0.37707764E+03  0.85427696E+04                                 9.960189                            6.592733      -0.041890       2.005236                    0.999583      25.512777      71.658311       0.625470       0.432246      -1.055857       0.006970       0.037803       0.019408       0.043062       0.002617       0.021463       0.025959      -0.051747      -0.006379      -0.039969      -0.004837       0.044806             15.253533       6.106615       3.281436       0.714750      25.054924       7.257722      14.599060           0.000000
          287              C      13.552906       1.339518       3.471894      -0.191517      35.957797 0.43235975E+03  0.10150432E+05                                 9.462371                            6.916166       0.180630       2.024885                    0.999740      29.774702      85.528270       0.628854       0.414875      -1.065225      -0.014784       0.018537      -0.027752       0.036502       0.024620      -0.005701      -0.004308       0.007711      -0.052964      -0.018697      -0.016022       0.034718             12.390919       9.650273      -2.040716       3.937654      16.813890      -6.473502      10.708594          -0.000000
          288              C      14.769334       1.302820       4.110738       0.209095      35.429559 0.37201144E+03  0.84089014E+04                                 9.623522                            6.558926      -0.140792       1.974889                    0.999540      25.488128      71.768553       0.624860       0.433651      -1.053827       0.013299      -0.040589       0.026534       0.050283      -0.018848       0.008569      -0.020779      -0.062130       0.051466      -0.045041      -0.000385       0.045427             13.784339       9.134523      -1.484975       3.903229      19.772710      -7.697304      12.445785          -0.000000
          289              C      15.605155       2.363061       4.007328      -0.189365      36.589232 0.42255748E+03  0.98736564E+04                                 9.590715                            6.849723       0.125377       2.008119                    0.999724      29.696152      85.385759       0.629539       0.416382      -1.063175      -0.005976       0.036970      -0.013439       0.039789      -0.002682       0.017553       0.002308       0.054633      -0.015695      -0.025508      -0.011728       0.037236             12.771541       8.633996      -0.261551       2.719588      18.329566      -7.460490      11.351062          -0.000000
          290              C      15.294787       3.451326       3.219114      -0.082928      34.452684 0.39036061E+03  0.89463104E+04                                 9.261046                            6.621174       0.014366       1.981161                    0.999666      28.567580      81.465646       0.634589       0.421148      -1.059688      -0.005141      -0.029123       0.006147       0.030205       0.020997      -0.005387       0.006868       0.007887      -0.025288      -0.022544      -0.003037       0.025580             12.167293       9.354480      -1.475917       3.442112      16.164313      -7.189890      10.983086          -0.000000
          291              C      13.227772       2.459588       2.721598      -0.090523      34.843719 0.40515888E+03  0.93680085E+04                                 9.336033                            6.747060      -0.007717       1.969584                    0.999641      28.893367      82.638288       0.628708       0.421342      -1.060044       0.021119      -0.012705       0.018067       0.030558       0.004378       0.013556       0.009129       0.048740      -0.020409      -0.025533      -0.007872       0.033405             12.324946       8.893142      -1.124521       2.748404      17.950306      -7.061016      10.131391          -0.000000
          292              C      14.105197       3.505594       2.573377      -0.037450      40.538359 0.41372622E+03  0.95304483E+04                                10.237302                            6.713889      -0.034019       1.997021                    0.999334      26.926366      74.650361       0.650788       0.408570      -1.077853       0.013154      -0.038265       0.019697       0.045003       0.006327      -0.005064      -0.005354       0.011388      -0.008792      -0.009154      -0.003811       0.012965             15.298171      10.400760      -2.741505       4.262980      22.118083     -10.393074      13.375668          -0.000000
          293              C      28.357937      22.581482       6.245580       0.196601      37.367564 0.37191004E+03  0.84027807E+04                                 9.974991                            6.541937      -0.058232       2.000243                    0.999691      25.572410      71.898439       0.628225       0.431525      -1.055531      -0.011523      -0.005787      -0.043839       0.045696       0.010574       0.027485       0.010111      -0.025736       0.112813      -0.042527      -0.007706       0.050233             15.523598       9.307967      -1.215319       7.001157      10.200798       3.792250      27.062028           0.000000
          294              C      29.332184      21.798367       6.808590      -0.188042      38.815065 0.43542386E+03  0.10255595E+05                                10.024807                            6.963318       0.057142       1.981705                    0.999668      30.080639      86.966758       0.622739       0.417591      -1.061915       0.012686      -0.000003       0.035711       0.037897      -0.022715      -0.014682       0.023684      -0.012470      -0.015450      -0.023504      -0.018856       0.042361             14.287792       9.876190      -1.264675       6.887268       9.217953       3.218171      23.769233           0.000000
          295              C      28.095595      20.891813       2.982421      -0.201350      38.149920 0.43815412E+03  0.10327858E+05                                 9.854642                            6.965398       0.102926       1.995248                    0.999672      30.119670      86.888074       0.625787       0.415237      -1.064260      -0.008632      -0.023189      -0.017235       0.030155       0.017518      -0.022260      -0.023748      -0.006471       0.014984      -0.023432      -0.019649       0.043081             13.736428       5.987301       2.572222       0.089562      21.288508       7.058063      13.933475          -0.000000
          296              C      14.944486       1.331289       7.003920      -0.193036      38.797607 0.44132654E+03  0.10432729E+05                                10.022751                            7.008928       0.086732       1.988542                    0.999727      30.263138      87.738564       0.620717       0.417421      -1.061712       0.010687       0.014610       0.035850       0.040161      -0.029070       0.012429      -0.007631       0.020463      -0.039102      -0.024415      -0.016822       0.041238             14.261494       8.750047      -1.363598       5.307473       9.263774       3.835073      24.770662           0.000000
          297              C      28.222465      23.793409       8.301141      -0.131803      38.317437 0.42304838E+03  0.98965744E+04                                 9.993511                            6.891841       0.033981       1.976786                    0.999670      29.605420      85.415735       0.621870       0.421029      -1.059310      -0.005449      -0.011002      -0.031826       0.034112      -0.020359      -0.008940       0.024838      -0.016539      -0.019526      -0.025531      -0.014116       0.039647             14.490271       9.882607      -1.277545       7.179923       8.318905       2.671239      25.269300           0.000001
          298              C      29.201977      23.023861       8.877939       0.057188      43.861394 0.41100092E+03  0.94853419E+04                                10.998927                            6.780547      -0.138771       1.962631                    0.999375      26.746363      75.078102       0.632671       0.419486      -1.067012      -0.000269      -0.001304      -0.002563       0.002888      -0.004858       0.015886       0.003919      -0.026033       0.058029      -0.029076       0.004179       0.024897             19.035129      11.123236      -0.370580       9.637209      10.048723       5.947126      35.933429           0.000000
          299              C      29.739116      22.015665       8.115003      -0.133588      38.354210 0.42277722E+03  0.98852396E+04                                 9.982210                            6.880894       0.046140       1.980536                    0.999677      29.594020      85.265287       0.623765       0.419961      -1.060347      -0.012976       0.001666      -0.029879       0.032618      -0.028410       0.015004      -0.012332       0.006074      -0.019889      -0.025318      -0.014650       0.039968             14.438887       8.805569      -0.880355       5.552781       9.329634       4.999031      25.181456           0.000001
          300              C      13.701347       4.683269       1.767928       0.606374      26.971269 0.25695915E+03  0.53301868E+04                                 8.294625                            5.647580       0.044216       2.067705                    0.999403      22.060032      60.802266       0.634360       0.465470      -1.028521      -0.013181       0.053891      -0.033864       0.064998       0.003488      -0.022158       0.083581      -0.010227       0.123485      -0.080080      -0.023017       0.103097             11.660701       9.516514      -1.504505       2.296027      15.725074      -7.234247       9.740516          -0.000000
          301              C      27.208924      12.405214       2.459626       0.611469      27.302629 0.25417249E+03  0.52663491E+04                                 8.389109                            5.629480       0.013810       2.056790                    0.999453      22.120388      61.249225       0.632245       0.467562      -1.025745      -0.047663       0.030831      -0.030909       0.064635       0.071892      -0.050748      -0.005239       0.037085      -0.043772      -0.080349      -0.018415       0.098764             12.218801      12.279605      -7.444420       4.818808      12.975134      -3.001174      11.401664          -0.000000
          302              C      28.140924      11.498215       3.111109      -0.062520      44.136924 0.44000354E+03  0.10289229E+05                                10.828535                            6.924066      -0.036970       1.989107                    0.999283      27.498690      76.720003       0.641035       0.408599      -1.078230       0.029686      -0.035346       0.020056       0.050327      -0.008323       0.007405       0.013801       0.002123       0.030684      -0.021063       0.002696       0.018367             17.191410      18.503785     -11.853072       7.985841      17.388018      -6.140923      15.682428           0.000000
          303              C      28.470681      11.639670       4.470375      -0.077470      35.926067 0.40761502E+03  0.94337099E+04                                 9.519772                            6.754756       0.000530       1.972663                    0.999650      28.834360      82.356108       0.630483       0.419759      -1.061643       0.020902      -0.021406      -0.004558       0.030263      -0.006731      -0.014257       0.025031      -0.015035       0.021649      -0.022697      -0.012825       0.035522             13.070383      13.553159      -7.632712       5.462836      12.386965      -3.707566      13.271025           0.000000
          304              C      29.407175      10.822748       5.059812      -0.205403      37.862498 0.43197783E+03  0.10156151E+05                                 9.828681                            6.934733       0.088476       1.992565                    0.999666      30.109532      87.025540       0.624035       0.417474      -1.061790      -0.027795       0.019896      -0.006831       0.034858       0.003057       0.010274       0.015235      -0.006261       0.100888      -0.021861      -0.018165       0.040026             13.614089      14.534180      -8.798529       4.474153      13.763466      -3.405497      12.544622           0.000000
          305              C      28.802620      10.507811       2.404474      -0.075360      35.225963 0.39512001E+03  0.90880241E+04                                 9.415133                            6.667541      -0.014251       1.970401                    0.999639      28.703973      82.154280       0.631149       0.421923      -1.058600       0.007050      -0.002745       0.025828       0.026913       0.012676      -0.002371       0.013456      -0.004228       0.073329      -0.027324      -0.001830       0.029154             12.964092      14.344174      -8.309528       4.773864      12.938415      -3.058674      11.609688          -0.000000
          306              C      30.059755       9.866818       4.337091       0.211726      37.311526 0.37658615E+03  0.85293253E+04                                 9.955608                            6.589943      -0.042683       2.005184                    0.999591      25.495997      71.614431       0.625353       0.432444      -1.055678       0.029751      -0.024998       0.019186       0.043338      -0.024205       0.010797      -0.031357       0.021064      -0.002686      -0.040164      -0.004154       0.044318             15.246711      17.470410      -9.841594       5.927166      13.680078      -4.249053      14.589644           0.000000
          307              C       7.224604       9.834346       3.471894      -0.191765      35.941234 0.43212841E+03  0.10143521E+05                                 9.456744                            6.911871       0.183318       2.025760                    0.999737      29.772755      85.513095       0.629391       0.414581      -1.065426       0.024103       0.004485      -0.028632       0.037694      -0.009458      -0.000647       0.007436      -0.047732      -0.054268      -0.019323      -0.016418       0.035741             12.382160      16.775353      -2.085326      -7.565436       9.673999      -0.171050      10.697127          -0.000000
          308              C       6.584609       8.799238       4.110738       0.211887      35.353653 0.37109545E+03  0.83835456E+04                                 9.613715                            6.553209      -0.139701       1.975284                    0.999512      25.454632      71.668816       0.624756       0.433964      -1.053572      -0.041319       0.007533       0.026401       0.049609      -0.016935      -0.022678       0.002641       0.062210       0.049168      -0.043785      -0.001328       0.045113             13.768056      18.377601      -3.857942      -8.606013      10.496299       0.467324      12.430268          -0.000000
          309              C       7.084894       7.545275       4.007328      -0.192834      36.727696 0.42452233E+03  0.99313263E+04                                 9.618104                            6.869169       0.119761       2.005877                    0.999719      29.753965      85.609642       0.628146       0.416811      -1.062874       0.035619      -0.014607      -0.013243       0.040712       0.026078      -0.005832      -0.016185      -0.022349      -0.015924      -0.026704      -0.010881       0.037585             12.810978      16.186871      -4.090796      -7.846868      10.861194       1.388356      11.384869          -0.000000
          310              C       8.182543       7.269928       3.219114      -0.080739      34.368727 0.38923200E+03  0.89140443E+04                                 9.246432                            6.611948       0.013251       1.981291                    0.999635      28.528202      81.325778       0.634977       0.421193      -1.059653      -0.023291       0.017561       0.007062       0.030012      -0.008549       0.008284       0.001293      -0.039828      -0.029188      -0.022361      -0.004180       0.026541             12.144468      15.705038      -2.209210      -7.926214       9.769441       0.613547      10.958925          -0.000000
          311              C       8.357180       9.555885       2.721598      -0.091328      34.902546 0.40598179E+03  0.93920797E+04                                 9.348403                            6.755539      -0.008921       1.968879                    0.999646      28.917886      82.738722       0.628067       0.421546      -1.059884      -0.021542      -0.012580       0.018046       0.030789       0.019021       0.001661      -0.015812      -0.032688      -0.017344      -0.026089      -0.006862       0.032951             12.343579      16.688913      -3.372162      -7.501965      10.196337       1.157276      10.145489          -0.000000
          312              C       8.824336       8.273009       2.573377      -0.037055      40.527594 0.41363410E+03  0.95275085E+04                                10.233996                            6.712056      -0.027015       1.999152                    0.999332      26.924170      74.633716       0.651054       0.408438      -1.077973      -0.039404       0.006765       0.019730       0.044584       0.002865      -0.002537       0.007103      -0.016088      -0.008274      -0.009919      -0.002896       0.012815             15.292141      21.555145      -3.701295     -11.127112      10.951370       1.503793      13.369909          -0.000000
          313              C      31.059170       8.633096       6.245580       0.197750      37.307931 0.37126488E+03  0.83842791E+04                                 9.964253                            6.535820      -0.059761       2.000190                    0.999643      25.548868      71.807471       0.628603       0.431467      -1.055603       0.000601       0.012812      -0.043453       0.045306      -0.015659      -0.005160      -0.027917      -0.002270       0.110752      -0.041476      -0.007270       0.048746             15.502929      11.019125       0.220434      -0.213552       8.468178      -7.946254      27.021484           0.000000
          314              C      29.893850       8.180931       6.808590      -0.192424      39.013223 0.43807699E+03  0.10334277E+05                                10.060109                            6.986115       0.058945       1.980996                    0.999654      30.168484      87.303204       0.621476       0.417784      -1.061740      -0.006120      -0.010007       0.034962       0.036878       0.004370       0.027926       0.001593       0.044721      -0.019472      -0.022844      -0.019265       0.042109             14.343428      10.509604       0.921893      -0.665112       8.650940      -7.609680      23.869739           0.000000
          315              C      29.727044       9.705124       2.982421      -0.200096      38.155247 0.43821771E+03  0.10330427E+05                                 9.863005                            6.972182       0.095345       1.993475                    0.999686      30.105265      86.870123       0.624596       0.415986      -1.063709      -0.015137       0.017528      -0.017827       0.029227      -0.012597      -0.010409       0.031919      -0.028542       0.016325      -0.023792      -0.021077       0.044868             13.749790      15.251982      -7.917547       6.080873      12.047302      -3.616537      13.950086          -0.000000
          316              C       6.521689       8.633318       7.003920      -0.193276      38.752906 0.44077316E+03  0.10415467E+05                                10.012134                            7.002080       0.087242       1.988995                    0.999704      30.245022      87.643377       0.621401       0.417129      -1.061991       0.006582      -0.016914       0.036226       0.040518       0.023979      -0.013548      -0.006160       0.040378      -0.039427      -0.024777      -0.017161       0.041938             14.243801      10.307224       0.458383       0.669871       7.688132      -6.503943      24.736047           0.000000
          317              C      32.176466       8.144455       8.301141      -0.132060      38.311478 0.42304341E+03  0.98962783E+04                                 9.988735                            6.888625       0.033180       1.976521                    0.999701      29.614687      85.437441       0.622455       0.420641      -1.059570      -0.006477       0.009979      -0.032506       0.034615       0.002990       0.026222      -0.004775       0.045637      -0.017533      -0.025921      -0.014639       0.040560             14.480621       9.814999       1.313383      -1.268560       8.378747      -7.545735      25.248118           0.000001
          318              C      31.020263       7.680948       8.877939       0.057412      43.843293 0.41086978E+03  0.94813930E+04                                10.996474                            6.779948      -0.135997       1.963442                    0.999364      26.737676      75.045776       0.632642       0.419546      -1.066993      -0.000160       0.000649      -0.001947       0.002058      -0.007734      -0.003778      -0.015760       0.023901       0.055518      -0.029004       0.004951       0.024053             19.027069      10.639010       0.650326       0.333951      10.529360     -11.313021      35.912836           0.000000
          319              C      29.878569       7.719870       8.115003      -0.130660      38.223894 0.42106305E+03  0.98349299E+04                                 9.959164                            6.866077       0.047298       1.981418                    0.999706      29.536395      85.048401       0.624569       0.419857      -1.060439       0.007891       0.011079      -0.031507       0.034318       0.016688      -0.016754      -0.006512       0.048028      -0.020270      -0.025970      -0.013597       0.039568             14.399363       9.942566       0.215524       1.544511       8.153240      -7.284499      25.102282           0.000001
          320              C      10.046157       8.033915       1.767928       0.604563      27.010813 0.25738401E+03  0.53412038E+04                                 8.302298                            5.652150       0.043391       2.067113                    0.999409      22.079550      60.868558       0.634120       0.465454      -1.028530       0.053574      -0.015647      -0.033278       0.064980      -0.006292       0.083643      -0.021662       0.001033       0.123167      -0.079463      -0.023779       0.103242             11.672697      15.493463      -1.939989      -7.421973       9.774426       1.631613       9.750202          -0.000000
          321              C      22.820769      14.716303       2.459626       0.611068      27.280883 0.25390972E+03  0.52594067E+04                                 8.383985                            5.625875       0.011965       2.056504                    0.999477      22.111113      61.209598       0.632582       0.467447      -1.025835       0.051657       0.025654      -0.030888       0.065427      -0.020687       0.021024       0.046677      -0.145391      -0.042299      -0.081757      -0.018023       0.099779             12.211173      19.234597       3.418721      -5.005358       6.003348      -2.671757      11.395574          -0.000000
          322              C      21.569285      14.362667       3.111109      -0.061095      44.183394 0.44039589E+03  0.10301892E+05                                10.839953                            6.929848      -0.041442       1.987358                    0.999332      27.511348      76.797359       0.640320       0.408917      -1.077895      -0.044700      -0.007764       0.018127       0.048856       0.005161       0.008771      -0.013419       0.013043       0.034154      -0.021508       0.002011       0.019497             17.212439      27.967876       6.419011      -9.325076       7.968846      -3.850926      15.700594           0.000000
          323              C      21.526910      14.006362       4.470375      -0.078816      35.964034 0.40814017E+03  0.94489560E+04                                 9.526561                            6.759201       0.002541       1.973065                    0.999618      28.853021      82.424358       0.630259       0.419771      -1.061629      -0.028393      -0.007801      -0.005106       0.029884      -0.003103       0.028788      -0.001271       0.018307       0.023041      -0.022513      -0.012990       0.035503             13.080929      19.302074       4.325482      -5.951242       6.656341      -2.881096      13.284372           0.000000
          324              C      20.351188      13.603796       5.059812      -0.201615      37.686889 0.42955295E+03  0.10084902E+05                                 9.797727                            6.913787       0.097983       1.996230                    0.999672      30.032393      86.740382       0.625179       0.417298      -1.061905       0.030920       0.014864      -0.007167       0.035048      -0.002897       0.007367      -0.017389       0.000197       0.101079      -0.022414      -0.017770       0.040184             13.566134      21.485244       4.712170      -5.163529       6.699243      -2.166074      12.513914           0.000000
          325              C      20.380722      14.284823       2.404474      -0.076840      35.281089 0.39582134E+03  0.91083151E+04                                 9.425450                            6.674035      -0.013905       1.970212                    0.999637      28.728665      82.247353       0.630751       0.421997      -1.058539      -0.006751      -0.004771       0.026046       0.027327      -0.008131       0.012629      -0.005296      -0.022570       0.074243      -0.028421      -0.001104       0.029525             12.980522      20.518652       4.771468      -5.043090       6.804304      -2.607206      11.618611          -0.000000
          326              C      19.197039      13.516610       4.337091       0.209769      37.387478 0.37746581E+03  0.85540016E+04                                 9.967317                            6.596776      -0.043615       2.004528                    0.999572      25.525177      71.709876       0.625169       0.432332      -1.055776      -0.036172      -0.012524       0.018673       0.042591       0.020292      -0.033103       0.006262       0.030851      -0.003641      -0.039816      -0.004523       0.044339             15.267112      23.183036       6.571640      -6.652015       8.008881      -3.012488      14.609418           0.000000
          327              C      17.745492      11.067402       3.471894      -0.192998      36.033943 0.43345372E+03  0.10182757E+05                                 9.474990                            6.924325       0.175581       2.022846                    0.999757      29.815305      85.678662       0.628550       0.414804      -1.065247      -0.007977      -0.023245      -0.028240       0.037437      -0.016217       0.006795      -0.002854       0.041068      -0.051465      -0.018431      -0.017335       0.035766             12.409143      13.275329       4.130776       3.644018      13.228849       6.657780      10.723250          -0.000000
          328              C      17.169060      12.139208       4.110738       0.211840      35.375780 0.37134145E+03  0.83908044E+04                                 9.619067                            6.556409      -0.139992       1.975039                    0.999551      25.463818      71.710642       0.624433       0.434100      -1.053450       0.027282       0.032885       0.026167       0.050104       0.035291       0.013282       0.018069      -0.000194       0.050614      -0.043936      -0.000706       0.044642             13.776450      15.820104       5.343999       4.709727      13.073084       7.223372      12.436163          -0.000000
          329              C      15.832954      12.332930       4.007328      -0.191177      36.589982 0.42256371E+03  0.98735643E+04                                 9.590076                            6.849260       0.126065       2.008391                    0.999733      29.697146      85.379845       0.629648       0.416319      -1.063244      -0.030981      -0.023779      -0.013453       0.041307      -0.023853      -0.011401       0.014098      -0.033418      -0.018149      -0.026935      -0.012228       0.039163             12.770254      15.678678       4.327662       5.099463      11.283294       6.084406      11.348790          -0.000000
          330              C      15.045672      11.520011       3.219114      -0.081651      34.397140 0.38957145E+03  0.89237161E+04                                 9.251316                            6.614568       0.017015       1.982304                    0.999622      28.543081      81.375455       0.634893       0.421160      -1.059680       0.026898       0.011399       0.006660       0.029964      -0.013132      -0.003159      -0.008411       0.033827      -0.027236      -0.022767      -0.003188       0.025954             12.152803      13.170711       3.679453       4.498269      12.319513       6.565774      10.968187          -0.000000
          331              C      16.938050      10.225792       2.721598      -0.088301      34.751423 0.40383292E+03  0.93294618E+04                                 9.318203                            6.734371      -0.002632       1.971592                    0.999655      28.850082      82.472721       0.629546       0.421137      -1.060200      -0.000804       0.024897       0.017820       0.030628      -0.023183      -0.013717       0.007065      -0.015447      -0.019398      -0.024580      -0.008043       0.032622             12.299278      14.680103       4.470172       4.727132      12.108329       5.897757      10.109402           0.000000
          332              C      15.593469      10.462662       2.573377      -0.038022      40.600851 0.41440604E+03  0.95502656E+04                                10.248165                            6.719934      -0.034835       1.996434                    0.999329      26.948410      74.733827       0.650401       0.408635      -1.077784       0.023908       0.030868       0.019497       0.043641      -0.007552       0.007495      -0.001360       0.003870      -0.007265      -0.009365      -0.002895       0.012260             15.315903      16.834885       6.452941       6.877731      15.722901       8.899377      13.389923          -0.000000
          333              C      17.628897      13.267953       6.245580       0.197148      37.361501 0.37187452E+03  0.84017617E+04                                 9.974669                            6.542097      -0.052015       2.001955                    0.999659      25.568797      71.886909       0.628150       0.431587      -1.055495       0.011645      -0.006004      -0.043793       0.045710       0.006726      -0.021441       0.019486       0.028232       0.111043      -0.041975      -0.007120       0.049095             15.522255       8.924958       0.994184      -6.785065      10.582333       4.165659      27.059474           0.000000
          334              C      17.819971      14.503233       6.808590      -0.190065      38.896820 0.43654151E+03  0.10289018E+05                                10.040537                            6.973941       0.056069       1.980791                    0.999639      30.117916      87.118600       0.622007       0.417794      -1.061734      -0.006268       0.011819       0.035588       0.038019       0.017502      -0.013088      -0.025607      -0.029712      -0.017142      -0.023043      -0.019788       0.042831             14.311660       8.300740       0.345956      -6.242803      10.821857       4.365211      23.812382           0.000000
          335              C      19.223363      13.885592       2.982421      -0.199364      38.121285 0.43768398E+03  0.10314801E+05                                 9.856652                            6.967210       0.095759       1.993433                    0.999651      30.092540      86.823332       0.624910       0.415899      -1.063754       0.022225       0.004069      -0.018244       0.029040      -0.004851       0.032713      -0.007167       0.034073       0.015352      -0.024531      -0.019413       0.043944             13.740506      19.695616       5.342414      -6.163963       7.588311      -3.453770      13.937593          -0.000000
          336              C      17.056830      12.276660       7.003920      -0.190897      38.651664 0.43942194E+03  0.10375353E+05                                 9.993695                            6.990491       0.087403       1.989477                    0.999696      30.201519      87.476821       0.622043       0.417028      -1.062078      -0.017955       0.001865       0.035414       0.039749       0.005853       0.001092       0.014254      -0.062238      -0.037477      -0.025424      -0.016258       0.041682             14.213656       7.929256       0.902489      -5.949923      10.035468       2.671924      24.676245           0.000000
          337              C      16.647074      12.544667       8.301141      -0.133553      38.461627 0.42495022E+03  0.99530971E+04                                10.022790                            6.911265       0.022856       1.972926                    0.999714      29.662928      85.658119       0.620408       0.421510      -1.058914       0.011501       0.000801      -0.032712       0.034684       0.017578      -0.016763      -0.020887      -0.027512      -0.017795      -0.025307      -0.014943       0.040250             14.537544       7.625540      -0.043077      -5.923979      10.627303       4.907302      25.359790           0.000001
          338              C      16.823767      13.777723       8.877939       0.057833      43.826600 0.41073740E+03  0.94777797E+04                                10.992840                            6.778331      -0.136604       1.963333                    0.999362      26.738047      75.049914       0.632778       0.419481      -1.067011       0.001320       0.000119      -0.002842       0.003136       0.014111      -0.011070       0.010991       0.000958       0.054252      -0.028395       0.005073       0.023322             19.019518       9.990787      -0.278451      -9.961616      11.167037       5.363586      35.900731           0.000000
          339              C      17.428321      14.746997       8.115003      -0.132712      38.283540 0.42189650E+03  0.98592394E+04                                 9.969472                            6.873321       0.047252       1.981316                    0.999661      29.562706      85.144216       0.624180       0.419912      -1.060407       0.005798      -0.012371      -0.030719       0.033620       0.011633       0.002770       0.018303      -0.052973      -0.019669      -0.025733      -0.013875       0.039608             14.415928       8.424062       0.667444      -7.092062       9.688307       2.304705      25.135414           0.000001
          340              C      14.775497       9.524080       1.767928       0.604545      27.002990 0.25732278E+03  0.53394751E+04                                 8.299093                            5.650384       0.044214       2.067444                    0.999477      22.079335      60.860123       0.634420       0.465274      -1.028656      -0.039703      -0.039938      -0.033969       0.065767       0.003026      -0.060975      -0.061174       0.012451       0.123112      -0.079893      -0.023172       0.103065             11.667020      12.876533       3.443212       5.119949      12.379076       5.609009       9.745452          -0.000000
          341              C      40.049927      24.663562      16.690371       0.610953      27.290342 0.25400847E+03  0.52618644E+04                                 8.385394                            5.626626       0.013098       2.056818                    0.999482      22.113350      61.214413       0.632609       0.467390      -1.025886      -0.048020      -0.031924       0.030892       0.065417      -0.073316       0.050958      -0.005118       0.037013      -0.042299      -0.081789      -0.018034       0.099823             12.213902      12.274598       7.440828      -4.818006      12.968766      -3.000884      11.398341          -0.000000
          342              C      28.140927       3.329297      16.038888      -0.061080      44.184195 0.44039801E+03  0.10301950E+05                                10.840027                            6.929844      -0.041470       1.987338                    0.999332      27.511604      76.798011       0.640323       0.408915      -1.077897       0.029078       0.034801      -0.018138       0.048843       0.008232      -0.007194       0.014299       0.002372       0.034080      -0.021476       0.002006       0.019471             17.212700      18.527533      11.869550      -7.997511      17.409707      -6.150542      15.700860           0.000000
          343              C      28.470683       3.187842      14.679622      -0.078795      35.962902 0.40812515E+03  0.94485110E+04                                 9.526367                            6.759076       0.002554       1.973077                    0.999618      28.852377      82.421803       0.630266       0.419771      -1.061631       0.020953       0.020685       0.005117       0.029885       0.006372       0.013294       0.025560      -0.014530       0.023048      -0.022509      -0.012988       0.035497             13.080711      13.563436       7.638323      -5.470664      12.394425      -3.713403      13.284271           0.000000
          344              C      29.407177       4.004764      14.090185      -0.201612      37.686344 0.42954689E+03  0.10084713E+05                                 9.797609                            6.913724       0.098002       1.996239                    0.999672      30.032086      86.738965       0.625185       0.417297      -1.061908      -0.028330      -0.019345       0.007168       0.035045      -0.001364      -0.011377       0.015073      -0.005115       0.101076      -0.022414      -0.017769       0.040183             13.565970      14.476382       8.758473      -4.457597      13.707719      -3.388693      12.513808           0.000001
          345              C      28.802624       4.319701      16.745523      -0.076824      35.280997 0.39581292E+03  0.91080679E+04                                 9.425435                            6.673968      -0.013854       1.970235                    0.999637      28.728242      82.245756       0.630754       0.421997      -1.058540       0.007514       0.003456      -0.026045       0.027326      -0.013862       0.001740       0.013583      -0.002820       0.074244      -0.028445      -0.001079       0.029524             12.980648      14.365104       8.324266      -4.779673      12.957990      -3.064027      11.618850          -0.000000
          346              C      30.059757       4.960694      14.812906       0.209780      37.387120 0.37746186E+03  0.85538850E+04                                 9.967252                            6.596743      -0.043609       2.004532                    0.999572      25.524965      71.709039       0.625170       0.432332      -1.055776       0.028931       0.025063      -0.018673       0.042589       0.023499      -0.011125      -0.031799       0.019719      -0.003645      -0.039813      -0.004519       0.044333             15.267028      17.493517       9.856371      -5.934908      13.698238      -4.254585      14.609330           0.000000
          347              C       7.224607       4.993166      15.678103      -0.192997      36.033689 0.43345144E+03  0.10182684E+05                                 9.474929                            6.924298       0.175596       2.022851                    0.999757      29.815203      85.678117       0.628553       0.414803      -1.065249       0.024122      -0.004715       0.028241       0.037439       0.009673       0.000925       0.007311      -0.048624      -0.051464      -0.018431      -0.017334       0.035765             12.409006      16.817651       2.085507       7.587672       9.686288      -0.173073      10.723079          -0.000000
          348              C      32.266612       6.028274      15.039259       0.211835      35.375773 0.37134270E+03  0.83908355E+04                                 9.619049                            6.556411      -0.139983       1.975041                    0.999551      25.463831      71.710575       0.624435       0.434099      -1.053451      -0.042120      -0.007184      -0.026168       0.050105       0.017562       0.022293       0.002468       0.061223       0.050612      -0.043936      -0.000709       0.044645             13.776353      18.387779       3.861499       8.610361      10.505291       0.467054      12.435989          -0.000000
          349              C      32.766897       7.282237      15.142669      -0.191175      36.589704 0.42256123E+03  0.98734871E+04                                 9.590015                            6.849234       0.126077       2.008396                    0.999733      29.697036      85.379315       0.629650       0.416318      -1.063245       0.036084       0.014942       0.013454       0.041308      -0.026397       0.006508      -0.016922      -0.024608      -0.018149      -0.026935      -0.012227       0.039163             12.770116      16.129847       4.067065       7.818833      10.831907       1.374031      11.348594          -0.000000
          350              C       8.182546       7.557584      15.930883      -0.081648      34.396807 0.38956815E+03  0.89236174E+04                                 9.251249                            6.614536       0.017024       1.982309                    0.999622      28.542926      81.374790       0.634895       0.421160      -1.059681      -0.023321      -0.017594      -0.006660       0.029963       0.008081      -0.008865       0.001470      -0.039657      -0.027233      -0.022767      -0.003186       0.025953             12.152662      15.718640       2.208284       7.935118       9.771338       0.612706      10.968008          -0.000000
          351              C       8.357183       5.271627      16.428399      -0.088298      34.751108 0.40382946E+03  0.93293578E+04                                 9.318138                            6.734338      -0.002623       1.971597                    0.999655      28.849916      82.472016       0.629549       0.421137      -1.060201      -0.021160       0.013144      -0.017819       0.030627      -0.018280      -0.000741      -0.015411      -0.032430      -0.019394      -0.024580      -0.008041       0.032620             12.299148      16.622383       3.348680       7.471042      10.165810       1.144926      10.109250           0.000000
          352              C       8.824339       6.554503      16.576620      -0.038017      40.600413 0.41440222E+03  0.95501514E+04                                10.248082                            6.719899      -0.034823       1.996439                    0.999329      26.948258      74.733197       0.650404       0.408634      -1.077785      -0.038686      -0.005271      -0.019496       0.043640      -0.002100       0.002568       0.007171      -0.015015      -0.007261      -0.009363      -0.002897       0.012260             15.315703      21.589036       3.707941      11.145742      10.968387       1.506573      13.389688          -0.000000
          353              C      31.059172       6.194416      12.904417       0.197147      37.361303 0.37187430E+03  0.84017517E+04                                 9.974618                            6.542089      -0.052007       2.001958                    0.999659      25.568760      71.886679       0.628152       0.431587      -1.055496      -0.000622      -0.013085       0.043794       0.045711       0.015586       0.006155      -0.028311      -0.002468       0.111046      -0.041974      -0.007121       0.049095             15.522005      11.028900      -0.220568       0.215008       8.478208      -7.958702      27.058906           0.000000
          354              C      29.893851       6.646581      12.341407      -0.190063      38.896404 0.43653873E+03  0.10288930E+05                                10.040449                            6.973912       0.056087       1.980798                    0.999639      30.117776      87.117932       0.622010       0.417793      -1.061735      -0.007102       0.011340      -0.035589       0.038021      -0.004115      -0.028719       0.001470       0.045169      -0.017146      -0.023042      -0.019788       0.042830             14.311384      10.491080      -0.918697       0.658992       8.631292      -7.588852      23.811780           0.000000
          355              C      29.727047       5.122388      16.167576      -0.199358      38.120504 0.43767188E+03  0.10314429E+05                                 9.856489                            6.967092       0.095811       1.993456                    0.999651      30.092021      86.821030       0.624919       0.415897      -1.063757      -0.014635      -0.017212       0.018246       0.029040       0.012323       0.010149       0.031909      -0.025441       0.015353      -0.024525      -0.019414       0.043939             13.740342      15.241576       7.913727      -6.073036      12.042011      -3.611296      13.937440          -0.000000
          356              C       6.521690       6.194194      12.146077      -0.190891      38.650992 0.43941631E+03  0.10375181E+05                                 9.993565                            6.990441       0.087425       1.989486                    0.999696      30.201281      87.475807       0.622046       0.417027      -1.062079       0.007368       0.016480      -0.035415       0.039750      -0.024027       0.012888      -0.006179       0.041260      -0.037490      -0.025426      -0.016260       0.041686             14.213284      10.290358      -0.460761      -0.661033       7.674067      -6.488513      24.675428           0.000000
          357              C       6.494467       6.683057      10.848856      -0.133549      38.460845 0.42494548E+03  0.99529515E+04                                10.022631                            6.911218       0.022876       1.972935                    0.999714      29.662722      85.657174       0.620412       0.421509      -1.058915      -0.006443      -0.009561       0.032713       0.034685      -0.003125      -0.026469      -0.004072       0.044198      -0.017800      -0.025304      -0.014943       0.040247             14.537033       9.839389      -1.321322       1.287807       8.413049      -7.583613      25.358662           0.000001
          358              C      31.020263       7.146564      10.272058       0.057834      43.825684 0.41073591E+03  0.94777331E+04                                10.992669                            6.778317      -0.136610       1.963332                    0.999362      26.737977      75.049578       0.632779       0.419481      -1.067011      -0.000762      -0.001083       0.002840       0.003133       0.007470       0.003982      -0.015084       0.023960       0.054255      -0.028395       0.005071       0.023324             19.018692      10.631584      -0.648563      -0.335788      10.525646     -11.308243      35.898847           0.000000
          359              C      29.878570       7.107642      11.034994      -0.132709      38.282909 0.42189278E+03  0.98591255E+04                                 9.969344                            6.873283       0.047263       1.981321                    0.999661      29.562548      85.143492       0.624183       0.419911      -1.060408       0.007814      -0.011206       0.030722       0.033622      -0.017121       0.017235      -0.006750       0.046633      -0.019674      -0.025731      -0.013876       0.039607             14.415516       9.950128      -0.213721      -1.550048       8.161927      -7.293999      25.134494           0.000001
          360              C      10.046160       6.793597      17.382069       0.604545      27.002888 0.25732214E+03  0.53394571E+04                                 8.299067                            5.650376       0.044221       2.067447                    0.999477      22.079287      60.859915       0.634421       0.465274      -1.028657       0.054438       0.014415       0.033969       0.065766       0.006904      -0.083466      -0.022219      -0.000983       0.123115      -0.079892      -0.023174       0.103066             11.666945      15.485244       1.937006       7.417434       9.770234       1.629488       9.745356          -0.000000
          361              C      35.661772      22.352473      16.690371       0.610705      27.321460 0.25432502E+03  0.52702322E+04                                 8.393262                            5.631268       0.008475       2.054908                    0.999485      22.124603      61.262536       0.632136       0.467579      -1.025749       0.052294      -0.025139       0.030591       0.065593       0.020440      -0.020038       0.047207      -0.143078      -0.043980      -0.080095      -0.019244       0.099339             12.227644      19.263497      -3.424858       5.015930       6.010082      -2.675413      11.409352          -0.000000
          362              C      34.410288      22.706109      16.038888      -0.061236      44.086290 0.43939553E+03  0.10271470E+05                                10.820406                            6.918887      -0.039412       1.988640                    0.999313      27.481473      76.659014       0.641329       0.408553      -1.078259      -0.045504       0.007820      -0.019088       0.049961      -0.004212      -0.008402      -0.013690       0.013370       0.035447      -0.021239       0.001301       0.019938             17.177455      27.907737      -6.403984       9.303209       7.954001      -3.842291      15.670627           0.000000
          363              C      34.367913      23.062414      14.679622      -0.078354      36.017644 0.40881214E+03  0.94690662E+04                                 9.540101                            6.767974      -0.004279       1.970840                    0.999638      28.869394      82.509751       0.629358       0.420170      -1.061304      -0.028433       0.007319       0.004741       0.029740       0.003158      -0.028559      -0.000736       0.019798       0.021736      -0.022157      -0.013321       0.035478             13.102281      19.332652      -4.333950       5.968172       6.666696      -2.887665      13.307494           0.000000
          364              C      33.192191      23.464980      14.090185      -0.204111      37.759365 0.43056131E+03  0.10114432E+05                                 9.807387                            6.919611       0.098266       1.995783                    0.999693      30.072493      86.879352       0.625230       0.417023      -1.062088       0.031037      -0.013856       0.007191       0.034742       0.004282      -0.007757      -0.017156      -0.002521       0.100549      -0.022018      -0.018204       0.040221             13.580624      21.507755      -4.717569       5.170566       6.705753      -2.169106      12.528364           0.000000
          365              C      33.221725      22.783953      16.745523      -0.077025      35.313072 0.39622762E+03  0.91201654E+04                                 9.432475                            6.678459      -0.011202       1.970665                    0.999639      28.740527      82.297391       0.630390       0.422123      -1.058441      -0.006601       0.005402      -0.026929       0.028248       0.008769      -0.012927      -0.005293      -0.022009       0.072623      -0.028372      -0.000943       0.029315             12.991889      20.541243      -4.776816       5.048605       6.809294      -2.608896      11.625129          -0.000000
          366              C      32.038042      23.552166      14.812906       0.210905      37.352503 0.37707396E+03  0.85426622E+04                                 9.960134                            6.592705      -0.041893       2.005237                    0.999583      25.512583      71.657582       0.625471       0.432247      -1.055857      -0.036222       0.012862      -0.019409       0.043060      -0.021093       0.033209       0.005611       0.030392      -0.006382      -0.039965      -0.004831       0.044795             15.253483      23.159562      -6.564096       6.642780       8.001844      -3.009866      14.599043           0.000000
          367              C      17.745495       3.760110      15.678103      -0.191517      35.957669 0.43235829E+03  0.10150385E+05                                 9.462338                            6.916148       0.180642       2.024889                    0.999740      29.774638      85.527923       0.628856       0.414874      -1.065225      -0.008662       0.022074       0.027751       0.036503       0.015650      -0.006581      -0.002783       0.038786      -0.052963      -0.018696      -0.016022       0.034718             12.390861      13.255612      -4.122256      -3.637341      13.208424       6.646817      10.708548          -0.000000
          368              C      30.010063      24.929568      15.039259       0.209093      35.429547 0.37201155E+03  0.84089019E+04                                 9.623510                            6.558922      -0.140788       1.974890                    0.999540      25.488121      71.768458       0.624861       0.433650      -1.053828       0.028501      -0.031811      -0.026536       0.050283      -0.036327      -0.013712       0.017811      -0.001582       0.051466      -0.045041      -0.000387       0.045428             13.784306      15.827090      -5.348921      -4.714409      13.080060       7.228928      12.445769          -0.000000
          369              C      28.673957      24.735846      15.142669      -0.189361      36.588988 0.42255487E+03  0.98735767E+04                                 9.590666                            6.849699       0.125385       2.008123                    0.999724      29.696025      85.385213       0.629540       0.416381      -1.063175      -0.029030       0.023661       0.013439       0.039789       0.022316       0.010775       0.014046      -0.031962      -0.015694      -0.025508      -0.011727       0.037235             12.771458      15.679080      -4.329033      -5.101126      11.284312       6.085419      11.350982          -0.000000
          370              C      15.045675       3.307501      15.930883      -0.082926      34.452464 0.39035828E+03  0.89462402E+04                                 9.261000                            6.621150       0.014375       1.981165                    0.999666      28.567469      81.465158       0.634591       0.421148      -1.059689       0.027791      -0.010109      -0.006147       0.030205       0.013913       0.003255      -0.008100       0.032421      -0.025285      -0.022543      -0.003035       0.025579             12.167213      13.183595      -3.686660      -4.505522      12.335034       6.575844      10.983008          -0.000000
          371              C      16.938053       4.601720      16.428399      -0.090522      34.843548 0.40515717E+03  0.93679561E+04                                 9.335996                            6.747043      -0.007713       1.969586                    0.999641      28.893279      82.637893       0.628710       0.421342      -1.060045       0.000444      -0.024641      -0.018068       0.030559       0.023294       0.014684       0.007174      -0.016788      -0.020407      -0.025533      -0.007871       0.033404             12.324879      14.712082      -4.484085      -4.740764      12.131226       5.910646      10.131328          -0.000000
          372              C      15.593472       4.364850      16.576620      -0.037448      40.538116 0.41372420E+03  0.95303874E+04                                10.237255                            6.713870      -0.034011       1.997024                    0.999334      26.926283      74.650004       0.650789       0.408570      -1.077854       0.026561      -0.030524      -0.019697       0.045002       0.008095      -0.007168      -0.001710       0.005263      -0.008789      -0.009153      -0.003812       0.012965             15.298063      16.814435      -6.444436      -6.869099      15.704192       8.888304      13.375562          -0.000000
          373              C      30.469898      23.800823      12.904417       0.196593      37.367688 0.37191179E+03  0.84028269E+04                                 9.974998                            6.541943      -0.058225       2.000243                    0.999691      25.572469      71.898546       0.628226       0.431524      -1.055532       0.010772       0.007085       0.043840       0.045696      -0.005857       0.022501       0.018748       0.031179       0.112826      -0.042528      -0.007709       0.050237             15.523624       8.925112      -0.994262       6.784788      10.583679       4.167064      27.062081           0.000000
          374              C      30.660972      22.565543      12.341407      -0.188044      38.815030 0.43542364E+03  0.10255585E+05                                10.024788                            6.963307       0.057160       1.981710                    0.999668      30.080637      86.966621       0.622741       0.417590      -1.061916      -0.006343      -0.010989      -0.035712       0.037899      -0.016757       0.013170      -0.024557      -0.033111      -0.015453      -0.023506      -0.018856       0.042362             14.287769       8.287274      -0.347315       6.230655      10.806844       4.355443      23.769189           0.000000
          375              C      32.064366      23.183184      16.167576      -0.201350      38.149497 0.43814613E+03  0.10327607E+05                                 9.854541                            6.965309       0.102980       1.995269                    0.999672      30.119313      86.886362       0.625795       0.415234      -1.064263       0.024394      -0.004121       0.017235       0.030151       0.005959      -0.031692      -0.007403       0.033568       0.014986      -0.023427      -0.019647       0.043074             13.736392      19.690768      -5.339489       6.157338       7.584946      -3.451478      13.933462          -0.000000
          376              C      17.056832       2.550852      12.146077      -0.193035      38.797487 0.44132556E+03  0.10432697E+05                                10.022720                            7.008914       0.086741       1.988544                    0.999727      30.263107      87.738352       0.620719       0.417420      -1.061713      -0.017996      -0.001950      -0.035851       0.040162      -0.005674      -0.000395       0.014578      -0.060584      -0.039104      -0.024416      -0.016823       0.041239             14.261449       7.954418      -0.904247       5.974995      10.059359       2.678857      24.770569           0.000000
          377              C      16.647075       2.282845      10.848856      -0.131802      38.317302 0.42304689E+03  0.98965290E+04                                 9.993488                            6.891830       0.033978       1.976787                    0.999670      29.605326      85.415370       0.621870       0.421029      -1.059310       0.012252      -0.000782       0.031825       0.034111      -0.017339       0.017039      -0.020162      -0.026992      -0.019523      -0.025530      -0.014115       0.039645             14.490238       7.603436       0.038331       5.903316      10.598039       4.882364      25.269239           0.000001
          378              C      29.664767      23.291053      10.272058       0.057197      43.861199 0.41099867E+03  0.94852782E+04                                10.998906                            6.780536      -0.138776       1.962630                    0.999375      26.746271      75.077832       0.632670       0.419487      -1.067011       0.001263      -0.000419       0.002562       0.002887      -0.013701       0.011334       0.011797       0.004603       0.058018      -0.029072       0.004180       0.024892             19.035095       9.996412       0.279985       9.968961      11.175507       5.372481      35.933366           0.000000
          379              C      30.269321      22.321779      11.034994      -0.133587      38.354089 0.42277575E+03  0.98851955E+04                                 9.982191                            6.880885       0.046135       1.980536                    0.999677      29.593936      85.264970       0.623765       0.419962      -1.060347       0.005045       0.012069       0.029879       0.032617      -0.011573      -0.003178       0.019160      -0.052244      -0.019886      -0.025317      -0.014649       0.039966             14.438866       8.436208      -0.667108       7.105681       9.698970       2.309314      25.181421           0.000001
          380              C      14.775501       5.303432      17.382069       0.606374      26.971213 0.25695884E+03  0.53301783E+04                                 8.294611                            5.647576       0.044217       2.067706                    0.999403      22.060008      60.802163       0.634360       0.465470      -1.028521      -0.040080       0.038361       0.033864       0.064998      -0.002685       0.061304      -0.060980       0.011155       0.123487      -0.080080      -0.023017       0.103098             11.660659      12.869960      -3.440610      -5.116994      12.371550       5.605504       9.740467          -0.000000
          381              C      39.857312      19.707764      16.690371       0.611474      27.302334 0.25417036E+03  0.52662921E+04                                 8.389051                            5.629461       0.013804       2.056791                    0.999453      22.120235      61.248660       0.632246       0.467563      -1.025745      -0.002875       0.056693       0.030907       0.064634       0.052005      -0.029914      -0.041328       0.105979      -0.043778      -0.080348      -0.018419       0.098767             12.218711       6.354170      -4.023371      -0.189721      18.900353       5.673810      11.401611          -0.000000
          382              C      14.494796      18.447129      16.038888      -0.062509      44.136016 0.43999465E+03  0.10288960E+05                                10.828373                            6.923986      -0.036939       1.989121                    0.999283      27.498361      76.718635       0.641041       0.408598      -1.078231       0.015766      -0.043379      -0.020054       0.050324      -0.003240       0.015651      -0.000491      -0.015467       0.030677      -0.021055       0.002691       0.018364             17.191181       7.401835      -5.443357      -1.325335      28.489361       9.986394      15.682346           0.000000
          383              C      14.207414      18.232278      14.679622      -0.077472      35.925660 0.40761172E+03  0.94336063E+04                                 9.519685                            6.754720       0.000554       1.972673                    0.999650      28.834185      82.355263       0.630486       0.419758      -1.061644       0.008090      -0.028803       0.004555       0.030262      -0.009878       0.014545      -0.024859      -0.004138       0.021659      -0.022692      -0.012825       0.035517             13.070246       6.068370      -3.311377      -0.479488      19.871397       6.584795      13.270972           0.000000
          384              C      14.446642      17.012790      14.090185      -0.205381      37.860661 0.43196208E+03  0.10155685E+05                                 9.828365                            6.934610       0.088466       1.992572                    0.999666      30.108883      87.023151       0.624040       0.417474      -1.061790      -0.003325       0.034022       0.006827       0.034859      -0.001183       0.018324       0.001281       0.008421       0.100870      -0.021857      -0.018160       0.040017             13.613526       6.336280      -4.065411      -0.712245      21.960084       5.577544      12.544213           0.000000
          385              C      15.021663      17.378881      16.745523      -0.075355      35.225689 0.39511448E+03  0.90878584E+04                                 9.415076                            6.667492      -0.014241       1.970408                    0.999639      28.703683      82.153074       0.631152       0.421923      -1.058601      -0.001147      -0.007480      -0.025826       0.026912       0.004507       0.010464      -0.008783       0.024073       0.073316      -0.027323      -0.001825       0.029149             12.964117       6.093593      -3.546080      -0.262032      21.188914       5.663806      11.609843          -0.000000
          386              C      14.948212      15.969674      14.812906       0.211722      37.313014 0.37658674E+03  0.85293296E+04                                 9.955928                            6.589997      -0.042696       2.005192                    0.999591      25.495533      71.612748       0.625345       0.432451      -1.055676       0.006780      -0.038274      -0.019198       0.043352      -0.002986      -0.021754       0.025041      -0.052471      -0.002671      -0.040167      -0.004167       0.044334             15.247769       6.104932      -3.279972      -0.716686      25.047086       7.259448      14.591289           0.000000
          387              C      13.552909      13.487994      15.678103      -0.191765      35.941235 0.43212468E+03  0.10143409E+05                                 9.456729                            6.911837       0.183371       2.025779                    0.999737      29.772618      85.512497       0.629393       0.414581      -1.065426      -0.015939      -0.018638       0.028627       0.037695      -0.025399       0.006109      -0.004279       0.007487      -0.054250      -0.019314      -0.016424       0.035738             12.382214       9.643498       2.032265      -3.931104      16.805620      -6.466352      10.697524          -0.000000
          388              C      14.769337      13.524692      15.039259       0.211870      35.355078 0.37110512E+03  0.83838127E+04                                 9.614039                            6.553335      -0.139585       1.975324                    0.999510      25.454617      71.668810       0.624744       0.433969      -1.053569       0.014128       0.039544      -0.026413       0.049609       0.018472      -0.009044      -0.020967      -0.060435       0.049184      -0.043786      -0.001332       0.045118             13.768894       9.126082       1.484244      -3.899176      19.748111      -7.687823      12.432490          -0.000000
          389              C      15.605157      12.464451      15.142669      -0.192831      36.727410 0.42452200E+03  0.99313227E+04                                 9.618062                            6.869172       0.119783       2.005884                    0.999719      29.754005      85.609939       0.628144       0.416812      -1.062873      -0.005164      -0.038159       0.013239       0.040719       0.003357      -0.016926       0.003052       0.056344      -0.015953      -0.026704      -0.010879       0.037582             12.810934       8.649825       0.260938      -2.721137      18.397609      -7.490150      11.385367          -0.000000
          390              C      15.294790      11.376186      15.930883      -0.080734      34.368438 0.38922709E+03  0.89139000E+04                                 9.246383                            6.611908       0.013283       1.981305                    0.999635      28.527949      81.324797       0.634979       0.421194      -1.059654      -0.003564       0.028949      -0.007067       0.030012      -0.021520       0.005260       0.006527       0.005109      -0.029171      -0.022359      -0.004178       0.026537             12.144441       9.340063       1.465658      -3.431803      16.134126      -7.171213      10.959134          -0.000000
          391              C      13.227775      12.367924      16.428399      -0.091323      34.902269 0.40597748E+03  0.93919514E+04                                 9.348348                            6.755500      -0.008912       1.968884                    0.999646      28.917705      82.737973       0.628070       0.421545      -1.059885       0.021665       0.012366      -0.018047       0.030790      -0.004644      -0.012862       0.009344       0.049288      -0.017335      -0.026089      -0.006860       0.032949             12.343547       8.899111       1.125319      -2.748859      17.985850      -7.075583      10.145678          -0.000000
          392              C      14.105200      11.321918      16.576620      -0.037052      40.527351 0.41363099E+03  0.95274150E+04                                10.233951                            6.712025      -0.026998       1.999158                    0.999332      26.924054      74.633204       0.651057       0.408437      -1.077974       0.013843       0.037506      -0.019730       0.044582      -0.005535       0.004883      -0.005748       0.013006      -0.008267      -0.009919      -0.002896       0.012815             15.292131      10.396887       2.740970      -4.261316      22.109365     -10.388367      13.370142          -0.000000
          393              C      15.516939      14.487146      12.904800       0.197704      37.317649 0.37129771E+03  0.83851908E+04                                 9.965836                            6.536071      -0.059285       2.000340                    0.999644      25.549679      71.810055       0.628598       0.431462      -1.055608      -0.011360       0.005905       0.043374       0.045224      -0.008752      -0.026674       0.009402      -0.026003       0.110388      -0.041383      -0.007176       0.048559             15.507171       9.297463       1.213445      -6.991191      10.191351       3.789553      27.032699           0.000000
          394              C      16.491186      15.270409      12.341407      -0.192534      39.026261 0.43824435E+03  0.10339195E+05                                10.062404                            6.987506       0.058572       1.980833                    0.999651      30.172340      87.318012       0.621407       0.417791      -1.061737       0.011704       0.000321      -0.034966       0.036874       0.021536       0.015336       0.023388      -0.014748      -0.019413      -0.022840      -0.019248       0.042088             14.347739       9.915897       1.265121      -6.925715       9.248206       3.229846      23.879115           0.000000
          395              C      15.254598      16.176963      16.167576      -0.200092      38.155226 0.43821051E+03  0.10330203E+05                                 9.862956                            6.972101       0.095395       1.993492                    0.999686      30.104994      86.868781       0.624603       0.415983      -1.063712      -0.007609       0.021878       0.017832       0.029232      -0.018657       0.022435      -0.024973      -0.007544       0.016340      -0.023787      -0.021079       0.044866             13.749905       5.991676      -2.571151      -0.091695      21.307497       7.074728      13.950541          -0.000000
          396              C      14.944487      13.496223      12.146077      -0.193322      38.761624 0.44086088E+03  0.10418055E+05                                10.013576                            7.002742       0.087185       1.988945                    0.999706      30.247663      87.653086       0.621377       0.417125      -1.061994       0.011390      -0.014148      -0.036278       0.040571       0.029538      -0.012139      -0.008660       0.021430      -0.039493      -0.024841      -0.017190       0.042031             14.246970       8.740829       1.362547      -5.299204       9.255839       3.833493      24.744242           0.000000
          397              C      15.381466      13.275367      10.848856      -0.132060      38.315048 0.42305996E+03  0.98967927E+04                                 9.989404                            6.888812       0.033077       1.976483                    0.999701      29.615439      85.441024       0.622437       0.420647      -1.059563      -0.005410       0.010597       0.032514       0.034623       0.021265       0.008968       0.025104      -0.017631      -0.017555      -0.025938      -0.014629       0.040566             14.482189       9.876192       1.278706      -7.170286       8.318903       2.674141      25.251471           0.000001
          398              C      16.360977      14.044915      10.272058       0.057410      43.845270 0.41087483E+03  0.94815521E+04                                10.996822                            6.780006      -0.136026       1.963431                    0.999365      26.737910      75.046950       0.632637       0.419548      -1.066990      -0.000478       0.000466       0.001953       0.002064       0.006481      -0.015537       0.004603      -0.025347       0.055515      -0.029002       0.004952       0.024051             19.028244      11.120507       0.372696      -9.630995      10.048916       5.946082      35.915309           0.000000
          399              C      16.898117      15.053111      11.034994      -0.130650      38.225961 0.42107312E+03  0.98352540E+04                                 9.959548                            6.866187       0.047224       1.981387                    0.999706      29.537048      85.051521       0.624558       0.419860      -1.060433      -0.013536      -0.001292       0.031507       0.034316       0.029143      -0.014024      -0.011236       0.004886      -0.020271      -0.025975      -0.013590       0.039566             14.400222       8.787298       0.882509      -5.536248       9.309210       4.980612      25.104158           0.000001
          400              C      13.701351      10.144243      17.382069       0.604564      27.010792 0.25738371E+03  0.53411949E+04                                 8.302292                            5.652146       0.043391       2.067114                    0.999409      22.079523      60.868433       0.634121       0.465454      -1.028530      -0.013236      -0.054220       0.033278       0.064980      -0.002699       0.023061       0.083268      -0.011415       0.123170      -0.079463      -0.023780       0.103243             11.672710       9.524113       1.506437      -2.298003      15.743718      -7.243476       9.750300          -0.000000
          401              N      23.384368       7.255031      33.413681      -0.187917      52.130543 0.44876663E+03  0.10427321E+05                                11.657720                            6.762022      -0.190102       1.989706                    0.998061      26.104236      69.962253       0.689906       0.382088      -1.108946       0.018718      -0.003769      -0.007412       0.020482      -0.009852       0.049254      -0.001851      -0.156748       0.121767      -0.114779       0.052511       0.062268             19.283457       8.325158       0.270932       6.301165      24.712760       2.440618      24.812454           0.000000
          402              N      20.272865      20.603570      33.413681      -0.187807      52.094291 0.44841876E+03  0.10416622E+05                                11.652351                            6.758628      -0.190266       1.989916                    0.998154      26.089258      69.900274       0.690237       0.382001      -1.109073      -0.012230      -0.014827      -0.007820       0.020750      -0.063664      -0.027098      -0.041888       0.094620       0.121106      -0.115319       0.052308       0.063011             19.274809      20.374358      -7.228375      -1.037992      12.651092      -6.673207      24.798977           0.000000
          403              N      33.388791      16.623941      33.413681      -0.187684      52.080179 0.44841813E+03  0.10416454E+05                                11.648398                            6.757597      -0.187703       1.990685                    0.998126      26.092134      69.904173       0.690457       0.381885      -1.109173      -0.007387       0.017844      -0.007396       0.020681       0.072869      -0.023308       0.044579       0.062155       0.121547      -0.115540       0.052742       0.062797             19.265690      20.830819       6.953809      -5.256938      12.178460       4.235108      24.787791           0.000000
          404              N      20.272863      23.878966      24.036310      -0.187684      52.080217 0.44841821E+03  0.10416457E+05                                11.648406                            6.757599      -0.187703       1.990685                    0.998126      26.092135      69.904190       0.690457       0.381885      -1.109173      -0.011761       0.015319       0.007396       0.020681       0.063348       0.026952      -0.042476       0.095134       0.121546      -0.115540       0.052743       0.062797             19.265705      20.363785       7.223493       1.039296      12.645555      -6.670172      24.787775           0.000000
          405              N      20.547789       5.617331      24.036310      -0.187704      52.115350 0.44855685E+03  0.10421245E+05                                11.655359                            6.760345      -0.189689       1.989881                    0.998063      26.100085      69.947466       0.690005       0.382078      -1.108952      -0.006041      -0.018079       0.007440       0.020462      -0.072741       0.023054       0.043544       0.061299       0.121610      -0.114701       0.052517       0.062184             19.279618      20.845353      -6.957928       5.265282      12.184169       4.235276      24.809330           0.000000
          406              N      36.225366      14.986241      24.036310      -0.187807      52.094351 0.44841882E+03  0.10416624E+05                                11.652362                            6.758629      -0.190266       1.989916                    0.998154      26.089259      69.900288       0.690237       0.382001      -1.109072       0.018956       0.003179       0.007819       0.020750       0.009139      -0.049826      -0.002523      -0.157579       0.121106      -0.115319       0.052309       0.063011             19.274857       8.321967      -0.269902      -6.298178      24.703589       2.437621      24.799017           0.000000
          407              N      27.979641      22.399993       4.886313      -0.187918      52.130334 0.44876622E+03  0.10427308E+05                                11.657682                            6.762018      -0.190102       1.989707                    0.998061      26.104224      69.962185       0.689907       0.382088      -1.108946      -0.018719       0.003768       0.007409       0.020482      -0.009851       0.049254      -0.001851      -0.156748       0.121772      -0.114780       0.052512       0.062268             19.283256       8.325081       0.270922       6.301051      24.712654       2.440537      24.812033           0.000000
          408              N      31.091144       9.051454       4.886313      -0.187802      52.093775 0.44841521E+03  0.10416515E+05                                11.652263                            6.758593      -0.190252       1.989922                    0.998154      26.089147      69.899791       0.690241       0.382000      -1.109074       0.012231       0.014825       0.007819       0.020749      -0.063663      -0.027098      -0.041888       0.094617       0.121105      -0.115317       0.052307       0.063009             19.274638      20.374132      -7.228318      -1.037926      12.651018      -6.673177      24.798766           0.000000
          409              N      17.975218      13.031083       4.886313      -0.187684      52.080274 0.44841816E+03  0.10416455E+05                                11.648415                            6.757598      -0.187703       1.990685                    0.998126      26.092136      69.904187       0.690457       0.381885      -1.109173       0.007388      -0.017843       0.007397       0.020680       0.072869      -0.023308       0.044579       0.062154       0.121547      -0.115540       0.052742       0.062798             19.265813      20.830879       6.953801      -5.257026      12.178500       4.235148      24.788061           0.000000
          410              N      31.091146       5.776058      14.263684      -0.187679      52.079562 0.44841365E+03  0.10416318E+05                                11.648292                            6.757554      -0.187686       1.990692                    0.998126      26.091992      69.903556       0.690461       0.381884      -1.109174       0.011762      -0.015317      -0.007397       0.020680       0.063346       0.026952      -0.042475       0.095131       0.121542      -0.115536       0.052741       0.062795             19.265500      20.363503       7.223422       1.039155      12.645465      -6.670170      24.787533           0.000000
          411              N      30.816220      24.037693      14.263684      -0.187911      52.129754 0.44876172E+03  0.10427171E+05                                11.657586                            6.761975      -0.190084       1.989714                    0.998061      26.104074      69.961549       0.689911       0.382087      -1.108947       0.006092       0.018096      -0.007411       0.020481      -0.072797       0.023024       0.043579       0.061309       0.121764      -0.114776       0.052510       0.062265             19.283104      20.850203      -6.960476       5.264085      12.187239       4.236568      24.811870           0.000000
          412              N      15.138643      14.668783      14.263684      -0.187619      52.076738 0.44819683E+03  0.10410111E+05                                11.649327                            6.756640      -0.189693       1.990152                    0.998156      26.084802      69.882317       0.690392       0.381965      -1.109106      -0.018941      -0.003192      -0.007876       0.020761       0.009145      -0.049818      -0.002510      -0.157499       0.121016      -0.115268       0.052293       0.062976             19.269824       8.320078      -0.270460      -6.297145      24.694831       2.439285      24.794562           0.000000
          413              O      24.963426      13.177657      35.204971      -0.537836      33.054566 0.43902891E+03  0.10013397E+05                                 8.130749                            6.361968       0.521791       2.232179                    0.998161      26.427821      67.239139       0.776778       0.345717      -1.152001      -0.023652      -0.009642       0.000645       0.025551       0.021048       0.012052      -0.050265       0.005255      -0.140687      -0.077753       0.023483       0.054271             10.604649       7.762001       5.438142      -0.109946      17.433314       0.571816       6.618633           0.000000
          414              O      23.903915      12.439915      37.037626      -0.587646      34.988540 0.47260791E+03  0.10979863E+05                                 8.428735                            6.587532       0.571883       2.230442                    0.998648      27.331564      70.185536       0.765657       0.344331      -1.153144      -0.003508      -0.010971      -0.032488       0.034469      -0.036212      -0.008401       0.010457       0.064534       0.182437      -0.079178       0.015009       0.064169             10.910570       5.784867       0.502579      -0.216995      10.662518       6.437641      16.284326          -0.000000
          415              O      36.714611      24.168178      36.866425      -0.568281      35.118943 0.46201025E+03  0.10653420E+05                                 8.428069                            6.485764       0.618071       2.253183                    0.998691      26.866336      68.322178       0.777977       0.341430      -1.157706       0.011545       0.017372      -0.011956       0.024042       0.054569      -0.044606       0.004194      -0.023769       0.004076      -0.075791       0.009268       0.066522             11.195495       7.681551       3.624531      -1.540428      16.832234      -6.458661       9.072701          -0.000000
          416              O      38.852509      24.885904      36.913534      -0.542307      33.651469 0.45592642E+03  0.10491213E+05                                 8.194404                            6.485695       0.479726       2.215889                    0.998297      26.548963      67.715431       0.769353       0.345979      -1.152467      -0.018291       0.008902      -0.003984       0.020728      -0.032599       0.024829       0.041030       0.068692       0.013282      -0.077168       0.029057       0.048111             10.144370      12.077352      -4.099135       4.359238       9.740497      -3.622840       8.615260          -0.000000
          417              O      24.612481      16.274753      35.204971      -0.537665      33.103782 0.43976575E+03  0.10035029E+05                                 8.140907                            6.369025       0.515120       2.229965                    0.998134      26.440689      67.301648       0.775985       0.345904      -1.151775       0.002952       0.025849       0.001844       0.026082      -0.007941      -0.050229       0.015577      -0.038562      -0.135752      -0.077437       0.023267       0.054170             10.619370      10.321105      -6.918634       0.551944      14.910322      -0.192074       6.626684           0.000000
          418              O      24.503333      17.561188      37.037626      -0.588538      34.990487 0.47267857E+03  0.10981757E+05                                 8.428422                            6.587628       0.567174       2.228997                    0.998665      27.337519      70.198312       0.765732       0.344289      -1.153196      -0.007511       0.008399      -0.031424       0.033383       0.045984       0.012707       0.001861       0.030900       0.177542      -0.078356       0.015938       0.062418             10.909339       9.006356      -2.362207       5.682499       7.438154      -3.029166      16.283507          -0.000000
          419              O      41.095960      22.843933      36.866425      -0.567536      35.037923 0.46084358E+03  0.10619024E+05                                 8.412215                            6.475319       0.624025       2.255435                    0.998708      26.844987      68.227456       0.779067       0.341193      -1.157992       0.009425      -0.019075      -0.012899       0.024881      -0.037904       0.026013       0.036806      -0.082472       0.001895      -0.075984       0.009035       0.066950             11.170769      11.377272      -5.759305      -4.808222      13.082597       4.551804       9.052439          -0.000000
          420              O      40.648579      20.633596      36.913534      -0.541819      33.657398 0.45599688E+03  0.10493452E+05                                 8.196167                            6.486832       0.478439       2.215411                    0.998322      26.550562      67.725967       0.769157       0.346047      -1.152388       0.018073       0.011958      -0.004145       0.022064       0.047114       0.023864      -0.041462       0.023315       0.009907      -0.077923       0.029045       0.048878             10.147115      13.880151       3.061949      -5.319307       7.943705      -1.963912       8.617490          -0.000000
          421              O      27.470118      15.030132      35.204971      -0.537715      33.112394 0.43987557E+03  0.10038201E+05                                 8.142821                            6.370111       0.519442       2.231234                    0.998154      26.441808      67.307597       0.775862       0.345936      -1.151744       0.020383      -0.015818       0.001738       0.025860      -0.012941       0.038300       0.035110       0.033521      -0.135726      -0.076915       0.022765       0.054150             10.622808      19.762399       1.472494      -0.443739       5.477747      -0.382135       6.628279           0.000000
          422              O      28.638777      14.481440      37.037626      -0.588583      34.986963 0.47259597E+03  0.10979111E+05                                 8.427094                            6.586256       0.570051       2.229904                    0.998669      27.337754      70.191442       0.765968       0.344206      -1.153291       0.010927       0.002208      -0.031338       0.033262      -0.009867      -0.004671      -0.012355      -0.095349       0.177228      -0.078479       0.015939       0.062540             10.908388       9.874846       1.860444      -5.464641       6.568107      -3.406944      16.282211          -0.000000
          423              O      37.758456      19.711696      36.866425      -0.567527      35.088657 0.46156145E+03  0.10640331E+05                                 8.422836                            6.482292       0.624154       2.255086                    0.998703      26.857992      68.288921       0.778254       0.341396      -1.157751      -0.021383       0.000988      -0.012641       0.024859      -0.016075       0.019073      -0.040714       0.107106       0.004076      -0.075963       0.009324       0.066639             11.187358      17.670648       2.147251       6.358161       6.825372       1.892883       9.066055          -0.000000
          424              O      36.067938      21.204307      36.913534      -0.542129      33.650089 0.45587735E+03  0.10489890E+05                                 8.194644                            6.485738       0.474651       2.214493                    0.998363      26.547200      67.712171       0.769274       0.346021      -1.152423       0.001773      -0.021014      -0.004265       0.021516      -0.013872      -0.048179       0.000205      -0.090865       0.012366      -0.077497       0.029466       0.048031             10.144923       6.774382       1.038384       0.957919      15.045408       5.586998       8.614979          -0.000000
          425              O      11.771478       5.966519      22.245020      -0.537716      33.112392 0.43987544E+03  0.10038197E+05                                 8.142820                            6.370109       0.519443       2.231235                    0.998154      26.441812      67.307601       0.775863       0.345936      -1.151744       0.003506      -0.025562      -0.001737       0.025859       0.008045       0.049556       0.015614      -0.039177      -0.135724      -0.076914       0.022764       0.054150             10.622811      10.324123       6.921689      -0.552809      14.916042      -0.193224       6.628267           0.000000
          426              O      11.662329       4.680084      20.412365      -0.588585      34.987059 0.47259748E+03  0.10979155E+05                                 8.427110                            6.586266       0.570050       2.229902                    0.998669      27.337796      70.191589       0.765967       0.344206      -1.153291      -0.007376      -0.008360       0.031339       0.033263      -0.046220      -0.013035       0.002132       0.030581       0.177228      -0.078478       0.015938       0.062540             10.908396       9.006008       2.362094      -5.682831       7.436984      -3.029048      16.282196          -0.000000
          427              O      41.095956      21.638603      20.583566      -0.567535      35.089327 0.46157111E+03  0.10640614E+05                                 8.422952                            6.482368       0.624123       2.255073                    0.998703      26.858203      68.289752       0.778248       0.341397      -1.157750       0.009830       0.019019       0.012642       0.024863       0.038343      -0.025722       0.036874      -0.081396       0.004078      -0.075964       0.009323       0.066641             11.187543      11.396471       5.769873       4.818488      13.099969       4.559944       9.066189          -0.000000
          428              O      40.648576      23.848940      20.536457      -0.542174      33.652211 0.45590664E+03  0.10490728E+05                                 8.194968                            6.485922       0.474652       2.214470                    0.998365      26.548041      67.714746       0.769268       0.346018      -1.152426       0.017347      -0.012032       0.004280       0.021540      -0.046277      -0.023951      -0.041822       0.021357       0.012380      -0.077506       0.029497       0.048009             10.145430      13.877355      -3.062546       5.317992       7.943216      -1.964207       8.615719          -0.000000
          429              O      14.629114       7.211140      22.245020      -0.537831      33.054125 0.43902295E+03  0.10013225E+05                                 8.130669                            6.361920       0.521801       2.232185                    0.998161      26.427693      67.238636       0.776782       0.345717      -1.152002       0.020174       0.015664      -0.000645       0.025549       0.012800      -0.037507       0.035571       0.033827      -0.140689      -0.077755       0.023484       0.054271             10.604520      19.724789      -1.468688       0.440231       5.470210      -0.381119       6.618561           0.000000
          430              O      15.797773       7.759832      20.412365      -0.587643      34.988229 0.47260329E+03  0.10979727E+05                                 8.428678                            6.587495       0.571895       2.230447                    0.998648      27.331479      70.185177       0.765660       0.344330      -1.153145       0.011253      -0.002445       0.032487       0.034468       0.009838       0.004855      -0.012504      -0.094992       0.182437      -0.079180       0.015010       0.064169             10.910505       9.878287      -1.860772       5.466628       6.568987      -3.406712      16.284240          -0.000000
          431              O      37.758452      24.770840      20.583566      -0.568331      35.120921 0.46203322E+03  0.10654072E+05                                 8.428353                            6.485886       0.618167       2.253196                    0.998691      26.867076      68.324231       0.777977       0.341426      -1.157711      -0.020840      -0.001290       0.011979       0.024071       0.017013      -0.018642      -0.040748       0.106381       0.004079      -0.075803       0.009294       0.066509             11.196104      17.684485      -2.150058      -6.364310       6.830386       1.895373       9.073440          -0.000000
          432              O      36.067934      23.278229      20.536457      -0.542276      33.651744 0.45592601E+03  0.10491213E+05                                 8.194503                            6.485731       0.479632       2.215868                    0.998296      26.548692      67.715017       0.769343       0.345983      -1.152463       0.001448       0.020274       0.003962       0.020708       0.013449       0.047948       0.001000      -0.090824       0.013282      -0.077174       0.029048       0.048126             10.144555       6.774752      -1.037511      -0.957843      15.043383       5.586911       8.615530          -0.000000
          433              O      12.122423       9.063615      22.245020      -0.537666      33.103712 0.43976470E+03  0.10034998E+05                                 8.140889                            6.369012       0.515122       2.229966                    0.998134      26.440687      67.301590       0.775986       0.345904      -1.151775      -0.023863       0.010369      -0.001842       0.026083      -0.020669      -0.011624      -0.051288       0.005526      -0.135750      -0.077436       0.023266       0.054170             10.619344       7.771278      -5.446484       0.109635      17.460092       0.574016       6.626663           0.000000
          434              O      11.062912       9.801357      20.412365      -0.588539      34.990553 0.47267941E+03  0.10981781E+05                                 8.428432                            6.587633       0.567175       2.228997                    0.998665      27.337547      70.198401       0.765732       0.344289      -1.153196      -0.003519       0.010706       0.031425       0.033384       0.036371       0.007964       0.010074       0.064195       0.177542      -0.078356       0.015937       0.062418             10.909346       5.784477      -0.502055       0.217902      10.660061       6.435780      16.283499          -0.000000
          435              O      36.714607      20.314358      20.583566      -0.567503      35.039325 0.46085670E+03  0.10619425E+05                                 8.412554                            6.475494       0.623969       2.255430                    0.998708      26.844786      68.227748       0.779040       0.341202      -1.157982       0.011808      -0.017682       0.012877       0.024858      -0.054666       0.044883       0.004121      -0.024421       0.001888      -0.075986       0.009031       0.066955             11.171408       7.668889      -3.618404       1.538076      16.792271      -6.440535       9.053062          -0.000000
          436              O      38.852505      19.596632      20.536457      -0.541825      33.657691 0.45600099E+03  0.10493571E+05                                 8.196215                            6.486862       0.478460       2.215416                    0.998322      26.550661      67.726319       0.769155       0.346047      -1.152387      -0.019399      -0.009666       0.004146       0.022067       0.033654      -0.023975       0.041393       0.069942       0.009908      -0.077920       0.029042       0.048877             10.147201      12.079647       4.101548      -4.360457       9.744426      -3.624748       8.617530          -0.000000
          437              O      26.400583      16.477367       3.095023      -0.537843      33.054203 0.43902481E+03  0.10013274E+05                                 8.130660                            6.361918       0.521832       2.232191                    0.998161      26.427822      67.238905       0.776785       0.345715      -1.152004       0.023649       0.009647      -0.000651       0.025550       0.021046       0.012052      -0.050264       0.005253      -0.140694      -0.077754       0.023484       0.054270             10.604492       7.761917       5.438050      -0.109957      17.432992       0.571783       6.618568           0.000000
          438              O      27.460094      17.215109       1.262368      -0.587639      34.988183 0.47260225E+03  0.10979697E+05                                 8.428674                            6.587490       0.571876       2.230442                    0.998648      27.331432      70.185044       0.765660       0.344330      -1.153145       0.003508       0.010970       0.032482       0.034464      -0.036215      -0.008403       0.010455       0.064537       0.182435      -0.079180       0.015011       0.064169             10.910467       5.784822       0.502561      -0.217014      10.662421       6.437570      16.284157          -0.000000
          439              O      14.649398       5.486846       1.433569      -0.568279      35.118763 0.46200814E+03  0.10653359E+05                                 8.428037                            6.485748       0.618078       2.253186                    0.998691      26.866287      68.321997       0.777978       0.341430      -1.157706      -0.011544      -0.017374       0.011951       0.024041       0.054570      -0.044606       0.004195      -0.023769       0.004077      -0.075791       0.009269       0.066523             11.195422       7.681534       3.624542      -1.540426      16.832103      -6.458582       9.072629          -0.000000
          440              O      12.511500       4.769120       1.386460      -0.542306      33.651364 0.45592541E+03  0.10491184E+05                                 8.194388                            6.485689       0.479727       2.215890                    0.998297      26.548938      67.715358       0.769353       0.345979      -1.152467       0.018291      -0.008904       0.003978       0.020729      -0.032599       0.024829       0.041030       0.068694       0.013282      -0.077169       0.029058       0.048111             10.144323      12.077322      -4.099088       4.359217       9.740418      -3.622796       8.615229          -0.000000
          441              O      26.751528      13.380271       3.095023      -0.537585      33.100416 0.43971181E+03  0.10033484E+05                                 8.140325                            6.368611       0.515351       2.230065                    0.998133      26.439468      67.297331       0.776015       0.345902      -1.151777      -0.002934      -0.025808      -0.001786       0.026035      -0.007908      -0.050230       0.015569      -0.038526      -0.135821      -0.077448       0.023308       0.054140             10.618559      10.320638      -6.918142       0.551981      14.908916      -0.192363       6.626122           0.000000
          442              O      26.860804      12.093762       1.261985      -0.588640      34.998453 0.47284147E+03  0.10986388E+05                                 8.429567                            6.588619       0.567849       2.229131                    0.998669      27.340030      70.205373       0.765706       0.344274      -1.153219       0.007590      -0.008287       0.031315       0.033270       0.045943       0.012746       0.002048       0.030705       0.177543      -0.078277       0.015805       0.062472             10.910968       9.007169      -2.362838       5.682811       7.439570      -3.030695      16.286165          -0.000000
          443              O      10.268049       6.811091       1.433569      -0.567528      35.037280 0.46083385E+03  0.10618739E+05                                 8.412099                            6.475239       0.624027       2.255438                    0.998708      26.844790      68.226659       0.779075       0.341192      -1.157994      -0.009427       0.019068       0.012895       0.024875      -0.037903       0.026018       0.036807      -0.082472       0.001895      -0.075988       0.009039       0.066949             11.170601      11.377098      -5.759213      -4.808132      13.082384       4.551753       9.052322          -0.000000
          444              O      10.715430       9.021428       1.386460      -0.541826      33.656599 0.45598880E+03  0.10493215E+05                                 8.196018                            6.486763       0.478505       2.215437                    0.998319      26.550452      67.725426       0.769163       0.346045      -1.152389      -0.018072      -0.011965       0.004151       0.022068       0.047111       0.023859      -0.041462       0.023327       0.009921      -0.077920       0.029045       0.048875             10.146852      13.879954       3.061746      -5.319016       7.943519      -1.963688       8.617084          -0.000000
          445              O      23.893891      14.624892       3.095023      -0.537724      33.112798 0.43988144E+03  0.10038371E+05                                 8.142888                            6.370155       0.519448       2.231233                    0.998154      26.441965      67.308154       0.775859       0.345936      -1.151743      -0.020388       0.015821      -0.001742       0.025865      -0.012941       0.038298       0.035110       0.033523      -0.135728      -0.076913       0.022764       0.054150             10.622909      19.762592       1.472536      -0.443787       5.477789      -0.382138       6.628348           0.000000
          446              O      22.725232      15.173584       1.262368      -0.588577      34.986766 0.47259288E+03  0.10979022E+05                                 8.427066                            6.586237       0.570043       2.229903                    0.998669      27.337659      70.191142       0.765968       0.344206      -1.153291      -0.010927      -0.002208       0.031334       0.033258      -0.009868      -0.004669      -0.012355      -0.095353       0.177227      -0.078481       0.015941       0.062540             10.908356       9.874820       1.860426      -5.464638       6.568078      -3.406911      16.282170          -0.000000
          447              O      13.605553       9.943328       1.433569      -0.567538      35.088246 0.46155993E+03  0.10640283E+05                                 8.422736                            6.482261       0.624170       2.255087                    0.998703      26.858111      68.289084       0.778260       0.341394      -1.157754       0.021388      -0.000990       0.012641       0.024864      -0.016068       0.019076      -0.040710       0.107101       0.004089      -0.075958       0.009323       0.066636             11.187123      17.670137       2.147297       6.357872       6.825399       1.892914       9.065832          -0.000000
          448              O      15.296071       8.450717       1.386460      -0.542124      33.649963 0.45587533E+03  0.10489832E+05                                 8.194627                            6.485725       0.474644       2.214492                    0.998363      26.547141      67.711986       0.769275       0.346021      -1.152423      -0.001768       0.021013       0.004261       0.021514      -0.013873      -0.048181       0.000203      -0.090864       0.012365      -0.077499       0.029469       0.048030             10.144914       6.774341       1.038415       0.957917      15.045398       5.587033       8.615004          -0.000000
          449              O      39.592531      23.688505      16.054974      -0.537607      33.107928 0.43981806E+03  0.10036565E+05                                 8.142111                            6.369724       0.519266       2.231203                    0.998151      26.440420      67.303064       0.775880       0.345939      -1.151741      -0.003485       0.025557       0.001752       0.025853       0.008004       0.049539       0.015590      -0.039115      -0.135780      -0.076902       0.022810       0.054092             10.621660      10.323255       6.920734      -0.552778      14.913887      -0.193305       6.627836           0.000000
          450              O      39.701680      24.974792      17.888012      -0.588791      35.005218 0.47286837E+03  0.10987004E+05                                 8.430111                            6.588184       0.569404       2.229643                    0.998663      27.342579      70.208461       0.765851       0.344209      -1.153290       0.007446       0.008457      -0.031411       0.033371      -0.046166      -0.012985       0.002181       0.030507       0.177077      -0.078384       0.015904       0.062479             10.913193       9.009238       2.363812      -5.685622       7.440120      -3.032586      16.290222          -0.000000
          451              O      10.268053       8.016421      17.716428      -0.567535      35.087960 0.46155598E+03  0.10640168E+05                                 8.422684                            6.482230       0.624178       2.255091                    0.998703      26.858041      68.288802       0.778263       0.341394      -1.157754      -0.009836      -0.019017      -0.012640       0.024863       0.038342      -0.025719       0.036876      -0.081383       0.004089      -0.075960       0.009324       0.066636             11.187015      11.396084       5.769499       4.818162      13.099250       4.559551       9.065712          -0.000000
          452              O      10.715433       5.806084      17.763537      -0.542122      33.649744 0.45587273E+03  0.10489756E+05                                 8.194586                            6.485704       0.474651       2.214495                    0.998363      26.547081      67.711746       0.769276       0.346021      -1.152423      -0.017313       0.012037      -0.004260       0.021513      -0.046282      -0.023915      -0.041828       0.021403       0.012366      -0.077500       0.029470       0.048031             10.144834      13.876809      -3.062237       5.317398       7.942772      -1.963916       8.614922          -0.000000
          453              O      36.734895      22.443884      16.054974      -0.537665      33.048666 0.43894329E+03  0.10010968E+05                                 8.129827                            6.361383       0.521848       2.232241                    0.998163      26.425581      67.232111       0.776806       0.345721      -1.151997      -0.020201      -0.015656       0.000658       0.025567       0.012803      -0.037502       0.035582       0.033776      -0.140694      -0.077761       0.023515       0.054246             10.603301      19.722306      -1.468698       0.440630       5.469792      -0.381033       6.617806           0.000000
          454              O      35.566236      21.895044      17.888012      -0.587686      34.992910 0.47272415E+03  0.10983109E+05                                 8.429188                            6.588105       0.571977       2.230454                    0.998646      27.333186      70.188735       0.765674       0.344306      -1.153179      -0.011243       0.002357      -0.032397       0.034373       0.009782       0.004936      -0.012655      -0.094902       0.182699      -0.079176       0.014853       0.064322             10.911127       9.878956      -1.860714       5.467688       6.569482      -3.406332      16.284944          -0.000000
          455              O      13.605557       4.884184      17.716428      -0.568278      35.118617 0.46200636E+03  0.10653307E+05                                 8.428011                            6.485734       0.618081       2.253188                    0.998691      26.866251      68.321851       0.777979       0.341430      -1.157706       0.020818       0.001311      -0.011951       0.024040       0.016993      -0.018670      -0.040728       0.106401       0.004076      -0.075792       0.009269       0.066523             11.195370      17.683330      -2.150016      -6.363462       6.830202       1.895223       9.072579          -0.000000
          456              O      15.296075       6.376795      17.763537      -0.542306      33.651266 0.45592417E+03  0.10491148E+05                                 8.194367                            6.485678       0.479729       2.215891                    0.998297      26.548926      67.715287       0.769354       0.345979      -1.152467      -0.001435      -0.020292      -0.003979       0.020729       0.013446       0.047947       0.000987      -0.090811       0.013283      -0.077169       0.029058       0.048111             10.144277       6.774715      -1.037618      -0.957808      15.042939       5.586539       8.615177          -0.000000
          457              O      39.241586      20.591409      16.054974      -0.537596      33.099920 0.43970694E+03  0.10033338E+05                                 8.140206                            6.368551       0.515418       2.230085                    0.998134      26.439489      67.297116       0.776023       0.345899      -1.151780       0.023817      -0.010370       0.001794       0.026038      -0.020633      -0.011634      -0.051282       0.005569      -0.135824      -0.077447       0.023312       0.054135             10.618346       7.770457      -5.445749       0.109375      17.458558       0.574239       6.626025           0.000000
          458              O      40.301097      19.853519      17.888012      -0.588632      34.997875 0.47283378E+03  0.10986162E+05                                 8.429467                            6.588562       0.567852       2.229135                    0.998669      27.339849      70.204706       0.765710       0.344274      -1.153219       0.003379      -0.010714      -0.031308       0.033263       0.036271       0.008148       0.010013       0.064229       0.177538      -0.078281       0.015810       0.062471             10.910828       5.785140      -0.502638       0.216727      10.661429       6.436726      16.285913          -0.000000
          459              O      14.649402       9.340666      17.716428      -0.567528      35.037148 0.46083216E+03  0.10618689E+05                                 8.412072                            6.475224       0.624033       2.255441                    0.998708      26.844766      68.226533       0.779076       0.341191      -1.157994      -0.011800       0.017698      -0.012895       0.024875      -0.054663       0.044885       0.004129      -0.024415       0.001896      -0.075989       0.009039       0.066949             11.170563       7.668410      -3.617983       1.537873      16.790924      -6.439857       9.052355          -0.000000
          460              O      12.511504      10.058392      17.763537      -0.541825      33.656463 0.45598650E+03  0.10493148E+05                                 8.195993                            6.486744       0.478508       2.215439                    0.998319      26.550419      67.725282       0.769165       0.346045      -1.152389       0.019397       0.009669      -0.004150       0.022067       0.033656      -0.023978       0.041394       0.069936       0.009921      -0.077921       0.029046       0.048875             10.146839      12.079159       4.101403      -4.360144       9.744240      -3.624571       8.617118          -0.000000
          461              O      25.682009      14.827515      37.920058      -1.040158      57.641646 0.12901727E+04  0.38323418E+05                                11.236617                           10.496468      -0.009926       1.916833                    0.998204      37.466098     106.909381       0.643902       0.320236      -1.180528      -0.000300       0.000197      -0.000597       0.000696      -0.000550      -0.000175       0.000056      -0.000432       0.023415      -0.004495      -0.003314       0.007808             13.157325      13.280134       0.000359       0.000241      13.281026      -0.000413      12.910815           0.000000
          462              O      12.841005       7.413757      19.529933      -1.040158      57.641672 0.12901736E+04  0.38323451E+05                                11.236619                           10.496471      -0.009926       1.916833                    0.998204      37.466110     106.909415       0.643902       0.320236      -1.180528      -0.000022       0.000358       0.000597       0.000697      -0.000461      -0.000039      -0.000179      -0.000736       0.023413      -0.004493      -0.003314       0.007807             13.157319      13.281113      -0.000192      -0.000263      13.280048       0.000405      12.910796           0.000000
          463              O      25.682000      14.827509       0.379936      -1.040158      57.642190 0.12901857E+04  0.38323936E+05                                11.236724                           10.496549      -0.010030       1.916801                    0.998203      37.466261     106.910336       0.643897       0.320237      -1.180526       0.000302      -0.000202       0.000585       0.000688      -0.000542      -0.000175       0.000053      -0.000412       0.023452      -0.004490      -0.003330       0.007820             13.157477      13.280326       0.000225       0.000165      13.281388      -0.000400      12.910718           0.000000
          464              O      38.523004      22.241267      18.770061      -1.040199      57.644775 0.12902553E+04  0.38326541E+05                                11.237059                           10.496822      -0.009994       1.916803                    0.998203      37.467257     106.914110       0.643889       0.320237      -1.180526      -0.000015      -0.000406      -0.000582       0.000709      -0.000468      -0.000053      -0.000206      -0.000673       0.023522      -0.004498      -0.003346       0.007845             13.157990      13.282268       0.000008      -0.000269      13.281179       0.000191      12.910522           0.000000

******************************************************
Auxiliary information for the entire system
The total spin magnetic moment of the unit cell is   0.000010
The total net atomic charge of the unit cell is   -0.000004
Accuracy of reproducing the electrostatic potential in the unit cell:
  The inner radius (bohr) =    5.0000
  The outer radius (bohr) =   12.0000
  Valid grid points have density less than (e/(bohr^3)) =    0.0001
  The number of valid grid points were=      4058768
  The rms potential error without charges in kcal/mol is=      2.30402
  The rms potential error with partial charges in kcal/mol is=      0.40026
  The RRMSE value at monopole order=      0.17372
  The rms potential error with partial charges and cloud penetration in kcal/mol is=      0.40878
  The RRMSE value at monopole order with cloud penetration is=      0.17742
  The rms potential error with partial charges and atomic dipoles in kcal/mol is=      0.24706
  The RRMSE value at dipole order=      0.10723
  The rms potential error with partial charges, atomic dipoles and cloud penetration in kcal/mol is=      0.24324
  The RRMSE value at dipole order with cloud penetration=      0.10557

******************************************************
The electron densities and ab initio electrostatic potential were computed in VASP using the PBE functional and
projector augmented wave method. See the main text of the journal article for a description of computational details.
The atomic charges, dipoles, and quadrupoles were computed with the DDEC6 method as described in
(a) T. A. Manz and N. Gabaldon Limas, RSC Adv. 6 (2016) 47771-47801 DOI: 10.1039/c6ra04656h
(b) N. Gabaldon Limas and T. A. Manz, RSC Adv. 8 (2018) 2678-2707 DOI: 10.1039/c7ra11829e.
For each atom in the material, the electron cloud parameters were fit to the spherically averaged atom-in-material
electron density using radial positions for which this density was between 10^-4 and 10^-2 electrons per cubic bohr.
The polarizabilities, dispersion coefficients, and quantum Drude oscillator (QDO) parameters were fit using the MCLF method.
The magnetic structure of the system was optimized in VASP from the default ferromagnetic initial guess using spin polarization.
The atomic spin moments (ASMs) were computed on this optimized magnetic structure using the DDEC6 partition as inputs
to the method of T. A. Manz and D. S. Sholl, J. Chem. Theory Comput. 7 (2011) 4146-4164 DOI: 10.1021/ct200539n.
The RMSE and RRMSE were computed using a uniform grid with Ewald summation.
