# Supplementary material for: A collection of forcefield precursors for metal–organic frameworks
Source: RSC Adv. 2019 Nov 13;9(63):36492–507. doi: 10.1039/c9ra07327b (PMC9075174; doi:10.1039/c9ra07327b)
Supplement: RA-009-C9RA07327B-s3875 [file RA-009-C9RA07327B-s3875.xyz]

  178
jmolscript: load "" {1 1 1} spacegroup "x,y,z" unitcell [{     11.633500     0.000000     0.000000 }, {      0.000000    16.796100     0.000000 }, {      0.000000     0.000000    18.157500 }]
Mn     5.816750    14.952896     3.347154     0.791156
Mn     5.816750     1.843204    14.810346     0.790858
Mn     5.816750    10.241254    12.425904     0.792755
Mn     5.816750     6.554846     5.731596     0.791358
Mn     5.816750     8.398050     0.000000     0.922901
Mn     5.816750     0.000000     9.078750     0.921804
Cr     5.816750    13.497346    16.359181     0.698155
Cr     5.816750     3.298754     1.798319     0.698157
Cr     5.816750    11.696804     7.280431     0.698203
Cr     5.816750     5.099296    10.877069     0.698190
H      8.308646    13.925647     5.016917     0.092723
H     10.612079    13.955879     5.107705     0.134287
H     10.588812    16.125936     1.761278     0.133723
H      8.290032    16.016761     1.763093     0.103642
H      8.330749     9.667835    16.730321     0.088776
H     10.624876     9.693029    16.681295     0.128452
H      8.308646     2.870453    13.140583     0.092692
H     10.612079     2.840221    13.049795     0.134251
H     10.588812     0.670164    16.396223     0.133660
H      8.290032     0.779339    16.394407     0.103586
H      8.330749     7.128265     1.427180     0.088799
H     10.624876     7.103071     1.476205     0.128475
H      3.324854    11.268503    14.095667     0.092716
H      1.021421    11.238271    14.186455     0.134332
H      1.044688     9.068214    10.840027     0.133808
H      3.343468     9.177389    10.841843     0.103686
H      3.302751    15.526315     7.651571     0.088749
H      1.008624    15.501121     7.602545     0.128411
H      3.324854     5.527597     4.061833     0.092694
H      1.021421     5.557829     3.971045     0.134291
H      1.044688     7.727886     7.317473     0.133733
H      3.343468     7.618711     7.315657     0.103629
H      3.302751     1.269785    10.505930     0.088764
H      1.008624     1.294979    10.554955     0.128435
H      3.324854     2.870453    13.140583     0.092692
H      1.021421     2.840221    13.049795     0.134254
H      1.044688     0.670164    16.396223     0.133661
H      3.343468     0.779339    16.394407     0.103586
H      3.302751     7.128265     1.427180     0.088799
H      1.008624     7.103071     1.476205     0.128478
H      3.324854    13.925647     5.016917     0.092724
H      1.021421    13.955879     5.107705     0.134288
H      1.044688    16.125936     1.761278     0.133721
H      3.343468    16.016761     1.763093     0.103643
H      3.302751     9.667835    16.730321     0.088776
H      1.008624     9.693029    16.681295     0.128455
H      8.308646     5.527597     4.061833     0.092694
H     10.612079     5.557829     3.971045     0.134288
H     10.588812     7.727886     7.317473     0.133730
H      8.290032     7.618711     7.315657     0.103629
H      8.330749     1.269785    10.505930     0.088764
H     10.624876     1.294979    10.554955     0.128443
H      8.308646    11.268503    14.095667     0.092715
H     10.612079    11.238271    14.186455     0.134328
H     10.588812     9.068214    10.840027     0.133801
H      8.290032     9.177389    10.841843     0.103686
H      8.330749    15.526315     7.651571     0.088749
H     10.624876    15.501121     7.602545     0.128419
C      7.897983    13.470472    16.383512    -0.193332
C      8.776312    14.379141     4.350537     0.098066
C     10.167679    14.389219     4.414088    -0.187678
C     10.878486    15.052665     3.433583     0.107065
C     10.150229    15.665722     2.440368    -0.165506
C      8.762352    15.603577     2.449447     0.123657
C      8.790273     9.128680    17.333150     0.114191
C     10.186293     9.153875    17.298650    -0.164666
C      7.897983     3.325628     1.773988    -0.193330
C      8.776312     2.416959    13.806963     0.097998
C     10.167679     2.406881    13.743412    -0.187740
C     10.878486     1.743435    14.723917     0.107020
C     10.150229     1.130378    15.717132    -0.165583
C      8.762352     1.192523    15.708053     0.123592
C      8.790273     7.667420     0.824350     0.114238
C     10.186293     7.642225     0.858850    -0.164625
C      3.735517    11.723678     7.304762    -0.193393
C      2.857188    10.815009    13.429287     0.098176
C      1.465821    10.804931    13.492838    -0.187606
C      0.755014    10.141485    12.512333     0.107135
C      1.483271     9.528428    11.519118    -0.165414
C      2.871148     9.590573    11.528197     0.123823
C      2.843227    16.065470     8.254399     0.114116
C      1.447207    16.040275     8.219900    -0.164728
C      3.735517     5.072422    10.852738    -0.193399
C      2.857188     5.981091     4.728213     0.098072
C      1.465821     5.991169     4.664662    -0.187673
C      0.755014     6.654615     5.645167     0.107084
C      1.483271     7.267672     6.638382    -0.165512
C      2.871148     7.205527     6.629303     0.123706
C      2.843227     0.730630     9.903101     0.114147
C      1.447207     0.755824     9.937600    -0.164707
C      3.735517     3.325628     1.773988    -0.193330
C      2.857188     2.416959    13.806963     0.097999
C      1.465821     2.406881    13.743412    -0.187740
C      0.755014     1.743435    14.723917     0.107024
C      1.483271     1.130378    15.717132    -0.165584
C      2.871148     1.192523    15.708053     0.123592
C      2.843227     7.667420     0.824350     0.114236
C      1.447207     7.642225     0.858850    -0.164625
C      3.735517    13.470472    16.383512    -0.193332
C      2.857188    14.379141     4.350537     0.098067
C      1.465821    14.389219     4.414088    -0.187677
C      0.755014    15.052665     3.433583     0.107060
C      1.483271    15.665722     2.440368    -0.165507
C      2.871148    15.603577     2.449447     0.123657
C      2.843227     9.128680    17.333150     0.114193
C      1.447207     9.153875    17.298650    -0.164665
C      7.897983     5.072422    10.852738    -0.193399
C      8.776312     5.981091     4.728213     0.098072
C     10.167679     5.991169     4.664662    -0.187673
C     10.878486     6.654615     5.645167     0.107078
C     10.150229     7.267672     6.638382    -0.165512
C      8.762352     7.205527     6.629303     0.123705
C      8.790273     0.730630     9.903101     0.114145
C     10.186293     0.755824     9.937600    -0.164706
C      7.897983    11.723678     7.304762    -0.193393
C      8.776312    10.815009    13.429287     0.098176
C     10.167679    10.804931    13.492838    -0.187606
C     10.878486    10.141485    12.512333     0.107123
C     10.150229     9.528428    11.519118    -0.165412
C      8.762352     9.590573    11.528197     0.123823
C      8.790273    16.065470     8.254399     0.114120
C     10.186293    16.040275     8.219900    -0.164728
C      5.816750    14.086889     0.188838    -0.034021
C      5.816750    11.540600    17.011762     0.011878
C      5.816750    12.773434    14.435213    -0.062506
C      5.816750    15.433936    15.697159    -0.034821
C      5.816750     2.709211    17.968662    -0.034109
C      5.816750     5.255500     1.145738     0.011960
C      5.816750     4.022666     3.722287    -0.062750
C      5.816750     1.362164     2.460341    -0.034687
C      5.816750    11.107261     9.267588    -0.033743
C      5.816750    13.653550     7.933012     0.011508
C      5.816750    12.420716     5.356463    -0.062751
C      5.816750     9.760214     6.618409    -0.034790
C      5.816750     5.688839     8.889912    -0.034026
C      5.816750     3.142550    10.224488     0.011600
C      5.816750     4.375384    12.801037    -0.062882
C      5.816750     7.035886    11.539091    -0.034473
C     10.899426     8.398050     0.000000     0.123026
C      0.734074     0.000000     9.078750     0.123037
C      0.734074     8.398050     0.000000     0.123041
C     10.899426     0.000000     9.078750     0.123053
N      9.056680    13.451996    16.425275    -0.338827
N      8.086446    14.975403     3.399084    -0.223683
N      9.056680     3.344104     1.732226    -0.338862
N      8.086446     1.820697    14.758416    -0.223696
N      2.576820    11.742154     7.346525    -0.338986
N      3.547054    10.218747    12.477834    -0.223979
N      2.576820     5.053946    10.810976    -0.338999
N      3.547054     6.577353     5.679666    -0.223719
N      2.576820     3.344104     1.732226    -0.338862
N      3.547054     1.820697    14.758416    -0.223696
N      2.576820    13.451996    16.425275    -0.338827
N      3.547054    14.975403     3.399084    -0.223683
N      9.056680     5.053946    10.810976    -0.338998
N      8.086446     6.577353     5.679666    -0.223719
N      9.056680    11.742154     7.346525    -0.338985
N      8.086446    10.218747    12.477834    -0.223979
N      5.816750    14.352267     1.263762    -0.311060
N      5.816750    10.411902    17.295019    -0.412760
N      5.816750    12.210765    13.414761    -0.341431
N      5.816750    16.502168    15.306772    -0.345471
N      5.816750     2.443833    16.893738    -0.311006
N      5.816750     6.384198     0.862481    -0.412799
N      5.816750     4.585335     4.742739    -0.341159
N      5.816750     0.293932     2.850727    -0.345640
N      5.816750    10.841883    10.342512    -0.311480
N      5.816750    14.782248     8.216269    -0.412513
N      5.816750    12.983385     4.336011    -0.341211
N      5.816750     8.691982     6.228023    -0.345767
N      5.816750     5.954217     7.814988    -0.311236
N      5.816750     2.013852     9.941231    -0.412539
N      5.816750     3.812715    13.821489    -0.341138
N      5.816750     8.104118    11.929477    -0.346174
N      8.088773     8.398050     0.000000    -0.244938
N      3.544727     0.000000     9.078750    -0.244665
N      3.544727     8.398050     0.000000    -0.244939
N      8.088773     0.000000     9.078750    -0.244665

The following XYZ coordinates are in angstroms. Other properties are in atomic units.
The sperically averaged electron density of each atom fit to a function of the form exp(a - br)
eigen_1, eigen_2 and eigen_3 are the three eigenvalues of traceless quadrupole moment tensor
  atom number  atomic symbol              X              Y              Z     net charge C6 coefficient C8 coefficient C10 coefficient fluctuating dipole atomic polarizability isotropic forcefield polarizability              a              b squared Pearson coefficient          <r^3>          <r^4>         wp_QDO          m_QDO          q_QDO       dipole_x       dipole_y       dipole_z         dipole            Qxy            Qxz            Qyz     Q(x^2-y^2)  Q(3z^2 - R^2)        eigen_1        eigen_2        eigen_3 static polarizability      alpha(xx)      alpha(xy)      alpha(xz)      alpha(yy)      alpha(yz)      alpha(zz) atomic spin moment
            1             Mn       5.816750      14.952896       3.347154       0.791156     209.519966 0.44361010E+04  0.17383543E+06                                26.555949                           20.449408       0.613277       1.920548                    0.998976      60.024863     177.376563       0.442158       0.353502      -1.188814       0.000000      -0.003063       0.032538       0.032681      -0.000000      -0.000000       0.025262      -0.156850       0.488529      -0.159847      -0.006759       0.166606             32.599905      37.121931      -0.000001       0.000001      32.265122      -6.676882      28.412662           4.770933
            2             Mn       5.816750       1.843204      14.810346       0.790858     209.562216 0.44371750E+04  0.17388923E+06                                26.560053                           20.452366       0.613078       1.920449                    0.998977      60.030101     177.401973       0.442108       0.353518      -1.188792       0.000000       0.003104      -0.032465       0.032613      -0.000000       0.000000       0.025142      -0.156820       0.487847      -0.159718      -0.006633       0.166351             32.605287      37.129440       0.000001      -0.000001      32.269349      -6.677977      28.417073           4.768669
            3             Mn       5.816750      10.241254      12.425904       0.792755     209.305621 0.44303752E+04  0.17354865E+06                                26.534966                           20.433396       0.614728       1.921172                    0.998971      59.997580     177.242857       0.442439       0.353404      -1.188939       0.000000       0.003007       0.032617       0.032756       0.000000      -0.000001      -0.025545      -0.156970       0.489613      -0.160087      -0.006952       0.167039             32.574020      37.091428      -0.000000      -0.000000      32.240601       6.670493      28.390032           4.775920
            4             Mn       5.816750       6.554846       5.731596       0.791358     209.502802 0.44356154E+04  0.17381061E+06                                26.553823                           20.447693       0.613463       1.920616                    0.998976      60.023469     177.366049       0.442199       0.353481      -1.188838       0.000000      -0.003062      -0.032524       0.032668      -0.000001       0.000002      -0.025310      -0.156898       0.488616      -0.159885      -0.006763       0.166648             32.597346      37.118612      -0.000000      -0.000001      32.262545       6.675821      28.410881           4.772316
            5             Mn       5.816750       8.398050       0.000000       0.922901     180.923670 0.36371504E+04  0.13523385E+06                                24.344402                           18.664324       0.693675       1.986221                    0.999060      54.435555     155.220661       0.458656       0.359165      -1.187520       0.000000       0.000007       0.000031       0.000032      -0.000000      -0.000000       0.248295      -0.257824       1.222624      -0.332683      -0.179820       0.512503             29.652013      36.821220       0.000002      -0.000001      35.427256      -8.448382      16.707563           4.824370
            6             Mn       5.816750       0.000000       9.078750       0.921804     180.905706 0.36370549E+04  0.13523597E+06                                24.350696                           18.670643       0.691107       1.985602                    0.999061      54.411488     155.179852       0.458315       0.359418      -1.187253       0.000000       0.000005       0.000002       0.000006       0.000000      -0.000000      -0.248975      -0.257132       1.226732      -0.333021      -0.180975       0.513996             29.658172      36.828131       0.000003       0.000003      35.433993       8.449765      16.712392           4.824826
            7             Cr       5.816750      13.497346      16.359181       0.698155     154.051627 0.21206279E+04  0.68905359E+05                                23.310830                           15.480984       2.708302       2.571573                    0.998610      57.452729     153.191866       0.444789       0.423803      -1.139292      -0.000000       0.007144      -0.007374       0.010267       0.000000       0.000000       0.000133      -0.004809       0.004102      -0.003088       0.001323       0.001765             30.259955      23.826133      -0.000000       0.000000      36.262797       2.868615      30.690935           2.761295
            8             Cr       5.816750       3.298754       1.798319       0.698157     154.051017 0.21205943E+04  0.68904030E+05                                23.310863                           15.480907       2.708267       2.571568                    0.998610      57.452325     153.190782       0.444788       0.423805      -1.139289       0.000000      -0.007118       0.007393       0.010263      -0.000000       0.000000       0.000143      -0.004819       0.004118      -0.003096       0.001322       0.001774             30.260157      23.826171      -0.000000       0.000000      36.262182       2.869553      30.692116           2.761385
            9             Cr       5.816750      11.696804       7.280431       0.698203     154.044045 0.21204395E+04  0.68897894E+05                                23.310514                           15.480528       2.708353       2.571600                    0.998611      57.450504     153.185812       0.444784       0.423816      -1.139280      -0.000000      -0.007032      -0.007438       0.010236      -0.000000       0.000000      -0.000141      -0.004856       0.004117      -0.003114       0.001324       0.001790             30.259672      23.826415       0.000000      -0.000000      36.261653      -2.869212      30.690947           2.761420
           10             Cr       5.816750       5.099296      10.877069       0.698190     154.045369 0.21204601E+04  0.68898656E+05                                23.310556                           15.480534       2.708340       2.571600                    0.998611      57.450575     153.185560       0.444787       0.423812      -1.139284       0.000000       0.006997       0.007403       0.010186       0.000000       0.000000      -0.000150      -0.004855       0.004138      -0.003117       0.001325       0.001793             30.259780      23.826539      -0.000000       0.000000      36.260263      -2.870450      30.692539           2.761474
           11              H       8.308646      13.925647       5.016917       0.092723       1.118574 0.77996521E+01  0.76860157E+02                                 1.841997                            1.674701      -1.194542       2.307528                    0.994974       3.775137      10.944077       0.460946       1.348436      -0.692681      -0.019748      -0.029488       0.033100       0.048530       0.000471      -0.003259      -0.011268       0.007953       0.016330      -0.013538       0.000573       0.012965              1.935616       1.962575       0.371223      -0.463715       1.724902      -0.445317       2.119370           0.000474
           12              H      10.612079      13.955879       5.107705       0.134287       1.049777 0.75810078E+01  0.73692276E+02                                 1.735442                            1.634211      -0.971846       2.433502                    0.998227       3.402416       9.589119       0.476969       1.321054      -0.700817       0.015680      -0.021566       0.024980       0.036537      -0.002220       0.002936      -0.009531       0.012237       0.009718      -0.013259       0.002408       0.010852              1.768679       1.866229      -0.143515       0.276416       1.522433      -0.273971       1.917375           0.000193
           13              H      10.588812      16.125936       1.761278       0.133723       0.968893 0.67888398E+01  0.63613590E+02                                 1.590938                            1.504809      -0.797880       2.515518                    0.999786       3.157643       8.481171       0.522581       1.250830      -0.716957       0.015398       0.018886      -0.026851       0.036260       0.001514      -0.000509      -0.013130       0.010356       0.013135      -0.015931       0.002885       0.013045              1.617838       1.679519       0.157926      -0.234496       1.446959      -0.307298       1.727035           0.000151
           14              H       8.290032      16.016761       1.763093       0.103642       1.072398 0.73739608E+01  0.70832826E+02                                 1.728578                            1.584256      -0.832448       2.488717                    0.999334       3.374770       9.302858       0.499564       1.276383      -0.710386      -0.022431       0.022842      -0.039266       0.050663      -0.001230       0.003419      -0.016513       0.007713       0.024771      -0.018299      -0.000888       0.019187              1.812980       1.854308      -0.270460       0.459327       1.599378      -0.355085       1.985255           0.000269
           15              H       8.330749       9.667835      16.730321       0.088776       1.188484 0.83222797E+01  0.82682569E+02                                 1.863080                            1.690212      -1.038421       2.378350                    0.996947       3.672363      10.412254       0.478920       1.287275      -0.706430      -0.019422       0.032658      -0.028813       0.047686       0.000046       0.003945      -0.015597      -0.001874       0.001599      -0.015562      -0.001068       0.016629              1.953186       1.968982      -0.429159       0.402743       1.870210      -0.525796       2.020366           0.000363
           16              H      10.624876       9.693029      16.681295       0.128452       0.990752 0.70030963E+01  0.66704966E+02                                 1.661384                            1.562913      -0.878547       2.472937                    0.999184       3.378184       9.409138       0.491617       1.308009      -0.702911       0.016610       0.023350      -0.020053       0.034974       0.002328      -0.002864      -0.012093       0.005616      -0.008551      -0.014245       0.002471       0.011775              1.692004       1.745218       0.183350      -0.242074       1.547446      -0.390108       1.783350           0.000145
           17              H       8.308646       2.870453      13.140583       0.092692       1.118574 0.77996891E+01  0.76861126E+02                                 1.842055                            1.674750      -1.194522       2.307534                    0.994974       3.775236      10.944646       0.460917       1.348509      -0.692667      -0.019750       0.029490      -0.033097       0.048530      -0.000473       0.003259      -0.011271       0.007957       0.016335      -0.013542       0.000574       0.012968              1.935682       1.962655      -0.371242       0.463738       1.724955      -0.445333       2.119437           0.000464
           18              H      10.612079       2.840221      13.049795       0.134251       1.049838 0.75816177E+01  0.73700224E+02                                 1.735565                            1.634321      -0.971896       2.433466                    0.998227       3.402623       9.590062       0.476931       1.321125      -0.700803       0.015681       0.021565      -0.024977       0.036535       0.002219      -0.002935      -0.009533       0.012244       0.009721      -0.013265       0.002411       0.010853              1.768806       1.866379       0.143525      -0.276437       1.522531      -0.273995       1.917509           0.000197
           19              H      10.588812       0.670164      16.396223       0.133660       0.969012 0.67899099E+01  0.63626263E+02                                 1.591082                            1.504939      -0.797996       2.515439                    0.999786       3.157927       8.482171       0.522551       1.250849      -0.716953       0.015401      -0.018879       0.026844       0.036252      -0.001513       0.000508      -0.013129       0.010360       0.013124      -0.015931       0.002889       0.013042              1.617986       1.679687      -0.157942       0.234520       1.447081      -0.307333       1.727190           0.000158
           20              H       8.290032       0.779339      16.394407       0.103586       1.072511 0.73748937E+01  0.70843990E+02                                 1.728696                            1.584353      -0.832526       2.488657                    0.999333       3.374997       9.303612       0.499550       1.276379      -0.710387      -0.022431      -0.022832       0.039261       0.050654       0.001230      -0.003417      -0.016512       0.007715       0.024759      -0.018298      -0.000885       0.019183              1.813111       1.854454       0.270490      -0.459380       1.599482      -0.355120       1.985397           0.000263
           21              H       8.330749       7.128265       1.427180       0.088799       1.188294 0.83206486E+01  0.82662525E+02                                 1.862919                            1.690076      -1.038314       2.378432                    0.996949       3.672004      10.411082       0.478925       1.287321      -0.706422      -0.019424      -0.032661       0.028823       0.047695      -0.000046      -0.003947      -0.015596      -0.001879       0.001604      -0.015560      -0.001070       0.016631              1.953011       1.968790       0.429103      -0.402693       1.870052      -0.525736       2.020193           0.000381
           22              H      10.624876       7.103071       1.476205       0.128475       0.990614 0.70018470E+01  0.66690031E+02                                 1.661236                            1.562780      -0.878481       2.472998                    0.999185       3.377850       9.407966       0.491636       1.308020      -0.702910       0.016610      -0.023354       0.020062       0.034982      -0.002329       0.002866      -0.012091       0.005611      -0.008547      -0.014242       0.002466       0.011776              1.691852       1.745039      -0.183331       0.242047       1.547321      -0.390066       1.783196           0.000135
           23              H       3.324854      11.268503      14.095667       0.092716       1.118861 0.78020197E+01  0.76888551E+02                                 1.842206                            1.674870      -1.194872       2.307338                    0.994970       3.775593      10.945401       0.460962       1.348300      -0.692706       0.019740       0.029495       0.033092       0.048525       0.000471       0.003262       0.011258       0.007940       0.016325      -0.013524       0.000566       0.012958              1.935843       1.962791       0.371287       0.463803       1.725089       0.445406       2.119649           0.000455
           24              H       1.021421      11.238271      14.186455       0.134332       1.049885 0.75818859E+01  0.73702164E+02                                 1.735463                            1.634225      -0.971958       2.433438                    0.998226       3.402490       9.589083       0.477007       1.320924      -0.700842      -0.015678       0.021570       0.024970       0.036532      -0.002222      -0.002937       0.009523       0.012230       0.009702      -0.013249       0.002403       0.010846              1.768702       1.866255      -0.143528      -0.276437       1.522446       0.273983       1.917406           0.000194
           25              H       1.044688       9.068214      10.840027       0.133808       0.968822 0.67881857E+01  0.63605908E+02                                 1.590849                            1.504725      -0.797736       2.515600                    0.999787       3.157457       8.480559       0.522601       1.250812      -0.716960      -0.015394      -0.018891      -0.026848       0.036259       0.001515       0.000510       0.013128       0.010351       0.013136      -0.015927       0.002882       0.013045              1.617746       1.679411       0.157920       0.234489       1.446880       0.307280       1.726946           0.000149
           26              H       3.343468       9.177389      10.841843       0.103686       1.072266 0.73728404E+01  0.70819644E+02                                 1.728470                            1.584162      -0.832345       2.488799                    0.999335       3.374515       9.302112       0.499564       1.276426      -0.710377       0.022436      -0.022851      -0.039276       0.050677      -0.001235      -0.003426       0.016513       0.007700       0.024785      -0.018294      -0.000900       0.019194              1.812860       1.854168      -0.270438      -0.459291       1.599277       0.355061       1.985135           0.000255
           27              H       3.302751      15.526315       7.651571       0.088749       1.188243 0.83201168E+01  0.82654301E+02                                 1.862730                            1.689921      -1.038205       2.378473                    0.996952       3.671707      10.409388       0.479000       1.287166      -0.706457       0.019426      -0.032654      -0.028819       0.047688       0.000057      -0.003947       0.015595      -0.001872       0.001578      -0.015566      -0.001058       0.016623              1.952806       1.968593      -0.429040      -0.402632       1.869862       0.525645       2.019963           0.000393
           28              H       1.008624      15.501121       7.602545       0.128411       0.990655 0.70022652E+01  0.66695083E+02                                 1.661295                            1.562838      -0.878503       2.472972                    0.999184       3.378009       9.408518       0.491621       1.308039      -0.702906      -0.016606      -0.023352      -0.020060       0.034979       0.002327       0.002864       0.012095       0.005614      -0.008551      -0.014247       0.002470       0.011777              1.691910       1.745096       0.183326       0.242042       1.547375       0.390080       1.783257           0.000175
           29              H       3.324854       5.527597       4.061833       0.092694       1.118822 0.78017315E+01  0.76885442E+02                                 1.842215                            1.674880      -1.194809       2.307369                    0.994970       3.775610      10.945636       0.460941       1.348365      -0.692693       0.019745      -0.029493      -0.033088       0.048523      -0.000470      -0.003261       0.011263       0.007951       0.016324      -0.013532       0.000572       0.012960              1.935856       1.962821      -0.371289      -0.463804       1.725098       0.445400       2.119650           0.000471
           30              H       1.021421       5.557829       3.971045       0.134291       1.049964 0.75826362E+01  0.73711462E+02                                 1.735567                            1.634319      -0.972040       2.433382                    0.998225       3.402712       9.589916       0.476987       1.320945      -0.700837      -0.015679      -0.021569      -0.024966       0.036529       0.002220       0.002935       0.009525       0.012236       0.009703      -0.013254       0.002408       0.010846              1.768809       1.866379       0.143534       0.276450       1.522530       0.274002       1.917518           0.000171
           31              H       1.044688       7.727886       7.317473       0.133733       0.968996 0.67897724E+01  0.63624758E+02                                 1.591063                            1.504920      -0.797903       2.515488                    0.999786       3.157883       8.482084       0.522556       1.250843      -0.716953      -0.015396       0.018883       0.026839       0.036248      -0.001513      -0.000507       0.013127       0.010357       0.013123      -0.015927       0.002888       0.013040              1.617966       1.679662      -0.157944      -0.234523       1.447061       0.307332       1.727174           0.000149
           32              H       3.343468       7.618711       7.315657       0.103629       1.072431 0.73742471E+01  0.70836648E+02                                 1.728653                            1.584317      -0.832504       2.488694                    0.999334       3.374873       9.303377       0.499537       1.276433      -0.710375       0.022437       0.022840       0.039264       0.050663       0.001233       0.003422       0.016511       0.007707       0.024766      -0.018294      -0.000892       0.019186              1.813064       1.854398       0.270482       0.459367       1.599440       0.355111       1.985352           0.000273
           33              H       3.302751       1.269785      10.505930       0.088764       1.188116 0.83190210E+01  0.82640816E+02                                 1.862620                            1.689829      -1.038132       2.378528                    0.996954       3.671463      10.408583       0.479004       1.287195      -0.706452       0.019426       0.032657       0.028825       0.047694      -0.000057       0.003949       0.015594      -0.001875       0.001584      -0.015564      -0.001060       0.016624              1.952687       1.968461       0.429001       0.402598       1.869753       0.525605       2.019846           0.000393
           34              H       1.008624       1.294979      10.554955       0.128435       0.990547 0.70013004E+01  0.66683627E+02                                 1.661186                            1.562741      -0.878436       2.473024                    0.999185       3.377761       9.407681       0.491631       1.308056      -0.702904      -0.016606       0.023355       0.020067       0.034984      -0.002328      -0.002866       0.012094       0.005610      -0.008547      -0.014245       0.002467       0.011777              1.691797       1.744966      -0.183310      -0.242020       1.547283       0.390048       1.783143           0.000179
           35              H       3.324854       2.870453      13.140583       0.092692       1.118573 0.77996817E+01  0.76861033E+02                                 1.842054                            1.674749      -1.194521       2.307535                    0.994974       3.775234      10.944638       0.460917       1.348509      -0.692667       0.019750       0.029490      -0.033097       0.048530       0.000473      -0.003259      -0.011271       0.007957       0.016335      -0.013542       0.000574       0.012968              1.935681       1.962654       0.371241      -0.463737       1.724954      -0.445333       2.119436           0.000464
           36              H       1.021421       2.840221      13.049795       0.134254       1.049834 0.75815754E+01  0.73699709E+02                                 1.735559                            1.634316      -0.971890       2.433469                    0.998227       3.402614       9.590029       0.476932       1.321124      -0.700803      -0.015681       0.021565      -0.024976       0.036535      -0.002218       0.002935      -0.009533       0.012244       0.009721      -0.013265       0.002411       0.010853              1.768800       1.866372      -0.143524       0.276435       1.522526      -0.273994       1.917502           0.000197
           37              H       1.044688       0.670164      16.396223       0.133661       0.969011 0.67899042E+01  0.63626195E+02                                 1.591081                            1.504938      -0.797995       2.515440                    0.999786       3.157926       8.482166       0.522551       1.250849      -0.716953      -0.015401      -0.018879       0.026844       0.036252       0.001513      -0.000508      -0.013129       0.010360       0.013124      -0.015931       0.002889       0.013042              1.617985       1.679686       0.157942      -0.234519       1.447079      -0.307333       1.727189           0.000158
           38              H       3.343468       0.779339      16.394407       0.103586       1.072511 0.73748974E+01  0.70844036E+02                                 1.728696                            1.584354      -0.832526       2.488657                    0.999333       3.374998       9.303616       0.499550       1.276379      -0.710387       0.022431      -0.022832       0.039261       0.050654      -0.001230       0.003417      -0.016512       0.007715       0.024759      -0.018298      -0.000885       0.019183              1.813111       1.854454      -0.270490       0.459380       1.599482      -0.355120       1.985398           0.000263
           39              H       3.302751       7.128265       1.427180       0.088799       1.188292 0.83206349E+01  0.82662357E+02                                 1.862917                            1.690075      -1.038313       2.378432                    0.996949       3.672002      10.411075       0.478926       1.287321      -0.706422       0.019424      -0.032661       0.028823       0.047695       0.000046       0.003947      -0.015596      -0.001879       0.001604      -0.015560      -0.001070       0.016631              1.953010       1.968788      -0.429102       0.402692       1.870050      -0.525735       2.020191           0.000381
           40              H       1.008624       7.103071       1.476205       0.128478       0.990611 0.70018161E+01  0.66689657E+02                                 1.661231                            1.562776      -0.878478       2.472999                    0.999185       3.377842       9.407935       0.491637       1.308019      -0.702910      -0.016609      -0.023354       0.020062       0.034982       0.002329      -0.002866      -0.012091       0.005611      -0.008547      -0.014242       0.002466       0.011776              1.691847       1.745034       0.183330      -0.242046       1.547316      -0.390064       1.783190           0.000135
           41              H       3.324854      13.925647       5.016917       0.092724       1.118573 0.77996500E+01  0.76860132E+02                                 1.841996                            1.674700      -1.194541       2.307528                    0.994974       3.775136      10.944074       0.460946       1.348436      -0.692681       0.019748      -0.029488       0.033100       0.048530      -0.000471       0.003259      -0.011268       0.007953       0.016330      -0.013538       0.000573       0.012965              1.935615       1.962574      -0.371223       0.463715       1.724902      -0.445317       2.119370           0.000474
           42              H       1.021421      13.955879       5.107705       0.134288       1.049776 0.75809899E+01  0.73692053E+02                                 1.735439                            1.634208      -0.971843       2.433503                    0.998227       3.402412       9.589102       0.476970       1.321053      -0.700818      -0.015680      -0.021566       0.024980       0.036537       0.002220      -0.002936      -0.009531       0.012237       0.009718      -0.013259       0.002408       0.010852              1.768676       1.866226       0.143515      -0.276415       1.522431      -0.273971       1.917371           0.000193
           43              H       1.044688      16.125936       1.761278       0.133721       0.968894 0.67888469E+01  0.63613673E+02                                 1.590940                            1.504810      -0.797880       2.515518                    0.999786       3.157645       8.481177       0.522581       1.250830      -0.716957      -0.015398       0.018886      -0.026851       0.036260      -0.001514       0.000509      -0.013130       0.010356       0.013135      -0.015931       0.002885       0.013045              1.617839       1.679520      -0.157927       0.234497       1.446960      -0.307298       1.727037           0.000151
           44              H       3.343468      16.016761       1.763093       0.103643       1.072398 0.73739620E+01  0.70832836E+02                                 1.728578                            1.584255      -0.832448       2.488717                    0.999334       3.374770       9.302856       0.499565       1.276382      -0.710386       0.022431       0.022842      -0.039266       0.050663       0.001230      -0.003419      -0.016513       0.007713       0.024771      -0.018299      -0.000888       0.019187              1.812980       1.854308       0.270460      -0.459327       1.599377      -0.355085       1.985254           0.000269
           45              H       3.302751       9.667835      16.730321       0.088776       1.188485 0.83222934E+01  0.82682739E+02                                 1.863081                            1.690213      -1.038421       2.378349                    0.996947       3.672366      10.412265       0.478920       1.287275      -0.706430       0.019422       0.032658      -0.028813       0.047686      -0.000046      -0.003945      -0.015597      -0.001874       0.001599      -0.015562      -0.001068       0.016629              1.953188       1.968984       0.429159      -0.402744       1.870212      -0.525797       2.020368           0.000363
           46              H       1.008624       9.693029      16.681295       0.128455       0.990750 0.70030775E+01  0.66704743E+02                                 1.661381                            1.562911      -0.878547       2.472938                    0.999184       3.378179       9.409121       0.491618       1.308009      -0.702911      -0.016610       0.023350      -0.020053       0.034974      -0.002328       0.002864      -0.012093       0.005616      -0.008551      -0.014245       0.002471       0.011775              1.692001       1.745215      -0.183350       0.242073       1.547443      -0.390107       1.783346           0.000145
           47              H       8.308646       5.527597       4.061833       0.092694       1.118823 0.78017372E+01  0.76885510E+02                                 1.842216                            1.674880      -1.194809       2.307368                    0.994970       3.775611      10.945639       0.460941       1.348365      -0.692693      -0.019745      -0.029493      -0.033088       0.048523       0.000470       0.003261       0.011263       0.007951       0.016324      -0.013532       0.000572       0.012960              1.935857       1.962822       0.371289       0.463804       1.725098       0.445400       2.119651           0.000471
           48              H      10.612079       5.557829       3.971045       0.134288       1.049967 0.75826619E+01  0.73711783E+02                                 1.735571                            1.634323      -0.972044       2.433381                    0.998225       3.402718       9.589941       0.476986       1.320947      -0.700837       0.015679      -0.021569      -0.024967       0.036529      -0.002220      -0.002935       0.009525       0.012236       0.009703      -0.013254       0.002408       0.010846              1.768814       1.866384      -0.143534      -0.276451       1.522534       0.274004       1.917524           0.000171
           49              H      10.588812       7.727886       7.317473       0.133730       0.968999 0.67897924E+01  0.63624997E+02                                 1.591066                            1.504923      -0.797904       2.515487                    0.999786       3.157888       8.482103       0.522554       1.250844      -0.716952       0.015396       0.018883       0.026839       0.036248       0.001513       0.000507       0.013127       0.010357       0.013123      -0.015927       0.002888       0.013040              1.617969       1.679666       0.157944       0.234524       1.447064       0.307334       1.727178           0.000149
           50              H       8.290032       7.618711       7.315657       0.103629       1.072431 0.73742430E+01  0.70836600E+02                                 1.728653                            1.584317      -0.832504       2.488694                    0.999334       3.374872       9.303374       0.499537       1.276433      -0.710375      -0.022437       0.022840       0.039264       0.050663      -0.001233      -0.003422       0.016511       0.007707       0.024766      -0.018294      -0.000892       0.019186              1.813063       1.854398      -0.270482      -0.459367       1.599440       0.355111       1.985352           0.000273
           51              H       8.330749       1.269785      10.505930       0.088764       1.188113 0.83189913E+01  0.82640453E+02                                 1.862617                            1.689826      -1.038129       2.378530                    0.996954       3.671458      10.408567       0.479004       1.287196      -0.706452      -0.019426       0.032657       0.028825       0.047694       0.000057      -0.003949       0.015594      -0.001875       0.001584      -0.015564      -0.001060       0.016624              1.952683       1.968458      -0.429000      -0.402596       1.869750       0.525603       2.019842           0.000393
           52              H      10.624876       1.294979      10.554955       0.128443       0.990539 0.70012316E+01  0.66682788E+02                                 1.661174                            1.562730      -0.878428       2.473029                    0.999186       3.377743       9.407609       0.491634       1.308052      -0.702905       0.016606       0.023355       0.020067       0.034984       0.002328       0.002866       0.012094       0.005611      -0.008547      -0.014244       0.002467       0.011777              1.691784       1.744953       0.183308       0.242017       1.547272       0.390043       1.783129           0.000179
           53              H       8.308646      11.268503      14.095667       0.092715       1.118862 0.78020197E+01  0.76888555E+02                                 1.842206                            1.674870      -1.194873       2.307338                    0.994970       3.775593      10.945403       0.460962       1.348300      -0.692706      -0.019740       0.029495       0.033092       0.048525      -0.000471      -0.003262       0.011258       0.007940       0.016325      -0.013524       0.000566       0.012958              1.935844       1.962792      -0.371288      -0.463803       1.725089       0.445406       2.119650           0.000454
           54              H      10.612079      11.238271      14.186455       0.134328       1.049890 0.75819270E+01  0.73702670E+02                                 1.735470                            1.634231      -0.971963       2.433435                    0.998226       3.402499       9.589118       0.477006       1.320926      -0.700842       0.015678       0.021570       0.024970       0.036532       0.002222       0.002937       0.009523       0.012230       0.009702      -0.013249       0.002403       0.010846              1.768709       1.866262       0.143529       0.276439       1.522452       0.273985       1.917414           0.000195
           55              H      10.588812       9.068214      10.840027       0.133801       0.968829 0.67882419E+01  0.63606585E+02                                 1.590859                            1.504734      -0.797741       2.515598                    0.999787       3.157470       8.480612       0.522598       1.250817      -0.716959       0.015394      -0.018892      -0.026849       0.036259      -0.001515      -0.000510       0.013129       0.010351       0.013136      -0.015927       0.002882       0.013045              1.617756       1.679422      -0.157922      -0.234492       1.446889       0.307284       1.726958           0.000149
           56              H       8.290032       9.177389      10.841843       0.103686       1.072266 0.73728369E+01  0.70819606E+02                                 1.728470                            1.584162      -0.832346       2.488798                    0.999335       3.374514       9.302111       0.499564       1.276427      -0.710377      -0.022436      -0.022851      -0.039276       0.050677       0.001235       0.003426       0.016513       0.007700       0.024785      -0.018294      -0.000900       0.019194              1.812860       1.854168       0.270439       0.459291       1.599277       0.355061       1.985135           0.000255
           57              H       8.330749      15.526315       7.651571       0.088749       1.188246 0.83201340E+01  0.82654516E+02                                 1.862732                            1.689923      -1.038206       2.378473                    0.996952       3.671710      10.409400       0.479000       1.287167      -0.706457      -0.019426      -0.032654      -0.028819       0.047688      -0.000057       0.003947       0.015595      -0.001872       0.001578      -0.015566      -0.001058       0.016623              1.952809       1.968596       0.429042       0.402634       1.869864       0.525647       2.019966           0.000393
           58              H      10.624876      15.501121       7.602545       0.128419       0.990647 0.70021999E+01  0.66694292E+02                                 1.661283                            1.562829      -0.878496       2.472976                    0.999185       3.377992       9.408452       0.491623       1.308035      -0.702907       0.016606      -0.023352      -0.020060       0.034979      -0.002327      -0.002864       0.012095       0.005614      -0.008551      -0.014247       0.002470       0.011777              1.691898       1.745084      -0.183323      -0.242039       1.547365       0.390075       1.783244           0.000175
           59              C       7.897983      13.470472      16.383512      -0.193332      48.385938 0.75633877E+03  0.20322998E+05                                11.471332                            9.401686       0.278251       1.974296                    0.999906      35.417429     107.147679       0.520126       0.438254      -1.055782       0.037401       0.014264       0.003243       0.040160       0.005283      -0.013139       0.000875      -0.346414       0.371511      -0.235687       0.111334       0.124353             12.291230      19.729205      -0.397032      -0.090722       8.921286       0.495270       8.223199          -0.042671
           60              C       8.776312      14.379141       4.350537       0.098066      27.215519 0.32622216E+03  0.71609408E+04                                 7.970282                            6.079814       0.241507       2.096352                    0.999781      25.813334      72.458475       0.656676       0.424911      -1.055469       0.002374       0.002978      -0.052738       0.052876       0.005307      -0.009279       0.009409      -0.078092       0.040831      -0.047828       0.011640       0.036188              9.111047      12.778150       0.495118       0.170129       5.826829      -2.593625       8.728162           0.005931
           61              C      10.167679      14.389219       4.414088      -0.187678      33.590731 0.43827628E+03  0.10326000E+05                                 9.064592                            6.991143       0.223177       2.047462                    0.999663      29.496698      84.924756       0.621645       0.418196      -1.062934      -0.008960      -0.020162      -0.014111       0.026190      -0.011836       0.014462      -0.004442      -0.024312       0.003977      -0.023680       0.001966       0.021714             10.351613      16.112680       0.970043      -0.830199       6.023459      -2.197001       8.918700           0.000419
           62              C      10.878486      15.052665       3.433583       0.107065      34.956256 0.38961940E+03  0.88485707E+04                                 9.331806                            6.586660      -0.027651       2.007425                    0.999337      25.749985      71.070899       0.645881       0.417562      -1.071138      -0.003735      -0.007544      -0.006727       0.010776       0.000863      -0.000170      -0.001256      -0.002715      -0.024308      -0.008219       0.002446       0.005773             11.623767      20.229569       0.008434       0.229115       6.009702      -2.227942       8.632031           0.003345
           63              C      10.150229      15.665722       2.440368      -0.165506      32.625901 0.41875690E+03  0.97337855E+04                                 8.862933                            6.826921       0.268463       2.070283                    0.999745      28.684238      81.465520       0.631346       0.417368      -1.065710      -0.006432      -0.002697      -0.000389       0.006985       0.009744      -0.013519      -0.003577      -0.029540       0.013345      -0.024975       0.005025       0.019950             10.122005      15.764185      -0.550309       1.506882       6.069134      -2.300400       8.532695           0.000142
           64              C       8.762352      15.603577       2.449447       0.123657      25.845953 0.31423062E+03  0.68223464E+04                                 7.703519                            5.982905       0.215255       2.100693                    0.999699      25.076673      69.634752       0.660410       0.427176      -1.055780      -0.004853      -0.027431       0.035629       0.045226      -0.006619       0.007439       0.010124      -0.077121       0.033048      -0.045859       0.008709       0.037151              8.729882      12.426016      -0.090343       0.710168       5.687989      -2.307405       8.075642           0.004457
           65              C       8.790273       9.128680      17.333150       0.114191      26.072371 0.31177317E+03  0.67593312E+04                                 7.723157                            5.934254       0.181021       2.082006                    0.999790      25.353446      70.476017       0.666985       0.423570      -1.057455       0.001515      -0.022499       0.049801       0.054669      -0.008987       0.012770       0.018122      -0.086953       0.036909      -0.053897       0.007017       0.046880              8.712327      12.110768      -0.393340       0.051987       6.578393      -2.939684       7.447822           0.003817
           66              C      10.186293       9.153875      17.298650      -0.164666      32.213590 0.41141731E+03  0.95334389E+04                                 8.809145                            6.779471       0.237177       2.064218                    0.999621      28.602118      81.452552       0.630956       0.418929      -1.063327      -0.007494       0.007483       0.010617       0.014996       0.013078      -0.016832       0.009695      -0.036041      -0.023088      -0.032902       0.006176       0.026727              9.979716      15.221451      -1.031908       1.002722       6.655742      -2.814285       8.061954           0.000415
           67              C       7.897983       3.325628       1.773988      -0.193330      48.386192 0.75634232E+03  0.20323144E+05                                11.471436                            9.401754       0.278156       1.974268                    0.999907      35.417492     107.148461       0.520119       0.438259      -1.055778       0.037397      -0.014196      -0.003244       0.040133      -0.005259       0.013126       0.000911      -0.346375       0.371626      -0.235685       0.111291       0.124394             12.291365      19.729447       0.397053       0.090658       8.921327       0.495307       8.223322          -0.042676
           68              C       8.776312       2.416959      13.806963       0.097998      27.217072 0.32624170E+03  0.71615101E+04                                 7.970706                            6.080066       0.241369       2.096298                    0.999781      25.814233      72.462800       0.656648       0.424921      -1.055458       0.002373      -0.002971       0.052748       0.052885      -0.005319       0.009284       0.009398      -0.078070       0.040852      -0.047824       0.011655       0.036169              9.111618      12.779177      -0.495186      -0.170103       5.827097      -2.593748       8.728580           0.005919
           69              C      10.167679       2.406881      13.743412      -0.187740      33.593265 0.43831033E+03  0.10327057E+05                                 9.065193                            6.991498       0.223026       2.047399                    0.999663      29.497990      84.930979       0.621614       0.418206      -1.062922      -0.008958       0.020166       0.014121       0.026198       0.011837      -0.014470      -0.004457      -0.024271       0.004005      -0.023672       0.001951       0.021720             10.352426      16.114216      -0.970149       0.830306       6.023806      -2.197148       8.919255           0.000428
           70              C      10.878486       1.743435      14.723917       0.107020      34.957977 0.38963167E+03  0.88489770E+04                                 9.332345                            6.586903      -0.027805       2.007379                    0.999337      25.750415      71.074121       0.645844       0.417580      -1.071120      -0.003736       0.007554       0.006734       0.010788      -0.000864       0.000171      -0.001253      -0.002702      -0.024299      -0.008216       0.002449       0.005766             11.624654      20.231473      -0.008442      -0.229124       6.010004      -2.228063       8.632486           0.003353
           71              C      10.150229       1.130378      15.717132      -0.165583      32.628785 0.41879541E+03  0.97349594E+04                                 8.863608                            6.827334       0.268204       2.070181                    0.999745      28.685760      81.472510       0.631309       0.417380      -1.065697      -0.006423       0.002722       0.000394       0.006987      -0.009752       0.013529      -0.003579      -0.029518       0.013326      -0.024974       0.005018       0.019956             10.122897      15.765849       0.550369      -1.507054       6.069539      -2.300573       8.533303           0.000162
           72              C       8.762352       1.192523      15.708053       0.123592      25.846972 0.31424132E+03  0.68226544E+04                                 7.703757                            5.983013       0.215183       2.100656                    0.999699      25.077392      69.637726       0.660402       0.427177      -1.055777      -0.004856       0.027457      -0.035618       0.045234       0.006624      -0.007450       0.010125      -0.077104       0.033044      -0.045855       0.008711       0.037145              8.730235      12.426679       0.090367      -0.710254       5.688137      -2.307485       8.075889           0.004455
           73              C       8.790273       7.667420       0.824350       0.114238      26.069888 0.31174109E+03  0.67584491E+04                                 7.722713                            5.933986       0.181074       2.082060                    0.999789      25.351617      70.469531       0.666995       0.423575      -1.057453       0.001517       0.022498      -0.049790       0.054658       0.008974      -0.012761       0.018137      -0.086957       0.036951      -0.053899       0.007008       0.046891              8.711775      12.109793       0.393302      -0.051989       6.578066      -2.939541       7.447465           0.003841
           74              C      10.186293       7.642225       0.858850      -0.164625      32.210379 0.41137292E+03  0.95321249E+04                                 8.808554                            6.779106       0.237284       2.064284                    0.999621      28.600121      81.444859       0.630974       0.418929      -1.063330      -0.007501      -0.007488      -0.010602       0.014991      -0.013070       0.016822       0.009711      -0.036063      -0.023040      -0.032900       0.006170       0.026730              9.978970      15.219987       1.031822      -1.002651       6.655386      -2.814158       8.061536           0.000405
           75              C       3.735517      11.723678       7.304762      -0.193393      48.389229 0.75639621E+03  0.20325057E+05                                11.472117                            9.402229       0.277935       1.974192                    0.999907      35.418862     107.155611       0.520092       0.438272      -1.055765      -0.037406      -0.014078       0.003139       0.040091       0.005241       0.013161      -0.000858      -0.346466       0.371441      -0.235702       0.111372       0.124330             12.292119      19.730876      -0.397202       0.090557       8.921737      -0.495341       8.223745          -0.042650
           76              C       2.857188      10.815009      13.429287       0.098176      27.213525 0.32619150E+03  0.71600803E+04                                 7.969723                            6.079410       0.241559       2.096369                    0.999781      25.812634      72.454921       0.656719       0.424895      -1.055482      -0.002386      -0.002959      -0.052777       0.052913       0.005303       0.009279      -0.009430      -0.078197       0.040806      -0.047875       0.011625       0.036250              9.110345      12.776820       0.495031      -0.170089       5.826461       2.593507       8.727755           0.005889
           77              C       1.465821      10.804931      13.492838      -0.187606      33.587936 0.43823392E+03  0.10324686E+05                                 9.063871                            6.990658       0.223398       2.047541                    0.999663      29.495379      84.917863       0.621690       0.418178      -1.062952       0.008960       0.020189      -0.014141       0.026227      -0.011841      -0.014465       0.004412      -0.024389       0.003871      -0.023710       0.001995       0.021715             10.350705      16.111073       0.969794       0.829932       6.022981       2.196819       8.918062           0.000438
           78              C       0.755014      10.141485      12.512333       0.107135      34.952240 0.38958157E+03  0.88474208E+04                                 9.330859                            6.586196      -0.027401       2.007517                    0.999337      25.748513      71.063674       0.645930       0.417544      -1.071159       0.003739       0.007542      -0.006725       0.010775       0.000864       0.000168       0.001246      -0.002760      -0.024373      -0.008238       0.002437       0.005801             11.622337      20.226570       0.008426      -0.229074       6.009145       2.227739       8.631295           0.003322
           79              C       1.483271       9.528428      11.519118      -0.165414      32.621500 0.41869626E+03  0.97319743E+04                                 8.862067                            6.826386       0.268850       2.070449                    0.999745      28.681642      81.455117       0.631379       0.417363      -1.065719       0.006438       0.002679      -0.000379       0.006983       0.009739       0.013508       0.003544      -0.029609       0.013286      -0.024992       0.005058       0.019933             10.120875      15.762099      -0.550166      -1.506550       6.068569       2.300179       8.531957           0.000140
           80              C       2.871148       9.590573      11.528197       0.123823      25.841631 0.31417196E+03  0.68207597E+04                                 7.702774                            5.982443       0.215266       2.100758                    0.999699      25.073877      69.625573       0.660419       0.427190      -1.055771       0.004853       0.027432       0.035650       0.045244      -0.006615      -0.007432      -0.010162      -0.077223       0.033026      -0.045903       0.008681       0.037222              8.728916      12.424324      -0.090378      -0.710086       5.687462       2.307174       8.074962           0.004418
           81              C       2.843227      16.065470       8.254399       0.114116      26.070499 0.31175331E+03  0.67587174E+04                                 7.722659                            5.934007       0.181354       2.082125                    0.999790      25.351736      70.467735       0.667017       0.423561      -1.057472      -0.001520       0.022480       0.049748       0.054613      -0.008946      -0.012766      -0.018129      -0.086887       0.036869      -0.053850       0.006989       0.046861              8.711663      12.109676      -0.393317      -0.052001       6.578006       2.939448       7.447309           0.003985
           82              C       1.447207      16.040275       8.219900      -0.164728      32.213795 0.41142972E+03  0.95338084E+04                                 8.809242                            6.779643       0.237035       2.064173                    0.999621      28.602335      81.453797       0.630937       0.418937      -1.063320       0.007513      -0.007499       0.010581       0.014988       0.013054       0.016809      -0.009682      -0.036039      -0.023069      -0.032866       0.006156       0.026710              9.979677      15.220787      -1.032157      -1.003016       6.655999       2.814479       8.062243           0.000543
           83              C       3.735517       5.072422      10.852738      -0.193399      48.389454 0.75639986E+03  0.20325198E+05                                11.472200                            9.402287       0.277882       1.974176                    0.999907      35.418914     107.156206       0.520087       0.438275      -1.055762      -0.037398       0.014009      -0.003190       0.040063      -0.005220      -0.013151      -0.000899      -0.346413       0.371585      -0.235698       0.111317       0.124381             12.292227      19.731060       0.397217      -0.090582       8.921756      -0.495387       8.223866          -0.042670
           84              C       2.857188       5.981091       4.728213       0.098072      27.216274 0.32622887E+03  0.71611268E+04                                 7.970357                            6.079820       0.241464       2.096318                    0.999781      25.814050      72.460739       0.656685       0.424903      -1.055473      -0.002379       0.002950       0.052773       0.052909      -0.005311      -0.009288      -0.009410      -0.078129       0.040787      -0.047843       0.011634       0.036209              9.111161      12.778240      -0.495104       0.170078       5.826865       2.593701       8.728377           0.005946
           85              C       1.465821       5.991169       4.664662      -0.187673      33.591249 0.43828056E+03  0.10326110E+05                                 9.064564                            6.991089       0.223210       2.047454                    0.999663      29.497286      84.926033       0.621660       0.418185      -1.062942       0.008957      -0.020192       0.014150       0.026232       0.011843       0.014471       0.004437      -0.024345       0.003889      -0.023697       0.001969       0.021728             10.351603      16.112681      -0.969963      -0.830150       6.023403       2.197010       8.918724           0.000402
           86              C       0.755014       6.654615       5.645167       0.107084      34.954826 0.38960295E+03  0.88480872E+04                                 9.331514                            6.586491      -0.027634       2.007438                    0.999337      25.749381      71.068350       0.645895       0.417558      -1.071143       0.003739      -0.007549       0.006731       0.010784      -0.000864      -0.000169       0.001247      -0.002745      -0.024371      -0.008238       0.002443       0.005795             11.623377      20.228736      -0.008428       0.229094       6.009522       2.227910       8.631872           0.003332
           87              C       1.483271       7.267672       6.638382      -0.165512      32.626204 0.41876044E+03  0.97339139E+04                                 8.863085                            6.827018       0.268472       2.070291                    0.999745      28.684296      81.466576       0.631330       0.417376      -1.065702       0.006428      -0.002697       0.000378       0.006981      -0.009746      -0.013518       0.003553      -0.029576       0.013261      -0.024986       0.005043       0.019942             10.122190      15.764513       0.550300       1.506866       6.069186       2.300442       8.532871           0.000146
           88              C       2.871148       7.205527       6.629303       0.123706      25.844551 0.31420852E+03  0.68217709E+04                                 7.703389                            5.982794       0.215151       2.100688                    0.999699      25.075636      69.632198       0.660398       0.427190      -1.055767       0.004861      -0.027442      -0.035636       0.045240       0.006622       0.007445      -0.010157      -0.077168       0.032984      -0.045876       0.008676       0.037200              8.729738      12.425788       0.090400       0.710211       5.687856       2.307369       8.075569           0.004480
           89              C       2.843227       0.730630       9.903101       0.114147      26.068828 0.31173151E+03  0.67581186E+04                                 7.722360                            5.933824       0.181391       2.082162                    0.999790      25.350500      70.463362       0.667023       0.423565      -1.057471      -0.001524      -0.022474      -0.049746       0.054608       0.008938       0.012760      -0.018138      -0.086889       0.036905      -0.053851       0.006985       0.046866              8.711295      12.109023       0.393275       0.051990       6.577788       2.939356       7.447074           0.003994
           90              C       1.447207       0.755824       9.937600      -0.164707      32.211954 0.41140470E+03  0.95330707E+04                                 8.808930                            6.779459       0.237103       2.064216                    0.999621      28.601111      81.449278       0.630944       0.418940      -1.063320       0.007518       0.007506      -0.010574       0.014989      -0.013048      -0.016803      -0.009692      -0.036052      -0.023031      -0.032864       0.006154       0.026710              9.979278      15.219986       1.032113       1.002987       6.655815       2.814416       8.062034           0.000558
           91              C       3.735517       3.325628       1.773988      -0.193330      48.386186 0.75634219E+03  0.20323139E+05                                11.471434                            9.401753       0.278157       1.974268                    0.999907      35.417490     107.148450       0.520119       0.438259      -1.055778      -0.037397      -0.014196      -0.003244       0.040133       0.005259      -0.013127       0.000911      -0.346375       0.371626      -0.235685       0.111291       0.124394             12.291364      19.729444      -0.397053      -0.090658       8.921326       0.495307       8.223321          -0.042675
           92              C       2.857188       2.416959      13.806963       0.097999      27.217065 0.32624163E+03  0.71615081E+04                                 7.970705                            6.080066       0.241368       2.096297                    0.999781      25.814229      72.462789       0.656648       0.424921      -1.055458      -0.002373      -0.002971       0.052748       0.052885       0.005319      -0.009284       0.009398      -0.078069       0.040852      -0.047824       0.011655       0.036169              9.111617      12.779173       0.495186       0.170103       5.827096      -2.593747       8.728580           0.005919
           93              C       1.465821       2.406881      13.743412      -0.187740      33.593291 0.43831082E+03  0.10327071E+05                                 9.065197                            6.991502       0.223028       2.047399                    0.999663      29.497999      84.931004       0.621614       0.418206      -1.062922       0.008958       0.020166       0.014121       0.026198      -0.011837       0.014470      -0.004457      -0.024271       0.004005      -0.023672       0.001951       0.021720             10.352431      16.114227       0.970151      -0.830309       6.023808      -2.197147       8.919257           0.000428
           94              C       0.755014       1.743435      14.723917       0.107024      34.957923 0.38963098E+03  0.88489575E+04                                 9.332335                            6.586897      -0.027805       2.007380                    0.999337      25.750390      71.074035       0.645844       0.417580      -1.071120       0.003736       0.007554       0.006734       0.010788       0.000864      -0.000171      -0.001253      -0.002702      -0.024299      -0.008216       0.002450       0.005766             11.624642      20.231451       0.008441       0.229125       6.009998      -2.228060       8.632477           0.003353
           95              C       1.483271       1.130378      15.717132      -0.165584      32.628807 0.41879575E+03  0.97349693E+04                                 8.863612                            6.827337       0.268205       2.070180                    0.999745      28.685771      81.472546       0.631309       0.417380      -1.065697       0.006423       0.002722       0.000394       0.006987       0.009752      -0.013529      -0.003579      -0.029518       0.013326      -0.024974       0.005018       0.019956             10.122901      15.765859      -0.550370       1.507056       6.069541      -2.300573       8.533305           0.000162
           96              C       2.871148       1.192523      15.708053       0.123592      25.846974 0.31424135E+03  0.68226553E+04                                 7.703758                            5.983014       0.215182       2.100656                    0.999699      25.077394      69.637741       0.660401       0.427177      -1.055777       0.004856       0.027457      -0.035618       0.045234      -0.006624       0.007450       0.010125      -0.077104       0.033044      -0.045855       0.008711       0.037145              8.730237      12.426681      -0.090367       0.710255       5.688138      -2.307485       8.075891           0.004455
           97              C       2.843227       7.667420       0.824350       0.114236      26.069925 0.31174164E+03  0.67584650E+04                                 7.722724                            5.933995       0.181069       2.082059                    0.999789      25.351639      70.469639       0.666994       0.423575      -1.057453      -0.001517       0.022498      -0.049790       0.054658      -0.008974       0.012761       0.018137      -0.086957       0.036952      -0.053899       0.007008       0.046891              8.711788      12.109813      -0.393301       0.051987       6.578075      -2.939544       7.447475           0.003840
           98              C       1.447207       7.642225       0.858850      -0.164625      32.210416 0.41137353E+03  0.95321420E+04                                 8.808559                            6.779110       0.237287       2.064285                    0.999621      28.600138      81.444902       0.630974       0.418929      -1.063330       0.007502      -0.007488      -0.010601       0.014991       0.013069      -0.016822       0.009711      -0.036063      -0.023040      -0.032900       0.006169       0.026730              9.978976      15.220003      -1.031825       1.002654       6.655388      -2.814157       8.061537           0.000405
           99              C       3.735517      13.470472      16.383512      -0.193332      48.385941 0.75633883E+03  0.20323000E+05                                11.471333                            9.401686       0.278251       1.974296                    0.999906      35.417430     107.147686       0.520126       0.438254      -1.055782      -0.037401       0.014264       0.003243       0.040160      -0.005283       0.013139       0.000875      -0.346414       0.371511      -0.235687       0.111334       0.124353             12.291231      19.729206       0.397032       0.090722       8.921287       0.495270       8.223199          -0.042672
          100              C       2.857188      14.379141       4.350537       0.098067      27.215508 0.32622201E+03  0.71609364E+04                                 7.970279                            6.079812       0.241508       2.096352                    0.999781      25.813327      72.458441       0.656676       0.424911      -1.055469      -0.002374       0.002978      -0.052738       0.052876      -0.005307       0.009280       0.009409      -0.078092       0.040831      -0.047828       0.011640       0.036188              9.111043      12.778143      -0.495119      -0.170127       5.826827      -2.593624       8.728158           0.005931
          101              C       1.465821      14.389219       4.414088      -0.187677      33.590712 0.43827602E+03  0.10325992E+05                                 9.064588                            6.991141       0.223178       2.047462                    0.999663      29.496687      84.924708       0.621645       0.418196      -1.062934       0.008960      -0.020162      -0.014111       0.026190       0.011836      -0.014462      -0.004442      -0.024312       0.003977      -0.023680       0.001966       0.021714             10.351608      16.112671      -0.970043       0.830200       6.023457      -2.197000       8.918696           0.000419
          102              C       0.755014      15.052665       3.433583       0.107060      34.956315 0.38962016E+03  0.88485926E+04                                 9.331816                            6.586666      -0.027651       2.007424                    0.999337      25.750014      71.070998       0.645881       0.417562      -1.071138       0.003735      -0.007544      -0.006727       0.010776      -0.000863       0.000170      -0.001256      -0.002715      -0.024308      -0.008219       0.002446       0.005773             11.623781      20.229595      -0.008433      -0.229116       6.009707      -2.227944       8.632039           0.003345
          103              C       1.483271      15.665722       2.440368      -0.165507      32.625891 0.41875672E+03  0.97337808E+04                                 8.862933                            6.826921       0.268461       2.070283                    0.999745      28.684233      81.465513       0.631346       0.417368      -1.065710       0.006432      -0.002697      -0.000389       0.006985      -0.009744       0.013519      -0.003577      -0.029541       0.013345      -0.024975       0.005025       0.019950             10.122004      15.764184       0.550308      -1.506881       6.069134      -2.300400       8.532695           0.000142
          104              C       2.871148      15.603577       2.449447       0.123657      25.845954 0.31423064E+03  0.68223468E+04                                 7.703519                            5.982905       0.215256       2.100693                    0.999699      25.076674      69.634751       0.660410       0.427176      -1.055780       0.004853      -0.027431       0.035629       0.045226       0.006619      -0.007439       0.010124      -0.077121       0.033048      -0.045860       0.008709       0.037151              8.729882      12.426017       0.090342      -0.710167       5.687989      -2.307405       8.075641           0.004457
          105              C       2.843227       9.128680      17.333150       0.114193      26.072344 0.31177278E+03  0.67593205E+04                                 7.723151                            5.934250       0.181021       2.082006                    0.999790      25.353432      70.475960       0.666986       0.423570      -1.057455      -0.001515      -0.022499       0.049801       0.054669       0.008987      -0.012769       0.018122      -0.086953       0.036908      -0.053897       0.007017       0.046880              8.712320      12.110753       0.393341      -0.051988       6.578388      -2.939683       7.447817           0.003817
          106              C       1.447207       9.153875      17.298650      -0.164665      32.213629 0.41141799E+03  0.95334578E+04                                 8.809149                            6.779475       0.237180       2.064218                    0.999621      28.602138      81.452601       0.630956       0.418929      -1.063327       0.007494       0.007483       0.010617       0.014996      -0.013078       0.016832       0.009695      -0.036041      -0.023088      -0.032902       0.006176       0.026727              9.979721      15.221463       1.031910      -1.002724       6.655743      -2.814284       8.061956           0.000414
          107              C       7.897983       5.072422      10.852738      -0.193399      48.389462 0.75640004E+03  0.20325204E+05                                11.472202                            9.402289       0.277882       1.974176                    0.999907      35.418916     107.156218       0.520087       0.438275      -1.055762       0.037398       0.014009      -0.003190       0.040063       0.005220       0.013151      -0.000899      -0.346414       0.371585      -0.235698       0.111317       0.124381             12.292229      19.731063      -0.397217       0.090582       8.921757      -0.495387       8.223867          -0.042670
          108              C       8.776312       5.981091       4.728213       0.098072      27.216277 0.32622890E+03  0.71611274E+04                                 7.970356                            6.079819       0.241465       2.096318                    0.999781      25.814052      72.460739       0.656685       0.424903      -1.055474       0.002379       0.002949       0.052773       0.052909       0.005312       0.009288      -0.009410      -0.078129       0.040787      -0.047843       0.011634       0.036209              9.111161      12.778241       0.495104      -0.170079       5.826864       2.593701       8.728377           0.005946
          109              C      10.167679       5.991169       4.664662      -0.187673      33.591228 0.43828018E+03  0.10326099E+05                                 9.064561                            6.991086       0.223208       2.047454                    0.999663      29.497277      84.926014       0.621660       0.418185      -1.062942      -0.008957      -0.020192       0.014150       0.026232      -0.011843      -0.014471       0.004437      -0.024345       0.003890      -0.023697       0.001968       0.021728             10.351599      16.112672       0.969962       0.830147       6.023402       2.197011       8.918724           0.000402
          110              C      10.878486       6.654615       5.645167       0.107078      34.954891 0.38960377E+03  0.88481103E+04                                 9.331526                            6.586498      -0.027634       2.007437                    0.999337      25.749411      71.068453       0.645894       0.417558      -1.071143      -0.003739      -0.007549       0.006731       0.010784       0.000864       0.000169       0.001246      -0.002745      -0.024371      -0.008238       0.002443       0.005795             11.623392      20.228762       0.008428      -0.229093       6.009529       2.227914       8.631884           0.003332
          111              C      10.150229       7.267672       6.638382      -0.165512      32.626177 0.41876000E+03  0.97339014E+04                                 8.863080                            6.827014       0.268471       2.070291                    0.999745      28.684285      81.466539       0.631330       0.417376      -1.065702      -0.006428      -0.002697       0.000378       0.006981       0.009746       0.013519       0.003553      -0.029576       0.013261      -0.024985       0.005043       0.019942             10.122184      15.764500      -0.550299      -1.506863       6.069184       2.300442       8.532869           0.000147
          112              C       8.762352       7.205527       6.629303       0.123705      25.844548 0.31420847E+03  0.68217695E+04                                 7.703388                            5.982794       0.215152       2.100688                    0.999699      25.075633      69.632182       0.660398       0.427190      -1.055767      -0.004861      -0.027442      -0.035636       0.045240      -0.006622      -0.007445      -0.010157      -0.077168       0.032984      -0.045875       0.008676       0.037200              8.729737      12.425787      -0.090400      -0.710211       5.687856       2.307369       8.075567           0.004480
          113              C       8.790273       0.730630       9.903101       0.114145      26.068905 0.31173268E+03  0.67581517E+04                                 7.722383                            5.933841       0.181382       2.082159                    0.999790      25.350545      70.463578       0.667021       0.423566      -1.057470       0.001524      -0.022474      -0.049746       0.054608      -0.008938      -0.012760      -0.018138      -0.086889       0.036905      -0.053851       0.006985       0.046867              8.711320      12.109061      -0.393275      -0.051989       6.577805       2.939363       7.447094           0.003994
          114              C      10.186293       0.755824       9.937600      -0.164706      32.211989 0.41140533E+03  0.95330878E+04                                 8.808934                            6.779462       0.237109       2.064217                    0.999621      28.601124      81.449292       0.630944       0.418940      -1.063320      -0.007519       0.007506      -0.010574       0.014989       0.013048       0.016803      -0.009692      -0.036052      -0.023031      -0.032864       0.006154       0.026710              9.979283      15.220004      -1.032118      -1.002992       6.655814       2.814411       8.062031           0.000557
          115              C       7.897983      11.723678       7.304762      -0.193393      48.389243 0.75639649E+03  0.20325067E+05                                11.472119                            9.402231       0.277935       1.974192                    0.999907      35.418868     107.155636       0.520092       0.438272      -1.055765       0.037406      -0.014078       0.003139       0.040091      -0.005241      -0.013161      -0.000858      -0.346466       0.371441      -0.235702       0.111372       0.124330             12.292122      19.730880       0.397203      -0.090558       8.921739      -0.495341       8.223747          -0.042650
          116              C       8.776312      10.815009      13.429287       0.098176      27.213510 0.32619127E+03  0.71600736E+04                                 7.969718                            6.079406       0.241563       2.096370                    0.999781      25.812624      72.454868       0.656719       0.424895      -1.055482       0.002386      -0.002959      -0.052777       0.052913      -0.005303      -0.009279      -0.009430      -0.078197       0.040807      -0.047875       0.011625       0.036250              9.110340      12.776814      -0.495031       0.170089       5.826457       2.593506       8.727749           0.005889
          117              C      10.167679      10.804931      13.492838      -0.187606      33.587896 0.43823320E+03  0.10324665E+05                                 9.063865                            6.990653       0.223396       2.047541                    0.999663      29.495362      84.917814       0.621690       0.418178      -1.062952      -0.008960       0.020189      -0.014141       0.026226       0.011841       0.014465       0.004412      -0.024389       0.003871      -0.023710       0.001995       0.021715             10.350698      16.111055      -0.969792      -0.829928       6.022978       2.196820       8.918060           0.000439
          118              C      10.878486      10.141485      12.512333       0.107123      34.952384 0.38958340E+03  0.88474727E+04                                 9.330884                            6.586211      -0.027401       2.007516                    0.999337      25.748580      71.063900       0.645930       0.417544      -1.071159      -0.003739       0.007542      -0.006725       0.010775      -0.000864      -0.000168       0.001246      -0.002760      -0.024373      -0.008238       0.002437       0.005802             11.622369      20.226627      -0.008426       0.229075       6.009161       2.227747       8.631320           0.003322
          119              C      10.150229       9.528428      11.519118      -0.165412      32.621410 0.41869478E+03  0.97319315E+04                                 8.862049                            6.826372       0.268849       2.070449                    0.999745      28.681601      81.454972       0.631380       0.417363      -1.065719      -0.006438       0.002679      -0.000378       0.006983      -0.009739      -0.013508       0.003545      -0.029609       0.013286      -0.024991       0.005058       0.019934             10.120854      15.762057       0.550161       1.506540       6.068559       2.300179       8.531946           0.000140
          120              C       8.762352       9.590573      11.528197       0.123823      25.841622 0.31417184E+03  0.68207560E+04                                 7.702771                            5.982440       0.215269       2.100759                    0.999699      25.073870      69.625530       0.660420       0.427190      -1.055771      -0.004854       0.027432       0.035650       0.045244       0.006615       0.007432      -0.010162      -0.077223       0.033026      -0.045903       0.008681       0.037222              8.728912      12.424319       0.090377       0.710084       5.687459       2.307173       8.074957           0.004418
          121              C       8.790273      16.065470       8.254399       0.114120      26.070435 0.31175238E+03  0.67586918E+04                                 7.722643                            5.933995       0.181355       2.082126                    0.999790      25.351700      70.467590       0.667018       0.423561      -1.057472       0.001521       0.022480       0.049748       0.054613       0.008946       0.012766      -0.018129      -0.086886       0.036869      -0.053849       0.006989       0.046861              8.711645      12.109643       0.393319       0.052005       6.577995       2.939444       7.447297           0.003985
          122              C      10.186293      16.040275       8.219900      -0.164728      32.213888 0.41143136E+03  0.95338552E+04                                 8.809259                            6.779657       0.237038       2.064173                    0.999621      28.602379      81.453942       0.630936       0.418938      -1.063320      -0.007513      -0.007499       0.010581       0.014988      -0.013054      -0.016809      -0.009683      -0.036040      -0.023069      -0.032866       0.006156       0.026710              9.979696      15.220827       1.032165       1.003025       6.656008       2.814479       8.062252           0.000543
          123              C       5.816750      14.086889       0.188838      -0.034021      44.662499 0.51964482E+03  0.12674739E+05                                10.804377                            7.715601       0.650826       2.140900                    0.998419      30.275425      86.423939       0.584534       0.429600      -1.064208      -0.000000       0.016149       0.064210       0.066209       0.000000      -0.000000      -0.076543       0.030603      -0.599753      -0.219199       0.103939       0.115261             13.210182       6.974564       0.000000       0.000000       9.274482       5.905540      23.381500          -0.001723
          124              C       5.816750      11.540600      17.011762       0.011878      46.306264 0.57512896E+03  0.14395903E+05                                11.168587                            8.175092       0.483883       2.085742                    0.999562      30.761746      89.107752       0.561541       0.435764      -1.059871       0.000000      -0.078890       0.046057       0.091350      -0.000000       0.000000       0.082961       0.328423       0.278418      -0.231816       0.114008       0.117809             13.337851       7.562392      -0.000000       0.000000      23.643311      -4.277664       8.807850           0.011893
          125              C       5.816750      12.773434      14.435213      -0.062506      49.822498 0.62384267E+03  0.15943872E+05                                11.708740                            8.498718       0.515816       2.079807                    0.999566      32.171337      94.320693       0.551981       0.434173      -1.060309      -0.000000       0.008168      -0.084521       0.084915       0.000000      -0.000000      -0.147526       0.091329      -0.416897      -0.226063       0.110915       0.115148             14.250298       7.935291      -0.000000       0.000000      13.395570       8.576883      21.420032           0.010077
          126              C       5.816750      15.433936      15.697159      -0.034821      49.083470 0.56400900E+03  0.14056955E+05                                11.572600                            8.071724       0.520814       2.092738                    0.998975      31.066325      89.966578       0.567313       0.433189      -1.060828       0.000000       0.065962      -0.021265       0.069305       0.000000      -0.000000       0.113547       0.298031       0.189140      -0.225258       0.107766       0.117492             14.433025       7.477233      -0.000000       0.000000      26.927703      -5.170098       8.894138           0.000789
          127              C       5.816750       2.709211      17.968662      -0.034109      44.666316 0.51969269E+03  0.12676214E+05                                10.805059                            7.716002       0.650725       2.140851                    0.998419      30.276667      86.428868       0.584513       0.429605      -1.064203       0.000000      -0.016112      -0.064218       0.066208      -0.000000      -0.000000      -0.076542       0.030657      -0.599739      -0.219196       0.103911       0.115285             13.211150       6.974974       0.000000       0.000000       9.275023       5.906040      23.383452          -0.001774
          128              C       5.816750       5.255500       1.145738       0.011960      46.300270 0.57504316E+03  0.14393216E+05                                11.167711                            8.174535       0.483926       2.085788                    0.999562      30.759292      89.098925       0.561554       0.435770      -1.059868      -0.000000       0.078904      -0.046016       0.091342      -0.000000      -0.000000       0.082978       0.328416       0.278478      -0.231829       0.114034       0.117795             13.336721       7.561834      -0.000000       0.000000      23.641085      -4.277268       8.807243           0.011903
          129              C       5.816750       4.022666       3.722287      -0.062750      49.835893 0.62403290E+03  0.15950000E+05                                11.710899                            8.500077       0.515656       2.079713                    0.999566      32.175952      94.338926       0.551929       0.434180      -1.060302      -0.000000      -0.008130       0.084423       0.084813      -0.000000       0.000000      -0.147466       0.091324      -0.416980      -0.226027       0.110868       0.115159             14.253171       7.936627       0.000000      -0.000000      13.398342       8.579011      21.424544           0.010114
          130              C       5.816750       1.362164       2.460341      -0.034687      49.080983 0.56397474E+03  0.14055923E+05                                11.572342                            8.071569       0.520603       2.092679                    0.998974      31.065347      89.963926       0.567308       0.433199      -1.060820       0.000000      -0.065993       0.021297       0.069344       0.000000       0.000000       0.113560       0.298020       0.189209      -0.225270       0.107795       0.117475             14.432668       7.477076      -0.000000       0.000000      26.927022      -5.169809       8.893905           0.000841
          131              C       5.816750      11.107261       9.267588      -0.033743      44.653659 0.51951632E+03  0.12670889E+05                                10.803299                            7.714856       0.650425       2.140824                    0.998419      30.271503      86.411817       0.584535       0.429623      -1.064188       0.000000      -0.016106       0.064345       0.066330      -0.000000       0.000000       0.076560       0.030504      -0.599960      -0.219267       0.104022       0.115245             13.208881       6.973980       0.000000      -0.000000       9.273528      -5.904869      23.379135          -0.001682
          132              C       5.816750      13.653550       7.933012       0.011508      46.320002 0.57534757E+03  0.14402708E+05                                11.170810                            8.176713       0.483618       2.085591                    0.999562      30.766773      89.125741       0.561479       0.435771      -1.059869      -0.000000       0.078811       0.045927       0.091216      -0.000000      -0.000000      -0.082949       0.328419       0.278394      -0.231805       0.113995       0.117810             13.340500       7.563724      -0.000000      -0.000000      23.648150       4.278673       8.809626           0.011898
          133              C       5.816750      12.420716       5.356463      -0.062751      49.836092 0.62403281E+03  0.15950092E+05                                11.711265                            8.500313       0.515394       2.079650                    0.999567      32.175510      94.339750       0.551895       0.434204      -1.060281      -0.000000      -0.008061      -0.084359       0.084744       0.000000      -0.000000       0.147456       0.091292      -0.417084      -0.226035       0.110875       0.115160             14.253626       7.936850       0.000000      -0.000000      13.398866      -8.579464      21.425161           0.010062
          134              C       5.816750       9.760214       6.618409      -0.034790      49.087873 0.56406110E+03  0.14058722E+05                                11.573691                            8.072390       0.520222       2.092538                    0.998975      31.067596      89.974781       0.567253       0.433221      -1.060798       0.000000      -0.066019      -0.021356       0.069388      -0.000000       0.000000      -0.113594       0.298070       0.189108      -0.225304       0.107787       0.117517             14.434375       7.477881       0.000000      -0.000000      26.930429       5.170338       8.894814           0.000901
          135              C       5.816750       5.688839       8.889912      -0.034026      44.665356 0.51967164E+03  0.12675627E+05                                10.805121                            7.715985       0.650396       2.140757                    0.998419      30.275951      86.427785       0.584495       0.429621      -1.064189       0.000000       0.016043      -0.064291       0.066263       0.000000      -0.000000       0.076534       0.030575      -0.599865      -0.219228       0.103963       0.115265             13.211319       6.975028       0.000000      -0.000000       9.275061      -5.906215      23.383867          -0.001638
          136              C       5.816750       3.142550      10.224488       0.011600      46.313028 0.57524982E+03  0.14399636E+05                                11.169753                            8.176058       0.483688       2.085649                    0.999562      30.763970      89.115413       0.561498       0.435775      -1.059868       0.000000      -0.078802      -0.045930       0.091210      -0.000000      -0.000000      -0.082969       0.328397       0.278419      -0.231808       0.114013       0.117795             13.339112       7.563066      -0.000000       0.000000      23.645448       4.278099       8.808821           0.011917
          137              C       5.816750       4.375384      12.801037      -0.062882      49.843410 0.62413389E+03  0.15953374E+05                                11.712506                            8.501075       0.515231       2.079576                    0.999568      32.177982      94.350081       0.551862       0.434211      -1.060273      -0.000000       0.008023       0.084319       0.084699       0.000000       0.000000       0.147440       0.091341      -0.417069      -0.226024       0.110842       0.115182             14.255309       7.937658      -0.000000       0.000000      13.400377      -8.580661      21.427893           0.009971
          138              C       5.816750       7.035886      11.539091      -0.034473      49.074921 0.56389153E+03  0.14053475E+05                                11.571868                            8.071297       0.520049       2.092537                    0.998975      31.062944      89.958786       0.567277       0.433234      -1.060788       0.000000       0.066103       0.021380       0.069474       0.000000      -0.000000      -0.113610       0.298077       0.189280      -0.225335       0.107843       0.117492             14.431892       7.476838      -0.000000      -0.000000      26.925340       5.169234       8.893499           0.000833
          139              C      10.899426       8.398050       0.000000       0.123026      32.209165 0.34669239E+03  0.76484367E+04                                 8.798443                            6.196652       0.029117       2.039723                    0.999345      24.761141      67.392511       0.668462       0.415337      -1.072397       0.001721      -0.000000      -0.000002       0.001721       0.000000      -0.000000       0.013110      -0.022344      -0.019702      -0.012859      -0.007889       0.020748             10.788585      18.478366      -0.000011       0.000011       6.400329      -2.570789       7.487061           0.001555
          140              C       0.734074       0.000000       9.078750       0.123037      32.209623 0.34669948E+03  0.76486789E+04                                 8.798685                            6.196842       0.028818       2.039627                    0.999345      24.761423      67.395004       0.668427       0.415355      -1.072380      -0.001765       0.000001      -0.000002       0.001765       0.000001       0.000000      -0.013141      -0.022352      -0.019689      -0.012880      -0.007895       0.020775             10.788694      18.478053      -0.000011      -0.000009       6.400622       2.571018       7.487407           0.001785
          141              C       0.734074       8.398050       0.000000       0.123041      32.209013 0.34669051E+03  0.76483847E+04                                 8.798416                            6.196634       0.029119       2.039725                    0.999345      24.761064      67.392247       0.668463       0.415337      -1.072397      -0.001721      -0.000000      -0.000002       0.001721      -0.000000       0.000000       0.013110      -0.022344      -0.019702      -0.012859      -0.007888       0.020747             10.788550      18.478303       0.000011      -0.000011       6.400309      -2.570779       7.487037           0.001555
          142              C      10.899426       0.000000       9.078750       0.123053      32.209447 0.34669733E+03  0.76486195E+04                                 8.798654                            6.196823       0.028818       2.039628                    0.999345      24.761336      67.394711       0.668428       0.415355      -1.072380       0.001765       0.000001      -0.000002       0.001765      -0.000001      -0.000000      -0.013141      -0.022352      -0.019689      -0.012880      -0.007894       0.020774             10.788653      18.477985       0.000010       0.000008       6.400598       2.571004       7.487377           0.001784
          143              N       9.056680      13.451996      16.425275      -0.338827      36.487283 0.58750975E+03  0.14615513E+05                                 8.972922                            7.855680       0.340352       2.051540                    0.999811      31.671591      88.094091       0.625062       0.393898      -1.099530      -0.135426       0.016389      -0.001218       0.136420       0.001088      -0.017937       0.008926      -0.348762       0.351059      -0.233815       0.107989       0.125826              9.271823      13.637768      -0.268266       0.028133       7.414205       0.453534       6.763497           0.074526
          144              N       8.086446      14.975403       3.399084      -0.223683      34.940702 0.47992157E+03  0.11342144E+05                                 8.869257                            7.057178       0.034939       2.043850                    0.998416      27.173373      73.495581       0.665975       0.389155      -1.103660       0.154678      -0.008512      -0.013772       0.155523      -0.000271       0.005577      -0.018555      -0.129333       0.129578      -0.086505       0.024702       0.061803             10.008417      12.439390      -0.054733       0.917652       7.008188      -3.372374      10.577672           0.030096
          145              N       9.056680       3.344104       1.732226      -0.338862      36.488881 0.58754251E+03  0.14616542E+05                                 8.973202                            7.855913       0.340246       2.051496                    0.999811      31.672351      88.097045       0.625051       0.393899      -1.099528      -0.135431      -0.016311       0.001205       0.136415      -0.001059       0.017931       0.008956      -0.348730       0.351171      -0.233816       0.107954       0.125862              9.272125      13.638237       0.268290      -0.028144       7.414407       0.453575       6.763730           0.074438
          146              N       8.086446       1.820697      14.758416      -0.223696      34.941256 0.47992509E+03  0.11342319E+05                                 8.869596                            7.057374       0.034789       2.043806                    0.998416      27.173301      73.497187       0.665938       0.389174      -1.103639       0.154637       0.008534       0.013784       0.155484       0.000263      -0.005584      -0.018548      -0.129293       0.129532      -0.086478       0.024696       0.061782             10.008892      12.440218       0.054702      -0.917679       7.008413      -3.372490      10.578045           0.030120
          147              N       2.576820      11.742154       7.346525      -0.338986      36.495638 0.58768202E+03  0.14620953E+05                                 8.974516                            7.857019       0.339883       2.051354                    0.999812      31.675083      88.108897       0.624983       0.393917      -1.099511       0.135438      -0.016188      -0.001334       0.136409       0.001014       0.017977      -0.008912      -0.348766       0.350973      -0.233806       0.107997       0.125808              9.273489      13.640409      -0.268432      -0.028174       7.415412      -0.453649       6.764644           0.074532
          148              N       3.547054      10.218747      12.477834      -0.223979      34.950381 0.48008687E+03  0.11347017E+05                                 8.870781                            7.058336       0.034997       2.043782                    0.998417      27.178365      73.511992       0.665929       0.389149      -1.103665      -0.154811       0.008512      -0.013796       0.155657      -0.000284      -0.005589       0.018526      -0.129504       0.129613      -0.086597       0.024776       0.061820             10.010187      12.441825      -0.054917      -0.918084       7.009234       3.372938      10.579503           0.030262
          149              N       2.576820       5.053946      10.810976      -0.338999      36.496305 0.58769567E+03  0.14621390E+05                                 8.974670                            7.857148       0.339818       2.051333                    0.999812      31.675241      88.109872       0.624973       0.393921      -1.099507       0.135440       0.016114       0.001285       0.136401      -0.000988      -0.017961      -0.008945      -0.348729       0.351093      -0.233805       0.107958       0.125847              9.273657      13.640665       0.268454       0.028169       7.415517      -0.453684       6.764790           0.074524
          150              N       3.547054       6.577353       5.679666      -0.223719      34.941921 0.47993967E+03  0.11342681E+05                                 8.869472                            7.057316       0.034899       2.043832                    0.998416      27.173863      73.497322       0.665968       0.389156      -1.103659      -0.154702      -0.008523       0.013794       0.155550       0.000276       0.005588       0.018544      -0.129385       0.129537      -0.086525       0.024724       0.061801             10.008687      12.439650       0.054843       0.917785       7.008315       3.372504      10.578095           0.030149
          151              N       2.576820       3.344104       1.732226      -0.338862      36.488891 0.58754272E+03  0.14616549E+05                                 8.973203                            7.855915       0.340245       2.051496                    0.999811      31.672356      88.097064       0.625051       0.393899      -1.099528       0.135431      -0.016311       0.001205       0.136415       0.001059      -0.017931       0.008956      -0.348730       0.351171      -0.233816       0.107954       0.125862              9.272126      13.638240      -0.268290       0.028144       7.414408       0.453575       6.763731           0.074437
          152              N       3.547054       1.820697      14.758416      -0.223696      34.941260 0.47992518E+03  0.11342321E+05                                 8.869596                            7.057374       0.034789       2.043806                    0.998416      27.173304      73.497196       0.665938       0.389174      -1.103640      -0.154637       0.008534       0.013784       0.155484      -0.000263       0.005584      -0.018548      -0.129293       0.129532      -0.086478       0.024696       0.061782             10.008892      12.440219      -0.054702       0.917679       7.008413      -3.372490      10.578045           0.030120
          153              N       2.576820      13.451996      16.425275      -0.338827      36.487284 0.58750977E+03  0.14615514E+05                                 8.972922                            7.855680       0.340352       2.051540                    0.999811      31.671591      88.094093       0.625062       0.393898      -1.099530       0.135426       0.016389      -0.001217       0.136420      -0.001088       0.017936       0.008926      -0.348762       0.351060      -0.233815       0.107989       0.125826              9.271824      13.637769       0.268266      -0.028133       7.414205       0.453534       6.763497           0.074526
          154              N       3.547054      14.975403       3.399084      -0.223683      34.940700 0.47992156E+03  0.11342143E+05                                 8.869257                            7.057178       0.034939       2.043850                    0.998416      27.173372      73.495578       0.665975       0.389155      -1.103660      -0.154678      -0.008512      -0.013772       0.155523       0.000271      -0.005577      -0.018555      -0.129333       0.129578      -0.086505       0.024702       0.061803             10.008416      12.439390       0.054733      -0.917651       7.008187      -3.372373      10.577671           0.030095
          155              N       9.056680       5.053946      10.810976      -0.338998      36.496286 0.58769528E+03  0.14621377E+05                                 8.974666                            7.857144       0.339819       2.051333                    0.999812      31.675235      88.109842       0.624973       0.393920      -1.099507      -0.135440       0.016114       0.001285       0.136401       0.000988       0.017961      -0.008945      -0.348729       0.351093      -0.233805       0.107958       0.125847              9.273653      13.640658      -0.268453      -0.028169       7.415513      -0.453684       6.764787           0.074524
          156              N       8.086446       6.577353       5.679666      -0.223719      34.941917 0.47993959E+03  0.11342679E+05                                 8.869472                            7.057316       0.034899       2.043832                    0.998416      27.173860      73.497314       0.665968       0.389156      -1.103659       0.154702      -0.008524       0.013795       0.155550      -0.000276      -0.005588       0.018544      -0.129385       0.129537      -0.086525       0.024723       0.061801             10.008687      12.439650      -0.054843      -0.917785       7.008315       3.372504      10.578096           0.030149
          157              N       9.056680      11.742154       7.346525      -0.338985      36.495632 0.58768190E+03  0.14620949E+05                                 8.974515                            7.857018       0.339884       2.051354                    0.999812      31.675082      88.108890       0.624983       0.393917      -1.099511      -0.135438      -0.016188      -0.001334       0.136409      -0.001014      -0.017977      -0.008912      -0.348765       0.350973      -0.233806       0.107997       0.125808              9.273487      13.640407       0.268432       0.028174       7.415411      -0.453649       6.764643           0.074532
          158              N       8.086446      10.218747      12.477834      -0.223979      34.950383 0.48008688E+03  0.11347017E+05                                 8.870782                            7.058336       0.034997       2.043782                    0.998417      27.178365      73.511988       0.665929       0.389149      -1.103665       0.154811       0.008512      -0.013797       0.155657       0.000284       0.005589       0.018527      -0.129504       0.129613      -0.086597       0.024776       0.061820             10.010188      12.441827       0.054917       0.918084       7.009234       3.372939      10.579504           0.030262
          159              N       5.816750      14.352267       1.263762      -0.311060      43.341557 0.52972600E+03  0.12897605E+05                                10.378777                            7.661263      -0.012708       2.008038                    0.995460      29.166606      81.413726       0.605435       0.415509      -1.080210      -0.000000      -0.008672      -0.017818       0.019816       0.000000       0.000000      -0.049038      -0.001344      -0.396089      -0.143472       0.065343       0.078129             12.444969       7.209552       0.000000       0.000000       8.423815       5.202014      21.701541           0.078774
          160              N       5.816750      10.411902      17.295019      -0.412760      47.931937 0.61892257E+03  0.15588223E+05                                10.892973                            8.102521       0.193490       2.045588                    0.997592      30.959032      86.453892       0.611379       0.397773      -1.097585       0.000000       0.046215      -0.000168       0.046215       0.000000      -0.000000       0.039269       0.186227       0.094531      -0.119107       0.041749       0.077358             12.834240       8.378572       0.000000      -0.000000      21.857024      -4.880984       8.267125           0.068900
          161              N       5.816750      12.210765      13.414761      -0.341431      43.500089 0.57535434E+03  0.14273041E+05                                10.328824                            7.892168       0.014828       2.003796                    0.996481      30.224019      84.616806       0.608186       0.405965      -1.088626       0.000000       0.047447       0.010584       0.048613       0.000000      -0.000000      -0.068975       0.051224      -0.313996      -0.134225       0.056281       0.077945             12.144868       7.745040       0.000000       0.000000      12.161620       7.012957      16.527943           0.082088
          162              N       5.816750      16.502168      15.306772      -0.345471      47.560282 0.58367103E+03  0.14553726E+05                                11.022503                            8.008925      -0.127279       1.956956                    0.996938      30.393597      85.738699       0.596058       0.412109      -1.082883       0.000000      -0.026434       0.029357       0.039505       0.000000       0.000000       0.080124       0.167588       0.078715      -0.136389       0.065714       0.070675             13.382638       7.878995      -0.000000      -0.000000      24.283206      -4.280460       7.985712           0.081553
          163              N       5.816750       2.443833      16.893738      -0.311006      43.337624 0.52966618E+03  0.12895782E+05                                10.378161                            7.660822      -0.012659       2.008079                    0.995460      29.165014      81.408072       0.605454       0.415508      -1.080211       0.000000       0.008701       0.017801       0.019814      -0.000000      -0.000000      -0.049033      -0.001305      -0.396115      -0.143479       0.065367       0.078112             12.444247       7.209236       0.000000       0.000000       8.423278       5.201594      21.700226           0.078726
          164              N       5.816750       6.384198       0.862481      -0.412799      47.932580 0.61893506E+03  0.15588599E+05                                10.893035                            8.102578       0.193592       2.045619                    0.997591      30.959220      86.454261       0.611380       0.397771      -1.097588      -0.000000      -0.046212       0.000213       0.046213      -0.000000      -0.000000       0.039263       0.186208       0.094509      -0.119092       0.041740       0.077352             12.834305       8.378540      -0.000000       0.000000      21.857142      -4.881076       8.267232           0.068940
          165              N       5.816750       4.585335       4.742739      -0.341159      43.491904 0.57521716E+03  0.14268870E+05                                10.327762                            7.891393       0.014545       2.003768                    0.996480      30.220106      84.605190       0.608193       0.405982      -1.088609      -0.000000      -0.047290      -0.010599       0.048464      -0.000000       0.000000      -0.068903       0.051233      -0.313905      -0.134151       0.056217       0.077934             12.143559       7.744432      -0.000000      -0.000000      12.160140       7.011941      16.526105           0.082116
          166              N       5.816750       0.293932       2.850727      -0.345640      47.567467 0.58377746E+03  0.14557010E+05                                11.023405                            8.009517      -0.126976       1.957008                    0.996939      30.396686      85.748637       0.596053       0.412094      -1.082894       0.000000       0.026471      -0.029352       0.039525       0.000000      -0.000000       0.080123       0.167569       0.078757      -0.136384       0.065725       0.070658             13.383803       7.879506      -0.000000       0.000000      24.285615      -4.280821       7.986286           0.081538
          167              N       5.816750      10.841883      10.342512      -0.311480      43.358569 0.52997157E+03  0.12905071E+05                                10.381442                            7.663014      -0.012572       2.007980                    0.995462      29.173320      81.436985       0.605369       0.415507      -1.080212       0.000000       0.008718      -0.017878       0.019890      -0.000000       0.000000       0.049042      -0.001414      -0.396234      -0.143517       0.065332       0.078184             12.448456       7.211107       0.000000      -0.000000       8.426005      -5.203981      21.708255           0.078768
          168              N       5.816750      14.782248       8.216269      -0.412513      47.893669 0.61836005E+03  0.15570088E+05                                10.886016                            8.097876       0.195154       2.046226                    0.997599      30.947408      86.402663       0.611680       0.397678      -1.097681      -0.000000      -0.046160      -0.000253       0.046161       0.000000       0.000000      -0.039289       0.186065       0.094481      -0.119034       0.041749       0.077286             12.825517       8.373455      -0.000000      -0.000000      21.841095       4.876931       8.262000           0.068809
          169              N       5.816750      12.983385       4.336011      -0.341211      43.497433 0.57530494E+03  0.14271651E+05                                10.328753                            7.892089       0.014403       2.003701                    0.996480      30.221946      84.613264       0.608153       0.405992      -1.088598      -0.000000      -0.047192       0.010669       0.048383       0.000000      -0.000000       0.068853       0.051239      -0.313928      -0.134121       0.056180       0.077941             12.144765       7.745099       0.000000      -0.000000      12.161480      -7.012851      16.527716           0.082034
          170              N       5.816750       8.691982       6.228023      -0.345767      47.576757 0.58390859E+03  0.14561224E+05                                11.025162                            8.010674      -0.127183       1.956914                    0.996938      30.399606      85.762074       0.595976       0.412121      -1.082868       0.000000       0.026501       0.029367       0.039556       0.000000       0.000000      -0.080146       0.167595       0.078642      -0.136404       0.065714       0.070691             13.385975       7.880653       0.000000      -0.000000      24.289853       4.281454       7.987421           0.081601
          171              N       5.816750       5.954217       7.814988      -0.311236      43.347048 0.52979962E+03  0.12899855E+05                                10.379623                            7.661765      -0.012554       2.008053                    0.995461      29.168841      81.421592       0.605418       0.415506      -1.080211       0.000000      -0.008732       0.017815       0.019840       0.000000      -0.000000       0.049019      -0.001378      -0.396162      -0.143485       0.065338       0.078147             12.446171       7.210084       0.000000      -0.000000       8.424524      -5.202740      21.703904           0.078802
          172              N       5.816750       2.013852       9.941231      -0.412539      47.892699 0.61834922E+03  0.15569717E+05                                10.885816                            8.097767       0.195315       2.046283                    0.997599      30.947048      86.400842       0.611690       0.397675      -1.097685       0.000000       0.046160       0.000266       0.046161      -0.000000      -0.000000      -0.039292       0.186051       0.094491      -0.119030       0.041754       0.077277             12.825240       8.373265      -0.000000       0.000000      21.840586       4.876825       8.261870           0.068826
          173              N       5.816750       3.812715      13.821489      -0.341138      43.496656 0.57528707E+03  0.14271184E+05                                10.328936                            7.892197       0.014104       2.003631                    0.996479      30.220829      84.611749       0.608118       0.406015      -1.088575      -0.000000       0.047145      -0.010656       0.048335       0.000000       0.000000       0.068836       0.051303      -0.313846      -0.134093       0.056134       0.077959             12.145021       7.745327      -0.000000       0.000000      12.161655      -7.012968      16.528081           0.081988
          174              N       5.816750       8.104118      11.929477      -0.346174      47.593862 0.58416310E+03  0.14569124E+05                                11.027648                            8.012330      -0.126870       1.956919                    0.996939      30.406277      85.784819       0.595925       0.412112      -1.082876       0.000000      -0.026594      -0.029387       0.039634       0.000000      -0.000000      -0.080177       0.167655       0.078788      -0.136463       0.065767       0.070696             13.389200       7.882156      -0.000000      -0.000000      24.296384       4.282585       7.989060           0.081555
          175              N       8.088773       8.398050       0.000000      -0.244938      33.270916 0.44898906E+03  0.10398821E+05                                 8.433173                            6.708796       0.305505       2.126360                    0.999293      26.873730      71.124224       0.703515       0.375911      -1.117217       0.163317      -0.000005       0.000004       0.163317       0.000002      -0.000006      -0.011276      -0.140497       0.112811      -0.089050       0.031294       0.057756              9.401943      11.776173       0.000059      -0.000070       7.906888      -3.689286       8.522769           0.028185
          176              N       3.544727       0.000000       9.078750      -0.244665      33.248352 0.44863226E+03  0.10388240E+05                                 8.428844                            6.705720       0.306323       2.126817                    0.999291      26.862951      71.082121       0.703758       0.375865      -1.117279      -0.163251       0.000007      -0.000002       0.163251       0.000002       0.000001       0.011263      -0.140431       0.113017      -0.089052       0.031341       0.057710              9.396788      11.768508       0.000022       0.000033       7.903113       3.687370       8.518742           0.028173
          177              N       3.544727       8.398050       0.000000      -0.244939      33.270923 0.44898917E+03  0.10398824E+05                                 8.433174                            6.708797       0.305505       2.126360                    0.999293      26.873733      71.124238       0.703515       0.375911      -1.117217      -0.163317      -0.000005       0.000004       0.163317      -0.000002       0.000006      -0.011276      -0.140497       0.112811      -0.089050       0.031294       0.057756              9.401945      11.776174      -0.000058       0.000069       7.906889      -3.689287       8.522771           0.028185
          178              N       8.088773       0.000000       9.078750      -0.244665      33.248350 0.44863228E+03  0.10388241E+05                                 8.428843                            6.705720       0.306323       2.126817                    0.999291      26.862951      71.082125       0.703758       0.375865      -1.117279       0.163251       0.000007      -0.000002       0.163251      -0.000002      -0.000001       0.011263      -0.140431       0.113017      -0.089052       0.031341       0.057710              9.396787      11.768506      -0.000021      -0.000032       7.903112       3.687370       8.518742           0.028173

******************************************************
Auxiliary information for the entire system
The total spin magnetic moment of the unit cell is   41.889623
The total net atomic charge of the unit cell is   0.000002
Accuracy of reproducing the electrostatic potential in the unit cell:
  The inner radius (bohr) =    5.0000
  The outer radius (bohr) =   12.0000
  Valid grid points have density less than (e/(bohr^3)) =    0.0001
  The number of valid grid points were=       152569
  The rms potential error without charges in kcal/mol is=      8.14503
  The rms potential error with partial charges in kcal/mol is=      1.50787
  The RRMSE value at monopole order=      0.18513
  The rms potential error with partial charges and cloud penetration in kcal/mol is=      1.50379
  The RRMSE value at monopole order with cloud penetration is=      0.18463
  The rms potential error with partial charges and atomic dipoles in kcal/mol is=      1.07061
  The RRMSE value at dipole order=      0.13144
  The rms potential error with partial charges, atomic dipoles and cloud penetration in kcal/mol is=      1.05951
  The RRMSE value at dipole order with cloud penetration=      0.13008

******************************************************
The electron densities and ab initio electrostatic potential were computed in VASP using the PBE functional and
projector augmented wave method. See the main text of the journal article for a description of computational details.
The atomic charges, dipoles, and quadrupoles were computed with the DDEC6 method as described in
(a) T. A. Manz and N. Gabaldon Limas, RSC Adv. 6 (2016) 47771-47801 DOI: 10.1039/c6ra04656h
(b) N. Gabaldon Limas and T. A. Manz, RSC Adv. 8 (2018) 2678-2707 DOI: 10.1039/c7ra11829e.
For each atom in the material, the electron cloud parameters were fit to the spherically averaged atom-in-material
electron density using radial positions for which this density was between 10^-4 and 10^-2 electrons per cubic bohr.
The polarizabilities, dispersion coefficients, and quantum Drude oscillator (QDO) parameters were fit using the MCLF method.
The magnetic structure of the system was optimized in VASP from the default ferromagnetic initial guess using spin polarization.
The atomic spin moments (ASMs) were computed on this optimized magnetic structure using the DDEC6 partition as inputs
to the method of T. A. Manz and D. S. Sholl, J. Chem. Theory Comput. 7 (2011) 4146-4164 DOI: 10.1021/ct200539n.
The RMSE and RRMSE were computed using a uniform grid with Ewald summation.
