# Supplementary material for: A collection of forcefield precursors for metal–organic frameworks
Source: RSC Adv. 2019 Nov 13;9(63):36492–507. doi: 10.1039/c9ra07327b (PMC9075174; doi:10.1039/c9ra07327b)
Supplement: RA-009-C9RA07327B-s3876 [file RA-009-C9RA07327B-s3876.xyz]

  156
jmolscript: load "" {1 1 1} spacegroup "x,y,z" unitcell [{     12.148000     0.000000     0.000000 }, {      4.997398    12.134214     0.000000 }, {      6.029554     1.268322    12.548953 }]
Cd     7.305594     7.290176     5.636111     0.966970
Cd     9.850931     6.885166     9.071262     0.904149
Cd    15.869358     6.112360     6.912842     0.966970
Cd    13.324021     6.517370     3.477691     0.904149
H     11.398016    10.201468     3.964214     0.135378
H     10.625845     8.557772     5.601853     0.128691
H      6.885581    11.344113     2.375517     0.122164
H     16.772774    11.390410     2.113244     0.102746
H     15.455757     9.763524     3.016768     0.125175
H     16.501283     8.129394     4.316840     0.097512
H     10.301953    10.992680     1.731756     0.099969
H      8.741370    10.925266     1.605011     0.096625
H      5.108751     0.804166     3.058180     0.121198
H      3.545878     0.740790     2.911357     0.108888
H      5.245701     0.997209     0.670114     0.095062
H      3.684053     1.132622     0.641251     0.095821
H      5.319425     2.994363     2.025401     0.123474
H      3.779427     3.160011     1.779442     0.109065
H      6.978114     3.402441     0.168156     0.145829
H     12.851931     5.759158    10.543630     0.125796
H      2.085383     3.263275     0.892231     0.121506
H     12.022049     3.866832     0.837015     0.120360
H     17.283506     6.606670    11.749585     0.133079
H     18.806713     7.324127    10.132025     0.097671
H     16.702879    11.065884     6.538005     0.113381
H     12.937261     0.718249     5.857851     0.107479
H      9.051929    11.128098     7.417686     0.115745
H      8.868906     2.543611     7.386314     0.099365
H     15.324203    12.489458     4.427271     0.096794
H     11.179508     2.226911     3.448452     0.108739
H     11.776936     3.201068     8.584739     0.135378
H     12.549107     4.844764     6.947100     0.128691
H     16.289371     2.058423    10.173436     0.122164
H      6.402178     2.012126    10.435709     0.102746
H      7.719195     3.639012     9.532185     0.125175
H      6.673669     5.273142     8.232113     0.097512
H     12.872999     2.409856    10.817197     0.099969
H     14.433582     2.477270    10.943942     0.096624
H     18.066201    12.598370     9.490773     0.121198
H     19.629074    12.661746     9.637596     0.108888
H     17.929251    12.405327    11.878839     0.095061
H     19.490899    12.269914    11.907702     0.095821
H     17.855527    10.408173    10.523552     0.123474
H     19.395525    10.242525    10.769511     0.109065
H     16.196838    10.000095    12.380797     0.145828
H     10.323021     7.643378     2.005323     0.125796
H     21.089569    10.139261    11.656722     0.121506
H     11.152903     9.535704    11.711938     0.120360
H      5.891446     6.795866     0.799368     0.133079
H      4.368239     6.078409     2.416928     0.097671
H      6.472073     2.336652     6.010948     0.113381
H     10.237691    12.684287     6.691102     0.107480
H     14.123023     2.274438     5.131267     0.115746
H     14.306046    10.858925     5.162639     0.099365
H      7.850749     0.913078     8.121682     0.096794
H     11.995444    11.175625     9.100501     0.108740
C     10.523493     9.913349     4.090959    -0.098503
C     10.096240     8.998307     4.978170     0.015378
C      8.323614     9.647674     3.911509     0.158340
C      6.878328     9.711281     3.556373     0.184496
C      6.345267    10.701543     2.777083    -0.187908
C     17.161486    10.709323     2.613947    -0.022712
C     16.376147     9.769561     3.148532    -0.136203
C     17.019205     8.791886     3.920293     0.122653
C      9.469372    11.176598     2.194812    -0.104796
C      4.385072     0.538400     2.469634    -0.196269
C      4.477211     1.310041     1.172072    -0.190895
C      4.604077     2.823785     1.394189    -0.105237
C     12.230183     4.938729    12.282915    -0.125514
C     12.130996     5.552612    11.093274    -0.001566
C     10.087144     5.369580    11.803545     0.176933
C      8.687062     5.596545    11.816094     0.159839
C      1.776992     3.836994     0.229646    -0.178559
C     12.608551     4.200149     0.197019    -0.006592
C     18.171919     6.329612    11.769663    -0.125510
C     19.095347     6.762018    10.813433     0.084516
C      8.151432     8.931391     8.265995     0.574323
C     19.562518    10.048541     7.589607    -0.056715
C     18.218669     9.993436     7.308510    -0.046391
C     17.622105    11.072357     6.686082    -0.116929
C     18.359366    12.144604     6.285771    -0.144407
C     19.744990    12.204163     6.502867     0.053738
C      8.146607    11.111771     7.208119    -0.174398
C     17.348049     8.796696     7.737684     0.606953
C      9.459907     4.949394     6.649690     0.613014
C      9.767156     3.630992     6.007184    -0.035880
C      9.294745     2.485765     6.561848    -0.183759
C      9.403116     1.256343     5.983341     0.063771
C     10.167879     1.184372     4.815033    -0.157857
C     10.684956     2.303628     4.231507    -0.125196
C     10.478964     3.564670     4.798720    -0.020750
C     11.140492     4.797712     4.152449     0.599325
C     12.651459     3.489187     8.457994    -0.098503
C     13.078712     4.404229     7.570783     0.015378
C     14.851338     3.754862     8.637444     0.158340
C     16.296624     3.691255     8.992580     0.184496
C     16.829685     2.700993     9.771870    -0.187908
C      6.013466     2.693213     9.935006    -0.022712
C      6.798805     3.632975     9.400421    -0.136203
C      6.155747     4.610650     8.628660     0.122653
C     13.705580     2.225938    10.354141    -0.104796
C     18.789880    12.864136    10.079319    -0.196269
C     18.697741    12.092495    11.376881    -0.190895
C     18.570875    10.578751    11.154764    -0.105237
C     10.944769     8.463807     0.266038    -0.125514
C     11.043956     7.849924     1.455679    -0.001566
C     13.087808     8.032956     0.745408     0.176933
C     14.487890     7.805991     0.732859     0.159839
C     21.397960     9.565542    12.319307    -0.178559
C     10.566401     9.202387    12.351934    -0.006592
C      5.003033     7.072924     0.779290    -0.125510
C      4.079605     6.640518     1.735520     0.084516
C     15.023520     4.471145     4.282958     0.574323
C      3.612434     3.353995     4.959346    -0.056715
C      4.956283     3.409100     5.240443    -0.046391
C      5.552847     2.330179     5.862871    -0.116929
C      4.815586     1.257932     6.263182    -0.144407
C      3.429962     1.198373     6.046086     0.053739
C     15.028345     2.290765     5.340834    -0.174398
C      5.826903     4.605840     4.811269     0.606953
C     13.715045     8.453142     5.899263     0.613014
C     13.407796     9.771544     6.541769    -0.035880
C     13.880207    10.916771     5.987105    -0.183759
C     13.771836    12.146193     6.565612     0.063771
C     13.007073    12.218164     7.733920    -0.157857
C     12.489996    11.098908     8.317446    -0.125196
C     12.695988     9.837866     7.750233    -0.020750
C     12.034460     8.604824     8.396504     0.599325
N      6.188819     8.767482     4.111037    -0.272578
N      8.751367     8.824653     4.808759    -0.316257
N      9.407206    10.335915     3.409551     0.016959
N      8.250460     6.391709    10.847315    -0.282389
N     10.824679     5.833696    10.800884    -0.315910
N      4.870981     3.520452     0.183215     0.034329
N     16.986133     4.635054     8.437916    -0.272578
N     14.423585     4.577883     7.740194    -0.316257
N     13.767746     3.066621     9.139402     0.016959
N     14.924492     7.010827     1.701638    -0.282389
N     12.350273     7.568840     1.748069    -0.315910
N     18.303971     9.882084    12.365738     0.034329
O      8.949822     9.148327     9.175794    -0.524832
O      7.901465     7.730863     7.829292    -0.583563
O     17.281474     7.866851     6.905689    -0.592612
O     16.817214     8.801472     8.829443    -0.557772
O      9.568524     4.992192     7.889527    -0.563631
O      9.034075     5.880904     5.865381    -0.573270
O     11.904179     5.471280     4.789935    -0.533777
O     10.882862     4.950385     2.937710    -0.624061
O     14.225130     4.254209     3.373159    -0.524832
O     15.273487     5.671673     4.719661    -0.583563
O      5.893478     5.535685     5.643264    -0.592612
O      6.357738     4.601064     3.719510    -0.557772
O     13.606428     8.410344     4.659426    -0.563631
O     14.140877     7.521632     6.683572    -0.573270
O     11.270773     7.931256     7.759018    -0.533777
O     12.292090     8.452151     9.611243    -0.624061

The following XYZ coordinates are in angstroms. Other properties are in atomic units.
The sperically averaged electron density of each atom fit to a function of the form exp(a - br)
eigen_1, eigen_2 and eigen_3 are the three eigenvalues of traceless quadrupole moment tensor
  atom number  atomic symbol              X              Y              Z     net charge C6 coefficient C8 coefficient C10 coefficient fluctuating dipole atomic polarizability isotropic forcefield polarizability              a              b squared Pearson coefficient          <r^3>          <r^4>         wp_QDO          m_QDO          q_QDO       dipole_x       dipole_y       dipole_z         dipole            Qxy            Qxz            Qyz     Q(x^2-y^2)  Q(3z^2 - R^2)        eigen_1        eigen_2        eigen_3 static polarizability      alpha(xx)      alpha(xy)      alpha(xz)      alpha(yy)      alpha(yz)      alpha(zz) atomic spin moment
            1             Cd       7.305594       7.290176       5.636111       0.966970     161.761986 0.41640371E+04  0.15655764E+06                                22.249336                           19.843022       0.866822       1.992669                    0.997802      76.749064     204.349598       0.459424       0.354595      -1.218665       0.007596      -0.117860       0.080474       0.142915      -0.017113      -0.062644       0.049440       0.058939       0.107875      -0.072660      -0.031050       0.103710             24.683136      24.480164       3.181617       1.585968      30.768775      -2.264930      18.800470          -0.000006
            2             Cd       9.850931       6.885166       9.071262       0.904149     164.515327 0.45179944E+04  0.17332328E+06                                23.352385                           21.394409       0.937579       2.000206                    0.998096      78.572946     211.155536       0.420251       0.379915      -1.198125       0.023803       0.025798      -0.100062       0.106040      -0.001075       0.015469       0.043012      -0.065566      -0.099259      -0.056768      -0.011231       0.067999             25.469302      22.585882      -0.393199      -0.801172      24.785256      -5.188419      29.036768          -0.000007
            3             Cd      15.869358       6.112360       6.912842       0.966970     161.761983 0.41640370E+04  0.15655763E+06                                22.249335                           19.843022       0.866822       1.992669                    0.997802      76.749063     204.349595       0.459424       0.354595      -1.218665      -0.007596       0.117860      -0.080474       0.142915      -0.017113      -0.062644       0.049440       0.058939       0.107875      -0.072660      -0.031051       0.103710             24.683136      24.480164       3.181617       1.585968      30.768774      -2.264930      18.800470          -0.000006
            4             Cd      13.324021       6.517370       3.477691       0.904149     164.515333 0.45179946E+04  0.17332329E+06                                23.352386                           21.394410       0.937579       2.000206                    0.998096      78.572948     211.155545       0.420251       0.379915      -1.198125      -0.023803      -0.025798       0.100061       0.106040      -0.001075       0.015469       0.043012      -0.065567      -0.099259      -0.056768      -0.011231       0.067999             25.469303      22.585883      -0.393199      -0.801172      24.785256      -5.188419      29.036769          -0.000007
            5              H      11.398016      10.201468       3.964214       0.135378       1.049585 0.75910276E+01  0.73569123E+02                                 1.707989                            1.616458      -1.028898       2.403887                    0.998197       3.376186       9.398374       0.489611       1.290802      -0.707235       0.044900       0.008559      -0.000479       0.045711       0.007881      -0.000360      -0.015708       0.018552      -0.013701      -0.022463       0.005553       0.016909              1.739956       2.357843       0.191518      -0.037217       1.441700      -0.027256       1.420326           0.000000
            6              H      10.625845       8.557772       5.601853       0.128691       0.932570 0.62728504E+01  0.59118957E+02                                 1.688960                            1.548446      -1.257428       2.291243                    0.994776       3.701570      10.838224       0.453404       1.433371      -0.675481       0.024395      -0.023249       0.025908       0.042507       0.001031       0.000913      -0.009269       0.013800      -0.031052      -0.016323       0.004168       0.012155              1.761601       1.781807      -0.310687       0.448790       1.607644      -0.363184       1.895352          -0.000003
            7              H       6.885581      11.344113       2.375517       0.122164       0.978056 0.67647194E+01  0.63496810E+02                                 1.604523                            1.503051      -0.861238       2.471063                    0.999223       3.323749       9.011556       0.521045       1.252359      -0.714869       0.015344       0.027053      -0.015585       0.034788       0.001861       0.001260      -0.016610      -0.000132      -0.018941      -0.019031       0.003253       0.015778              1.635599       1.852562       0.412307      -0.236286       1.665022      -0.253237       1.389213          -0.000000
            8              H      16.772774      11.390410       2.113244       0.102746       1.008435 0.70803576E+01  0.66010496E+02                                 1.534387                            1.459977      -0.677741       2.551509                    0.999869       3.090252       7.868688       0.581943       1.128933      -0.747115      -0.016391       0.028099      -0.016233       0.036355      -0.000982       0.002485      -0.011501       0.005239      -0.031955      -0.017383       0.006509       0.010873              1.543512       1.453032      -0.242999       0.200674       1.671080      -0.290872       1.506425           0.000001
            9              H      15.455757       9.763524       3.016768       0.125175       1.095941 0.79101209E+01  0.77729815E+02                                 1.783869                            1.667640      -1.003283       2.410765                    0.997659       3.494148       9.908299       0.472769       1.318417      -0.701013      -0.038307       0.001368      -0.006848       0.038938      -0.002674       0.007853      -0.010802       0.013634      -0.037687      -0.019846       0.002510       0.017335              1.841348       2.521231       0.084970       0.141788       1.473946       0.075174       1.528866          -0.000001
           10              H      16.501283       8.129394       4.316840       0.097512       0.920198 0.63951168E+01  0.60452476E+02                                 1.663051                            1.554059      -1.227654       2.298989                    0.994662       3.755852      10.948261       0.457533       1.416178      -0.678759      -0.027986      -0.035131       0.022801       0.050372       0.003958      -0.003950      -0.010523       0.000629      -0.026652      -0.014875       0.001493       0.013382              1.719684       1.736545       0.439251      -0.181336       1.885659      -0.233005       1.536848          -0.000002
           11              H      10.301953      10.992680       1.731756       0.099969       1.120687 0.86029726E+01  0.85401148E+02                                 1.730568                            1.668675      -0.987038       2.391736                    0.997103       3.591218       9.879475       0.508352       1.213741      -0.723459       0.032262       0.004211      -0.009487       0.033890       0.000876       0.000483      -0.006269       0.020681      -0.012515      -0.012845       0.000379       0.012466              1.757300       2.001325      -0.244415      -0.455555       1.579827       0.071500       1.690749          -0.000000
           12              H       8.741370      10.925266       1.605011       0.096625       1.201103 0.98105103E+01  0.10021295E+03                                 1.791158                            1.768301      -0.917417       2.425859                    0.997292       3.590339       9.881291       0.501674       1.195231      -0.729333      -0.026629      -0.003293      -0.021064       0.034112       0.005661       0.008788      -0.001785      -0.004483       0.011874      -0.012435       0.002574       0.009860              1.775197       2.004306       0.149006       0.212649       1.591325       0.073963       1.729959           0.000001
           13              H       5.108751       0.804166       3.058180       0.121198       0.986074 0.78951527E+01  0.77065892E+02                                 1.629430                            1.637648      -0.710201       2.541401                    0.999211       3.397699       9.409813       0.492598       1.273831      -0.711474       0.024527       0.009702       0.012922       0.029372       0.001106       0.003849      -0.000347       0.008379      -0.017526      -0.006969      -0.001299       0.008268              1.605983       1.586608       0.119097       0.285799       1.533747       0.093356       1.697595           0.000001
           14              H       3.545878       0.740790       2.911357       0.108888       0.967357 0.76264339E+01  0.74322682E+02                                 1.642219                            1.634120      -0.857363       2.460376                    0.997257       3.604359      10.206149       0.478662       1.313038      -0.701148      -0.024904       0.008823       0.009060       0.027931      -0.003864      -0.004276      -0.003459       0.007726      -0.021136      -0.010224       0.000760       0.009464              1.632675       1.774790      -0.063686      -0.335224       1.522059       0.054682       1.601175          -0.000001
           15              H       5.245701       0.997209       0.670114       0.095062       1.041843 0.80006670E+01  0.77701578E+02                                 1.622618                            1.589550      -0.802201       2.474941                    0.998616       3.483890       9.364258       0.532536       1.184277      -0.730656       0.023051      -0.007747      -0.003714       0.024600      -0.001863       0.000164      -0.000076       0.006915      -0.007818      -0.002652      -0.002583       0.005235              1.628423       1.735149      -0.217954      -0.409765       1.541657       0.065084       1.608463          -0.000000
           16              H       3.684053       1.132622       0.641251       0.095821       1.091116 0.88150135E+01  0.87246419E+02                                 1.648271                            1.652329      -0.673470       2.534802                    0.999589       3.410981       9.096521       0.532819       1.161453      -0.738123      -0.025752      -0.002929      -0.006874       0.026814       0.002500       0.003912      -0.002416       0.005753      -0.008619      -0.006638       0.000350       0.006287              1.621502       1.744368       0.030128       0.290162       1.509677      -0.038322       1.610461          -0.000000
           17              H       5.319425       2.994363       2.025401       0.123474       1.070551 0.83697063E+01  0.83699339E+02                                 1.781205                            1.729243      -1.062785       2.375046                    0.996338       3.663058      10.595586       0.457153       1.339778      -0.695834       0.025130       0.000600       0.020910       0.032697      -0.000733      -0.000429      -0.007101       0.005119      -0.010147      -0.009383       0.004205       0.005179              1.800443       1.740508       0.098378       0.401533       1.570026       0.074343       2.090794          -0.000001
           18              H       3.779427       3.160011       1.779442       0.109065       0.930419 0.70431593E+01  0.68065479E+02                                 1.667649                            1.620922      -1.159831       2.321564                    0.993692       3.818344      11.179299       0.453063       1.398904      -0.682235      -0.027277       0.008187       0.014384       0.031906      -0.001036      -0.002853      -0.004684      -0.002590      -0.010651      -0.007163       0.001631       0.005531              1.681196       1.857220      -0.296390      -0.217836       1.547317       0.087322       1.639052          -0.000001
           19              H       6.978114       3.402441       0.168156       0.145829       0.973479 0.67991140E+01  0.63187698E+02                                 1.545980                            1.471215      -0.793911       2.524364                    0.999805       2.996176       7.792233       0.552070       1.193800      -0.731641       0.043776      -0.003959       0.017629       0.047359      -0.001543      -0.001089      -0.014718       0.039697       0.004594      -0.028034       0.008869       0.019165              1.557474       1.865415      -0.210631       0.263413       1.328156      -0.086900       1.478850           0.000003
           20              H      12.851931       5.759158      10.543630       0.125796       1.093256 0.75747158E+01  0.73515649E+02                                 1.778155                            1.630248      -0.892321       2.473983                    0.998870       3.371431       9.452200       0.479645       1.315747      -0.702479       0.039559       0.014825      -0.027576       0.050449      -0.000809      -0.003986      -0.010362       0.039295       0.003772      -0.024568       0.004641       0.019927              1.852778       2.133575       0.102360      -0.625558       1.501072      -0.120988       1.923688          -0.000001
           21              H       2.085383       3.263275       0.892231       0.121506       1.016169 0.72745299E+01  0.70176059E+02                                 1.703946                            1.603544      -1.071844       2.373772                    0.996796       3.542181      10.032906       0.478998       1.325525      -0.698342       0.004964      -0.018964       0.031193       0.036842      -0.002111      -0.005856      -0.016544       0.002610      -0.011711      -0.019797       0.004274       0.015523              1.743129       1.657122      -0.267076       0.296417       1.657660      -0.412043       1.914605          -0.000001
           22              H      12.022049       3.866832       0.837015       0.120360       1.065936 0.75618929E+01  0.73088684E+02                                 1.718314                            1.604736      -0.869732       2.474524                    0.999243       3.366765       9.306275       0.496225       1.277050      -0.710370      -0.025234      -0.009507       0.031726       0.041638      -0.001888      -0.000041      -0.014618       0.011973      -0.012795      -0.018748       0.007604       0.011144              1.760827       1.797089       0.189517      -0.465391       1.458317      -0.234763       2.027075          -0.000001
           23              H      17.283506       6.606670      11.749585       0.133079       0.993500 0.72471979E+01  0.68947736E+02                                 1.612300                            1.553445      -0.759920       2.532608                    0.999838       3.175209       8.561224       0.515589       1.248685      -0.718088      -0.037830       0.010275       0.002037       0.039253      -0.002182      -0.002664      -0.011215       0.025372      -0.004112      -0.019423       0.005582       0.013840              1.616494       2.050491      -0.211166       0.031870       1.424170       0.016856       1.374820          -0.000001
           24              H      18.806713       7.324127      10.132025       0.097671       0.953789 0.67477333E+01  0.64554752E+02                                 1.694358                            1.588662      -1.198403       2.308194                    0.994909       3.781010      11.036031       0.456457       1.402607      -0.681371      -0.018262       0.028719      -0.033948       0.048070      -0.004371       0.001631      -0.009427       0.006303      -0.000046      -0.011512       0.001153       0.010359              1.749854       1.430625      -0.165093       0.225746       1.796065      -0.461638       2.022871          -0.000002
           25              H      16.702879      11.065884       6.538005       0.113381       0.959105 0.68714970E+01  0.65893777E+02                                 1.691408                            1.597158      -1.164661       2.330731                    0.994920       3.676789      10.667925       0.458815       1.392116      -0.684147      -0.035354      -0.000990      -0.003853       0.035577       0.003554       0.001706      -0.008262       0.002519      -0.032109      -0.014823       0.004859       0.009964              1.731337       2.417507       0.001294       0.191715       1.427069      -0.033375       1.349434          -0.000001
           26              H      12.937261       0.718249       5.857851       0.107479       0.959944 0.71055555E+01  0.68722224E+02                                 1.686921                            1.620595      -1.200061       2.304836                    0.995128       3.775523      11.006984       0.456903       1.386061      -0.684783      -0.015927       0.026483      -0.014117       0.033975       0.000728       0.001019      -0.009231      -0.002684      -0.024709      -0.012979       0.002868       0.010111              1.701250       1.649071      -0.202814       0.143489       1.981644      -0.316896       1.473036          -0.000003
           27              H       9.051929      11.128098       7.417686       0.115745       0.962510 0.73820503E+01  0.72124165E+02                                 1.698283                            1.659142      -1.245679       2.292496                    0.994336       3.758395      11.034302       0.448312       1.398368      -0.682863       0.034705      -0.001444       0.007505       0.035536       0.001271       0.004748      -0.002938       0.008239      -0.030219      -0.011954       0.001653       0.010301              1.695281       2.052110       0.102891       0.065502       1.596362      -0.102011       1.437372          -0.000003
           28              H       8.868906       2.543611       7.386314       0.099365       1.116216 0.84859380E+01  0.85096723E+02                                 1.803120                            1.719872      -1.333841       2.230267                    0.993785       3.879304      11.211609       0.467272       1.307145      -0.700615      -0.011041       0.001308       0.028238       0.030348      -0.000384      -0.005413      -0.003377      -0.009616       0.022816      -0.010418       0.000114       0.010304              1.827890       1.782599       0.051551      -0.395525       1.732475       0.081929       1.968597          -0.000000
           29              H      15.324203      12.489458       4.427271       0.096794       1.094798 0.78630841E+01  0.77006422E+02                                 1.753620                            1.636594      -1.022330       2.378454                    0.996955       3.675319      10.340213       0.489612       1.277380      -0.707917       0.006444      -0.028706      -0.012677       0.032035       0.002940      -0.008412       0.003308      -0.012570       0.006943      -0.013252       0.005160       0.008092              1.803178       1.512972      -0.115723      -0.128625       2.357178       0.281154       1.539382           0.000000
           30              H      11.179508       2.226911       3.448452       0.108739       1.106380 0.81181331E+01  0.79654194E+02                                 1.740026                            1.646448      -0.965604       2.416822                    0.998416       3.448975       9.521080       0.498520       1.252193      -0.715801       0.018425      -0.000876      -0.030529       0.035669       0.002681      -0.014629       0.004293      -0.009489       0.009802      -0.018005       0.003807       0.014198              1.763782       1.691999       0.002211      -0.452012       1.538343       0.003075       2.061003          -0.000002
           31              H      11.776936       3.201068       8.584739       0.135378       1.049586 0.75910313E+01  0.73569160E+02                                 1.707989                            1.616458      -1.028898       2.403886                    0.998197       3.376187       9.398374       0.489612       1.290800      -0.707235      -0.044900      -0.008559       0.000479       0.045711       0.007881      -0.000360      -0.015708       0.018552      -0.013701      -0.022463       0.005553       0.016909              1.739956       2.357843       0.191518      -0.037217       1.441699      -0.027256       1.420326           0.000000
           32              H      12.549107       4.844764       6.947100       0.128691       0.932571 0.62728554E+01  0.59119011E+02                                 1.688960                            1.548446      -1.257428       2.291243                    0.994776       3.701571      10.838225       0.453405       1.433370      -0.675481      -0.024395       0.023249      -0.025908       0.042507       0.001031       0.000913      -0.009269       0.013800      -0.031052      -0.016323       0.004168       0.012155              1.761601       1.781807      -0.310687       0.448790       1.607644      -0.363184       1.895352          -0.000003
           33              H      16.289371       2.058423      10.173436       0.122164       0.978056 0.67647161E+01  0.63496773E+02                                 1.604523                            1.503051      -0.861238       2.471063                    0.999223       3.323748       9.011554       0.521045       1.252360      -0.714869      -0.015344      -0.027053       0.015585       0.034788       0.001861       0.001260      -0.016610      -0.000132      -0.018941      -0.019031       0.003253       0.015778              1.635599       1.852562       0.412307      -0.236286       1.665022      -0.253237       1.389213          -0.000000
           34              H       6.402178       2.012126      10.435709       0.102746       1.008435 0.70803558E+01  0.66010470E+02                                 1.534387                            1.459976      -0.677741       2.551509                    0.999869       3.090252       7.868686       0.581943       1.128932      -0.747115       0.016391      -0.028099       0.016233       0.036355      -0.000982       0.002485      -0.011501       0.005239      -0.031955      -0.017383       0.006509       0.010873              1.543512       1.453031      -0.242999       0.200674       1.671079      -0.290872       1.506425           0.000001
           35              H       7.719195       3.639012       9.532185       0.125175       1.095941 0.79101209E+01  0.77729815E+02                                 1.783869                            1.667640      -1.003283       2.410765                    0.997659       3.494148       9.908299       0.472769       1.318417      -0.701013       0.038307      -0.001368       0.006848       0.038938      -0.002674       0.007853      -0.010802       0.013634      -0.037687      -0.019846       0.002510       0.017335              1.841348       2.521231       0.084970       0.141788       1.473946       0.075174       1.528866          -0.000001
           36              H       6.673669       5.273142       8.232113       0.097512       0.920198 0.63951158E+01  0.60452467E+02                                 1.663051                            1.554059      -1.227654       2.298989                    0.994662       3.755852      10.948262       0.457533       1.416178      -0.678759       0.027986       0.035131      -0.022801       0.050372       0.003958      -0.003950      -0.010523       0.000629      -0.026652      -0.014875       0.001493       0.013382              1.719684       1.736545       0.439251      -0.181336       1.885659      -0.233006       1.536848          -0.000002
           37              H      12.872999       2.409856      10.817197       0.099969       1.120687 0.86029736E+01  0.85401163E+02                                 1.730569                            1.668675      -0.987038       2.391736                    0.997103       3.591218       9.879476       0.508352       1.213742      -0.723459      -0.032262      -0.004211       0.009487       0.033890       0.000876       0.000483      -0.006269       0.020681      -0.012515      -0.012845       0.000379       0.012466              1.757301       2.001326      -0.244415      -0.455555       1.579827       0.071500       1.690750          -0.000000
           38              H      14.433582       2.477270      10.943942       0.096624       1.201104 0.98105205E+01  0.10021307E+03                                 1.791159                            1.768301      -0.917418       2.425859                    0.997292       3.590341       9.881296       0.501674       1.195231      -0.729333       0.026629       0.003293       0.021064       0.034112       0.005661       0.008788      -0.001785      -0.004483       0.011874      -0.012435       0.002574       0.009860              1.775198       2.004307       0.149006       0.212649       1.591326       0.073963       1.729960           0.000001
           39              H      18.066201      12.598370       9.490773       0.121198       0.986075 0.78951572E+01  0.77065944E+02                                 1.629430                            1.637648      -0.710201       2.541401                    0.999211       3.397700       9.409815       0.492598       1.273830      -0.711474      -0.024527      -0.009702      -0.012922       0.029372       0.001106       0.003849      -0.000347       0.008379      -0.017526      -0.006969      -0.001299       0.008268              1.605983       1.586608       0.119097       0.285799       1.533747       0.093356       1.697595           0.000001
           40              H      19.629074      12.661746       9.637596       0.108888       0.967357 0.76264339E+01  0.74322682E+02                                 1.642219                            1.634120      -0.857363       2.460376                    0.997257       3.604359      10.206149       0.478662       1.313038      -0.701148       0.024904      -0.008823      -0.009060       0.027931      -0.003864      -0.004276      -0.003459       0.007726      -0.021136      -0.010224       0.000760       0.009464              1.632675       1.774790      -0.063686      -0.335224       1.522059       0.054682       1.601175          -0.000001
           41              H      17.929251      12.405327      11.878839       0.095061       1.041844 0.80006708E+01  0.77701624E+02                                 1.622618                            1.589550      -0.802201       2.474940                    0.998616       3.483891       9.364261       0.532536       1.184277      -0.730656      -0.023051       0.007747       0.003714       0.024600      -0.001863       0.000164      -0.000076       0.006915      -0.007818      -0.002652      -0.002583       0.005235              1.628424       1.735149      -0.217954      -0.409765       1.541658       0.065084       1.608464          -0.000000
           42              H      19.490899      12.269914      11.907702       0.095821       1.091116 0.88150106E+01  0.87246378E+02                                 1.648270                            1.652329      -0.673469       2.534803                    0.999589       3.410981       9.096519       0.532820       1.161452      -0.738124       0.025752       0.002929       0.006874       0.026814       0.002500       0.003912      -0.002416       0.005753      -0.008620      -0.006638       0.000350       0.006287              1.621501       1.744368       0.030128       0.290161       1.509676      -0.038322       1.610460          -0.000000
           43              H      17.855527      10.408173      10.523552       0.123474       1.070551 0.83697057E+01  0.83699334E+02                                 1.781206                            1.729243      -1.062786       2.375046                    0.996338       3.663058      10.595587       0.457153       1.339779      -0.695834      -0.025130      -0.000600      -0.020910       0.032697      -0.000733      -0.000429      -0.007101       0.005119      -0.010147      -0.009383       0.004205       0.005179              1.800443       1.740508       0.098378       0.401533       1.570026       0.074343       2.090794          -0.000001
           44              H      19.395525      10.242525      10.769511       0.109065       0.930419 0.70431593E+01  0.68065479E+02                                 1.667649                            1.620922      -1.159831       2.321564                    0.993692       3.818344      11.179299       0.453063       1.398904      -0.682235       0.027277      -0.008187      -0.014384       0.031906      -0.001036      -0.002853      -0.004684      -0.002590      -0.010651      -0.007163       0.001631       0.005531              1.681196       1.857220      -0.296390      -0.217836       1.547317       0.087322       1.639052          -0.000001
           45              H      16.196838      10.000095      12.380797       0.145828       0.973479 0.67991174E+01  0.63187736E+02                                 1.545980                            1.471216      -0.793911       2.524364                    0.999805       2.996177       7.792235       0.552070       1.193800      -0.731641      -0.043776       0.003959      -0.017629       0.047359      -0.001543      -0.001089      -0.014718       0.039697       0.004594      -0.028034       0.008869       0.019165              1.557474       1.865416      -0.210631       0.263414       1.328156      -0.086900       1.478851           0.000003
           46              H      10.323021       7.643378       2.005323       0.125796       1.093256 0.75747158E+01  0.73515649E+02                                 1.778155                            1.630248      -0.892321       2.473983                    0.998870       3.371431       9.452200       0.479645       1.315747      -0.702479      -0.039559      -0.014825       0.027575       0.050449      -0.000809      -0.003986      -0.010362       0.039295       0.003772      -0.024568       0.004641       0.019927              1.852778       2.133575       0.102360      -0.625558       1.501072      -0.120988       1.923688          -0.000001
           47              H      21.089569      10.139261      11.656722       0.121506       1.016169 0.72745299E+01  0.70176059E+02                                 1.703946                            1.603544      -1.071844       2.373772                    0.996796       3.542181      10.032906       0.478998       1.325525      -0.698342      -0.004964       0.018964      -0.031193       0.036842      -0.002111      -0.005856      -0.016544       0.002610      -0.011711      -0.019797       0.004274       0.015523              1.743129       1.657122      -0.267076       0.296417       1.657660      -0.412043       1.914605          -0.000001
           48              H      11.152903       9.535704      11.711938       0.120360       1.065937 0.75618963E+01  0.73088719E+02                                 1.718314                            1.604736      -0.869732       2.474524                    0.999243       3.366766       9.306276       0.496225       1.277049      -0.710370       0.025234       0.009507      -0.031726       0.041638      -0.001888      -0.000041      -0.014618       0.011973      -0.012795      -0.018748       0.007604       0.011144              1.760827       1.797088       0.189517      -0.465391       1.458317      -0.234763       2.027075          -0.000001
           49              H       5.891446       6.795866       0.799368       0.133079       0.993500 0.72471979E+01  0.68947736E+02                                 1.612300                            1.553445      -0.759921       2.532608                    0.999838       3.175209       8.561224       0.515589       1.248685      -0.718088       0.037830      -0.010275      -0.002037       0.039253      -0.002182      -0.002664      -0.011215       0.025372      -0.004112      -0.019423       0.005582       0.013840              1.616494       2.050491      -0.211166       0.031870       1.424170       0.016856       1.374820          -0.000001
           50              H       4.368239       6.078409       2.416928       0.097671       0.953789 0.67477333E+01  0.64554752E+02                                 1.694358                            1.588662      -1.198403       2.308194                    0.994909       3.781010      11.036031       0.456457       1.402607      -0.681371       0.018262      -0.028719       0.033948       0.048070      -0.004371       0.001631      -0.009427       0.006303      -0.000046      -0.011512       0.001153       0.010359              1.749854       1.430625      -0.165093       0.225746       1.796065      -0.461638       2.022871          -0.000002
           51              H       6.472073       2.336652       6.010948       0.113381       0.959105 0.68714979E+01  0.65893785E+02                                 1.691408                            1.597158      -1.164661       2.330731                    0.994920       3.676789      10.667924       0.458815       1.392116      -0.684147       0.035354       0.000990       0.003853       0.035577       0.003554       0.001706      -0.008262       0.002519      -0.032109      -0.014823       0.004859       0.009964              1.731337       2.417507       0.001294       0.191715       1.427069      -0.033375       1.349434          -0.000001
           52              H      10.237691      12.684287       6.691102       0.107480       0.959944 0.71055564E+01  0.68722232E+02                                 1.686921                            1.620595      -1.200061       2.304836                    0.995128       3.775523      11.006983       0.456904       1.386061      -0.684783       0.015927      -0.026483       0.014117       0.033975       0.000728       0.001019      -0.009231      -0.002684      -0.024709      -0.012979       0.002868       0.010111              1.701250       1.649070      -0.202814       0.143489       1.981644      -0.316896       1.473036          -0.000003
           53              H      14.123023       2.274438       5.131267       0.115746       0.962508 0.73820386E+01  0.72124028E+02                                 1.698282                            1.659141      -1.245678       2.292496                    0.994336       3.758392      11.034294       0.448312       1.398369      -0.682863      -0.034705       0.001444      -0.007505       0.035536       0.001271       0.004748      -0.002938       0.008239      -0.030219      -0.011954       0.001653       0.010301              1.695280       2.052108       0.102891       0.065502       1.596361      -0.102011       1.437371          -0.000003
           54              H      14.306046      10.858925       5.162639       0.099365       1.116216 0.84859419E+01  0.85096773E+02                                 1.803121                            1.719872      -1.333841       2.230267                    0.993785       3.879305      11.211613       0.467272       1.307145      -0.700615       0.011041      -0.001308      -0.028238       0.030348      -0.000384      -0.005413      -0.003377      -0.009616       0.022815      -0.010418       0.000114       0.010304              1.827891       1.782599       0.051551      -0.395525       1.732476       0.081929       1.968597          -0.000000
           55              H       7.850749       0.913078       8.121682       0.096794       1.094797 0.78630835E+01  0.77006417E+02                                 1.753620                            1.636594      -1.022330       2.378454                    0.996955       3.675319      10.340214       0.489612       1.277380      -0.707917      -0.006444       0.028706       0.012677       0.032035       0.002940      -0.008412       0.003308      -0.012570       0.006943      -0.013252       0.005160       0.008092              1.803178       1.512972      -0.115724      -0.128625       2.357179       0.281154       1.539382           0.000000
           56              H      11.995444      11.175625       9.100501       0.108740       1.106380 0.81181334E+01  0.79654198E+02                                 1.740026                            1.646448      -0.965603       2.416822                    0.998416       3.448975       9.521080       0.498520       1.252192      -0.715801      -0.018425       0.000876       0.030529       0.035669       0.002681      -0.014629       0.004293      -0.009489       0.009802      -0.018005       0.003807       0.014198              1.763781       1.691999       0.002211      -0.452012       1.538343       0.003075       2.061003          -0.000002
           57              C      10.523493       9.913349       4.090959      -0.098503      27.921113 0.40377992E+03  0.93326283E+04                                 8.015073                            6.721365       0.326106       2.091286                    0.999314      28.480082      81.568191       0.631605       0.419567      -1.060657      -0.024568       0.026041      -0.033862       0.049278      -0.003351       0.019497      -0.029850       0.043269      -0.039872      -0.045796       0.005293       0.040504              8.639670      11.895671       0.297157       0.509199       6.838019      -2.339259       7.185319           0.000002
           58              C      10.096240       8.998307       4.978170       0.015378      28.624620 0.38321791E+03  0.88139921E+04                                 8.439268                            6.747023      -0.145010       1.960372                    0.997772      27.885386      81.820291       0.597818       0.445461      -1.036407      -0.075040      -0.030280       0.005784       0.081126       0.002981      -0.007628       0.009527       0.011863      -0.043355      -0.020899       0.005750       0.015149              9.354426      11.520085      -0.985798       2.122407       7.613950      -3.371077       8.929242          -0.000004
           59              C       8.323614       9.647674       3.911509       0.158340      33.009566 0.37507282E+03  0.85194845E+04                                 9.194934                            6.621467       0.090619       2.044105                    0.999765      26.173068      74.560616       0.615155       0.438353      -1.048029       0.032558       0.001836       0.022997       0.039903       0.000765      -0.002382       0.003942      -0.013190      -0.020250      -0.008755      -0.002102       0.010857             11.011641      18.634244       1.011513       1.073012       7.141129      -2.320259       7.259550           0.000002
           60              C       6.878328       9.711281       3.556373       0.184496      30.105579 0.36376141E+03  0.82167271E+04                                 8.656513                            6.557441      -0.228498       1.950312                    0.999398      25.894000      74.065563       0.611703       0.443285      -1.042916      -0.041537      -0.021641       0.022346       0.051894      -0.005303      -0.002669       0.027204       0.008424       0.031753      -0.028753      -0.001657       0.030409              9.925279      15.612500       0.625354       1.733357       7.754601      -2.216393       6.408736           0.000002
           61              C       6.345267      10.701543       2.777083      -0.187908      30.823635 0.42644136E+03  0.99905912E+04                                 8.520370                            6.922159       0.169430       2.032388                    0.999537      29.362377      84.629947       0.620468       0.421362      -1.059662      -0.029347       0.011716       0.006460       0.032253       0.014815      -0.010199      -0.007002      -0.038484      -0.014155      -0.024918      -0.004682       0.029600              9.095867      13.120073       0.629372       1.000914       7.761001      -2.270677       6.406528          -0.000000
           62              C      17.161486      10.709323       2.613947      -0.022712      25.829209 0.34894124E+03  0.77654264E+04                                 7.546676                            6.225730       0.318534       2.100901                    0.999772      26.865302      75.161315       0.660745       0.416543      -1.064041       0.016893      -0.008612       0.023496       0.030193      -0.011923       0.005408       0.005956      -0.023260       0.000988      -0.019543       0.002304       0.017239              7.985312      11.109529       0.846616       0.711646       7.292314      -1.659310       5.554094           0.000001
           63              C      16.376147       9.769561       3.148532      -0.136203      28.542769 0.42859745E+03  0.10086385E+05                                 8.233040                            7.026239      -0.042942       1.977548                    0.997919      29.079085      84.895577       0.602549       0.431944      -1.049706       0.007199       0.006291      -0.001003       0.009614      -0.004585       0.006290       0.001348       0.012312      -0.019527      -0.009917      -0.002678       0.012595              8.673657      11.679283       1.180448       0.830734       8.018923      -1.534327       6.322766           0.000000
           64              C      17.019205       8.791886       3.920293       0.122653      25.728804 0.35526853E+03  0.80218325E+04                                 7.908896                            6.560226      -0.170832       1.973712                    0.997828      26.423920      76.943136       0.597141       0.454268      -1.030843       0.049121       0.018139       0.008493       0.053047       0.011664      -0.025004       0.028896      -0.025808       0.046285      -0.045678       0.003438       0.042240              8.607634      11.873686       1.367187       1.121450       7.673760      -1.693081       6.275458          -0.000002
           65              C       9.469372      11.176598       2.194812      -0.104796      26.642019 0.38665728E+03  0.88707066E+04                                 7.870615                            6.586618      -0.166284       1.949464                    0.998368      28.337525      81.762429       0.634518       0.420756      -1.056307      -0.001696       0.034475       0.084610       0.091379       0.014371       0.017944      -0.045970       0.005622       0.027189      -0.055344       0.007325       0.048019              8.693631       6.291277      -0.252137      -0.810722      11.644964      -2.432861       8.144653           0.000002
           66              C       4.385072       0.538400       2.469634      -0.196269      26.897401 0.41836080E+03  0.97842248E+04                                 7.944758                            6.846241      -0.112977       1.965209                    0.997681      29.041193      84.466204       0.623370       0.420131      -1.057218       0.013836      -0.017773      -0.080722       0.083806      -0.007471      -0.002412      -0.015212      -0.060689      -0.072950      -0.029122      -0.017396       0.046518              8.838289       5.366109       0.124310      -0.538822      12.454314      -2.619316       8.694445           0.000003
           67              C       4.477211       1.310041       1.172072      -0.190895      26.647262 0.40662136E+03  0.94015440E+04                                 7.771235                            6.645422       0.118861       2.027391                    0.999600      28.761480      82.010192       0.650445       0.407274      -1.070078       0.001880       0.028142       0.095463       0.099542       0.003010       0.004813      -0.012182      -0.039943      -0.056630      -0.023943      -0.008444       0.032386              8.663879       5.361746      -0.104519      -0.500208      11.982980      -3.277695       8.646910           0.000001
           68              C       4.604077       2.823785       1.394189      -0.105237      26.804682 0.37736755E+03  0.86332643E+04                                 7.999427                            6.579673      -0.309537       1.925205                    0.995690      27.882601      81.198706       0.622329       0.430205      -1.047032       0.011956      -0.036435      -0.070826       0.080541       0.008441      -0.017802      -0.041842      -0.029364       0.024297      -0.036045      -0.019784       0.055828              9.049065       5.720822      -0.102142      -0.389210      10.747896      -2.873150      10.678477          -0.000001
           69              C      12.230183       4.938729      12.282915      -0.125514      28.036738 0.40085896E+03  0.91880429E+04                                 7.872435                            6.592537       0.625633       2.182091                    0.999845      28.171505      78.650301       0.657249       0.406579      -1.076040      -0.035468       0.005613       0.051990       0.063186       0.010626      -0.019486      -0.033840       0.121538       0.001850      -0.076046       0.006501       0.069545              8.391688      10.220161      -1.001164      -0.187746       5.542601      -2.141804       9.412301          -0.000000
           70              C      12.130996       5.552612      11.093274      -0.001566      28.485059 0.37320295E+03  0.84844126E+04                                 8.185752                            6.490242       0.098733       2.018931                    0.999775      27.942853      80.190980       0.636534       0.423261      -1.055008      -0.055162       0.044757      -0.027806       0.076284       0.005848       0.003283      -0.001412       0.047121      -0.053709      -0.018973      -0.014439       0.033413              9.087826      11.448429      -0.523574      -2.740023       5.641651      -1.994447      10.173398           0.000001
           71              C      10.087144       5.369580      11.803545       0.176933      32.697503 0.36132175E+03  0.81434056E+04                                 9.113385                            6.511618       0.072213       2.040926                    0.999760      25.925488      73.939447       0.617560       0.440063      -1.045397       0.036300       0.006667      -0.004038       0.037127      -0.000057      -0.006551      -0.008929      -0.009371      -0.003328      -0.011621      -0.000841       0.012462             10.744571      16.220751      -2.935957       0.602054       6.486132      -2.499647       9.526830          -0.000002
           72              C       8.687062       5.596545      11.816094       0.159839      30.690412 0.37432792E+03  0.85279752E+04                                 8.749229                            6.654294      -0.196909       1.958650                    0.999514      26.292098      75.869365       0.606079       0.443591      -1.041290      -0.022793       0.037268      -0.022901       0.049324      -0.007070       0.000238       0.020105      -0.015945       0.027391      -0.019028      -0.008059       0.027087              9.858021      14.438761      -1.851847      -0.361470       6.212269      -2.156913       8.923033          -0.000000
           73              C       1.776992       3.836994       0.229646      -0.178559      31.427794 0.46290661E+03  0.11113033E+05                                 8.770707                            7.303984      -0.075414       1.951794                    0.998421      30.279166      89.480771       0.590350       0.432173      -1.048861      -0.021691       0.032798       0.022894       0.045501      -0.000872      -0.000736      -0.012552      -0.031144       0.050138      -0.023986      -0.001399       0.025384              9.279114      11.715665      -1.310585      -0.755395       6.445867      -2.295865       9.675808          -0.000001
           74              C      12.608551       4.200149       0.197019      -0.006592      26.624850 0.38305655E+03  0.87784926E+04                                 7.934527                            6.687936      -0.028728       1.996619                    0.998910      27.639161      80.028726       0.610375       0.437877      -1.044525       0.022128       0.033779       0.007021       0.040987       0.001362       0.004716       0.006485       0.001519       0.013099      -0.007079      -0.003051       0.010130              8.351053       9.828408      -1.010504      -0.497327       6.050141      -2.182945       9.174609          -0.000001
           75              C      18.171919       6.329612      11.769663      -0.125510      27.115268 0.42854484E+03  0.10055241E+05                                 7.903696                            6.991752       0.204991       2.059689                    0.998400      28.683128      82.816426       0.610243       0.427767      -1.055357       0.004146       0.001512       0.023259       0.023674       0.002910       0.002312       0.004494       0.026701       0.023245      -0.018231       0.006289       0.011942              8.129541       8.927922      -0.912792      -0.387755       6.337669      -1.963604       9.123032          -0.000002
           76              C      19.095347       6.762018      10.813433       0.084516      25.553612 0.37618931E+03  0.86072526E+04                                 7.809470                            6.704523      -0.092927       1.985073                    0.998078      27.183269      79.397325       0.597430       0.448085      -1.035504       0.045504      -0.015189       0.011350       0.049296      -0.008563       0.025022       0.014147      -0.028742       0.010302      -0.037753       0.012096       0.025657              8.246457       9.089927      -1.095421      -0.087309       6.561255      -2.207785       9.088191          -0.000001
           77              C       8.151432       8.931391       8.265995       0.574323      22.412817 0.26123247E+03  0.55078806E+04                                 7.504156                            5.851694      -0.209367       1.986358                    0.998964      23.225947      67.158418       0.590992       0.491550      -1.002319       0.034090      -0.049605       0.013743       0.061739       0.029644      -0.091847      -0.017043       0.082850       0.003699      -0.074042      -0.047894       0.121936              8.608004       6.542091      -1.419185       2.893047      10.984401      -1.193108       8.297518           0.000000
           78              C      19.562518      10.048541       7.589607      -0.056715      36.403148 0.45810506E+03  0.10952165E+05                                 9.799748                            7.345744      -0.211889       1.929530                    0.998867      28.833959      84.604210       0.580007       0.441711      -1.044769      -0.010865       0.034646      -0.021807       0.042355      -0.005064      -0.001681       0.012677      -0.004367       0.041853      -0.014229      -0.006600       0.020828             11.704802      11.079971       0.293069       1.303167      16.063080      -4.691760       7.971356           0.000002
           79              C      18.218669       9.993436       7.308510      -0.046391      36.091678 0.48929422E+03  0.11845944E+05                                 9.632053                            7.502543      -0.167159       1.943566                    0.999011      28.667193      83.578813       0.586446       0.431398      -1.055047       0.016482       0.038447      -0.014049       0.044127       0.000844      -0.009033       0.023361      -0.000503       0.084894      -0.026111      -0.013728       0.039839             11.071934      11.611967       2.213408       0.784635      14.803591      -3.177986       6.800245           0.000001
           80              C      17.622105      11.072357       6.686082      -0.116929      31.413080 0.43575891E+03  0.10327683E+05                                 8.819362                            7.093107      -0.037193       1.968456                    0.998140      29.777915      88.082007       0.596886       0.432970      -1.046017       0.024621       0.001193       0.003116       0.024846      -0.001071      -0.000718       0.007986       0.032603      -0.014643      -0.018542      -0.000280       0.018821              9.780864      10.667962       1.140522       0.650590      12.671517      -2.856981       6.003113          -0.000000
           81              C      18.359366      12.144604       6.285771      -0.144407      32.154177 0.46654976E+03  0.11240735E+05                                 8.966750                            7.343095      -0.064346       1.949684                    0.998827      30.488731      90.742587       0.586567       0.433403      -1.046413      -0.003015      -0.023470       0.014128       0.027560      -0.015064       0.003063      -0.010766      -0.035954      -0.004727      -0.022701      -0.005701       0.028402              9.864150      11.297778       2.831629      -0.071215      12.500437      -2.470212       5.794235          -0.000003
           82              C      19.744990      12.204163       6.502867       0.053738      37.589448 0.44536889E+03  0.10512680E+05                                 9.903898                            7.106568       0.017601       2.010291                    0.999595      27.291362      78.098251       0.610213       0.425237      -1.060784       0.000113      -0.006778       0.000659       0.006811       0.001659       0.005392      -0.018909      -0.001769      -0.086614      -0.036492       0.014173       0.022318             12.547607      11.611280       5.051267      -1.317322      18.520458      -5.186885       7.511081           0.000003
           83              C       8.146607      11.111771       7.208119      -0.174398      35.380701 0.48222026E+03  0.11749258E+05                                 9.653554                            7.517430      -0.253061       1.883947                    0.998264      31.379990      94.829687       0.572027       0.439465      -1.039713      -0.016355      -0.014915      -0.013264       0.025805      -0.002362      -0.001734       0.027220       0.056931       0.005089      -0.045154       0.016849       0.028305             11.463430       8.999879       2.175689      -0.376953      17.629284      -5.114507       7.761127          -0.000002
           84              C      17.348049       8.796696       7.737684       0.606953      21.311197 0.24813338E+03  0.51651957E+04                                 7.225237                            5.711670      -0.235408       1.981026                    0.999008      22.806410      65.539504       0.596805       0.493029      -1.001498      -0.039816      -0.051675      -0.011387       0.066222      -0.069622       0.073040      -0.036273       0.076227      -0.134647      -0.082253      -0.055761       0.138014              8.093764       6.283377       2.579881      -1.116569       9.572680       1.093834       8.425236          -0.000002
           85              C       9.459907       4.949394       6.649690       0.613014      22.795327 0.25483732E+03  0.53242215E+04                                 7.535911                            5.753986      -0.051894       2.045215                    0.999434      22.500150      64.146256       0.601738       0.487198      -1.007499      -0.004250       0.059114       0.025860       0.064663       0.062857      -0.029530      -0.015835       0.110560      -0.143894      -0.060580      -0.053988       0.114567              8.714550       5.518047      -2.206566       0.297934      11.486612       1.312427       9.138991          -0.000002
           86              C       9.767156       3.630992       6.007184      -0.035880      38.866549 0.45823123E+03  0.10893441E+05                                10.053144                            7.201000       0.000010       2.004124                    0.999413      27.886149      80.081796       0.607147       0.424358      -1.061344      -0.009311      -0.041245      -0.016758       0.045482      -0.000638       0.032631      -0.001453       0.030061       0.038714      -0.022311      -0.021168       0.043478             12.261014       8.594289       0.378120      -3.536912      18.402833       1.565263       9.785919          -0.000000
           87              C       9.294745       2.485765       6.561848      -0.183759      37.395650 0.46023587E+03  0.11068715E+05                                 9.903366                            7.285960      -0.083160       1.932938                    0.999478      31.143471      93.096508       0.588796       0.432538      -1.045251       0.011180       0.010944      -0.025413       0.029842      -0.012094       0.000353      -0.013566       0.060728       0.087365      -0.049484       0.017534       0.031950             11.927648       7.950204       2.404395      -2.111204      19.996219       0.530085       7.836519          -0.000001
           88              C       9.403116       1.256343       5.983341       0.063771      37.769781 0.42125463E+03  0.97852361E+04                                 9.843071                            6.870923       0.008744       2.008889                    0.999393      26.771245      75.471985       0.627426       0.420259      -1.066175      -0.001499       0.008202      -0.004845       0.009644       0.003105      -0.015602      -0.009898      -0.027878      -0.001047      -0.024269       0.001951       0.022318             12.321908       9.081341       3.734193      -3.188524      19.737979      -1.059699       8.146402           0.000000
           89              C      10.167879       1.184372       4.815033      -0.157857      33.911475 0.45213764E+03  0.10783724E+05                                 9.196130                            7.166008       0.033726       1.975130                    0.999458      30.387509      89.315728       0.602966       0.425907      -1.053390       0.003994       0.025898       0.006055       0.026894      -0.013276       0.009044       0.018076      -0.032635      -0.052785      -0.031699      -0.002306       0.034005             10.249608       8.240676       1.767884      -3.259452      14.112499      -1.186344       8.395649           0.000003
           90              C      10.684956       2.303628       4.231507      -0.125196      33.254065 0.43699007E+03  0.10336098E+05                                 9.050392                            7.034745       0.054338       1.982313                    0.999764      30.039893      87.984847       0.609768       0.424675      -1.053943      -0.021803       0.006113       0.018150       0.029020      -0.007588      -0.018864       0.002569       0.027756       0.034397      -0.021766      -0.007982       0.029748             10.087725       7.250563       1.668406      -2.736809      14.674766      -0.642023       8.337846           0.000000
           91              C      10.478964       3.564670       4.798720      -0.020750      38.763065 0.48625464E+03  0.11719110E+05                                10.081737                            7.456803      -0.118041       1.964815                    0.998908      28.132527      81.042832       0.592656       0.428818      -1.059779      -0.034576      -0.037665      -0.002785       0.051205      -0.004948       0.030872      -0.005767       0.045026       0.025622      -0.027701      -0.017723       0.045424             11.886372       9.286517       2.720341      -4.324509      16.032925      -1.211958      10.339674           0.000000
           92              C      11.140492       4.797712       4.152449       0.599325      21.727001 0.25020365E+03  0.52135628E+04                                 7.293947                            5.697385      -0.287603       1.956549                    0.998697      22.992139      65.876990       0.604194       0.486507      -1.005909       0.015955       0.050084      -0.013842       0.054356      -0.076402      -0.038543       0.034278       0.007250      -0.138806      -0.062950      -0.053050       0.116001              8.217903       7.184284       3.254451      -0.124062       8.670068      -1.649557       8.799357          -0.000002
           93              C      12.651459       3.489187       8.457994      -0.098503      27.921111 0.40377988E+03  0.93326272E+04                                 8.015073                            6.721365       0.326106       2.091286                    0.999314      28.480081      81.568189       0.631605       0.419567      -1.060657       0.024568      -0.026041       0.033862       0.049278      -0.003351       0.019497      -0.029850       0.043269      -0.039872      -0.045796       0.005293       0.040504              8.639670      11.895670       0.297157       0.509199       6.838019      -2.339259       7.185319           0.000002
           94              C      13.078712       4.404229       7.570783       0.015378      28.624624 0.38321796E+03  0.88139936E+04                                 8.439268                            6.747024      -0.145010       1.960372                    0.997772      27.885389      81.820301       0.597818       0.445461      -1.036407       0.075040       0.030280      -0.005784       0.081126       0.002982      -0.007628       0.009527       0.011863      -0.043355      -0.020899       0.005750       0.015149              9.354426      11.520085      -0.985798       2.122408       7.613950      -3.371077       8.929243          -0.000004
           95              C      14.851338       3.754862       8.637444       0.158340      33.009566 0.37507283E+03  0.85194845E+04                                 9.194933                            6.621467       0.090619       2.044105                    0.999765      26.173068      74.560612       0.615155       0.438353      -1.048029      -0.032558      -0.001836      -0.022997       0.039903       0.000765      -0.002382       0.003942      -0.013190      -0.020250      -0.008755      -0.002102       0.010857             11.011640      18.634242       1.011513       1.073012       7.141129      -2.320259       7.259549           0.000002
           96              C      16.296624       3.691255       8.992580       0.184496      30.105576 0.36376137E+03  0.82167258E+04                                 8.656512                            6.557440      -0.228498       1.950312                    0.999398      25.893998      74.065554       0.611703       0.443285      -1.042916       0.041537       0.021641      -0.022346       0.051894      -0.005303      -0.002669       0.027204       0.008424       0.031753      -0.028753      -0.001657       0.030409              9.925278      15.612498       0.625354       1.733357       7.754600      -2.216393       6.408736           0.000002
           97              C      16.829685       2.700993       9.771870      -0.187908      30.823634 0.42644135E+03  0.99905909E+04                                 8.520370                            6.922159       0.169430       2.032388                    0.999537      29.362376      84.629945       0.620468       0.421362      -1.059662       0.029347      -0.011716      -0.006460       0.032252       0.014815      -0.010199      -0.007002      -0.038484      -0.014155      -0.024918      -0.004682       0.029600              9.095867      13.120073       0.629372       1.000913       7.761001      -2.270677       6.406528          -0.000000
           98              C       6.013466       2.693213       9.935006      -0.022712      25.829216 0.34894137E+03  0.77654299E+04                                 7.546677                            6.225731       0.318534       2.100901                    0.999772      26.865307      75.161333       0.660745       0.416543      -1.064041      -0.016893       0.008612      -0.023496       0.030193      -0.011923       0.005408       0.005956      -0.023260       0.000988      -0.019543       0.002304       0.017239              7.985314      11.109531       0.846616       0.711646       7.292315      -1.659310       5.554095           0.000001
           99              C       6.798805       3.632975       9.400421      -0.136203      28.542770 0.42859746E+03  0.10086386E+05                                 8.233040                            7.026239      -0.042942       1.977548                    0.997919      29.079086      84.895579       0.602549       0.431944      -1.049706      -0.007199      -0.006291       0.001003       0.009614      -0.004585       0.006290       0.001348       0.012312      -0.019527      -0.009917      -0.002678       0.012595              8.673657      11.679283       1.180448       0.830734       8.018923      -1.534327       6.322766           0.000000
          100              C       6.155747       4.610650       8.628660       0.122653      25.728804 0.35526853E+03  0.80218325E+04                                 7.908897                            6.560226      -0.170832       1.973712                    0.997828      26.423920      76.943138       0.597141       0.454268      -1.030843      -0.049121      -0.018139      -0.008493       0.053047       0.011664      -0.025004       0.028896      -0.025808       0.046285      -0.045678       0.003438       0.042240              8.607635      11.873686       1.367187       1.121450       7.673760      -1.693081       6.275458          -0.000002
          101              C      13.705580       2.225938      10.354141      -0.104796      26.642007 0.38665708E+03  0.88707007E+04                                 7.870613                            6.586616      -0.166283       1.949464                    0.998368      28.337518      81.762401       0.634518       0.420756      -1.056307       0.001696      -0.034475      -0.084610       0.091379       0.014371       0.017944      -0.045970       0.005622       0.027189      -0.055344       0.007325       0.048019              8.693628       6.291276      -0.252136      -0.810722      11.644959      -2.432860       8.144650           0.000001
          102              C      18.789880      12.864136      10.079319      -0.196269      26.897403 0.41836086E+03  0.97842263E+04                                 7.944758                            6.846241      -0.112977       1.965209                    0.997681      29.041195      84.466207       0.623370       0.420131      -1.057218      -0.013836       0.017773       0.080722       0.083806      -0.007471      -0.002412      -0.015212      -0.060689      -0.072950      -0.029122      -0.017396       0.046518              8.838289       5.366109       0.124310      -0.538822      12.454314      -2.619316       8.694445           0.000003
          103              C      18.697741      12.092495      11.376881      -0.190895      26.647263 0.40662138E+03  0.94015446E+04                                 7.771236                            6.645423       0.118861       2.027391                    0.999600      28.761481      82.010194       0.650445       0.407274      -1.070078      -0.001880      -0.028142      -0.095463       0.099542       0.003010       0.004813      -0.012182      -0.039943      -0.056630      -0.023943      -0.008444       0.032387              8.663879       5.361746      -0.104519      -0.500208      11.982980      -3.277694       8.646910           0.000001
          104              C      18.570875      10.578751      11.154764      -0.105237      26.804685 0.37736760E+03  0.86332658E+04                                 7.999428                            6.579674      -0.309537       1.925205                    0.995690      27.882603      81.198713       0.622329       0.430205      -1.047032      -0.011956       0.036435       0.070826       0.080541       0.008441      -0.017802      -0.041842      -0.029364       0.024298      -0.036045      -0.019784       0.055828              9.049065       5.720822      -0.102142      -0.389210      10.747897      -2.873150      10.678478          -0.000001
          105              C      10.944769       8.463807       0.266038      -0.125514      28.036737 0.40085894E+03  0.91880423E+04                                 7.872435                            6.592536       0.625633       2.182091                    0.999845      28.171505      78.650300       0.657249       0.406579      -1.076040       0.035468      -0.005613      -0.051990       0.063186       0.010626      -0.019486      -0.033840       0.121538       0.001850      -0.076046       0.006501       0.069545              8.391687      10.220160      -1.001164      -0.187745       5.542601      -2.141804       9.412301          -0.000000
          106              C      11.043956       7.849924       1.455679      -0.001566      28.485061 0.37320298E+03  0.84844133E+04                                 8.185752                            6.490243       0.098733       2.018931                    0.999775      27.942854      80.190984       0.636534       0.423261      -1.055008       0.055162      -0.044757       0.027806       0.076284       0.005848       0.003283      -0.001412       0.047121      -0.053709      -0.018973      -0.014439       0.033413              9.087826      11.448430      -0.523574      -2.740023       5.641651      -1.994447      10.173398           0.000001
          107              C      13.087808       8.032956       0.745408       0.176933      32.697501 0.36132172E+03  0.81434050E+04                                 9.113385                            6.511618       0.072213       2.040926                    0.999760      25.925487      73.939444       0.617560       0.440063      -1.045397      -0.036299      -0.006667       0.004038       0.037127      -0.000057      -0.006551      -0.008929      -0.009371      -0.003328      -0.011621      -0.000841       0.012462             10.744571      16.220751      -2.935957       0.602054       6.486132      -2.499646       9.526830          -0.000002
          108              C      14.487890       7.805991       0.732859       0.159839      30.690412 0.37432792E+03  0.85279754E+04                                 8.749229                            6.654294      -0.196909       1.958650                    0.999514      26.292098      75.869366       0.606079       0.443591      -1.041290       0.022793      -0.037268       0.022901       0.049324      -0.007070       0.000238       0.020105      -0.015945       0.027391      -0.019028      -0.008059       0.027087              9.858021      14.438761      -1.851847      -0.361470       6.212269      -2.156913       8.923033          -0.000000
          109              C      21.397960       9.565542      12.319307      -0.178559      31.427791 0.46290655E+03  0.11113032E+05                                 8.770706                            7.303984      -0.075414       1.951794                    0.998421      30.279164      89.480766       0.590350       0.432173      -1.048861       0.021691      -0.032798      -0.022894       0.045501      -0.000872      -0.000736      -0.012552      -0.031144       0.050138      -0.023986      -0.001398       0.025384              9.279113      11.715665      -1.310585      -0.755395       6.445867      -2.295865       9.675808          -0.000001
          110              C      10.566401       9.202387      12.351934      -0.006592      26.624855 0.38305664E+03  0.87784951E+04                                 7.934528                            6.687937      -0.028729       1.996618                    0.998910      27.639165      80.028742       0.610375       0.437877      -1.044525      -0.022128      -0.033779      -0.007021       0.040987       0.001362       0.004716       0.006485       0.001519       0.013099      -0.007079      -0.003051       0.010130              8.351054       9.828410      -1.010504      -0.497327       6.050141      -2.182945       9.174610          -0.000001
          111              C       5.003033       7.072924       0.779290      -0.125510      27.115271 0.42854493E+03  0.10055243E+05                                 7.903697                            6.991753       0.204990       2.059689                    0.998400      28.683131      82.816441       0.610243       0.427767      -1.055357      -0.004146      -0.001513      -0.023259       0.023674       0.002910       0.002312       0.004494       0.026700       0.023245      -0.018231       0.006289       0.011942              8.129542       8.927923      -0.912792      -0.387755       6.337670      -1.963605       9.123034          -0.000002
          112              C       4.079605       6.640518       1.735520       0.084516      25.553607 0.37618922E+03  0.86072502E+04                                 7.809470                            6.704523      -0.092927       1.985073                    0.998078      27.183266      79.397317       0.597430       0.448085      -1.035504      -0.045504       0.015189      -0.011350       0.049296      -0.008563       0.025022       0.014147      -0.028742       0.010302      -0.037753       0.012096       0.025657              8.246457       9.089926      -1.095421      -0.087309       6.561255      -2.207784       9.088190          -0.000001
          113              C      15.023520       4.471145       4.282958       0.574323      22.412818 0.26123248E+03  0.55078807E+04                                 7.504156                            5.851694      -0.209367       1.986358                    0.998964      23.225947      67.158417       0.590992       0.491550      -1.002319      -0.034090       0.049605      -0.013743       0.061739       0.029644      -0.091847      -0.017043       0.082850       0.003699      -0.074042      -0.047894       0.121936              8.608004       6.542092      -1.419185       2.893047      10.984401      -1.193108       8.297518          -0.000000
          114              C       3.612434       3.353995       4.959346      -0.056715      36.403146 0.45810503E+03  0.10952164E+05                                 9.799747                            7.345744      -0.211889       1.929530                    0.998867      28.833958      84.604206       0.580007       0.441711      -1.044769       0.010865      -0.034646       0.021807       0.042355      -0.005064      -0.001681       0.012677      -0.004367       0.041853      -0.014229      -0.006600       0.020828             11.704802      11.079970       0.293069       1.303167      16.063079      -4.691760       7.971356           0.000002
          115              C       4.956283       3.409100       5.240443      -0.046391      36.091675 0.48929417E+03  0.11845943E+05                                 9.632052                            7.502543      -0.167159       1.943566                    0.999011      28.667191      83.578803       0.586446       0.431398      -1.055047      -0.016482      -0.038447       0.014049       0.044127       0.000844      -0.009033       0.023361      -0.000503       0.084894      -0.026111      -0.013728       0.039839             11.071933      11.611965       2.213408       0.784635      14.803590      -3.177985       6.800244           0.000001
          116              C       5.552847       2.330179       5.862871      -0.116929      31.413080 0.43575890E+03  0.10327683E+05                                 8.819362                            7.093106      -0.037193       1.968456                    0.998140      29.777915      88.082004       0.596886       0.432970      -1.046017      -0.024621      -0.001193      -0.003116       0.024846      -0.001071      -0.000718       0.007986       0.032603      -0.014642      -0.018542      -0.000280       0.018821              9.780864      10.667962       1.140522       0.650590      12.671516      -2.856981       6.003113          -0.000000
          117              C       4.815586       1.257932       6.263182      -0.144407      32.154182 0.46654985E+03  0.11240737E+05                                 8.966750                            7.343095      -0.064346       1.949684                    0.998827      30.488734      90.742595       0.586567       0.433403      -1.046413       0.003015       0.023470      -0.014128       0.027560      -0.015064       0.003063      -0.010766      -0.035954      -0.004727      -0.022701      -0.005701       0.028402              9.864150      11.297778       2.831630      -0.071216      12.500437      -2.470212       5.794235          -0.000003
          118              C       3.429962       1.198373       6.046086       0.053739      37.589443 0.44536884E+03  0.10512678E+05                                 9.903897                            7.106567       0.017601       2.010291                    0.999595      27.291360      78.098242       0.610213       0.425237      -1.060784      -0.000113       0.006778      -0.000659       0.006811       0.001659       0.005392      -0.018909      -0.001769      -0.086614      -0.036492       0.014173       0.022318             12.547605      11.611279       5.051267      -1.317322      18.520455      -5.186884       7.511080           0.000003
          119              C      15.028345       2.290765       5.340834      -0.174398      35.380710 0.48222042E+03  0.11749263E+05                                 9.653556                            7.517431      -0.253061       1.883947                    0.998264      31.379993      94.829701       0.572027       0.439465      -1.039713       0.016355       0.014915       0.013264       0.025805      -0.002362      -0.001734       0.027220       0.056931       0.005089      -0.045154       0.016849       0.028305             11.463433       8.999880       2.175689      -0.376953      17.629289      -5.114508       7.761129          -0.000002
          120              C       5.826903       4.605840       4.811269       0.606953      21.311198 0.24813340E+03  0.51651963E+04                                 7.225238                            5.711671      -0.235408       1.981026                    0.999008      22.806411      65.539507       0.596805       0.493029      -1.001498       0.039816       0.051675       0.011387       0.066222      -0.069622       0.073040      -0.036273       0.076227      -0.134647      -0.082253      -0.055761       0.138014              8.093764       6.283377       2.579881      -1.116569       9.572680       1.093834       8.425236          -0.000002
          121              C      13.715045       8.453142       5.899263       0.613014      22.795326 0.25483731E+03  0.53242213E+04                                 7.535912                            5.753987      -0.051894       2.045215                    0.999434      22.500150      64.146259       0.601737       0.487199      -1.007499       0.004250      -0.059114      -0.025860       0.064663       0.062857      -0.029530      -0.015835       0.110560      -0.143894      -0.060580      -0.053988       0.114567              8.714550       5.518048      -2.206566       0.297934      11.486613       1.312427       9.138991          -0.000002
          122              C      13.407796       9.771544       6.541769      -0.035880      38.866554 0.45823129E+03  0.10893443E+05                                10.053144                            7.201000       0.000010       2.004124                    0.999413      27.886151      80.081803       0.607147       0.424358      -1.061344       0.009311       0.041245       0.016758       0.045482      -0.000638       0.032631      -0.001453       0.030061       0.038714      -0.022311      -0.021168       0.043478             12.261014       8.594290       0.378120      -3.536912      18.402834       1.565264       9.785919          -0.000000
          123              C      13.880207      10.916771       5.987105      -0.183759      37.395646 0.46023583E+03  0.11068714E+05                                 9.903365                            7.285960      -0.083160       1.932938                    0.999478      31.143470      93.096503       0.588796       0.432538      -1.045251      -0.011180      -0.010944       0.025413       0.029842      -0.012094       0.000353      -0.013566       0.060728       0.087365      -0.049484       0.017534       0.031950             11.927646       7.950204       2.404395      -2.111204      19.996216       0.530085       7.836519          -0.000001
          124              C      13.771836      12.146193       6.565612       0.063771      37.769779 0.42125460E+03  0.97852355E+04                                 9.843071                            6.870923       0.008744       2.008889                    0.999393      26.771244      75.471982       0.627426       0.420259      -1.066175       0.001499      -0.008202       0.004845       0.009644       0.003105      -0.015602      -0.009898      -0.027878      -0.001047      -0.024269       0.001951       0.022317             12.321907       9.081341       3.734193      -3.188524      19.737979      -1.059699       8.146402           0.000001
          125              C      13.007073      12.218164       7.733920      -0.157857      33.911473 0.45213762E+03  0.10783724E+05                                 9.196130                            7.166008       0.033726       1.975130                    0.999458      30.387508      89.315726       0.602966       0.425907      -1.053390      -0.003994      -0.025898      -0.006055       0.026894      -0.013276       0.009044       0.018076      -0.032635      -0.052785      -0.031699      -0.002306       0.034005             10.249608       8.240676       1.767884      -3.259452      14.112499      -1.186344       8.395649           0.000003
          126              C      12.489996      11.098908       8.317446      -0.125196      33.254069 0.43699015E+03  0.10336100E+05                                 9.050393                            7.034746       0.054338       1.982313                    0.999764      30.039896      87.984858       0.609768       0.424675      -1.053943       0.021803      -0.006113      -0.018150       0.029020      -0.007588      -0.018864       0.002569       0.027756       0.034397      -0.021766      -0.007982       0.029748             10.087726       7.250563       1.668406      -2.736809      14.674768      -0.642023       8.337847           0.000000
          127              C      12.695988       9.837866       7.750233      -0.020750      38.763067 0.48625466E+03  0.11719111E+05                                10.081738                            7.456803      -0.118041       1.964815                    0.998908      28.132528      81.042837       0.592656       0.428818      -1.059779       0.034576       0.037666       0.002785       0.051205      -0.004948       0.030872      -0.005767       0.045026       0.025622      -0.027701      -0.017723       0.045424             11.886372       9.286518       2.720341      -4.324509      16.032926      -1.211958      10.339674           0.000000
          128              C      12.034460       8.604824       8.396504       0.599325      21.726999 0.25020363E+03  0.52135623E+04                                 7.293946                            5.697385      -0.287603       1.956550                    0.998697      22.992138      65.876987       0.604194       0.486507      -1.005909      -0.015955      -0.050084       0.013842       0.054356      -0.076402      -0.038543       0.034278       0.007250      -0.138807      -0.062950      -0.053050       0.116001              8.217903       7.184284       3.254451      -0.124062       8.670068      -1.649557       8.799356          -0.000002
          129              N       6.188819       8.767482       4.111037      -0.272578      37.422289 0.53331361E+03  0.13026691E+05                                 9.418010                            7.559794      -0.164506       1.962096                    0.998104      28.839106      81.030566       0.624002       0.401854      -1.087615      -0.072905       0.106072      -0.073915       0.148425       0.051157      -0.032436       0.054586       0.073966      -0.022317      -0.101940       0.034714       0.067226             10.594318      16.487723       2.912884       0.710378       8.458600      -1.715479       6.836631           0.000000
          130              N       8.751367       8.824653       4.808759      -0.316257      37.776342 0.56037100E+03  0.13843474E+05                                 9.415324                            7.669608      -0.049633       1.984737                    0.998854      29.572780      83.278160       0.629847       0.393642      -1.094390       0.115577       0.059996      -0.044808       0.137715      -0.048976       0.055715       0.025253       0.020150      -0.027666      -0.086844       0.017941       0.068903             10.501910      13.887386       0.514303       0.928996       9.031130      -3.285591       8.587214           0.000000
          131              N       9.407206      10.335915       3.409551       0.016959      29.734240 0.36423828E+03  0.80205453E+04                                 7.953526                            6.067394       0.131149       2.125640                    0.998851      23.465596      60.913310       0.733901       0.379010      -1.112920       0.032282       0.014055      -0.023682       0.042432       0.011517       0.014761      -0.099894       0.043709       0.013887      -0.113239       0.021896       0.091343              9.159878       8.905934       0.759555      -0.427875       8.987430      -5.006343       9.586270           0.000001
          132              N       8.250460       6.391709      10.847315      -0.282389      38.545720 0.59002205E+03  0.14776572E+05                                 9.623813                            7.980880      -0.243802       1.934588                    0.996508      29.425657      83.644384       0.604138       0.404822      -1.085910      -0.102669      -0.049922       0.108591       0.157560      -0.052777       0.068296       0.031776       0.000399      -0.054902      -0.104496       0.029422       0.075074             10.547038      13.288299      -3.060584       1.893786       7.852310      -2.657244      10.500506           0.000001
          133              N      10.824679       5.833696      10.800884      -0.315910      40.313024 0.59467725E+03  0.14898023E+05                                 9.847892                            7.911752      -0.200219       1.931744                    0.998656      29.949357      84.692572       0.619389       0.394726      -1.094580       0.081878      -0.045436       0.089395       0.129460       0.018460      -0.036791       0.026101       0.088530      -0.114307      -0.070775      -0.005441       0.076217             11.059082      13.792801      -1.479947      -0.952429       7.040923      -2.896542      12.343522          -0.000001
          134              N       4.870981       3.520452       0.183215       0.034329      30.670666 0.35326560E+03  0.77227999E+04                                 8.145686                            5.983345       0.141041       2.131964                    0.998972      23.215722      60.126493       0.737250       0.380030      -1.111721       0.021633      -0.025288       0.037449       0.050099       0.010347      -0.020893      -0.077607       0.100480       0.084926      -0.108450       0.024722       0.083728              9.706071       8.001128      -0.548170      -0.495345       7.740260      -5.418088      13.376825          -0.000001
          135              N      16.986133       4.635054       8.437916      -0.272578      37.422286 0.53331357E+03  0.13026690E+05                                 9.418009                            7.559793      -0.164505       1.962096                    0.998104      28.839105      81.030560       0.624002       0.401854      -1.087616       0.072905      -0.106072       0.073915       0.148425       0.051157      -0.032436       0.054586       0.073966      -0.022317      -0.101940       0.034714       0.067226             10.594317      16.487722       2.912884       0.710377       8.458599      -1.715479       6.836630           0.000000
          136              N      14.423585       4.577883       7.740194      -0.316257      37.776342 0.56037100E+03  0.13843474E+05                                 9.415324                            7.669608      -0.049633       1.984737                    0.998854      29.572780      83.278160       0.629847       0.393642      -1.094390      -0.115577      -0.059996       0.044808       0.137715      -0.048976       0.055715       0.025253       0.020150      -0.027666      -0.086844       0.017941       0.068903             10.501910      13.887386       0.514303       0.928996       9.031129      -3.285591       8.587214           0.000001
          137              N      13.767746       3.066621       9.139402       0.016959      29.734241 0.36423829E+03  0.80205455E+04                                 7.953525                            6.067394       0.131149       2.125640                    0.998851      23.465596      60.913309       0.733901       0.379010      -1.112920      -0.032282      -0.014055       0.023682       0.042432       0.011517       0.014761      -0.099894       0.043709       0.013887      -0.113239       0.021896       0.091343              9.159878       8.905934       0.759555      -0.427875       8.987430      -5.006343       9.586270           0.000001
          138              N      14.924492       7.010827       1.701638      -0.282389      38.545716 0.59002198E+03  0.14776570E+05                                 9.623812                            7.980880      -0.243802       1.934588                    0.996508      29.425655      83.644377       0.604138       0.404822      -1.085910       0.102669       0.049922      -0.108591       0.157560      -0.052777       0.068296       0.031776       0.000399      -0.054902      -0.104496       0.029422       0.075074             10.547038      13.288298      -3.060584       1.893786       7.852310      -2.657244      10.500506           0.000001
          139              N      12.350273       7.568840       1.748069      -0.315910      40.313023 0.59467722E+03  0.14898022E+05                                 9.847892                            7.911752      -0.200220       1.931744                    0.998656      29.949356      84.692567       0.619389       0.394726      -1.094580      -0.081878       0.045436      -0.089395       0.129460       0.018460      -0.036791       0.026101       0.088530      -0.114307      -0.070775      -0.005441       0.076217             11.059081      13.792800      -1.479947      -0.952429       7.040923      -2.896542      12.343521          -0.000001
          140              N      18.303971       9.882084      12.365738       0.034329      30.670666 0.35326560E+03  0.77227999E+04                                 8.145686                            5.983345       0.141041       2.131964                    0.998972      23.215722      60.126491       0.737250       0.380030      -1.111721      -0.021633       0.025288      -0.037449       0.050099       0.010347      -0.020893      -0.077606       0.100480       0.084925      -0.108450       0.024722       0.083728              9.706071       8.001128      -0.548170      -0.495345       7.740260      -5.418088      13.376824          -0.000001
          141              O       8.949822       9.148327       9.175794      -0.524832      32.115116 0.52394726E+03  0.12496395E+05                                 7.941799                            7.077739       0.547435       2.242149                    0.995672      26.913393      70.132675       0.716269       0.358536      -1.141011       0.008790      -0.019963      -0.023358       0.031959       0.018935      -0.006479      -0.000760       0.129071       0.126174      -0.088285       0.037296       0.050989              8.426642       7.852603      -0.512991       3.014195       6.604725      -0.064041      10.822598          -0.000004
          142              O       7.901465       7.730863       7.829292      -0.583563      41.172752 0.71663885E+03  0.18501851E+05                                 9.509082                            8.351563      -0.052637       2.026954                    0.992963      28.842765      78.442515       0.650017       0.364978      -1.134859      -0.002085       0.007006       0.009066       0.011646       0.037627      -0.028771       0.046661      -0.039541      -0.055517      -0.077316       0.014468       0.062848             10.507386       7.433179       0.480098       1.579829      14.783546       2.050674       9.305433          -0.000001
          143              O      17.281474       7.866851       6.905689      -0.592612      44.596240 0.69234991E+03  0.17760746E+05                                10.060616                            8.238020      -0.067808       2.018413                    0.994040      28.949620      79.052949       0.649560       0.367580      -1.130333      -0.015459       0.000364       0.031779       0.035341      -0.034615       0.034197       0.048882      -0.025306      -0.031983      -0.079522       0.023651       0.055872             11.582733       8.742752       3.516040       1.127450      15.746198       5.090158      10.259249          -0.000001
          144              O      16.817214       8.801472       8.829443      -0.557772      28.579996 0.45949815E+03  0.10599887E+05                                 7.211299                            6.530198       1.122468       2.404504                    0.999133      27.215074      69.626469       0.762937       0.348017      -1.150143      -0.008619      -0.015522      -0.029173       0.034151      -0.075486       0.022865      -0.020908       0.124600       0.158820      -0.124829       0.031518       0.093311              7.405546       6.246050       0.337235      -1.580825       5.384559       0.305160      10.586028          -0.000001
          145              O       9.568524       4.992192       7.889527      -0.563631      35.500917 0.56060961E+03  0.13595265E+05                                 8.490796                            7.306948       0.472768       2.212986                    0.994342      27.417094      71.981079       0.707190       0.357144      -1.142419      -0.012047       0.026440      -0.030251       0.041945       0.047120      -0.003007       0.020771       0.071265       0.079106      -0.076150       0.027938       0.048212              9.220817       6.509403      -0.058851       0.468170       8.027867       3.163481      13.125182          -0.000001
          146              O       9.034075       5.880904       5.865381      -0.573270      39.498985 0.61784937E+03  0.15344464E+05                                 9.192169                            7.707672       0.307762       2.152409                    0.994263      27.942125      74.119051       0.683978       0.360575      -1.140252       0.025264       0.007160       0.015307       0.030394      -0.003621       0.006307      -0.072026       0.043990      -0.131595      -0.097306       0.040519       0.056787             10.290706       9.047080      -4.214912       1.304860      14.064461      -2.810137       7.760577          -0.000004
          147              O      11.904179       5.471280       4.789935      -0.533777      33.820900 0.54284889E+03  0.13084274E+05                                 8.266379                            7.232639       0.256064       2.153616                    0.993486      26.921465      70.910048       0.703217       0.361365      -1.136870      -0.017784       0.011277      -0.020934       0.029693      -0.000380       0.004018       0.033222       0.050653      -0.089412      -0.054846       0.014322       0.040524              8.872453      10.013622       3.473874       0.912683       8.872866       0.685619       7.730871          -0.000005
          148              O      10.882862       4.950385       2.937710      -0.624061      34.056563 0.55306768E+03  0.13384961E+05                                 8.234132                            7.235778       0.689081       2.241296                    0.997198      28.887375      76.096174       0.712925       0.354996      -1.142610       0.006324       0.017349       0.026551       0.032341      -0.085838      -0.008275      -0.010168      -0.002714       0.184288      -0.117513       0.054860       0.062653              8.745232       6.255797       0.541177      -0.077284       6.564697      -2.186864      13.415203           0.000002
          149              O      14.225130       4.254209       3.373159      -0.524832      32.115114 0.52394721E+03  0.12496393E+05                                 7.941798                            7.077739       0.547435       2.242149                    0.995672      26.913392      70.132671       0.716269       0.358536      -1.141011      -0.008790       0.019963       0.023358       0.031959       0.018935      -0.006479      -0.000760       0.129071       0.126174      -0.088285       0.037296       0.050989              8.426641       7.852602      -0.512991       3.014195       6.604725      -0.064041      10.822597          -0.000004
          150              O      15.273487       5.671673       4.719661      -0.583563      41.172754 0.71663889E+03  0.18501852E+05                                 9.509082                            8.351563      -0.052637       2.026954                    0.992963      28.842766      78.442516       0.650017       0.364978      -1.134859       0.002085      -0.007006      -0.009066       0.011646       0.037627      -0.028771       0.046661      -0.039541      -0.055517      -0.077316       0.014468       0.062848             10.507386       7.433179       0.480098       1.579829      14.783546       2.050674       9.305433          -0.000001
          151              O       5.893478       5.535685       5.643264      -0.592612      44.596245 0.69235001E+03  0.17760749E+05                                10.060616                            8.238021      -0.067808       2.018413                    0.994040      28.949622      79.052956       0.649560       0.367580      -1.130333       0.015459      -0.000364      -0.031779       0.035341      -0.034615       0.034197       0.048882      -0.025306      -0.031983      -0.079522       0.023651       0.055872             11.582734       8.742753       3.516040       1.127450      15.746200       5.090158      10.259250          -0.000001
          152              O       6.357738       4.601064       3.719510      -0.557772      28.579992 0.45949807E+03  0.10599884E+05                                 7.211298                            6.530197       1.122468       2.404504                    0.999133      27.215073      69.626463       0.762937       0.348017      -1.150143       0.008619       0.015522       0.029173       0.034151      -0.075486       0.022865      -0.020908       0.124600       0.158820      -0.124829       0.031518       0.093311              7.405545       6.246049       0.337235      -1.580825       5.384558       0.305160      10.586027          -0.000001
          153              O      13.606428       8.410344       4.659426      -0.563631      35.500918 0.56060962E+03  0.13595265E+05                                 8.490796                            7.306948       0.472768       2.212986                    0.994342      27.417095      71.981079       0.707190       0.357144      -1.142419       0.012047      -0.026440       0.030251       0.041945       0.047120      -0.003007       0.020771       0.071265       0.079106      -0.076150       0.027938       0.048212              9.220817       6.509402      -0.058851       0.468170       8.027867       3.163481      13.125181          -0.000001
          154              O      14.140877       7.521632       6.683572      -0.573270      39.498982 0.61784932E+03  0.15344463E+05                                 9.192169                            7.707672       0.307762       2.152409                    0.994263      27.942124      74.119047       0.683978       0.360575      -1.140252      -0.025264      -0.007160      -0.015307       0.030394      -0.003621       0.006307      -0.072026       0.043990      -0.131595      -0.097306       0.040519       0.056787             10.290705       9.047080      -4.214912       1.304860      14.064460      -2.810137       7.760576          -0.000004
          155              O      11.270773       7.931256       7.759018      -0.533777      33.820901 0.54284893E+03  0.13084275E+05                                 8.266379                            7.232639       0.256063       2.153616                    0.993486      26.921466      70.910050       0.703217       0.361365      -1.136870       0.017784      -0.011277       0.020934       0.029693      -0.000380       0.004018       0.033222       0.050653      -0.089412      -0.054846       0.014322       0.040524              8.872453      10.013622       3.473875       0.912683       8.872867       0.685619       7.730871          -0.000005
          156              O      12.292090       8.452151       9.611243      -0.624061      34.056562 0.55306765E+03  0.13384960E+05                                 8.234131                            7.235777       0.689082       2.241296                    0.997198      28.887375      76.096172       0.712925       0.354996      -1.142610      -0.006324      -0.017349      -0.026551       0.032341      -0.085838      -0.008275      -0.010168      -0.002714       0.184288      -0.117513       0.054860       0.062653              8.745232       6.255797       0.541177      -0.077284       6.564697      -2.186864      13.415203           0.000002

******************************************************
Auxiliary information for the entire system
The total spin magnetic moment of the unit cell is   -0.000095
The total net atomic charge of the unit cell is   0.000001
Accuracy of reproducing the electrostatic potential in the unit cell:
  The inner radius (bohr) =    5.0000
  The outer radius (bohr) =   12.0000
  Valid grid points have density less than (e/(bohr^3)) =    0.0001
  The number of valid grid points were=         6713
  The rms potential error without charges in kcal/mol is=     11.36153
  The rms potential error with partial charges in kcal/mol is=      0.51211
  The RRMSE value at monopole order=      0.04507
  The rms potential error with partial charges and cloud penetration in kcal/mol is=      0.49755
  The RRMSE value at monopole order with cloud penetration is=      0.04379
  The rms potential error with partial charges and atomic dipoles in kcal/mol is=      0.26078
  The RRMSE value at dipole order=      0.02295
  The rms potential error with partial charges, atomic dipoles and cloud penetration in kcal/mol is=      0.26412
  The RRMSE value at dipole order with cloud penetration=      0.02325

******************************************************
The electron densities and ab initio electrostatic potential were computed in VASP using the PBE functional and
projector augmented wave method. See the main text of the journal article for a description of computational details.
The atomic charges, dipoles, and quadrupoles were computed with the DDEC6 method as described in
(a) T. A. Manz and N. Gabaldon Limas, RSC Adv. 6 (2016) 47771-47801 DOI: 10.1039/c6ra04656h
(b) N. Gabaldon Limas and T. A. Manz, RSC Adv. 8 (2018) 2678-2707 DOI: 10.1039/c7ra11829e.
For each atom in the material, the electron cloud parameters were fit to the spherically averaged atom-in-material
electron density using radial positions for which this density was between 10^-4 and 10^-2 electrons per cubic bohr.
The polarizabilities, dispersion coefficients, and quantum Drude oscillator (QDO) parameters were fit using the MCLF method.
The magnetic structure of the system was optimized in VASP from the default ferromagnetic initial guess using spin polarization.
The atomic spin moments (ASMs) were computed on this optimized magnetic structure using the DDEC6 partition as inputs
to the method of T. A. Manz and D. S. Sholl, J. Chem. Theory Comput. 7 (2011) 4146-4164 DOI: 10.1021/ct200539n.
The RMSE and RRMSE were computed using a uniform grid with Ewald summation.
