# Supplementary material for: A collection of forcefield precursors for metal–organic frameworks
Source: RSC Adv. 2019 Nov 13;9(63):36492–507. doi: 10.1039/c9ra07327b (PMC9075174; doi:10.1039/c9ra07327b)
Supplement: RA-009-C9RA07327B-s3877 [file RA-009-C9RA07327B-s3877.xyz]

   56
jmolscript: load "" {1 1 1} spacegroup "x,y,z" unitcell [{      9.182000     0.000000     0.000000 }, {     -4.556725     8.548346     0.000000 }, {     -1.042804    -4.041886     9.785910 }]
Nd    -0.939640    -0.078655     9.607806     2.080132
Nd     4.522111     4.585115     0.178104     2.080133
H      2.787805     0.793293     6.374542     0.138861
H      1.751855    -0.010001     5.448795     0.141784
H      1.398542     2.763533     6.170016     0.099798
H      0.423877     1.956375     5.189468     0.098611
H      5.504005     2.808421     6.152402     0.126781
H     -2.751771     1.509486     6.043778     0.145486
H     -1.068403     2.595093     7.320839     0.096875
H     -1.382954     3.403526     5.978212     0.092928
H     -2.431837     4.140155     8.543099     0.095405
H     -2.663288     4.973192     7.192644     0.090699
H     -0.288883     5.221995     7.014540     0.127482
H     -0.181585     4.581895     8.444262     0.145062
H      0.794666     3.713167     3.411368     0.138860
H      1.830616     4.516461     4.337115     0.141783
H      2.183929     1.742927     3.615894     0.099799
H      3.158594     2.550085     4.596442     0.098613
H     -1.921534     1.698039     3.633508     0.126782
H     -2.847758     2.996974     3.742132     0.145485
H      4.650874     1.911367     2.465071     0.096875
H      4.965425     1.102934     3.807698     0.092926
H      6.014308     0.366305     1.242811     0.095406
H      6.245759    -0.466732     2.593266     0.090699
H      3.871354    -0.715535     2.771370     0.127478
H      3.764056    -0.075435     1.341648     0.145063
C      0.997714     0.410089     7.318882     0.712847
C      1.835410     0.720794     6.111301    -0.333922
C      1.364807     2.050132     5.484024    -0.141383
C      5.588755     1.736555     7.903101     0.739244
C     -2.994463     2.270456     6.627018    -0.338689
C     -1.753966     3.137160     6.856987    -0.154789
C     -2.024575     4.391007     7.677046    -0.152511
C     -0.720952     5.152084     7.922673    -0.333582
C      3.642702    -2.052458     8.589093     0.664248
C      2.584757     4.096371     2.467028     0.712848
C      1.747061     3.785666     3.674609    -0.333922
C      2.217664     2.456328     4.301886    -0.141383
C     -2.006284     2.769905     1.882809     0.739243
C      6.576934     2.236004     3.158892    -0.338689
C      5.336437     1.369300     2.928923    -0.154789
C      5.607046     0.115453     2.108864    -0.152511
C      4.303423    -0.645624     1.863237    -0.333581
C     -0.060231     6.558918     1.196817     0.664247
O     -0.234937     0.128565     7.180901    -0.672288
O      1.487589     0.476245     8.485363    -0.746991
O     -2.860381     1.100349     8.704567    -0.733433
O      4.357289     1.923931     8.126220    -0.687032
O      4.247958    -1.031729     8.123284    -0.660635
O      2.904251    -1.941014     9.610742    -0.640985
O      3.817408     4.377895     2.605009    -0.672288
O      2.094882     4.030215     1.300547    -0.746991
O      6.442852     3.406111     1.081343    -0.733433
O     -0.774818     2.582529     1.659690    -0.687032
O     -0.665487     5.538189     1.662626    -0.660635
O      0.678220     6.447474     0.175168    -0.640985

The following XYZ coordinates are in angstroms. Other properties are in atomic units.
The sperically averaged electron density of each atom fit to a function of the form exp(a - br)
eigen_1, eigen_2 and eigen_3 are the three eigenvalues of traceless quadrupole moment tensor
  atom number  atomic symbol              X              Y              Z     net charge C6 coefficient C8 coefficient C10 coefficient fluctuating dipole atomic polarizability isotropic forcefield polarizability              a              b squared Pearson coefficient          <r^3>          <r^4>         wp_QDO          m_QDO          q_QDO       dipole_x       dipole_y       dipole_z         dipole            Qxy            Qxz            Qyz     Q(x^2-y^2)  Q(3z^2 - R^2)        eigen_1        eigen_2        eigen_3 static polarizability      alpha(xx)      alpha(xy)      alpha(xz)      alpha(yy)      alpha(yz)      alpha(zz) atomic spin moment
            1             Nd      -0.939640      -0.078655       9.607806       2.080132     124.599476 0.32560113E+04  0.11317181E+06                                16.218539                           15.214834       2.616907       2.471539                    0.999786      85.298799     206.546422       0.660958       0.266612      -1.331213      -0.008654       0.023844       0.027224       0.037210      -0.049051       0.090312       0.033578       0.082760      -0.373580      -0.168308       0.022617       0.145690             17.125304      20.129297      -0.535261      -0.685880      14.601359      -1.480216      16.645255           0.000123
            2             Nd       4.522111       4.585115       0.178104       2.080133     124.599339 0.32560067E+04  0.11317161E+06                                16.218524                           15.214821       2.616908       2.471539                    0.999786      85.298789     206.546346       0.660959       0.266612      -1.331213       0.008654      -0.023844      -0.027223       0.037209      -0.049052       0.090312       0.033579       0.082760      -0.373580      -0.168308       0.022618       0.145690             17.125287      20.129277      -0.535261      -0.685879      14.601346      -1.480215      16.645239           0.000144
            3              H       2.787805       0.793293       6.374542       0.138861       1.055296 0.81370689E+01  0.80900507E+02                                 1.765903                            1.704967      -1.225260       2.298752                    0.995060       3.701039      10.717126       0.459862       1.339662      -0.694997       0.025477       0.006857       0.007867       0.027532      -0.000036       0.000977      -0.001882       0.012609      -0.014514      -0.006341      -0.002455       0.008796              1.796215       2.301847       0.015521       0.239896       1.468939      -0.095523       1.617859           0.000012
            4              H       1.751855      -0.010001       5.448795       0.141784       1.031992 0.79548041E+01  0.76876634E+02                                 1.613347                            1.590166      -0.644223       2.571815                    0.999970       3.171600       8.407571       0.531685       1.192029      -0.732014      -0.005166      -0.013587      -0.018406       0.023454       0.001179       0.003615       0.004043      -0.009448      -0.000175      -0.006757      -0.000967       0.007724              1.613234       1.356490       0.008555      -0.010683       1.770976       0.289349       1.712236          -0.000006
            5              H       1.398542       2.763533       6.170016       0.099798       1.081542 0.86444449E+01  0.85740989E+02                                 1.689582                            1.676530      -0.611900       2.569887                    0.999661       3.452533       9.430922       0.506451       1.219318      -0.724106       0.008765       0.020014       0.021569       0.030702       0.002566      -0.000163       0.003440      -0.010533       0.019314      -0.009137       0.000740       0.008397              1.692575       1.492632      -0.063100      -0.094511       1.721182       0.299677       1.863913           0.000004
            6              H       0.423877       1.956375       5.189468       0.098611       1.063806 0.82784293E+01  0.82091007E+02                                 1.731145                            1.685060      -0.893905       2.439114                    0.996873       3.670057      10.376287       0.480225       1.286216      -0.706983      -0.026435      -0.009275      -0.013835       0.031245       0.004059       0.004908      -0.002855       0.008502      -0.004222      -0.008411       0.000305       0.008106              1.755989       2.294033      -0.006151       0.134505       1.402839      -0.049279       1.571095           0.000012
            7              H       5.504005       2.808421       6.152402       0.126781       1.101882 0.85922698E+01  0.85747822E+02                                 1.762979                            1.711289      -0.901696       2.445405                    0.997880       3.515934       9.877278       0.480198       1.278116      -0.710178      -0.015177       0.019568      -0.006625       0.025635      -0.002731       0.002248      -0.006051       0.001488      -0.014011      -0.008376       0.000526       0.007851              1.789205       1.939859      -0.181478       0.351836       1.592621      -0.162269       1.835135           0.000005
            8              H      -2.751771       1.509486       6.043778       0.145486       1.051252 0.81681105E+01  0.80713714E+02                                 1.730490                            1.686349      -0.878830       2.468363                    0.997636       3.440162       9.704512       0.474762       1.305583      -0.704453       0.013013      -0.020573      -0.014116       0.028140      -0.000782      -0.002240       0.008289      -0.013432      -0.009018      -0.008290      -0.004496       0.012787              1.753896       1.521465      -0.059061      -0.059445       1.804240       0.359528       1.935981           0.000012
            9              H      -1.068403       2.595093       7.320839       0.096875       1.028549 0.81653313E+01  0.81861017E+02                                 1.773102                            1.736494      -1.420804       2.194504                    0.990940       4.084655      12.170692       0.441163       1.384853      -0.684128       0.018123      -0.015608       0.020590       0.031560      -0.004121       0.009870       0.003514       0.006800      -0.023680      -0.014413       0.001801       0.012612              1.793968       1.907494      -0.323463       0.204750       1.788955      -0.156242       1.685455           0.000020
           10              H      -1.382954       3.403526       5.978212       0.092928       1.116757 0.86748452E+01  0.86547423E+02                                 1.751288                            1.696762      -0.780034       2.482753                    0.998128       3.624386      10.091981       0.493290       1.244547      -0.716834       0.005872       0.014123      -0.025251       0.029522       0.004571      -0.005409      -0.006082      -0.009427       0.020201      -0.010508      -0.002528       0.013035              1.782480       1.632498       0.090147      -0.281980       1.499915      -0.069045       2.215028           0.000014
           11              H      -2.431837       4.140155       8.543099       0.095405       1.206361 0.10106834E+02  0.10524255E+03                                 1.877888                            1.861240      -1.085904       2.350425                    0.994270       3.818013      11.025276       0.457624       1.285349      -0.707816      -0.002613      -0.013541       0.029029       0.032138       0.008345      -0.002602      -0.004769      -0.001336       0.024356      -0.012523       0.000657       0.011866              1.871480       1.633624       0.164021      -0.218292       1.721249      -0.136168       2.259567          -0.000004
           12              H      -2.663288       4.973192       7.192644       0.090699       1.120889 0.89158420E+01  0.88442523E+02                                 1.677966                            1.661127      -0.580354       2.570326                    0.999913       3.412971       9.094191       0.532026       1.160579      -0.738706      -0.010664       0.016749      -0.020806       0.028760       0.001161       0.006718      -0.004034      -0.009128      -0.000877      -0.010152       0.002557       0.007595              1.669980       1.655640      -0.261652       0.264601       1.793457      -0.168468       1.560844          -0.000006
           13              H      -0.288883       5.221995       7.014540       0.127482       1.138267 0.89498722E+01  0.89298168E+02                                 1.725657                            1.686103      -0.931586       2.421649                    0.998449       3.445625       9.355481       0.515345       1.191194      -0.730350      -0.001928      -0.002339      -0.022626       0.022828       0.001389      -0.000065      -0.000997      -0.002881       0.027591      -0.006606      -0.002673       0.009279              1.734382       1.547252       0.064398      -0.319652       1.562599       0.026419       2.093293           0.000003
           14              H      -0.181585       4.581895       8.444262       0.145062       0.989777 0.76932530E+01  0.75104214E+02                                 1.673303                            1.646709      -0.937174       2.440684                    0.998358       3.443414       9.744754       0.474676       1.321767      -0.700298       0.004604      -0.022188       0.013195       0.026223      -0.001740       0.002887       0.001309       0.000831      -0.007703      -0.004721       0.001144       0.003577              1.677222       1.558458      -0.191090       0.238259       1.731152      -0.206618       1.742057          -0.000002
           15              H       0.794666       3.713167       3.411368       0.138860       1.055296 0.81370758E+01  0.80900600E+02                                 1.765904                            1.704968      -1.225260       2.298752                    0.995060       3.701041      10.717136       0.459862       1.339663      -0.694997      -0.025477      -0.006857      -0.007867       0.027532      -0.000036       0.000977      -0.001882       0.012609      -0.014514      -0.006341      -0.002455       0.008796              1.796217       2.301850       0.015521       0.239897       1.468940      -0.095523       1.617860           0.000012
           16              H       1.830616       4.516461       4.337115       0.141783       1.031994 0.79548239E+01  0.76876874E+02                                 1.613349                            1.590168      -0.644224       2.571815                    0.999970       3.171604       8.407585       0.531685       1.192029      -0.732013       0.005166       0.013587       0.018406       0.023454       0.001179       0.003615       0.004043      -0.009448      -0.000174      -0.006757      -0.000967       0.007724              1.613236       1.356492       0.008555      -0.010683       1.770979       0.289350       1.712239          -0.000006
           17              H       2.183929       1.742927       3.615894       0.099799       1.081542 0.86444405E+01  0.85740939E+02                                 1.689582                            1.676530      -0.611901       2.569887                    0.999661       3.452532       9.430921       0.506451       1.219319      -0.724106      -0.008766      -0.020014      -0.021569       0.030702       0.002566      -0.000163       0.003440      -0.010533       0.019314      -0.009137       0.000740       0.008397              1.692575       1.492632      -0.063100      -0.094511       1.721181       0.299677       1.863913           0.000004
           18              H       3.158594       2.550085       4.596442       0.098613       1.063805 0.82784228E+01  0.82090916E+02                                 1.731143                            1.685058      -0.893903       2.439115                    0.996873       3.670055      10.376275       0.480225       1.286214      -0.706984       0.026435       0.009275       0.013835       0.031245       0.004059       0.004908      -0.002855       0.008502      -0.004222      -0.008411       0.000305       0.008106              1.755987       2.294030      -0.006151       0.134505       1.402838      -0.049279       1.571093           0.000012
           19              H      -1.921534       1.698039       3.633508       0.126782       1.101879 0.85922417E+01  0.85747471E+02                                 1.762976                            1.711287      -0.901692       2.445407                    0.997880       3.515928       9.877257       0.480199       1.278116      -0.710178       0.015177      -0.019568       0.006625       0.025635      -0.002731       0.002248      -0.006051       0.001488      -0.014011      -0.008376       0.000526       0.007851              1.789202       1.939856      -0.181477       0.351835       1.592619      -0.162269       1.835131           0.000005
           20              H      -2.847758       2.996974       3.742132       0.145485       1.051254 0.81681251E+01  0.80713896E+02                                 1.730492                            1.686351      -0.878831       2.468362                    0.997636       3.440165       9.704523       0.474762       1.305583      -0.704453      -0.013013       0.020573       0.014116       0.028140      -0.000782      -0.002240       0.008289      -0.013432      -0.009018      -0.008290      -0.004496       0.012787              1.753897       1.521467      -0.059061      -0.059445       1.804242       0.359529       1.935983           0.000012
           21              H       4.650874       1.911367       2.465071       0.096875       1.028552 0.81653504E+01  0.81861244E+02                                 1.773103                            1.736494      -1.420802       2.194505                    0.990940       4.084658      12.170697       0.441163       1.384851      -0.684128      -0.018123       0.015608      -0.020590       0.031560      -0.004121       0.009870       0.003514       0.006800      -0.023681      -0.014413       0.001801       0.012612              1.793969       1.907495      -0.323464       0.204750       1.788956      -0.156242       1.685456           0.000020
           22              H       4.965425       1.102934       3.807698       0.092926       1.116761 0.86748872E+01  0.86547941E+02                                 1.751292                            1.696765      -0.780035       2.482751                    0.998128       3.624395      10.092010       0.493290       1.244546      -0.716834      -0.005872      -0.014123       0.025250       0.029522       0.004571      -0.005409      -0.006082      -0.009427       0.020201      -0.010507      -0.002528       0.013035              1.782484       1.632502       0.090147      -0.281981       1.499918      -0.069045       2.215034           0.000014
           23              H       6.014308       0.366305       1.242811       0.095406       1.206362 0.10106845E+02  0.10524270E+03                                 1.877889                            1.861241      -1.085905       2.350424                    0.994270       3.818015      11.025283       0.457624       1.285348      -0.707816       0.002613       0.013542      -0.029029       0.032138       0.008345      -0.002602      -0.004769      -0.001336       0.024356      -0.012523       0.000657       0.011866              1.871481       1.633624       0.164021      -0.218292       1.721249      -0.136168       2.259568          -0.000004
           24              H       6.245759      -0.466732       2.593266       0.090699       1.120890 0.89158440E+01  0.88442554E+02                                 1.677966                            1.661128      -0.580355       2.570326                    0.999913       3.412971       9.094194       0.532025       1.160579      -0.738706       0.010664      -0.016748       0.020806       0.028760       0.001162       0.006718      -0.004034      -0.009128      -0.000877      -0.010152       0.002557       0.007595              1.669981       1.655641      -0.261652       0.264601       1.793458      -0.168468       1.560844          -0.000006
           25              H       3.871354      -0.715535       2.771370       0.127478       1.138271 0.89499199E+01  0.89298773E+02                                 1.725663                            1.686109      -0.931592       2.421647                    0.998449       3.445633       9.355513       0.515343       1.191196      -0.730350       0.001928       0.002339       0.022626       0.022829       0.001389      -0.000065      -0.000997      -0.002881       0.027591      -0.006606      -0.002673       0.009279              1.734388       1.547258       0.064399      -0.319654       1.562605       0.026419       2.093302           0.000003
           26              H       3.764056      -0.075435       1.341648       0.145063       0.989776 0.76932421E+01  0.75104081E+02                                 1.673301                            1.646707      -0.937171       2.440686                    0.998358       3.443411       9.744743       0.474676       1.321766      -0.700298      -0.004605       0.022188      -0.013195       0.026223      -0.001740       0.002887       0.001309       0.000831      -0.007703      -0.004721       0.001144       0.003577              1.677221       1.558457      -0.191090       0.238259       1.731150      -0.206618       1.742056          -0.000002
           27              C       0.997714       0.410089       7.318882       0.712847      20.310219 0.23357893E+03  0.47888454E+04                                 7.077248                            5.574097      -0.201016       2.008876                    0.999616      21.609577      61.610468       0.598911       0.498823      -0.998672      -0.015739       0.008651       0.032167       0.036841      -0.047159       0.022536       0.012438      -0.152697      -0.175314      -0.084656      -0.034496       0.119152              7.941155       8.840333       0.643713      -0.760753       4.494948      -1.510409      10.488184           0.000011
           28              C       1.835410       0.720794       6.111301      -0.333922      30.369622 0.47385032E+03  0.11380761E+05                                 8.451691                            7.173244      -0.109278       1.953309                    0.997086      30.443383      88.411905       0.626260       0.407213      -1.070343      -0.027509       0.079381      -0.041558       0.093729      -0.002588       0.020054      -0.015626      -0.034150      -0.012655      -0.031558       0.001254       0.030304              9.377986       8.050822      -0.187748      -1.316078       8.615875      -2.983090      11.467261           0.000015
           29              C       1.364807       2.050132       5.484024      -0.141383      27.508380 0.41871087E+03  0.97741347E+04                                 8.023273                            6.808367       0.053202       2.015527                    0.999076      28.645759      82.675395       0.632032       0.415148      -1.062581       0.077480      -0.064764      -0.018512       0.102666       0.004565       0.010721      -0.036826      -0.052882       0.024671      -0.038391      -0.014515       0.052906              9.038597       7.721805      -0.003940      -1.738351       8.193447      -3.295499      11.200538           0.000029
           30              C       5.588755       1.736555       7.903101       0.739244      19.908336 0.22483560E+03  0.45784370E+04                                 7.046135                            5.523978      -0.341538       1.970770                    0.999303      21.400113      61.356742       0.590995       0.508944      -0.990934      -0.014113      -0.018491       0.031692       0.039313       0.035984       0.035019       0.066917      -0.106594      -0.100305      -0.075549      -0.042208       0.117758              7.886406       9.909527       0.454851      -0.727480       5.736131      -2.612552       8.013561           0.000010
           31              C      -2.994463       2.270456       6.627018      -0.338689      30.398603 0.48053136E+03  0.11592903E+05                                 8.433794                            7.198303      -0.110633       1.949203                    0.997060      30.756642      89.804806       0.627864       0.404361      -1.071188       0.072922       0.051291       0.020799       0.091548       0.005045       0.012038       0.008639      -0.000160      -0.134482      -0.047759       0.017444       0.030315              9.286315       9.458398       2.552867      -0.285734       8.259301      -0.715433      10.141245           0.000028
           32              C      -1.753966       3.137160       6.856987      -0.154789      27.736983 0.44596948E+03  0.10632451E+05                                 8.186187                            7.125500      -0.334844       1.881885                    0.997960      29.925822      88.819977       0.601757       0.426930      -1.049560      -0.097187       0.010973       0.031169       0.102651       0.039549       0.019653       0.014266      -0.025859      -0.058387      -0.036872      -0.021382       0.058254              9.002688       8.469563       1.879785       0.306863      10.461408       1.986392       8.077094           0.000031
           33              C      -2.024575       4.391007       7.677046      -0.152511      25.827942 0.42054299E+03  0.98574376E+04                                 7.708464                            6.844066      -0.100059       1.957146                    0.999006      29.340532      85.699013       0.625609       0.417685      -1.057755       0.098453      -0.015529      -0.022167       0.102106       0.038755       0.029093       0.005088      -0.022707      -0.022218      -0.048144      -0.004317       0.052461              8.369573       6.936099       1.779640       0.779647      10.949963       2.229971       7.222658           0.000002
           34              C      -0.720952       5.152084       7.922673      -0.333582      30.047901 0.46064578E+03  0.11016440E+05                                 8.466353                            7.113088      -0.176254       1.929090                    0.997139      30.682999      89.732245       0.621801       0.411889      -1.064316      -0.081991      -0.030711      -0.004844       0.087688       0.030706       0.012015      -0.010675       0.001576       0.010500      -0.038576       0.009548       0.029028              9.521631       7.064655       1.631367       0.561668      13.497054       3.017873       8.003184           0.000001
           35              C       3.642702      -2.052458       8.589093       0.664248      20.768275 0.24476411E+03  0.50531985E+04                                 7.086901                            5.621408      -0.014042       2.061633                    0.999767      21.833641      61.507186       0.612793       0.484143      -1.010935      -0.009421       0.014765       0.007548       0.019071      -0.011800       0.073764      -0.040585       0.105143       0.036352      -0.081863      -0.030309       0.112172              8.001653       5.179149       1.121153      -1.307334      11.859912       1.604219       6.965896           0.000010
           36              C       2.584757       4.096371       2.467028       0.712848      20.310213 0.23357885E+03  0.47888431E+04                                 7.077245                            5.574095      -0.201014       2.008877                    0.999616      21.609572      61.610443       0.598911       0.498823      -0.998672       0.015739      -0.008651      -0.032167       0.036841      -0.047159       0.022536       0.012438      -0.152697      -0.175314      -0.084656      -0.034496       0.119152              7.941152       8.840330       0.643713      -0.760752       4.494946      -1.510408      10.488179           0.000011
           37              C       1.747061       3.785666       3.674609      -0.333922      30.369622 0.47385034E+03  0.11380762E+05                                 8.451692                            7.173244      -0.109279       1.953309                    0.997086      30.443389      88.411939       0.626260       0.407213      -1.070343       0.027509      -0.079380       0.041558       0.093729      -0.002588       0.020054      -0.015626      -0.034150      -0.012655      -0.031559       0.001254       0.030304              9.377987       8.050823      -0.187748      -1.316077       8.615876      -2.983089      11.467261           0.000015
           38              C       2.217664       2.456328       4.301886      -0.141383      27.508393 0.41871111E+03  0.97741413E+04                                 8.023275                            6.808369       0.053203       2.015527                    0.999076      28.645765      82.675408       0.632032       0.415148      -1.062581      -0.077480       0.064764       0.018512       0.102666       0.004565       0.010721      -0.036826      -0.052881       0.024671      -0.038391      -0.014515       0.052906              9.038599       7.721806      -0.003940      -1.738352       8.193450      -3.295500      11.200540           0.000028
           39              C      -2.006284       2.769905       1.882809       0.739243      19.908339 0.22483565E+03  0.45784381E+04                                 7.046135                            5.523978      -0.341537       1.970770                    0.999303      21.400116      61.356751       0.590995       0.508944      -0.990934       0.014113       0.018491      -0.031693       0.039313       0.035984       0.035019       0.066917      -0.106594      -0.100305      -0.075549      -0.042208       0.117758              7.886407       9.909529       0.454852      -0.727481       5.736131      -2.612552       8.013561           0.000010
           40              C       6.576934       2.236004       3.158892      -0.338689      30.398598 0.48053126E+03  0.11592900E+05                                 8.433793                            7.198302      -0.110632       1.949203                    0.997060      30.756637      89.804785       0.627865       0.404361      -1.071188      -0.072922      -0.051291      -0.020800       0.091548       0.005045       0.012038       0.008639      -0.000161      -0.134482      -0.047759       0.017444       0.030315              9.286313       9.458397       2.552868      -0.285736       8.259300      -0.715432      10.141242           0.000028
           41              C       5.336437       1.369300       2.928923      -0.154789      27.736988 0.44596957E+03  0.10632454E+05                                 8.186190                            7.125503      -0.334844       1.881884                    0.997960      29.925838      88.820056       0.601756       0.426930      -1.049559       0.097187      -0.010973      -0.031169       0.102651       0.039549       0.019653       0.014266      -0.025859      -0.058387      -0.036872      -0.021382       0.058254              9.002692       8.469565       1.879786       0.306861      10.461412       1.986391       8.077098           0.000031
           42              C       5.607046       0.115453       2.108864      -0.152511      25.827948 0.42054313E+03  0.98574419E+04                                 7.708465                            6.844067      -0.100059       1.957146                    0.999006      29.340539      85.699039       0.625609       0.417685      -1.057755      -0.098453       0.015529       0.022168       0.102106       0.038756       0.029093       0.005088      -0.022706      -0.022219      -0.048144      -0.004317       0.052461              8.369574       6.936100       1.779639       0.779646      10.949964       2.229970       7.222659           0.000002
           43              C       4.303423      -0.645624       1.863237      -0.333581      30.047862 0.46064504E+03  0.11016417E+05                                 8.466344                            7.113081      -0.176254       1.929091                    0.997139      30.682977      89.732159       0.621801       0.411889      -1.064316       0.081991       0.030711       0.004844       0.087688       0.030706       0.012015      -0.010675       0.001576       0.010501      -0.038576       0.009548       0.029028              9.521621       7.064648       1.631364       0.561666      13.497034       3.017869       8.003180           0.000000
           44              C      -0.060231       6.558918       1.196817       0.664247      20.768282 0.24476423E+03  0.50532014E+04                                 7.086902                            5.621409      -0.014041       2.061633                    0.999767      21.833645      61.507194       0.612793       0.484143      -1.010935       0.009421      -0.014765      -0.007548       0.019071      -0.011800       0.073764      -0.040585       0.105143       0.036352      -0.081863      -0.030309       0.112172              8.001654       5.179150       1.121153      -1.307335      11.859913       1.604221       6.965898           0.000010
           45              O      -0.234937       0.128565       7.180901      -0.672288      33.256554 0.55112508E+03  0.13327718E+05                                 8.090309                            7.199081       0.527957       2.189086                    0.997446      29.152474      76.793237       0.718233       0.352643      -1.144383       0.008593       0.044328      -0.076805       0.089094      -0.012301       0.020593       0.016023       0.051993      -0.258752      -0.091755       0.018075       0.073681              8.531684      12.976145       0.646689      -0.129272       5.897792      -0.211197       6.721116          -0.000025
           46              O       1.487589       0.476245       8.485363      -0.746991      49.921635 0.81520083E+03  0.21794321E+05                                10.867027                            8.969648      -0.084202       1.971598                    0.996661      31.798948      88.785158       0.619027       0.370099      -1.127863      -0.009848       0.019259      -0.058535       0.062404      -0.035492       0.027819       0.006127      -0.137473       0.063248      -0.094894       0.028067       0.066827             12.143723      11.807329      -1.479418       3.760246       6.974244      -1.680296      17.649596           0.000010
           47              O      -2.860381       1.100349       8.704567      -0.733433      48.598955 0.81445350E+03  0.21776081E+05                                10.655891                            8.985815      -0.036760       1.983241                    0.995791      31.647433      88.454940       0.616187       0.371775      -1.126241      -0.033732       0.046114      -0.043273       0.071672       0.009191       0.063131       0.032506      -0.104730      -0.002221      -0.095291       0.015106       0.080185             11.627016      13.172681      -1.843582       4.373585       9.743467      -4.081305      11.964900           0.000017
           48              O       4.357289       1.923931       8.126220      -0.687032      36.345973 0.56699818E+03  0.13809930E+05                                 8.633992                            7.308866       0.576699       2.203786                    0.997709      29.298446      77.466500       0.711781       0.353305      -1.143790       0.019309       0.008098      -0.082348       0.084969       0.010853       0.010180       0.039408       0.052478      -0.208866      -0.086225       0.020258       0.065967              9.475070      15.521212       0.799146      -1.188258       6.391772      -0.875890       6.512226          -0.000038
           49              O       4.247958      -1.031729       8.123284      -0.660635      36.628076 0.59946127E+03  0.14789484E+05                                 8.698150                            7.543257       0.485650       2.171292                    0.997821      29.354673      77.844138       0.697471       0.355949      -1.142878       0.013430      -0.028685      -0.043625       0.053910       0.050691       0.049207      -0.069434      -0.014768      -0.107336      -0.118332       0.041143       0.077189              9.497976       7.760767       3.578259      -0.925545      13.810965      -1.789763       6.922194           0.000010
           50              O       2.904251      -1.941014       9.610742      -0.640985      33.853383 0.61270108E+03  0.15205336E+05                                 8.247018                            7.691077       0.412449       2.165844                    0.994288      28.934320      77.061856       0.681713       0.362040      -1.137559       0.006110      -0.064058      -0.007982       0.064842      -0.047099      -0.007150      -0.008004       0.083585       0.191923      -0.095611       0.030673       0.064938              8.482873       7.157775      -0.818101      -2.195675       7.903073       0.975476      10.387773           0.000029
           51              O       3.817408       4.377895       2.605009      -0.672288      33.256558 0.55112517E+03  0.13327721E+05                                 8.090310                            7.199082       0.527957       2.189087                    0.997446      29.152476      76.793245       0.718233       0.352643      -1.144383      -0.008593      -0.044328       0.076805       0.089094      -0.012301       0.020593       0.016023       0.051993      -0.258753      -0.091756       0.018075       0.073681              8.531685      12.976147       0.646688      -0.129272       5.897793      -0.211197       6.721116          -0.000025
           52              O       2.094882       4.030215       1.300547      -0.746991      49.921650 0.81520113E+03  0.21794331E+05                                10.867030                            8.969650      -0.084203       1.971597                    0.996661      31.798952      88.785177       0.619027       0.370099      -1.127863       0.009848      -0.019259       0.058534       0.062403      -0.035492       0.027819       0.006127      -0.137473       0.063248      -0.094894       0.028067       0.066827             12.143726      11.807332      -1.479419       3.760247       6.974245      -1.680296      17.649600           0.000010
           53              O       6.442852       3.406111       1.081343      -0.733433      48.598961 0.81445366E+03  0.21776087E+05                                10.655892                            8.985816      -0.036760       1.983241                    0.995791      31.647436      88.454952       0.616187       0.371775      -1.126241       0.033732      -0.046114       0.043273       0.071672       0.009191       0.063131       0.032506      -0.104730      -0.002221      -0.095291       0.015106       0.080185             11.627017      13.172683      -1.843581       4.373584       9.743468      -4.081305      11.964901           0.000017
           54              O      -0.774818       2.582529       1.659690      -0.687032      36.345983 0.56699833E+03  0.13809935E+05                                 8.633993                            7.308867       0.576698       2.203786                    0.997709      29.298449      77.466511       0.711781       0.353305      -1.143790      -0.019309      -0.008098       0.082348       0.084969       0.010853       0.010180       0.039408       0.052478      -0.208866      -0.086224       0.020258       0.065967              9.475072      15.521216       0.799147      -1.188258       6.391773      -0.875890       6.512227          -0.000038
           55              O      -0.665487       5.538189       1.662626      -0.660635      36.628063 0.59946102E+03  0.14789476E+05                                 8.698148                            7.543255       0.485651       2.171292                    0.997821      29.354669      77.844121       0.697471       0.355949      -1.142878      -0.013430       0.028685       0.043625       0.053910       0.050691       0.049207      -0.069434      -0.014768      -0.107336      -0.118332       0.041143       0.077189              9.497972       7.760765       3.578257      -0.925544      13.810961      -1.789762       6.922191           0.000011
           56              O       0.678220       6.447474       0.175168      -0.640985      33.853372 0.61270082E+03  0.15205328E+05                                 8.247016                            7.691075       0.412449       2.165844                    0.994288      28.934317      77.061840       0.681713       0.362040      -1.137559      -0.006110       0.064058       0.007982       0.064842      -0.047099      -0.007150      -0.008004       0.083585       0.191923      -0.095611       0.030673       0.064938              8.482871       7.157773      -0.818100      -2.195674       7.903070       0.975475      10.387770           0.000029

******************************************************
Auxiliary information for the entire system
The total spin magnetic moment of the unit cell is   0.000674
The total net atomic charge of the unit cell is   0.000004
Accuracy of reproducing the electrostatic potential in the unit cell:
  The inner radius (bohr) =    5.0000
  The outer radius (bohr) =   12.0000
  Valid grid points have density less than (e/(bohr^3)) =    0.0001
  The number of valid grid points were=        11486
  The rms potential error without charges in kcal/mol is=      9.45023
  The rms potential error with partial charges in kcal/mol is=      1.82335
  The RRMSE value at monopole order=      0.19294
  The rms potential error with partial charges and cloud penetration in kcal/mol is=      1.82788
  The RRMSE value at monopole order with cloud penetration is=      0.19342
  The rms potential error with partial charges and atomic dipoles in kcal/mol is=      0.30032
  The RRMSE value at dipole order=      0.03178
  The rms potential error with partial charges, atomic dipoles and cloud penetration in kcal/mol is=      0.29124
  The RRMSE value at dipole order with cloud penetration=      0.03082

******************************************************
The electron densities and ab initio electrostatic potential were computed in VASP using the PBE functional and
projector augmented wave method. See the main text of the journal article for a description of computational details.
The atomic charges, dipoles, and quadrupoles were computed with the DDEC6 method as described in
(a) T. A. Manz and N. Gabaldon Limas, RSC Adv. 6 (2016) 47771-47801 DOI: 10.1039/c6ra04656h
(b) N. Gabaldon Limas and T. A. Manz, RSC Adv. 8 (2018) 2678-2707 DOI: 10.1039/c7ra11829e.
For each atom in the material, the electron cloud parameters were fit to the spherically averaged atom-in-material
electron density using radial positions for which this density was between 10^-4 and 10^-2 electrons per cubic bohr.
The polarizabilities, dispersion coefficients, and quantum Drude oscillator (QDO) parameters were fit using the MCLF method.
The magnetic structure of the system was optimized in VASP from the default ferromagnetic initial guess using spin polarization.
The atomic spin moments (ASMs) were computed on this optimized magnetic structure using the DDEC6 partition as inputs
to the method of T. A. Manz and D. S. Sholl, J. Chem. Theory Comput. 7 (2011) 4146-4164 DOI: 10.1021/ct200539n.
The RMSE and RRMSE were computed using a uniform grid with Ewald summation.
