# Supplementary material for: A collection of forcefield precursors for metal–organic frameworks
Source: RSC Adv. 2019 Nov 13;9(63):36492–507. doi: 10.1039/c9ra07327b (PMC9075174; doi:10.1039/c9ra07327b)
Supplement: RA-009-C9RA07327B-s3878 [file RA-009-C9RA07327B-s3878.xyz]

   56
jmolscript: load "" {1 1 1} spacegroup "x,y,z" unitcell [{      9.241000     0.000000     0.000000 }, {      4.615144     8.583881     0.000000 }, {      0.988468     4.059295     9.808261 }]
Nd     9.330060     3.993106     0.180374     2.081204
Nd     5.514552     8.650070     9.627887     2.081205
H     10.005904     8.782886     1.254477     0.147597
H      9.944422     9.407989     2.675694     0.137060
H      8.846940     7.588095     3.820318     0.089277
H      9.188741     6.675174     2.446180     0.093065
H      7.545673     5.518979     3.746756     0.134218
H      6.583602     6.856944     3.667309     0.130932
H      2.775424     4.126120     4.222456     0.146775
H      3.860143     4.934723     3.498607     0.142725
H      7.589018     9.139238     2.588400     0.090325
H      7.814334     8.319851     1.324115     0.104959
H     10.741191     5.983314     4.545148     0.093729
H     11.614289     6.922859     3.602574     0.091846
H      4.838708     3.860290     8.553784     0.147597
H      4.900190     3.235187     7.132567     0.137056
H      5.997672     5.055081     5.987943     0.089274
H      5.655871     5.968002     7.362081     0.093065
H      7.298939     7.124197     6.061505     0.134217
H      8.261010     5.786232     6.140952     0.130934
H     12.069188     8.517056     5.585805     0.146774
H     10.984469     7.708453     6.309654     0.142724
H      7.255594     3.503938     7.219861     0.090325
H      7.030278     4.323325     8.484146     0.104959
H      4.103421     6.659862     5.263113     0.093730
H      3.230323     5.720317     6.205687     0.091847
C      6.671466     5.796745     1.868866     0.748963
C      9.483031     9.238859     1.862589    -0.350046
C      8.471445     7.215266     2.927766    -0.133899
C     11.286156     4.494305     2.457264     0.728987
C      7.236850     6.343535     3.146490    -0.334278
C      2.866131     4.817774     3.670251    -0.354854
C      4.675569     1.996102     1.197589     0.664308
C      8.191444     8.468219     2.107795    -0.167325
C     11.623269     6.120370     4.303865    -0.128316
C      8.173146     6.846431     7.939395     0.748963
C      5.361581     3.404317     7.945672    -0.350044
C      6.373167     5.427910     6.880495    -0.133898
C      3.558456     8.148871     7.350997     0.728986
C      7.607762     6.299641     6.661771    -0.334279
C     11.978481     7.825402     6.138010    -0.354853
C     10.169043    10.647074     8.610672     0.664307
C      6.653168     4.174957     7.700466    -0.167325
C      3.221343     6.522806     5.504396    -0.128317
O      7.416695     5.161543     1.086951    -0.732943
O      2.545894     4.546233     1.303027    -0.753648
O      3.933873     2.112745     0.184788    -0.645916
O      5.445620     5.970010     1.630035    -0.690291
O      5.301752     3.003038     1.647984    -0.661723
O     10.063084     4.215321     2.587910    -0.672732
O      7.427917     7.481633     8.721310    -0.732943
O     12.298718     8.096943     8.505234    -0.753648
O     10.910739    10.530431     9.623473    -0.645916
O      9.398992     6.673166     8.178226    -0.690291
O      9.542860     9.640138     8.160277    -0.661723
O      4.781528     8.427855     7.220351    -0.672732

The following XYZ coordinates are in angstroms. Other properties are in atomic units.
The sperically averaged electron density of each atom fit to a function of the form exp(a - br)
eigen_1, eigen_2 and eigen_3 are the three eigenvalues of traceless quadrupole moment tensor
  atom number  atomic symbol              X              Y              Z     net charge C6 coefficient C8 coefficient C10 coefficient fluctuating dipole atomic polarizability isotropic forcefield polarizability              a              b squared Pearson coefficient          <r^3>          <r^4>         wp_QDO          m_QDO          q_QDO       dipole_x       dipole_y       dipole_z         dipole            Qxy            Qxz            Qyz     Q(x^2-y^2)  Q(3z^2 - R^2)        eigen_1        eigen_2        eigen_3 static polarizability      alpha(xx)      alpha(xy)      alpha(xz)      alpha(yy)      alpha(yz)      alpha(zz) atomic spin moment
            1             Nd       9.330060       3.993106       0.180374       2.081204     124.873878 0.32418186E+04  0.11255406E+06                                16.245733                           15.177745       2.606557       2.469195                    0.999797      85.238686     206.278137       0.662028       0.266475      -1.331401      -0.009173       0.023169      -0.029142       0.038343      -0.048307      -0.089868      -0.031244       0.084990      -0.346078      -0.160179       0.017402       0.142777             17.210839      20.281029      -0.578795       0.570127      14.655965       1.557862      16.695522           0.000157
            2             Nd       5.514552       8.650070       9.627887       2.081205     124.873749 0.32418144E+04  0.11255387E+06                                16.245719                           15.177733       2.606559       2.469196                    0.999797      85.238676     206.278066       0.662029       0.266475      -1.331401       0.009173      -0.023170       0.029142       0.038344      -0.048307      -0.089868      -0.031243       0.084992      -0.346076      -0.160178       0.017400       0.142778             17.210824      20.281012      -0.578794       0.570125      14.655953       1.557859      16.695506           0.000161
            3              H      10.005904       8.782886       1.254477       0.147597       0.919149 0.69553676E+01  0.66174523E+02                                 1.590939                            1.564730      -0.790623       2.515686                    0.999493       3.317011       9.250509       0.487692       1.320048      -0.700907       0.003345      -0.012818      -0.020061       0.024040       0.003286      -0.004450       0.000170       0.007323       0.011517      -0.007166      -0.000488       0.007654              1.595304       1.463660      -0.153907      -0.255003       1.593534       0.190696       1.728718          -0.000000
            4              H       9.944422       9.407989       2.675694       0.137060       0.992113 0.74696315E+01  0.71335344E+02                                 1.585129                            1.550893      -0.823453       2.491256                    0.999332       3.229026       8.616875       0.531135       1.207524      -0.726848       0.001614       0.009570       0.019722       0.021981       0.004794      -0.000420       0.004959       0.000293       0.021911      -0.009390       0.000042       0.009348              1.590801       1.438367       0.079181       0.293830       1.465028       0.019707       1.869007           0.000003
            5              H       8.846940       7.588095       3.820318       0.089277       1.263980 0.10203794E+02  0.10562286E+03                                 1.873363                            1.816675      -0.828741       2.446491                    0.997569       3.776333      10.580806       0.487849       1.212897      -0.724163       0.006783       0.025750       0.024158       0.035954       0.006394       0.006262       0.008683      -0.011758       0.015976      -0.011806      -0.004430       0.016236              1.905158       1.718227       0.117380       0.299928       1.648635       0.112848       2.348613           0.000012
            6              H       9.188741       6.675174       2.446180       0.093065       1.125171 0.91569984E+01  0.94365363E+02                                 1.871162                            1.828447      -1.479059       2.156840                    0.990746       4.253665      12.802801       0.434114       1.369124      -0.686857       0.019595      -0.016666      -0.024035       0.035205      -0.005705      -0.009999      -0.004157       0.007077      -0.024803      -0.015543       0.002079       0.013464              1.895476       2.036046      -0.357310      -0.220017       1.889063       0.162959       1.761321           0.000020
            7              H       7.545673       5.518979       3.746756       0.134218       1.321845 0.11034834E+02  0.11712353E+03                                 1.984217                            1.932383      -1.126936       2.332121                    0.995618       3.782926      10.926853       0.454753       1.268972      -0.712112       0.017334      -0.021264       0.013103       0.030403      -0.003893       0.004791      -0.009752      -0.015078      -0.007301      -0.010085      -0.005829       0.015914              2.013013       1.738163      -0.090933       0.081903       2.077974      -0.423788       2.222900           0.000011
            8              H       6.583602       6.856944       3.667309       0.130932       1.091971 0.84573096E+01  0.84165945E+02                                 1.760382                            1.704520      -0.932827       2.435267                    0.997822       3.503441       9.866086       0.477748       1.288259      -0.707948      -0.014459       0.020859       0.010375       0.027419      -0.002747      -0.003827       0.006923       0.003241      -0.008846      -0.008755      -0.000289       0.009044              1.789597       1.907824      -0.159511      -0.366425       1.578448       0.167224       1.882518           0.000007
            9              H       2.775424       4.126120       4.222456       0.146775       0.828081 0.59727072E+01  0.53839707E+02                                 1.400402                            1.384561      -0.691330       2.570559                    0.999983       2.935926       7.566566       0.564535       1.203605      -0.728767      -0.005618      -0.018470       0.015469       0.024739      -0.000565      -0.002992      -0.001336      -0.010703      -0.010254      -0.006654      -0.000577       0.007232              1.399895       1.213252       0.024905       0.006199       1.551151      -0.205562       1.435281          -0.000002
           10              H       3.860143       4.934723       3.498607       0.142725       1.079606 0.83427433E+01  0.83347772E+02                                 1.787644                            1.722655      -1.169768       2.325767                    0.994821       3.668145      10.599000       0.459623       1.333887      -0.696724       0.022991       0.010075       0.001786       0.025165       0.003676      -0.000396       0.000451       0.013726      -0.017515      -0.006078      -0.004631       0.010709              1.818874       2.392428       0.057673      -0.183395       1.480994       0.093338       1.583200           0.000010
           11              H       7.589018       9.139238       2.588400       0.090325       1.185466 0.95407810E+01  0.96099639E+02                                 1.731073                            1.708973      -0.593138       2.558856                    0.999792       3.466814       9.258523       0.529725       1.147936      -0.741954      -0.003250       0.022413       0.011559       0.025427       0.000282      -0.003813       0.006219      -0.016688      -0.000251      -0.010205      -0.001592       0.011797              1.726066       1.670376      -0.283908      -0.264626       1.909986       0.201349       1.597836          -0.000007
           12              H       7.814334       8.319851       1.324115       0.104959       0.902549 0.68655690E+01  0.64912225E+02                                 1.548799                            1.537710      -0.724743       2.534280                    0.999701       3.357611       9.242937       0.501594       1.291527      -0.706873      -0.004191      -0.006385      -0.028383       0.029392       0.006622       0.002944       0.001221      -0.000123       0.014960      -0.009227       0.001646       0.007581              1.543329       1.376090       0.104328       0.159902       1.420524       0.074541       1.833373          -0.000003
           13              H      10.741191       5.983314       4.545148       0.093729       0.962815 0.72964890E+01  0.70044908E+02                                 1.611706                            1.576759      -0.740784       2.511738                    0.999349       3.521705       9.768993       0.499339       1.277757      -0.708765      -0.028269      -0.016015       0.010634       0.034186       0.005528      -0.004223       0.002603       0.005156      -0.004460      -0.008382       0.000907       0.007474              1.629655       2.078508       0.022384      -0.092661       1.346086       0.047805       1.464372           0.000011
           14              H      11.614289       6.922859       3.602574       0.091846       1.268026 0.10574398E+02  0.10956169E+03                                 1.830280                            1.813722      -0.556661       2.569470                    0.999536       3.621292       9.889897       0.506741       1.166587      -0.737106       0.003265       0.024034      -0.018206       0.030327       0.001670       0.002017      -0.004139      -0.015719       0.016191      -0.011115       0.001691       0.009424              1.833100       1.597631      -0.094906       0.133866       1.909501      -0.365016       1.992167           0.000001
           15              H       4.838708       3.860290       8.553784       0.147597       0.919150 0.69553747E+01  0.66174604E+02                                 1.590940                            1.564730      -0.790621       2.515686                    0.999493       3.317012       9.250511       0.487692       1.320048      -0.700907      -0.003345       0.012818       0.020061       0.024040       0.003286      -0.004450       0.000170       0.007323       0.011517      -0.007166      -0.000488       0.007654              1.595305       1.463660      -0.153907      -0.255003       1.593535       0.190697       1.728719          -0.000000
           16              H       4.900190       3.235187       7.132567       0.137056       0.992118 0.74696755E+01  0.71335874E+02                                 1.585135                            1.550898      -0.823458       2.491254                    0.999332       3.229035       8.616908       0.531133       1.207525      -0.726848      -0.001614      -0.009570      -0.019722       0.021981       0.004794      -0.000420       0.004959       0.000293       0.021911      -0.009390       0.000042       0.009348              1.590807       1.438372       0.079181       0.293832       1.465034       0.019707       1.869015           0.000003
           17              H       5.997672       5.055081       5.987943       0.089274       1.263983 0.10203828E+02  0.10562331E+03                                 1.873367                            1.816679      -0.828745       2.446489                    0.997569       3.776339      10.580829       0.487849       1.212898      -0.724163      -0.006783      -0.025750      -0.024158       0.035954       0.006394       0.006262       0.008683      -0.011758       0.015976      -0.011806      -0.004430       0.016236              1.905163       1.718230       0.117381       0.299929       1.648639       0.112848       2.348620           0.000012
           18              H       5.655871       5.968002       7.362081       0.093065       1.125170 0.91569980E+01  0.94365363E+02                                 1.871162                            1.828447      -1.479059       2.156839                    0.990746       4.253665      12.802803       0.434114       1.369125      -0.686857      -0.019595       0.016666       0.024035       0.035205      -0.005705      -0.009999      -0.004157       0.007077      -0.024803      -0.015543       0.002079       0.013464              1.895477       2.036046      -0.357310      -0.220018       1.889063       0.162959       1.761321           0.000020
           19              H       7.298939       7.124197       6.061505       0.134217       1.321846 0.11034852E+02  0.11712376E+03                                 1.984219                            1.932385      -1.126939       2.332120                    0.995618       3.782929      10.926864       0.454753       1.268972      -0.712112      -0.017334       0.021264      -0.013103       0.030403      -0.003893       0.004791      -0.009752      -0.015078      -0.007301      -0.010085      -0.005829       0.015914              2.013014       1.738165      -0.090933       0.081903       2.077976      -0.423788       2.222902           0.000011
           20              H       8.261010       5.786232       6.140952       0.130934       1.091969 0.84572860E+01  0.84165645E+02                                 1.760379                            1.704517      -0.932824       2.435269                    0.997822       3.503436       9.866066       0.477749       1.288258      -0.707948       0.014459      -0.020859      -0.010375       0.027419      -0.002747      -0.003827       0.006924       0.003241      -0.008846      -0.008755      -0.000289       0.009045              1.789593       1.907820      -0.159510      -0.366423       1.578446       0.167223       1.882514           0.000007
           21              H      12.069188       8.517056       5.585805       0.146774       0.828080 0.59727057E+01  0.53839690E+02                                 1.400402                            1.384561      -0.691330       2.570559                    0.999983       2.935925       7.566563       0.564534       1.203606      -0.728767       0.005619       0.018470      -0.015469       0.024739      -0.000565      -0.002992      -0.001336      -0.010703      -0.010254      -0.006654      -0.000577       0.007232              1.399895       1.213252       0.024905       0.006198       1.551152      -0.205563       1.435281          -0.000002
           22              H      10.984469       7.708453       6.309654       0.142724       1.079609 0.83427672E+01  0.83348069E+02                                 1.787646                            1.722657      -1.169773       2.325765                    0.994821       3.668150      10.599018       0.459623       1.333887      -0.696724      -0.022991      -0.010075      -0.001786       0.025165       0.003676      -0.000396       0.000451       0.013726      -0.017515      -0.006078      -0.004631       0.010709              1.818877       2.392432       0.057674      -0.183395       1.480996       0.093339       1.583202           0.000010
           23              H       7.255594       3.503938       7.219861       0.090325       1.185466 0.95407731E+01  0.96099540E+02                                 1.731072                            1.708972      -0.593139       2.558856                    0.999792       3.466812       9.258517       0.529725       1.147936      -0.741954       0.003250      -0.022413      -0.011559       0.025427       0.000282      -0.003813       0.006219      -0.016688      -0.000251      -0.010205      -0.001592       0.011797              1.726066       1.670376      -0.283908      -0.264626       1.909986       0.201349       1.597836          -0.000006
           24              H       7.030278       4.323325       8.484146       0.104959       0.902549 0.68655661E+01  0.64912197E+02                                 1.548800                            1.537710      -0.724744       2.534280                    0.999701       3.357610       9.242937       0.501594       1.291528      -0.706873       0.004191       0.006385       0.028383       0.029392       0.006622       0.002944       0.001221      -0.000123       0.014960      -0.009227       0.001646       0.007581              1.543329       1.376090       0.104328       0.159902       1.420525       0.074541       1.833373          -0.000003
           25              H       4.103421       6.659862       5.263113       0.093730       0.962813 0.72964752E+01  0.70044733E+02                                 1.611703                            1.576757      -0.740783       2.511738                    0.999349       3.521701       9.768975       0.499340       1.277755      -0.708765       0.028269       0.016015      -0.010634       0.034186       0.005528      -0.004223       0.002603       0.005156      -0.004460      -0.008382       0.000907       0.007474              1.629653       2.078504       0.022384      -0.092661       1.346084       0.047805       1.464370           0.000012
           26              H       3.230323       5.720317       6.205687       0.091847       1.268026 0.10574396E+02  0.10956167E+03                                 1.830280                            1.813722      -0.556661       2.569470                    0.999536       3.621292       9.889898       0.506741       1.166587      -0.737106      -0.003265      -0.024034       0.018206       0.030327       0.001670       0.002017      -0.004139      -0.015719       0.016191      -0.011115       0.001691       0.009424              1.833099       1.597631      -0.094906       0.133866       1.909500      -0.365016       1.992166           0.000000
           27              C       6.671466       5.796745       1.868866       0.748963      19.653677 0.21904316E+03  0.44353463E+04                                 7.006715                            5.466195      -0.360129       1.968434                    0.999258      21.244186      60.911437       0.591339       0.511531      -0.988815      -0.014085      -0.014173      -0.034075       0.039502       0.037030      -0.037927      -0.067116      -0.111873      -0.105464      -0.079308      -0.041910       0.121218              7.860009       9.860758       0.445055       0.772671       5.707644       2.612843       8.011625           0.000009
           28              C       9.483031       9.238859       1.862589      -0.350046      28.446159 0.43559150E+03  0.10292891E+05                                 8.233927                            6.965786      -0.198989       1.926159                    0.996804      30.472710      89.155657       0.620520       0.417727      -1.058491      -0.089842      -0.049157       0.013519       0.103299       0.037370      -0.007544       0.012607      -0.003740       0.026055      -0.045472       0.011708       0.033765              9.232857       7.079262       1.984698      -0.736321      12.793075      -2.745039       7.826235           0.000001
           29              C       8.471445       7.215266       2.927766      -0.133899      28.558187 0.45730602E+03  0.10939184E+05                                 8.262725                            7.148364      -0.263761       1.906353                    0.998125      29.639914      87.276936       0.611069       0.419023      -1.057578      -0.096084       0.008448      -0.037934       0.103646       0.039017      -0.015198      -0.015663      -0.029869      -0.036982      -0.036331      -0.018518       0.054849              9.111793       8.520749       2.042228      -0.370748      10.863852      -1.758314       7.950778           0.000030
           30              C      11.286156       4.494305       2.457264       0.728987      19.831056 0.22445172E+03  0.45596100E+04                                 6.990315                            5.479474      -0.229888       2.006135                    0.999588      21.294129      60.585281       0.601057       0.501633      -0.996501      -0.016759       0.004374      -0.024716       0.030181      -0.051272      -0.019301      -0.023206      -0.155962      -0.136366      -0.086527      -0.031271       0.117798              7.867141       8.689936       0.622995       0.689886       4.470357       1.596676      10.441132           0.000010
           31              C       7.236850       6.343535       3.146490      -0.334278      31.630145 0.49945932E+03  0.12154019E+05                                 8.615089                            7.304887      -0.185525       1.925862                    0.998011      31.031290      90.694444       0.628244       0.400644      -1.074766       0.062734       0.058196      -0.025399       0.089260       0.000950      -0.010617      -0.015771       0.008313      -0.135616      -0.050232       0.020661       0.029571              9.517375       9.422699       2.575566       0.318046       8.584196       0.885416      10.545232           0.000025
           32              C       2.866131       4.817774       3.670251      -0.354854      29.074941 0.44521019E+03  0.10552337E+05                                 8.302436                            7.016057      -0.131417       1.949738                    0.996895      30.297190      88.081926       0.623261       0.414622      -1.063024      -0.034002       0.071790       0.042659       0.090165      -0.005103      -0.023333       0.011910      -0.041262      -0.014909      -0.035977       0.004362       0.031616              9.243161       8.086383      -0.042736       1.489293       8.559982       3.165277      11.083117           0.000016
           33              C       4.675569       1.996102       1.197589       0.664308      20.187659 0.23833099E+03  0.48819370E+04                                 6.930648                            5.524229       0.077447       2.094959                    0.999872      21.546222      60.226074       0.622731       0.480169      -1.014223      -0.002029       0.015617      -0.012492       0.020101      -0.019693      -0.070585       0.044025       0.102964       0.036223      -0.080940      -0.031325       0.112266              7.812312       5.126591       1.076312       1.298811      11.541134      -1.651045       6.769212           0.000012
           34              C       8.191444       8.468219       2.107795      -0.167325      25.240309 0.40152964E+03  0.93367896E+04                                 7.743759                            6.804044      -0.207132       1.927371                    0.998478      29.377885      86.467515       0.609226       0.432362      -1.044926       0.098701      -0.023109       0.016118       0.102643       0.048117      -0.018158      -0.003751      -0.010179      -0.034793      -0.046303      -0.011167       0.057471              8.479548       6.731720       1.637108      -0.763169      11.509341      -2.563100       7.197584           0.000004
           35              C      11.623269       6.120370       4.303865      -0.128316      27.199115 0.41085133E+03  0.95447276E+04                                 7.974703                            6.753990       0.024068       2.008480                    0.999073      28.424712      81.823568       0.633228       0.416358      -1.061876       0.075953      -0.067646       0.018116       0.103310       0.009601      -0.009499       0.038074      -0.059113      -0.011761      -0.041116      -0.014787       0.055903              8.998426       7.530485      -0.037103       1.806808       8.286388       3.299552      11.178407           0.000029
           36              C       8.173146       6.846431       7.939395       0.748963      19.653678 0.21904316E+03  0.44353462E+04                                 7.006714                            5.466195      -0.360128       1.968434                    0.999258      21.244187      60.911437       0.591339       0.511531      -0.988815       0.014085       0.014173       0.034075       0.039502       0.037030      -0.037927      -0.067116      -0.111873      -0.105464      -0.079308      -0.041910       0.121218              7.860008       9.860758       0.445055       0.772672       5.707643       2.612842       8.011624           0.000010
           37              C       5.361581       3.404317       7.945672      -0.350044      28.446095 0.43559032E+03  0.10292856E+05                                 8.233912                            6.965775      -0.198988       1.926160                    0.996804      30.472674      89.155512       0.620521       0.417726      -1.058491       0.089841       0.049157      -0.013519       0.103299       0.037370      -0.007543       0.012607      -0.003740       0.026056      -0.045472       0.011708       0.033765              9.232839       7.079249       1.984691      -0.736317      12.793042      -2.745029       7.826224          -0.000001
           38              C       6.373167       5.427910       6.880495      -0.133898      28.558144 0.45730517E+03  0.10939159E+05                                 8.262715                            7.148356      -0.263762       1.906354                    0.998125      29.639885      87.276816       0.611070       0.419023      -1.057579       0.096084      -0.008448       0.037934       0.103646       0.039017      -0.015198      -0.015663      -0.029869      -0.036982      -0.036331      -0.018518       0.054849              9.111781       8.520738       2.042224      -0.370746      10.863835      -1.758307       7.950770           0.000031
           39              C       3.558456       8.148871       7.350997       0.728986      19.831064 0.22445185E+03  0.45596131E+04                                 6.990316                            5.479475      -0.229888       2.006135                    0.999588      21.294135      60.585299       0.601057       0.501633      -0.996501       0.016759      -0.004374       0.024716       0.030181      -0.051272      -0.019301      -0.023206      -0.155962      -0.136365      -0.086527      -0.031271       0.117798              7.867143       8.689939       0.622996       0.689886       4.470358       1.596676      10.441133           0.000010
           40              C       7.607762       6.299641       6.661771      -0.334279      31.630159 0.49945962E+03  0.12154028E+05                                 8.615092                            7.304890      -0.185524       1.925862                    0.998011      31.031297      90.694468       0.628244       0.400644      -1.074766      -0.062733      -0.058196       0.025399       0.089260       0.000950      -0.010617      -0.015771       0.008313      -0.135616      -0.050232       0.020661       0.029571              9.517379       9.422702       2.575568       0.318050       8.584198       0.885416      10.545235           0.000026
           41              C      11.978481       7.825402       6.138010      -0.354853      29.074901 0.44520943E+03  0.10552314E+05                                 8.302427                            7.016049      -0.131418       1.949739                    0.996895      30.297165      88.081826       0.623262       0.414622      -1.063024       0.034002      -0.071790      -0.042659       0.090165      -0.005102      -0.023333       0.011910      -0.041261      -0.014908      -0.035977       0.004362       0.031615              9.243150       8.086377      -0.042736       1.489290       8.559972       3.165270      11.083101           0.000016
           42              C      10.169043      10.647074       8.610672       0.664307      20.187666 0.23833112E+03  0.48819404E+04                                 6.930651                            5.524231       0.077446       2.094958                    0.999872      21.546228      60.226102       0.622731       0.480169      -1.014222       0.002029      -0.015617       0.012492       0.020101      -0.019693      -0.070586       0.044025       0.102964       0.036223      -0.080940      -0.031325       0.112266              7.812315       5.126592       1.076311       1.298812      11.541137      -1.651047       6.769215           0.000013
           43              C       6.653168       4.174957       7.700466      -0.167325      25.240307 0.40152965E+03  0.93367889E+04                                 7.743754                            6.804041      -0.207130       1.927372                    0.998478      29.377878      86.467458       0.609226       0.432362      -1.044927      -0.098700       0.023109      -0.016118       0.102643       0.048117      -0.018158      -0.003751      -0.010179      -0.034793      -0.046303      -0.011167       0.057470              8.479543       6.731717       1.637106      -0.763167      11.509331      -2.563097       7.197580           0.000002
           44              C       3.221343       6.522806       5.504396      -0.128317      27.199140 0.41085178E+03  0.95447408E+04                                 7.974708                            6.753995       0.024070       2.008480                    0.999073      28.424725      81.823616       0.633227       0.416359      -1.061876      -0.075953       0.067646      -0.018116       0.103310       0.009601      -0.009499       0.038075      -0.059113      -0.011761      -0.041116      -0.014787       0.055903              8.998433       7.530489      -0.037103       1.806811       8.286395       3.299556      11.178417           0.000029
           45              O       7.416695       5.161543       1.086951      -0.732943      48.468755 0.80558393E+03  0.21483904E+05                                10.637868                            8.936747      -0.034388       1.984670                    0.995882      31.583722      88.215661       0.617766       0.371774      -1.126040      -0.039483       0.049209       0.039658       0.074520       0.006266      -0.063641      -0.033644      -0.108409      -0.021743      -0.097558       0.016210       0.081348             11.631531      13.290628      -1.966120      -4.433076       9.684693       4.066410      11.919271           0.000016
           46              O       2.545894       4.546233       1.303027      -0.753648      50.039007 0.81233719E+03  0.21702284E+05                                10.881859                            8.952000      -0.072825       1.973883                    0.996551      31.864438      88.984768       0.619729       0.369943      -1.127793      -0.009274       0.018575       0.056310       0.060015      -0.037244      -0.029432      -0.011453      -0.135682       0.051686      -0.094790       0.025698       0.069092             12.186876      11.963194      -1.573561      -3.991395       7.029650       1.838724      17.567783           0.000008
           47              O       3.933873       2.112745       0.184788      -0.645916      33.303405 0.59939461E+03  0.14788925E+05                                 8.140080                            7.589813       0.480992       2.187842                    0.994693      28.855696      76.549044       0.688814       0.360397      -1.139220       0.007264      -0.064031       0.010693       0.065323      -0.049716       0.007026       0.007463       0.076683       0.175494      -0.092668       0.033186       0.059481              8.373667       7.149437      -0.863674       2.238646       7.763214      -1.076886      10.208349           0.000027
           48              O       5.445620       5.970010       1.630035      -0.690291      36.423556 0.56449967E+03  0.13735695E+05                                 8.646978                            7.290601       0.582535       2.205453                    0.997938      29.303039      77.473916       0.712894       0.353097      -1.143809       0.022248       0.009326       0.081883       0.085363       0.014694      -0.007959      -0.038323       0.043972      -0.206899      -0.084189       0.020124       0.064065              9.513418      15.600375       0.898668       1.406662       6.394961       0.902842       6.544919          -0.000035
           49              O       5.301752       3.003038       1.647984      -0.661723      35.977187 0.58807097E+03  0.14435918E+05                                 8.579237                            7.459840       0.497725       2.175930                    0.997874      29.255350      77.331603       0.703122       0.354863      -1.144000       0.011102      -0.032511       0.039835       0.052603       0.048690      -0.048024       0.066256      -0.019270      -0.110884      -0.114502       0.038511       0.075991              9.354526       7.751480       3.630016       0.921852      13.537876       1.639365       6.774223           0.000008
           50              O      10.063084       4.215321       2.587910      -0.672732      33.212638 0.54513829E+03  0.13152558E+05                                 8.099005                            7.166745       0.512697       2.186367                    0.997273      29.070558      76.594964       0.718512       0.353320      -1.143350       0.014390       0.044707       0.074255       0.087861      -0.012784      -0.012716      -0.016606       0.048326      -0.231148      -0.081491       0.015121       0.066370              8.574764      13.103912       0.649905       0.183016       5.869446       0.257327       6.750933          -0.000020
           51              O       7.427917       7.481633       8.721310      -0.732943      48.468759 0.80558403E+03  0.21483908E+05                                10.637870                            8.936749      -0.034390       1.984670                    0.995882      31.583722      88.215668       0.617766       0.371774      -1.126040       0.039483      -0.049209      -0.039658       0.074520       0.006266      -0.063642      -0.033644      -0.108409      -0.021742      -0.097558       0.016211       0.081348             11.631532      13.290631      -1.966120      -4.433077       9.684694       4.066410      11.919272           0.000016
           52              O      12.298718       8.096943       8.505234      -0.753648      50.039025 0.81233756E+03  0.21702296E+05                                10.881861                            8.952002      -0.072825       1.973883                    0.996551      31.864445      88.984794       0.619729       0.369943      -1.127793       0.009274      -0.018574      -0.056310       0.060015      -0.037244      -0.029432      -0.011454      -0.135682       0.051687      -0.094790       0.025698       0.069092             12.186878      11.963198      -1.573561      -3.991396       7.029651       1.838724      17.567785           0.000008
           53              O      10.910739      10.530431       9.623473      -0.645916      33.303385 0.59939415E+03  0.14788911E+05                                 8.140076                            7.589810       0.480992       2.187842                    0.994693      28.855689      76.549014       0.688814       0.360397      -1.139220      -0.007264       0.064031      -0.010693       0.065323      -0.049715       0.007027       0.007463       0.076683       0.175494      -0.092667       0.033186       0.059481              8.373662       7.149434      -0.863673       2.238645       7.763209      -1.076884      10.208344           0.000027
           54              O       9.398992       6.673166       8.178226      -0.690291      36.423583 0.56450015E+03  0.13735710E+05                                 8.646984                            7.290605       0.582533       2.205453                    0.997938      29.303046      77.473949       0.712894       0.353097      -1.143809      -0.022248      -0.009326      -0.081883       0.085363       0.014694      -0.007959      -0.038323       0.043971      -0.206899      -0.084189       0.020124       0.064065              9.513425      15.600386       0.898669       1.406663       6.394965       0.902843       6.544923          -0.000035
           55              O       9.542860       9.640138       8.160277      -0.661723      35.977195 0.58807122E+03  0.14435925E+05                                 8.579236                            7.459841       0.497725       2.175930                    0.997874      29.255359      77.331627       0.703122       0.354863      -1.144000      -0.011101       0.032512      -0.039835       0.052603       0.048690      -0.048023       0.066256      -0.019271      -0.110884      -0.114502       0.038510       0.075992              9.354525       7.751479       3.630015       0.921852      13.537874       1.639364       6.774223           0.000009
           56              O       4.781528       8.427855       7.220351      -0.672732      33.212631 0.54513810E+03  0.13152552E+05                                 8.099004                            7.166743       0.512698       2.186367                    0.997273      29.070556      76.594954       0.718512       0.353320      -1.143350      -0.014390      -0.044707      -0.074255       0.087861      -0.012784      -0.012716      -0.016606       0.048326      -0.231148      -0.081491       0.015121       0.066370              8.574762      13.103911       0.649905       0.183015       5.869445       0.257327       6.750931          -0.000021

******************************************************
Auxiliary information for the entire system
The total spin magnetic moment of the unit cell is   0.000726
The total net atomic charge of the unit cell is   -0.000007
Accuracy of reproducing the electrostatic potential in the unit cell:
  The inner radius (bohr) =    5.0000
  The outer radius (bohr) =   12.0000
  Valid grid points have density less than (e/(bohr^3)) =    0.0001
  The number of valid grid points were=        12926
  The rms potential error without charges in kcal/mol is=      8.93683
  The rms potential error with partial charges in kcal/mol is=      1.71340
  The RRMSE value at monopole order=      0.19172
  The rms potential error with partial charges and cloud penetration in kcal/mol is=      1.71882
  The RRMSE value at monopole order with cloud penetration is=      0.19233
  The rms potential error with partial charges and atomic dipoles in kcal/mol is=      0.30672
  The RRMSE value at dipole order=      0.03432
  The rms potential error with partial charges, atomic dipoles and cloud penetration in kcal/mol is=      0.29916
  The RRMSE value at dipole order with cloud penetration=      0.03348

******************************************************
The electron densities and ab initio electrostatic potential were computed in VASP using the PBE functional and
projector augmented wave method. See the main text of the journal article for a description of computational details.
The atomic charges, dipoles, and quadrupoles were computed with the DDEC6 method as described in
(a) T. A. Manz and N. Gabaldon Limas, RSC Adv. 6 (2016) 47771-47801 DOI: 10.1039/c6ra04656h
(b) N. Gabaldon Limas and T. A. Manz, RSC Adv. 8 (2018) 2678-2707 DOI: 10.1039/c7ra11829e.
For each atom in the material, the electron cloud parameters were fit to the spherically averaged atom-in-material
electron density using radial positions for which this density was between 10^-4 and 10^-2 electrons per cubic bohr.
The polarizabilities, dispersion coefficients, and quantum Drude oscillator (QDO) parameters were fit using the MCLF method.
The magnetic structure of the system was optimized in VASP from the default ferromagnetic initial guess using spin polarization.
The atomic spin moments (ASMs) were computed on this optimized magnetic structure using the DDEC6 partition as inputs
to the method of T. A. Manz and D. S. Sholl, J. Chem. Theory Comput. 7 (2011) 4146-4164 DOI: 10.1021/ct200539n.
The RMSE and RRMSE were computed using a uniform grid with Ewald summation.
