# Supplementary material for: A collection of forcefield precursors for metal–organic frameworks
Source: RSC Adv. 2019 Nov 13;9(63):36492–507. doi: 10.1039/c9ra07327b (PMC9075174; doi:10.1039/c9ra07327b)
Supplement: RA-009-C9RA07327B-s3879 [file RA-009-C9RA07327B-s3879.xyz]

   51
jmolscript: load "" {1 1 1} spacegroup "x,y,z" unitcell [{      8.215200     0.000000     0.000000 }, {     -2.572365     8.560566     0.000000 }, {     -0.573347    -4.566568    11.510040 }]
Co     0.017116    -0.340358     2.062944     0.707025
Co     5.052372     4.334356     9.447096     0.707789
Co     2.534744     1.996999     5.755020     0.976141
H      7.143317    -0.132822     5.168008     0.118052
H      5.325424     0.733589     6.266066     0.116834
H      3.737588     1.740931     2.851037     0.125084
H      0.699853     6.025440     3.524374     0.130023
H     -2.073829     4.126820     6.342032     0.118054
H     -0.255936     3.260409     5.243974     0.116834
H      1.331900     2.253067     8.659003     0.125089
H      4.369635    -2.031442     7.985666     0.130032
C      5.732129     0.966731     1.229272     0.214831
C      5.545731     0.879809     2.676084     0.153577
C      6.458562     0.257808     4.675378     0.081865
C      5.355352     0.770361     5.338357     0.033077
C      4.433429     1.368735     3.342516     0.042561
C      1.933696     5.347612     4.963129    -0.040909
C      2.274885     5.499766     6.314408    -0.065688
C      0.919491     6.126382     4.422157    -0.135639
C      2.550744     4.310258     4.060742     0.595684
C      3.365098     4.697416     6.977386     0.608548
C     -0.662641     3.027267    10.280768     0.214794
C     -0.476243     3.114189     8.833956     0.153604
C     -1.389074     3.736190     6.834662     0.081903
C     -0.285864     3.223637     6.171683     0.033080
C      0.636059     2.625263     8.167524     0.042577
C      3.135792    -1.353614     6.546911    -0.040914
C      2.794603    -1.505768     5.195632    -0.065695
C      4.149997    -2.132384     7.087883    -0.135642
C      2.518744    -0.316260     7.449298     0.595681
C      1.704390    -0.703418     4.532654     0.608526
N      6.846475     0.515589     0.668273    -0.275516
N      6.141321    -3.772359    10.878369    -0.062249
N      4.983785    -3.186194    10.667505    -0.034492
N      4.915399     1.501497     0.328036    -0.232553
N      6.562250     0.311150     3.349882    -0.231263
N      4.334951     1.316168     4.674688    -0.178673
N     -1.776987     3.478409    10.841767    -0.275637
N     -1.071833     7.766357     0.631671    -0.062140
N      0.085703     7.180192     0.842535    -0.034478
N      0.154089     2.492501    11.182004    -0.232581
N     -1.492762     3.682848     8.160158    -0.231355
N      0.734537     2.677830     6.835352    -0.178633
O      3.441718     4.634367     3.282663    -0.505588
O      2.068757     3.138710     4.139586    -0.559348
O      3.630198     3.540038     6.567399    -0.584285
O      3.969048     5.248982     7.930418    -0.509428
O      1.627770    -0.640369     8.227377    -0.505583
O      3.000731     0.855288     7.370454    -0.559345
O      1.439290     0.453960     4.942641    -0.584299
O      1.100440    -1.254984     3.579622    -0.509331

The following XYZ coordinates are in angstroms. Other properties are in atomic units.
The sperically averaged electron density of each atom fit to a function of the form exp(a - br)
eigen_1, eigen_2 and eigen_3 are the three eigenvalues of traceless quadrupole moment tensor
  atom number  atomic symbol              X              Y              Z     net charge C6 coefficient C8 coefficient C10 coefficient fluctuating dipole atomic polarizability isotropic forcefield polarizability              a              b squared Pearson coefficient          <r^3>          <r^4>         wp_QDO          m_QDO          q_QDO       dipole_x       dipole_y       dipole_z         dipole            Qxy            Qxz            Qyz     Q(x^2-y^2)  Q(3z^2 - R^2)        eigen_1        eigen_2        eigen_3 static polarizability      alpha(xx)      alpha(xy)      alpha(xz)      alpha(yy)      alpha(yz)      alpha(zz) atomic spin moment
            1             Co       0.017116      -0.340358       2.062944       0.707025     139.532498 0.28441937E+04  0.99119389E+05                                20.212549                           16.207921       0.904896       2.089988                    0.997698      51.315362     140.152179       0.507434       0.346359      -1.202284       0.024901      -0.054350       0.050234       0.078086       0.126228       0.045664      -0.073887      -0.401304      -0.305174      -0.222486      -0.074162       0.296648             23.285000      29.303880      -5.754247      -0.620990      12.621065      -0.423040      27.930056           2.678467
            2             Co       5.052372       4.334356       9.447096       0.707789     139.506735 0.28434285E+04  0.99085874E+05                                20.210030                           16.205560       0.904949       2.090036                    0.997699      51.309937     140.131686       0.507481       0.346351      -1.202293      -0.024782       0.054498      -0.050206       0.078134       0.127076       0.045289      -0.073981      -0.398876      -0.300817      -0.222120      -0.073293       0.295413             23.282414      29.301641      -5.754200      -0.620649      12.619714      -0.423169      27.925888           2.679757
            3             Co       2.534744       1.996999       5.755020       0.976141      91.877033 0.17423482E+04  0.53870268E+05                                16.440057                           13.487766       1.179299       2.241831                    0.994209      45.365122     117.779486       0.505959       0.391540      -1.162716       0.000000      -0.000003      -0.000001       0.000003       0.046019       0.122888      -0.080319       0.009655       0.273886      -0.171145      -0.003739       0.174885             20.021248      17.026948      -1.117789      -3.323388      28.620645       2.874356      14.416151           3.034425
            4              H       7.143317      -0.132822       5.168008       0.118052       0.990669 0.69327299E+01  0.65915345E+02                                 1.671912                            1.562801      -0.881256       2.477893                    0.999194       3.353612       9.354081       0.487629       1.321096      -0.700662       0.035661      -0.022922       0.028578       0.051125      -0.012666       0.006270      -0.005543       0.005399       0.039244      -0.019496       0.000746       0.018750              1.725302       2.108419      -0.303376       0.357021       1.505761      -0.188051       1.561726           0.000498
            5              H       5.325424       0.733589       6.266066       0.116834       1.058650 0.79156391E+01  0.77582531E+02                                 1.726481                            1.655372      -1.026460       2.402422                    0.997793       3.444889       9.668132       0.481384       1.298184      -0.705680       0.001399      -0.003227       0.049781       0.049905      -0.011819       0.010314      -0.003920       0.006665       0.057497      -0.022124      -0.002389       0.024513              1.743317       1.525484       0.039905      -0.110181       1.470530      -0.009703       2.233939           0.000416
            6              H       3.737588       1.740931       2.851037       0.125084       1.172260 0.89922876E+01  0.92007616E+02                                 1.920688                            1.820079      -1.387615       2.239432                    0.993277       3.779756      11.239438       0.433322       1.381471      -0.687111      -0.034136       0.018319      -0.024893       0.046049      -0.002893       0.008763      -0.003456       0.018007       0.006101      -0.010964      -0.004064       0.015027              1.943322       2.190662      -0.403494       0.251765       1.762404      -0.097652       1.876899           0.000423
            7              H       0.699853       6.025440       3.524374       0.130023       1.156507 0.89615870E+01  0.91225095E+02                                 1.871748                            1.791390      -1.394364       2.229510                    0.993309       3.728647      10.906054       0.448074       1.342848      -0.694958      -0.007684      -0.009973      -0.036632       0.038735      -0.001501      -0.000880       0.014571      -0.007792       0.000693      -0.012687      -0.004138       0.016825              1.891598       1.638336      -0.115555       0.261169       1.640681      -0.026281       2.395777           0.000118
            8              H      -2.073829       4.126820       6.342032       0.118054       0.990694 0.69329098E+01  0.65917488E+02                                 1.671943                            1.562822      -0.881300       2.477872                    0.999194       3.353623       9.354145       0.487625       1.321098      -0.700662      -0.035661       0.022923      -0.028581       0.051127      -0.012666       0.006271      -0.005542       0.005397       0.039244      -0.019495       0.000745       0.018750              1.725337       2.108469      -0.303392       0.357046       1.505785      -0.188064       1.561756           0.000499
            9              H      -0.255936       3.260409       5.243974       0.116834       1.058679 0.79158925E+01  0.77585469E+02                                 1.726498                            1.655387      -1.026500       2.402403                    0.997793       3.444891       9.668098       0.481388       1.298166      -0.705684      -0.001398       0.003225      -0.049781       0.049905      -0.011820       0.010313      -0.003919       0.006667       0.057502      -0.022126      -0.002387       0.024513              1.743335       1.525497       0.039906      -0.110183       1.470543      -0.009703       2.233964           0.000415
           10              H       1.331900       2.253067       8.659003       0.125089       1.172238 0.89921056E+01  0.92005592E+02                                 1.920687                            1.820078      -1.387652       2.239418                    0.993277       3.779789      11.239647       0.433315       1.381497      -0.687105       0.034133      -0.018320       0.024894       0.046048      -0.002892       0.008761      -0.003456       0.017999       0.006106      -0.010961      -0.004062       0.015023              1.943322       2.190673      -0.403501       0.251764       1.762407      -0.097650       1.876887           0.000422
           11              H       4.369635      -2.031442       7.985666       0.130032       1.156395 0.89605354E+01  0.91211853E+02                                 1.871642                            1.791298      -1.394286       2.229556                    0.993310       3.728494      10.905509       0.448080       1.342867      -0.694954       0.007688       0.009974       0.036635       0.038739      -0.001501      -0.000878       0.014570      -0.007790       0.000700      -0.012685      -0.004138       0.016823              1.891487       1.638255      -0.115546       0.261144       1.640597      -0.026281       2.395610           0.000118
           12              C       5.732129       0.966731       1.229272       0.214831      34.437686 0.35107059E+03  0.78926351E+04                                 9.662601                            6.520314      -0.242167       1.943743                    0.999049      25.877413      74.850249       0.599936       0.454123      -1.032347       0.009587      -0.001518      -0.023329       0.025267       0.041547      -0.019161       0.015983      -0.067232      -0.045545      -0.059221      -0.002348       0.061568             12.246684       8.598429      -1.180623      -2.428871       5.335611      -0.597546      22.806010           0.000958
           13              C       5.545731       0.879809       2.676084       0.153577      34.948710 0.37100405E+03  0.83874187E+04                                 9.546911                            6.585605      -0.000519       2.033691                    0.999392      25.420530      71.778410       0.618034       0.438373      -1.050104       0.031726      -0.019875       0.022447       0.043651       0.025460       0.016705       0.000409      -0.057231      -0.069919      -0.040733      -0.009787       0.050521             11.877208      10.575258      -2.207154      -3.193867       5.750083       0.169145      19.306283          -0.005262
           14              C       6.458562       0.257808       4.675378       0.081865      25.326709 0.33425342E+03  0.73799126E+04                                 7.625643                            6.208667       0.215016       2.100717                    0.999424      25.611743      72.035326       0.641473       0.432466      -1.051124       0.005279      -0.009168      -0.055838       0.056832       0.025785       0.025612      -0.012876      -0.048628      -0.030819      -0.050618       0.009970       0.040648              8.356691       9.939453      -2.039240      -0.587889       5.283496      -0.249872       9.847124          -0.004082
           15              C       5.355352       0.770361       5.338357       0.033077      25.184701 0.35856419E+03  0.80617726E+04                                 7.565793                            6.410505       0.084676       2.040214                    0.999501      26.682127      75.881907       0.633860       0.429783      -1.052117      -0.040722       0.012790      -0.023929       0.048934       0.017677       0.017916      -0.008756      -0.070993       0.017387      -0.049428       0.011946       0.037482              8.125025       9.852218      -1.992844      -1.049599       5.585412       0.067453       8.937447          -0.005028
           16              C       4.433429       1.368735       3.342516       0.042561      27.577410 0.35540318E+03  0.80242323E+04                                 8.232948                            6.501173      -0.155595       1.977006                    0.997397      26.913319      78.320407       0.608318       0.445957      -1.035793      -0.004905       0.007649       0.052963       0.053737       0.052680       0.027265      -0.003253      -0.071511      -0.115505      -0.067534      -0.016220       0.083754              9.287274       9.898757      -2.472669      -2.649327       5.735293       0.729238      12.227772          -0.003086
           17              C       1.933696       5.347612       4.963129      -0.040909      37.533737 0.49042028E+03  0.11858434E+05                                 9.827893                            7.453250      -0.234989       1.916694                    0.998831      28.634944      82.938390       0.596339       0.424770      -1.061067      -0.017715       0.040306       0.011370       0.045472       0.030111      -0.006062      -0.006082       0.014320      -0.018837      -0.027862      -0.007957       0.035818             11.608645      10.294816      -5.933073       0.922485      13.845527       0.959964      10.685592           0.004641
           18              C       2.274885       5.499766       6.314408      -0.065688      38.160335 0.49928939E+03  0.12126089E+05                                 9.959811                            7.515490      -0.069631       1.969807                    0.999190      28.887467      83.830949       0.594489       0.424222      -1.061499      -0.028055       0.034422      -0.011337       0.045831       0.014290      -0.002599       0.007493       0.002150      -0.016714      -0.016504      -0.001088       0.017592             11.958248      12.013972      -6.349398       2.821021      12.858751      -0.737814      11.002020           0.003740
           19              C       0.919491       6.126382       4.422157      -0.135639      34.439472 0.45847770E+03  0.11026133E+05                                 9.454549                            7.314408      -0.225987       1.901164                    0.998042      30.665217      91.944463       0.582009       0.437594      -1.041250       0.004209       0.001518       0.017444       0.018009       0.040241      -0.004062       0.012513      -0.010388      -0.001215      -0.043388       0.001503       0.041884             11.043043      10.762037      -6.288452       1.458454      13.025872      -0.449382       9.341219           0.002924
           20              C       2.550744       4.310258       4.060742       0.595684      22.908919 0.25842074E+03  0.54088881E+04                                 7.495102                            5.771548      -0.292613       1.961717                    0.998976      22.636388      64.240224       0.605392       0.483380      -1.011177      -0.011283      -0.053505      -0.049590       0.073820      -0.034857       0.110153      -0.014499       0.079116       0.069146      -0.090421      -0.051693       0.142114              8.503520       7.222372      -0.223198      -2.842070      11.416190       0.588722       6.872000          -0.000053
           21              C       3.365098       4.697416       6.977386       0.608548      23.639675 0.25050844E+03  0.52206279E+04                                 7.735466                            5.711430      -0.116440       2.023434                    0.999486      22.630473      64.809703       0.601876       0.488313      -1.005145       0.057045      -0.025758       0.027609       0.068410       0.034067      -0.087512      -0.027578       0.044656       0.049083      -0.073011      -0.042746       0.115756              9.169590       9.098329      -2.293685       3.323850      10.476807       0.828870       7.933633          -0.000854
           22              C      -0.662641       3.027267      10.280768       0.214794      34.440659 0.35110463E+03  0.78936517E+04                                 9.663230                            6.520688      -0.242552       1.943593                    0.999048      25.879494      74.859315       0.599906       0.454131      -1.032335      -0.009594       0.001507       0.023348       0.025287       0.041556      -0.019192       0.015997      -0.067313      -0.045497      -0.059276      -0.002318       0.061594             12.247438       8.598984      -1.180731      -2.428770       5.335940      -0.597679      22.807390           0.000929
           23              C      -0.476243       3.114189       8.833956       0.153604      34.949921 0.37101415E+03  0.83877730E+04                                 9.547333                            6.585826      -0.000839       2.033585                    0.999391      25.421223      71.782831       0.618000       0.438391      -1.050085      -0.031722       0.019857      -0.022469       0.043651       0.025470       0.016719       0.000409      -0.057311      -0.069962      -0.040771      -0.009793       0.050564             11.877759      10.575818      -2.207295      -3.194099       5.750326       0.169197      19.307132          -0.005155
           24              C      -1.389074       3.736190       6.834662       0.081903      25.324756 0.33421987E+03  0.73789670E+04                                 7.625125                            6.208238       0.215287       2.100814                    0.999425      25.610606      72.030497       0.641515       0.432450      -1.051137      -0.005276       0.009162       0.055845       0.056837       0.025790       0.025618      -0.012864      -0.048655      -0.030820      -0.050628       0.009967       0.040660              8.356120       9.938737      -2.039113      -0.587757       5.283176      -0.249892       9.846448          -0.003962
           25              C      -0.285864       3.223637       6.171683       0.033080      25.184629 0.35856215E+03  0.80617122E+04                                 7.565800                            6.410504       0.084645       2.040210                    0.999500      26.681941      75.881213       0.633858       0.429785      -1.052116       0.040721      -0.012800       0.023929       0.048935       0.017675       0.017911      -0.008757      -0.070982       0.017373      -0.049417       0.011939       0.037478              8.125046       9.852196      -1.992840      -1.049663       5.585416       0.067477       8.937524          -0.005144
           26              C       0.636059       2.625263       8.167524       0.042577      27.576759 0.35539181E+03  0.80239187E+04                                 8.232873                            6.501098      -0.155631       1.977008                    0.997396      26.912784      78.318812       0.608317       0.445961      -1.035790       0.004895      -0.007661      -0.052952       0.053727       0.052696       0.027260      -0.003252      -0.071533      -0.115520      -0.067541      -0.016235       0.083776              9.287203       9.898859      -2.472751      -2.649379       5.735292       0.729297      12.227460          -0.003186
           27              C       3.135792      -1.353614       6.546911      -0.040914      37.534409 0.49042860E+03  0.11858698E+05                                 9.828031                            7.453322      -0.235043       1.916673                    0.998831      28.635274      82.939843       0.596334       0.424771      -1.061066       0.017718      -0.040301      -0.011372       0.045469       0.030107      -0.006059      -0.006082       0.014328      -0.018830      -0.027860      -0.007953       0.035813             11.608859      10.295008      -5.933278       0.922366      13.845941       0.960087      10.685627           0.004633
           28              C       2.794603      -1.505768       5.195632      -0.065695      38.160391 0.49929636E+03  0.12126301E+05                                 9.959791                            7.515537      -0.069627       1.969805                    0.999190      28.887722      83.831836       0.594488       0.424222      -1.061499       0.028064      -0.034415       0.011342       0.045833       0.014286      -0.002608       0.007493       0.002147      -0.016722      -0.016506      -0.001082       0.017588             11.958130      12.013747      -6.349297       2.820788      12.858728      -0.737645      11.001915           0.003748
           29              C       4.149997      -2.132384       7.087883      -0.135642      34.439602 0.45847917E+03  0.11026169E+05                                 9.454580                            7.314423      -0.225958       1.901174                    0.998042      30.665058      91.943772       0.582008       0.437594      -1.041250      -0.004198      -0.001511      -0.017443       0.018005       0.040240      -0.004055       0.012513      -0.010380      -0.001205      -0.043385       0.001502       0.041883             11.043137      10.762261      -6.288655       1.458478      13.026092      -0.449470       9.341059           0.002934
           30              C       2.518744      -0.316260       7.449298       0.595681      22.908936 0.25841917E+03  0.54088725E+04                                 7.495160                            5.771555      -0.292694       1.961685                    0.998976      22.636909      64.242785       0.605385       0.483384      -1.011170       0.011283       0.053506       0.049591       0.073821      -0.034862       0.110157      -0.014499       0.079125       0.069154      -0.090426      -0.051696       0.142122              8.503611       7.222480      -0.223220      -2.842116      11.416321       0.588722       6.872033          -0.000043
           31              C       1.704390      -0.703418       4.532654       0.608526      23.640318 0.25051858E+03  0.52208640E+04                                 7.735487                            5.711478      -0.116503       2.023408                    0.999486      22.630439      64.808623       0.601887       0.488302      -1.005157      -0.057052       0.025763      -0.027603       0.068414       0.034072      -0.087506      -0.027574       0.044672       0.049087      -0.073002      -0.042752       0.115755              9.169576       9.098293      -2.293650       3.323847      10.476770       0.828906       7.933666          -0.000874
           32              N       6.846475       0.515589       0.668273      -0.275516      40.049598 0.54280647E+03  0.13292002E+05                                 9.771068                            7.535555       0.203277       2.056936                    0.999509      29.519290      82.534602       0.637594       0.392299      -1.096251      -0.094687       0.062467      -0.107588       0.156342       0.044021      -0.025175       0.016502      -0.053954       0.071712      -0.072900       0.032648       0.040251             11.265218      11.327408      -2.333853      -1.085489       5.919038      -0.642593      16.549210           0.027429
           33              N       6.141321      -3.772359      10.878369      -0.062249      31.769707 0.41298582E+03  0.93861900E+04                                 8.255156                            6.455463       0.311356       2.128145                    0.999660      26.027621      68.691783       0.712198       0.378400      -1.113115      -0.100879       0.026394       0.153057       0.185202       0.016419       0.039384      -0.018858      -0.056414       0.013669      -0.062634       0.024592       0.038042              9.522422       9.426479      -1.656956      -2.488272       5.047319       0.105537      14.093468           0.023013
           34              N       4.983785      -3.186194      10.667505      -0.034492      26.518569 0.37801865E+03  0.83812890E+04                                 7.253922                            6.150232       0.772421       2.274764                    0.999467      25.515916      65.939103       0.736220       0.375233      -1.118417       0.082344      -0.071146       0.264501       0.286012       0.014409      -0.081136       0.065940       0.016036      -0.380452      -0.175244       0.072388       0.102856              7.920153       7.409628      -1.122200      -0.017133       4.866476      -0.748449      11.484356           0.004293
           35              N       4.915399       1.501497       0.328036      -0.232553      32.046926 0.48590374E+03  0.11533564E+05                                 8.358422                            7.111594       0.381039       2.123318                    0.999512      28.352775      77.167165       0.661116       0.390315      -1.101460       0.207687      -0.086352      -0.055632       0.231701       0.114956       0.018059      -0.011608      -0.165600       0.323704      -0.197119       0.087520       0.109598              8.980135       8.298517      -1.171255       0.235917       5.508728      -0.766613      13.133159           0.004742
           36              N       6.562250       0.311150       3.349882      -0.231263      36.657550 0.51833964E+03  0.12505612E+05                                 9.194566                            7.362796       0.119807       2.056668                    0.999371      27.975232      76.797857       0.647311       0.392195      -1.099983      -0.107164       0.039134       0.077979       0.138190       0.033233       0.055700      -0.027142      -0.072396       0.068391      -0.093410       0.036721       0.056689             10.258686      10.055747      -1.905010       0.288843       5.774296      -1.048549      14.946014           0.017064
           37              N       4.334951       1.316168       4.674688      -0.178673      33.875797 0.51164618E+03  0.12320253E+05                                 8.822702                            7.380443      -0.005084       2.026660                    0.999009      27.483802      75.699951       0.637133       0.399233      -1.093665       0.134229      -0.046463      -0.080928       0.163480       0.044354       0.072397      -0.026610      -0.090862       0.093868      -0.118753       0.047616       0.071136              9.849087      10.690964      -2.573716      -1.298811       6.902136       0.006592      11.954161           0.028453
           38              N      -1.776987       3.478409      10.841767      -0.275637      40.062596 0.54301035E+03  0.13298398E+05                                 9.773539                            7.537260       0.202593       2.056649                    0.999507      29.524726      82.557309       0.637477       0.392329      -1.096217       0.094708      -0.062452       0.107629       0.156378       0.043963      -0.025256       0.016450      -0.054075       0.071333      -0.072862       0.032605       0.040257             11.268202      11.330568      -2.334624      -1.085675       5.920399      -0.642810      16.553640           0.027411
           39              N      -1.071833       7.766357       0.631671      -0.062140      31.761301 0.41286129E+03  0.93825139E+04                                 8.253203                            6.454108       0.312717       2.128607                    0.999661      26.024113      68.676116       0.712347       0.378355      -1.113165       0.100889      -0.026422      -0.153020       0.185181       0.016496       0.039387      -0.018906      -0.056440       0.013886      -0.062694       0.024611       0.038083              9.520012       9.424049      -1.656477      -2.487227       5.046293       0.105354      14.089693           0.023038
           40              N       0.085703       7.180192       0.842535      -0.034478      26.516634 0.37798262E+03  0.83802507E+04                                 7.253476                            6.149851       0.772728       2.274876                    0.999467      25.515008      65.934788       0.736262       0.375222      -1.118430      -0.082347       0.071164      -0.264515       0.286031       0.014395      -0.081161       0.065958       0.016074      -0.380470      -0.175269       0.072370       0.102899              7.919691       7.409104      -1.122125      -0.016974       4.866206      -0.748487      11.483764           0.004277
           41              N       0.154089       2.492501      11.182004      -0.232581      32.048603 0.48593534E+03  0.11534519E+05                                 8.358756                            7.111860       0.381021       2.123302                    0.999512      28.353547      77.170331       0.661098       0.390319      -1.101456      -0.207693       0.086345       0.055639       0.231705       0.114930       0.018056      -0.011598      -0.165574       0.323701      -0.197088       0.087493       0.109595              8.980491       8.298869      -1.171347       0.236239       5.508954      -0.766773      13.133651           0.004728
           42              N      -1.492762       3.682848       8.160158      -0.231355      36.665331 0.51846791E+03  0.12509678E+05                                 9.196457                            7.364162       0.118902       2.056371                    0.999368      27.978275      76.813175       0.647181       0.392244      -1.099931       0.107181      -0.039083      -0.077999       0.138199       0.033136       0.055742      -0.027069      -0.072525       0.068221      -0.093392       0.036734       0.056657             10.260920      10.058125      -1.905524       0.288741       5.775384      -1.048735      14.949251           0.017040
           43              N       0.734537       2.677830       6.835352      -0.178633      33.874466 0.51162210E+03  0.12319506E+05                                 8.822434                            7.380238      -0.004977       2.026704                    0.999010      27.483044      75.696916       0.637147       0.399230      -1.093669      -0.134235       0.046456       0.080921       0.163479       0.044363       0.072397      -0.026611      -0.090879       0.093852      -0.118761       0.047631       0.071130              9.848784      10.690672      -2.573672      -1.298790       6.901973       0.006623      11.953707           0.028521
           44              O       3.441718       4.634367       3.282663      -0.505588      26.510793 0.40389880E+03  0.90237561E+04                                 6.852546                            6.094190       0.981042       2.362837                    0.999684      26.506932      66.788249       0.795061       0.344819      -1.152535      -0.022217      -0.026085      -0.004733       0.034589       0.005727       0.034402      -0.059670       0.159140       0.064187      -0.118127       0.027663       0.090464              7.101882       7.899378       0.998041      -3.111186       6.184232      -1.069301       7.222036           0.030974
           45              O       2.068757       3.138710       4.139586      -0.559348      36.706141 0.56507809E+03  0.13808890E+05                                 8.870686                            7.444444       0.117953       2.077026                    0.996457      28.364915      76.151658       0.681504       0.367779      -1.127660       0.009272       0.036599      -0.050443       0.063007       0.015579       0.023366      -0.047184      -0.032289      -0.076668      -0.065454       0.009226       0.056227              9.993925       6.912160       1.145278      -0.716389      16.493064      -0.859645       6.576550           0.086211
           46              O       3.630198       3.540038       6.567399      -0.584285      44.543127 0.66859082E+03  0.17010731E+05                                10.086561                            8.100433       0.081808       2.052626                    0.997050      29.153623      79.413510       0.654118       0.368033      -1.129416       0.009231       0.023863       0.004024       0.025901       0.027934      -0.061850       0.002331      -0.080040      -0.024649      -0.089550       0.028997       0.060553             11.748966       8.914339      -0.745331       0.522535      18.402696       4.366475       7.929862           0.042704
           47              O       3.969048       5.248982       7.930418      -0.509428      37.268055 0.52830950E+03  0.12693713E+05                                 9.000908                            7.204884       0.096007       2.091709                    0.995448      27.382157      72.869104       0.691845       0.368466      -1.127252      -0.000315      -0.015574      -0.009291       0.018138       0.029778       0.020360       0.005430       0.054296       0.128979      -0.061898       0.006856       0.055042             10.229855      10.774379       0.380112       5.481144       7.196685       0.960079      12.718502           0.043057
           48              O       1.627770      -0.640369       8.227377      -0.505583      26.514847 0.40397538E+03  0.90259230E+04                                 6.853334                            6.094842       0.980902       2.362761                    0.999684      26.508591      66.794802       0.795002       0.344827      -1.152524       0.022225       0.026101       0.004727       0.034605       0.005714       0.034410      -0.059661       0.159156       0.064196      -0.118126       0.027648       0.090478              7.102719       7.900346       0.998233      -3.111638       6.185007      -1.069480       7.222804           0.030968
           49              O       3.000731       0.855288       7.370454      -0.559345      36.712514 0.56519529E+03  0.13812578E+05                                 8.872026                            7.445474       0.117721       2.076946                    0.996454      28.366562      76.160308       0.681416       0.367805      -1.127632      -0.009279      -0.036613       0.050436       0.063011       0.015562       0.023347      -0.047208      -0.032282      -0.076681      -0.065455       0.009209       0.056246              9.995530       6.913163       1.145445      -0.716553      16.495962      -0.859809       6.577466           0.086209
           50              O       1.439290       0.453960       4.942641      -0.584299      44.543085 0.66859861E+03  0.17010968E+05                                10.086505                            8.100460       0.081694       2.052580                    0.997051      29.153872      79.414106       0.654120       0.368032      -1.129418      -0.009228      -0.023864      -0.004017       0.025900       0.027939      -0.061869       0.002320      -0.080040      -0.024643      -0.089568       0.028995       0.060572             11.748837       8.914378      -0.745441       0.522521      18.402317       4.366310       7.929816           0.042699
           51              O       1.100440      -1.254984       3.579622      -0.509331      37.255256 0.52809674E+03  0.12687216E+05                                 8.998594                            7.203224       0.096188       2.091847                    0.995444      27.377878      72.851717       0.691961       0.368444      -1.127278       0.000321       0.015577       0.009258       0.018123       0.029800       0.020412       0.005493       0.054277       0.129296      -0.061959       0.006787       0.055172             10.227039      10.771220       0.380211       5.479262       7.194908       0.960039      12.714988           0.043103

******************************************************
Auxiliary information for the entire system
The total spin magnetic moment of the unit cell is   8.999272
The total net atomic charge of the unit cell is   0.000001
Accuracy of reproducing the electrostatic potential in the unit cell:
  The inner radius (bohr) =    5.0000
  The outer radius (bohr) =   12.0000
  Valid grid points have density less than (e/(bohr^3)) =    0.0001
  The number of valid grid points were=        19485
  The rms potential error without charges in kcal/mol is=      7.88996
  The rms potential error with partial charges in kcal/mol is=      2.55991
  The RRMSE value at monopole order=      0.32445
  The rms potential error with partial charges and cloud penetration in kcal/mol is=      2.55227
  The RRMSE value at monopole order with cloud penetration is=      0.32348
  The rms potential error with partial charges and atomic dipoles in kcal/mol is=      0.90797
  The RRMSE value at dipole order=      0.11508
  The rms potential error with partial charges, atomic dipoles and cloud penetration in kcal/mol is=      0.89905
  The RRMSE value at dipole order with cloud penetration=      0.11395

******************************************************
The electron densities and ab initio electrostatic potential were computed in VASP using the PBE functional and
projector augmented wave method. See the main text of the journal article for a description of computational details.
The atomic charges, dipoles, and quadrupoles were computed with the DDEC6 method as described in
(a) T. A. Manz and N. Gabaldon Limas, RSC Adv. 6 (2016) 47771-47801 DOI: 10.1039/c6ra04656h
(b) N. Gabaldon Limas and T. A. Manz, RSC Adv. 8 (2018) 2678-2707 DOI: 10.1039/c7ra11829e.
For each atom in the material, the electron cloud parameters were fit to the spherically averaged atom-in-material
electron density using radial positions for which this density was between 10^-4 and 10^-2 electrons per cubic bohr.
The polarizabilities, dispersion coefficients, and quantum Drude oscillator (QDO) parameters were fit using the MCLF method.
The magnetic structure of the system was optimized in VASP from the default ferromagnetic initial guess using spin polarization.
The atomic spin moments (ASMs) were computed on this optimized magnetic structure using the DDEC6 partition as inputs
to the method of T. A. Manz and D. S. Sholl, J. Chem. Theory Comput. 7 (2011) 4146-4164 DOI: 10.1021/ct200539n.
The RMSE and RRMSE were computed using a uniform grid with Ewald summation.
