# Supplementary material for: A collection of forcefield precursors for metal–organic frameworks
Source: RSC Adv. 2019 Nov 13;9(63):36492–507. doi: 10.1039/c9ra07327b (PMC9075174; doi:10.1039/c9ra07327b)
Supplement: RA-009-C9RA07327B-s3880 [file RA-009-C9RA07327B-s3880.xyz]

  232
jmolscript: load "" {1 1 1} spacegroup "x,y,z" unitcell [{     11.081700     0.000000     0.000000 }, {      4.171478    12.583909     0.000000 }, {      4.789844     1.264917    21.152612 }]
Cu     8.511473     7.902274    15.847114     0.747434
Cu     6.862225     1.773873    16.707179     0.753494
Cu     6.091504     2.634758     0.537699     0.773426
Cu     6.129934    10.517346     9.395356     0.720029
Cu    11.531549     5.946552     5.305498     0.747422
Cu    13.180797    12.074953     4.445433     0.753478
Cu    13.951518    11.214068    20.614913     0.773416
Cu    13.913088     3.331480    11.757256     0.720019
H     16.763342     7.770466    16.812096     0.098060
H     14.658716    10.689391    15.056429     0.127682
H     16.497204    11.125641    13.723815     0.134510
H      7.359288     9.959470    14.066487     0.113234
H     12.366032    11.749955    17.072273     0.102568
H      9.301972    13.264380    18.954856     0.099847
H      8.850389    11.231500    19.934222     0.135395
H     10.239801     9.430745    19.534437     0.125644
H     11.802254     6.292647    20.192283     0.101145
H     13.360687     2.722684    20.488420     0.101995
H     15.130145     3.329955    19.174843     0.133644
H     15.313478     5.509134    18.432386     0.128835
H     16.761417     8.433428    19.396945     0.120157
H     11.212524     6.554288    12.509655     0.116258
H     14.377272    11.066391     9.302919     0.105374
H     12.470518    10.635009    10.506502     0.138226
H     12.532190     9.076517    12.221979     0.125931
H      5.281566     8.407418    11.365298     0.100840
H      6.995917     6.094340    12.898863     0.118789
H      8.848020     4.720015    13.190769     0.131617
H      8.756898     2.978973    14.631262     0.103232
H      5.132543     3.977722    15.739659     0.105122
H     11.344550     7.733777    14.957012     0.099144
H      9.260263     5.407477    17.279569     0.107296
H     11.039414     3.976512    17.529170     0.135856
H     13.015189     4.381861    16.374237     0.120066
H     11.031009     2.020676    14.935859     0.124851
H     18.092942    12.598745    17.903571     0.116687
H      3.279680     6.078360     4.340516     0.098060
H      5.384306     3.159435     6.096183     0.127681
H      3.545818     2.723185     7.428797     0.134510
H     12.683734     3.889356     7.086125     0.113234
H      7.676990     2.098871     4.080339     0.102565
H     10.741050     0.584446     2.197756     0.099844
H     11.192633     2.617326     1.218390     0.135397
H      9.803221     4.418081     1.618175     0.125637
H      8.240768     7.556179     0.960329     0.101144
H      6.682335    11.126142     0.664192     0.102002
H      4.912877    10.518871     1.977769     0.133643
H      4.729544     8.339692     2.720226     0.128835
H      3.281605     5.415398     1.755667     0.120159
H      8.830498     7.294538     8.642957     0.116259
H      5.665750     2.782435    11.849693     0.105364
H      7.572504     3.213817    10.646110     0.138223
H      7.510832     4.772309     8.930633     0.125929
H     14.761456     5.441408     9.787314     0.100836
H     13.047105     7.754486     8.253749     0.118783
H     11.195002     9.128811     7.961843     0.131612
H     11.286124    10.869853     6.521350     0.103227
H     14.910479     9.871104     5.412953     0.105119
H      8.698472     6.115049     6.195600     0.099144
H     10.782759     8.441349     3.873043     0.107295
H      9.003608     9.872314     3.623442     0.135856
H      7.027833     9.466965     4.778375     0.120067
H      9.012013    11.828150     6.216753     0.124856
H      1.950080     1.250081     3.249041     0.116693
C     16.716444     8.467298    16.196555     0.050664
C     15.524002     9.160133    16.082331    -0.021710
C     15.441304    10.194117    15.149501    -0.049559
C     16.533650    10.463803    14.377430    -0.111130
C      6.614398     9.743437    14.578380     0.122858
C     14.412158     8.821401    16.983432     0.384106
C     13.498165     7.435130    18.527573     0.383332
C     12.487642     9.385852    18.005103     0.376242
C     11.476190    10.410141    18.277972    -0.037501
C     11.654518    11.649340    17.662431     0.084775
C      9.842064    12.535081    18.753906     0.089912
C      9.581360    11.320796    19.365216    -0.118261
C     10.403363    10.250839    19.128307    -0.047812
C     13.527678     6.117924    19.185419    -0.027100
C     12.475026     5.686038    19.980757     0.072469
C     13.397144     3.591249    20.156324     0.082711
C     14.472228     3.953930    19.382138    -0.105676
C     14.569078     5.234828    18.916781    -0.033351
C      7.459375     6.919011    18.356237     0.593448
C      7.209482     7.204490    19.826343    -0.015018
C     17.245304     8.079536    20.107673    -0.148809
C      7.943875     6.658049    20.894550    -0.031957
C      9.047549     5.648008    20.712638     0.562375
C      9.524994     8.383652    13.051162     0.594017
C      9.729008     7.658287    11.737584    -0.012191
C     10.729972     6.706311    11.727008    -0.157676
C      9.001521     7.880910    10.557269    -0.039235
C      7.909461     8.912392    10.487465     0.564032
C     14.405220    10.434009     9.986148     0.080253
C     13.258337    10.181168    10.703222    -0.108024
C     13.291080     9.249892    11.712201    -0.025909
C     14.481368     8.572450    11.957572    -0.020088
C     15.572316     8.870834    11.202423     0.062971
C     14.556831     7.547947    13.027894     0.377250
C     13.581484     6.415032    14.705296     0.381541
C     15.700330     5.930495    14.115138     0.384943
C      5.850795     5.144812    14.297050    -0.038863
C      6.980969     5.396122    13.512289    -0.042949
C      8.071689     4.569412    13.681509    -0.123773
C      8.016579     3.538431    14.559343     0.092722
C      5.877754     4.111574    15.200267     0.107591
C     12.364954     6.116036    15.513326    -0.022351
C     11.277868     6.954737    15.460444     0.046167
C     10.057971     5.597610    16.839594     0.110648
C     11.119689     4.723953    16.981317    -0.105665
C     12.294418     4.964224    16.306549    -0.062423
C      4.282271     0.996419    15.989259     0.584223
C     13.855304     1.012578    16.154250    -0.002470
C     12.970497     1.594938    15.265840    -0.047576
C     11.614805     1.635671    15.547170    -0.147222
C     11.108528     1.105881    16.746523    -0.039713
C     16.161966    13.056088    17.639163    -0.005989
C     17.507462    13.023019    17.317643    -0.160444
C     13.484568     2.278239    14.024182     0.554726
C      9.702778     1.448927    17.180151     0.565666
C     15.699802    12.458744    18.908320     0.586284
C      3.326578     5.381528     4.956057     0.050662
C      4.519020     4.688693     5.070281    -0.021709
C      4.601718     3.654709     6.003111    -0.049561
C      3.509372     3.385023     6.775182    -0.111131
C     13.428624     4.105389     6.574232     0.122857
C      5.630864     5.027425     4.169180     0.384104
C      6.544857     6.413696     2.625039     0.383329
C      7.555380     4.462974     3.147509     0.376239
C      8.566832     3.438685     2.874640    -0.037503
C      8.388504     2.199486     3.490181     0.084773
C     10.200958     1.313745     2.398706     0.089906
C     10.461662     2.528030     1.787396    -0.118269
C      9.639659     3.597987     2.024305    -0.047811
C      6.515344     7.730902     1.967193    -0.027098
C      7.567996     8.162788     1.171855     0.072469
C      6.645878    10.257577     0.996288     0.082703
C      5.570794     9.894896     1.770474    -0.105673
C      5.473944     8.613998     2.235831    -0.033350
C     12.583647     6.929815     2.796375     0.593444
C     12.833540     6.644336     1.326269    -0.015015
C      2.797718     5.769290     1.044939    -0.148808
C     12.099147     7.190777     0.258062    -0.031953
C     10.995473     8.200818     0.439974     0.562369
C     10.518028     5.465174     8.101450     0.594013
C     10.314014     6.190539     9.415028    -0.012189
C      9.313050     7.142515     9.425604    -0.157671
C     11.041501     5.967916    10.595343    -0.039228
C     12.133561     4.936434    10.665147     0.564026
C      5.637802     3.414817    11.166464     0.080248
C      6.784685     3.667658    10.449390    -0.108031
C      6.751942     4.598934     9.440411    -0.025913
C      5.561654     5.276376     9.195040    -0.020091
C      4.470706     4.977992     9.950189     0.062966
C      5.486191     6.300879     8.124718     0.377250
C      6.461538     7.433794     6.447316     0.381540
C      4.342692     7.918331     7.037474     0.384942
C     14.192227     8.704014     6.855562    -0.038865
C     13.062053     8.452704     7.640323    -0.042950
C     11.971333     9.279414     7.471103    -0.123778
C     12.026443    10.310395     6.593269     0.092715
C     14.165268     9.737252     5.952345     0.107588
C      7.678068     7.732790     5.639286    -0.022350
C      8.765154     6.894089     5.692168     0.046166
C      9.985051     8.251216     4.313018     0.110647
C      8.923333     9.124873     4.171295    -0.105666
C      7.748604     8.884602     4.846063    -0.062426
C     15.760751    12.852407     5.163353     0.584220
C      6.187718    12.836248     4.998362    -0.002465
C      7.072525    12.253888     5.886772    -0.047577
C      8.428217    12.213155     5.605442    -0.147218
C      8.934494    12.742945     4.406089    -0.039710
C      3.881056     0.792738     3.513449    -0.005986
C      2.535560     0.825807     3.834969    -0.160440
C      6.558454    11.570587     7.128430     0.554736
C     10.340244    12.399899     3.972461     0.565664
C      4.343220     1.390082     2.244292     0.586292
N      6.725156     8.746313    15.475251    -0.205563
N     14.523524     7.696874    17.706852    -0.393334
N     12.486997     8.259322    18.758136    -0.399291
N     13.372288     9.651206    17.055351    -0.375141
N     10.859152    12.695128    17.873957    -0.191497
N     12.380410     4.447425    20.458806    -0.243997
N     15.565215     9.799605    10.235749    -0.231330
N     13.468279     7.389378    13.806310    -0.388756
N     14.662581     5.680203    14.937975    -0.380936
N     15.687652     6.862410    13.137887    -0.400590
N      6.933558     3.280955    15.346220    -0.203194
N     10.131429     6.704513    16.095022    -0.200559
N     13.317866     5.102513     5.677361    -0.205557
N      5.519498     6.151952     3.445760    -0.393335
N      7.556025     5.589504     2.394476    -0.399294
N      6.670734     4.197620     4.097261    -0.375142
N      9.183870     1.153698     3.278655    -0.191489
N      7.662612     9.401401     0.693806    -0.243997
N      4.477807     4.049221    10.916863    -0.231329
N      6.574743     6.459448     7.346302    -0.388759
N      5.380441     8.168623     6.214637    -0.380939
N      4.355370     6.986416     8.014725    -0.400593
N     13.109464    10.567871     5.806392    -0.203189
N      9.911593     7.144313     5.057590    -0.200552
O      8.786804     7.753326    13.873998    -0.571638
O     10.152014     9.427302    13.269034    -0.531381
O      7.785962     9.773778    11.361068    -0.547510
O      7.149978     8.860604     9.453102    -0.518604
O      8.178251     7.825502    17.774540    -0.567836
O      6.912963     5.974416    17.795692    -0.543667
O      5.095024     4.281335     0.530931    -0.520558
O      9.107964     4.966779    19.695197    -0.523509
O      4.898607     1.842273    16.687296    -0.546520
O      8.978074    12.685397    15.291223    -0.548099
O     14.690110     2.590673    13.945917    -0.524336
O     12.659898     2.531388    13.080775    -0.513614
O      8.781820     1.351383    16.306549    -0.550689
O      9.547537     1.852097    18.345660    -0.539962
O     14.707489    11.685953    18.863899    -0.520793
O     16.319202    12.757436    19.968066    -0.568928
O     11.256218     6.095500     7.278614    -0.571627
O      9.891008     4.421524     7.883578    -0.531380
O     12.257060     4.075048     9.791544    -0.547518
O     12.893044     4.988222    11.699510    -0.518603
O     11.864771     6.023324     3.378072    -0.567827
O     13.130059     7.874410     3.356920    -0.543666
O     14.947998     9.567491    20.621681    -0.520556
O     10.935058     8.882047     1.457415    -0.523512
O     15.144415    12.006553     4.465316    -0.546506
O     11.064948     1.163429     5.861389    -0.548104
O      5.352912    11.258153     7.206695    -0.524335
O      7.383124    11.317438     8.071837    -0.513609
O     11.261202    12.497443     4.846063    -0.550674
O     10.495485    11.996729     2.806952    -0.539963
O      5.335533     2.162873     2.288713    -0.520791
O      3.723820     1.091390     1.184546    -0.568937

The following XYZ coordinates are in angstroms. Other properties are in atomic units.
The sperically averaged electron density of each atom fit to a function of the form exp(a - br)
eigen_1, eigen_2 and eigen_3 are the three eigenvalues of traceless quadrupole moment tensor
  atom number  atomic symbol              X              Y              Z     net charge C6 coefficient C8 coefficient C10 coefficient fluctuating dipole atomic polarizability isotropic forcefield polarizability              a              b squared Pearson coefficient          <r^3>          <r^4>         wp_QDO          m_QDO          q_QDO       dipole_x       dipole_y       dipole_z         dipole            Qxy            Qxz            Qyz     Q(x^2-y^2)  Q(3z^2 - R^2)        eigen_1        eigen_2        eigen_3 static polarizability      alpha(xx)      alpha(xy)      alpha(xz)      alpha(yy)      alpha(yz)      alpha(zz) atomic spin moment
            1             Cu       8.511473       7.902274      15.847114       0.747434      63.071657 0.10447000E+04  0.28648350E+05                                13.790728                           11.236473       1.107766       2.254900                    0.995444      42.811875     107.414162       0.492831       0.453210      -1.112150       0.009332       0.015733       0.001321       0.018340       0.049148      -0.016808       0.025512      -0.062319       0.238275      -0.101969       0.015590       0.086379             16.142680      20.043409      -5.593882      -1.444459       9.980347      -0.249548      18.404283           0.667747
            2             Cu       6.862225       1.773873      16.707179       0.753494      66.620974 0.10174381E+04  0.27719210E+05                                14.343569                           11.096176       1.098248       2.250546                    0.996464      42.677859     106.757689       0.495408       0.453806      -1.111693      -0.000399      -0.000232      -0.003979       0.004006      -0.040591      -0.031056       0.071533       0.107430      -0.103287      -0.107321       0.000133       0.107188             17.637444      20.680794      -0.601550       2.831507      20.074376      -7.405002      12.157162           0.668477
            3             Cu       6.091504       2.634758       0.537699       0.773426      57.091788 0.10873184E+04  0.30176919E+05                                13.190921                           11.670371       0.850825       2.172795                    0.997908      42.600391     108.231583       0.469834       0.469725      -1.100040      -0.069872      -0.077771       0.028837       0.108453      -0.081890      -0.004718       0.005469      -0.157633      -0.141613      -0.090169      -0.047347       0.137516             14.770107      14.804764       1.992485      -5.489722      13.160938      -5.230753      16.344619           0.603088
            4             Cu       6.129934      10.517346       9.395356       0.720029      58.129078 0.11146335E+04  0.31239711E+05                                13.431171                           11.852373       0.773376       2.121857                    0.998708      44.483356     114.913672       0.462404       0.472618      -1.094407       0.067383       0.034481      -0.047346       0.089281      -0.055393      -0.010428      -0.026834      -0.027198      -0.174927      -0.073196      -0.014528       0.087724             14.918180      13.588381       1.476575      -4.152627      13.196177      -6.390608      17.969981           0.642185
            5             Cu      11.531549       5.946552       5.305498       0.747422      63.072009 0.10447080E+04  0.28648640E+05                                13.790830                           11.236559       1.107708       2.254883                    0.995444      42.811837     107.414430       0.492826       0.453214      -1.112147      -0.009332      -0.015734      -0.001322       0.018341       0.049153      -0.016806       0.025513      -0.062323       0.238263      -0.101972       0.015596       0.086376             16.142796      20.043559      -5.593921      -1.444469       9.980416      -0.249549      18.404412           0.667647
            6             Cu      13.180797      12.074953       4.445433       0.753478      66.621223 0.10174448E+04  0.27719452E+05                                14.343648                           11.096251       1.098183       2.250527                    0.996464      42.677826     106.757907       0.495404       0.453809      -1.111691       0.000399       0.000228       0.003975       0.004001      -0.040589      -0.031054       0.071545       0.107421      -0.103271      -0.107329       0.000143       0.107185             17.637521      20.680877      -0.601538       2.831516      20.074466      -7.405028      12.157221           0.668217
            7             Cu      13.951518      11.214068      20.614913       0.773416      57.093496 0.10873575E+04  0.30178263E+05                                13.191126                           11.670532       0.850847       2.172792                    0.997909      42.601218     108.234026       0.469833       0.469721      -1.100042       0.069899       0.077730      -0.028828       0.108438      -0.081835      -0.004698       0.005498      -0.157582      -0.141503      -0.090126      -0.047315       0.137442             14.770356      14.805010       1.992539      -5.489853      13.161133      -5.230866      16.344925           0.603038
            8             Cu      13.913088       3.331480      11.757256       0.720019      58.129461 0.11146430E+04  0.31240074E+05                                13.431305                           11.852489       0.773314       2.121840                    0.998707      44.483222     114.913850       0.462397       0.472623      -1.094403      -0.067373      -0.034499       0.047344       0.089279      -0.055413      -0.010432      -0.026838      -0.027219      -0.174974      -0.073215      -0.014538       0.087753             14.918332      13.588510       1.476588      -4.152665      13.196310      -6.390684      17.970174           0.642317
            9              H      16.763342       7.770466      16.812096       0.098060       1.031598 0.77700551E+01  0.77500974E+02                                 1.811551                            1.723676      -1.569948       2.118870                    0.992388       4.229728      12.873826       0.428257       1.433899      -0.673274       0.003395      -0.029714       0.027556       0.040666      -0.001744       0.003232      -0.003093      -0.013545       0.015767      -0.010165       0.001599       0.008566              1.834734       1.680563      -0.088339       0.064222       1.847924      -0.463626       1.975716           0.000527
           10              H      14.658716      10.689391      15.056429       0.127682       1.028410 0.77046164E+01  0.74859934E+02                                 1.684619                            1.628530      -0.873470       2.478954                    0.999360       3.333677       9.256319       0.488355       1.290838      -0.708059      -0.033360       0.026645      -0.007432       0.043337      -0.011989       0.007568      -0.009118       0.003422      -0.018582      -0.012297      -0.008079       0.020376              1.681783       1.924539      -0.321050      -0.016543       1.679293      -0.002429       1.441518           0.000015
           11              H      16.497204      11.125641      13.723815       0.134510       0.947384 0.67470858E+01  0.63088269E+02                                 1.567099                            1.501726      -0.735599       2.549615                    0.999878       3.110941       8.331055       0.522610       1.253419      -0.717003      -0.001865       0.029228      -0.027268       0.040016      -0.005868      -0.004040      -0.015840       0.010155      -0.007863      -0.020860       0.007932       0.012928              1.578322       1.274184       0.012303      -0.007200       1.767281      -0.347301       1.693500           0.000349
           12              H       7.359288       9.959470      14.066487       0.113234       1.033687 0.74235377E+01  0.72433919E+02                                 1.768378                            1.653380      -1.234485       2.307869                    0.994957       3.650157      10.614737       0.454579       1.380911      -0.686876       0.038408       0.017559      -0.032812       0.053479       0.002868      -0.011148      -0.013646       0.004921      -0.006300      -0.017432      -0.001292       0.018724              1.812304       2.146474       0.078520      -0.516232       1.494114      -0.050831       1.796323           0.000594
           13              H      12.366032      11.749955      17.072273       0.102568       1.208126 0.92746525E+01  0.95897477E+02                                 1.961686                            1.847006      -1.517727       2.152464                    0.992865       4.079285      12.304376       0.429463       1.379337      -0.685481       0.032705       0.007372      -0.030627       0.045409       0.007691      -0.004389      -0.002958       0.017367       0.025239      -0.015870       0.002760       0.013109              1.995898       2.274904       0.040576      -0.462293       1.925976      -0.106081       1.786814           0.000561
           14              H       9.301972      13.264380      18.954856       0.099847       1.074002 0.74512293E+01  0.71636744E+02                                 1.715203                            1.580916      -0.851112       2.473106                    0.999287       3.395614       9.311141       0.506498       1.257826      -0.714237      -0.029981       0.035582       0.013657       0.048492      -0.006558      -0.013615       0.005600      -0.003175      -0.021125      -0.016915      -0.000755       0.017670              1.799932       1.810004      -0.587047      -0.060135       2.154028       0.089178       1.435763           0.000332
           15              H       8.850389      11.231500      19.934222       0.135395       0.942467 0.66620000E+01  0.61998751E+02                                 1.548700                            1.481352      -0.770717       2.530766                    0.999793       3.106942       8.258585       0.532825       1.235216      -0.720751      -0.033294      -0.008996       0.021677       0.040735      -0.001616      -0.015579      -0.004690      -0.004730      -0.023963      -0.020325       0.006858       0.013468              1.559866       1.798177       0.018133      -0.336186       1.322929      -0.065474       1.558492           0.000439
           16              H      10.239801       9.430745      19.534437       0.125644       0.939343 0.68626408E+01  0.65651953E+02                                 1.658308                            1.591855      -1.069262       2.388834                    0.996493       3.537544      10.182770       0.462384       1.384673      -0.686480      -0.013155      -0.035079       0.017333       0.041280       0.005279      -0.009358      -0.008320      -0.010757      -0.000197      -0.012480      -0.003598       0.016078              1.675227       1.466044       0.115775      -0.073975       2.038251      -0.275107       1.521386           0.000097
           17              H      11.802254       6.292647      20.192283       0.101145       1.053786 0.80898616E+01  0.81141955E+02                                 1.815141                            1.744509      -1.500338       2.165060                    0.992160       4.035978      12.138335       0.432878       1.410706      -0.679079      -0.033297       0.029055       0.010888       0.045513      -0.009940      -0.003457       0.007542       0.008041      -0.021432      -0.012504      -0.003986       0.016490              1.828244       2.000763      -0.332310      -0.250502       1.878984       0.077495       1.604985           0.000124
           18              H      13.360687       2.722684      20.488420       0.101995       1.124056 0.82453343E+01  0.82012258E+02                                 1.819814                            1.704618      -1.200895       2.311451                    0.995170       3.661485      10.505811       0.465970       1.321531      -0.699376       0.001378      -0.048635       0.013604       0.050520      -0.008792      -0.009009      -0.012640      -0.010384      -0.023418      -0.021801       0.005033       0.016768              1.872393       1.462983       0.060933      -0.014326       2.511689      -0.312039       1.642506           0.000987
           19              H      15.130145       3.329955      19.174843       0.133644       0.952776 0.65403581E+01  0.60770208E+02                                 1.576724                            1.478753      -0.800728       2.514376                    0.999747       3.156536       8.466876       0.525770       1.253779      -0.715903       0.028050      -0.022896      -0.013077       0.038498      -0.004094      -0.009981      -0.007082      -0.000613      -0.036868      -0.019281       0.008600       0.010680              1.621199       1.681774      -0.450843      -0.155020       1.821596       0.160598       1.360229           0.000166
           20              H      15.313478       5.509134      18.432386       0.128835       0.946909 0.67685250E+01  0.64766730E+02                                 1.682704                            1.590752      -1.264377       2.289949                    0.995721       3.665775      10.680949       0.456569       1.401981      -0.681834       0.034564       0.005053      -0.017976       0.039285      -0.002072      -0.009745       0.005610       0.007982      -0.006853      -0.010737      -0.002637       0.013374              1.714531       1.978919       0.246492      -0.350424       1.564560      -0.175843       1.600114           0.000036
           21              H      16.761417       8.433428      19.396945       0.120157       0.982697 0.72457457E+01  0.70499148E+02                                 1.725481                            1.645621      -1.278143       2.280739                    0.994112       3.737092      10.967177       0.449156       1.401547      -0.682129      -0.019447       0.016917      -0.030012       0.039561      -0.006754       0.002373      -0.005985      -0.007253       0.026577      -0.012154      -0.000872       0.013026              1.757599       1.735460      -0.223710       0.328498       1.488956      -0.162101       2.048381           0.000544
           22              H      11.212524       6.554288      12.509655       0.116258       1.016966 0.74763172E+01  0.73666708E+02                                 1.789707                            1.688690      -1.501952       2.169138                    0.992050       3.964862      11.894057       0.434589       1.430354      -0.675423       0.017742      -0.006789       0.029874       0.035402      -0.006450       0.001598      -0.001538      -0.005518       0.028058      -0.011703       0.001727       0.009976              1.841166       1.841729      -0.112317       0.414479       1.431884      -0.033164       2.249886           0.000660
           23              H      14.377272      11.066391       9.302919       0.105374       1.228784 0.90081806E+01  0.90579058E+02                                 1.868305                            1.736764      -0.971607       2.427263                    0.997781       3.441298       9.569550       0.485109       1.255671      -0.716387      -0.009895       0.037194      -0.039211       0.054943      -0.011328       0.002549      -0.016573      -0.009716      -0.000125      -0.017416      -0.005631       0.023047              1.916971       1.517418       0.012996      -0.029785       1.995644      -0.605934       2.237852           0.000708
           24              H      12.470518      10.635009      10.506502       0.138226       0.978012 0.68534754E+01  0.63422693E+02                                 1.513337                            1.445897      -0.765632       2.535697                    0.999786       2.963310       7.535169       0.578598       1.143918      -0.744121      -0.035763       0.017745      -0.003761       0.040100      -0.008147      -0.003618      -0.011980       0.013556      -0.020514      -0.019441       0.005189       0.014252              1.515502       1.787323      -0.317089       0.140124       1.429671      -0.101496       1.329512           0.000307
           25              H      12.532190       9.076517      12.221979       0.125931       1.037218 0.74286339E+01  0.72260550E+02                                 1.734187                            1.623509      -1.409150       2.215005                    0.993778       3.713517      10.668352       0.473241       1.330551      -0.695545      -0.032192      -0.002243       0.019286       0.037594      -0.000462      -0.003828       0.002021       0.005267      -0.007669      -0.005084      -0.000836       0.005919              1.770281       2.146562       0.198962      -0.425078       1.436747      -0.180674       1.727534           0.000008
           26              H       5.281566       8.407418      11.365298       0.100840       1.042713 0.79748347E+01  0.79757784E+02                                 1.806416                            1.734578      -1.509028       2.159132                    0.992306       4.053752      12.201888       0.432870       1.414808      -0.678114       0.038752      -0.021967       0.004765       0.044799      -0.010392       0.001568       0.002012       0.020340      -0.021635      -0.012163      -0.006001       0.018164              1.807248       2.173464      -0.300048       0.041215       1.622211      -0.155828       1.626070           0.000409
           27              H       6.995917       6.094340      12.898863       0.118789       0.957206 0.71479062E+01  0.69424257E+02                                 1.702197                            1.641736      -1.298826       2.271215                    0.994256       3.768134      11.107461       0.445979       1.414032      -0.679510       0.007156       0.033301      -0.026857       0.043376       0.001561      -0.006989      -0.012060      -0.011094       0.018834      -0.012490      -0.005590       0.018080              1.709632       1.548735       0.015464      -0.022250       1.807856      -0.384285       1.772304           0.000090
           28              H       8.848020       4.720015      13.190769       0.131617       0.931760 0.65471370E+01  0.61093801E+02                                 1.574670                            1.496751      -0.806968       2.509553                    0.999663       3.234069       8.808194       0.511542       1.283154      -0.708918       0.032391       0.009463      -0.018248       0.038363      -0.007030      -0.006205      -0.008220       0.013359      -0.018567      -0.016501       0.003288       0.013213              1.601532       1.945638       0.139772      -0.363958       1.319194      -0.127784       1.539764           0.000361
           29              H       8.756898       2.978973      14.631262       0.103232       1.101170 0.75739476E+01  0.73145031E+02                                 1.743735                            1.592533      -0.955836       2.423227                    0.998362       3.440071       9.467180       0.505077       1.255700      -0.714241       0.039299      -0.025845      -0.001924       0.047075      -0.006149      -0.009541       0.000498       0.017320      -0.022484      -0.011911      -0.005869       0.017780              1.823811       2.167489      -0.602256       0.199761       1.864990      -0.224408       1.438952           0.000242
           30              H       5.132543       3.977722      15.739659       0.105122       1.046400 0.76666691E+01  0.75977207E+02                                 1.817887                            1.706161      -1.486207       2.174026                    0.992940       3.990933      11.985324       0.434075       1.423852      -0.676561      -0.035669      -0.007581       0.028026       0.045991       0.004461      -0.010028       0.001333       0.009232       0.029982      -0.012848      -0.003305       0.016153              1.863328       2.154646       0.089857      -0.376128       1.689681      -0.158965       1.745658           0.000471
           31              H      11.344550       7.733777      14.957012       0.099144       1.142866 0.89192917E+01  0.91534087E+02                                 1.903136                            1.820583      -1.546058       2.137102                    0.992206       4.134684      12.517168       0.428284       1.393548      -0.682178       0.002404       0.036996      -0.021982       0.043101       0.001696       0.003401      -0.003035      -0.017585      -0.012030      -0.009552      -0.001901       0.011454              1.912535       1.763978       0.032788      -0.034756       2.010111      -0.402135       1.963518           0.000597
           32              H       9.260263       5.407477      17.279569       0.107296       1.025264 0.73290846E+01  0.71781772E+02                                 1.794669                            1.667435      -1.352821       2.237467                    0.993900       3.910686      11.655852       0.439605       1.422589      -0.677059      -0.036563      -0.016851       0.028301       0.049211       0.004875      -0.007963      -0.008011      -0.004744      -0.028121      -0.014710      -0.000429       0.015139              1.863457       2.367692       0.058462      -0.504346       1.459155      -0.053718       1.763524           0.000644
           33              H      11.039414       3.976512      17.529170       0.135856       0.863059 0.61345793E+01  0.57352186E+02                                 1.595116                            1.525086      -1.113956       2.369307                    0.996180       3.546068      10.257800       0.460793       1.421789      -0.678532      -0.003283      -0.030307       0.026034       0.040088      -0.005469      -0.001807      -0.011363       0.007983      -0.017447      -0.016099       0.005012       0.011087              1.623669       1.348570       0.091830      -0.058705       1.957158      -0.354144       1.565279           0.000374
           34              H      13.015189       4.381861      16.374237       0.120066       0.920274 0.68297361E+01  0.65562389E+02                                 1.656149                            1.602754      -1.267663       2.286108                    0.994352       3.721407      10.894434       0.452370       1.410461      -0.680155       0.028820      -0.028075       0.004029       0.040435      -0.012661       0.000964      -0.008059      -0.003338      -0.009567      -0.013574      -0.003133       0.016707              1.666978       1.854360      -0.337980      -0.012247       1.744659      -0.027146       1.401915           0.000005
           35              H      11.031009       2.020676      14.935859       0.124851       1.047434 0.77924578E+01  0.76217544E+02                                 1.718175                            1.644230      -1.151805       2.342041                    0.995931       3.526067       9.945807       0.481331       1.301015      -0.703989      -0.024914       0.012812      -0.028710       0.040114      -0.005409       0.008249      -0.006536       0.012398       0.006569      -0.010742      -0.004401       0.015143              1.737119       1.882009      -0.237693       0.247769       1.603704      -0.253359       1.725642           0.000391
           36              H      18.092942      12.598745      17.903571       0.116687       0.991232 0.73637889E+01  0.71520812E+02                                 1.698771                            1.630394      -1.241007       2.294630                    0.994708       3.647854      10.494659       0.465865       1.353678      -0.692092       0.020347      -0.018591       0.022300       0.035453      -0.001050       0.001781      -0.008718       0.004630      -0.004440      -0.010265       0.002262       0.008003              1.722176       1.925666      -0.258052       0.305982       1.577491      -0.263143       1.663370           0.000181
           37              H       3.279680       6.078360       4.340516       0.098060       1.031599 0.77700631E+01  0.77501080E+02                                 1.811553                            1.723677      -1.569952       2.118868                    0.992388       4.229731      12.873841       0.428257       1.433900      -0.673273      -0.003394       0.029714      -0.027555       0.040666      -0.001744       0.003232      -0.003093      -0.013544       0.015767      -0.010165       0.001599       0.008566              1.834736       1.680565      -0.088340       0.064222       1.847925      -0.463626       1.975718           0.000522
           38              H       5.384306       3.159435       6.096183       0.127681       1.028413 0.77046437E+01  0.74860261E+02                                 1.684622                            1.628533      -0.873473       2.478952                    0.999360       3.333681       9.256332       0.488355       1.290838      -0.708059       0.033360      -0.026644       0.007433       0.043337      -0.011989       0.007568      -0.009118       0.003422      -0.018582      -0.012297      -0.008079       0.020376              1.681786       1.924542      -0.321051      -0.016543       1.679295      -0.002429       1.441520           0.000001
           39              H       3.545818       2.723185       7.428797       0.134510       0.947384 0.67470862E+01  0.63088263E+02                                 1.567098                            1.501725      -0.735598       2.549615                    0.999878       3.110941       8.331050       0.522610       1.253417      -0.717003       0.001865      -0.029227       0.027269       0.040016      -0.005868      -0.004040      -0.015840       0.010155      -0.007863      -0.020860       0.007932       0.012928              1.578321       1.274184       0.012303      -0.007200       1.767280      -0.347301       1.693499           0.000343
           40              H      12.683734       3.889356       7.086125       0.113234       1.033685 0.74235178E+01  0.72433691E+02                                 1.768377                            1.653379      -1.234487       2.307869                    0.994957       3.650154      10.614732       0.454579       1.380913      -0.686876      -0.038407      -0.017559       0.032812       0.053480       0.002868      -0.011148      -0.013646       0.004922      -0.006299      -0.017432      -0.001292       0.018724              1.812303       2.146472       0.078520      -0.516231       1.494114      -0.050831       1.796323           0.000589
           41              H       7.676990       2.098871       4.080339       0.102565       1.208135 0.92747338E+01  0.95898515E+02                                 1.961695                            1.847014      -1.517734       2.152460                    0.992865       4.079297      12.304420       0.429463       1.379336      -0.685481      -0.032705      -0.007372       0.030627       0.045409       0.007691      -0.004389      -0.002958       0.017367       0.025240      -0.015870       0.002761       0.013109              1.995907       2.274916       0.040576      -0.462297       1.925984      -0.106082       1.786822           0.000548
           42              H      10.741050       0.584446       2.197756       0.099844       1.074003 0.74512360E+01  0.71636800E+02                                 1.715202                            1.580915      -0.851113       2.473106                    0.999287       3.395614       9.311130       0.506499       1.257824      -0.714237       0.029980      -0.035583      -0.013657       0.048492      -0.006558      -0.013615       0.005600      -0.003176      -0.021126      -0.016914      -0.000755       0.017670              1.799931       1.810003      -0.587046      -0.060135       2.154026       0.089177       1.435763           0.000323
           43              H      11.192633       2.617326       1.218390       0.135397       0.942474 0.66620642E+01  0.61999512E+02                                 1.548708                            1.481359      -0.770718       2.530764                    0.999793       3.106961       8.258653       0.532824       1.235216      -0.720751       0.033293       0.008997      -0.021677       0.040734      -0.001616      -0.015579      -0.004690      -0.004730      -0.023963      -0.020325       0.006858       0.013467              1.559873       1.798186       0.018133      -0.336188       1.322936      -0.065475       1.558499           0.000434
           44              H       9.803221       4.418081       1.618175       0.125637       0.939346 0.68626728E+01  0.65652346E+02                                 1.658315                            1.591861      -1.069268       2.388831                    0.996493       3.537555      10.182814       0.462382       1.384676      -0.686480       0.013155       0.035079      -0.017333       0.041280       0.005279      -0.009358      -0.008320      -0.010757      -0.000197      -0.012480      -0.003598       0.016078              1.675234       1.466049       0.115776      -0.073976       2.038260      -0.275109       1.521392           0.000093
           45              H       8.240768       7.556179       0.960329       0.101144       1.053787 0.80898687E+01  0.81142047E+02                                 1.815143                            1.744510      -1.500341       2.165059                    0.992160       4.035980      12.138344       0.432877       1.410707      -0.679078       0.033297      -0.029055      -0.010887       0.045513      -0.009940      -0.003457       0.007542       0.008041      -0.021431      -0.012504      -0.003986       0.016490              1.828245       2.000764      -0.332310      -0.250502       1.878986       0.077495       1.604986           0.000123
           46              H       6.682335      11.126142       0.664192       0.102002       1.124081 0.82455765E+01  0.82015308E+02                                 1.819840                            1.704641      -1.200932       2.311431                    0.995169       3.661548      10.506049       0.465968       1.321528      -0.699376      -0.001378       0.048634      -0.013603       0.050519      -0.008792      -0.009008      -0.012639      -0.010385      -0.023419      -0.021800       0.005032       0.016769              1.872420       1.463002       0.060934      -0.014326       2.511728      -0.312044       1.642529           0.000985
           47              H       4.912877      10.518871       1.977769       0.133643       0.952773 0.65403269E+01  0.60769823E+02                                 1.576718                            1.478748      -0.800727       2.514377                    0.999747       3.156526       8.466832       0.525772       1.253777      -0.715904      -0.028051       0.022896       0.013077       0.038498      -0.004095      -0.009981      -0.007082      -0.000612      -0.036868      -0.019281       0.008600       0.010681              1.621193       1.681768      -0.450841      -0.155020       1.821588       0.160597       1.360224           0.000158
           48              H       4.729544       8.339692       2.720226       0.128835       0.946907 0.67685019E+01  0.64766453E+02                                 1.682701                            1.590749      -1.264381       2.289948                    0.995721       3.665767      10.680920       0.456569       1.401981      -0.681833      -0.034564      -0.005053       0.017976       0.039285      -0.002072      -0.009745       0.005610       0.007982      -0.006853      -0.010737      -0.002637       0.013374              1.714529       1.978916       0.246492      -0.350423       1.564558      -0.175843       1.600112           0.000029
           49              H       3.281605       5.415398       1.755667       0.120159       0.982696 0.72457354E+01  0.70499043E+02                                 1.725482                            1.645621      -1.278142       2.280740                    0.994112       3.737092      10.967187       0.449156       1.401549      -0.682128       0.019448      -0.016916       0.030012       0.039561      -0.006754       0.002373      -0.005984      -0.007252       0.026576      -0.012154      -0.000872       0.013026              1.757599       1.735460      -0.223710       0.328497       1.488956      -0.162101       2.048381           0.000539
           50              H       8.830498       7.294538       8.642957       0.116259       1.016964 0.74763023E+01  0.73666524E+02                                 1.789705                            1.688689      -1.501949       2.169140                    0.992050       3.964857      11.894039       0.434589       1.430354      -0.675423      -0.017742       0.006788      -0.029874       0.035402      -0.006450       0.001598      -0.001538      -0.005518       0.028058      -0.011703       0.001727       0.009976              1.841164       1.841727      -0.112316       0.414479       1.431882      -0.033164       2.249884           0.000656
           51              H       5.665750       2.782435      11.849693       0.105364       1.228795 0.90082714E+01  0.90580206E+02                                 1.868318                            1.736775      -0.971609       2.427261                    0.997781       3.441313       9.569606       0.485107       1.255674      -0.716387       0.009894      -0.037194       0.039210       0.054943      -0.011328       0.002549      -0.016573      -0.009715      -0.000126      -0.017415      -0.005631       0.023046              1.916985       1.517427       0.012997      -0.029785       1.995659      -0.605941       2.237870           0.000718
           52              H       7.572504       3.213817      10.646110       0.138223       0.978009 0.68534444E+01  0.63422281E+02                                 1.513328                            1.445889      -0.765626       2.535698                    0.999786       2.963308       7.535136       0.578603       1.143911      -0.744123       0.035763      -0.017745       0.003760       0.040100      -0.008148      -0.003618      -0.011980       0.013556      -0.020514      -0.019441       0.005189       0.014253              1.515493       1.787311      -0.317086       0.140123       1.429663      -0.101495       1.329505           0.000306
           53              H       7.510832       4.772309       8.930633       0.125929       1.037224 0.74286831E+01  0.72261136E+02                                 1.734192                            1.623513      -1.409158       2.215001                    0.993778       3.713529      10.668388       0.473241       1.330549      -0.695546       0.032192       0.002243      -0.019286       0.037594      -0.000462      -0.003828       0.002021       0.005267      -0.007669      -0.005084      -0.000835       0.005919              1.770286       2.146569       0.198962      -0.425080       1.436750      -0.180675       1.727539           0.000003
           54              H      14.761456       5.441408       9.787314       0.100836       1.042715 0.79748501E+01  0.79757990E+02                                 1.806420                            1.734582      -1.509036       2.159128                    0.992306       4.053760      12.201923       0.432869       1.414811      -0.678114      -0.038753       0.021967      -0.004766       0.044800      -0.010392       0.001568       0.002012       0.020340      -0.021635      -0.012163      -0.006001       0.018164              1.807252       2.173469      -0.300049       0.041215       1.622214      -0.155828       1.626074           0.000408
           55              H      13.047105       7.754486       8.253749       0.118783       0.957209 0.71479309E+01  0.69424556E+02                                 1.702201                            1.641740      -1.298830       2.271213                    0.994255       3.768142      11.107489       0.445978       1.414034      -0.679510      -0.007156      -0.033301       0.026857       0.043376       0.001561      -0.006990      -0.012060      -0.011094       0.018834      -0.012490      -0.005590       0.018080              1.709636       1.548738       0.015464      -0.022250       1.807861      -0.384287       1.772309           0.000087
           56              H      11.195002       9.128811       7.961843       0.131612       0.931763 0.65471579E+01  0.61094054E+02                                 1.574674                            1.496754      -0.806973       2.509551                    0.999663       3.234076       8.808221       0.511541       1.283156      -0.708917      -0.032391      -0.009463       0.018248       0.038363      -0.007030      -0.006205      -0.008221       0.013359      -0.018566      -0.016501       0.003288       0.013213              1.601536       1.945644       0.139773      -0.363959       1.319197      -0.127785       1.539768           0.000356
           57              H      11.286124      10.869853       6.521350       0.103227       1.101175 0.75739935E+01  0.73145583E+02                                 1.743741                            1.592538      -0.955845       2.423222                    0.998362       3.440080       9.467211       0.505076       1.255701      -0.714241      -0.039299       0.025845       0.001924       0.047075      -0.006149      -0.009541       0.000498       0.017320      -0.022484      -0.011911      -0.005869       0.017780              1.823817       2.167497      -0.602259       0.199762       1.864997      -0.224409       1.438957           0.000229
           58              H      14.910479       9.871104       5.412953       0.105119       1.046401 0.76666767E+01  0.75977299E+02                                 1.817888                            1.706163      -1.486208       2.174026                    0.992940       3.990934      11.985327       0.434075       1.423852      -0.676561       0.035668       0.007581      -0.028027       0.045991       0.004461      -0.010028       0.001333       0.009232       0.029982      -0.012848      -0.003304       0.016153              1.863330       2.154648       0.089857      -0.376128       1.689682      -0.158966       1.745660           0.000461
           59              H       8.698472       6.115049       6.195600       0.099144       1.142864 0.89192694E+01  0.91533805E+02                                 1.903134                            1.820582      -1.546057       2.137103                    0.992206       4.134678      12.517148       0.428284       1.393549      -0.682178      -0.002405      -0.036996       0.021982       0.043101       0.001696       0.003401      -0.003035      -0.017585      -0.012030      -0.009552      -0.001901       0.011454              1.912534       1.763976       0.032787      -0.034756       2.010109      -0.402135       1.963516           0.000591
           60              H      10.782759       8.441349       3.873043       0.107295       1.025260 0.73290531E+01  0.71781384E+02                                 1.794665                            1.667432      -1.352819       2.237469                    0.993900       3.910675      11.655812       0.439605       1.422590      -0.677059       0.036563       0.016851      -0.028301       0.049212       0.004875      -0.007963      -0.008011      -0.004744      -0.028121      -0.014710      -0.000429       0.015139              1.863453       2.367687       0.058462      -0.504344       1.459152      -0.053717       1.763521           0.000639
           61              H       9.003608       9.872314       3.623442       0.135856       0.863060 0.61345936E+01  0.57352354E+02                                 1.595117                            1.525087      -1.113957       2.369306                    0.996180       3.546073      10.257817       0.460793       1.421788      -0.678532       0.003283       0.030307      -0.026034       0.040088      -0.005469      -0.001807      -0.011363       0.007983      -0.017447      -0.016099       0.005012       0.011087              1.623670       1.348571       0.091830      -0.058705       1.957159      -0.354144       1.565280           0.000369
           62              H       7.027833       9.466965       4.778375       0.120067       0.920277 0.68297593E+01  0.65562665E+02                                 1.656151                            1.602756      -1.267662       2.286107                    0.994352       3.721413      10.894455       0.452370       1.410460      -0.680156      -0.028820       0.028074      -0.004029       0.040435      -0.012661       0.000964      -0.008058      -0.003338      -0.009568      -0.013574      -0.003133       0.016707              1.666980       1.854362      -0.337981      -0.012247       1.744662      -0.027146       1.401917          -0.000002
           63              H       9.012013      11.828150       6.216753       0.124856       1.047427 0.77923858E+01  0.76216638E+02                                 1.718164                            1.644220      -1.151798       2.342046                    0.995931       3.526049       9.945732       0.481333       1.301011      -0.703990       0.024914      -0.012812       0.028710       0.040114      -0.005409       0.008249      -0.006536       0.012397       0.006569      -0.010742      -0.004401       0.015143              1.737107       1.881996      -0.237691       0.247767       1.603694      -0.253356       1.725631           0.000382
           64              H       1.950080       1.250081       3.249041       0.116693       0.991233 0.73638054E+01  0.71521020E+02                                 1.698772                            1.630395      -1.241008       2.294630                    0.994708       3.647859      10.494681       0.465865       1.353676      -0.692092      -0.020347       0.018591      -0.022299       0.035453      -0.001050       0.001781      -0.008717       0.004630      -0.004440      -0.010265       0.002262       0.008003              1.722176       1.925667      -0.258052       0.305982       1.577492      -0.263143       1.663371           0.000172
           65              C      16.716444       8.467298      16.196555       0.050664      27.939501 0.38039941E+03  0.87605564E+04                                 8.373783                            6.785541      -0.315526       1.906722                    0.998279      27.934090      82.863820       0.585941       0.453900      -1.028315       0.039998       0.029370      -0.031648       0.058856       0.032476       0.021327       0.047070      -0.078366       0.114220      -0.070133      -0.016496       0.086629              9.300994      13.116061      -1.115016      -2.633900       6.763379      -1.747587       8.023543          -0.000196
           66              C      15.524002       9.160133      16.082331      -0.021710      35.677977 0.44335390E+03  0.10447405E+05                                 9.542040                            7.092488      -0.051836       2.001049                    0.998924      27.212685      77.664920       0.610900       0.425479      -1.061228       0.008280       0.022241      -0.005007       0.024254      -0.001519       0.004146       0.007752      -0.013816       0.007020      -0.010727      -0.001353       0.012081             11.313251      14.746312       0.124302      -5.284126       8.253406      -2.807032      10.940036           0.003187
           67              C      15.441304      10.194117      15.149501      -0.049559      27.407025 0.40927336E+03  0.95267367E+04                                 8.062462                            6.900475      -0.044821       1.982106                    0.998891      28.342090      82.449383       0.603114       0.436291      -1.046471       0.015628       0.005878       0.006882       0.018060       0.002777       0.032352       0.021578      -0.024802       0.022498      -0.041059      -0.000721       0.041779              8.453135       9.207621       0.089945      -2.573200       7.804070      -2.223083       8.347714          -0.002736
           68              C      16.533650      10.463803      14.377430      -0.111130      27.154810 0.40636039E+03  0.93984718E+04                                 7.882433                            6.781724       0.285977       2.093245                    0.998829      27.982033      79.924350       0.623965       0.424424      -1.058596      -0.002167       0.007227       0.012426       0.014538      -0.002317      -0.003608      -0.005395      -0.001754       0.002325      -0.007565       0.001376       0.006189              8.197565       9.386198      -0.703536      -1.809114       7.606953      -1.816761       7.599545           0.003070
           69              C       6.614398       9.743437      14.578380       0.122858      24.042095 0.34096238E+03  0.76098146E+04                                 7.521676                            6.390517      -0.057744       2.014378                    0.998395      25.983627      74.891316       0.611001       0.449156      -1.035161      -0.017028      -0.029024       0.034086       0.047898       0.032338      -0.004218       0.028313      -0.058200       0.096341      -0.062250       0.007060       0.055190              7.845625       9.368564      -1.356756      -1.484702       7.145363      -1.796759       7.022948          -0.000903
           70              C      14.412158       8.821401      16.983432       0.384106      28.877744 0.32521321E+03  0.71934341E+04                                 8.747211                            6.383467      -0.402831       1.909540                    0.998388      24.580884      71.189133       0.589334       0.469869      -1.020653      -0.011248       0.008050       0.026753       0.030117       0.025267       0.044545       0.037374      -0.003939       0.084494      -0.043949      -0.034325       0.078274             10.544939      13.198113      -0.090062      -5.672951       8.437474      -1.740691       9.999230           0.000376
           71              C      13.498165       7.435130      18.527573       0.383332      28.297082 0.32606004E+03  0.72208975E+04                                 8.611235                            6.387071      -0.451028       1.888130                    0.998527      24.796668      71.989072       0.589488       0.469178      -1.020457       0.009999       0.026989       0.002736       0.028912       0.023798       0.038487       0.030577       0.013197       0.050429      -0.033628      -0.032072       0.065700             10.240465       7.964508      -0.262738      -1.983601      14.541315      -4.015087       8.215571           0.000401
           72              C      12.487642       9.385852      18.005103       0.376242      30.276426 0.33349166E+03  0.74296004E+04                                 9.047926                            6.477266      -0.444925       1.889851                    0.998495      24.969418      72.783420       0.582768       0.471769      -1.018724       0.016578      -0.016619      -0.005096       0.024021       0.035129       0.052227       0.021716       0.038394      -0.000241      -0.046347      -0.033313       0.079661             11.126025      12.167120      -5.592167      -2.779532      13.892656       0.138850       7.318299           0.000106
           73              C      11.476190      10.410141      18.277972      -0.037501      39.267315 0.45281410E+03  0.10748851E+05                                10.188768                            7.180300      -0.115681       1.969830                    0.999067      27.852524      80.319910       0.604321       0.426969      -1.058125      -0.027927      -0.003879      -0.007571       0.029194       0.001480      -0.002499      -0.006858      -0.005512       0.004114      -0.005550      -0.003658       0.009207             12.591106      14.196916      -5.793972      -3.391742      15.971526      -0.201379       7.604874           0.003605
           74              C      11.654518      11.649340      17.662431       0.084775      29.540106 0.36750901E+03  0.84115558E+04                                 8.771830                            6.714309      -0.455090       1.867466                    0.998027      27.719701      82.630024       0.581744       0.460009      -1.022387      -0.043149       0.028334       0.003537       0.051741       0.030648       0.044329       0.042317       0.074235       0.120782      -0.075482      -0.017172       0.092653             10.232571       9.883989      -3.505075      -1.430131      14.751990      -1.761688       6.061734          -0.000370
           75              C       9.842064      12.535081      18.753906       0.089912      25.352508 0.33858550E+03  0.74944888E+04                                 7.607455                            6.226264       0.270890       2.106667                    0.999825      25.892205      72.752041       0.644487       0.429356      -1.053749       0.033152      -0.008414      -0.039128       0.051970      -0.006743       0.028461       0.041331       0.046645       0.033430      -0.060655       0.009314       0.051341              8.311728       8.061754      -1.970691      -1.587520      10.493808      -1.713399       6.379622           0.000115
           76              C       9.581360      11.320796      19.365216      -0.118261      28.488067 0.40026876E+03  0.91915470E+04                                 8.030558                            6.636409       0.436587       2.134209                    0.999778      27.836007      78.352657       0.646433       0.412616      -1.069702       0.002189      -0.021453      -0.023957       0.032232       0.008898      -0.005842       0.000444       0.003167      -0.014765      -0.010267      -0.002290       0.012558              8.713022       8.625800      -2.147756      -1.703685      10.995939      -1.432315       6.517326           0.003403
           77              C      10.403363      10.250839      19.128307      -0.047812      29.823551 0.42567492E+03  0.10042324E+05                                 8.657094                            7.133937      -0.270142       1.908671                    0.998132      28.920753      85.698146       0.579080       0.448344      -1.035640      -0.020354       0.012169      -0.015088       0.028108       0.020533       0.024188       0.004265       0.013874       0.081259      -0.037327      -0.005384       0.042710              9.421030      10.554133      -2.356678      -2.679594      10.745781      -0.401708       6.963175          -0.002782
           78              C      13.527678       6.117924      19.185419      -0.027100      35.814365 0.44301482E+03  0.10432327E+05                                 9.536953                            7.071742      -0.017409       2.009268                    0.999233      27.244681      77.606040       0.614437       0.423317      -1.063098       0.013696      -0.011636       0.006741       0.019194       0.003558      -0.002927       0.012614      -0.000036      -0.026143      -0.017260       0.004904       0.012356             11.303204       9.069918       0.488866      -2.689591      15.692599      -4.936366       9.147094           0.000965
           79              C      12.475026       5.686038      19.980757       0.072469      27.593889 0.37511209E+03  0.86214912E+04                                 8.352532                            6.773387      -0.435064       1.870578                    0.997795      27.910879      83.116869       0.581036       0.458651      -1.024110       0.005930      -0.053671       0.011974       0.055310      -0.009041       0.049659       0.038718       0.009052       0.047509      -0.065189      -0.000090       0.065278              9.303158       8.609431       1.020320      -3.102920      11.148888      -3.137681       8.151154          -0.002287
           80              C      13.397144       3.591249      20.156324       0.082711      25.039995 0.35615858E+03  0.80096850E+04                                 7.586658                            6.428049       0.117907       2.049865                    0.999689      26.626640      76.213126       0.626019       0.435057      -1.046889      -0.036923       0.040403      -0.018709       0.057843      -0.002318       0.041483       0.014955      -0.045074       0.003140      -0.055740       0.016539       0.039201              8.018534       7.881667      -0.660320      -2.139291       9.639416      -1.208860       6.534519           0.002739
           81              C      14.472228       3.953930      19.382138      -0.105676      27.491859 0.38276112E+03  0.86922410E+04                                 7.838347                            6.487259       0.496910       2.162960                    0.999739      27.325925      76.503321       0.654148       0.412312      -1.069842      -0.001978       0.016085      -0.020123       0.025837       0.004059       0.002217       0.008414       0.017020      -0.005775      -0.013786       0.001910       0.011876              8.421588       7.864717      -0.563213      -2.187623      10.798561      -1.514717       6.601487           0.002212
           82              C      14.569078       5.234828      18.916781      -0.033351      28.513365 0.40555424E+03  0.94242389E+04                                 8.327728                            6.901971      -0.053930       1.986995                    0.998929      27.987867      81.508090       0.598384       0.440482      -1.043352      -0.006053      -0.016745       0.009561       0.020210       0.003352       0.030919       0.036796       0.023261       0.091884      -0.048006      -0.013834       0.061840              8.969982       8.428320      -0.475020      -1.628862      12.070723      -2.172671       6.410903          -0.001846
           83              C       7.459375       6.919011      18.356237       0.593448      22.400343 0.26710018E+03  0.56531902E+04                                 7.467689                            5.900314      -0.419411       1.915177                    0.998528      23.204883      66.848028       0.592079       0.488773      -1.005473       0.024763       0.007340      -0.045381       0.052216      -0.080585       0.017676      -0.022380       0.063480      -0.187078      -0.070982      -0.050836       0.121818              8.415672       6.495599       1.524255      -1.127160       6.686237       1.088372      12.065179           0.000380
           84              C       7.209482       7.204490      19.826343      -0.015018      39.043421 0.46688830E+03  0.11110740E+05                                 9.984119                            7.215105      -0.119022       1.962364                    0.998758      27.718031      78.697931       0.615563       0.418123      -1.069167      -0.010465       0.004867       0.030000       0.032144       0.032649      -0.005853      -0.003439      -0.028223      -0.074527      -0.027436      -0.021060       0.048496             11.844452      10.365659      -3.806332      -0.333540       7.727879       0.773100      17.439818           0.012914
           85              C      17.245304       8.079536      20.107673      -0.148809      36.303212 0.48134718E+03  0.11678157E+05                                 9.696117                            7.458527      -0.119298       1.926528                    0.999067      30.796607      91.721768       0.582521       0.433390      -1.047315       0.009194      -0.002299       0.017669       0.020050       0.017660       0.020382      -0.020489      -0.027299      -0.030872      -0.041840       0.010927       0.030913             11.014420      10.908084      -4.336143      -1.912131       8.156515       2.212122      13.978663           0.004743
           86              C       7.943875       6.658049      20.894550      -0.031957      38.113226 0.45697394E+03  0.10794020E+05                                 9.749329                            7.082984       0.145072       2.046811                    0.999330      27.520492      77.316584       0.629857       0.411692      -1.075564      -0.033033       0.013905       0.011704       0.037703       0.015874       0.005428       0.006525      -0.007287      -0.002316      -0.015903      -0.004216       0.020120             11.451432      11.763126      -5.483465      -0.011548       9.124838       0.637480      13.466333           0.015582
           87              C       9.047549       5.648008      20.712638       0.562375      22.778543 0.25962092E+03  0.54373944E+04                                 7.399657                            5.730130      -0.047846       2.034474                    0.999543      22.930558      64.981560       0.616644       0.474264      -1.016546       0.034864      -0.034277       0.022212       0.053701       0.072378      -0.032534      -0.050659      -0.000570      -0.010386      -0.074063      -0.031950       0.106013              8.269994       8.943338      -3.281254       0.987935       7.099872       1.273074       8.766772          -0.000611
           88              C       9.524994       8.383652      13.051162       0.594017      23.017255 0.26485736E+03  0.55970041E+04                                 7.597314                            5.883450      -0.303196       1.952076                    0.998965      23.204734      66.916126       0.591397       0.490099      -1.004238      -0.031363       0.010522       0.045559       0.056303      -0.077848       0.034535      -0.033672       0.058837      -0.131541      -0.067476      -0.051582       0.119058              8.630312       7.110537       1.502589      -2.217673       7.193402       1.425587      11.586998           0.001350
           89              C       9.729008       7.658287      11.737584      -0.012191      38.457909 0.46429488E+03  0.11053798E+05                                 9.944142                            7.233577      -0.063823       1.982400                    0.999092      27.705715      79.150287       0.608758       0.422614      -1.064371       0.010275      -0.012405      -0.030748       0.034712       0.032234      -0.017902      -0.019581      -0.009756      -0.075428      -0.034064      -0.019989       0.054053             11.839429      10.395143      -3.379506       0.739885       8.025929       2.514871      17.097216           0.012830
           90              C      10.729972       6.706311      11.727008      -0.157676      35.925838 0.48434198E+03  0.11794602E+05                                 9.669059                            7.508870      -0.242335       1.886682                    0.998566      31.143031      93.586839       0.576165       0.436544      -1.043153      -0.007175       0.001421      -0.020394       0.021666       0.023704       0.007472      -0.022775      -0.000904      -0.004779      -0.036622       0.006794       0.029828             10.872790      11.010580      -4.081652      -0.441580       8.581033       2.786436      13.026757           0.003066
           91              C       9.001521       7.880910      10.557269      -0.039235      37.745331 0.45236032E+03  0.10663798E+05                                 9.682032                            7.043565       0.215643       2.069546                    0.999409      27.523139      77.385133       0.631752       0.411275      -1.075249       0.028949      -0.021168      -0.008038       0.036752       0.010574       0.001890       0.002950      -0.012354      -0.012622      -0.010147      -0.004840       0.014987             11.298281      11.548831      -4.770242       1.585196       8.796352       1.342817      13.549659           0.013000
           92              C       7.909461       8.912392      10.487465       0.564032      22.684853 0.25938910E+03  0.54238825E+04                                 7.367193                            5.717016       0.029946       2.062387                    0.999683      22.744543      64.115185       0.619911       0.472518      -1.018880      -0.031109       0.032731      -0.022594       0.050493       0.073298      -0.041987      -0.048102       0.014010       0.030025      -0.079503      -0.029767       0.109270              8.163910       8.877500      -3.053361       1.924380       7.119004       0.943868       8.495227          -0.001668
           93              C      14.405220      10.434009       9.986148       0.080253      24.481953 0.33769957E+03  0.74855016E+04                                 7.410408                            6.212876       0.107229       2.045534                    0.999644      26.396756      74.727217       0.644658       0.428634      -1.052008       0.026241      -0.032875       0.016076       0.045031      -0.012971       0.029211       0.009632      -0.092348       0.036621      -0.065835       0.022554       0.043282              7.743613       8.647750      -0.471924      -1.117353       6.437766      -2.699569       8.145322           0.001750
           94              C      13.258337      10.181168      10.703222      -0.108024      26.882463 0.37300629E+03  0.84018853E+04                                 7.679224                            6.384518       0.423108       2.136072                    0.999819      27.226018      75.491706       0.663551       0.409799      -1.073307      -0.002583      -0.012920       0.015435       0.020294      -0.004570      -0.006205       0.006818       0.000814      -0.027494      -0.013018       0.000033       0.012985              8.067317       8.676349      -0.432410      -1.183722       6.838120      -3.072234       8.687484           0.003413
           95              C      13.291080       9.249892      11.712201      -0.025909      28.579704 0.39552421E+03  0.91214499E+04                                 8.303089                            6.790923      -0.062104       1.985184                    0.999125      27.717531      80.059511       0.607434       0.437236      -1.046699       0.008368       0.012603      -0.014579       0.021009       0.006088       0.014822       0.055249      -0.038486       0.021064      -0.046161      -0.022945       0.069106              8.834662       9.475813      -0.634515      -0.629967       7.637237      -3.793597       9.390937          -0.003245
           96              C      14.481368       8.572450      11.957572      -0.020088      35.875247 0.43117316E+03  0.10080362E+05                                 9.533201                            6.966704       0.020412       2.024444                    0.999220      26.954867      76.390370       0.620651       0.422118      -1.064335      -0.016302       0.004827      -0.011331       0.020432      -0.002149      -0.002724       0.008745      -0.010806      -0.016484      -0.010087      -0.002959       0.013046             11.295255      10.090991      -0.089717      -1.656181      10.043358      -6.483947      13.751417           0.001836
           97              C      15.572316       8.870834      11.202423       0.062971      28.580090 0.37210889E+03  0.85285207E+04                                 8.510746                            6.716184      -0.362140       1.892063                    0.998409      27.859291      82.632375       0.587890       0.454576      -1.027213      -0.014747       0.036124      -0.048708       0.062409      -0.006574       0.036544       0.050802      -0.046187       0.011490      -0.066012      -0.002146       0.068158              9.594378       9.365648       0.518133      -2.580290       7.952927      -4.543227      11.464558          -0.002806
           98              C      14.556831       7.547947      13.027894       0.377250      28.986718 0.33444124E+03  0.74440653E+04                                 8.731638                            6.451529      -0.444130       1.888096                    0.998501      24.886477      72.128956       0.589629       0.466699      -1.023125      -0.007657      -0.027412       0.006579       0.029212       0.023372       0.023765       0.039724      -0.029566       0.008107      -0.033610      -0.028646       0.062257             10.399869       8.976663      -0.454712      -1.380232       9.639082      -5.636498      12.583861           0.000274
           99              C      13.581484       6.415032      14.705296       0.381541      28.677279 0.32711853E+03  0.72533471E+04                                 8.749498                            6.420434      -0.438483       1.894696                    0.998375      24.805756      72.162083       0.584545       0.472558      -1.018187       0.013713      -0.007926      -0.023387       0.028245       0.022209       0.019915       0.051458      -0.052950       0.023890      -0.038939      -0.036648       0.075587             10.721090      14.874920       0.277453      -4.756500       6.918131      -2.488596      10.370219           0.000499
          100              C      15.700330       5.930495      14.115138       0.384943      29.461320 0.33572599E+03  0.74966451E+04                                 8.921821                            6.528140      -0.426073       1.898814                    0.998421      24.929578      72.902586       0.576234       0.476020      -1.015795      -0.022158       0.007867      -0.009877       0.025504       0.030499       0.024771       0.039280      -0.031608       0.031025      -0.039552      -0.027588       0.067140             10.754602      15.134839      -4.528319      -0.194546       9.162728      -2.359608       7.966239           0.000213
          101              C       5.850795       5.144812      14.297050      -0.038863      38.452209 0.45762219E+03  0.10907608E+05                                10.111193                            7.266095      -0.182236       1.959110                    0.997700      27.828450      80.799274       0.593960       0.432640      -1.053103       0.014737      -0.000358      -0.000359       0.014745       0.005393      -0.005230       0.003785      -0.009268      -0.003106      -0.010755       0.002870       0.007885             12.232727      16.882413      -4.793532      -0.214984      11.194935      -3.299093       8.620832           0.003203
          102              C       6.980969       5.396122      13.512289      -0.042949      30.501687 0.44546554E+03  0.10638918E+05                                 8.813290                            7.304859      -0.317095       1.886149                    0.998800      29.443222      88.043025       0.570929       0.449201      -1.034209       0.016845       0.000681       0.017125       0.024031       0.025011       0.011107       0.021351      -0.024588       0.035339      -0.033857      -0.007572       0.041429              9.584735      13.120396      -1.921122      -1.203349       8.057330      -2.002687       7.576481          -0.004197
          103              C       8.071689       4.569412      13.681509      -0.123773      29.333676 0.41129584E+03  0.95476042E+04                                 8.298657                            6.815066       0.194362       2.054945                    0.999382      28.390593      81.413681       0.623087       0.423465      -1.058504      -0.007107       0.023383       0.009639       0.026271       0.000583      -0.004205       0.002241       0.012519      -0.025131      -0.009953      -0.001393       0.011346              8.959528      10.611983      -1.609629      -0.560976       8.594805      -3.045022       7.671794           0.003415
          104              C       8.016579       3.538431      14.559343       0.092722      25.423979 0.32597540E+03  0.71453516E+04                                 7.580259                            6.077919       0.318313       2.121951                    0.999755      25.688277      71.766427       0.657523       0.424968      -1.056736      -0.048960      -0.000442       0.027287       0.056052       0.006642       0.012686       0.049228       0.015830      -0.023134      -0.055461       0.007023       0.048437              8.272329       9.326764      -1.641122      -0.381747       8.431219      -3.201214       7.059004           0.000077
          105              C       5.877754       4.111574      15.200267       0.107591      28.744794 0.36054392E+03  0.81931577E+04                                 8.564292                            6.628954      -0.360510       1.904770                    0.998459      27.037525      79.683591       0.589725       0.457049      -1.026488       0.042872      -0.028248      -0.007388       0.051870       0.034245       0.019015       0.069513      -0.003385       0.067262      -0.069549      -0.021068       0.090617              9.781189      11.077438      -2.961283       0.216716      10.683368      -3.498809       7.582762          -0.001185
          106              C      12.364954       6.116036      15.513326      -0.022351      36.233928 0.44406889E+03  0.10465286E+05                                 9.651547                            7.089321       0.006252       2.019161                    0.999171      27.210447      77.585227       0.612372       0.424415      -1.062215      -0.012039      -0.019640       0.004896       0.023551      -0.001341       0.006748       0.007175      -0.004677       0.021837      -0.010873      -0.002004       0.012877             11.767232      16.438302       0.310616      -5.483467       8.657212      -2.803347      10.206182           0.003331
          107              C      11.277868       6.954737      15.460444       0.046167      27.776545 0.36934500E+03  0.84452552E+04                                 8.317671                            6.664664      -0.233274       1.934674                    0.998262      27.810337      82.257773       0.593977       0.450978      -1.029762      -0.042635      -0.023311       0.023766       0.054092       0.035348       0.029857       0.033654      -0.056933       0.140495      -0.070387      -0.009673       0.080060              9.368192      13.819737      -0.857129      -2.802954       6.906477      -1.485037       7.378360          -0.001068
          108              C      10.057971       5.597610      16.839594       0.110648      24.709868 0.34479319E+03  0.77225713E+04                                 7.668965                            6.418269      -0.089782       2.000365                    0.998715      26.232185      75.925507       0.610372       0.448031      -1.035041       0.028061       0.033478      -0.013376       0.045685       0.035601       0.003818       0.024245      -0.039407       0.113568      -0.060502       0.006013       0.054489              8.204045      10.365622      -1.315445      -1.739135       7.588864      -1.896148       6.657648          -0.000805
          109              C      11.119689       4.723953      16.981317      -0.105665      28.811890 0.42691219E+03  0.10029742E+05                                 8.315104                            7.018577       0.023856       2.010666                    0.997732      28.465465      82.842363       0.602510       0.432704      -1.049987       0.006155       0.008923      -0.001189       0.010904       0.004576      -0.000236       0.006459       0.005039       0.021612      -0.010708       0.000666       0.010043              8.935984      10.953198      -0.796799      -2.003288       8.838166      -2.113129       7.016589           0.003664
          110              C      12.294418       4.964224      16.306549      -0.062423      29.061575 0.43620179E+03  0.10331400E+05                                 8.439376                            7.150402      -0.169438       1.935963                    0.998741      29.013806      85.539022       0.588342       0.439546      -1.043031      -0.012885       0.001366      -0.006035       0.014294       0.001621       0.020674       0.025403      -0.024418       0.086580      -0.035200      -0.012728       0.047928              9.092429      10.602042       0.345191      -2.823703       8.780053      -2.549792       7.895193          -0.003719
          111              C       4.282271       0.996419      15.989259       0.584223      22.544590 0.26957316E+03  0.57157405E+04                                 7.469609                            5.910148      -0.400102       1.916687                    0.998723      23.352600      67.220287       0.594510       0.485905      -1.007474       0.047801       0.025561       0.000305       0.054207       0.007551       0.001986      -0.085716      -0.066766       0.156459      -0.066388      -0.051995       0.118382              8.357040      11.863007       0.348273       0.377264       7.599185       1.700945       5.608927          -0.000032
          112              C      13.855304       1.012578      16.154250      -0.002470      36.925245 0.46544444E+03  0.11096923E+05                                 9.704952                            7.258589      -0.169892       1.947810                    0.998875      27.780871      79.629915       0.605206       0.424490      -1.062340      -0.030986      -0.008250       0.003110       0.032216       0.000728      -0.004982       0.030407      -0.063128      -0.002928      -0.032708      -0.017477       0.050186             11.231358      16.040254      -0.234883      -0.789820       7.577492      -3.363901      10.076329           0.012922
          113              C      12.970497       1.594938      15.265840      -0.047576      37.705661 0.46221087E+03  0.10993451E+05                                 9.809222                            7.201756       0.062582       2.024885                    0.999319      27.896687      79.695753       0.611990       0.420792      -1.065363      -0.022441      -0.016386       0.027700       0.039235       0.004549       0.002486       0.011416       0.008228       0.014376      -0.014033       0.000409       0.013624             11.575965      13.071382       0.408252      -2.328524       8.674235      -4.991380      12.982278           0.006609
          114              C      11.614805       1.635671      15.547170      -0.147222      34.749905 0.47325198E+03  0.11435838E+05                                 9.415180                            7.397232      -0.127785       1.922002                    0.999164      30.809986      91.647682       0.584592       0.433588      -1.046951       0.015769      -0.011857       0.009396       0.021853       0.000334       0.033264       0.015011      -0.019341       0.037684      -0.039453       0.000326       0.039127             10.524460      13.609982       0.506912      -3.219929       7.403928      -2.980445      10.559470           0.001707
          115              C      11.108528       1.105881      16.746523      -0.039713      37.653490 0.48443842E+03  0.11649947E+05                                 9.797683                            7.375465       0.007315       2.002180                    0.999302      28.121419      80.595173       0.604852       0.421087      -1.065932       0.034757      -0.000722      -0.011388       0.036582       0.026318       0.019079       0.015669      -0.009185       0.018511      -0.030591      -0.010199       0.040790             11.356926      15.345422      -1.515440      -2.291967       8.119539      -3.124874      10.605817           0.014164
          116              C      16.161966      13.056088      17.639163      -0.005989      36.769654 0.45471525E+03  0.10780278E+05                                 9.683175                            7.163748      -0.126325       1.963298                    0.999022      27.638841      79.052376       0.610440       0.423226      -1.062918       0.016548       0.020625      -0.022775       0.034899       0.013172       0.011209       0.027138      -0.045005      -0.041281      -0.028899      -0.018072       0.046971             11.383173      13.342127       0.594091      -2.799944       8.528826      -4.680596      12.278566           0.007558
          117              C      17.507462      13.023019      17.317643      -0.160444      34.960228 0.47767314E+03  0.11568354E+05                                 9.452977                            7.421126      -0.057902       1.945778                    0.999136      30.841928      91.814019       0.584959       0.432355      -1.047804      -0.014106       0.007750      -0.012396       0.020315      -0.010331       0.019193       0.001794      -0.044513      -0.014834      -0.034489       0.007249       0.027240             10.604741      14.430278       0.669658      -3.018281       7.325329      -3.062100      10.058615           0.003167
          118              C      13.484568       2.278239      14.024182       0.554726      23.454995 0.27130571E+03  0.57423377E+04                                 7.617202                            5.871472      -0.073389       2.023181                    0.999531      23.155159      65.865119       0.607309       0.476504      -1.015820       0.006009       0.021821      -0.041134       0.046950      -0.044906       0.005010       0.057040      -0.096930      -0.148944      -0.081188      -0.026854       0.108042              8.713276       8.154209       1.637220      -0.999122       6.719377      -3.853350      11.266242          -0.001705
          119              C       9.702778       1.448927      17.180151       0.565666      22.434479 0.26901211E+03  0.57061729E+04                                 7.453984                            5.904877      -0.221365       1.975442                    0.999133      23.466669      67.767745       0.594090       0.486050      -1.006463      -0.053989       0.003502      -0.006878       0.054538       0.029210       0.004166      -0.056321      -0.139527      -0.092702      -0.070823      -0.041164       0.111987              8.304306      12.196235      -0.609897       0.687928       5.227493       0.691277       7.489191          -0.000847
          120              C      15.699802      12.458744      18.908320       0.586284      23.141293 0.26176206E+03  0.55055703E+04                                 7.573153                            5.797637      -0.272698       1.957943                    0.999213      23.070746      65.988977       0.604761       0.481534      -1.010468      -0.025732      -0.031668       0.031455       0.051521      -0.081052      -0.009946       0.014167      -0.033890      -0.200445      -0.068506      -0.049320       0.117827              8.655687       7.825954       3.496178      -1.016510       8.078858      -2.354832      10.062247          -0.001298
          121              C       3.326578       5.381528       4.956057       0.050662      27.939560 0.38040046E+03  0.87605868E+04                                 8.373797                            6.785552      -0.315530       1.906720                    0.998279      27.934123      82.863956       0.585940       0.453900      -1.028315      -0.039996      -0.029368       0.031650       0.058855       0.032476       0.021327       0.047070      -0.078365       0.114219      -0.070132      -0.016496       0.086628              9.301010      13.116082      -1.115015      -2.633906       6.763389      -1.747591       8.023558          -0.000210
          122              C       4.519020       4.688693       5.070281      -0.021709      35.677988 0.44335406E+03  0.10447410E+05                                 9.542041                            7.092488      -0.051837       2.001048                    0.998924      27.212695      77.664953       0.610900       0.425479      -1.061228      -0.008279      -0.022238       0.005008       0.024252      -0.001520       0.004146       0.007752      -0.013816       0.007020      -0.010727      -0.001352       0.012080             11.313252      14.746304       0.124308      -5.284125       8.253409      -2.807038      10.940043           0.003178
          123              C       4.601718       3.654709       6.003111      -0.049561      27.407065 0.40927401E+03  0.95267549E+04                                 8.062465                            6.900476      -0.044817       1.982107                    0.998891      28.342124      82.449473       0.603115       0.436290      -1.046471      -0.015627      -0.005876      -0.006879       0.018057       0.002777       0.032351       0.021577      -0.024801       0.022499      -0.041058      -0.000721       0.041779              8.453138       9.207622       0.089948      -2.573201       7.804073      -2.223087       8.347720          -0.002753
          124              C       3.509372       3.385023       6.775182      -0.111131      27.154844 0.40636106E+03  0.93984910E+04                                 7.882438                            6.781729       0.285979       2.093245                    0.998829      27.982061      79.924443       0.623965       0.424424      -1.058596       0.002168      -0.007224      -0.012423       0.014533      -0.002317      -0.003608      -0.005395      -0.001753       0.002327      -0.007565       0.001376       0.006189              8.197571       9.386204      -0.703532      -1.809119       7.606955      -1.816761       7.599553           0.003061
          125              C      13.428624       4.105389       6.574232       0.122857      24.042117 0.34096280E+03  0.76098258E+04                                 7.521681                            6.390521      -0.057745       2.014378                    0.998395      25.983631      74.891326       0.611001       0.449156      -1.035161       0.017029       0.029025      -0.034084       0.047897       0.032338      -0.004217       0.028312      -0.058199       0.096344      -0.062250       0.007060       0.055190              7.845630       9.368568      -1.356756      -1.484703       7.145367      -1.796762       7.022955          -0.000918
          126              C       5.630864       5.027425       4.169180       0.384104      28.877767 0.32521348E+03  0.71934418E+04                                 8.747216                            6.383470      -0.402830       1.909540                    0.998388      24.580897      71.189180       0.589334       0.469869      -1.020653       0.011249      -0.008048      -0.026751       0.030115       0.025266       0.044545       0.037374      -0.003938       0.084496      -0.043948      -0.034325       0.078274             10.544945      13.198118      -0.090055      -5.672956       8.437477      -1.740697       9.999241           0.000364
          127              C       6.544857       6.413696       2.625039       0.383329      28.297077 0.32605993E+03  0.72208940E+04                                 8.611233                            6.387070      -0.451023       1.888132                    0.998527      24.796661      71.989032       0.589489       0.469177      -1.020457      -0.009999      -0.026988      -0.002736       0.028911       0.023798       0.038488       0.030577       0.013196       0.050429      -0.033628      -0.032073       0.065701             10.240463       7.964505      -0.262730      -1.983603      14.541309      -4.015091       8.215574           0.000395
          128              C       7.555380       4.462974       3.147509       0.376239      30.276426 0.33349177E+03  0.74296028E+04                                 9.047923                            6.477266      -0.444932       1.889849                    0.998495      24.969421      72.783415       0.582768       0.471769      -1.018724      -0.016577       0.016620       0.005097       0.024021       0.035129       0.052227       0.021716       0.038394      -0.000244      -0.046347      -0.033313       0.079660             11.126017      12.167116      -5.592155      -2.779533      13.892635       0.138847       7.318301           0.000096
          129              C       8.566832       3.438685       2.874640      -0.037503      39.267177 0.45281245E+03  0.10748798E+05                                10.188738                            7.180284      -0.115674       1.969832                    0.999067      27.852452      80.319576       0.604322       0.426969      -1.058126       0.027927       0.003880       0.007573       0.029194       0.001481      -0.002499      -0.006857      -0.005514       0.004114      -0.005548      -0.003659       0.009207             12.591061      14.196880      -5.793940      -3.391741      15.971444      -0.201377       7.604858           0.003594
          130              C       8.388504       2.199486       3.490181       0.084773      29.539999 0.36750751E+03  0.84115084E+04                                 8.771794                            6.714284      -0.455072       1.867472                    0.998027      27.719611      82.629545       0.581747       0.460007      -1.022389       0.043149      -0.028333      -0.003537       0.051741       0.030649       0.044330       0.042319       0.074234       0.120785      -0.075483      -0.017172       0.092655             10.232521       9.883955      -3.505050      -1.430136      14.751894      -1.761674       6.061714          -0.000396
          131              C      10.200958       1.313745       2.398706       0.089906      25.352562 0.33858623E+03  0.74945087E+04                                 7.607468                            6.226273       0.270885       2.106664                    0.999825      25.892229      72.752115       0.644487       0.429357      -1.053749      -0.033154       0.008412       0.039126       0.051969      -0.006743       0.028462       0.041333       0.046642       0.033430      -0.060656       0.009313       0.051343              8.311742       8.061766      -1.970690      -1.587526      10.493826      -1.713406       6.379635           0.000097
          132              C      10.461662       2.528030       1.787396      -0.118269      28.488265 0.40027211E+03  0.91916457E+04                                 8.030601                            6.636442       0.436573       2.134202                    0.999778      27.836145      78.353212       0.646430       0.412616      -1.069701      -0.002190       0.021453       0.023956       0.032232       0.008900      -0.005842       0.000444       0.003164      -0.014765      -0.010269      -0.002290       0.012559              8.713071       8.625850      -2.147778      -1.703692      10.996006      -1.432322       6.517358           0.003391
          133              C       9.639659       3.597987       2.024305      -0.047811      29.823427 0.42567227E+03  0.10042246E+05                                 8.657072                            7.133915      -0.270145       1.908672                    0.998133      28.920665      85.697825       0.579080       0.448344      -1.035640       0.020355      -0.012169       0.015089       0.028108       0.020534       0.024188       0.004266       0.013872       0.081260      -0.037327      -0.005384       0.042711              9.421008      10.554110      -2.356680      -2.679589      10.745757      -0.401706       6.963157          -0.002791
          134              C       6.515344       7.730902       1.967193      -0.027098      35.814332 0.44301426E+03  0.10432310E+05                                 9.536945                            7.071735      -0.017406       2.009269                    0.999233      27.244656      77.605930       0.614438       0.423317      -1.063099      -0.013695       0.011636      -0.006739       0.019193       0.003559      -0.002927       0.012615      -0.000035      -0.026144      -0.017260       0.004904       0.012356             11.303197       9.069904       0.488879      -2.689591      15.692592      -4.936374       9.147095           0.000962
          135              C       7.567996       8.162788       1.171855       0.072469      27.593862 0.37511138E+03  0.86214717E+04                                 8.352529                            6.773382      -0.435064       1.870578                    0.997795      27.910867      83.116847       0.581036       0.458651      -1.024110      -0.005928       0.053672      -0.011973       0.055310      -0.009040       0.049659       0.038718       0.009051       0.047511      -0.065188      -0.000091       0.065278              9.303158       8.609422       1.020320      -3.102917      11.148900      -3.137688       8.151154          -0.002289
          136              C       6.645878      10.257577       0.996288       0.082703      25.040413 0.35616586E+03  0.80098964E+04                                 7.586754                            6.428123       0.117879       2.049851                    0.999689      26.627006      76.214611       0.626014       0.435058      -1.046887       0.036923      -0.040403       0.018712       0.057844      -0.002320       0.041486       0.014956      -0.045076       0.003134      -0.055744       0.016541       0.039203              8.018639       7.881764      -0.660327      -2.139324       9.639550      -1.208879       6.534604           0.002734
          137              C       5.570794       9.894896       1.770474      -0.105673      27.491803 0.38275995E+03  0.86922069E+04                                 7.838331                            6.487245       0.496916       2.162962                    0.999739      27.325892      76.503169       0.654150       0.412311      -1.069843       0.001978      -0.016085       0.020123       0.025838       0.004058       0.002217       0.008413       0.017024      -0.005777      -0.013787       0.001909       0.011877              8.421572       7.864706      -0.563199      -2.187628      10.798529      -1.514719       6.601481           0.002203
          138              C       5.473944       8.613998       2.235831      -0.033350      28.513307 0.40555320E+03  0.94242082E+04                                 8.327718                            6.901963      -0.053935       1.986994                    0.998929      27.987817      81.507900       0.598384       0.440483      -1.043352       0.006052       0.016746      -0.009560       0.020210       0.003351       0.030920       0.036796       0.023261       0.091884      -0.048006      -0.013834       0.061840              8.969971       8.428308      -0.475004      -1.628866      12.070702      -2.172674       6.410901          -0.001855
          139              C      12.583647       6.929815       2.796375       0.593444      22.400430 0.26710142E+03  0.56532219E+04                                 7.467704                            5.900325      -0.419406       1.915178                    0.998528      23.204913      66.848100       0.592078       0.488773      -1.005474      -0.024764      -0.007340       0.045380       0.052216      -0.080585       0.017676      -0.022380       0.063480      -0.187074      -0.070981      -0.050836       0.121817              8.415690       6.495611       1.524258      -1.127165       6.686249       1.088375      12.065209           0.000374
          140              C      12.833540       6.644336       1.326269      -0.015015      39.043357 0.46688740E+03  0.11110715E+05                                 9.984116                            7.215104      -0.119029       1.962363                    0.998758      27.717997      78.697851       0.615562       0.418123      -1.069167       0.010466      -0.004865      -0.030000       0.032143       0.032649      -0.005852      -0.003439      -0.028223      -0.074531      -0.027436      -0.021060       0.048497             11.844447      10.365657      -3.806332      -0.333544       7.727877       0.773104      17.439807           0.012910
          141              C       2.797718       5.769290       1.044939      -0.148808      36.303251 0.48134774E+03  0.11678176E+05                                 9.696130                            7.458535      -0.119307       1.926526                    0.999067      30.796629      91.721912       0.582520       0.433391      -1.047314      -0.009192       0.002301      -0.017669       0.020050       0.017660       0.020383      -0.020488      -0.027295      -0.030873      -0.041840       0.010929       0.030911             11.014437      10.908095      -4.336147      -1.912139       8.156525       2.212130      13.978691           0.004732
          142              C      12.099147       7.190777       0.258062      -0.031953      38.113005 0.45697099E+03  0.10793931E+05                                 9.749289                            7.082959       0.145074       2.046813                    0.999330      27.520389      77.316173       0.629859       0.411692      -1.075564       0.033034      -0.013904      -0.011704       0.037704       0.015878       0.005428       0.006524      -0.007292      -0.002319      -0.015907      -0.004216       0.020123             11.451382      11.763076      -5.483438      -0.011546       9.124799       0.637475      13.466271           0.015580
          143              C      10.995473       8.200818       0.439974       0.562369      22.778568 0.25962128E+03  0.54374012E+04                                 7.399652                            5.730128      -0.047828       2.034480                    0.999543      22.930549      64.981435       0.616645       0.474263      -1.016547      -0.034864       0.034279      -0.022213       0.053703       0.072377      -0.032534      -0.050662      -0.000570      -0.010391      -0.074063      -0.031951       0.106014              8.269989       8.943334      -3.281255       0.987937       7.099867       1.273071       8.766765          -0.000613
          144              C      10.518028       5.465174       8.101450       0.594013      23.017324 0.26485836E+03  0.55970295E+04                                 7.597326                            5.883459      -0.303195       1.952076                    0.998965      23.204762      66.916199       0.591397       0.490098      -1.004239       0.031364      -0.010522      -0.045558       0.056302      -0.077848       0.034535      -0.033671       0.058837      -0.131538      -0.067475      -0.051582       0.119056              8.630326       7.110548       1.502592      -2.217678       7.193411       1.425587      11.587020           0.001343
          145              C      10.314014       6.190539       9.415028      -0.012189      38.457845 0.46429411E+03  0.11053777E+05                                 9.944139                            7.233576      -0.063829       1.982399                    0.999092      27.705680      79.150202       0.608758       0.422614      -1.064371      -0.010275       0.012404       0.030747       0.034711       0.032234      -0.017902      -0.019580      -0.009756      -0.075433      -0.034065      -0.019988       0.054054             11.839423      10.395140      -3.379506       0.739886       8.025928       2.514870      17.097202           0.012825
          146              C       9.313050       7.142515       9.425604      -0.157671      35.925725 0.48434018E+03  0.11794548E+05                                 9.669044                            7.508859      -0.242342       1.886681                    0.998566      31.142970      93.586640       0.576165       0.436545      -1.043153       0.007176      -0.001421       0.020394       0.021666       0.023707       0.007472      -0.022775      -0.000905      -0.004780      -0.036624       0.006794       0.029830             10.872771      11.010557      -4.081641      -0.441576       8.581017       2.786430      13.026739           0.003059
          147              C      11.041501       5.967916      10.595343      -0.039228      37.745077 0.45235671E+03  0.10663692E+05                                 9.681997                            7.043542       0.215639       2.069547                    0.999409      27.523012      77.384716       0.631753       0.411275      -1.075249      -0.028947       0.021168       0.008038       0.036750       0.010575       0.001890       0.002949      -0.012354      -0.012624      -0.010149      -0.004840       0.014989             11.298240      11.548790      -4.770226       1.585186       8.796325       1.342815      13.549604           0.013002
          148              C      12.133561       4.936434      10.665147       0.564026      22.684868 0.25938931E+03  0.54238892E+04                                 7.367201                            5.717021       0.029931       2.062383                    0.999683      22.744565      64.115297       0.619910       0.472518      -1.018880       0.031108      -0.032730       0.022594       0.050492       0.073296      -0.041987      -0.048100       0.014009       0.030024      -0.079501      -0.029767       0.109268              8.163920       8.877511      -3.053366       1.924383       7.119012       0.943869       8.495237          -0.001663
          149              C       5.637802       3.414817      11.166464       0.080248      24.481909 0.33769859E+03  0.74854733E+04                                 7.410395                            6.212862       0.107239       2.045538                    0.999644      26.396724      74.727057       0.644660       0.428633      -1.052008      -0.026243       0.032873      -0.016077       0.045031      -0.012969       0.029210       0.009631      -0.092346       0.036619      -0.065833       0.022553       0.043280              7.743601       8.647727      -0.471922      -1.117349       6.437760      -2.699572       8.145314           0.001757
          150              C       6.784685       3.667658      10.449390      -0.108031      26.882550 0.37300786E+03  0.84019275E+04                                 7.679232                            6.384526       0.423112       2.136071                    0.999819      27.226088      75.491874       0.663551       0.409799      -1.073308       0.002583       0.012918      -0.015437       0.020294      -0.004571      -0.006206       0.006819       0.000815      -0.027495      -0.013018       0.000032       0.012987              8.067327       8.676350      -0.432402      -1.183729       6.838128      -3.072241       8.687502           0.003408
          151              C       6.751942       4.598934       9.440411      -0.025913      28.579774 0.39552529E+03  0.91214819E+04                                 8.303103                            6.790933      -0.062115       1.985179                    0.999125      27.717587      80.059724       0.607434       0.437236      -1.046699      -0.008368      -0.012604       0.014578       0.021010       0.006089       0.014822       0.055249      -0.038487       0.021064      -0.046161      -0.022946       0.069106              8.834677       9.475830      -0.634514      -0.629971       7.637247      -3.793603       9.390954          -0.003258
          152              C       5.561654       5.276376       9.195040      -0.020091      35.875229 0.43117302E+03  0.10080357E+05                                 9.533195                            6.966701       0.020415       2.024444                    0.999220      26.954865      76.390340       0.620651       0.422118      -1.064335       0.016301      -0.004829       0.011329       0.020431      -0.002149      -0.002723       0.008744      -0.010806      -0.016485      -0.010087      -0.002958       0.013045             11.295246      10.090990      -0.089718      -1.656180      10.043347      -6.483937      13.751403           0.001832
          153              C       4.470706       4.977992       9.950189       0.062966      28.580143 0.37210972E+03  0.85285447E+04                                 8.510758                            6.716193      -0.362145       1.892061                    0.998409      27.859318      82.632482       0.587889       0.454576      -1.027213       0.014746      -0.036125       0.048705       0.062408      -0.006574       0.036545       0.050801      -0.046186       0.011491      -0.066012      -0.002145       0.068157              9.594393       9.365664       0.518135      -2.580297       7.952938      -4.543235      11.464576          -0.002804
          154              C       5.486191       6.300879       8.124718       0.377250      28.986665 0.33444061E+03  0.74440469E+04                                 8.731625                            6.451521      -0.444122       1.888098                    0.998501      24.886444      72.128813       0.589630       0.466699      -1.023125       0.007656       0.027410      -0.006581       0.029210       0.023373       0.023765       0.039724      -0.029566       0.008106      -0.033611      -0.028646       0.062257             10.399852       8.976649      -0.454711      -1.380231       9.639065      -5.636487      12.583841           0.000267
          155              C       6.461538       7.433794       6.447316       0.381540      28.677269 0.32711852E+03  0.72533458E+04                                 8.749491                            6.420431      -0.438475       1.894698                    0.998375      24.805750      72.162027       0.584546       0.472557      -1.018187      -0.013714       0.007924       0.023385       0.028244       0.022209       0.019915       0.051458      -0.052950       0.023890      -0.038938      -0.036648       0.075586             10.721078      14.874893       0.277456      -4.756492       6.918127      -2.488598      10.370213           0.000490
          156              C       4.342692       7.918331       7.037474       0.384942      29.461268 0.33572551E+03  0.74966301E+04                                 8.921805                            6.528132      -0.426063       1.898818                    0.998421      24.929545      72.902426       0.576235       0.476020      -1.015796       0.022157      -0.007869       0.009875       0.025502       0.030499       0.024770       0.039279      -0.031608       0.031026      -0.039552      -0.027588       0.067140             10.754577      15.134798      -4.528301      -0.194551       9.162706      -2.359603       7.966227           0.000203
          157              C      14.192227       8.704014       6.855562      -0.038865      38.452123 0.45762132E+03  0.10907581E+05                                10.111175                            7.266087      -0.182225       1.959114                    0.997700      27.828408      80.799084       0.593961       0.432640      -1.053104      -0.014737       0.000355       0.000357       0.014746       0.005393      -0.005230       0.003785      -0.009269      -0.003105      -0.010755       0.002870       0.007885             12.232697      16.882374      -4.793508      -0.214995      11.194901      -3.299080       8.620816           0.003194
          158              C      13.062053       8.452704       7.640323      -0.042950      30.501589 0.44546358E+03  0.10638859E+05                                 8.813269                            7.304841      -0.317087       1.886152                    0.998800      29.443152      88.042740       0.570930       0.449201      -1.034209      -0.016845      -0.000683      -0.017127       0.024032       0.025010       0.011107       0.021352      -0.024589       0.035342      -0.033857      -0.007573       0.041430              9.584712      13.120359      -1.921119      -1.203346       8.057312      -2.002684       7.576465          -0.004202
          159              C      11.971333       9.279414       7.471103      -0.123778      29.333706 0.41129631E+03  0.95476186E+04                                 8.298664                            6.815070       0.194359       2.054943                    0.999382      28.390617      81.413781       0.623087       0.423465      -1.058504       0.007106      -0.023384      -0.009640       0.026272       0.000583      -0.004206       0.002241       0.012519      -0.025129      -0.009952      -0.001393       0.011345              8.959535      10.611993      -1.609634      -0.560975       8.594812      -3.045024       7.671801           0.003405
          160              C      12.026443      10.310395       6.593269       0.092715      25.424077 0.32597686E+03  0.71453930E+04                                 7.580285                            6.077938       0.318297       2.121945                    0.999755      25.688337      71.766681       0.657521       0.424969      -1.056736       0.048959       0.000441      -0.027288       0.056052       0.006641       0.012686       0.049228       0.015830      -0.023135      -0.055461       0.007024       0.048437              8.272358       9.326798      -1.641126      -0.381751       8.431247      -3.201226       7.059028           0.000051
          161              C      14.165268       9.737252       5.952345       0.107588      28.744759 0.36054354E+03  0.81931456E+04                                 8.564282                            6.628949      -0.360504       1.904773                    0.998459      27.037486      79.683410       0.589726       0.457049      -1.026488      -0.042873       0.028245       0.007385       0.051870       0.034245       0.019015       0.069513      -0.003385       0.067263      -0.069549      -0.021068       0.090618              9.781174      11.077428      -2.961272       0.216708      10.683343      -3.498798       7.582750          -0.001205
          162              C       7.678068       7.732790       5.639286      -0.022350      36.233895 0.44406854E+03  0.10465275E+05                                 9.651539                            7.089317       0.006253       2.019162                    0.999171      27.210437      77.585172       0.612372       0.424414      -1.062215       0.012039       0.019639      -0.004898       0.023550      -0.001341       0.006748       0.007174      -0.004677       0.021836      -0.010872      -0.002004       0.012876             11.767218      16.438267       0.310619      -5.483456       8.657209      -2.803350      10.206177           0.003323
          163              C       8.765154       6.894089       5.692168       0.046166      27.776541 0.36934506E+03  0.84452560E+04                                 8.317670                            6.664665      -0.233272       1.934675                    0.998262      27.810316      82.257678       0.593977       0.450978      -1.029762       0.042634       0.023310      -0.023767       0.054091       0.035348       0.029857       0.033655      -0.056933       0.140493      -0.070387      -0.009673       0.080060              9.368188      13.819729      -0.857130      -2.802951       6.906477      -1.485037       7.378359          -0.001081
          164              C       9.985051       8.251216       4.313018       0.110647      24.709836 0.34479264E+03  0.77225558E+04                                 7.668962                            6.418268      -0.089789       2.000364                    0.998715      26.232143      75.925362       0.610371       0.448032      -1.035041      -0.028061      -0.033477       0.013377       0.045684       0.035602       0.003819       0.024245      -0.039406       0.113567      -0.060502       0.006013       0.054489              8.204041      10.365616      -1.315448      -1.739130       7.588862      -1.896147       6.657645          -0.000817
          165              C       8.923333       9.124873       4.171295      -0.105666      28.811924 0.42691286E+03  0.10029762E+05                                 8.315110                            7.018582       0.023857       2.010666                    0.997732      28.465496      82.842474       0.602509       0.432704      -1.049987      -0.006154      -0.008924       0.001188       0.010905       0.004577      -0.000236       0.006458       0.005041       0.021612      -0.010709       0.000667       0.010042              8.935990      10.953204      -0.796799      -2.003289       8.838169      -2.113131       7.016597           0.003655
          166              C       7.748604       8.884602       4.846063      -0.062426      29.061684 0.43620382E+03  0.10331459E+05                                 8.439389                            7.150412      -0.169427       1.935965                    0.998741      29.013886      85.539267       0.588342       0.439546      -1.043032       0.012884      -0.001368       0.006033       0.014293       0.001620       0.020674       0.025402      -0.024416       0.086577      -0.035199      -0.012728       0.047927              9.092443      10.602052       0.345193      -2.823709       8.780067      -2.549799       7.895210          -0.003730
          167              C      15.760751      12.852407       5.163353       0.584220      22.544643 0.26957395E+03  0.57157605E+04                                 7.469615                            5.910153      -0.400101       1.916687                    0.998723      23.352619      67.220319       0.594510       0.485904      -1.007474      -0.047801      -0.025561      -0.000306       0.054207       0.007551       0.001986      -0.085716      -0.066762       0.156451      -0.066387      -0.051994       0.118380              8.357044      11.863007       0.348275       0.377264       7.599193       1.700949       5.608932          -0.000050
          168              C       6.187718      12.836248       4.998362      -0.002465      36.925258 0.46544479E+03  0.11096936E+05                                 9.704959                            7.258596      -0.169901       1.947807                    0.998875      27.780892      79.630046       0.605205       0.424491      -1.062339       0.030986       0.008252      -0.003109       0.032216       0.000727      -0.004983       0.030406      -0.063128      -0.002929      -0.032708      -0.017477       0.050185             11.231362      16.040240      -0.234886      -0.789827       7.577500      -3.363909      10.076347           0.012906
          169              C       7.072525      12.253888       5.886772      -0.047577      37.705781 0.46221275E+03  0.10993506E+05                                 9.809236                            7.201766       0.062583       2.024885                    0.999319      27.896754      79.695974       0.611990       0.420792      -1.065363       0.022441       0.016387      -0.027700       0.039236       0.004549       0.002485       0.011415       0.008228       0.014375      -0.014032       0.000410       0.013623             11.575980      13.071382       0.408256      -2.328530       8.674252      -4.991394      12.982306           0.006598
          170              C       8.428217      12.213155       5.605442      -0.147218      34.749891 0.47325210E+03  0.11435840E+05                                 9.415172                            7.397230      -0.127780       1.922004                    0.999164      30.809980      91.647608       0.584593       0.433588      -1.046952      -0.015770       0.011856      -0.009397       0.021853       0.000334       0.033264       0.015011      -0.019340       0.037680      -0.039453       0.000327       0.039126             10.524445      13.609951       0.506910      -3.219922       7.403922      -2.980442      10.559461           0.001690
          171              C       8.934494      12.742945       4.406089      -0.039710      37.653454 0.48443837E+03  0.11649945E+05                                 9.797675                            7.375465       0.007315       2.002180                    0.999302      28.121417      80.595157       0.604852       0.421087      -1.065932      -0.034756       0.000722       0.011387       0.036581       0.026319       0.019078       0.015668      -0.009184       0.018509      -0.030591      -0.010199       0.040789             11.356908      15.345384      -1.515435      -2.291957       8.119533      -3.124871      10.605808           0.014148
          172              C       3.881056       0.792738       3.513449      -0.005986      36.769720 0.45471662E+03  0.10780319E+05                                 9.683184                            7.163757      -0.126322       1.963298                    0.999022      27.638887      79.052543       0.610440       0.423226      -1.062918      -0.016548      -0.020626       0.022775       0.034899       0.013172       0.011209       0.027138      -0.045002      -0.041278      -0.028898      -0.018072       0.046970             11.383177      13.342116       0.594086      -2.799938       8.528827      -4.680599      12.278588           0.007548
          173              C       2.535560       0.825807       3.834969      -0.160440      34.960286 0.47767439E+03  0.11568393E+05                                 9.452987                            7.421135      -0.057902       1.945778                    0.999136      30.841981      91.814236       0.584958       0.432355      -1.047804       0.014105      -0.007749       0.012397       0.020315      -0.010332       0.019193       0.001795      -0.044512      -0.014835      -0.034489       0.007249       0.027240             10.604747      14.430268       0.669655      -3.018283       7.325336      -3.062106      10.058638           0.003147
          174              C       6.558454      11.570587       7.128430       0.554736      23.454982 0.27130553E+03  0.57423337E+04                                 7.617201                            5.871471      -0.073391       2.023180                    0.999531      23.155160      65.865156       0.607309       0.476504      -1.015819      -0.006009      -0.021822       0.041134       0.046951      -0.044907       0.005011       0.057041      -0.096933      -0.148949      -0.081190      -0.026854       0.108044              8.713274       8.154204       1.637219      -0.999120       6.719377      -3.853350      11.266241          -0.001724
          175              C      10.340244      12.399899       3.972461       0.565664      22.434498 0.26901243E+03  0.57061773E+04                                 7.453977                            5.904872      -0.221352       1.975446                    0.999133      23.466603      67.767386       0.594091       0.486049      -1.006464       0.053990      -0.003502       0.006879       0.054539       0.029208       0.004164      -0.056321      -0.139524      -0.092704      -0.070820      -0.041165       0.111985              8.304295      12.196214      -0.609895       0.687932       5.227486       0.691279       7.489184          -0.000862
          176              C       4.343220       1.390082       2.244292       0.586292      23.141202 0.26176084E+03  0.55055375E+04                                 7.573126                            5.797618      -0.272688       1.957948                    0.999213      23.070694      65.988749       0.604763       0.481533      -1.010469       0.025733       0.031666      -0.031456       0.051521      -0.081050      -0.009946       0.014167      -0.033886      -0.200440      -0.068505      -0.049319       0.117823              8.655653       7.825924       3.496164      -1.016497       8.078827      -2.354812      10.062207          -0.001308
          177              N       6.725156       8.746313      15.475251      -0.205563      35.302862 0.51728901E+03  0.12501496E+05                                 9.042349                            7.396554       0.034687       2.037118                    0.999234      27.768609      76.847481       0.639029       0.396604      -1.094495      -0.112899       0.058059      -0.014213       0.127746       0.034831      -0.027228      -0.007578      -0.040103       0.127120      -0.065185       0.008638       0.056547             10.031705      13.154313      -1.220668      -2.431167       7.829522      -2.449790       9.111280           0.052056
          178              N      14.523524       7.696874      17.706852      -0.393334      40.643123 0.60846612E+03  0.15270728E+05                                 9.837881                            7.985363       0.129729       2.051554                    0.996188      29.622064      82.768756       0.621010       0.392992      -1.100115      -0.090320       0.088842       0.030642       0.130344       0.108137       0.018275      -0.007246      -0.054788       0.186158      -0.144307       0.062143       0.082164             11.100800      10.360940       2.603906      -3.982865      11.363231      -4.613167      11.578230           0.000458
          179              N      12.486997       8.259322      18.758136      -0.399291      39.134997 0.59104555E+03  0.14709017E+05                                 9.517202                            7.814360       0.336864       2.111936                    0.997600      29.610253      82.074365       0.635252       0.387434      -1.105329       0.102296       0.031661      -0.092602       0.141570      -0.023264       0.126002       0.024269      -0.109447      -0.102874      -0.166681       0.076541       0.090140             10.619690       8.784095      -3.813424      -0.356233      15.794628      -1.906861       7.280348           0.000296
          180              N      13.372288       9.651206      17.055351      -0.375141      39.339027 0.55359960E+03  0.13578808E+05                                 9.627319                            7.599428       0.237801       2.089096                    0.997998      29.105660      80.582122       0.638326       0.391199      -1.100606       0.014940      -0.097153       0.086700       0.131068       0.019688       0.004288       0.115487       0.134827      -0.028203      -0.155297       0.061332       0.093965             11.042942      14.907454      -3.723503      -5.044509       9.237335       1.464423       8.984038           0.000635
          181              N      10.859152      12.695128      17.873957      -0.191497      37.755613 0.52336814E+03  0.12691530E+05                                 9.526550                            7.475573      -0.131129       1.982116                    0.999067      27.869775      77.380597       0.630792       0.400417      -1.091353      -0.028997      -0.122034       0.049882       0.134987      -0.030750      -0.011262       0.034871       0.103418       0.044108      -0.077990       0.015277       0.062713             11.025677      11.620835      -3.564296      -1.752828      13.876612      -2.458321       7.579586           0.055572
          182              N      12.380410       4.447425      20.458806      -0.243997      36.902099 0.56111701E+03  0.13832486E+05                                 9.258937                            7.665517       0.013666       2.011472                    0.999388      28.818801      80.420730       0.632701       0.392700      -1.097740       0.104080       0.047347      -0.103565       0.154272      -0.042609       0.028697       0.018489      -0.083799      -0.078898      -0.071655      -0.001647       0.073302             10.211646       9.943747      -0.628561      -3.019783      12.136812      -2.307043       8.554378           0.019313
          183              N      15.565215       9.799605      10.235749      -0.231330      36.872960 0.54410165E+03  0.13326017E+05                                 9.290297                            7.577344      -0.104507       1.977135                    0.999101      28.643281      79.981577       0.631976       0.395718      -1.094338      -0.120113      -0.053439       0.066540       0.147345      -0.042096       0.039733      -0.007887      -0.046443       0.008695      -0.064516       0.003330       0.061185             10.214334      10.782920      -0.235756      -1.531840       8.751223      -4.470040      11.108858           0.033241
          184              N      13.468279       7.389378      13.806310      -0.388756      40.492174 0.58944599E+03  0.14681599E+05                                 9.831131                            7.858980       0.157269       2.061241                    0.996756      29.515312      82.253601       0.625831       0.392934      -1.099765       0.097187      -0.076216       0.002819       0.123540       0.097059      -0.021286       0.018462      -0.085330       0.209486      -0.144573       0.068316       0.076257             11.312919      11.220295       2.083491      -4.385221       8.486864      -4.535162      14.231599           0.000768
          185              N      14.662581       5.680203      14.937975      -0.380936      40.326769 0.58952784E+03  0.14674797E+05                                 9.777979                            7.840654       0.207280       2.078015                    0.996970      29.362513      81.633105       0.629226       0.391049      -1.101790      -0.006325       0.077893      -0.097638       0.125062       0.012990       0.006157       0.114215       0.111374      -0.141275      -0.154158       0.063211       0.090947             11.235980      17.935215      -2.629671      -3.277036       7.531689      -0.333494       8.241037           0.000347
          186              N      15.687652       6.862410      13.137887      -0.400590      38.485827 0.59338235E+03  0.14783463E+05                                 9.410603                            7.834090       0.278930       2.096932                    0.996822      29.551258      81.987126       0.633856       0.387859      -1.104897      -0.100678      -0.024942       0.078979       0.130368      -0.015539       0.116301       0.020781      -0.124643      -0.034100      -0.155333       0.068509       0.086824             10.256253      10.092170      -3.517472       1.745556      10.605372      -4.173405      10.071217           0.000459
          187              N       6.933558       3.280955      15.346220      -0.203194      38.363686 0.51869770E+03  0.12510892E+05                                 9.543646                            7.389320       0.131052       2.071135                    0.999318      27.519528      75.427982       0.643289       0.394753      -1.098681       0.000823       0.095671      -0.093890       0.134048      -0.013363      -0.017443       0.037582       0.092534      -0.092942      -0.068529      -0.000857       0.069386             11.031451      13.197791      -2.566679      -0.361669      11.651034      -4.044822       8.245528           0.053169
          188              N      10.131429       6.704513      16.095022      -0.200559      35.518711 0.51518059E+03  0.12430747E+05                                 9.063160                            7.365174       0.091908       2.054425                    0.999513      27.664808      76.357016       0.642881       0.394855      -1.096329       0.105107      -0.079991       0.007875       0.132318       0.044407      -0.022283      -0.011019      -0.004937       0.118667      -0.065007       0.008007       0.057001             10.178416      13.950985      -0.740768      -2.766714       8.099645      -2.396147       8.484616           0.055287
          189              N      13.317866       5.102513       5.677361      -0.205557      35.302545 0.51728326E+03  0.12501319E+05                                 9.042289                            7.396507       0.034697       2.037123                    0.999234      27.768445      76.846837       0.639032       0.396603      -1.094495       0.112898      -0.058057       0.014214       0.127745       0.034831      -0.027227      -0.007579      -0.040102       0.127116      -0.065184       0.008638       0.056546             10.031635      13.154208      -1.220649      -2.431150       7.829472      -2.449778       9.111224           0.052039
          190              N       5.519498       6.151952       3.445760      -0.393335      40.643087 0.60846526E+03  0.15270700E+05                                 9.837875                            7.985357       0.129740       2.051557                    0.996188      29.622044      82.768674       0.621010       0.392992      -1.100115       0.090320      -0.088842      -0.030640       0.130343       0.108138       0.018275      -0.007244      -0.054788       0.186161      -0.144307       0.062143       0.082164             11.100797      10.360933       2.603910      -3.982866      11.363225      -4.613170      11.578232           0.000452
          191              N       7.556025       5.589504       2.394476      -0.399294      39.135047 0.59104660E+03  0.14709050E+05                                 9.517213                            7.814370       0.336863       2.111935                    0.997600      29.610279      82.074483       0.635251       0.387434      -1.105329      -0.102295      -0.031660       0.092604       0.141570      -0.023264       0.126002       0.024269      -0.109445      -0.102876      -0.166681       0.076540       0.090141             10.619699       8.784102      -3.813421      -0.356235      15.794635      -1.906867       7.280360           0.000291
          192              N       6.670734       4.197620       4.097261      -0.375142      39.339050 0.55360001E+03  0.13578821E+05                                 9.627323                            7.599431       0.237805       2.089097                    0.997998      29.105674      80.582175       0.638326       0.391199      -1.100606      -0.014939       0.097154      -0.086698       0.131067       0.019688       0.004288       0.115487       0.134827      -0.028203      -0.155298       0.061333       0.093965             11.042944      14.907455      -3.723495      -5.044511       9.237332       1.464417       8.984045           0.000622
          193              N       9.183870       1.153698       3.278655      -0.191489      37.754934 0.52335696E+03  0.12691178E+05                                 9.526408                            7.475471      -0.131092       1.982132                    0.999067      27.869462      77.379231       0.630800       0.400415      -1.091356       0.028996       0.122030      -0.049882       0.134983      -0.030749      -0.011262       0.034871       0.103412       0.044108      -0.077987       0.015276       0.062711             11.025499      11.620667      -3.564229      -1.752821      13.876350      -2.458255       7.579480           0.055542
          194              N       7.662612       9.401401       0.693806      -0.243997      36.902427 0.56112247E+03  0.13832663E+05                                 9.259006                            7.665564       0.013620       2.011456                    0.999388      28.818978      80.421522       0.632697       0.392701      -1.097739      -0.104078      -0.047349       0.103568       0.154275      -0.042610       0.028697       0.018495      -0.083791      -0.078897      -0.071657      -0.001643       0.073300             10.211729       9.943827      -0.628564      -3.019821      12.136908      -2.307066       8.554452           0.019308
          195              N       4.477807       4.049221      10.916863      -0.231329      36.872640 0.54409580E+03  0.13325834E+05                                 9.290236                            7.577297      -0.104481       1.977145                    0.999101      28.643114      79.980904       0.631979       0.395717      -1.094339       0.120111       0.053437      -0.066540       0.147342      -0.042095       0.039732      -0.007888      -0.046446       0.008693      -0.064515       0.003330       0.061185             10.214265      10.782845      -0.235763      -1.531817       8.751170      -4.470009      11.108780           0.033250
          196              N       6.574743       6.459448       7.346302      -0.388759      40.492200 0.58944643E+03  0.14681613E+05                                 9.831137                            7.858984       0.157271       2.061241                    0.996756      29.515321      82.253638       0.625831       0.392934      -1.099765      -0.097188       0.076214      -0.002821       0.123539       0.097059      -0.021286       0.018462      -0.085331       0.209486      -0.144573       0.068316       0.076257             11.312927      11.220296       2.083493      -4.385222       8.486871      -4.535169      14.231613           0.000759
          197              N       5.380441       8.168623       6.214637      -0.380939      40.326796 0.58952851E+03  0.14674817E+05                                 9.777981                            7.840658       0.207288       2.078017                    0.996970      29.362532      81.633156       0.629226       0.391049      -1.101790       0.006324      -0.077895       0.097636       0.125061       0.012989       0.006157       0.114215       0.111375      -0.141274      -0.154158       0.063211       0.090947             11.235979      17.935205      -2.629666      -3.277038       7.531690      -0.333496       8.241042           0.000334
          198              N       4.355370       6.986416       8.014725      -0.400593      38.485791 0.59338181E+03  0.14783446E+05                                 9.410596                            7.834086       0.278937       2.096934                    0.996822      29.551242      81.987054       0.633856       0.387859      -1.104897       0.100676       0.024939      -0.078981       0.130367      -0.015538       0.116300       0.020781      -0.124642      -0.034103      -0.155332       0.068509       0.086823             10.256244      10.092159      -3.517464       1.745551      10.605361      -4.173400      10.071211           0.000451
          199              N      13.109464      10.567871       5.806392      -0.203189      38.363204 0.51869024E+03  0.12510661E+05                                 9.543551                            7.389255       0.131072       2.071144                    0.999318      27.519329      75.427152       0.643294       0.394752      -1.098682      -0.000824      -0.095671       0.093885       0.134045      -0.013364      -0.017444       0.037580       0.092532      -0.092937      -0.068526      -0.000859       0.069385             11.031330      13.197665      -2.566639      -0.361684      11.650884      -4.044755       8.245440           0.053136
          200              N       9.911593       7.144313       5.057590      -0.200552      35.518339 0.51517403E+03  0.12430544E+05                                 9.063089                            7.365121       0.091921       2.054432                    0.999513      27.664613      76.356245       0.642884       0.394854      -1.096330      -0.105106       0.079990      -0.007875       0.132317       0.044407      -0.022283      -0.011019      -0.004937       0.118661      -0.065006       0.008007       0.056999             10.178331      13.950855      -0.740755      -2.766689       8.099587      -2.396131       8.484551           0.055273
          201              O       8.786804       7.753326      13.873998      -0.571638      45.097495 0.70281372E+03  0.18100962E+05                                10.183746                            8.329975      -0.032378       2.021380                    0.995289      29.132614      79.769178       0.642342       0.370236      -1.128047       0.014455       0.035519      -0.013672       0.040712      -0.007558      -0.015554      -0.026457       0.039428       0.049405      -0.043650       0.009096       0.034554             11.604525      11.003259       1.301493      -5.441214       6.982038      -1.444287      16.828279           0.062769
          202              O      10.152014       9.427302      13.269034      -0.531381      28.480934 0.45319667E+03  0.10431766E+05                                 7.248204                            6.515919       0.929456       2.342792                    0.999286      27.163290      69.707614       0.757424       0.351314      -1.145974      -0.022383       0.019199      -0.005805       0.030055      -0.011159       0.054067      -0.014243      -0.007361      -0.354237      -0.134129       0.051960       0.082169              7.426248       7.419011       2.359501       0.476436       8.821426       1.458443       6.038307           0.010256
          203              O       7.785962       9.773778      11.361068      -0.547510      30.665564 0.49664008E+03  0.11722479E+05                                 7.729474                            6.917885       0.698844       2.266195                    0.997966      27.716457      72.552138       0.718112       0.361357      -1.135395       0.036787      -0.013494       0.012916       0.041257       0.075535      -0.055975       0.035699      -0.049116       0.125483      -0.126451       0.057222       0.069229              8.019563       6.083897      -1.056228      -0.167917       7.634127       2.861915      10.340665           0.002092
          204              O       7.149978       8.860604       9.453102      -0.518604      37.079838 0.60692841E+03  0.15044575E+05                                 8.858613                            7.698649       0.188995       2.116161                    0.995275      27.644985      73.875079       0.674747       0.366204      -1.132947       0.024897       0.013996       0.021648       0.035839      -0.005658       0.032357      -0.020151       0.023052      -0.004129      -0.034907      -0.009106       0.044014              9.537227      10.457076      -1.856860       4.227090       7.048573      -0.595972      11.106033           0.101449
          205              O       8.178251       7.825502      17.774540      -0.567836      38.020994 0.64695810E+03  0.16311694E+05                                 9.004185                            7.931056       0.203726       2.092078                    0.997356      28.944658      78.270200       0.666294       0.364600      -1.133027      -0.020186      -0.035899      -0.002400       0.041255       0.000562      -0.022746      -0.036491       0.017846       0.015215      -0.044647       0.001035       0.043612              9.643283       9.180991       1.874514      -3.069186       7.405099      -1.905086      12.343759           0.074960
          206              O       6.912963       5.974416      17.795692      -0.543667      31.739355 0.51594659E+03  0.12256409E+05                                 7.850605                            7.012276       0.814451       2.312488                    0.996834      27.361111      71.120431       0.721445       0.357392      -1.142102       0.010710      -0.005571       0.010267       0.015847      -0.034611       0.060921       0.036757       0.013096      -0.291982      -0.131104       0.042823       0.088281              8.299183       7.905520       2.113514       1.775894       8.651391       2.781575       8.340637           0.002565
          207              O       5.095024       4.281335       0.530931      -0.520558      37.769028 0.62409099E+03  0.15585185E+05                                 8.975015                            7.816987       0.140952       2.097686                    0.995127      27.836819      74.773148       0.668005       0.367166      -1.131698      -0.031158      -0.011125      -0.027108       0.042772      -0.015514       0.025699      -0.021717       0.008954      -0.021768      -0.030092      -0.012397       0.042489              9.639946      10.789548      -2.510345       3.707711       7.801396      -1.181045      10.328894           0.114970
          208              O       9.107964       4.966779      19.695197      -0.523509      32.863625 0.52985637E+03  0.12707523E+05                                 8.168591                            7.211041       0.514233       2.219970                    0.995425      27.455643      72.388024       0.693960       0.368018      -1.130493      -0.020637      -0.004541      -0.004751       0.021658       0.075153      -0.048022       0.023487      -0.064115       0.151440      -0.123155       0.053264       0.069891              8.650946       6.264927      -0.983377      -0.609724       7.451650       2.930124      12.236261           0.003778
          209              O       4.898607       1.842273      16.687296      -0.546520      40.148128 0.62451855E+03  0.15627321E+05                                 9.436946                            7.837839       0.110018       2.075637                    0.996784      28.390145      76.797473       0.663572       0.368874      -1.128303       0.006813      -0.024102      -0.046500       0.052816       0.034408       0.032638      -0.011348      -0.008675      -0.030928      -0.053975       0.009915       0.044060             10.591365      13.925825       2.956933       2.701886      10.492655       1.012343       7.355615           0.069801
          210              O       8.978074      12.685397      15.291223      -0.548099      29.211412 0.48360887E+03  0.11312654E+05                                 7.359641                            6.732667       0.828556       2.294939                    0.999296      27.792069      71.869713       0.744946       0.351489      -1.145971       0.004817       0.000649      -0.020568       0.021134      -0.061550      -0.032980      -0.014824      -0.150413       0.187081      -0.134948       0.064290       0.070659              7.586420       6.858064      -1.811383      -0.700643       9.539266       2.426806       6.361928           0.010767
          211              O      14.690110       2.590673      13.945917      -0.524336      33.605784 0.56784952E+03  0.13850786E+05                                 8.301940                            7.471075       0.355010       2.163940                    0.995161      27.758358      73.707030       0.681241       0.368608      -1.130510      -0.003537      -0.018419       0.042261       0.046236      -0.001368       0.006371       0.031874       0.033772      -0.196754      -0.076901       0.026866       0.050035              8.704866      11.026834       2.429351      -0.631561       7.369682      -1.838960       7.718082           0.043939
          212              O      12.659898       2.531388      13.080775      -0.513614      30.732332 0.47849265E+03  0.11180373E+05                                 7.756892                            6.724014       0.487504       2.202282                    0.999167      27.194949      70.638671       0.739796       0.354334      -1.141912       0.010270       0.019897       0.030777       0.038060      -0.011898       0.026238      -0.035398      -0.003155       0.079315      -0.033953      -0.024799       0.058752              8.352339       6.774044       0.061192       1.115455       6.648920      -3.131799      11.634052           0.063352
          213              O       8.781820       1.351383      16.306549      -0.550689      39.050456 0.56966769E+03  0.13942136E+05                                 9.282268                            7.466470       0.107022       2.074655                    0.996672      28.313218      75.944156       0.681959       0.366978      -1.128849       0.012957       0.004179       0.036808       0.039245       0.015025       0.034542      -0.024065       0.031043      -0.085519      -0.058450       0.012310       0.046141             10.604088      16.446142      -0.535492       4.032778       7.372558      -1.050816       7.993564           0.072262
          214              O       9.547537       1.852097      18.345660      -0.539962      32.451056 0.58260658E+03  0.14319584E+05                                 8.079685                            7.577204       0.394105       2.159072                    0.996982      28.431513      76.084790       0.674337       0.369551      -1.128414       0.002771      -0.001361       0.004484       0.005444       0.021450      -0.021460      -0.004957      -0.209536       0.137991      -0.132380       0.047087       0.085293              8.177705       6.404600      -0.108581      -0.419894       7.792952       1.747741      10.335564           0.009844
          215              O      14.707489      11.685953      18.863899      -0.520793      41.286227 0.63563716E+03  0.15974305E+05                                 9.664382                            7.931592       0.053011       2.063802                    0.995981      28.155349      76.302418       0.656675       0.371144      -1.126684       0.039330       0.009833       0.004856       0.040830       0.009010      -0.009674      -0.018226      -0.015485      -0.068283      -0.030676      -0.000464       0.031140             11.090415      11.282549       5.829546      -2.048678      12.772704      -3.070841       9.215992           0.065617
          216              O      16.319202      12.757436      19.968066      -0.568928      30.300927 0.50578888E+03  0.11941397E+05                                 7.512480                            6.858200       0.940906       2.326961                    0.999441      27.987629      72.245739       0.743940       0.348724      -1.150493      -0.002691      -0.007127       0.001835       0.007836      -0.059313       0.070031       0.056571      -0.054989       0.044785      -0.128759       0.053814       0.074945              7.672304       6.439426       1.324616       1.971350       6.672502       0.854561       9.904985           0.010581
          217              O      11.256218       6.095500       7.278614      -0.571627      45.096940 0.70280315E+03  0.18100616E+05                                10.183655                            8.329906      -0.032365       2.021387                    0.995289      29.132413      79.768394       0.642345       0.370235      -1.128048      -0.014455      -0.035520       0.013672       0.040713      -0.007556      -0.015554      -0.026455       0.039425       0.049410      -0.043648       0.009092       0.034555             11.604417      11.003157       1.301486      -5.441157       6.981984      -1.444281      16.828109           0.062748
          218              O       9.891008       4.421524       7.883578      -0.531380      28.480926 0.45319656E+03  0.10431762E+05                                 7.248199                            6.515915       0.929465       2.342794                    0.999286      27.163313      69.707663       0.757425       0.351314      -1.145975       0.022385      -0.019198       0.005804       0.030055      -0.011160       0.054065      -0.014242      -0.007358      -0.354226      -0.134125       0.051957       0.082168              7.426243       7.419005       2.359496       0.476437       8.821418       1.458443       6.038305           0.010223
          219              O      12.257060       4.075048       9.791544      -0.547518      30.665761 0.49664415E+03  0.11722602E+05                                 7.729515                            6.917920       0.698840       2.266192                    0.997966      27.716527      72.552451       0.718109       0.361357      -1.135394      -0.036785       0.013494      -0.012917       0.041256       0.075537      -0.055977       0.035699      -0.049115       0.125483      -0.126453       0.057222       0.069231              8.019607       6.083929      -1.056235      -0.167914       7.634163       2.861931      10.340728           0.002087
          220              O      12.893044       4.988222      11.699510      -0.518603      37.079822 0.60692817E+03  0.15044572E+05                                 8.858623                            7.698657       0.189008       2.116164                    0.995275      27.644964      73.875108       0.674745       0.366205      -1.132946      -0.024899      -0.013996      -0.021651       0.035842      -0.005665       0.032355      -0.020148       0.023043      -0.004141      -0.034901      -0.009111       0.044012              9.537238      10.457085      -1.856861       4.227095       7.048582      -0.595970      11.106047           0.101479
          221              O      11.864771       6.023324       3.378072      -0.567827      38.020611 0.64694991E+03  0.16311432E+05                                 9.004115                            7.930998       0.203739       2.092084                    0.997356      28.944508      78.269591       0.666298       0.364600      -1.133028       0.020186       0.035901       0.002401       0.041256       0.000566      -0.022746      -0.036491       0.017845       0.015223      -0.044645       0.001031       0.043615              9.643205       9.180918       1.874499      -3.069158       7.405045      -1.905072      12.343652           0.074929
          222              O      13.130059       7.874410       3.356920      -0.543666      31.739140 0.51594210E+03  0.12256274E+05                                 7.850564                            7.012240       0.814472       2.312496                    0.996834      27.361033      71.120109       0.721447       0.357391      -1.142102      -0.010711       0.005573      -0.010266       0.015848      -0.034612       0.060921       0.036757       0.013094      -0.291981      -0.131104       0.042823       0.088281              8.299138       7.905475       2.113498       1.775883       8.651344       2.781559       8.340594           0.002544
          223              O      14.947998       9.567491      20.621681      -0.520556      37.768909 0.62408842E+03  0.15585096E+05                                 8.974968                            7.816948       0.140969       2.097692                    0.995127      27.836810      74.772919       0.668010       0.367164      -1.131701       0.031157       0.011129       0.027106       0.042771      -0.015506       0.025703      -0.021722       0.008964      -0.021758      -0.030098      -0.012392       0.042490              9.639895      10.789491      -2.510334       3.707688       7.801358      -1.181041      10.328836           0.114974
          224              O      10.935058       8.882047       1.457415      -0.523512      32.863372 0.52985136E+03  0.12707372E+05                                 8.168547                            7.211006       0.514254       2.219978                    0.995425      27.455548      72.387656       0.693962       0.368018      -1.130493       0.020640       0.004543       0.004749       0.021661       0.075153      -0.048020       0.023485      -0.064115       0.151435      -0.123154       0.053264       0.069890              8.650896       6.264896      -0.983371      -0.609718       7.451607       2.930102      12.236187           0.003765
          225              O      15.144415      12.006553       4.465316      -0.546506      40.147458 0.62450598E+03  0.15626922E+05                                 9.436834                            7.837753       0.110036       2.075646                    0.996784      28.389885      76.796481       0.663577       0.368874      -1.128304      -0.006815       0.024104       0.046501       0.052818       0.034407       0.032638      -0.011344      -0.008671      -0.030935      -0.053972       0.009910       0.044062             10.591228      13.925616       2.956901       2.701847      10.492530       1.012342       7.355538           0.069765
          226              O      11.064948       1.163429       5.861389      -0.548104      29.211510 0.48361097E+03  0.11312718E+05                                 7.359668                            6.732690       0.828556       2.294938                    0.999296      27.792091      71.869867       0.744943       0.351490      -1.145970      -0.004820      -0.000649       0.020565       0.021132      -0.061548      -0.032980      -0.014826      -0.150409       0.187072      -0.134945       0.064286       0.070659              7.586446       6.858090      -1.811392      -0.700647       9.539300       2.426815       6.361949           0.010689
          227              O       5.352912      11.258153       7.206695      -0.524335      33.606012 0.56785458E+03  0.13850944E+05                                 8.301989                            7.471118       0.354968       2.163926                    0.995161      27.758441      73.707415       0.681237       0.368608      -1.130509       0.003535       0.018417      -0.042263       0.046237      -0.001367       0.006370       0.031874       0.033773      -0.196769      -0.076905       0.026867       0.050038              8.704918      11.026892       2.429369      -0.631571       7.369730      -1.838978       7.718132           0.043909
          228              O       7.383124      11.317438       8.071837      -0.513609      30.732313 0.47849226E+03  0.11180360E+05                                 7.756883                            6.724007       0.487500       2.202281                    0.999167      27.194961      70.638666       0.739797       0.354334      -1.141913      -0.010268      -0.019898      -0.030776       0.038059      -0.011901       0.026242      -0.035396      -0.003159       0.079316      -0.033951      -0.024803       0.058754              8.352329       6.774039       0.061189       1.115459       6.648911      -3.131793      11.634037           0.063320
          229              O      11.261202      12.497443       4.846063      -0.550674      39.049585 0.56965273E+03  0.13941671E+05                                 9.282119                            7.466362       0.107033       2.074663                    0.996672      28.312917      75.942966       0.681965       0.366977      -1.128850      -0.012957      -0.004180      -0.036809       0.039247       0.015023       0.034541      -0.024062       0.031048      -0.085513      -0.058445       0.012304       0.046141             10.603905      16.445828      -0.535476       4.032705       7.372443      -1.050794       7.993443           0.072211
          230              O      10.495485      11.996729       2.806952      -0.539963      32.450551 0.58259471E+03  0.14319215E+05                                 8.079594                            7.577121       0.394142       2.159087                    0.996982      28.431294      76.083926       0.674342       0.369550      -1.128415      -0.002764       0.001359      -0.004487       0.005442       0.021449      -0.021464      -0.004960      -0.209536       0.137987      -0.132380       0.047086       0.085295              8.177611       6.404531      -0.108581      -0.419893       7.792858       1.747719      10.335445           0.009806
          231              O       5.335533       2.162873       2.288713      -0.520791      41.285682 0.63562707E+03  0.15973982E+05                                 9.664290                            7.931523       0.053043       2.063815                    0.995982      28.155139      76.301581       0.656679       0.371144      -1.126685      -0.039327      -0.009837      -0.004856       0.040829       0.009007      -0.009676      -0.018225      -0.015483      -0.068267      -0.030672      -0.000464       0.031135             11.090301      11.282446       5.829489      -2.048635      12.772575      -3.070782       9.215882           0.065610
          232              O       3.723820       1.091390       1.184546      -0.568937      30.301614 0.50580358E+03  0.11941835E+05                                 7.512605                            6.858310       0.940891       2.326951                    0.999441      27.987920      72.246847       0.743932       0.348725      -1.150492       0.002695       0.007126      -0.001832       0.007835      -0.059313       0.070030       0.056571      -0.054989       0.044782      -0.128758       0.053814       0.074944              7.672434       6.439520       1.324645       1.971381       6.672621       0.854574       9.905162           0.010565

******************************************************
Auxiliary information for the entire system
The total spin magnetic moment of the unit cell is   7.398209
The total net atomic charge of the unit cell is   -0.000004
Accuracy of reproducing the electrostatic potential in the unit cell:
  The inner radius (bohr) =    5.0000
  The outer radius (bohr) =   12.0000
  Valid grid points have density less than (e/(bohr^3)) =    0.0001
  The number of valid grid points were=        19007
  The rms potential error without charges in kcal/mol is=      8.79694
  The rms potential error with partial charges in kcal/mol is=      1.11679
  The RRMSE value at monopole order=      0.12695
  The rms potential error with partial charges and cloud penetration in kcal/mol is=      1.12668
  The RRMSE value at monopole order with cloud penetration is=      0.12808
  The rms potential error with partial charges and atomic dipoles in kcal/mol is=      0.55699
  The RRMSE value at dipole order=      0.06332
  The rms potential error with partial charges, atomic dipoles and cloud penetration in kcal/mol is=      0.56084
  The RRMSE value at dipole order with cloud penetration=      0.06375

******************************************************
The electron densities and ab initio electrostatic potential were computed in VASP using the PBE functional and
projector augmented wave method. See the main text of the journal article for a description of computational details.
The atomic charges, dipoles, and quadrupoles were computed with the DDEC6 method as described in
(a) T. A. Manz and N. Gabaldon Limas, RSC Adv. 6 (2016) 47771-47801 DOI: 10.1039/c6ra04656h
(b) N. Gabaldon Limas and T. A. Manz, RSC Adv. 8 (2018) 2678-2707 DOI: 10.1039/c7ra11829e.
For each atom in the material, the electron cloud parameters were fit to the spherically averaged atom-in-material
electron density using radial positions for which this density was between 10^-4 and 10^-2 electrons per cubic bohr.
The polarizabilities, dispersion coefficients, and quantum Drude oscillator (QDO) parameters were fit using the MCLF method.
The magnetic structure of the system was optimized in VASP from the default ferromagnetic initial guess using spin polarization.
The atomic spin moments (ASMs) were computed on this optimized magnetic structure using the DDEC6 partition as inputs
to the method of T. A. Manz and D. S. Sholl, J. Chem. Theory Comput. 7 (2011) 4146-4164 DOI: 10.1021/ct200539n.
The RMSE and RRMSE were computed using a uniform grid with Ewald summation.
