# Supplementary material for: A collection of forcefield precursors for metal–organic frameworks
Source: RSC Adv. 2019 Nov 13;9(63):36492–507. doi: 10.1039/c9ra07327b (PMC9075174; doi:10.1039/c9ra07327b)
Supplement: RA-009-C9RA07327B-s3881 [file RA-009-C9RA07327B-s3881.xyz]

  230
jmolscript: load "" {1 1 1} spacegroup "x,y,z" unitcell [{      7.623300     0.000000     0.000000 }, {     -2.929904    12.692831     0.000000 }, {      0.000000     0.000000    29.191000 }]
Cd     6.231670     2.286994     0.288115     1.116999
Cd     3.657014     2.404403     3.066223     0.995100
Cd     3.738328     4.059421    14.883615     1.116998
Cd     6.312984     3.942013    17.661723     0.995100
Cd    -1.538274    10.405837    28.902885     1.116999
Cd     1.036382    10.288428    26.124777     0.995100
Cd     0.955068     8.633410    14.307385     1.116998
Cd    -1.619588     8.750818    11.529277     0.995100
Cd     3.811650     0.000000     0.000000     1.106597
Cd    -1.464952     6.346416    14.595500     1.106597
H      5.524602     6.255027     4.358216     0.121796
H      2.385207     6.939171     3.494163     0.119418
H      1.282349     8.325228     4.971227     0.113312
H     -0.642311    10.698787     4.191828     0.127509
H      2.443447    10.131418     3.508758     0.119688
H      3.562024     8.763131     4.994580     0.122391
H      3.228709     0.041886     5.201836     0.087556
H      1.285160    11.443856     6.807341     0.132173
H      0.041087     0.574985     6.010427     0.125377
H      6.593109     1.801113     4.404922     0.091582
H      2.281836    10.147918     8.126774     0.129124
H      3.354937     8.953523     9.723522     0.087419
H     -0.948154    10.861255     9.084239     0.092447
H     -1.962357    12.190195     7.519602     0.130250
H      3.776880     2.462409     0.551710     0.543950
H      4.445396     0.091388    18.953716     0.121796
H      4.654887    12.100076    18.089663     0.119418
H     -1.865555    10.714019    19.566727     0.113311
H      0.059105     8.340459    18.787328     0.127510
H      4.596647     8.907829    18.104258     0.119689
H      3.478070    10.276116    19.590080     0.122391
H     -0.882011     6.304529    19.797336     0.087556
H      5.754934     7.595390    21.402841     0.132172
H      2.305611     5.771430    20.605927     0.125377
H      3.376889     4.545303    19.000422     0.091582
H      4.758258     8.891328    22.722274     0.129125
H      3.685157    10.085724    24.319022     0.087419
H      0.364948     8.177991    23.679739     0.092447
H      1.379151     6.849052    22.115102     0.130250
H      6.193118     3.884006    15.147210     0.543948
H     -0.831206     6.437804    24.832784     0.121796
H      2.308189     5.753660    25.696837     0.119418
H      3.411047     4.367603    24.219773     0.113312
H      5.335707     1.994044    24.999172     0.127509
H      2.249949     2.561413    25.682242     0.119689
H      1.131372     3.929700    24.196420     0.122391
H      1.464687    12.650945    23.989164     0.087556
H      3.408236     1.248975    22.383659     0.132173
H      4.652309    12.117846    23.180573     0.125377
H     -1.899713    10.891718    24.786078     0.091582
H      2.411560     2.544913    21.064226     0.129124
H      1.338459     3.739308    19.467478     0.087418
H      5.641550     1.831576    20.106761     0.092447
H      6.655753     0.502636    21.671398     0.130250
H      0.916516    10.230422    28.639290     0.543950
H      0.248000    12.601443    10.237284     0.121796
H      0.038509     0.592755    11.101337     0.119418
H      6.558951     1.978812     9.624273     0.113311
H      4.634291     4.352372    10.403672     0.127510
H      0.096749     3.785002    11.086742     0.119689
H      1.215326     2.416715     9.600920     0.122391
H      5.575407     6.388302     9.393664     0.087556
H     -1.061538     5.097441     7.788159     0.132172
H      2.387785     6.921401     8.585073     0.125376
H      1.316507     8.147528    10.190578     0.091582
H     -0.064862     3.801503     6.468726     0.129124
H      1.008239     2.607107     4.871978     0.087418
H      4.328448     4.514840     5.511261     0.092447
H      3.314245     5.843779     7.075898     0.130250
H     -1.499722     8.808825    14.043790     0.543949
C     -0.514732     7.421498     4.791995    -0.094879
C     -1.194143     6.381955     4.185697    -0.135643
C     -0.527541     5.525189     3.318141    -0.039736
C      0.832551     5.746045     3.053671     0.012332
C      1.483992     6.794472     3.672812    -0.105294
C      0.828646     7.632199     4.549709    -0.116944
C      6.313655     4.412028     2.660760     0.638542
C      1.641825     4.885471     2.088908     0.577024
C     -2.247492     9.611012     4.733321    -0.047662
C     -1.555952    10.594706     4.051711    -0.152826
C     -2.220152    11.431164     3.158174    -0.039548
C      4.023186    11.269965     2.964346    -0.065356
C      3.354687    10.255807     3.650626    -0.075630
C      4.020062     9.430773     4.537157    -0.109234
C     -1.376843    12.454206     2.437740     0.635136
C      3.225591    12.188926     2.073437     0.598285
C      4.140063     0.145968     5.355673     0.101958
C      1.797725    12.056920     6.330652    -0.177427
C      3.147774    12.182579     6.599793     0.108988
C      6.757425     0.435364     5.857466    -0.179205
C      6.103471     1.177895     4.891536     0.093979
C      3.831090    11.335967     7.618559     0.103040
C      3.174261    10.330695     8.311845    -0.182959
C      3.831914     9.608473     9.267267     0.097110
C     -1.851068    10.730519     8.905298     0.102474
C     -2.454054    11.526360     7.945498    -0.186129
C     -0.068474    11.617748    19.387495    -0.094879
C      0.610937    12.657291    18.781197    -0.135642
C      2.874239     0.821226    17.913641    -0.039736
C      1.514147     0.600371    17.649171     0.012332
C     -2.067198    12.244774    18.268312    -0.105295
C     -1.411852    11.407047    19.145209    -0.116944
C      3.656343     1.934387    17.256260     0.638541
C      0.704873     1.460945    16.684408     0.577026
C      1.664286     9.428235    19.328821    -0.047662
C      0.972746     8.444540    18.647211    -0.152826
C      1.636946     7.608083    17.753674    -0.039549
C      3.016908     7.769282    17.559846    -0.065356
C      3.685407     8.783439    18.246126    -0.075630
C      3.020032     9.608473    19.132657    -0.109234
C      0.793637     6.585041    17.033240     0.635136
C      3.814503     6.850321    16.668937     0.598285
C      5.829935     6.200448    19.951173     0.101958
C      5.242369     6.982326    20.926152    -0.177426
C      3.892320     6.856667    21.195293     0.108987
C      3.212573     5.911051    20.452966    -0.179205
C      3.866527     5.168521    19.487036     0.093980
C      3.209004     7.703279    22.214059     0.103040
C      3.865833     8.708551    22.907345    -0.182959
C      3.208180     9.430773    23.862767     0.097110
C      1.267862     8.308727    23.500798     0.102474
C      1.870848     7.512887    22.540998    -0.186129
C      5.208128     5.271333    24.399005    -0.094880
C      5.887539     6.310876    25.005303    -0.135643
C      5.220937     7.167642    25.872859    -0.039736
C      3.860845     6.946786    26.137329     0.012333
C      3.209404     5.898359    25.518188    -0.105294
C      3.864750     5.060632    24.641291    -0.116944
C     -1.620259     8.280803    26.530240     0.638542
C      3.051571     7.807360    27.102092     0.577022
C     -0.682412     3.081819    24.457679    -0.047662
C      6.249348     2.098125    25.139289    -0.152826
C      6.913548     1.261667    26.032826    -0.039548
C      0.670210     1.422866    26.226654    -0.065356
C      1.338709     2.437024    25.540374    -0.075630
C      0.673334     3.262058    24.653843    -0.109234
C      6.070239     0.238625    26.753260     0.635136
C      1.467805     0.503905    27.117563     0.598285
C      0.553333    12.546863    23.835327     0.101958
C      2.895671     0.635911    22.860348    -0.177427
C      1.545622     0.510252    22.591207     0.108987
C     -2.064029    12.257467    23.333534    -0.179205
C     -1.410075    11.514936    24.299464     0.093979
C      0.862306     1.356864    21.572441     0.103040
C      1.519135     2.362136    20.879155    -0.182959
C      0.861482     3.084358    19.923733     0.097110
C      6.544464     1.962312    20.285702     0.102474
C      7.147450     1.166471    21.245502    -0.186129
C      4.761870     1.075083     9.803505    -0.094879
C      4.082459     0.035540    10.409803    -0.135642
C      1.819157    11.871605    11.277359    -0.039736
C      3.179249    12.092460    11.541829     0.012332
C      6.760594     0.448057    10.922688    -0.105295
C      6.105248     1.285784    10.045791    -0.116944
C      1.037053    10.758444    11.934740     0.638541
C      3.988523    11.231886    12.506592     0.577026
C      3.029110     3.264596     9.862179    -0.047662
C      3.720650     4.248291    10.543789    -0.152826
C      3.056450     5.084748    11.437326    -0.039549
C      1.676488     4.923549    11.631154    -0.065356
C      1.007989     3.909392    10.944874    -0.075630
C      1.673364     3.084358    10.058343    -0.109234
C      3.899759     6.107790    12.157760     0.635136
C      0.878893     5.842510    12.522063     0.598285
C     -1.136539     6.492383     9.239827     0.101958
C     -0.548973     5.710505     8.264848    -0.177426
C      0.801076     5.836164     7.995707     0.108987
C      1.480823     6.781780     8.738034    -0.179205
C      0.826869     7.524310     9.703964     0.093980
C      1.484392     4.989552     6.976941     0.103040
C      0.827563     3.984280     6.283655    -0.182959
C      1.485216     3.262058     5.328233     0.097110
C      3.425534     4.384104     5.690202     0.102474
C      2.822548     5.179944     6.650002    -0.186129
S     -1.384310     8.539356     5.851920     0.970799
S      0.801104    10.499891    20.447420     0.970799
S      6.077706     4.153475    23.339080     0.970799
S      3.892292     2.192940     8.743580     0.970799
N      4.799219     1.042081     4.620643    -0.243654
N      5.118404     9.784903     9.584281    -0.229447
N      5.170779     5.304334    19.216143    -0.243654
N      1.921690     9.254343    24.179781    -0.229447
N     -0.105823    11.650750    24.570357    -0.243654
N     -0.425008     2.907928    19.606719    -0.229447
N     -0.477383     7.388497     9.974857    -0.243654
N      2.771706     3.438488     5.011219    -0.229447
O      5.412143     3.895430     3.318433    -0.572874
O     -0.982766     4.151825     1.482611    -0.551578
O      1.772393     3.692345     2.311635    -0.627356
O      2.090294     5.492188     1.112177    -0.528866
O     -1.119683    12.228527     1.198582    -0.621278
O      2.016949     0.694298     3.106214    -0.506590
O      6.711062     0.563562     1.740367    -0.569113
O      2.074176    11.817026     1.747373    -0.571725
O     -0.396781     9.311461     6.557466    -0.530611
O      5.243680     7.802283     6.584030    -0.529751
O      4.107010     2.013083     0.923603    -1.057740
O      4.557855     2.450986    17.913933    -0.572874
O      3.329464     2.194590    16.078111    -0.551578
O      0.574305     2.654071    16.907135    -0.627356
O      0.256404     0.854228    15.707677    -0.528868
O      0.536477     6.810719    15.794082    -0.621278
O      0.329749     5.652118    17.701714    -0.506590
O      3.258936     5.782854    16.335867    -0.569112
O      4.965918     7.222221    16.342873    -0.571725
O     -0.186425     9.727786    21.152966    -0.530612
O      1.796414    11.236963    21.179530    -0.529752
O      5.862988     4.333333    15.519103    -1.057739
O     -0.718747     8.797401    25.872567    -0.572874
O     -1.947138     8.541006    27.708389    -0.551578
O      2.921003     9.000486    26.879365    -0.627356
O      2.603102     7.200643    28.078823    -0.528865
O      5.813079     0.464304    27.992418    -0.621278
O      2.676447    11.998533    26.084786    -0.506590
O     -2.017666    12.129269    27.450633    -0.569113
O      2.619220     0.875805    27.443627    -0.571725
O      5.090177     3.381370    22.633534    -0.530611
O     -0.550284     4.890548    22.606970    -0.529751
O      0.586386    10.679748    28.267397    -1.057740
O      0.135541    10.241845    11.277067    -0.572874
O      1.363932    10.498241    13.112889    -0.551578
O      4.119091    10.038760    12.283865    -0.627356
O      4.436992    11.838603    13.483323    -0.528867
O      4.156919     5.882112    13.396918    -0.621278
O      4.363647     7.040713    11.489286    -0.506590
O      1.434460     6.909977    12.855133    -0.569112
O     -0.272522     5.470610    12.848127    -0.571725
O      4.879821     2.965045     8.038034    -0.530612
O      2.896982     1.455868     8.011470    -0.529752
O     -1.169592     8.359498    13.671897    -1.057740

The following XYZ coordinates are in angstroms. Other properties are in atomic units.
The sperically averaged electron density of each atom fit to a function of the form exp(a - br)
eigen_1, eigen_2 and eigen_3 are the three eigenvalues of traceless quadrupole moment tensor
  atom number  atomic symbol              X              Y              Z     net charge C6 coefficient C8 coefficient C10 coefficient fluctuating dipole atomic polarizability isotropic forcefield polarizability              a              b squared Pearson coefficient          <r^3>          <r^4>         wp_QDO          m_QDO          q_QDO       dipole_x       dipole_y       dipole_z         dipole            Qxy            Qxz            Qyz     Q(x^2-y^2)  Q(3z^2 - R^2)        eigen_1        eigen_2        eigen_3 static polarizability      alpha(xx)      alpha(xy)      alpha(xz)      alpha(yy)      alpha(yz)      alpha(zz) atomic spin moment
            1             Cd       6.231670       2.286994       0.288115       1.116999     113.570554 0.29575283E+04  0.10207763E+06                                17.679344                           16.740536       1.017095       2.078669                    0.998914      70.745223     180.460004       0.499417       0.355338      -1.218060       0.065310      -0.000830       0.016681       0.067411       0.013164      -0.004635      -0.088986       0.155670      -0.168478      -0.142137       0.033857       0.108280             18.352476      14.449682       1.161317       0.047486      18.732025       5.164997      21.875720          -0.000013
            2             Cd       3.657014       2.404403       3.066223       0.995100     172.696750 0.43402971E+04  0.16426275E+06                                23.407688                           20.442901       0.979007       2.031803                    0.997350      75.465627     199.121748       0.448218       0.361075      -1.217753      -0.040257       0.018228      -0.131285       0.138523       0.063776      -0.017869       0.025859       0.026450      -0.153822      -0.077291      -0.013524       0.090815             26.030320      24.601280      -2.899897      -0.263760      26.024958       3.695245      27.464721           0.000000
            3             Cd       3.738328       4.059421      14.883615       1.116998     113.570510 0.29575274E+04  0.10207759E+06                                17.679341                           16.740536       1.017094       2.078669                    0.998914      70.745200     180.459940       0.499417       0.355338      -1.218060      -0.065310       0.000830       0.016682       0.067412       0.013163       0.004635       0.088985       0.155671      -0.168480      -0.142137       0.033856       0.108281             18.352472      14.449679       1.161318      -0.047486      18.732021      -5.164995      21.875717          -0.000032
            4             Cd       6.312984       3.942013      17.661723       0.995100     172.696673 0.43402950E+04  0.16426264E+06                                23.407672                           20.442888       0.979007       2.031803                    0.997350      75.465592     199.121615       0.448219       0.361074      -1.217754       0.040257      -0.018229      -0.131285       0.138524       0.063776       0.017869      -0.025858       0.026450      -0.153821      -0.077290      -0.013525       0.090815             26.030301      24.601259      -2.899891       0.263756      26.024938      -3.695241      27.464706          -0.000013
            5             Cd      -1.538274      10.405837      28.902885       1.116999     113.570577 0.29575289E+04  0.10207766E+06                                17.679347                           16.740539       1.017095       2.078669                    0.998914      70.745224     180.460016       0.499417       0.355338      -1.218060      -0.065310       0.000830      -0.016681       0.067411       0.013163      -0.004635      -0.088986       0.155670      -0.168478      -0.142137       0.033857       0.108280             18.352480      14.449684       1.161318       0.047487      18.732029       5.165000      21.875725          -0.000013
            6             Cd       1.036382      10.288428      26.124777       0.995100     172.696743 0.43402969E+04  0.16426274E+06                                23.407687                           20.442900       0.979007       2.031803                    0.997350      75.465625     199.121739       0.448218       0.361075      -1.217753       0.040257      -0.018229       0.131285       0.138523       0.063776      -0.017869       0.025859       0.026449      -0.153822      -0.077290      -0.013524       0.090815             26.030319      24.601281      -2.899898      -0.263760      26.024958       3.695244      27.464718          -0.000003
            7             Cd       0.955068       8.633410      14.307385       1.116998     113.570523 0.29575278E+04  0.10207761E+06                                17.679343                           16.740537       1.017094       2.078669                    0.998914      70.745204     180.459954       0.499417       0.355338      -1.218060       0.065310      -0.000830      -0.016682       0.067412       0.013163       0.004635       0.088985       0.155671      -0.168480      -0.142137       0.033856       0.108281             18.352474      14.449681       1.161319      -0.047486      18.732022      -5.164996      21.875718          -0.000032
            8             Cd      -1.619588       8.750818      11.529277       0.995100     172.696674 0.43402949E+04  0.16426263E+06                                23.407673                           20.442889       0.979007       2.031803                    0.997350      75.465592     199.121618       0.448219       0.361074      -1.217754      -0.040258       0.018229       0.131285       0.138524       0.063776       0.017869      -0.025858       0.026450      -0.153821      -0.077290      -0.013525       0.090815             26.030303      24.601260      -2.899892       0.263757      26.024940      -3.695242      27.464708          -0.000009
            9             Cd       3.811650       0.000000       0.000000       1.106597     151.808222 0.38055223E+04  0.13970717E+06                                22.211677                           19.659957       0.591589       1.949393                    0.997190      72.522839     189.977772       0.438046       0.380875      -1.198676       0.000000      -0.000000      -0.000000       0.000000      -0.015227      -0.015192       0.028724      -0.086096      -0.012308      -0.046752      -0.015536       0.062288             24.833116      25.697871       1.899869       3.677587      18.726325       4.332687      30.075153          -0.000015
           10             Cd      -1.464952       6.346416      14.595500       1.106597     151.808247 0.38055228E+04  0.13970719E+06                                22.211675                           19.659954       0.591589       1.949393                    0.997190      72.522833     189.977748       0.438046       0.380875      -1.198676       0.000000       0.000000      -0.000000       0.000000      -0.015227       0.015192      -0.028724      -0.086095      -0.012308      -0.046752      -0.015536       0.062288             24.833114      25.697865       1.899867      -3.677579      18.726322      -4.332682      30.075156          -0.000027
           11              H       5.524602       6.255027       4.358216       0.121796       0.988072 0.72423429E+01  0.70137032E+02                                 1.703161                            1.623349      -1.229956       2.301635                    0.995418       3.638726      10.495950       0.463513       1.364508      -0.689852      -0.038420      -0.006885       0.003955       0.039232       0.001513      -0.000013       0.001001       0.021927      -0.010304      -0.009514      -0.003271       0.012785              1.728114       2.254922       0.127955      -0.198766       1.528035       0.030017       1.401385           0.000007
           12              H       2.385207       6.939171       3.494163       0.119418       1.008859 0.74181891E+01  0.71742658E+02                                 1.687762                            1.614580      -0.942317       2.438926                    0.998192       3.455225       9.723510       0.480589       1.317809      -0.701019       0.036687       0.005307      -0.013444       0.039432       0.001542      -0.006343       0.006937       0.014925      -0.032155      -0.015961       0.001536       0.014425              1.704244       2.209705       0.191037      -0.150719       1.504384       0.030896       1.398644           0.000003
           13              H       1.282349       8.325228       4.971227       0.113312       0.957730 0.68029056E+01  0.64845019E+02                                 1.667138                            1.571716      -1.033548       2.386841                    0.997337       3.607058      10.315460       0.471888       1.361711      -0.690349       0.022555       0.027040       0.016574       0.038918       0.009504       0.003644       0.007283       0.003300      -0.019046      -0.010997      -0.004446       0.015443              1.707995       1.712290       0.372466       0.116500       1.947532       0.303402       1.464163           0.000007
           14              H      -0.642311      10.698787       4.191828       0.127509       0.936369 0.68187563E+01  0.65317556E+02                                 1.672884                            1.598998      -1.133398       2.355906                    0.995683       3.611942      10.503180       0.454736       1.406118      -0.681859       0.038848       0.005772       0.004336       0.039513       0.002154      -0.000983      -0.003982       0.017863      -0.015764      -0.009841      -0.002101       0.011942              1.702575       2.235319       0.101165       0.167675       1.476138      -0.042242       1.396267           0.000004
           15              H       2.443447      10.131418       3.508758       0.119688       0.999374 0.73462692E+01  0.71187408E+02                                 1.699685                            1.623161      -1.058238       2.382446                    0.996944       3.569469      10.200760       0.469983       1.344893      -0.694395      -0.038001      -0.008534      -0.008390       0.039841       0.005659       0.001511      -0.003450       0.015154      -0.026714      -0.011185      -0.002729       0.013914              1.722301       2.233440       0.146237       0.129370       1.511147      -0.071494       1.422315           0.000002
           16              H       3.562024       8.763131       4.994580       0.122391       0.937290 0.66398098E+01  0.63001751E+02                                 1.654701                            1.561814      -1.058783       2.383477                    0.997167       3.568022      10.230385       0.468571       1.377635      -0.687316      -0.022795      -0.027532       0.016775       0.039484       0.008517      -0.004855      -0.007788       0.003667      -0.018509      -0.011104      -0.004256       0.015360              1.696754       1.693281       0.347927      -0.135360       1.891489      -0.335707       1.505491           0.000008
           17              H       3.228709       0.041886       5.201836       0.087556       1.015386 0.70863061E+01  0.68278879E+02                                 1.735167                            1.604019      -1.012925       2.388327                    0.996809       3.730817      10.747507       0.466885       1.361539      -0.689968      -0.044977      -0.004736      -0.000467       0.045228       0.005979      -0.005032      -0.007621       0.016420      -0.022498      -0.013751      -0.002447       0.016198              1.812117       2.498238       0.110051       0.286066       1.444461       0.022495       1.493653           0.000006
           18              H       1.285160      11.443856       6.807341       0.132173       0.853209 0.60582977E+01  0.56358617E+02                                 1.573043                            1.508907      -1.054686       2.395288                    0.997075       3.498232      10.034018       0.467187       1.409306      -0.681279      -0.021355      -0.022612       0.020567       0.037287       0.002354      -0.003155      -0.011492       0.011162      -0.005364      -0.014826       0.003381       0.011445              1.590570       1.622865       0.238299      -0.125027       1.648160      -0.255444       1.500684           0.000008
           19              H       0.041087       0.574985       6.010427       0.125377       0.886015 0.63559973E+01  0.59713748E+02                                 1.600943                            1.535337      -1.007835       2.412989                    0.997096       3.516588      10.066048       0.468771       1.390768      -0.684999       0.034869       0.004735       0.007062       0.035891       0.002964       0.004213      -0.006138       0.018105      -0.014591      -0.012970       0.000342       0.012628              1.629101       2.037235       0.114533       0.156091       1.446567      -0.063193       1.403501           0.000008
           20              H       6.593109       1.801113       4.404922       0.091582       0.979808 0.69254944E+01  0.66547869E+02                                 1.712832                            1.600238      -1.146697       2.330235                    0.995115       3.764094      10.935763       0.459699       1.386595      -0.684763       0.027510       0.030488      -0.024643       0.047892       0.009718      -0.003038      -0.009667       0.010417      -0.010667      -0.014424      -0.001603       0.016027              1.767215       1.699548       0.368849      -0.189602       1.950722      -0.359813       1.651376           0.000004
           21              H       2.281836      10.147918       8.126774       0.129124       0.874929 0.62590868E+01  0.58496451E+02                                 1.579954                            1.518299      -0.977210       2.429870                    0.997597       3.456593       9.823745       0.474518       1.381132      -0.687145      -0.034552      -0.006247      -0.006647       0.035736       0.004014       0.003363      -0.006801       0.016008      -0.014673      -0.013190       0.001575       0.011615              1.602464       1.993695       0.124030       0.186084       1.423158      -0.057099       1.390540           0.000008
           22              H       3.354937       8.953523       9.723522       0.087419       0.991464 0.68456261E+01  0.65662034E+02                                 1.734125                            1.595685      -1.186832       2.311372                    0.994645       3.796924      11.060841       0.457818       1.394801      -0.683003      -0.025112      -0.029668       0.023613       0.045479       0.008396      -0.001626      -0.010598       0.009559      -0.018060      -0.015499       0.000312       0.015187              1.811948       1.742961       0.432836      -0.210826       2.049924      -0.403375       1.642959           0.000003
           23              H      -0.948154      10.861255       9.084239       0.092447       1.010386 0.70123227E+01  0.67399051E+02                                 1.732038                            1.597659      -1.025724       2.386398                    0.996803       3.697052      10.642266       0.466849       1.365015      -0.689426       0.045615       0.006005       0.003499       0.046141       0.005678      -0.003840      -0.008058       0.014143      -0.029342      -0.014892      -0.000761       0.015652              1.805526       2.480176       0.138894       0.304749       1.443608       0.024485       1.492793           0.000006
           24              H      -1.962357      12.190195       7.519602       0.130250       0.852585 0.60461587E+01  0.56094104E+02                                 1.559621                            1.497583      -0.992247       2.422511                    0.997836       3.457464       9.832881       0.474608       1.391020      -0.685010       0.020735       0.025505      -0.016011       0.036562       0.003679      -0.002141      -0.010700       0.007509      -0.012644      -0.013745       0.002591       0.011155              1.578154       1.584008       0.247365      -0.085195       1.682116      -0.247032       1.468338           0.000008
           25              H       3.776880       2.462409       0.551710       0.543950       0.202943 0.10018955E+01  0.60496307E+01                                 0.658001                            0.660179      -1.533926       2.460201                    0.999885       1.514270       3.707323       0.621824       1.631294      -0.645304      -0.012398       0.012143      -0.007744       0.019004      -0.003222       0.004800      -0.006402      -0.003104       0.004295      -0.005999      -0.004167       0.010166              0.655672       0.644545      -0.029207       0.020726       0.655816      -0.012492       0.666655          -0.000004
           26              H       4.445396       0.091388      18.953716       0.121796       0.988073 0.72423486E+01  0.70137108E+02                                 1.703162                            1.623350      -1.229957       2.301634                    0.995418       3.638728      10.495960       0.463512       1.364509      -0.689851       0.038420       0.006885       0.003955       0.039232       0.001513       0.000013      -0.001001       0.021927      -0.010304      -0.009515      -0.003271       0.012785              1.728115       2.254924       0.127955       0.198766       1.528036      -0.030017       1.401386           0.000003
           27              H       4.654887      12.100076      18.089663       0.119418       1.008858 0.74181820E+01  0.71742576E+02                                 1.687762                            1.614580      -0.942317       2.438927                    0.998192       3.455224       9.723508       0.480589       1.317810      -0.701019      -0.036687      -0.005307      -0.013444       0.039432       0.001542       0.006343      -0.006937       0.014925      -0.032155      -0.015961       0.001536       0.014425              1.704244       2.209705       0.191036       0.150719       1.504383      -0.030896       1.398644          -0.000002
           28              H      -1.865555      10.714019      19.566727       0.113311       0.957731 0.68029112E+01  0.64845094E+02                                 1.667139                            1.571717      -1.033550       2.386840                    0.997337       3.607062      10.315477       0.471887       1.361712      -0.690348      -0.022555      -0.027040       0.016574       0.038918       0.009504      -0.003644      -0.007283       0.003300      -0.019046      -0.010997      -0.004446       0.015443              1.707997       1.712292       0.372467      -0.116501       1.947533      -0.303403       1.464164           0.000004
           29              H       0.059105       8.340459      18.787328       0.127510       0.936370 0.68187631E+01  0.65317639E+02                                 1.672884                            1.598998      -1.133398       2.355905                    0.995683       3.611944      10.503188       0.454736       1.406118      -0.681859      -0.038848      -0.005772       0.004336       0.039513       0.002154       0.000983       0.003982       0.017863      -0.015764      -0.009841      -0.002101       0.011942              1.702575       2.235320       0.101165      -0.167676       1.476138       0.042242       1.396267           0.000000
           30              H       4.596647       8.907829      18.104258       0.119689       0.999375 0.73462790E+01  0.71187523E+02                                 1.699685                            1.623162      -1.058238       2.382446                    0.996944       3.569471      10.200765       0.469983       1.344892      -0.694395       0.038001       0.008534      -0.008390       0.039841       0.005659      -0.001511       0.003450       0.015153      -0.026714      -0.011185      -0.002729       0.013914              1.722301       2.233440       0.146237      -0.129370       1.511148       0.071494       1.422316          -0.000003
           31              H       3.478070      10.276116      19.590080       0.122391       0.937292 0.66398251E+01  0.63001929E+02                                 1.654702                            1.561815      -1.058783       2.383477                    0.997167       3.568025      10.230394       0.468571       1.377634      -0.687316       0.022795       0.027532       0.016774       0.039484       0.008517       0.004855       0.007788       0.003667      -0.018509      -0.011104      -0.004256       0.015360              1.696755       1.693282       0.347927       0.135360       1.891491       0.335707       1.505492           0.000005
           32              H      -0.882011       6.304529      19.797336       0.087556       1.015385 0.70863002E+01  0.68278811E+02                                 1.735166                            1.604018      -1.012925       2.388327                    0.996809       3.730816      10.747505       0.466884       1.361540      -0.689968       0.044977       0.004736      -0.000467       0.045228       0.005979       0.005032       0.007621       0.016420      -0.022498      -0.013751      -0.002447       0.016198              1.812117       2.498238       0.110050      -0.286066       1.444461      -0.022495       1.493652           0.000003
           33              H       5.754934       7.595390      21.402841       0.132172       0.853210 0.60583051E+01  0.56358705E+02                                 1.573044                            1.508908      -1.054687       2.395287                    0.997075       3.498235      10.034029       0.467187       1.409307      -0.681279       0.021355       0.022611       0.020567       0.037287       0.002354       0.003155       0.011492       0.011162      -0.005364      -0.014826       0.003381       0.011445              1.590571       1.622866       0.238299       0.125028       1.648161       0.255445       1.500686           0.000006
           34              H       2.305611       5.771430      20.605927       0.125377       0.886014 0.63559881E+01  0.59713641E+02                                 1.600942                            1.535336      -1.007834       2.412990                    0.997096       3.516585      10.066038       0.468771       1.390769      -0.684999      -0.034869      -0.004735       0.007062       0.035891       0.002964      -0.004213       0.006138       0.018105      -0.014591      -0.012970       0.000342       0.012628              1.629100       2.037234       0.114534      -0.156091       1.446566       0.063193       1.403500           0.000005
           35              H       3.376889       4.545303      19.000422       0.091582       0.979807 0.69254820E+01  0.66547718E+02                                 1.712830                            1.600237      -1.146697       2.330235                    0.995115       3.764090      10.935748       0.459699       1.386595      -0.684763      -0.027510      -0.030488      -0.024643       0.047892       0.009718       0.003038       0.009667       0.010417      -0.010667      -0.014424      -0.001603       0.016027              1.767213       1.699547       0.368849       0.189602       1.950719       0.359812       1.651374           0.000000
           36              H       4.758258       8.891328      22.722274       0.129125       0.874930 0.62590936E+01  0.58496529E+02                                 1.579954                            1.518300      -0.977210       2.429870                    0.997597       3.456595       9.823751       0.474518       1.381131      -0.687146       0.034552       0.006247      -0.006647       0.035736       0.004014      -0.003363       0.006801       0.016008      -0.014673      -0.013190       0.001575       0.011615              1.602465       1.993696       0.124030      -0.186084       1.423158       0.057099       1.390540           0.000007
           37              H       3.685157      10.085724      24.319022       0.087419       0.991466 0.68456411E+01  0.65662209E+02                                 1.734126                            1.595686      -1.186832       2.311372                    0.994645       3.796927      11.060850       0.457818       1.394800      -0.683003       0.025112       0.029668       0.023613       0.045479       0.008396       0.001626       0.010598       0.009559      -0.018060      -0.015499       0.000312       0.015187              1.811949       1.742962       0.432837       0.210826       2.049926       0.403376       1.642960           0.000003
           38              H       0.364948       8.177991      23.679739       0.092447       1.010386 0.70123269E+01  0.67399098E+02                                 1.732039                            1.597659      -1.025724       2.386398                    0.996803       3.697053      10.642268       0.466849       1.365015      -0.689426      -0.045615      -0.006005       0.003499       0.046141       0.005678       0.003840       0.008058       0.014143      -0.029342      -0.014892      -0.000761       0.015652              1.805526       2.480177       0.138894      -0.304750       1.443609      -0.024485       1.492793           0.000006
           39              H       1.379151       6.849052      22.115102       0.130250       0.852583 0.60461412E+01  0.56093906E+02                                 1.559620                            1.497581      -0.992246       2.422512                    0.997836       3.457459       9.832867       0.474608       1.391021      -0.685010      -0.020735      -0.025505      -0.016011       0.036563       0.003679       0.002141       0.010700       0.007509      -0.012644      -0.013745       0.002591       0.011155              1.578153       1.584007       0.247365       0.085195       1.682114       0.247032       1.468337           0.000006
           40              H       6.193118       3.884006      15.147210       0.543948       0.202943 0.10018955E+01  0.60496309E+01                                 0.658001                            0.660179      -1.533926       2.460201                    0.999885       1.514270       3.707324       0.621823       1.631297      -0.645304       0.012398      -0.012143      -0.007744       0.019004      -0.003222      -0.004800       0.006402      -0.003104       0.004295      -0.005999      -0.004167       0.010166              0.655673       0.644546      -0.029207      -0.020726       0.655816       0.012492       0.666656          -0.000006
           41              H      -0.831206       6.437804      24.832784       0.121796       0.988073 0.72423467E+01  0.70137076E+02                                 1.703161                            1.623349      -1.229956       2.301634                    0.995418       3.638727      10.495952       0.463513       1.364508      -0.689852       0.038420       0.006885      -0.003955       0.039232       0.001513      -0.000013       0.001001       0.021927      -0.010304      -0.009515      -0.003271       0.012785              1.728114       2.254922       0.127955      -0.198766       1.528035       0.030017       1.401385           0.000006
           42              H       2.308189       5.753660      25.696837       0.119418       1.008860 0.74181928E+01  0.71742703E+02                                 1.687763                            1.614580      -0.942318       2.438926                    0.998192       3.455226       9.723514       0.480589       1.317809      -0.701019      -0.036687      -0.005307       0.013444       0.039432       0.001542      -0.006343       0.006937       0.014925      -0.032155      -0.015961       0.001536       0.014425              1.704245       2.209706       0.191037      -0.150719       1.504384       0.030896       1.398645           0.000001
           43              H       3.411047       4.367603      24.219773       0.113312       0.957730 0.68029048E+01  0.64845012E+02                                 1.667138                            1.571716      -1.033548       2.386841                    0.997337       3.607058      10.315461       0.471888       1.361712      -0.690349      -0.022555      -0.027040      -0.016574       0.038918       0.009504       0.003644       0.007283       0.003300      -0.019046      -0.010997      -0.004446       0.015443              1.707995       1.712291       0.372466       0.116500       1.947532       0.303402       1.464163           0.000006
           44              H       5.335707       1.994044      24.999172       0.127509       0.936369 0.68187548E+01  0.65317541E+02                                 1.672884                            1.598998      -1.133398       2.355905                    0.995683       3.611942      10.503182       0.454736       1.406119      -0.681859      -0.038848      -0.005772      -0.004336       0.039513       0.002154      -0.000983      -0.003982       0.017863      -0.015764      -0.009841      -0.002101       0.011942              1.702575       2.235319       0.101165       0.167675       1.476138      -0.042242       1.396267           0.000003
           45              H       2.249949       2.561413      25.682242       0.119689       0.999374 0.73462652E+01  0.71187363E+02                                 1.699684                            1.623161      -1.058238       2.382446                    0.996944       3.569468      10.200758       0.469983       1.344893      -0.694395       0.038001       0.008534       0.008390       0.039841       0.005659       0.001511      -0.003450       0.015153      -0.026714      -0.011185      -0.002729       0.013914              1.722300       2.233439       0.146236       0.129370       1.511147      -0.071494       1.422315           0.000001
           46              H       1.131372       3.929700      24.196420       0.122391       0.937289 0.66398052E+01  0.63001702E+02                                 1.654701                            1.561814      -1.058784       2.383477                    0.997167       3.568021      10.230384       0.468570       1.377636      -0.687316       0.022795       0.027532      -0.016775       0.039484       0.008517      -0.004855      -0.007788       0.003667      -0.018509      -0.011104      -0.004256       0.015360              1.696754       1.693281       0.347927      -0.135360       1.891489      -0.335707       1.505491           0.000006
           47              H       1.464687      12.650945      23.989164       0.087556       1.015385 0.70863053E+01  0.68278871E+02                                 1.735167                            1.604019      -1.012925       2.388327                    0.996809       3.730817      10.747508       0.466884       1.361540      -0.689968       0.044977       0.004736       0.000467       0.045228       0.005979      -0.005032      -0.007621       0.016420      -0.022498      -0.013751      -0.002447       0.016198              1.812117       2.498238       0.110051       0.286066       1.444461       0.022495       1.493653           0.000004
           48              H       3.408236       1.248975      22.383659       0.132173       0.853209 0.60582985E+01  0.56358625E+02                                 1.573043                            1.508907      -1.054686       2.395288                    0.997075       3.498232      10.034017       0.467187       1.409306      -0.681279       0.021355       0.022612      -0.020567       0.037287       0.002354      -0.003155      -0.011492       0.011162      -0.005364      -0.014826       0.003381       0.011445              1.590570       1.622865       0.238299      -0.125027       1.648160      -0.255444       1.500684           0.000006
           49              H       4.652309      12.117846      23.180573       0.125377       0.886015 0.63560014E+01  0.59713795E+02                                 1.600943                            1.535337      -1.007835       2.412989                    0.997096       3.516589      10.066051       0.468771       1.390768      -0.684999      -0.034869      -0.004735      -0.007062       0.035891       0.002964       0.004213      -0.006138       0.018105      -0.014591      -0.012970       0.000342       0.012628              1.629101       2.037235       0.114534       0.156091       1.446567      -0.063193       1.403501           0.000006
           50              H      -1.899713      10.891718      24.786078       0.091582       0.979809 0.69254994E+01  0.66547924E+02                                 1.712832                            1.600238      -1.146698       2.330234                    0.995115       3.764095      10.935764       0.459699       1.386594      -0.684763      -0.027510      -0.030488       0.024643       0.047892       0.009718      -0.003038      -0.009667       0.010417      -0.010667      -0.014424      -0.001603       0.016027              1.767215       1.699548       0.368849      -0.189602       1.950722      -0.359813       1.651376           0.000003
           51              H       2.411560       2.544913      21.064226       0.129124       0.874929 0.62590875E+01  0.58496457E+02                                 1.579954                            1.518299      -0.977210       2.429870                    0.997597       3.456593       9.823744       0.474518       1.381131      -0.687146       0.034552       0.006247       0.006647       0.035736       0.004014       0.003363      -0.006801       0.016008      -0.014673      -0.013190       0.001575       0.011615              1.602464       1.993695       0.124030       0.186084       1.423158      -0.057099       1.390540           0.000007
           52              H       1.338459       3.739308      19.467478       0.087418       0.991464 0.68456239E+01  0.65662010E+02                                 1.734125                            1.595685      -1.186832       2.311372                    0.994645       3.796924      11.060842       0.457818       1.394802      -0.683002       0.025112       0.029668      -0.023613       0.045479       0.008396      -0.001626      -0.010598       0.009559      -0.018060      -0.015499       0.000312       0.015187              1.811948       1.742961       0.432836      -0.210826       2.049924      -0.403376       1.642959           0.000001
           53              H       5.641550       1.831576      20.106761       0.092447       1.010386 0.70123227E+01  0.67399051E+02                                 1.732038                            1.597659      -1.025724       2.386398                    0.996803       3.697052      10.642266       0.466849       1.365015      -0.689426      -0.045615      -0.006005      -0.003499       0.046141       0.005678      -0.003840      -0.008058       0.014143      -0.029342      -0.014892      -0.000761       0.015652              1.805526       2.480176       0.138894       0.304749       1.443608       0.024485       1.492793           0.000005
           54              H       6.655753       0.502636      21.671398       0.130250       0.852585 0.60461579E+01  0.56094096E+02                                 1.559621                            1.497583      -0.992247       2.422511                    0.997836       3.457464       9.832882       0.474608       1.391020      -0.685010      -0.020735      -0.025505       0.016011       0.036562       0.003679      -0.002141      -0.010700       0.007509      -0.012644      -0.013745       0.002591       0.011155              1.578154       1.584009       0.247365      -0.085195       1.682116      -0.247032       1.468339           0.000006
           55              H       0.916516      10.230422      28.639290       0.543950       0.202942 0.10018937E+01  0.60496181E+01                                 0.658001                            0.660179      -1.533927       2.460201                    0.999885       1.514269       3.707321       0.621824       1.631295      -0.645304       0.012398      -0.012143       0.007744       0.019004      -0.003222       0.004800      -0.006401      -0.003104       0.004295      -0.005999      -0.004167       0.010166              0.655672       0.644545      -0.029207       0.020726       0.655815      -0.012492       0.666655          -0.000004
           56              H       0.248000      12.601443      10.237284       0.121796       0.988073 0.72423522E+01  0.70137152E+02                                 1.703162                            1.623351      -1.229957       2.301634                    0.995418       3.638729      10.495964       0.463512       1.364509      -0.689851      -0.038420      -0.006885      -0.003955       0.039232       0.001513       0.000013      -0.001001       0.021927      -0.010304      -0.009515      -0.003271       0.012785              1.728116       2.254925       0.127955       0.198766       1.528036      -0.030017       1.401386           0.000004
           57              H       0.038509       0.592755      11.101337       0.119418       1.008859 0.74181903E+01  0.71742675E+02                                 1.687763                            1.614580      -0.942317       2.438926                    0.998192       3.455226       9.723514       0.480589       1.317809      -0.701019       0.036687       0.005307       0.013444       0.039432       0.001542       0.006343      -0.006937       0.014925      -0.032155      -0.015961       0.001536       0.014425              1.704245       2.209706       0.191036       0.150719       1.504384      -0.030896       1.398645          -0.000000
           58              H       6.558951       1.978812       9.624273       0.113311       0.957731 0.68029166E+01  0.64845152E+02                                 1.667139                            1.571717      -1.033550       2.386840                    0.997337       3.607063      10.315477       0.471888       1.361711      -0.690349       0.022555       0.027040      -0.016574       0.038918       0.009504      -0.003644      -0.007283       0.003300      -0.019046      -0.010997      -0.004446       0.015443              1.707997       1.712292       0.372467      -0.116501       1.947533      -0.303403       1.464164           0.000006
           59              H       4.634291       4.352372      10.403672       0.127510       0.936370 0.68187624E+01  0.65317632E+02                                 1.672884                            1.598998      -1.133398       2.355905                    0.995683       3.611944      10.503189       0.454736       1.406118      -0.681859       0.038848       0.005772      -0.004336       0.039513       0.002154       0.000983       0.003982       0.017863      -0.015764      -0.009841      -0.002101       0.011942              1.702575       2.235320       0.101165      -0.167676       1.476139       0.042242       1.396268           0.000002
           60              H       0.096749       3.785002      11.086742       0.119689       0.999375 0.73462742E+01  0.71187467E+02                                 1.699685                            1.623162      -1.058238       2.382446                    0.996944       3.569470      10.200763       0.469983       1.344893      -0.694395      -0.038001      -0.008534       0.008390       0.039841       0.005659      -0.001511       0.003450       0.015153      -0.026714      -0.011185      -0.002729       0.013914              1.722301       2.233440       0.146237      -0.129370       1.511148       0.071494       1.422315          -0.000001
           61              H       1.215326       2.416715       9.600920       0.122391       0.937291 0.66398244E+01  0.63001922E+02                                 1.654702                            1.561815      -1.058784       2.383477                    0.997167       3.568025      10.230395       0.468570       1.377634      -0.687316      -0.022795      -0.027532      -0.016774       0.039484       0.008517       0.004855       0.007788       0.003667      -0.018509      -0.011104      -0.004256       0.015360              1.696755       1.693282       0.347927       0.135360       1.891492       0.335707       1.505492           0.000006
           62              H       5.575407       6.388302       9.393664       0.087556       1.015385 0.70862994E+01  0.68278803E+02                                 1.735167                            1.604018      -1.012925       2.388327                    0.996809       3.730816      10.747506       0.466884       1.361540      -0.689968      -0.044977      -0.004736       0.000467       0.045228       0.005979       0.005032       0.007621       0.016420      -0.022498      -0.013751      -0.002447       0.016198              1.812117       2.498238       0.110050      -0.286066       1.444461      -0.022495       1.493653           0.000004
           63              H      -1.061538       5.097441       7.788159       0.132172       0.853210 0.60583051E+01  0.56358705E+02                                 1.573044                            1.508908      -1.054687       2.395287                    0.997075       3.498235      10.034029       0.467187       1.409307      -0.681279      -0.021355      -0.022611      -0.020567       0.037287       0.002354       0.003155       0.011492       0.011162      -0.005364      -0.014826       0.003381       0.011445              1.590571       1.622866       0.238299       0.125028       1.648161       0.255445       1.500686           0.000008
           64              H       2.387785       6.921401       8.585073       0.125376       0.886014 0.63559912E+01  0.59713677E+02                                 1.600943                            1.535336      -1.007834       2.412990                    0.997096       3.516586      10.066041       0.468771       1.390769      -0.684999       0.034869       0.004735      -0.007062       0.035891       0.002964      -0.004213       0.006138       0.018105      -0.014591      -0.012970       0.000342       0.012628              1.629100       2.037234       0.114534      -0.156091       1.446566       0.063193       1.403501           0.000007
           65              H       1.316507       8.147528      10.190578       0.091582       0.979807 0.69254843E+01  0.66547747E+02                                 1.712831                            1.600237      -1.146698       2.330235                    0.995115       3.764091      10.935752       0.459699       1.386595      -0.684763       0.027510       0.030488       0.024643       0.047892       0.009718       0.003038       0.009667       0.010417      -0.010667      -0.014424      -0.001603       0.016027              1.767214       1.699547       0.368849       0.189602       1.950720       0.359812       1.651375           0.000002
           66              H      -0.064862       3.801503       6.468726       0.129124       0.874929 0.62590882E+01  0.58496471E+02                                 1.579954                            1.518300      -0.977210       2.429870                    0.997597       3.456594       9.823750       0.474518       1.381132      -0.687145      -0.034552      -0.006247       0.006647       0.035736       0.004014      -0.003363       0.006801       0.016008      -0.014673      -0.013190       0.001575       0.011615              1.602465       1.993696       0.124030      -0.186084       1.423158       0.057099       1.390540           0.000009
           67              H       1.008239       2.607107       4.871978       0.087418       0.991465 0.68456371E+01  0.65662167E+02                                 1.734127                            1.595686      -1.186833       2.311372                    0.994645       3.796927      11.060853       0.457817       1.394802      -0.683003      -0.025112      -0.029668      -0.023613       0.045479       0.008396       0.001626       0.010598       0.009559      -0.018060      -0.015499       0.000312       0.015187              1.811950       1.742962       0.432837       0.210826       2.049927       0.403376       1.642960           0.000005
           68              H       4.328448       4.514840       5.511261       0.092447       1.010386 0.70123260E+01  0.67399090E+02                                 1.732039                            1.597659      -1.025724       2.386398                    0.996802       3.697053      10.642269       0.466849       1.365015      -0.689426       0.045615       0.006005      -0.003499       0.046141       0.005678       0.003840       0.008058       0.014143      -0.029342      -0.014892      -0.000761       0.015652              1.805526       2.480177       0.138894      -0.304750       1.443609      -0.024485       1.492794           0.000008
           69              H       3.314245       5.843779       7.075898       0.130250       0.852584 0.60461457E+01  0.56093954E+02                                 1.559620                            1.497581      -0.992246       2.422512                    0.997836       3.457460       9.832868       0.474608       1.391020      -0.685010       0.020735       0.025505       0.016011       0.036563       0.003679       0.002141       0.010700       0.007508      -0.012644      -0.013745       0.002591       0.011155              1.578153       1.584007       0.247365       0.085195       1.682114       0.247032       1.468337           0.000008
           70              H      -1.499722       8.808825      14.043790       0.543949       0.202943 0.10018956E+01  0.60496315E+01                                 0.658001                            0.660179      -1.533926       2.460201                    0.999885       1.514270       3.707323       0.621824       1.631295      -0.645304      -0.012398       0.012143       0.007744       0.019004      -0.003222      -0.004800       0.006402      -0.003104       0.004295      -0.005999      -0.004167       0.010166              0.655672       0.644545      -0.029207      -0.020726       0.655816       0.012492       0.666655          -0.000006
           71              C      -0.514732       7.421498       4.791995      -0.094879      36.356472 0.52407877E+03  0.12860448E+05                                 9.573569                            7.687172      -0.183986       1.923106                    0.999015      29.418693      85.319604       0.590308       0.422832      -1.064256       0.029925      -0.043220      -0.038544       0.065185      -0.004055      -0.014882       0.019657      -0.003112       0.024698      -0.020766      -0.008436       0.029202             10.646101      11.929945      -0.606947      -1.637395      12.243399       4.069443       7.764959           0.000006
           72              C      -1.194143       6.381955       4.185697      -0.135643      33.062722 0.45889867E+03  0.11003028E+05                                 9.047568                            7.249185      -0.049211       1.947667                    0.999614      30.526705      90.427685       0.594864       0.429431      -1.049564       0.027177       0.000330      -0.014067       0.030604       0.011974       0.013061      -0.049646       0.053430       0.033036      -0.068063       0.023594       0.044469              9.888877       9.890607       0.453179      -1.100278      12.052268       4.354613       7.723756           0.000013
           73              C      -0.527541       5.525189       3.318141      -0.039736      36.200830 0.45745175E+03  0.10831959E+05                                 9.497939                            7.148431      -0.009578       2.004429                    0.999063      27.565760      78.099016       0.617500       0.418897      -1.068553       0.012356       0.039901       0.003495       0.041916      -0.002021      -0.006767      -0.014924      -0.010746       0.079300      -0.021451      -0.011193       0.032643             10.851160      12.134900       2.188778      -0.613394      12.233578       4.549210       8.185002           0.000003
           74              C       0.832551       5.746045       3.053671       0.012332      34.749890 0.46284872E+03  0.11028473E+05                                 9.379227                            7.294405      -0.228702       1.934536                    0.998812      27.631818      79.387096       0.596290       0.431094      -1.057399      -0.027262       0.041344       0.010557       0.050636      -0.005347       0.023847      -0.048942      -0.034618       0.074458      -0.045525      -0.024140       0.069665             10.457033      11.795009       0.143539      -2.202254      10.879764       4.187158       8.696327          -0.000003
           75              C       1.483992       6.794472       3.672812      -0.105294      30.693886 0.43214228E+03  0.10210751E+05                                 8.673186                            7.074933      -0.083630       1.955842                    0.998520      29.493313      86.831853       0.596796       0.434359      -1.046193      -0.026555       0.005059      -0.008627       0.028376      -0.001927      -0.005894      -0.020594       0.021471      -0.004089      -0.027459       0.010025       0.017433              9.316342       9.692312       0.606967      -1.201071      10.705989       3.762567       7.550726           0.000001
           76              C       0.828646       7.632199       4.549709      -0.116944      31.342736 0.44727932E+03  0.10651981E+05                                 8.750812                            7.157928       0.034244       1.981911                    0.999415      29.971665      88.377146       0.598725       0.429563      -1.049868      -0.009588      -0.027294      -0.017783       0.033958       0.028002       0.026709      -0.012550      -0.013530       0.014552      -0.047275       0.017140       0.030135              9.424222      11.318181       0.064324      -1.750687       9.828864       3.146583       7.125621           0.000012
           77              C       6.313655       4.412028       2.660760       0.638542      21.678184 0.23650428E+03  0.48421337E+04                                 7.219941                            5.518060      -0.082268       2.040262                    0.999090      21.855136      61.360677       0.619645       0.482798      -1.011391      -0.029292      -0.029681      -0.034383       0.054048      -0.084351       0.020660      -0.046226       0.009687      -0.117531      -0.078631      -0.039528       0.118158              8.091485       7.739103       3.039260      -1.055217       7.992775       1.692435       8.542578           0.000004
           78              C       1.641825       4.885471       2.088908       0.577024      22.589512 0.25241563E+03  0.52636267E+04                                 7.369598                            5.675805      -0.308859       1.946287                    0.998717      23.145221      66.028134       0.613716       0.478597      -1.011500       0.011251      -0.047869      -0.030961       0.058108       0.034341       0.077239       0.038852       0.115385      -0.063190      -0.079433      -0.047367       0.126800              8.169907       6.020609      -1.393856      -2.349910       9.935093      -0.731790       8.554021           0.000000
           79              C      -2.247492       9.611012       4.733321      -0.047662      35.182220 0.49831354E+03  0.12074582E+05                                 9.407062                            7.515581      -0.198871       1.929702                    0.998728      28.565950      82.314194       0.594679       0.425063      -1.062897      -0.023991       0.038326      -0.035476       0.057472      -0.001275       0.008180       0.002499      -0.015708       0.027977      -0.015457       0.002984       0.012473             10.608768      11.875300      -0.780958       1.469318      11.344350      -4.650313       8.606654           0.000006
           80              C      -1.555952      10.594706       4.051711      -0.152826      34.177659 0.47462297E+03  0.11496611E+05                                 9.331792                            7.430593      -0.131717       1.925386                    0.998508      30.905712      92.550922       0.579636       0.436244      -1.043595      -0.026925       0.005489      -0.001931       0.027546       0.006328      -0.011188       0.046703       0.038548      -0.029428      -0.060634       0.024603       0.036031             10.358056      10.434418       0.263696       1.029722      11.383064      -5.128418       9.256685           0.000006
           81              C      -2.220152      11.431164       3.158174      -0.039548      38.693764 0.49295164E+03  0.11923136E+05                                 9.945331                            7.436441      -0.240883       1.912311                    0.998643      28.640904      82.698841       0.601953       0.420685      -1.064692      -0.022106      -0.017342       0.043961       0.052172      -0.008136       0.000368       0.018998      -0.032092       0.015085      -0.021790      -0.007749       0.029539             11.497797      13.692217       1.488590       0.101459      10.802922      -4.994356       9.998253          -0.000000
           82              C       4.023186      11.269965       2.964346      -0.065356      38.203863 0.49786557E+03  0.12077648E+05                                 9.921500                            7.496372      -0.143465       1.945050                    0.999029      28.883373      83.652586       0.596505       0.423274      -1.062553       0.014560      -0.021192       0.038107       0.045970       0.015064       0.010535       0.010252      -0.016856      -0.004267      -0.017943      -0.007584       0.025527             11.483677      13.429004      -0.942615       2.321203      10.927641      -5.143176      10.094386          -0.000006
           83              C       3.354687      10.255807       3.650626      -0.075630      31.264442 0.43334350E+03  0.10254171E+05                                 8.832602                            7.113669      -0.209742       1.917814                    0.998686      29.374794      86.765370       0.591087       0.437911      -1.043257       0.026427      -0.003193       0.000471       0.026624       0.003413       0.005397       0.030598      -0.004760      -0.012383      -0.030851      -0.001356       0.032207              9.678833      10.041883       0.133123       1.206650      10.406509      -4.438261       8.588108           0.000001
           84              C       4.020062       9.430773       4.537157      -0.109234      31.334459 0.44100895E+03  0.10470941E+05                                 8.804249                            7.143184      -0.050955       1.965235                    0.998678      29.599668      87.292425       0.594566       0.433878      -1.046719       0.004633       0.020435      -0.020634       0.029408       0.019599      -0.023378       0.021817      -0.021326       0.004119      -0.044573       0.016656       0.027917              9.623962      11.479956      -0.251937       1.701430       9.604956      -3.656917       7.786976           0.000012
           85              C      -1.376843      12.454206       2.437740       0.635136      23.682703 0.25212745E+03  0.52667918E+04                                 7.742251                            5.749680      -0.281176       1.965610                    0.998754      22.694849      65.230703       0.596323       0.491698      -1.002658       0.031351       0.051458      -0.049142       0.077754      -0.079566       0.034625      -0.049538       0.052822      -0.098223      -0.080694      -0.040903       0.121597              8.967436       7.218872       2.830848      -1.268930       8.492043       0.864410      11.191391          -0.000003
           86              C       3.225591      12.188926       2.073437       0.598285      21.754257 0.25792760E+03  0.54162994E+04                                 7.305437                            5.792366      -0.219563       1.979349                    0.999231      23.101425      66.478368       0.597938       0.487804      -1.005094      -0.032232       0.038991      -0.031022       0.059343      -0.009825      -0.050171       0.044626      -0.003589       0.128751      -0.057248      -0.030804       0.088053              8.143363       9.281803      -0.310976       2.773547       7.757068      -2.375210       7.391217          -0.000008
           87              C       4.140063       0.145968       5.355673       0.101958      25.943760 0.35128963E+03  0.79058392E+04                                 7.892610                            6.469168      -0.071200       1.996478                    0.998893      26.672767      77.416445       0.609201       0.446748      -1.035658       0.035369       0.032877      -0.000424       0.048291       0.007020      -0.017964       0.040923       0.010154      -0.022939      -0.050937       0.012415       0.038522              8.594280      10.378984       0.079386       1.609243       7.412545      -2.735169       7.991311           0.000008
           88              C       1.797725      12.056920       6.330652      -0.177427      32.081751 0.47074412E+03  0.11334856E+05                                 8.904892                            7.359696      -0.041712       1.967491                    0.998361      29.991127      88.407687       0.589534       0.431485      -1.050562      -0.004400       0.013157       0.004491       0.014582       0.006574      -0.019659       0.003448      -0.027146      -0.004652      -0.028865       0.012773       0.016091              9.719102      11.967862      -0.880753       2.581861       8.160071      -3.097644       9.029374           0.000012
           89              C       3.147774      12.182579       6.599793       0.108988      32.720462 0.41555496E+03  0.96675689E+04                                 9.114202                            6.951491      -0.184639       1.960755                    0.999293      26.528481      76.059762       0.603752       0.436073      -1.051180      -0.001883       0.007243      -0.000022       0.007483       0.002970      -0.002918       0.001136       0.004813      -0.003644      -0.004864      -0.000357       0.005221             10.610529      11.157087      -1.687243       3.037103       9.757069      -5.101215      10.917431           0.000007
           90              C       6.757425       0.435364       5.857466      -0.179205      31.772611 0.46753994E+03  0.11242767E+05                                 8.854708                            7.333274      -0.038828       1.968469                    0.998063      30.036159      88.591495       0.590532       0.431329      -1.050259      -0.006708      -0.000824      -0.001457       0.006914      -0.005646       0.005205       0.022703       0.027346      -0.016980      -0.032310       0.014594       0.017716              9.643871       9.638918       0.054302       1.347155       9.547688      -4.211908       9.745007           0.000011
           91              C       6.103471       1.177895       4.891536       0.093979      26.150697 0.35889422E+03  0.81270454E+04                                 7.971510                            6.564342      -0.107245       1.984968                    0.998268      26.907927      78.552059       0.600749       0.450243      -1.032790      -0.043126      -0.015988       0.006650       0.046473       0.006946      -0.029748       0.028434      -0.027117      -0.007547      -0.047261       0.007661       0.039601              8.683794      10.016132       0.296239       1.297866       8.033692      -2.970078       8.001557           0.000006
           92              C       3.831090      11.335967       7.618559       0.103040      33.141739 0.42353264E+03  0.98946930E+04                                 9.182322                            7.010381      -0.173812       1.963274                    0.999227      26.643815      76.414359       0.602508       0.435139      -1.052320      -0.002005      -0.002855       0.007075       0.007888      -0.000277      -0.001387      -0.005496       0.007165      -0.001438      -0.007690       0.002918       0.004772             10.707836      10.907456      -1.564923       3.298452      10.148126      -5.202694      11.067926           0.000007
           93              C       3.174261      10.330695       8.311845      -0.182959      31.850155 0.46301478E+03  0.11106684E+05                                 8.859673                            7.292082      -0.019102       1.974697                    0.998055      30.005544      88.386813       0.592894       0.430665      -1.050685       0.006162       0.007724       0.005968       0.011543      -0.000003       0.002885       0.022468       0.028512      -0.021780      -0.031553       0.012736       0.018816              9.699985       9.429087       0.070337       1.607506       9.895741      -4.389583       9.775128           0.000011
           94              C       3.831914       9.608473       9.267267       0.097110      26.730680 0.35728845E+03  0.80861240E+04                                 8.091361                            6.545799      -0.166049       1.961743                    0.998455      27.016939      78.991751       0.601793       0.449715      -1.032517       0.042242       0.026769       0.005202       0.050279       0.007631      -0.026483       0.021880      -0.027096      -0.011201      -0.041803       0.009868       0.031935              8.926666      10.022828       0.518604       1.490580       8.439058      -3.224972       8.318112           0.000005
           95              C      -1.851068      10.730519       8.905298       0.102474      26.049007 0.35035266E+03  0.78724462E+04                                 7.895599                            6.442602      -0.043136       2.006805                    0.999027      26.548732      76.771691       0.613555       0.444272      -1.038026      -0.032293      -0.027546       0.005349       0.042781       0.001672      -0.016103       0.037230       0.010172      -0.006454      -0.043526       0.005744       0.037782              8.624003      10.313536       0.213273       1.657996       7.692002      -2.767097       7.866470           0.000008
           96              C      -2.454054      11.526360       7.945498      -0.186129      32.407390 0.48107706E+03  0.11641259E+05                                 8.958655                            7.435557      -0.029826       1.966804                    0.998449      30.252478      89.262986       0.587323       0.430967      -1.051370       0.004104      -0.006490       0.006039       0.009769       0.009839      -0.021304      -0.000441      -0.018509      -0.014330      -0.028349       0.007043       0.021307              9.772460      11.717108      -0.694533       2.857428       8.551027      -3.094298       9.049247           0.000012
           97              C      -0.068474      11.617748      19.387495      -0.094879      36.356492 0.52407892E+03  0.12860454E+05                                 9.573574                            7.687174      -0.183988       1.923105                    0.999015      29.418703      85.319656       0.590308       0.422832      -1.064255      -0.029925       0.043220      -0.038543       0.065185      -0.004055       0.014882      -0.019657      -0.003112       0.024697      -0.020767      -0.008435       0.029202             10.646108      11.929956      -0.606950       1.637398      12.243405      -4.069447       7.764964          -0.000000
           98              C       0.610937      12.657291      18.781197      -0.135642      33.062732 0.45889877E+03  0.11003031E+05                                 9.047569                            7.249186      -0.049210       1.947667                    0.999614      30.526711      90.427709       0.594864       0.429430      -1.049564      -0.027177      -0.000329      -0.014066       0.030603       0.011974      -0.013061       0.049646       0.053430       0.033036      -0.068062       0.023594       0.044469              9.888879       9.890608       0.453178       1.100279      12.052271      -4.354615       7.723758           0.000001
           99              C       2.874239       0.821226      17.913641      -0.039736      36.200844 0.45745196E+03  0.10831965E+05                                 9.497941                            7.148432      -0.009579       2.004428                    0.999063      27.565770      78.099052       0.617500       0.418897      -1.068553      -0.012357      -0.039900       0.003496       0.041915      -0.002021       0.006767       0.014924      -0.010746       0.079300      -0.021451      -0.011193       0.032643             10.851162      12.134898       2.188773       0.613395      12.233582      -4.549214       8.185005          -0.000005
          100              C       1.514147       0.600371      17.649171       0.012332      34.749904 0.46284914E+03  0.11028485E+05                                 9.379228                            7.294407      -0.228700       1.934536                    0.998812      27.631825      79.387110       0.596290       0.431094      -1.057399       0.027261      -0.041344       0.010557       0.050635      -0.005347      -0.023847       0.048942      -0.034618       0.074458      -0.045525      -0.024139       0.069664             10.457034      11.795010       0.143535       2.202255      10.879765      -4.187157       8.696326          -0.000009
          101              C      -2.067198      12.244774      18.268312      -0.105295      30.693913 0.43214286E+03  0.10210769E+05                                 8.673192                            7.074938      -0.083632       1.955841                    0.998520      29.493329      86.831919       0.596796       0.434359      -1.046193       0.026555      -0.005059      -0.008627       0.028376      -0.001927       0.005894       0.020594       0.021471      -0.004089      -0.027459       0.010025       0.017434              9.316348       9.692319       0.606962       1.201075      10.705996      -3.762569       7.550730          -0.000008
          102              C      -1.411852      11.407047      19.145209      -0.116944      31.342753 0.44727958E+03  0.10651990E+05                                 8.750815                            7.157930       0.034244       1.981910                    0.999415      29.971690      88.377249       0.598725       0.429563      -1.049868       0.009588       0.027294      -0.017783       0.033958       0.028002      -0.026708       0.012550      -0.013530       0.014551      -0.047275       0.017140       0.030135              9.424226      11.318191       0.064324       1.750688       9.828865      -3.146583       7.125623           0.000003
          103              C       3.656343       1.934387      17.256260       0.638541      21.678192 0.23650441E+03  0.48421367E+04                                 7.219943                            5.518061      -0.082268       2.040262                    0.999090      21.855136      61.360671       0.619645       0.482798      -1.011391       0.029292       0.029681      -0.034383       0.054048      -0.084351      -0.020660       0.046226       0.009687      -0.117531      -0.078631      -0.039528       0.118159              8.091487       7.739102       3.039263       1.055215       7.992780      -1.692436       8.542578          -0.000004
          104              C       0.704873       1.460945      16.684408       0.577026      22.589460 0.25241496E+03  0.52636081E+04                                 7.369584                            5.675795      -0.308854       1.946290                    0.998717      23.145170      66.027920       0.613717       0.478597      -1.011501      -0.011252       0.047869      -0.030961       0.058109       0.034341      -0.077238      -0.038852       0.115385      -0.063190      -0.079433      -0.047367       0.126800              8.169891       6.020597      -1.393853       2.349904       9.935073       0.731789       8.554002          -0.000006
          105              C       1.664286       9.428235      19.328821      -0.047662      35.182247 0.49831400E+03  0.12074597E+05                                 9.407068                            7.515585      -0.198873       1.929702                    0.998728      28.565961      82.314245       0.594679       0.425064      -1.062897       0.023991      -0.038326      -0.035476       0.057472      -0.001275      -0.008180      -0.002499      -0.015709       0.027976      -0.015457       0.002984       0.012473             10.608776      11.875307      -0.780967      -1.469324      11.344361       4.650319       8.606661           0.000000
          106              C       0.972746       8.444540      18.647211      -0.152826      34.177688 0.47462349E+03  0.11496627E+05                                 9.331798                            7.430598      -0.131718       1.925385                    0.998508      30.905733      92.551011       0.579636       0.436244      -1.043595       0.026925      -0.005489      -0.001930       0.027547       0.006328       0.011188      -0.046703       0.038548      -0.029428      -0.060634       0.024603       0.036031             10.358063      10.434425       0.263694      -1.029726      11.383070       5.128421       9.256693          -0.000004
          107              C       1.636946       7.608083      17.753674      -0.039549      38.693790 0.49295185E+03  0.11923143E+05                                 9.945336                            7.436443      -0.240884       1.912310                    0.998643      28.640920      82.698911       0.601953       0.420685      -1.064692       0.022106       0.017342       0.043961       0.052173      -0.008136      -0.000368      -0.018998      -0.032092       0.015085      -0.021790      -0.007749       0.029538             11.497805      13.692228       1.488591      -0.101461      10.802926       4.994360       9.998260          -0.000007
          108              C       3.016908       7.769282      17.559846      -0.065356      38.203876 0.49786557E+03  0.12077649E+05                                 9.921502                            7.496372      -0.143466       1.945050                    0.999029      28.883382      83.652624       0.596505       0.423274      -1.062553      -0.014560       0.021191       0.038108       0.045970       0.015064      -0.010535      -0.010252      -0.016856      -0.004266      -0.017944      -0.007584       0.025527             11.483681      13.429009      -0.942614      -2.321203      10.927643       5.143179      10.094390          -0.000013
          109              C       3.685407       8.783439      18.246126      -0.075630      31.264456 0.43334356E+03  0.10254174E+05                                 8.832605                            7.113670      -0.209742       1.917814                    0.998686      29.374806      86.765423       0.591087       0.437911      -1.043257      -0.026427       0.003193       0.000471       0.026624       0.003413      -0.005397      -0.030598      -0.004760      -0.012383      -0.030851      -0.001356       0.032207              9.678838      10.041889       0.133127      -1.206648      10.406513       4.438265       8.588112          -0.000010
          110              C       3.020032       9.608473      19.132657      -0.109234      31.334493 0.44100947E+03  0.10470957E+05                                 8.804256                            7.143189      -0.050955       1.965235                    0.998678      29.599684      87.292495       0.594566       0.433878      -1.046719      -0.004633      -0.020436      -0.020634       0.029408       0.019600       0.023377      -0.021817      -0.021326       0.004119      -0.044573       0.016656       0.027917              9.623971      11.479964      -0.251941      -1.701433       9.604966       3.656923       7.786984           0.000003
          111              C       0.793637       6.585041      17.033240       0.635136      23.682693 0.25212731E+03  0.52667881E+04                                 7.742249                            5.749678      -0.281176       1.965610                    0.998754      22.694843      65.230681       0.596323       0.491698      -1.002658      -0.031351      -0.051458      -0.049142       0.077754      -0.079566      -0.034625       0.049538       0.052822      -0.098223      -0.080694      -0.040902       0.121597              8.967433       7.218870       2.830847       1.268932       8.492040      -0.864404      11.191391          -0.000009
          112              C       3.814503       6.850321      16.668937       0.598285      21.754255 0.25792754E+03  0.54162977E+04                                 7.305437                            5.792365      -0.219562       1.979350                    0.999231      23.101420      66.478348       0.597938       0.487804      -1.005094       0.032232      -0.038991      -0.031022       0.059343      -0.009825       0.050171      -0.044626      -0.003589       0.128752      -0.057248      -0.030804       0.088053              8.143363       9.281802      -0.310976      -2.773547       7.757068       2.375211       7.391218          -0.000014
          113              C       5.829935       6.200448      19.951173       0.101958      25.943760 0.35128963E+03  0.79058387E+04                                 7.892609                            6.469167      -0.071200       1.996478                    0.998893      26.672764      77.416426       0.609201       0.446748      -1.035658      -0.035369      -0.032877      -0.000424       0.048291       0.007020       0.017964      -0.040923       0.010154      -0.022939      -0.050937       0.012415       0.038522              8.594280      10.378983       0.079381      -1.609248       7.412543       2.735169       7.991313           0.000002
          114              C       5.242369       6.982326      20.926152      -0.177426      32.081758 0.47074410E+03  0.11334856E+05                                 8.904892                            7.359696      -0.041711       1.967491                    0.998361      29.991135      88.407718       0.589534       0.431485      -1.050562       0.004401      -0.013157       0.004492       0.014582       0.006574       0.019659      -0.003448      -0.027145      -0.004652      -0.028865       0.012773       0.016091              9.719104      11.967864      -0.880754      -2.581864       8.160070       3.097645       9.029378           0.000007
          115              C       3.892320       6.856667      21.195293       0.108987      32.720477 0.41555509E+03  0.96675726E+04                                 9.114204                            6.951492      -0.184638       1.960755                    0.999293      26.528485      76.059773       0.603752       0.436072      -1.051180       0.001883      -0.007243      -0.000022       0.007484       0.002970       0.002918      -0.001135       0.004813      -0.003644      -0.004864      -0.000357       0.005221             10.610533      11.157091      -1.687245      -3.037106       9.757073       5.101218      10.917435           0.000004
          116              C       3.212573       5.911051      20.452966      -0.179205      31.772588 0.46753943E+03  0.11242751E+05                                 8.854703                            7.333269      -0.038826       1.968470                    0.998063      30.036143      88.591427       0.590532       0.431329      -1.050259       0.006708       0.000824      -0.001457       0.006914      -0.005646      -0.005205      -0.022703       0.027345      -0.016980      -0.032310       0.014594       0.017715              9.643866       9.638914       0.054302      -1.347155       9.547681       4.211904       9.745002           0.000005
          117              C       3.866527       5.168521      19.487036       0.093980      26.150668 0.35889369E+03  0.81270304E+04                                 7.971503                            6.564336      -0.107245       1.984968                    0.998268      26.907907      78.551979       0.600749       0.450243      -1.032790       0.043126       0.015988       0.006650       0.046472       0.006946       0.029748      -0.028434      -0.027117      -0.007547      -0.047261       0.007661       0.039601              8.683787      10.016124       0.296234      -1.297868       8.033683       2.970075       8.001553          -0.000000
          118              C       3.209004       7.703279      22.214059       0.103040      33.141746 0.42353261E+03  0.98946924E+04                                 9.182324                            7.010381      -0.173813       1.963274                    0.999227      26.643816      76.414366       0.602508       0.435139      -1.052320       0.002005       0.002854       0.007075       0.007888      -0.000277       0.001387       0.005496       0.007165      -0.001438      -0.007690       0.002918       0.004772             10.707839      10.907461      -1.564928      -3.298456      10.148127       5.202697      11.067930           0.000004
          119              C       3.865833       8.708551      22.907345      -0.182959      31.850170 0.46301506E+03  0.11106693E+05                                 8.859675                            7.292084      -0.019103       1.974697                    0.998055      30.005557      88.386862       0.592894       0.430665      -1.050685      -0.006162      -0.007725       0.005968       0.011544      -0.000003      -0.002885      -0.022468       0.028513      -0.021780      -0.031553       0.012736       0.018816              9.699988       9.429091       0.070336      -1.607507       9.895742       4.389584       9.775132           0.000009
          120              C       3.208180       9.430773      23.862767       0.097110      26.730705 0.35728886E+03  0.80861352E+04                                 8.091365                            6.545803      -0.166050       1.961743                    0.998455      27.016950      78.991791       0.601793       0.449715      -1.032517      -0.042242      -0.026769       0.005202       0.050279       0.007632       0.026483      -0.021880      -0.027097      -0.011201      -0.041803       0.009868       0.031935              8.926671      10.022832       0.518605      -1.490581       8.439065       3.224974       8.318118           0.000005
          121              C       1.267862       8.308727      23.500798       0.102474      26.049004 0.35035252E+03  0.78724422E+04                                 7.895599                            6.442601      -0.043135       2.006805                    0.999027      26.548732      76.771692       0.613555       0.444272      -1.038026       0.032293       0.027545       0.005349       0.042781       0.001672       0.016103      -0.037230       0.010172      -0.006454      -0.043526       0.005744       0.037782              8.624003      10.313539       0.213273      -1.657999       7.691999       2.767096       7.866471           0.000008
          122              C       1.870848       7.512887      22.540998      -0.186129      32.407379 0.48107667E+03  0.11641248E+05                                 8.958652                            7.435553      -0.029827       1.966804                    0.998449      30.252469      89.262953       0.587323       0.430967      -1.051370      -0.004103       0.006490       0.006039       0.009769       0.009839       0.021304       0.000441      -0.018510      -0.014330      -0.028349       0.007043       0.021307              9.772459      11.717108      -0.694537      -2.857431       8.551021       3.094299       9.049248           0.000009
          123              C       5.208128       5.271333      24.399005      -0.094880      36.356481 0.52407889E+03  0.12860452E+05                                 9.573571                            7.687173      -0.183987       1.923106                    0.999015      29.418698      85.319626       0.590308       0.422832      -1.064255      -0.029925       0.043220       0.038544       0.065185      -0.004055      -0.014882       0.019657      -0.003112       0.024698      -0.020766      -0.008436       0.029202             10.646104      11.929948      -0.606948      -1.637396      12.243402       4.069445       7.764961           0.000004
          124              C       5.887539       6.310876      25.005303      -0.135643      33.062723 0.45889868E+03  0.11003028E+05                                 9.047568                            7.249185      -0.049211       1.947667                    0.999614      30.526707      90.427690       0.594864       0.429430      -1.049564      -0.027177      -0.000330       0.014067       0.030604       0.011974       0.013061      -0.049646       0.053430       0.033036      -0.068063       0.023594       0.044469              9.888877       9.890608       0.453179      -1.100278      12.052268       4.354613       7.723756           0.000010
          125              C       5.220937       7.167642      25.872859      -0.039736      36.200840 0.45745187E+03  0.10831962E+05                                 9.497942                            7.148432      -0.009579       2.004429                    0.999063      27.565764      78.099036       0.617500       0.418897      -1.068553      -0.012356      -0.039901      -0.003495       0.041916      -0.002021      -0.006767      -0.014924      -0.010746       0.079300      -0.021451      -0.011193       0.032643             10.851163      12.134903       2.188779      -0.613394      12.233581       4.549212       8.185004           0.000002
          126              C       3.860845       6.946786      26.137329       0.012333      34.749895 0.46284876E+03  0.11028475E+05                                 9.379229                            7.294406      -0.228702       1.934536                    0.998812      27.631821      79.387117       0.596290       0.431094      -1.057399       0.027262      -0.041344      -0.010556       0.050636      -0.005348       0.023847      -0.048942      -0.034618       0.074459      -0.045525      -0.024140       0.069664             10.457036      11.795012       0.143539      -2.202255      10.879768       4.187160       8.696329          -0.000005
          127              C       3.209404       5.898359      25.518188      -0.105294      30.693891 0.43214234E+03  0.10210753E+05                                 8.673187                            7.074933      -0.083631       1.955841                    0.998520      29.493317      86.831874       0.596796       0.434359      -1.046193       0.026555      -0.005059       0.008627       0.028376      -0.001927      -0.005894      -0.020594       0.021471      -0.004089      -0.027459       0.010026       0.017433              9.316344       9.692314       0.606967      -1.201072      10.705992       3.762568       7.550727          -0.000001
          128              C       3.864750       5.060632      24.641291      -0.116944      31.342748 0.44727954E+03  0.10651988E+05                                 8.750815                            7.157931       0.034244       1.981910                    0.999415      29.971674      88.377186       0.598725       0.429563      -1.049868       0.009588       0.027294       0.017783       0.033958       0.028002       0.026709      -0.012550      -0.013530       0.014551      -0.047275       0.017140       0.030135              9.424226      11.318185       0.064323      -1.750688       9.828868       3.146585       7.125624           0.000008
          129              C      -1.620259       8.280803      26.530240       0.638542      21.678181 0.23650425E+03  0.48421330E+04                                 7.219941                            5.518060      -0.082268       2.040262                    0.999090      21.855136      61.360680       0.619645       0.482798      -1.011391       0.029292       0.029681       0.034383       0.054048      -0.084351       0.020660      -0.046226       0.009687      -0.117531      -0.078631      -0.039528       0.118159              8.091485       7.739103       3.039260      -1.055217       7.992775       1.692435       8.542577           0.000002
          130              C       3.051571       7.807360      27.102092       0.577022      22.589547 0.25241609E+03  0.52636389E+04                                 7.369606                            5.675810      -0.308861       1.946286                    0.998717      23.145248      66.028234       0.613715       0.478597      -1.011500      -0.011251       0.047869       0.030961       0.058108       0.034341       0.077239       0.038852       0.115385      -0.063191      -0.079433      -0.047367       0.126800              8.169916       6.020615      -1.393858      -2.349913       9.935104      -0.731790       8.554029          -0.000001
          131              C      -0.682412       3.081819      24.457679      -0.047662      35.182219 0.49831351E+03  0.12074581E+05                                 9.407062                            7.515581      -0.198871       1.929702                    0.998728      28.565949      82.314189       0.594679       0.425063      -1.062897       0.023991      -0.038326       0.035476       0.057472      -0.001275       0.008180       0.002499      -0.015709       0.027977      -0.015457       0.002984       0.012473             10.608767      11.875299      -0.780958       1.469318      11.344350      -4.650313       8.606654           0.000004
          132              C       6.249348       2.098125      25.139289      -0.152826      34.177664 0.47462306E+03  0.11496614E+05                                 9.331792                            7.430594      -0.131717       1.925386                    0.998508      30.905715      92.550933       0.579636       0.436244      -1.043595       0.026925      -0.005489       0.001931       0.027546       0.006328      -0.011188       0.046703       0.038548      -0.029428      -0.060634       0.024603       0.036031             10.358057      10.434419       0.263695       1.029722      11.383065      -5.128418       9.256686           0.000003
          133              C       6.913548       1.261667      26.032826      -0.039548      38.693766 0.49295166E+03  0.11923136E+05                                 9.945331                            7.436441      -0.240883       1.912311                    0.998643      28.640905      82.698844       0.601953       0.420685      -1.064692       0.022106       0.017342      -0.043961       0.052172      -0.008136       0.000368       0.018998      -0.032092       0.015084      -0.021790      -0.007749       0.029539             11.497798      13.692217       1.488590       0.101459      10.802922      -4.994356       9.998253          -0.000002
          134              C       0.670210       1.422866      26.226654      -0.065356      38.203870 0.49786568E+03  0.12077652E+05                                 9.921501                            7.496372      -0.143465       1.945050                    0.999029      28.883377      83.652598       0.596505       0.423274      -1.062553      -0.014560       0.021192      -0.038107       0.045970       0.015064       0.010535       0.010252      -0.016856      -0.004267      -0.017943      -0.007584       0.025527             11.483678      13.429005      -0.942615       2.321203      10.927642      -5.143176      10.094386          -0.000007
          135              C       1.338709       2.437024      25.540374      -0.075630      31.264446 0.43334357E+03  0.10254173E+05                                 8.832602                            7.113669      -0.209742       1.917814                    0.998686      29.374796      86.765378       0.591087       0.437911      -1.043257      -0.026427       0.003193      -0.000470       0.026624       0.003413       0.005397       0.030598      -0.004760      -0.012384      -0.030851      -0.001356       0.032207              9.678834      10.041884       0.133123       1.206650      10.406510      -4.438262       8.588108          -0.000002
          136              C       0.673334       3.262058      24.653843      -0.109234      31.334457 0.44100892E+03  0.10470940E+05                                 8.804249                            7.143184      -0.050956       1.965235                    0.998678      29.599666      87.292420       0.594566       0.433878      -1.046719      -0.004633      -0.020435       0.020634       0.029408       0.019599      -0.023378       0.021817      -0.021326       0.004119      -0.044573       0.016656       0.027917              9.623962      11.479956      -0.251937       1.701430       9.604956      -3.656917       7.786976           0.000009
          137              C       6.070239       0.238625      26.753260       0.635136      23.682702 0.25212744E+03  0.52667917E+04                                 7.742251                            5.749680      -0.281177       1.965610                    0.998754      22.694849      65.230705       0.596323       0.491698      -1.002658      -0.031351      -0.051458       0.049142       0.077754      -0.079566       0.034625      -0.049538       0.052822      -0.098223      -0.080694      -0.040903       0.121597              8.967436       7.218872       2.830848      -1.268931       8.492044       0.864410      11.191391          -0.000004
          138              C       1.467805       0.503905      27.117563       0.598285      21.754258 0.25792761E+03  0.54162996E+04                                 7.305438                            5.792366      -0.219563       1.979349                    0.999231      23.101426      66.478374       0.597938       0.487804      -1.005094       0.032232      -0.038991       0.031022       0.059343      -0.009825      -0.050171       0.044626      -0.003589       0.128751      -0.057248      -0.030804       0.088053              8.143363       9.281804      -0.310976       2.773547       7.757069      -2.375211       7.391218          -0.000009
          139              C       0.553333      12.546863      23.835327       0.101958      25.943762 0.35128967E+03  0.79058400E+04                                 7.892610                            6.469168      -0.071200       1.996478                    0.998893      26.672768      77.416448       0.609201       0.446748      -1.035658      -0.035369      -0.032877       0.000424       0.048291       0.007020      -0.017964       0.040923       0.010154      -0.022939      -0.050937       0.012415       0.038522              8.594280      10.378985       0.079386       1.609243       7.412545      -2.735169       7.991311           0.000005
          140              C       2.895671       0.635911      22.860348      -0.177427      32.081749 0.47074408E+03  0.11334855E+05                                 8.904892                            7.359696      -0.041712       1.967491                    0.998361      29.991126      88.407685       0.589534       0.431485      -1.050562       0.004400      -0.013157      -0.004491       0.014582       0.006574      -0.019659       0.003448      -0.027146      -0.004652      -0.028865       0.012773       0.016091              9.719102      11.967862      -0.880753       2.581861       8.160071      -3.097644       9.029374           0.000008
          141              C       1.545622       0.510252      22.591207       0.108987      32.720461 0.41555494E+03  0.96675684E+04                                 9.114202                            6.951491      -0.184639       1.960755                    0.999293      26.528481      76.059765       0.603752       0.436073      -1.051180       0.001883      -0.007243       0.000022       0.007483       0.002970      -0.002918       0.001136       0.004813      -0.003644      -0.004864      -0.000357       0.005221             10.610530      11.157088      -1.687243       3.037104       9.757070      -5.101215      10.917431           0.000005
          142              C      -2.064029      12.257467      23.333534      -0.179205      31.772615 0.46754000E+03  0.11242769E+05                                 8.854708                            7.333274      -0.038827       1.968469                    0.998063      30.036162      88.591504       0.590532       0.431329      -1.050259       0.006708       0.000824       0.001457       0.006914      -0.005646       0.005205       0.022703       0.027346      -0.016980      -0.032310       0.014594       0.017716              9.643872       9.638919       0.054302       1.347155       9.547689      -4.211908       9.745007           0.000007
          143              C      -1.410075      11.514936      24.299464       0.093979      26.150694 0.35889415E+03  0.81270435E+04                                 7.971510                            6.564341      -0.107245       1.984968                    0.998268      26.907925      78.552053       0.600749       0.450243      -1.032790       0.043126       0.015988      -0.006650       0.046473       0.006946      -0.029748       0.028434      -0.027117      -0.007547      -0.047261       0.007661       0.039601              8.683794      10.016132       0.296239       1.297866       8.033692      -2.970078       8.001557           0.000003
          144              C       0.862306       1.356864      21.572441       0.103040      33.141738 0.42353263E+03  0.98946928E+04                                 9.182322                            7.010381      -0.173812       1.963274                    0.999227      26.643815      76.414361       0.602508       0.435139      -1.052320       0.002005       0.002855      -0.007075       0.007888      -0.000277      -0.001387      -0.005496       0.007165      -0.001438      -0.007690       0.002918       0.004772             10.707836      10.907457      -1.564923       3.298452      10.148126      -5.202695      11.067926           0.000004
          145              C       1.519135       2.362136      20.879155      -0.182959      31.850151 0.46301470E+03  0.11106682E+05                                 8.859672                            7.292082      -0.019102       1.974697                    0.998055      30.005541      88.386800       0.592894       0.430665      -1.050685      -0.006162      -0.007724      -0.005968       0.011543      -0.000003       0.002884       0.022468       0.028512      -0.021779      -0.031553       0.012736       0.018816              9.699984       9.429086       0.070337       1.607506       9.895740      -4.389583       9.775127           0.000008
          146              C       0.861482       3.084358      19.923733       0.097110      26.730678 0.35728843E+03  0.80861232E+04                                 8.091360                            6.545799      -0.166049       1.961743                    0.998455      27.016937      78.991741       0.601793       0.449715      -1.032517      -0.042242      -0.026769      -0.005202       0.050279       0.007632      -0.026483       0.021880      -0.027096      -0.011201      -0.041803       0.009868       0.031935              8.926665      10.022827       0.518604       1.490580       8.439057      -3.224972       8.318112           0.000002
          147              C       6.544464       1.962312      20.285702       0.102474      26.049004 0.35035261E+03  0.78724448E+04                                 7.895599                            6.442602      -0.043136       2.006805                    0.999027      26.548730      76.771684       0.613555       0.444272      -1.038026       0.032293       0.027546      -0.005349       0.042781       0.001672      -0.016103       0.037230       0.010172      -0.006454      -0.043526       0.005744       0.037782              8.624002      10.313536       0.213273       1.657996       7.692002      -2.767097       7.866469           0.000005
          148              C       7.147450       1.166471      21.245502      -0.186129      32.407397 0.48107718E+03  0.11641263E+05                                 8.958656                            7.435557      -0.029826       1.966804                    0.998449      30.252482      89.263001       0.587323       0.430967      -1.051370      -0.004104       0.006490      -0.006039       0.009769       0.009839      -0.021304      -0.000441      -0.018509      -0.014330      -0.028349       0.007043       0.021307              9.772462      11.717109      -0.694533       2.857429       8.551028      -3.094299       9.049248           0.000009
          149              C       4.761870       1.075083       9.803505      -0.094879      36.356498 0.52407899E+03  0.12860456E+05                                 9.573576                            7.687175      -0.183988       1.923105                    0.999015      29.418706      85.319672       0.590308       0.422832      -1.064255       0.029925      -0.043220       0.038543       0.065185      -0.004055       0.014882      -0.019657      -0.003112       0.024697      -0.020767      -0.008435       0.029202             10.646110      11.929958      -0.606951       1.637399      12.243407      -4.069448       7.764965           0.000002
          150              C       4.082459       0.035540      10.409803      -0.135642      33.062736 0.45889883E+03  0.11003032E+05                                 9.047569                            7.249186      -0.049210       1.947667                    0.999614      30.526715      90.427722       0.594864       0.429430      -1.049564       0.027177       0.000329       0.014066       0.030603       0.011974      -0.013061       0.049646       0.053430       0.033036      -0.068062       0.023594       0.044468              9.888879       9.890609       0.453178       1.100279      12.052272      -4.354615       7.723758           0.000005
          151              C       1.819157      11.871605      11.277359      -0.039736      36.200861 0.45745218E+03  0.10831972E+05                                 9.497945                            7.148434      -0.009580       2.004428                    0.999063      27.565778      78.099085       0.617500       0.418897      -1.068553       0.012357       0.039900      -0.003496       0.041916      -0.002021       0.006767       0.014924      -0.010746       0.079300      -0.021451      -0.011193       0.032643             10.851166      12.134903       2.188774       0.613395      12.233587      -4.549216       8.185008          -0.000003
          152              C       3.179249      12.092460      11.541829       0.012332      34.749909 0.46284919E+03  0.11028487E+05                                 9.379230                            7.294408      -0.228700       1.934536                    0.998812      27.631828      79.387128       0.596290       0.431094      -1.057399      -0.027262       0.041344      -0.010557       0.050636      -0.005347      -0.023847       0.048942      -0.034618       0.074459      -0.045525      -0.024139       0.069665             10.457036      11.795013       0.143535       2.202255      10.879768      -4.187159       8.696327          -0.000008
          153              C       6.760594       0.448057      10.922688      -0.105295      30.693923 0.43214302E+03  0.10210773E+05                                 8.673194                            7.074940      -0.083633       1.955841                    0.998520      29.493337      86.831955       0.596796       0.434359      -1.046193      -0.026555       0.005059       0.008627       0.028376      -0.001927       0.005894       0.020594       0.021471      -0.004089      -0.027459       0.010025       0.017434              9.316351       9.692322       0.606963       1.201075      10.706000      -3.762570       7.550732          -0.000005
          154              C       6.105248       1.285784      10.045791      -0.116944      31.342758 0.44727964E+03  0.10651991E+05                                 8.750816                            7.157931       0.034244       1.981910                    0.999415      29.971694      88.377266       0.598725       0.429563      -1.049868      -0.009588      -0.027294       0.017783       0.033958       0.028002      -0.026708       0.012550      -0.013531       0.014551      -0.047274       0.017140       0.030135              9.424228      11.318193       0.064324       1.750689       9.828866      -3.146584       7.125624           0.000007
          155              C       1.037053      10.758444      11.934740       0.638541      21.678194 0.23650443E+03  0.48421373E+04                                 7.219943                            5.518061      -0.082268       2.040262                    0.999090      21.855138      61.360678       0.619645       0.482798      -1.011391      -0.029292      -0.029681       0.034383       0.054048      -0.084351      -0.020660       0.046226       0.009687      -0.117531      -0.078631      -0.039528       0.118159              8.091487       7.739103       3.039263       1.055215       7.992780      -1.692436       8.542579          -0.000002
          156              C       3.988523      11.231886      12.506592       0.577026      22.589475 0.25241516E+03  0.52636134E+04                                 7.369585                            5.675796      -0.308854       1.946290                    0.998717      23.145181      66.027953       0.613717       0.478596      -1.011501       0.011252      -0.047869       0.030962       0.058109       0.034341      -0.077238      -0.038852       0.115385      -0.063190      -0.079433      -0.047367       0.126800              8.169893       6.020599      -1.393854       2.349905       9.935076       0.731789       8.554004          -0.000005
          157              C       3.029110       3.264596       9.862179      -0.047662      35.182249 0.49831403E+03  0.12074598E+05                                 9.407068                            7.515586      -0.198872       1.929702                    0.998728      28.565962      82.314248       0.594679       0.425063      -1.062897      -0.023991       0.038326       0.035476       0.057472      -0.001275      -0.008180      -0.002499      -0.015709       0.027976      -0.015457       0.002984       0.012473             10.608776      11.875307      -0.780967      -1.469324      11.344362       4.650319       8.606661           0.000003
          158              C       3.720650       4.248291      10.543789      -0.152826      34.177690 0.47462352E+03  0.11496628E+05                                 9.331798                            7.430598      -0.131718       1.925385                    0.998508      30.905734      92.551017       0.579636       0.436244      -1.043595      -0.026925       0.005489       0.001930       0.027547       0.006328       0.011188      -0.046703       0.038548      -0.029428      -0.060634       0.024603       0.036031             10.358063      10.434426       0.263694      -1.029726      11.383071       5.128422       9.256693          -0.000001
          159              C       3.056450       5.084748      11.437326      -0.039549      38.693792 0.49295189E+03  0.11923144E+05                                 9.945336                            7.436443      -0.240884       1.912310                    0.998643      28.640921      82.698911       0.601953       0.420685      -1.064692      -0.022106      -0.017342      -0.043961       0.052173      -0.008136      -0.000368      -0.018998      -0.032092       0.015085      -0.021790      -0.007749       0.029538             11.497804      13.692227       1.488591      -0.101461      10.802926       4.994360       9.998260          -0.000006
          160              C       1.676488       4.923549      11.631154      -0.065356      38.203878 0.49786559E+03  0.12077649E+05                                 9.921502                            7.496372      -0.143466       1.945050                    0.999029      28.883383      83.652625       0.596505       0.423274      -1.062553       0.014560      -0.021191      -0.038108       0.045970       0.015064      -0.010535      -0.010252      -0.016856      -0.004266      -0.017944      -0.007584       0.025527             11.483680      13.429008      -0.942614      -2.321202      10.927644       5.143179      10.094390          -0.000012
          161              C       1.007989       3.909392      10.944874      -0.075630      31.264458 0.43334360E+03  0.10254175E+05                                 8.832605                            7.113670      -0.209742       1.917814                    0.998686      29.374807      86.765424       0.591087       0.437911      -1.043257       0.026427      -0.003193      -0.000471       0.026624       0.003413      -0.005397      -0.030598      -0.004760      -0.012383      -0.030851      -0.001356       0.032207              9.678838      10.041888       0.133127      -1.206648      10.406514       4.438265       8.588112          -0.000007
          162              C       1.673364       3.084358      10.058343      -0.109234      31.334491 0.44100945E+03  0.10470956E+05                                 8.804256                            7.143189      -0.050955       1.965235                    0.998678      29.599683      87.292493       0.594566       0.433878      -1.046719       0.004633       0.020436       0.020634       0.029408       0.019600       0.023378      -0.021817      -0.021326       0.004118      -0.044573       0.016656       0.027917              9.623971      11.479964      -0.251941      -1.701433       9.604966       3.656923       7.786984           0.000007
          163              C       3.899759       6.107790      12.157760       0.635136      23.682694 0.25212732E+03  0.52667885E+04                                 7.742249                            5.749678      -0.281176       1.965610                    0.998754      22.694844      65.230685       0.596323       0.491698      -1.002658       0.031351       0.051458       0.049142       0.077755      -0.079566      -0.034625       0.049538       0.052822      -0.098223      -0.080694      -0.040902       0.121597              8.967434       7.218870       2.830848       1.268932       8.492040      -0.864403      11.191391          -0.000007
          164              C       0.878893       5.842510      12.522063       0.598285      21.754253 0.25792752E+03  0.54162972E+04                                 7.305437                            5.792365      -0.219561       1.979350                    0.999231      23.101419      66.478344       0.597938       0.487804      -1.005094      -0.032232       0.038991       0.031022       0.059343      -0.009825       0.050171      -0.044626      -0.003589       0.128752      -0.057248      -0.030804       0.088053              8.143362       9.281801      -0.310976      -2.773547       7.757068       2.375211       7.391218          -0.000013
          165              C      -1.136539       6.492383       9.239827       0.101958      25.943759 0.35128962E+03  0.79058386E+04                                 7.892609                            6.469167      -0.071200       1.996478                    0.998893      26.672764      77.416430       0.609201       0.446748      -1.035658       0.035369       0.032877       0.000424       0.048291       0.007020       0.017964      -0.040923       0.010154      -0.022939      -0.050937       0.012415       0.038522              8.594280      10.378984       0.079381      -1.609248       7.412543       2.735170       7.991313           0.000005
          166              C      -0.548973       5.710505       8.264848      -0.177426      32.081758 0.47074410E+03  0.11334856E+05                                 8.904892                            7.359696      -0.041711       1.967491                    0.998361      29.991135      88.407718       0.589534       0.431485      -1.050562      -0.004401       0.013157      -0.004492       0.014582       0.006574       0.019659      -0.003448      -0.027145      -0.004652      -0.028865       0.012773       0.016091              9.719104      11.967865      -0.880754      -2.581864       8.160070       3.097646       9.029378           0.000010
          167              C       0.801076       5.836164       7.995707       0.108987      32.720478 0.41555509E+03  0.96675727E+04                                 9.114204                            6.951492      -0.184638       1.960755                    0.999293      26.528485      76.059772       0.603752       0.436072      -1.051180      -0.001883       0.007243       0.000022       0.007484       0.002970       0.002918      -0.001135       0.004813      -0.003644      -0.004864      -0.000357       0.005221             10.610533      11.157091      -1.687245      -3.037106       9.757073       5.101218      10.917435           0.000007
          168              C       1.480823       6.781780       8.738034      -0.179205      31.772589 0.46753943E+03  0.11242751E+05                                 8.854703                            7.333270      -0.038827       1.968470                    0.998063      30.036144      88.591433       0.590532       0.431329      -1.050259      -0.006708      -0.000824       0.001457       0.006914      -0.005646      -0.005205      -0.022703       0.027345      -0.016980      -0.032310       0.014594       0.017715              9.643866       9.638915       0.054302      -1.347155       9.547682       4.211904       9.745003           0.000009
          169              C       0.826869       7.524310       9.703964       0.093980      26.150666 0.35889366E+03  0.81270293E+04                                 7.971503                            6.564336      -0.107245       1.984968                    0.998268      26.907906      78.551976       0.600749       0.450243      -1.032790      -0.043126      -0.015988      -0.006650       0.046472       0.006946       0.029748      -0.028434      -0.027117      -0.007547      -0.047261       0.007661       0.039601              8.683787      10.016124       0.296235      -1.297868       8.033683       2.970075       8.001553           0.000002
          170              C       1.484392       4.989552       6.976941       0.103040      33.141746 0.42353262E+03  0.98946925E+04                                 9.182324                            7.010381      -0.173813       1.963274                    0.999227      26.643816      76.414364       0.602508       0.435139      -1.052320      -0.002005      -0.002854      -0.007075       0.007888      -0.000277       0.001387       0.005496       0.007165      -0.001439      -0.007690       0.002918       0.004772             10.707839      10.907461      -1.564928      -3.298456      10.148127       5.202697      11.067929           0.000007
          171              C       0.827563       3.984280       6.283655      -0.182959      31.850170 0.46301506E+03  0.11106693E+05                                 8.859675                            7.292084      -0.019103       1.974697                    0.998055      30.005556      88.386860       0.592894       0.430665      -1.050685       0.006162       0.007725      -0.005968       0.011543      -0.000003      -0.002885      -0.022468       0.028513      -0.021780      -0.031553       0.012736       0.018816              9.699988       9.429091       0.070336      -1.607507       9.895742       4.389584       9.775132           0.000013
          172              C       1.485216       3.262058       5.328233       0.097110      26.730702 0.35728882E+03  0.80861343E+04                                 8.091365                            6.545802      -0.166050       1.961743                    0.998455      27.016948      78.991785       0.601793       0.449715      -1.032517       0.042242       0.026769      -0.005202       0.050279       0.007632       0.026483      -0.021880      -0.027097      -0.011201      -0.041803       0.009868       0.031935              8.926671      10.022831       0.518605      -1.490581       8.439065       3.224974       8.318117           0.000008
          173              C       3.425534       4.384104       5.690202       0.102474      26.049007 0.35035257E+03  0.78724436E+04                                 7.895599                            6.442601      -0.043136       2.006805                    0.999027      26.548734      76.771698       0.613555       0.444271      -1.038026      -0.032293      -0.027545      -0.005349       0.042781       0.001672       0.016103      -0.037230       0.010172      -0.006454      -0.043526       0.005744       0.037782              8.624003      10.313539       0.213273      -1.657999       7.691999       2.767097       7.866472           0.000011
          174              C       2.822548       5.179944       6.650002      -0.186129      32.407381 0.48107670E+03  0.11641248E+05                                 8.958653                            7.435554      -0.029827       1.966804                    0.998449      30.252471      89.262961       0.587323       0.430967      -1.051370       0.004104      -0.006490      -0.006039       0.009769       0.009839       0.021304       0.000441      -0.018510      -0.014330      -0.028349       0.007043       0.021307              9.772460      11.717109      -0.694537      -2.857431       8.551022       3.094299       9.049249           0.000013
          175              S      -1.384310       8.539356       5.851920       0.970799      74.711266 0.14502176E+04  0.44220782E+05                                12.826324                           10.879612       0.608435       1.984814                    0.999364      50.807250     145.439184       0.656278       0.306073      -1.197587      -0.003015       0.002477       0.112898       0.112965       0.017743       0.001624      -0.001939       0.023773      -0.012853      -0.019614      -0.003894       0.023508             14.119124      13.431056      -2.582612       0.048118      15.658966      -0.340670      13.267349           0.000014
          176              S       0.801104      10.499891      20.447420       0.970799      74.711262 0.14502169E+04  0.44220762E+05                                12.826328                           10.879614       0.608432       1.984813                    0.999364      50.807268     145.439287       0.656278       0.306073      -1.197587       0.003015      -0.002476       0.112898       0.112965       0.017743      -0.001624       0.001939       0.023772      -0.012854      -0.019614      -0.003895       0.023508             14.119130      13.431067      -2.582617      -0.048112      15.658965       0.340668      13.267357           0.000008
          177              S       6.077706       4.153475      23.339080       0.970799      74.711268 0.14502176E+04  0.44220782E+05                                12.826323                           10.879612       0.608435       1.984815                    0.999364      50.807251     145.439183       0.656278       0.306073      -1.197587       0.003015      -0.002477      -0.112898       0.112965       0.017743       0.001624      -0.001939       0.023773      -0.012852      -0.019614      -0.003894       0.023509             14.119124      13.431056      -2.582613       0.048117      15.658966      -0.340670      13.267348           0.000010
          178              S       3.892292       2.192940       8.743580       0.970799      74.711261 0.14502169E+04  0.44220761E+05                                12.826328                           10.879614       0.608432       1.984813                    0.999364      50.807268     145.439291       0.656278       0.306073      -1.197587      -0.003015       0.002476      -0.112898       0.112965       0.017743      -0.001624       0.001939       0.023772      -0.012854      -0.019614      -0.003895       0.023509             14.119131      13.431068      -2.582618      -0.048112      15.658966       0.340667      13.267358           0.000012
          179              N       4.799219       1.042081       4.620643      -0.243654      34.692497 0.54936130E+03  0.13475618E+05                                 8.908655                            7.639659      -0.036441       2.012714                    0.996876      28.337116      78.965195       0.626750       0.398402      -1.093432       0.079229      -0.084157       0.128049       0.172500       0.054870      -0.050232       0.044161       0.034481      -0.109494      -0.103785       0.025396       0.078389              9.562907      11.947028       0.594172       0.777442       8.450579      -2.587441       8.291115           0.000001
          180              N       5.118404       9.784903       9.584281      -0.229447      35.118188 0.54244158E+03  0.13270634E+05                                 9.028967                            7.618314      -0.091537       2.000414                    0.996509      28.125797      78.404625       0.623981       0.401232      -1.090935      -0.079885       0.099549      -0.114371       0.171384       0.060880      -0.051010       0.049847       0.045257      -0.079668      -0.110671       0.029878       0.080793              9.818809      11.776621       0.808668       0.992800       8.721763      -2.865592       8.958042           0.000001
          181              N       5.170779       5.304334      19.216143      -0.243654      34.692497 0.54936138E+03  0.13475620E+05                                 8.908655                            7.639659      -0.036442       2.012714                    0.996876      28.337110      78.965171       0.626750       0.398402      -1.093432      -0.079229       0.084157       0.128049       0.172500       0.054870       0.050232      -0.044161       0.034481      -0.109494      -0.103785       0.025396       0.078389              9.562908      11.947027       0.594165      -0.777446       8.450581       2.587443       8.291115          -0.000004
          182              N       1.921690       9.254343      24.179781      -0.229447      35.118189 0.54244162E+03  0.13270635E+05                                 9.028967                            7.618314      -0.091536       2.000414                    0.996509      28.125799      78.404631       0.623981       0.401232      -1.090935       0.079885      -0.099549      -0.114371       0.171384       0.060880       0.051010      -0.049847       0.045257      -0.079668      -0.110671       0.029878       0.080793              9.818809      11.776620       0.808668      -0.992800       8.721762       2.865592       8.958044           0.000001
          183              N      -0.105823      11.650750      24.570357      -0.243654      34.692496 0.54936127E+03  0.13475617E+05                                 8.908654                            7.639658      -0.036441       2.012714                    0.996876      28.337115      78.965190       0.626750       0.398402      -1.093432      -0.079229       0.084157      -0.128049       0.172500       0.054870      -0.050232       0.044161       0.034481      -0.109494      -0.103785       0.025396       0.078389              9.562907      11.947028       0.594172       0.777442       8.450579      -2.587441       8.291114          -0.000001
          184              N      -0.425008       2.907928      19.606719      -0.229447      35.118187 0.54244155E+03  0.13270633E+05                                 9.028966                            7.618314      -0.091536       2.000414                    0.996509      28.125796      78.404617       0.623981       0.401232      -1.090935       0.079885      -0.099549       0.114371       0.171384       0.060880      -0.051010       0.049847       0.045257      -0.079668      -0.110671       0.029878       0.080793              9.818808      11.776620       0.808668       0.992800       8.721763      -2.865591       8.958041          -0.000001
          185              N      -0.477383       7.388497       9.974857      -0.243654      34.692497 0.54936138E+03  0.13475620E+05                                 8.908655                            7.639660      -0.036442       2.012714                    0.996876      28.337110      78.965173       0.626750       0.398402      -1.093432       0.079229      -0.084157      -0.128049       0.172500       0.054870       0.050232      -0.044161       0.034481      -0.109494      -0.103785       0.025396       0.078389              9.562908      11.947028       0.594165      -0.777446       8.450581       2.587443       8.291115          -0.000002
          186              N       2.771706       3.438488       5.011219      -0.229447      35.118189 0.54244162E+03  0.13270635E+05                                 9.028967                            7.618314      -0.091536       2.000414                    0.996509      28.125799      78.404631       0.623981       0.401232      -1.090935      -0.079885       0.099549       0.114371       0.171384       0.060880       0.051010      -0.049847       0.045257      -0.079668      -0.110671       0.029878       0.080793              9.818809      11.776620       0.808668      -0.992800       8.721762       2.865592       8.958044           0.000003
          187              O       5.412143       3.895430       3.318433      -0.572874      39.012442 0.57852322E+03  0.14137008E+05                                 9.060618                            7.447917       0.461743       2.206400                    0.995438      27.542710      72.529362       0.697091       0.359567      -1.140766       0.001449       0.015589      -0.017988       0.023847      -0.021945      -0.016195      -0.060074       0.021719      -0.112168      -0.084818       0.031292       0.053526              9.960213      12.418080       4.483187      -3.147875       9.535051      -1.505439       7.927507           0.000005
          188              O      -0.982766       4.151825       1.482611      -0.551578      31.716981 0.49488193E+03  0.11638953E+05                                 7.867738                            6.839139       0.545839       2.229056                    0.997885      27.198081      70.438885       0.734787       0.354432      -1.144006       0.008301       0.027686       0.030193       0.041797      -0.044263      -0.013426       0.006799      -0.008750       0.063813      -0.055503       0.012463       0.043040              8.344669       5.911863       0.497745      -0.675004       7.271445       3.149441      11.850699          -0.000005
          189              O       1.772393       3.692345       2.311635      -0.627356      39.998637 0.62768922E+03  0.15699223E+05                                 9.255780                            7.786776       0.422816       2.156532                    0.997717      29.203239      78.530735       0.676037       0.362245      -1.135404      -0.012372       0.033021      -0.043130       0.055711      -0.004973       0.051501      -0.019905      -0.030368      -0.146639      -0.080766       0.026122       0.054644             10.031474       7.692939      -3.202602       0.420782      15.431223      -1.517452       6.970259          -0.000003
          190              O       2.090294       5.492188       1.112177      -0.528866      34.764183 0.51242386E+03  0.12166543E+05                                 8.379149                            6.978199       0.404914       2.156301                    0.998696      27.897286      72.781554       0.723902       0.356360      -1.141552      -0.010983      -0.010133      -0.014180       0.020601       0.060530       0.038047      -0.074657       0.065572       0.099968      -0.128694       0.051261       0.077433              9.152328       6.500987       1.363991      -3.253094       7.839702      -3.969487      13.116294           0.000007
          191              O      -1.119683      12.228527       1.198582      -0.621278      47.880616 0.71572042E+03  0.18466271E+05                                10.482046                            8.293250       0.133319       2.061105                    0.996341      29.673327      80.590657       0.658769       0.360361      -1.138843      -0.015931       0.068357       0.032640       0.077407      -0.048421       0.013174       0.012361       0.012340       0.116829      -0.071220       0.029117       0.042104             12.195639       8.784415       0.165563      -3.575075       7.000461       2.346492      20.802041          -0.000006
          192              O       2.016949       0.694298       3.106214      -0.506590      38.430567 0.54848207E+03  0.13212754E+05                                 9.024895                            7.260179       0.350536       2.197065                    0.991631      26.465883      68.981257       0.705524       0.360382      -1.141214      -0.005904       0.017600      -0.033048       0.037904      -0.031678       0.054104       0.022730      -0.033841      -0.100675      -0.085166       0.030821       0.054345             10.266777       8.795902       3.954751       2.276005      12.728701       4.215405       9.275729          -0.000001
          193              O       6.711062       0.563562       1.740367      -0.569113      35.233037 0.61878574E+03  0.15394736E+05                                 8.499724                            7.760633       0.187774       2.116562                    0.993424      27.904283      74.417898       0.674511       0.364994      -1.135220      -0.009231      -0.020060       0.006728       0.023084       0.024372      -0.042956       0.011496      -0.045017      -0.013784      -0.063782       0.025351       0.038431              8.775704       7.466723       0.762417       0.175943      10.847276      -2.630575       8.013112          -0.000006
          194              O       2.074176      11.817026       1.747373      -0.571725      35.539961 0.55112431E+03  0.13310617E+05                                 8.519249                            7.238575       0.540552       2.227748                    0.996460      27.590623      72.328864       0.711327       0.356523      -1.142721       0.020685       0.014171       0.014863       0.029148       0.005075      -0.000029       0.045063       0.078341       0.025375      -0.069647       0.032292       0.037355              9.390112      13.298200       0.319550       4.374792       5.841207      -0.320339       9.030929          -0.000007
          195              O      -0.396781       9.311461       6.557466      -0.530611      30.186648 0.54413784E+03  0.13033842E+05                                 7.620240                            7.257701       0.759421       2.318754                    0.997670      26.454611      67.931775       0.704404       0.363012      -1.143357       0.021667       0.011823       0.026399       0.036141       0.049962       0.024517       0.025471       0.010936       0.012692      -0.052528      -0.015209       0.067737              7.776243       8.010610       1.252594       1.616307       7.722623       1.747147       7.595496           0.000016
          196              O       5.243680       7.802283       6.584030      -0.529751      30.477977 0.54938862E+03  0.13196536E+05                                 7.689845                            7.308191       0.619531       2.273859                    0.996371      26.492920      68.214763       0.699446       0.364562      -1.141682      -0.019943      -0.019235       0.025462       0.037630       0.050793      -0.024862      -0.022667       0.007052       0.010463      -0.052662      -0.014331       0.066993              7.884828       7.947313       1.100430      -1.740558       7.767132      -1.907519       7.940039           0.000017
          197              O       4.107010       2.013083       0.923603      -1.057740      41.942041 0.89856837E+03  0.24736311E+05                                10.025934                            9.647549      -0.575266       1.805866                    0.995510      34.132532      98.269221       0.572807       0.388431      -1.108852       0.010530      -0.064514       0.093269       0.113894      -0.018061       0.007711      -0.017708       0.021040       0.009685      -0.027657      -0.001791       0.029449             10.353222       9.493469      -0.462456      -0.613015       9.622872       2.428525      11.943326          -0.000010
          198              O       4.557855       2.450986      17.913933      -0.572874      39.012421 0.57852292E+03  0.14136999E+05                                 9.060616                            7.447916       0.461744       2.206400                    0.995438      27.542699      72.529324       0.697091       0.359567      -1.140766      -0.001449      -0.015588      -0.017988       0.023847      -0.021945       0.016194       0.060074       0.021719      -0.112168      -0.084818       0.031292       0.053526              9.960209      12.418071       4.483187       3.147872       9.535053       1.505441       7.927504          -0.000003
          199              O       3.329464       2.194590      16.078111      -0.551578      31.716954 0.49488143E+03  0.11638938E+05                                 7.867733                            6.839135       0.545840       2.229057                    0.997885      27.198071      70.438845       0.734787       0.354432      -1.144006      -0.008301      -0.027685       0.030193       0.041797      -0.044263       0.013426      -0.006799      -0.008750       0.063813      -0.055503       0.012463       0.043041              8.344664       5.911858       0.497745       0.675003       7.271440      -3.149439      11.850693          -0.000019
          200              O       0.574305       2.654071      16.907135      -0.627356      39.998538 0.62768738E+03  0.15699165E+05                                 9.255766                            7.786765       0.422815       2.156533                    0.997717      29.203196      78.530582       0.676038       0.362245      -1.135404       0.012372      -0.033020      -0.043131       0.055710      -0.004972      -0.051501       0.019905      -0.030368      -0.146638      -0.080766       0.026122       0.054644             10.031457       7.692927      -3.202596      -0.420782      15.431197       1.517448       6.970249          -0.000014
          201              O       0.256404       0.854228      15.707677      -0.528868      34.764069 0.51242196E+03  0.12166487E+05                                 8.379134                            6.978189       0.404914       2.156302                    0.998696      27.897229      72.781369       0.723902       0.356360      -1.141552       0.010982       0.010134      -0.014181       0.020601       0.060530      -0.038047       0.074656       0.065571       0.099967      -0.128693       0.051261       0.077433              9.152309       6.500976       1.363987       3.253086       7.839686       3.969474      13.116265          -0.000018
          202              O       0.536477       6.810719      15.794082      -0.621278      47.880617 0.71572042E+03  0.18466271E+05                                10.482047                            8.293251       0.133317       2.061105                    0.996341      29.673327      80.590662       0.658769       0.360361      -1.138843       0.015931      -0.068357       0.032640       0.077407      -0.048421      -0.013174      -0.012361       0.012340       0.116829      -0.071220       0.029117       0.042104             12.195640       8.784416       0.165565       3.575077       7.000459      -2.346484      20.802045          -0.000014
          203              O       0.329749       5.652118      17.701714      -0.506590      38.430537 0.54848162E+03  0.13212740E+05                                 9.024891                            7.260176       0.350537       2.197066                    0.991631      26.465873      68.981224       0.705524       0.360382      -1.141214       0.005904      -0.017600      -0.033048       0.037905      -0.031678      -0.054104      -0.022730      -0.033841      -0.100674      -0.085166       0.030821       0.054345             10.266772       8.795897       3.954749      -2.276004      12.728694      -4.215402       9.275726          -0.000008
          204              O       3.258936       5.782854      16.335867      -0.569112      35.233002 0.61878493E+03  0.15394711E+05                                 8.499718                            7.760628       0.187774       2.116563                    0.993424      27.904266      74.417835       0.674511       0.364994      -1.135220       0.009231       0.020060       0.006728       0.023084       0.024372       0.042956      -0.011496      -0.045017      -0.013785      -0.063782       0.025351       0.038431              8.775698       7.466718       0.762417      -0.175943      10.847270       2.630573       8.013107          -0.000015
          205              O       4.965918       7.222221      16.342873      -0.571725      35.539967 0.55112441E+03  0.13310620E+05                                 8.519250                            7.238576       0.540553       2.227748                    0.996460      27.590626      72.328872       0.711328       0.356523      -1.142721      -0.020685      -0.014171       0.014863       0.029148       0.005074       0.000029      -0.045063       0.078341       0.025375      -0.069647       0.032292       0.037355              9.390113      13.298201       0.319549      -4.374794       5.841207       0.320340       9.030932          -0.000018
          206              O      -0.186425       9.727786      21.152966      -0.530612      30.186693 0.54413887E+03  0.13033873E+05                                 7.620247                            7.257707       0.759423       2.318755                    0.997670      26.454634      67.931851       0.704404       0.363012      -1.143357      -0.021667      -0.011823       0.026399       0.036141       0.049962      -0.024517      -0.025470       0.010936       0.012692      -0.052528      -0.015209       0.067737              7.776251       8.010618       1.252595      -1.616309       7.722630      -1.747150       7.595505           0.000011
          207              O       1.796414      11.236963      21.179530      -0.529752      30.478013 0.54938932E+03  0.13196557E+05                                 7.689850                            7.308195       0.619534       2.273859                    0.996371      26.492941      68.214829       0.699446       0.364562      -1.141682       0.019942       0.019235       0.025462       0.037630       0.050793       0.024862       0.022667       0.007052       0.010463      -0.052662      -0.014331       0.066993              7.884834       7.947321       1.100431       1.740562       7.767134       1.907520       7.940047           0.000012
          208              O       5.862988       4.333333      15.519103      -1.057739      41.941996 0.89856709E+03  0.24736266E+05                                10.025923                            9.647539      -0.575265       1.805867                    0.995510      34.132504      98.269101       0.572807       0.388431      -1.108853      -0.010529       0.064513       0.093269       0.113894      -0.018061      -0.007711       0.017708       0.021039       0.009683      -0.027657      -0.001792       0.029449             10.353211       9.493457      -0.462455       0.613013       9.622862      -2.428519      11.943313          -0.000020
          209              O      -0.718747       8.797401      25.872567      -0.572874      39.012443 0.57852323E+03  0.14137008E+05                                 9.060618                            7.447917       0.461744       2.206400                    0.995438      27.542711      72.529362       0.697091       0.359567      -1.140766      -0.001449      -0.015589       0.017988       0.023847      -0.021945      -0.016195      -0.060074       0.021719      -0.112169      -0.084818       0.031292       0.053526              9.960213      12.418080       4.483187      -3.147875       9.535051      -1.505439       7.927507           0.000002
          210              O      -1.947138       8.541006      27.708389      -0.551578      31.717007 0.49488244E+03  0.11638968E+05                                 7.867744                            6.839143       0.545837       2.229056                    0.997885      27.198088      70.438922       0.734786       0.354432      -1.144006      -0.008301      -0.027686      -0.030193       0.041797      -0.044263      -0.013426       0.006799      -0.008750       0.063813      -0.055503       0.012463       0.043041              8.344675       5.911867       0.497746      -0.675004       7.271451       3.149445      11.850708          -0.000006
          211              O       2.921003       9.000486      26.879365      -0.627356      39.998640 0.62768924E+03  0.15699224E+05                                 9.255781                            7.786776       0.422816       2.156532                    0.997717      29.203241      78.530744       0.676037       0.362245      -1.135404       0.012372      -0.033021       0.043130       0.055711      -0.004973       0.051501      -0.019905      -0.030368      -0.146639      -0.080766       0.026122       0.054645             10.031474       7.692939      -3.202603       0.420783      15.431225      -1.517452       6.970259          -0.000005
          212              O       2.603102       7.200643      28.078823      -0.528865      34.764180 0.51242381E+03  0.12166541E+05                                 8.379147                            6.978197       0.404917       2.156301                    0.998696      27.897293      72.781566       0.723902       0.356360      -1.141552       0.010983       0.010134       0.014180       0.020601       0.060530       0.038047      -0.074657       0.065572       0.099967      -0.128694       0.051261       0.077433              9.152325       6.500985       1.363991      -3.253093       7.839700      -3.969486      13.116291           0.000007
          213              O       5.813079       0.464304      27.992418      -0.621278      47.880616 0.71572043E+03  0.18466271E+05                                10.482046                            8.293250       0.133319       2.061105                    0.996341      29.673327      80.590657       0.658769       0.360361      -1.138843       0.015931      -0.068357      -0.032640       0.077407      -0.048421       0.013174       0.012361       0.012340       0.116829      -0.071220       0.029117       0.042104             12.195639       8.784415       0.165563      -3.575075       7.000461       2.346491      20.802040          -0.000007
          214              O       2.676447      11.998533      26.084786      -0.506590      38.430566 0.54848206E+03  0.13212754E+05                                 9.024895                            7.260179       0.350536       2.197065                    0.991631      26.465882      68.981256       0.705524       0.360382      -1.141214       0.005904      -0.017600       0.033048       0.037904      -0.031678       0.054104       0.022730      -0.033841      -0.100675      -0.085166       0.030821       0.054345             10.266778       8.795902       3.954751       2.276005      12.728702       4.215405       9.275729          -0.000003
          215              O      -2.017666      12.129269      27.450633      -0.569113      35.233035 0.61878571E+03  0.15394735E+05                                 8.499724                            7.760633       0.187774       2.116562                    0.993424      27.904282      74.417896       0.674511       0.364994      -1.135220       0.009231       0.020060      -0.006728       0.023084       0.024372      -0.042956       0.011496      -0.045017      -0.013784      -0.063782       0.025351       0.038431              8.775704       7.466723       0.762417       0.175943      10.847277      -2.630575       8.013112          -0.000007
          216              O       2.619220       0.875805      27.443627      -0.571725      35.539968 0.55112444E+03  0.13310621E+05                                 8.519250                            7.238576       0.540552       2.227748                    0.996460      27.590626      72.328875       0.711327       0.356523      -1.142721      -0.020685      -0.014171      -0.014863       0.029148       0.005075      -0.000029       0.045063       0.078341       0.025375      -0.069647       0.032292       0.037355              9.390113      13.298202       0.319550       4.374793       5.841208      -0.320339       9.030931          -0.000008
          217              O       5.090177       3.381370      22.633534      -0.530611      30.186651 0.54413789E+03  0.13033844E+05                                 7.620240                            7.257701       0.759421       2.318754                    0.997670      26.454612      67.931778       0.704404       0.363012      -1.143357      -0.021667      -0.011823      -0.026399       0.036141       0.049962       0.024517       0.025471       0.010936       0.012692      -0.052528      -0.015209       0.067737              7.776244       8.010610       1.252594       1.616307       7.722624       1.747147       7.595497           0.000011
          218              O      -0.550284       4.890548      22.606970      -0.529751      30.477977 0.54938862E+03  0.13196536E+05                                 7.689845                            7.308192       0.619531       2.273859                    0.996371      26.492919      68.214763       0.699446       0.364562      -1.141682       0.019943       0.019235      -0.025462       0.037630       0.050793      -0.024862      -0.022667       0.007052       0.010463      -0.052663      -0.014331       0.066993              7.884829       7.947314       1.100431      -1.740558       7.767132      -1.907519       7.940040           0.000012
          219              O       0.586386      10.679748      28.267397      -1.057740      41.942038 0.89856829E+03  0.24736309E+05                                10.025933                            9.647548      -0.575266       1.805866                    0.995510      34.132528      98.269207       0.572807       0.388431      -1.108852      -0.010530       0.064514      -0.093269       0.113894      -0.018061       0.007711      -0.017708       0.021039       0.009684      -0.027657      -0.001791       0.029449             10.353222       9.493469      -0.462456      -0.613015       9.622871       2.428525      11.943325          -0.000011
          220              O       0.135541      10.241845      11.277067      -0.572874      39.012424 0.57852296E+03  0.14137000E+05                                 9.060616                            7.447916       0.461744       2.206400                    0.995438      27.542700      72.529327       0.697091       0.359567      -1.140766       0.001449       0.015589       0.017988       0.023847      -0.021945       0.016194       0.060074       0.021719      -0.112168      -0.084818       0.031292       0.053526              9.960210      12.418072       4.483187       3.147872       9.535053       1.505441       7.927504          -0.000000
          221              O       1.363932      10.498241      13.112889      -0.551578      31.716966 0.49488166E+03  0.11638945E+05                                 7.867736                            6.839136       0.545839       2.229056                    0.997885      27.198076      70.438864       0.734787       0.354432      -1.144006       0.008301       0.027685      -0.030193       0.041797      -0.044263       0.013426      -0.006799      -0.008750       0.063813      -0.055503       0.012463       0.043041              8.344666       5.911860       0.497745       0.675003       7.271442      -3.149440      11.850696          -0.000018
          222              O       4.119091      10.038760      12.283865      -0.627356      39.998542 0.62768744E+03  0.15699168E+05                                 9.255767                            7.786766       0.422815       2.156533                    0.997717      29.203197      78.530590       0.676038       0.362245      -1.135404      -0.012372       0.033020       0.043131       0.055710      -0.004972      -0.051501       0.019905      -0.030368      -0.146638      -0.080766       0.026122       0.054644             10.031459       7.692928      -3.202597      -0.420782      15.431200       1.517448       6.970250          -0.000013
          223              O       4.436992      11.838603      13.483323      -0.528867      34.764069 0.51242194E+03  0.12166486E+05                                 8.379134                            6.978189       0.404915       2.156302                    0.998696      27.897228      72.781369       0.723902       0.356360      -1.141551      -0.010982      -0.010134       0.014181       0.020601       0.060530      -0.038047       0.074656       0.065572       0.099967      -0.128693       0.051261       0.077433              9.152309       6.500976       1.363987       3.253086       7.839686       3.969474      13.116265          -0.000020
          224              O       4.156919       5.882112      13.396918      -0.621278      47.880619 0.71572050E+03  0.18466274E+05                                10.482047                            8.293251       0.133317       2.061105                    0.996341      29.673328      80.590668       0.658768       0.360361      -1.138843      -0.015931       0.068357      -0.032640       0.077408      -0.048421      -0.013174      -0.012361       0.012340       0.116829      -0.071220       0.029117       0.042104             12.195641       8.784417       0.165566       3.575077       7.000460      -2.346483      20.802046          -0.000013
          225              O       4.363647       7.040713      11.489286      -0.506590      38.430538 0.54848165E+03  0.13212741E+05                                 9.024891                            7.260176       0.350537       2.197066                    0.991631      26.465874      68.981225       0.705524       0.360382      -1.141214      -0.005904       0.017600       0.033048       0.037905      -0.031678      -0.054104      -0.022730      -0.033841      -0.100674      -0.085166       0.030821       0.054345             10.266772       8.795897       3.954748      -2.276003      12.728693      -4.215402       9.275725          -0.000006
          226              O       1.434460       6.909977      12.855133      -0.569112      35.233004 0.61878498E+03  0.15394712E+05                                 8.499718                            7.760628       0.187774       2.116563                    0.993424      27.904267      74.417837       0.674511       0.364994      -1.135220      -0.009231      -0.020060      -0.006728       0.023084       0.024372       0.042956      -0.011496      -0.045017      -0.013785      -0.063782       0.025351       0.038431              8.775698       7.466718       0.762417      -0.175943      10.847270       2.630574       8.013107          -0.000013
          227              O      -0.272522       5.470610      12.848127      -0.571725      35.539961 0.55112434E+03  0.13310618E+05                                 8.519249                            7.238575       0.540553       2.227749                    0.996460      27.590625      72.328866       0.711328       0.356523      -1.142721       0.020685       0.014171      -0.014863       0.029148       0.005074       0.000029      -0.045063       0.078341       0.025375      -0.069647       0.032292       0.037355              9.390112      13.298199       0.319549      -4.374792       5.841207       0.320340       9.030929          -0.000016
          228              O       4.879821       2.965045       8.038034      -0.530612      30.186693 0.54413886E+03  0.13033873E+05                                 7.620246                            7.257707       0.759424       2.318755                    0.997670      26.454635      67.931851       0.704404       0.363012      -1.143357       0.021667       0.011823      -0.026399       0.036141       0.049962      -0.024517      -0.025470       0.010936       0.012692      -0.052528      -0.015209       0.067737              7.776250       8.010617       1.252595      -1.616309       7.722630      -1.747150       7.595504           0.000015
          229              O       2.896982       1.455868       8.011470      -0.529752      30.478013 0.54938933E+03  0.13196557E+05                                 7.689850                            7.308195       0.619534       2.273859                    0.996371      26.492942      68.214831       0.699446       0.364562      -1.141682      -0.019942      -0.019236      -0.025462       0.037630       0.050793       0.024862       0.022667       0.007052       0.010463      -0.052662      -0.014331       0.066993              7.884834       7.947321       1.100431       1.740562       7.767134       1.907520       7.940047           0.000017
          230              O      -1.169592       8.359498      13.671897      -1.057740      41.942002 0.89856722E+03  0.24736270E+05                                10.025925                            9.647541      -0.575266       1.805867                    0.995510      34.132507      98.269117       0.572807       0.388431      -1.108853       0.010529      -0.064513      -0.093269       0.113894      -0.018061      -0.007711       0.017708       0.021039       0.009683      -0.027657      -0.001792       0.029449             10.353213       9.493459      -0.462454       0.613013       9.622865      -2.428522      11.943317          -0.000020

******************************************************
Auxiliary information for the entire system
The total spin magnetic moment of the unit cell is   0.000130
The total net atomic charge of the unit cell is   -0.000004
Accuracy of reproducing the electrostatic potential in the unit cell:
  The inner radius (bohr) =    5.0000
  The outer radius (bohr) =   12.0000
  Valid grid points have density less than (e/(bohr^3)) =    0.0001
  The number of valid grid points were=        11946
  The rms potential error without charges in kcal/mol is=     12.52755
  The rms potential error with partial charges in kcal/mol is=      1.36227
  The RRMSE value at monopole order=      0.10874
  The rms potential error with partial charges and cloud penetration in kcal/mol is=      1.38706
  The RRMSE value at monopole order with cloud penetration is=      0.11072
  The rms potential error with partial charges and atomic dipoles in kcal/mol is=      0.65628
  The RRMSE value at dipole order=      0.05239
  The rms potential error with partial charges, atomic dipoles and cloud penetration in kcal/mol is=      0.67056
  The RRMSE value at dipole order with cloud penetration=      0.05353

******************************************************
The electron densities and ab initio electrostatic potential were computed in VASP using the PBE functional and
projector augmented wave method. See the main text of the journal article for a description of computational details.
The atomic charges, dipoles, and quadrupoles were computed with the DDEC6 method as described in
(a) T. A. Manz and N. Gabaldon Limas, RSC Adv. 6 (2016) 47771-47801 DOI: 10.1039/c6ra04656h
(b) N. Gabaldon Limas and T. A. Manz, RSC Adv. 8 (2018) 2678-2707 DOI: 10.1039/c7ra11829e.
For each atom in the material, the electron cloud parameters were fit to the spherically averaged atom-in-material
electron density using radial positions for which this density was between 10^-4 and 10^-2 electrons per cubic bohr.
The polarizabilities, dispersion coefficients, and quantum Drude oscillator (QDO) parameters were fit using the MCLF method.
The magnetic structure of the system was optimized in VASP from the default ferromagnetic initial guess using spin polarization.
The atomic spin moments (ASMs) were computed on this optimized magnetic structure using the DDEC6 partition as inputs
to the method of T. A. Manz and D. S. Sholl, J. Chem. Theory Comput. 7 (2011) 4146-4164 DOI: 10.1021/ct200539n.
The RMSE and RRMSE were computed using a uniform grid with Ewald summation.
