# Supplementary material for: A collection of forcefield precursors for metal–organic frameworks
Source: RSC Adv. 2019 Nov 13;9(63):36492–507. doi: 10.1039/c9ra07327b (PMC9075174; doi:10.1039/c9ra07327b)
Supplement: RA-009-C9RA07327B-s3882 [file RA-009-C9RA07327B-s3882.xyz]

  130
jmolscript: load "" {1 1 1} spacegroup "x,y,z" unitcell [{     12.481000     0.000000     0.000000 }, {     -4.763191    11.947513     0.000000 }, {     -3.507406    -3.890845    12.259758 }]
Cu     3.858904     5.973757     0.000000     0.288927
Cu    -1.753703    -1.945423     6.129879     0.271819
H      6.201356     0.000981     1.675909     0.098810
H      5.309087    -0.024125     2.952150     0.069565
H      0.018838    10.648915     0.545559     0.093602
H     -0.774228    10.276328     1.847546     0.094069
H      2.212996     3.526638     1.295856     0.014167
H      2.029169     9.881934     2.043702     0.092626
H      1.133392     9.851243     3.318716     0.061177
H     10.107095     0.418821     4.029782     0.061140
H     -4.615057     5.170463     6.815199     0.081417
H     -3.177669     5.069068     6.197308     0.053629
H     -2.297064     5.575265     8.543825     0.085348
H     -3.730197     5.517923     9.183785     0.112313
H     -0.301911     0.084058     9.858071     0.059641
H      3.103203     9.346935     4.900225     0.016853
H      4.125182     0.894276     0.826308     0.088952
H      3.260441     0.451428     2.052283     0.059683
H     -3.124503     7.991716     0.749071     0.107096
H      8.320213     6.885678     1.162225     0.102454
H      0.978520     7.228137     0.677965     0.064931
H     -2.792170    -3.111760    11.954490     0.106095
H      1.138078     1.181436     1.148739     0.094298
H     -1.385812     6.366925     0.918256     0.083507
H     -2.467654     5.275204     1.222298     0.082057
H     -0.189080    -0.707824     3.604369     0.064205
H     -4.884391     7.562264     4.778854     0.095932
H     -5.496807     7.803929    11.640640     0.101759
H     -2.778569    11.045348     0.568853     0.107880
H     -0.609236     3.630183     9.605520    -0.003960
H     -4.069650     3.385417     8.294952     0.097612
H     -2.613979     3.376682     7.712614     0.057551
H     -3.039509     6.633786     3.213283     0.089212
H     -2.055544     7.780863     2.802581     0.073711
H     -1.990953     8.055687    10.583849     0.098810
H     -1.098684     8.080793     9.307608     0.069565
H      4.191565    -2.592247    11.714199     0.093602
H      4.984631    -2.219660    10.412212     0.094069
H      1.997407     4.530030    10.963902     0.014164
H      2.181234    -1.825266    10.216056     0.092626
H      3.077011    -1.794575     8.941042     0.061177
H     -5.896692     7.637847     8.229976     0.061140
H      8.825460     2.886205     5.444559     0.081417
H      7.388072     2.987600     6.062450     0.053628
H      6.507467     2.481403     3.715933     0.085347
H      7.940600     2.538745     3.075973     0.112313
H      4.512314     7.972610     2.401687     0.059642
H      1.107200    -1.290267     7.359533     0.016848
H      0.085221     7.162392    11.433450     0.088952
H      0.949962     7.605240    10.207475     0.059683
H      7.334906     0.064952    11.510687     0.107096
H     -4.109810     1.170990    11.097533     0.102454
H      3.231883     0.828531    11.581793     0.064931
H      7.002573    11.168428     0.305268     0.106095
H      3.072325     6.875232    11.111019     0.094298
H      5.596215     1.689743    11.341502     0.083507
H      6.678057     2.781464    11.037460     0.082057
H      4.399483     8.764492     8.655389     0.064205
H      9.094794     0.494404     7.480904     0.095932
H      9.707210     0.252739     0.619118     0.101759
H      6.988972    -2.988680    11.690905     0.107880
H      4.819639     4.426485     2.654238    -0.003957
H      8.280053     4.671251     3.964806     0.097612
H      6.824382     4.679986     4.547144     0.057550
H      7.249912     1.422882     9.046475     0.089212
H      6.265947     0.275805     9.457177     0.073712
C      5.643268    -0.571987     2.223920    -0.178264
C     -0.287030    10.986268     1.402516    -0.159230
C      2.362244     3.386840     0.388634     0.083908
C      1.690176    10.426211     2.771931    -0.095764
C      9.396262    -0.181777     4.024879     0.119953
C     -3.889500     4.560433     6.614139    -0.168633
C     -2.960407     4.983583     8.932460    -0.111915
C     -0.614534    -0.295157    10.646374     0.113036
C      3.439087    10.126248     4.518947     0.090216
C      3.602398     0.163838     1.192874    -0.160858
C     -3.242276     7.178773     1.266433    -0.187565
C     -2.306895     3.549359    12.058698     0.115351
C      1.469656     1.029356     0.250099    -0.110996
C     -2.300933     6.100759     0.740489    -0.174118
C     -4.736378    10.337313     3.665668     0.098686
C     -4.717194     8.352530     4.317887     0.050936
C      2.440783    -0.097075     0.279522    -0.202565
C     -1.257963     3.700038    10.266321     0.074481
C     -3.374459     3.944090     7.912448    -0.195815
C     -2.967193     7.461594     2.713084    -0.121707
C     -1.432865     8.628655    10.035838    -0.178264
C      4.497433    -2.929600    10.857242    -0.159230
C      1.848159     4.669828    11.871124     0.083910
C      2.520227    -2.369543     9.487827    -0.095764
C     -5.185859     8.238445     8.234879     0.119954
C      8.099903     3.496235     5.645619    -0.168632
C      7.170810     3.073085     3.327298    -0.111914
C      4.824937     8.351825     1.613384     0.113036
C      0.771316    -2.069580     7.740811     0.090219
C      0.608005     7.892830    11.066884    -0.160859
C      7.452679     0.877895    10.993325    -0.187565
C      6.517298     4.507309     0.201060     0.115352
C      2.740747     7.027312    12.009659    -0.110995
C      6.511336     1.955909    11.519269    -0.174118
C      8.946781    -2.280645     8.594090     0.098687
C      8.927597    -0.295862     7.941871     0.050938
C      6.532811    -3.793770    11.980236    -0.202565
C      5.468366     4.356630     1.993437     0.074479
C      7.584862     4.112578     4.347310    -0.195816
C      7.177596     0.595074     9.546674    -0.121707
N     -3.866852     9.740668     2.857750    -0.283137
N     -1.101564    -1.486717    10.700317    -0.246737
N     -1.455825    -1.600514    11.992495     0.153294
N      7.608278    -1.122096     3.592109     0.139240
N     -3.087047     4.240821    11.272847    -0.283598
N     -1.158295     3.171140    11.488619    -0.287481
N      9.349119    -1.256589     4.832797    -0.287193
N     -3.884925     8.461276     3.308909     0.153549
N      8.376404    -0.048654     3.240254    -0.268971
N     -0.593422     0.362086    11.835570    -0.295482
N     -2.400758     4.330627    10.127786     0.166720
N     -5.281808     9.502721     4.590053    -0.287046
N      8.077255    -1.684000     9.402008    -0.283137
N      5.311967     9.543385     1.559441    -0.246736
N      5.666228     9.657182     0.267263     0.153294
N      1.365316    -2.768749     8.667649     0.139239
N      7.297450     3.815847     0.986911    -0.283599
N      5.368698     4.885528     0.771139    -0.287481
N     -5.138716     9.313257     7.426961    -0.287193
N      8.095328    -0.404608     8.950849     0.153549
N     -4.166001     8.105322     9.019504    -0.268971
N      4.803825     7.694582     0.424188    -0.295482
N      6.611161     3.726041     2.131972     0.166719
N      9.492211    -1.446053     7.669705    -0.287046

The following XYZ coordinates are in angstroms. Other properties are in atomic units.
The sperically averaged electron density of each atom fit to a function of the form exp(a - br)
eigen_1, eigen_2 and eigen_3 are the three eigenvalues of traceless quadrupole moment tensor
  atom number  atomic symbol              X              Y              Z     net charge C6 coefficient C8 coefficient C10 coefficient fluctuating dipole atomic polarizability isotropic forcefield polarizability              a              b squared Pearson coefficient          <r^3>          <r^4>         wp_QDO          m_QDO          q_QDO       dipole_x       dipole_y       dipole_z         dipole            Qxy            Qxz            Qyz     Q(x^2-y^2)  Q(3z^2 - R^2)        eigen_1        eigen_2        eigen_3 static polarizability      alpha(xx)      alpha(xy)      alpha(xz)      alpha(yy)      alpha(yz)      alpha(zz) atomic spin moment
            1             Cu       3.858904       5.973757       0.000000       0.288927     144.749646 0.19825149E+04  0.64837556E+05                                24.208579                           16.204804       0.732519       2.038394                    0.994773      54.689250     157.884364       0.377045       0.496709      -1.069711      -0.000001       0.000000       0.000001       0.000001      -0.002694       0.050545      -0.003191      -0.045006      -0.106724      -0.073001       0.030938       0.042063             33.154257      33.015533      -1.552708      11.886380      49.656802      -2.413379      16.790436          -0.000525
            2             Cu      -1.753703      -1.945423       6.129879       0.271819     159.819681 0.20798649E+04  0.69002102E+05                                26.012446                           16.695543       0.699799       2.021232                    0.995070      55.781713     163.434715       0.367351       0.502571      -1.064095       0.000001      -0.000000       0.000000       0.000001      -0.047872      -0.007294      -0.049110       0.107476       0.146051      -0.111094       0.042671       0.068423             37.743628      41.212471     -12.199652       2.777587      16.889319       2.138211      55.129095          -0.000542
            3              H       6.201356       0.000981       1.675909       0.098810       0.944916 0.73472128E+01  0.71158434E+02                                 1.645172                            1.626695      -0.814073       2.480643                    0.997894       3.610478      10.296084       0.468254       1.350582      -0.694057       0.017418       0.005680      -0.021679       0.028384      -0.002130      -0.004718      -0.007380      -0.000640       0.010571      -0.009567       0.000091       0.009476              1.646207       1.709866       0.214755      -0.157654       1.583988      -0.263592       1.644767           0.000020
            4              H       5.309087      -0.024125       2.952150       0.069565       2.152384 0.22826023E+02  0.30864243E+03                                 3.477983                            3.377891      -1.416180       2.186116                    0.989999       5.894243      23.407298       0.241651       1.874529      -0.608075       0.006468      -0.007953      -0.017697       0.020452       0.031402       0.082824      -0.048215      -0.015785      -0.234797      -0.140353       0.062917       0.077437              3.490206       3.484249      -0.547716       0.100037       3.466046       0.723161       3.520323          -0.000340
            5              H       0.018838      10.648915       0.545559       0.093602       1.020309 0.80242006E+01  0.79250026E+02                                 1.704739                            1.676234      -0.921470       2.419839                    0.997054       3.747665      10.705344       0.472291       1.313103      -0.700691       0.008249       0.004051      -0.023508       0.025240      -0.003019      -0.000536      -0.006014       0.017337       0.008749      -0.012926       0.005127       0.007798              1.709904       1.572001      -0.132007      -0.179160       1.549405       0.279629       2.008307           0.000013
            6              H      -0.774228      10.276328       1.847546       0.094069       1.026893 0.80234033E+01  0.80069846E+02                                 1.794809                            1.748531      -0.789514       2.485792                    0.998038       3.759596      11.168976       0.429513       1.428957      -0.678927      -0.014848      -0.010053       0.013277       0.022312       0.003733       0.005000      -0.002595       0.002629      -0.028483      -0.011809       0.002678       0.009131              1.828481       1.927610       0.394212      -0.127035       2.006672      -0.289110       1.551162           0.000020
            7              H       2.212996       3.526638       1.295856       0.014167      10.718326 0.16264027E+03  0.36402030E+04                                10.019901                            9.144805      -2.288395       1.750990                    0.981893      13.393241      71.412568       0.141924       1.928200      -0.595964       0.053095      -0.018111      -0.120505       0.132923       0.063638       0.246022      -0.131810      -0.046084      -1.512222      -0.602828       0.279088       0.323739              9.856946       7.696438       0.753387      -0.682167       9.131812       1.200252      12.742587          -0.001509
            8              H       2.029169       9.881934       2.043702       0.092626       1.032582 0.81817375E+01  0.82821204E+02                                 1.881912                            1.822440      -0.909395       2.431334                    0.996723       3.923518      12.103619       0.397482       1.522271      -0.662050       0.004637      -0.001284      -0.035986       0.036306      -0.004297       0.001859       0.013193       0.024123       0.026575      -0.022830       0.008352       0.014478              1.905736       1.830575      -0.281325      -0.222721       1.798847       0.453403       2.087788           0.000011
            9              H       1.133392       9.851243       3.318716       0.061177       2.735785 0.29917714E+02  0.43595925E+03                                 4.121234                            3.897323      -1.742650       2.035294                    0.986603       6.953797      29.347747       0.220777       1.903863      -0.601387      -0.012670       0.034064      -0.025318       0.044293      -0.019984       0.066422       0.084022       0.181881      -0.015866      -0.152024       0.022828       0.129196              4.183068       4.709277       0.834579      -0.168548       3.880131      -0.878603       3.959795          -0.000196
           10              H      10.107095       0.418821       4.029782       0.061140       2.688429 0.24105861E+02  0.33042035E+03                                 3.985587                            3.469763      -1.574958       2.115781                    0.987730       6.028517      24.103435       0.238591       1.872873      -0.608216       0.005665      -0.005028      -0.015870       0.017585      -0.109948      -0.039427      -0.045154      -0.000481       0.150446      -0.152663       0.066916       0.085747              4.109459       5.017235       1.126695       0.054716       4.319294       0.096777       2.991848          -0.000524
           11              H      -4.615057       5.170463       6.815199       0.081417       1.441734 0.13407781E+02  0.16005657E+03                                 2.775197                            2.682817      -1.090820       2.340278                    0.994026       5.126067      19.661060       0.254878       2.013059      -0.592321       0.006458       0.012008       0.003727       0.014134      -0.015020       0.024753       0.009227      -0.148890       0.159071      -0.106554       0.045611       0.060943              2.799000       2.658738      -0.740845       0.002370       3.055377       0.332758       2.682885          -0.000268
           12              H      -3.177669       5.069068       6.197308       0.053629       3.406461 0.41918529E+02  0.68087919E+03                                 5.233484                            4.976032      -1.610708       2.084013                    0.988940       8.419739      40.607966       0.170236       2.215091      -0.565181      -0.063304       0.001114       0.010902       0.064246      -0.012905       0.111643      -0.006181      -0.405510       0.455965      -0.306250       0.125516       0.180734              5.333865       4.662508       1.312691      -0.198620       5.226292      -1.000422       6.112796          -0.000481
           13              H      -2.297064       5.575265       8.543825       0.085348       1.999763 0.20686855E+02  0.28165074E+03                                 3.749222                            3.569955      -1.372866       2.211233                    0.990006       6.328954      27.952433       0.194728       2.310267      -0.559229      -0.020934       0.013001       0.009046       0.026251      -0.004106       0.137075       0.007810      -0.159398      -0.010300      -0.183003       0.080982       0.102021              3.830270       3.451074       1.021263       0.052504       4.539960      -0.401922       3.499777          -0.000267
           14              H      -3.730197       5.517923       9.183785       0.112313       1.333626 0.11032207E+02  0.11990281E+03                                 2.184984                            2.083122      -1.430490       2.193401                    0.991766       4.201451      13.270970       0.382068       1.475021      -0.669726      -0.029419       0.012185       0.000507       0.031847      -0.011980       0.004041      -0.000467       0.011172       0.017163      -0.016226       0.003829       0.012397              2.229410       2.268716      -0.613072      -0.115905       2.458788       0.180424       1.960724          -0.000017
           15              H      -0.301911       0.084058       9.858071       0.059641       2.159470 0.19715338E+02  0.25567170E+03                                 3.356446                            3.058909      -1.804982       1.999996                    0.986111       5.821833      22.263383       0.265380       1.779755      -0.619200      -0.007377      -0.004338      -0.013743       0.016190      -0.047104       0.047068       0.073359      -0.029702      -0.018774      -0.112335       0.031645       0.080690              3.367652       2.688814       0.173744      -0.599457       3.054673      -0.654645       4.359469          -0.000546
           16              H       3.103203       9.346935       4.900225       0.016853      11.668847 0.16800058E+03  0.37611826E+04                                10.248668                            9.062368      -2.287824       1.757723                    0.980468      13.046619      67.814746       0.149241       1.833175      -0.608291       0.050904       0.115277      -0.014438       0.126840      -0.239477       0.095838       0.165326       0.571571       0.833181      -0.554327       0.223033       0.331294             10.342951       8.771362       1.880833       0.223420      11.225573      -3.317170      11.031918          -0.001118
           17              H       4.125182       0.894276       0.826308       0.088952       0.984371 0.77665116E+01  0.76350149E+02                                 1.700262                            1.681306      -0.685352       2.529943                    0.999125       3.668226      10.575172       0.456482       1.364894      -0.691506       0.020048       0.011121      -0.019155       0.029875       0.005754      -0.001746      -0.009771       0.006459      -0.016052      -0.013282       0.001053       0.012229              1.707253       1.726487       0.245346      -0.087361       1.889443      -0.327070       1.505830           0.000022
           18              H       3.260441       0.451428       2.052283       0.059683       2.441279 0.28505481E+02  0.41313782E+03                                 3.983855                            3.943088      -1.556113       2.114580                    0.988773       6.636546      28.548889       0.206616       2.045389      -0.586773      -0.001033      -0.028965      -0.025681       0.038724       0.027040       0.050683      -0.110925       0.053367      -0.378686      -0.194065       0.092491       0.101575              3.940099       4.180206      -0.515142      -0.326512       3.276634       0.216807       4.363458          -0.000533
           19              H      -3.124503       7.991716       0.749071       0.107096       1.082822 0.87080467E+01  0.87781578E+02                                 1.784110                            1.762481      -0.818869       2.477120                    0.998142       3.641143      10.508416       0.454218       1.337701      -0.697439       0.012140       0.019880      -0.013368       0.026857       0.004833      -0.003721      -0.003241      -0.004273      -0.008494      -0.005666      -0.003016       0.008682              1.793095       1.508138       0.056212      -0.145526       2.182284      -0.225839       1.688863           0.000001
           20              H       8.320213       6.885678       1.162225       0.102454       0.946287 0.73280918E+01  0.70874023E+02                                 1.633868                            1.617500      -0.711207       2.526145                    0.998933       3.598072      10.228524       0.473022       1.338841      -0.696094      -0.024389      -0.013786      -0.000740       0.028025       0.004099      -0.003102       0.001833       0.014562      -0.008372      -0.008245      -0.002013       0.010258              1.637407       2.064045       0.202116       0.010236       1.489596       0.092299       1.358581           0.000025
           21              H       0.978520       7.228137       0.677965       0.064931       2.415285 0.21531696E+02  0.28404078E+03                                 3.570439                            3.169076      -1.661928       2.069872                    0.987841       5.662380      21.490058       0.265452       1.749115      -0.624972      -0.014696       0.004414       0.004541       0.016002      -0.008297      -0.020095       0.062125       0.039470      -0.292530      -0.124162       0.045032       0.079130              3.634367       3.199994       0.219181      -0.794773       2.842336      -0.391426       4.860771          -0.000233
           22              H      -2.792170      -3.111760      11.954490       0.106095       1.004103 0.72883956E+01  0.70937113E+02                                 1.764431                            1.654710      -0.953919       2.420405                    0.996199       3.706030      10.837244       0.446706       1.408780      -0.682031      -0.022286      -0.017208      -0.023106       0.036424       0.006311       0.007915       0.002378       0.006256       0.000358      -0.008219      -0.004091       0.012311              1.846781       2.362286       0.323401       0.453857       1.568418       0.035368       1.609638           0.000019
           23              H       1.138078       1.181436       1.148739       0.094298       1.562487 0.14920468E+02  0.18225817E+03                                 2.887775                            2.802263      -1.151665       2.320271                    0.993763       5.068808      19.428356       0.254059       1.973634      -0.597479      -0.000338      -0.021278       0.006296       0.022193       0.022014       0.010649      -0.067924       0.008807      -0.198175      -0.104254       0.033361       0.070893              2.920541       2.951476       0.090043      -0.564555       2.590985      -0.161326       3.219161          -0.000306
           24              H      -1.385812       6.366925       0.918256       0.083507       1.294508 0.11080668E+02  0.12417763E+03                                 2.423921                            2.312278      -1.092785       2.341596                    0.993734       4.668591      16.491808       0.302053       1.809445      -0.617840       0.013591       0.020969      -0.017029       0.030239       0.018665      -0.044755       0.033725      -0.007285      -0.103744      -0.076534       0.035855       0.040680              2.479768       3.316666       0.442597      -0.183360       2.106116       0.210063       2.016520          -0.000090
           25              H      -2.467654       5.275204       1.222298       0.082057       1.651486 0.15441169E+02  0.18545430E+03                                 2.693279                            2.606786      -1.367462       2.210683                    0.991548       4.850454      16.961780       0.309021       1.650296      -0.640946      -0.022693      -0.012155      -0.006221       0.026485       0.016514      -0.053214       0.024396      -0.034214      -0.020752      -0.072510       0.027047       0.045464              2.725951       2.274160       0.350116      -0.446959       3.295455      -0.392506       2.608239          -0.000117
           26              H      -0.189080      -0.707824       3.604369       0.064205       2.860179 0.26183190E+02  0.37401969E+03                                 4.480990                            3.852760      -1.618442       2.100915                    0.987254       6.721991      29.347716       0.201689       2.125948      -0.577223      -0.035657      -0.000260      -0.032059       0.047951      -0.091885      -0.067819      -0.122334       0.161620       0.142417      -0.219117       0.094751       0.124366              4.716015       4.091174      -1.260455      -0.202797       6.579863      -0.420295       3.477007          -0.000631
           27              H      -4.884391       7.562264       4.778854       0.095932       1.257548 0.95368058E+01  0.10062679E+03                                 2.148000                            1.978259      -1.260803       2.276038                    0.993506       4.156217      13.226278       0.377225       1.538844      -0.658172      -0.004814      -0.034479       0.026413       0.043699      -0.018798      -0.007526      -0.003249      -0.060879       0.035518      -0.042903       0.012979       0.029923              2.202530       1.588668       0.086724      -0.145906       2.801420      -0.609984       2.217502          -0.000017
           28              H      -5.496807       7.803929      11.640640       0.101759       1.148008 0.93863048E+01  0.96745834E+02                                 1.872770                            1.835846      -1.120930       2.325760                    0.994887       3.912571      11.548526       0.441326       1.346508      -0.693876       0.013452       0.000181      -0.020629       0.024628      -0.004229       0.004438       0.002200       0.012037       0.006524      -0.009526       0.001005       0.008521              1.876263       1.708474      -0.082431      -0.276390       1.588130       0.019806       2.332187           0.000001
           29              H      -2.778569      11.045348       0.568853       0.107880       1.165846 0.89071112E+01  0.90712332E+02                                 1.893625                            1.793703      -1.137721       2.318750                    0.995248       3.872480      11.403063       0.443998       1.354551      -0.692077      -0.004490      -0.018326       0.011169       0.021926      -0.004488       0.004166       0.002022       0.000277      -0.031433      -0.012070       0.002203       0.009867              1.973860       2.006561       0.474993      -0.145232       2.340440      -0.377906       1.574578           0.000015
           30              H      -0.609236       3.630183       9.605520      -0.003960      13.703979 0.23305076E+03  0.57366673E+04                                11.988157                           11.100584      -2.428002       1.690340                    0.984078      16.123576      91.701272       0.125494       1.982770      -0.588754      -0.101144       0.002577       0.134881       0.168611       0.005798       0.586478      -0.013750      -0.386686      -0.849060      -0.765374       0.334850       0.430524             11.820126      13.992131      -1.149761      -1.011661       8.669598      -0.471398      12.798649          -0.002178
           31              H      -4.069650       3.385417       8.294952       0.097612       1.022452 0.82072782E+01  0.83901605E+02                                 1.950957                            1.893863      -0.793566       2.488638                    0.997739       3.946376      12.601863       0.365600       1.638812      -0.644087      -0.015683      -0.011167       0.009251       0.021360       0.009895      -0.002915      -0.003781      -0.040626       0.053309      -0.031561       0.010976       0.020585              1.976088       1.892776       0.477091      -0.223366       2.059337      -0.315777       1.976151          -0.000050
           32              H      -2.613979       3.376682       7.712614       0.057551       2.945862 0.35611983E+02  0.55792769E+03                                 4.854719                            4.658530      -1.682376       2.051432                    0.988184       8.186090      39.368324       0.171077       2.285246      -0.558190      -0.048168      -0.002546       0.027610       0.055578       0.013713       0.188513       0.000852      -0.296609       0.171478      -0.282077       0.118789       0.163288              4.947151       4.782843      -1.258121       0.773690       5.102789       0.197274       4.955820          -0.000744
           33              H      -3.039509       6.633786       3.213283       0.089212       1.495207 0.13022840E+02  0.15535932E+03                                 2.915215                            2.688813      -1.191855       2.295799                    0.992871       5.308469      20.799350       0.246620       2.081837      -0.583487      -0.028512      -0.023935      -0.007677       0.038010       0.038785      -0.068227       0.012230      -0.103338       0.075004      -0.111682       0.046216       0.065466              3.024074       2.257967       0.338147      -0.399094       3.870189      -0.764293       2.944067          -0.000122
           34              H      -2.055544       7.780863       2.802581       0.073711       2.688114 0.27200022E+02  0.38842280E+03                                 4.155241                            3.775221      -1.628243       2.081380                    0.987345       6.728064      28.440697       0.218285       1.964929      -0.594523      -0.011444       0.030506      -0.047084       0.057258       0.084113      -0.129750       0.055899      -0.079747      -0.041229      -0.194766       0.079609       0.115157              4.339773       5.963608       1.074818      -0.371752       3.741299       0.276846       3.314413          -0.000179
           35              H      -1.990953       8.055687      10.583849       0.098810       0.944915 0.73472007E+01  0.71158287E+02                                 1.645170                            1.626694      -0.814072       2.480644                    0.997894       3.610475      10.296073       0.468254       1.350583      -0.694057      -0.017418      -0.005680       0.021679       0.028384      -0.002130      -0.004718      -0.007380      -0.000640       0.010570      -0.009567       0.000091       0.009476              1.646206       1.709865       0.214754      -0.157654       1.583988      -0.263592       1.644765           0.000018
           36              H      -1.098684       8.080793       9.307608       0.069565       2.152378 0.22825906E+02  0.30863992E+03                                 3.477955                            3.377864      -1.416186       2.186112                    0.989999       5.894193      23.406934       0.241654       1.874509      -0.608078      -0.006468       0.007953       0.017697       0.020451       0.031401       0.082821      -0.048213      -0.015784      -0.234792      -0.140349       0.062914       0.077434              3.490176       3.484218      -0.547711       0.100033       3.466017       0.723153       3.520294          -0.000151
           37              H       4.191565      -2.592247      11.714199       0.093602       1.020308 0.80241950E+01  0.79249955E+02                                 1.704739                            1.676233      -0.921468       2.419840                    0.997054       3.747663      10.705336       0.472291       1.313103      -0.700691      -0.008249      -0.004051       0.023508       0.025240      -0.003019      -0.000536      -0.006014       0.017337       0.008749      -0.012926       0.005128       0.007798              1.709903       1.572001      -0.132007      -0.179160       1.549404       0.279629       2.008305           0.000015
           38              H       4.984631      -2.219660      10.412212       0.094069       1.026889 0.80233611E+01  0.80069282E+02                                 1.794802                            1.748524      -0.789503       2.485797                    0.998038       3.759581      11.168904       0.429515       1.428953      -0.678927       0.014848       0.010053      -0.013277       0.022312       0.003733       0.005000      -0.002595       0.002628      -0.028482      -0.011809       0.002678       0.009131              1.828474       1.927601       0.394209      -0.127034       2.006663      -0.289109       1.551156           0.000009
           39              H       1.997407       4.530030      10.963902       0.014164      10.718808 0.16264990E+03  0.36404694E+04                                10.020133                            9.145025      -2.288415       1.750979                    0.981892      13.393645      71.415020       0.141924       1.928179      -0.595966      -0.053098       0.018114       0.120513       0.132932       0.063642       0.246036      -0.131825      -0.046083      -1.512278      -0.602856       0.279103       0.323753              9.857174       7.696628       0.753427      -0.682172       9.132056       1.200275      12.742838          -0.001888
           40              H       2.181234      -1.825266      10.216056       0.092626       1.032580 0.81817222E+01  0.82821087E+02                                 1.881917                            1.822444      -0.909391       2.431336                    0.996723       3.923524      12.103677       0.397480       1.522282      -0.662048      -0.004637       0.001284       0.035986       0.036306      -0.004297       0.001859       0.013193       0.024124       0.026576      -0.022831       0.008352       0.014479              1.905742       1.830579      -0.281325      -0.222722       1.798852       0.453404       2.087794          -0.000018
           41              H       3.077011      -1.794575       8.941042       0.061177       2.735796 0.29917926E+02  0.43596394E+03                                 4.121274                            3.897358      -1.742644       2.035297                    0.986603       6.953879      29.348331       0.220773       1.903883      -0.601384       0.012670      -0.034066       0.025319       0.044295      -0.019984       0.066422       0.084026       0.181892      -0.015860      -0.152031       0.022831       0.129200              4.183110       4.709330       0.834589      -0.168544       3.880166      -0.878613       3.959834          -0.000504
           42              H      -5.896692       7.637847       8.229976       0.061140       2.688437 0.24105938E+02  0.33042167E+03                                 3.985594                            3.469768      -1.574960       2.115780                    0.987730       6.028527      24.103486       0.238591       1.872872      -0.608216      -0.005665       0.005029       0.015870       0.017585      -0.109949      -0.039427      -0.045154      -0.000480       0.150449      -0.152664       0.066917       0.085747              4.109467       5.017244       1.126700       0.054715       4.319304       0.096777       2.991852          -0.000532
           43              H       8.825460       2.886205       5.444559       0.081417       1.441731 0.13407728E+02  0.16005564E+03                                 2.775184                            2.682805      -1.090817       2.340279                    0.994026       5.126042      19.660897       0.254880       2.013049      -0.592322      -0.006457      -0.012007      -0.003727       0.014134      -0.015019       0.024752       0.009227      -0.148888       0.159069      -0.106553       0.045610       0.060942              2.798986       2.658728      -0.740841       0.002368       3.055359       0.332755       2.682871          -0.000235
           44              H       7.388072       2.987600       6.062450       0.053628       3.406558 0.41920104E+02  0.68091208E+03                                 5.233598                            4.976135      -1.610710       2.084013                    0.988940       8.419947      40.609363       0.170233       2.215100      -0.565180       0.063308      -0.001114      -0.010903       0.064250      -0.012907       0.111650      -0.006181      -0.405535       0.455986      -0.306267       0.125524       0.180743              5.333987       4.662595       1.312722      -0.198612       5.226409      -1.000451       6.112955          -0.000803
           45              H       6.507467       2.481403       3.715933       0.085347       1.999786 0.20687195E+02  0.28165706E+03                                 3.749276                            3.570003      -1.372863       2.211234                    0.990006       6.329054      27.953137       0.194724       2.310292      -0.559227       0.020936      -0.013001      -0.009047       0.026252      -0.004107       0.137081       0.007811      -0.159406      -0.010302      -0.183011       0.080986       0.102025              3.830327       3.451118       1.021281       0.052509       4.540033      -0.401929       3.499830          -0.000451
           46              H       7.940600       2.538745       3.075973       0.112313       1.333627 0.11032216E+02  0.11990291E+03                                 2.184983                            2.083122      -1.430492       2.193400                    0.991766       4.201450      13.270961       0.382068       1.475020      -0.669727       0.029419      -0.012185      -0.000507       0.031847      -0.011980       0.004041      -0.000467       0.011172       0.017163      -0.016226       0.003829       0.012397              2.229409       2.268716      -0.613072      -0.115906       2.458787       0.180424       1.960724          -0.000001
           47              H       4.512314       7.972610       2.401687       0.059642       2.159451 0.19715096E+02  0.25566727E+03                                 3.356403                            3.058873      -1.804977       1.999998                    0.986111       5.821750      22.262865       0.265384       1.779734      -0.619203       0.007376       0.004337       0.013744       0.016190      -0.047100       0.047065       0.073355      -0.029700      -0.018774      -0.112327       0.031641       0.080686              3.367608       2.688783       0.173741      -0.599446       3.054634      -0.654636       4.359408          -0.000293
           48              H       1.107200      -1.290267       7.359533       0.016848      11.669604 0.16801482E+03  0.37615796E+04                                10.249045                            9.062707      -2.287844       1.757711                    0.980467      13.047211      67.818446       0.149240       1.833157      -0.608293      -0.050908      -0.115288       0.014440       0.126852      -0.239497       0.095843       0.165336       0.571614       0.833240      -0.554369       0.223053       0.331316             10.343335       8.771713       1.880889       0.223476      11.225931      -3.317273      11.032362          -0.001839
           49              H       0.085221       7.162392      11.433450       0.088952       0.984372 0.77665156E+01  0.76350186E+02                                 1.700261                            1.681306      -0.685353       2.529942                    0.999125       3.668226      10.575166       0.456482       1.364892      -0.691507      -0.020048      -0.011121       0.019155       0.029875       0.005754      -0.001746      -0.009771       0.006459      -0.016052      -0.013282       0.001053       0.012229              1.707253       1.726486       0.245345      -0.087361       1.889442      -0.327069       1.505830           0.000025
           50              H       0.949962       7.605240      10.207475       0.059683       2.441255 0.28505056E+02  0.41312952E+03                                 3.983808                            3.943043      -1.556115       2.114579                    0.988773       6.636466      28.548336       0.206619       2.045373      -0.586775       0.001033       0.028964       0.025680       0.038723       0.027039       0.050681      -0.110922       0.053365      -0.378669      -0.194058       0.092487       0.101571              3.940053       4.180153      -0.515134      -0.326510       3.276598       0.216806       4.363407          -0.000391
           51              H       7.334906       0.064952      11.510687       0.107096       1.082824 0.87080643E+01  0.87781784E+02                                 1.784110                            1.762481      -0.818870       2.477120                    0.998142       3.641145      10.508417       0.454218       1.337699      -0.697439      -0.012140      -0.019880       0.013368       0.026857       0.004834      -0.003720      -0.003241      -0.004273      -0.008494      -0.005666      -0.003016       0.008682              1.793096       1.508139       0.056212      -0.145526       2.182284      -0.225839       1.688864           0.000017
           52              H      -4.109810       1.170990      11.097533       0.102454       0.946287 0.73280943E+01  0.70874046E+02                                 1.633868                            1.617500      -0.711208       2.526145                    0.998933       3.598072      10.228521       0.473022       1.338840      -0.696094       0.024389       0.013786       0.000740       0.028025       0.004099      -0.003102       0.001833       0.014562      -0.008372      -0.008245      -0.002013       0.010258              1.637407       2.064045       0.202116       0.010236       1.489595       0.092299       1.358580           0.000031
           53              H       3.231883       0.828531      11.581793       0.064931       2.415315 0.21532050E+02  0.28404730E+03                                 3.570499                            3.169125      -1.661930       2.069872                    0.987841       5.662470      21.490640       0.265446       1.749140      -0.624969       0.014696      -0.004415      -0.004539       0.016002      -0.008297      -0.020097       0.062130       0.039472      -0.292551      -0.124171       0.045036       0.079135              3.634431       3.200049       0.219186      -0.794793       2.842380      -0.391436       4.860863          -0.000527
           54              H       7.002573      11.168428       0.305268       0.106095       1.004104 0.72884060E+01  0.70937239E+02                                 1.764432                            1.654711      -0.953920       2.420404                    0.996199       3.706033      10.837254       0.446706       1.408779      -0.682031       0.022286       0.017208       0.023106       0.036424       0.006311       0.007915       0.002378       0.006256       0.000358      -0.008219      -0.004092       0.012311              1.846782       2.362288       0.323402       0.453858       1.568419       0.035368       1.609640           0.000020
           55              H       3.072325       6.875232      11.111019       0.094298       1.562496 0.14920574E+02  0.18225981E+03                                 2.887785                            2.802272      -1.151670       2.320269                    0.993763       5.068829      19.428458       0.254059       1.973633      -0.597479       0.000338       0.021279      -0.006295       0.022193       0.022015       0.010650      -0.067925       0.008808      -0.198176      -0.104256       0.033361       0.070894              2.920551       2.951486       0.090044      -0.564558       2.590995      -0.161326       3.219172          -0.000329
           56              H       5.596215       1.689743      11.341502       0.083507       1.294511 0.11080719E+02  0.12417865E+03                                 2.423948                            2.312302      -1.092783       2.341597                    0.993734       4.668640      16.492143       0.302047       1.809475      -0.617836      -0.013591      -0.020969       0.017030       0.030239       0.018666      -0.044758       0.033727      -0.007286      -0.103750      -0.076539       0.035857       0.040682              2.479797       3.316710       0.442605      -0.183366       2.106139       0.210066       2.016541          -0.000187
           57              H       6.678057       2.781464      11.037460       0.082057       1.651494 0.15441294E+02  0.18545651E+03                                 2.693307                            2.606811      -1.367463       2.210682                    0.991548       4.850498      16.962064       0.309016       1.650315      -0.640943       0.022694       0.012155       0.006222       0.026485       0.016515      -0.053216       0.024397      -0.034216      -0.020755      -0.072514       0.027049       0.045466              2.725980       2.274183       0.350123      -0.446967       3.295493      -0.392510       2.608265          -0.000199
           58              H       4.399483       8.764492       8.655389       0.064205       2.860162 0.26182992E+02  0.37401584E+03                                 4.480960                            3.852736      -1.618444       2.100914                    0.987254       6.721946      29.347397       0.201690       2.125938      -0.577224       0.035656       0.000260       0.032058       0.047950      -0.091883      -0.067817      -0.122332       0.161620       0.142418      -0.219113       0.094749       0.124364              4.715983       4.091147      -1.260445      -0.202795       6.579817      -0.420291       3.476984          -0.000549
           59              H       9.094794       0.494404       7.480904       0.095932       1.257541 0.95367463E+01  0.10062602E+03                                 2.147995                            1.978254      -1.260795       2.276043                    0.993506       4.156205      13.226237       0.377225       1.538847      -0.658172       0.004814       0.034479      -0.026413       0.043699      -0.018798      -0.007526      -0.003249      -0.060879       0.035518      -0.042902       0.012979       0.029923              2.202524       1.588664       0.086724      -0.145906       2.801412      -0.609982       2.217497          -0.000067
           60              H       9.707210       0.252739       0.619118       0.101759       1.148008 0.93863005E+01  0.96745778E+02                                 1.872770                            1.835845      -1.120931       2.325760                    0.994887       3.912570      11.548522       0.441326       1.346508      -0.693876      -0.013452      -0.000181       0.020629       0.024628      -0.004229       0.004438       0.002200       0.012037       0.006524      -0.009526       0.001005       0.008521              1.876263       1.708473      -0.082431      -0.276390       1.588129       0.019807       2.332186           0.000005
           61              H       6.988972      -2.988680      11.690905       0.107880       1.165846 0.89071091E+01  0.90712302E+02                                 1.893624                            1.793702      -1.137722       2.318750                    0.995248       3.872479      11.403058       0.443998       1.354551      -0.692077       0.004490       0.018326      -0.011169       0.021926      -0.004488       0.004166       0.002022       0.000277      -0.031433      -0.012070       0.002203       0.009867              1.973859       2.006560       0.474992      -0.145232       2.340439      -0.377906       1.574578           0.000018
           62              H       4.819639       4.426485       2.654238      -0.003957      13.703561 0.23304142E+03  0.57363858E+04                                11.987985                           11.100419      -2.427986       1.690349                    0.984078      16.123267      91.699405       0.125494       1.982791      -0.588752       0.101138      -0.002574      -0.134877       0.168605       0.005788       0.586462      -0.013740      -0.386666      -0.849058      -0.765353       0.334839       0.430514             11.819956      13.991920      -1.149744      -1.011695       8.669470      -0.471385      12.798477          -0.001906
           63              H       8.280053       4.671251       3.964806       0.097612       1.022454 0.82072880E+01  0.83901632E+02                                 1.950949                            1.893856      -0.793569       2.488636                    0.997739       3.946365      12.601775       0.365603       1.638798      -0.644089       0.015683       0.011167      -0.009251       0.021360       0.009894      -0.002915      -0.003781      -0.040625       0.053308      -0.031560       0.010975       0.020584              1.976080       1.892769       0.477087      -0.223365       2.059329      -0.315775       1.976144          -0.000020
           64              H       6.824382       4.679986       4.547144       0.057550       2.945871 0.35612153E+02  0.55793132E+03                                 4.854738                            4.658549      -1.682378       2.051430                    0.988184       8.186124      39.368587       0.171076       2.285253      -0.558190       0.048168       0.002547      -0.027610       0.055579       0.013709       0.188515       0.000854      -0.296609       0.171476      -0.282078       0.118789       0.163289              4.947172       4.782853      -1.258126       0.773696       5.102818       0.197273       4.955845          -0.000709
           65              H       7.249912       1.422882       9.046475       0.089212       1.495216 0.13022959E+02  0.15536151E+03                                 2.915256                            2.688847      -1.191852       2.295801                    0.992871       5.308544      20.799875       0.246614       2.081871      -0.583483       0.028513       0.023934       0.007678       0.038011       0.038788      -0.068230       0.012231      -0.103344       0.075010      -0.111688       0.046219       0.065469              3.024118       2.257996       0.338155      -0.399103       3.870249      -0.764308       2.944110          -0.000270
           66              H       6.265947       0.275805       9.457177       0.073712       2.688127 0.27200240E+02  0.38842765E+03                                 4.155292                            3.775264      -1.628232       2.081387                    0.987345       6.728153      28.441367       0.218281       1.964957      -0.594519       0.011445      -0.030507       0.047085       0.057260       0.084119      -0.129755       0.055903      -0.079750      -0.041225      -0.194776       0.079613       0.115163              4.339830       5.963691       1.074838      -0.371762       3.741347       0.276850       3.314452          -0.000542
           67              C       5.643268      -0.571987       2.223920      -0.178264      26.256885 0.34565709E+03  0.79251959E+04                                 8.057775                            6.268329      -0.225830       1.924773                    0.999045      30.493468      96.193286       0.626689       0.426275      -1.024407      -0.017298      -0.094177      -0.033910       0.101580      -0.002293       0.050067      -0.032699       0.041839      -0.136862      -0.078639       0.008632       0.070007              9.743590      13.268340      -2.565439       4.748903       7.413276      -1.390197       8.549155          -0.000128
           68              C      -0.287030      10.986268       1.402516      -0.159230      26.568097 0.38091047E+03  0.87927549E+04                                 8.074900                            6.641789      -0.113548       1.969417                    0.997939      28.994724      86.671868       0.610978       0.434289      -1.037665       0.012356       0.081422       0.029100       0.087344      -0.006438       0.037518      -0.027710       0.075195      -0.049771      -0.055426      -0.011439       0.066864              9.431039      12.790075      -2.023570       3.392488       7.900808      -0.568115       7.602234          -0.000007
           69              C       2.362244       3.386840       0.388634       0.083908      20.558941 0.26355078E+03  0.57687416E+04                                 6.907801                            5.594728       0.302274       2.119418                    0.998178      29.006213      95.879376       0.628296       0.445374      -0.991782       0.034423       0.018809      -0.053691       0.066495       0.007552       0.087982      -0.040273      -0.000630      -0.395182      -0.172094       0.071154       0.100940              7.386901       4.820630       1.947403      -0.498686       9.423700       0.489503       7.916374          -0.000383
           70              C       1.690176      10.426211       2.771931      -0.095764      26.377804 0.32596744E+03  0.74389932E+04                                 8.337536                            6.261784      -0.256032       1.927931                    0.997583      30.455790      99.033575       0.594995       0.451080      -0.999974       0.023738       0.112990      -0.015636       0.116511       0.018203       0.077568       0.046821       0.165752       0.009235      -0.106185      -0.030330       0.136515             10.201517      14.129112      -2.035060       4.814171       7.331023      -1.100711       9.144417          -0.000118
           71              C       9.396262      -0.181777       4.024879       0.119953      24.154143 0.30885636E+03  0.68878483E+04                                 7.681725                            6.008673      -0.101413       1.972295                    0.999259      28.409383      88.508373       0.626538       0.438361      -1.016840      -0.010927      -0.046395       0.004639       0.047890      -0.052919      -0.053130      -0.019333      -0.011104       0.033783      -0.087599       0.024623       0.062976              8.385459      10.176283       1.646993       2.195167       7.998665      -1.343541       6.981430          -0.000118
           72              C      -3.889500       4.560433       6.614139      -0.168633      25.158207 0.35529721E+03  0.84966803E+04                                 8.483380                            6.708519      -0.278481       1.907071                    0.997409      34.359158     124.200874       0.539207       0.474999      -0.962533      -0.017363      -0.081704       0.028000       0.088096      -0.003976       0.157998       0.012792      -0.430744       0.533310      -0.351546       0.125362       0.226184             10.219485       7.210916       0.535031       3.937787       8.587634       0.685703      14.859904          -0.000498
           73              C      -2.960407       4.983583       8.932460      -0.111915      27.049767 0.37251017E+03  0.87620086E+04                                 8.399117                            6.667115      -0.407110       1.880995                    0.996626      30.785128     100.590376       0.581931       0.447475      -1.005136      -0.009890      -0.081442       0.011902       0.082899      -0.024950       0.122838      -0.019482      -0.095446       0.136823      -0.148996       0.017236       0.131760              9.860802       7.181059      -0.305506       3.235215       9.651052       0.001005      12.750295          -0.000168
           74              C      -0.614534      -0.295157      10.646374       0.113036      22.572835 0.31030846E+03  0.68766997E+04                                 7.206860                            5.958666       0.038139       2.020282                    0.998992      27.756976      84.121861       0.644145       0.429077      -1.029974      -0.018765       0.003539       0.044378       0.048312      -0.047341       0.032114       0.029789       0.032614       0.019736      -0.075859       0.026001       0.049858              7.532723       4.803308       1.542872      -0.953612       8.327192      -0.250056       9.467670          -0.000144
           75              C       3.439087      10.126248       4.518947       0.090216      21.767687 0.26100785E+03  0.57680490E+04                                 7.560783                            5.831844       0.030406       2.032955                    0.996708      30.286783     104.613826       0.567206       0.488641      -0.957500       0.059954       0.043592      -0.004103       0.074240      -0.071743       0.043993       0.062558       0.146662       0.352956      -0.180154       0.040952       0.139202              8.505961       9.240766       0.636596       3.163128       7.348284      -2.386341       8.928834          -0.000254
           76              C       3.602398       0.163838       1.192874      -0.160858      24.473538 0.36698850E+03  0.85327959E+04                                 7.516387                            6.365680      -0.287031       1.901558                    0.998579      30.827435      97.614973       0.636208       0.414065      -1.032893      -0.008257      -0.092873      -0.057140       0.109355       0.001477       0.036204      -0.063215       0.087169      -0.184196      -0.110030       0.024093       0.085936              8.496997      11.100589      -2.474044       2.670602       7.454401      -1.378302       6.935999          -0.000181
           77              C      -3.242276       7.178773       1.266433      -0.187565      27.084492 0.41651619E+03  0.98103179E+04                                 8.132228                            6.923809      -0.125719       1.957014                    0.998404      29.707203      89.059898       0.602511       0.431608      -1.041556       0.065338      -0.042824       0.040877       0.088170       0.010579      -0.020568       0.034162       0.005185       0.068393      -0.045427      -0.000756       0.046183              9.424403       7.865594      -1.916803      -2.298086       9.367912       3.925704      11.039702          -0.000013
           78              C      -2.306895       3.549359      12.058698       0.115351      22.972526 0.30619093E+03  0.67523431E+04                                 7.272882                            5.893075       0.097495       2.040746                    0.999304      27.478638      82.654851       0.653012       0.425327      -1.033840       0.022711      -0.001696      -0.038173       0.044450       0.026040      -0.020832       0.044233      -0.005077      -0.144789      -0.077884       0.022432       0.055452              7.675182       7.823567      -1.239401      -1.187941       5.450526      -1.450481       9.751455          -0.000008
           79              C       1.469656       1.029356       0.250099      -0.110996      27.160530 0.38559433E+03  0.89677973E+04                                 8.021495                            6.587738      -0.086849       1.980400                    0.998385      29.189242      88.858757       0.623990       0.422059      -1.040477       0.090023      -0.005969      -0.034073       0.096440       0.040520       0.007031      -0.053089      -0.034261      -0.111650      -0.074387      -0.003940       0.078327              9.228384       9.583641       0.497588       0.210802      11.612387      -2.235097       6.489123          -0.000129
           80              C      -2.300933       6.100759       0.740489      -0.174118      27.099105 0.40849175E+03  0.97547009E+04                                 8.366732                            6.941537      -0.371760       1.874626                    0.997178      31.585284     101.327189       0.579851       0.442343      -1.016070      -0.074338       0.061640      -0.074909       0.122218       0.022797      -0.106710       0.092777      -0.050609      -0.060198      -0.160685       0.034606       0.126080              9.778353       8.312950      -1.451299      -3.103416       9.295377       3.857407      11.726734          -0.000161
           81              C      -4.736378      10.337313       3.665668       0.098686      27.974327 0.36906584E+03  0.87702956E+04                                 9.193069                            7.019470      -0.320226       1.889721                    0.998583      31.548209     107.950825       0.514825       0.500652      -0.965117      -0.039764      -0.067122      -0.008541       0.078482      -0.095006      -0.042969      -0.137195       0.130346       0.172621      -0.217325       0.076989       0.140335             10.283636       8.777276      -3.087209      -2.935201      12.909889      -0.599180       9.163743          -0.000433
           82              C      -4.717194       8.352530       4.317887       0.050936      26.287108 0.33399664E+03  0.74675909E+04                                 7.996206                            6.257765       0.368709       2.127281                    0.999302      27.427228      80.935175       0.623075       0.439671      -1.033507      -0.013911       0.047466       0.001449       0.049484      -0.011598       0.006555      -0.000529      -0.064748       0.088268      -0.049614       0.019423       0.030191              9.037294       7.000193      -1.779805      -3.413491      10.432168      -0.317936       9.679522           0.000142
           83              C       2.440783      -0.097075       0.279522      -0.202565      26.410457 0.40855999E+03  0.95834950E+04                                 7.927102                            6.835313      -0.264234       1.911559                    0.997522      29.926016      89.741500       0.608900       0.428837      -1.042488       0.016386       0.067798       0.049180       0.085345      -0.041813       0.019510      -0.013496       0.048510      -0.085420      -0.036077      -0.032273       0.068350              8.838669      10.546976      -1.522734       1.921477       8.781160      -1.379754       7.187870          -0.000026
           84              C      -1.257963       3.700038      10.266321       0.074481      20.323879 0.26229077E+03  0.57578315E+04                                 6.926424                            5.662304       0.318751       2.123346                    0.998276      29.382715      98.575348       0.608689       0.458389      -0.980640      -0.021407      -0.015677       0.062159       0.067586       0.012302       0.135669      -0.008268      -0.076927      -0.172756      -0.172243       0.067642       0.104601              7.448986       8.438394      -2.089128       0.746774       5.578500      -1.834407       8.330065          -0.000580
           85              C      -3.374459       3.944090       7.912448      -0.195815      26.768444 0.38758239E+03  0.93219775E+04                                 8.586118                            6.859235      -0.121920       1.950528                    0.998573      33.151567     114.052873       0.559427       0.455217      -0.988532      -0.035903       0.084714      -0.006110       0.092211       0.019971       0.141983       0.017577      -0.268455       0.246897      -0.238639       0.083934       0.154705             10.347672       7.209246       0.243548       3.975974       8.495390       0.161175      15.338380          -0.000431
           86              C      -2.967193       7.461594       2.713084      -0.121707      28.144773 0.39279075E+03  0.94679358E+04                                 8.914130                            6.991409      -0.424999       1.863050                    0.997212      32.916559     112.943371       0.544519       0.466659      -0.983546      -0.100042       0.051484      -0.091044       0.144734       0.071397      -0.207623       0.064764      -0.198992      -0.012418      -0.287384       0.124475       0.162910             10.450188       9.311022      -1.933641      -2.917309      10.620209       3.461551      11.419334          -0.000212
           87              C      -1.432865       8.628655      10.035838      -0.178264      26.256905 0.34565731E+03  0.79251997E+04                                 8.057780                            6.268331      -0.225832       1.924772                    0.999045      30.493453      96.193127       0.626689       0.426275      -1.024408       0.017298       0.094178       0.033909       0.101580      -0.002294       0.050066      -0.032699       0.041839      -0.136861      -0.078638       0.008631       0.070006              9.743599      13.268347      -2.565449       4.748914       7.413284      -1.390210       8.549167          -0.000056
           88              C       4.497433      -2.929600      10.857242      -0.159230      26.568094 0.38091036E+03  0.87927498E+04                                 8.074896                            6.641785      -0.113544       1.969418                    0.997939      28.994698      86.671709       0.610979       0.434288      -1.037666      -0.012356      -0.081421      -0.029100       0.087344      -0.006438       0.037517      -0.027710       0.075194      -0.049769      -0.055426      -0.011438       0.066864              9.431037      12.790073      -2.023576       3.392493       7.900804      -0.568122       7.602233          -0.000007
           89              C       1.848159       4.669828      11.871124       0.083910      20.558787 0.26354806E+03  0.57686756E+04                                 6.907806                            5.594736       0.302273       2.119419                    0.998178      29.006264      95.879950       0.628289       0.445380      -0.991778      -0.034423      -0.018809       0.053692       0.066495       0.007552       0.087985      -0.040277      -0.000628      -0.395196      -0.172100       0.071156       0.100944              7.386909       4.820640       1.947412      -0.498680       9.423729       0.489503       7.916357          -0.000487
           90              C       2.520227      -2.369543       9.487827      -0.095764      26.377790 0.32596718E+03  0.74389900E+04                                 8.337541                            6.261784      -0.256025       1.927933                    0.997583      30.455825      99.033896       0.594994       0.451080      -0.999973      -0.023738      -0.112990       0.015636       0.116511       0.018203       0.077567       0.046823       0.165758       0.009239      -0.106190      -0.030328       0.136517             10.201529      14.129123      -2.035059       4.814186       7.331026      -1.100716       9.144439          -0.000237
           91              C      -5.185859       8.238445       8.234879       0.119954      24.154157 0.30885648E+03  0.68878525E+04                                 7.681729                            6.008675      -0.101416       1.972294                    0.999259      28.409403      88.508481       0.626537       0.438361      -1.016839       0.010927       0.046395      -0.004639       0.047890      -0.052919      -0.053130      -0.019332      -0.011104       0.033784      -0.087599       0.024623       0.062976              8.385463      10.176284       1.647004       2.195162       7.998677      -1.343541       6.981428          -0.000116
           92              C       8.099903       3.496235       5.645619      -0.168632      25.158086 0.35529515E+03  0.84966258E+04                                 8.483369                            6.708510      -0.278478       1.907073                    0.997409      34.359202     124.201334       0.539206       0.475001      -0.962531       0.017364       0.081704      -0.028000       0.088097      -0.003976       0.158000       0.012792      -0.430752       0.533314      -0.351551       0.125366       0.226186             10.219471       7.210903       0.535024       3.937776       8.587618       0.685693      14.859892          -0.000597
           93              C       7.170810       3.073085       3.327298      -0.111914      27.049731 0.37250948E+03  0.87619946E+04                                 8.399118                            6.667113      -0.407107       1.880996                    0.996626      30.785164     100.590730       0.581930       0.447476      -1.005135       0.009890       0.081442      -0.011902       0.082899      -0.024951       0.122841      -0.019482      -0.095450       0.136823      -0.149000       0.017238       0.131762              9.860806       7.181052      -0.305503       3.235209       9.651052       0.001001      12.750313          -0.000237
           94              C       4.824937       8.351825       1.613384       0.113036      22.572865 0.31030884E+03  0.68767075E+04                                 7.206860                            5.958670       0.038131       2.020280                    0.998992      27.756971      84.121731       0.644145       0.429078      -1.029974       0.018765      -0.003539      -0.044377       0.048311      -0.047340       0.032113       0.029788       0.032615       0.019737      -0.075857       0.026000       0.049857              7.532721       4.803307       1.542870      -0.953605       8.327191      -0.250047       9.467665          -0.000046
           95              C       0.771316      -2.069580       7.740811       0.090219      21.767466 0.26100420E+03  0.57679604E+04                                 7.560788                            5.831852       0.030406       2.032956                    0.996708      30.286890     104.614855       0.567198       0.488649      -0.957494      -0.059955      -0.043593       0.004103       0.074241      -0.071748       0.043994       0.062560       0.146672       0.352969      -0.180164       0.040956       0.139207              8.505970       9.240793       0.636586       3.163151       7.348265      -2.386325       8.928851          -0.000449
           96              C       0.608005       7.892830      11.066884      -0.160859      24.473575 0.36698912E+03  0.85328099E+04                                 7.516393                            6.365685      -0.287034       1.901557                    0.998579      30.827418      97.614767       0.636208       0.414065      -1.032894       0.008257       0.092872       0.057140       0.109355       0.001477       0.036204      -0.063214       0.087169      -0.184189      -0.110028       0.024093       0.085935              8.497006      11.100606      -2.474053       2.670608       7.454412      -1.378306       6.936000          -0.000127
           97              C       7.452679       0.877895      10.993325      -0.187565      27.084476 0.41651590E+03  0.98103112E+04                                 8.132228                            6.923809      -0.125719       1.957014                    0.998404      29.707208      89.059964       0.602511       0.431608      -1.041556      -0.065338       0.042825      -0.040877       0.088170       0.010580      -0.020568       0.034163       0.005184       0.068393      -0.045428      -0.000756       0.046184              9.424400       7.865598      -1.916805      -2.298080       9.367907       3.925696      11.039697           0.000000
           98              C       6.517298       4.507309       0.201060       0.115352      22.972485 0.30619037E+03  0.67523308E+04                                 7.272882                            5.893068       0.097504       2.040749                    0.999304      27.478637      82.654983       0.653012       0.425327      -1.033840      -0.022711       0.001696       0.038173       0.044450       0.026039      -0.020833       0.044235      -0.005076      -0.144796      -0.077887       0.022434       0.055453              7.675187       7.823558      -1.239396      -1.187947       5.450524      -1.450489       9.751478          -0.000106
           99              C       2.740747       7.027312      12.009659      -0.110995      27.160508 0.38559404E+03  0.89677902E+04                                 8.021495                            6.587738      -0.086851       1.980399                    0.998385      29.189248      88.858816       0.623990       0.422059      -1.040477      -0.090023       0.005969       0.034073       0.096440       0.040520       0.007031      -0.053089      -0.034261      -0.111652      -0.074388      -0.003940       0.078327              9.228383       9.583638       0.497589       0.210802      11.612392      -2.235089       6.489119          -0.000137
          100              C       6.511336       1.955909      11.519269      -0.174118      27.099131 0.40849232E+03  0.97547268E+04                                 8.366753                            6.941551      -0.371758       1.874627                    0.997178      31.585376     101.327855       0.579848       0.442344      -1.016068       0.074339      -0.061641       0.074910       0.122219       0.022800      -0.106715       0.092780      -0.050612      -0.060205      -0.160693       0.034610       0.126083              9.778381       8.312981      -1.451301      -3.103430       9.295405       3.857417      11.726756          -0.000287
          101              C       8.946781      -2.280645       8.594090       0.098687      27.974313 0.36906563E+03  0.87702830E+04                                 9.193046                            7.019456      -0.320228       1.889721                    0.998583      31.548134     107.950270       0.514827       0.500650      -0.965118       0.039763       0.067121       0.008541       0.078481      -0.095003      -0.042967      -0.137192       0.130345       0.172618      -0.217319       0.076987       0.140332             10.283609       8.777260      -3.087202      -2.935195      12.909855      -0.599177       9.163713          -0.000341
          102              C       8.927597      -0.295862       7.941871       0.050938      26.287023 0.33399540E+03  0.74675541E+04                                 7.996183                            6.257749       0.368723       2.127286                    0.999302      27.427149      80.934814       0.623076       0.439670      -1.033508       0.013911      -0.047466      -0.001450       0.049483      -0.011598       0.006557      -0.000529      -0.064746       0.088268      -0.049613       0.019422       0.030191              9.037267       7.000183      -1.779805      -3.413483      10.432132      -0.317931       9.679488          -0.000044
          103              C       6.532811      -3.793770      11.980236      -0.202565      26.410467 0.40856022E+03  0.95835014E+04                                 7.927103                            6.835315      -0.264235       1.911559                    0.997522      29.926023      89.741516       0.608900       0.428837      -1.042488      -0.016387      -0.067798      -0.049180       0.085345      -0.041813       0.019510      -0.013496       0.048510      -0.085420      -0.036077      -0.032273       0.068350              8.838671      10.546981      -1.522741       1.921472       8.781170      -1.379754       7.187864          -0.000018
          104              C       5.468366       4.356630       1.993437       0.074479      20.323996 0.26229283E+03  0.57578838E+04                                 6.926426                            5.662302       0.318752       2.123346                    0.998276      29.382708      98.575145       0.608694       0.458385      -0.980642       0.021407       0.015677      -0.062159       0.067585       0.012300       0.135666      -0.008266      -0.076923      -0.172758      -0.172240       0.067640       0.104600              7.448988       8.438389      -2.089125       0.746758       5.578496      -1.834407       8.330079          -0.000569
          105              C       7.584862       4.112578       4.347310      -0.195816      26.768449 0.38758230E+03  0.93219793E+04                                 8.586134                            6.859244      -0.121923       1.950527                    0.998573      33.151616     114.053234       0.559425       0.455218      -0.988531       0.035904      -0.084714       0.006109       0.092211       0.019969       0.141985       0.017578      -0.268457       0.246896      -0.238642       0.083936       0.154706             10.347695       7.209246       0.243549       3.975979       8.495411       0.161170      15.338428          -0.000425
          106              C       7.177596       0.595074       9.546674      -0.121707      28.144772 0.39279088E+03  0.94679529E+04                                 8.914158                            6.991427      -0.424987       1.863054                    0.997212      32.916675     112.944374       0.544515       0.466661      -0.983543       0.100044      -0.051485       0.091045       0.144736       0.071404      -0.207629       0.064768      -0.199000      -0.012409      -0.287396       0.124480       0.162915             10.450224       9.311057      -1.933645      -2.917322      10.620247       3.461554      11.419366          -0.000520
          107              N      -3.866852       9.740668       2.857750      -0.283137      35.060867 0.55303546E+03  0.13571577E+05                                 9.100270                            7.624786       0.928224       2.300159                    0.999333      28.902356      80.232896       0.633133       0.394215      -1.097680      -0.127382      -0.107068       0.160160       0.230957      -0.086997       0.032588       0.011800      -0.204131      -0.308293      -0.128824      -0.056670       0.185494             10.076716       9.604455      -2.177843      -3.909105      11.508672       0.283435       9.117020           0.000049
          108              N      -1.101564      -1.486717      10.700317      -0.246737      30.215244 0.50771708E+03  0.12141065E+05                                 8.013467                            7.263197       0.814770       2.285433                    0.998140      27.595404      74.513349       0.657364       0.389641      -1.105866       0.017135       0.135307       0.160101       0.210319      -0.001135      -0.053172      -0.132552       0.068370       0.133587      -0.153874       0.004162       0.149713              8.318626       5.746433       1.675149      -0.713055       9.597399      -0.258791       9.612047           0.000032
          109              N      -1.455825      -1.600514      11.992495       0.153294      24.944957 0.29249207E+03  0.61001616E+04                                 7.118635                            5.384770       0.374720       2.233995                    0.999311      21.573645      54.594574       0.790000       0.371750      -1.117729       0.012952      -0.039869      -0.040780       0.058484       0.042040      -0.024949      -0.023840      -0.106159       0.051371      -0.079041       0.003329       0.075712              8.389307       5.122323       3.292280      -0.825673      13.161613      -1.447960       6.883984          -0.000011
          110              N       7.608278      -1.122096       3.592109       0.139240      29.532892 0.31447335E+03  0.67610341E+04                                 8.427269                            5.806376       0.266505       2.190762                    0.999300      22.599367      60.443354       0.708629       0.402029      -1.082681       0.017248       0.022049      -0.063546       0.069438       0.042269       0.082028      -0.031698       0.031369      -0.072637      -0.108819       0.018013       0.090806             10.871923      15.066209       0.418278       7.603961       6.600259      -1.344262      10.949300           0.000042
          111              N      -3.087047       4.240821      11.272847      -0.283598      29.796698 0.47588703E+03  0.11150796E+05                                 7.763457                            6.863354       1.137796       2.366705                    0.998789      27.796101      73.294866       0.704213       0.371193      -1.124015       0.221545      -0.099339      -0.061890       0.250560       0.093354      -0.008528      -0.051802      -0.131249       0.479218      -0.194756       0.016955       0.177801              8.142394       7.696137      -1.370522      -0.297138       6.501624      -1.724002      10.229421          -0.000028
          112              N      -1.158295       3.171140      11.488619      -0.287481      40.134871 0.58744883E+03  0.14787482E+05                                 9.972329                            7.891606      -0.047148       1.982585                    0.999556      30.058900      87.415947       0.612054       0.397550      -1.084098      -0.068655       0.047823      -0.038458       0.092084       0.019025      -0.022215       0.003381       0.000606       0.024128      -0.031996       0.003845       0.028151             11.527007      13.645639      -4.572296       2.412169       9.773147      -3.372355      11.162235           0.000040
          113              N       9.349119      -1.256589       4.832797      -0.287193      43.135744 0.59521580E+03  0.15155914E+05                                10.797867                            8.165263      -0.286013       1.910634                    0.998462      30.801293      92.533370       0.572666       0.420046      -1.060559      -0.053021       0.017621      -0.070607       0.090039       0.019849      -0.030754      -0.010863       0.014723      -0.014567      -0.029974      -0.014269       0.044242             13.197424      15.822239      -0.589439       6.694850       9.081026      -3.011435      14.689006           0.000008
          114              N      -3.884925       8.461276       3.308909       0.153549      27.569670 0.30277320E+03  0.64145222E+04                                 7.935987                            5.626741       0.307508       2.207470                    0.999309      22.167581      57.859972       0.737278       0.392128      -1.095151       0.024697       0.029074      -0.041073       0.056056      -0.040914      -0.065833       0.005749      -0.084034      -0.051325      -0.096769       0.016718       0.080051              9.907587       9.485547      -4.611146      -5.218910      10.750458       3.282238       9.486756           0.000130
          115              N       8.376404      -0.048654       3.240254      -0.268971      32.796473 0.51733598E+03  0.12430188E+05                                 8.493999                            7.282586       0.837323       2.276882                    0.999674      28.108379      76.098055       0.663088       0.384441      -1.109504       0.030730      -0.168492       0.147864       0.226269       0.111307      -0.008869       0.083631       0.088797      -0.273147      -0.160070      -0.011802       0.171871              9.245211      10.877999       0.365426       3.397650       8.629891      -1.345724       8.227741           0.000090
          116              N      -0.593422       0.362086      11.835570      -0.295482      40.789658 0.59082597E+03  0.14911783E+05                                10.107551                            7.972391      -0.045686       1.980985                    0.999530      30.280391      88.524125       0.601572       0.403412      -1.078837      -0.019491      -0.089719      -0.017488       0.093462      -0.004830       0.012369      -0.014520       0.030248       0.100967      -0.035173      -0.005599       0.040772             11.731706       7.828058       4.548781       0.294607      17.468747       0.961834       9.898314           0.000022
          117              N      -2.400758       4.330627      10.127786       0.166720      25.455016 0.28774025E+03  0.59767197E+04                                 7.261467                            5.316297       0.425613       2.252496                    0.999388      21.406382      54.066775       0.800562       0.368340      -1.120273      -0.051158       0.005721       0.004149       0.051644      -0.030172       0.009951      -0.038710       0.030420       0.158459      -0.067261      -0.004298       0.071559              8.762942       7.985770      -2.804114       3.045016       6.333956      -3.677224      11.969101          -0.000047
          118              N      -5.281808       9.502721       4.590053      -0.287046      44.157467 0.61064447E+03  0.15674123E+05                                11.107163                            8.413186      -0.316984       1.894769                    0.998633      31.299724      94.913570       0.548968       0.434674      -1.049807       0.064813      -0.019542      -0.066531       0.094916      -0.041756       0.019576      -0.028011      -0.053610       0.043232      -0.057059      -0.008128       0.065188             13.646707      12.114293      -3.987037      -6.610394      11.613192       1.751509      17.212636          -0.000024
          119              N       8.077255      -1.684000       9.402008      -0.283137      35.060759 0.55303331E+03  0.13571508E+05                                 9.100245                            7.624767       0.928227       2.300161                    0.999333      28.902308      80.232653       0.633135       0.394215      -1.097681       0.127381       0.107068      -0.160160       0.230956      -0.086997       0.032590       0.011801      -0.204130      -0.308293      -0.128825      -0.056668       0.185493             10.076688       9.604431      -2.177843      -3.909088      11.508647       0.283434       9.116985          -0.000006
          120              N       5.311967       9.543385       1.559441      -0.246736      30.215225 0.50771665E+03  0.12141052E+05                                 8.013460                            7.263193       0.814770       2.285434                    0.998140      27.595392      74.513302       0.657364       0.389641      -1.105866      -0.017134      -0.135307      -0.160101       0.210319      -0.001135      -0.053172      -0.132552       0.068370       0.133587      -0.153875       0.004162       0.149713              8.318617       5.746426       1.675142      -0.713047       9.597382      -0.258776       9.612044           0.000022
          121              N       5.666228       9.657182       0.267263       0.153294      24.944952 0.29249202E+03  0.61001608E+04                                 7.118632                            5.384768       0.374725       2.233997                    0.999311      21.573639      54.594567       0.790001       0.371750      -1.117730      -0.012952       0.039869       0.040780       0.058484       0.042039      -0.024949      -0.023840      -0.106159       0.051371      -0.079041       0.003329       0.075712              8.389303       5.122319       3.292279      -0.825669      13.161608      -1.447949       6.883981          -0.000003
          122              N       1.365316      -2.768749       8.667649       0.139239      29.532937 0.31447380E+03  0.67610483E+04                                 8.427281                            5.806379       0.266505       2.190762                    0.999300      22.599385      60.443477       0.708629       0.402029      -1.082681      -0.017247      -0.022049       0.063546       0.069439       0.042269       0.082029      -0.031699       0.031370      -0.072637      -0.108819       0.018013       0.090806             10.871941      15.066234       0.418285       7.603975       6.600270      -1.344263      10.949319           0.000057
          123              N       7.297450       3.815847       0.986911      -0.283599      29.796699 0.47588703E+03  0.11150796E+05                                 7.763463                            6.863354       1.137794       2.366705                    0.998789      27.796101      73.294868       0.704213       0.371193      -1.124015      -0.221545       0.099339       0.061890       0.250561       0.093354      -0.008528      -0.051802      -0.131249       0.479218      -0.194756       0.016955       0.177801              8.142404       7.696130      -1.370521      -0.297135       6.501630      -1.724018      10.229454          -0.000025
          124              N       5.368698       4.885528       0.771139      -0.287481      40.134862 0.58744866E+03  0.14787476E+05                                 9.972332                            7.891607      -0.047147       1.982586                    0.999556      30.058890      87.415883       0.612054       0.397550      -1.084098       0.068655      -0.047823       0.038458       0.092085       0.019025      -0.022215       0.003381       0.000606       0.024128      -0.031996       0.003845       0.028151             11.527012      13.645635      -4.572295       2.412160       9.773150      -3.372358      11.162251           0.000024
          125              N      -5.138716       9.313257       7.426961      -0.287193      43.135739 0.59521566E+03  0.15155912E+05                                10.797862                            8.165256      -0.286013       1.910634                    0.998462      30.801299      92.533444       0.572667       0.420046      -1.060559       0.053021      -0.017621       0.070607       0.090039       0.019850      -0.030754      -0.010863       0.014723      -0.014566      -0.029973      -0.014269       0.044242             13.197416      15.822236      -0.589417       6.694840       9.081028      -3.011427      14.688983           0.000030
          126              N       8.095328      -0.404608       8.950849       0.153549      27.569596 0.30277245E+03  0.64144999E+04                                 7.935966                            5.626726       0.307515       2.207473                    0.999309      22.167543      57.859771       0.737281       0.392127      -1.095152      -0.024698      -0.029074       0.041073       0.056056      -0.040913      -0.065832       0.005750      -0.084034      -0.051324      -0.096768       0.016718       0.080050              9.907563       9.485534      -4.611143      -5.218895      10.750434       3.282227       9.486720           0.000015
          127              N      -4.166001       8.105322       9.019504      -0.268971      32.796498 0.51733645E+03  0.12430203E+05                                 8.494003                            7.282590       0.837321       2.276881                    0.999674      28.108390      76.098114       0.663088       0.384441      -1.109504      -0.030730       0.168492      -0.147864       0.226269       0.111307      -0.008868       0.083631       0.088797      -0.273146      -0.160069      -0.011802       0.171871              9.245213      10.877995       0.365434       3.397644       8.629902      -1.345726       8.227742           0.000055
          128              N       4.803825       7.694582       0.424188      -0.295482      40.789660 0.59082609E+03  0.14911788E+05                                10.107549                            7.972388      -0.045685       1.980985                    0.999530      30.280398      88.524189       0.601572       0.403412      -1.078837       0.019491       0.089719       0.017488       0.093462      -0.004830       0.012369      -0.014521       0.030249       0.100965      -0.035173      -0.005599       0.040772             11.731703       7.828059       4.548784       0.294607      17.468742       0.961829       9.898308           0.000014
          129              N       6.611161       3.726041       2.131972       0.166719      25.455027 0.28774036E+03  0.59767226E+04                                 7.261476                            5.316300       0.425611       2.252496                    0.999388      21.406388      54.066800       0.800561       0.368341      -1.120273       0.051158      -0.005721      -0.004149       0.051644      -0.030172       0.009951      -0.038710       0.030420       0.158459      -0.067261      -0.004298       0.071559              8.762959       7.985767      -2.804115       3.045020       6.333968      -3.677241      11.969142          -0.000080
          130              N       9.492211      -1.446053       7.669705      -0.287046      44.157495 0.61064512E+03  0.15674141E+05                                11.107161                            8.413187      -0.316982       1.894769                    0.998633      31.299724      94.913506       0.548969       0.434674      -1.049808      -0.064813       0.019542       0.066531       0.094916      -0.041756       0.019576      -0.028010      -0.053610       0.043229      -0.057059      -0.008129       0.065188             13.646704      12.114309      -3.987044      -6.610399      11.613186       1.751512      17.212616          -0.000043

******************************************************
Auxiliary information for the entire system
The total spin magnetic moment of the unit cell is   -0.031935
The total net atomic charge of the unit cell is   0.000001
Accuracy of reproducing the electrostatic potential in the unit cell:
  The inner radius (bohr) =    5.0000
  The outer radius (bohr) =   12.0000
  Valid grid points have density less than (e/(bohr^3)) =    0.0001
  The number of valid grid points were=           14
  The rms potential error without charges in kcal/mol is=      0.39623
  The rms potential error with partial charges in kcal/mol is=      0.13675
  The RRMSE value at monopole order=      0.34512
  The rms potential error with partial charges and cloud penetration in kcal/mol is=      0.13536
  The RRMSE value at monopole order with cloud penetration is=      0.34163
  The rms potential error with partial charges and atomic dipoles in kcal/mol is=      0.08899
  The RRMSE value at dipole order=      0.22460
  The rms potential error with partial charges, atomic dipoles and cloud penetration in kcal/mol is=      0.09122
  The RRMSE value at dipole order with cloud penetration=      0.23022

******************************************************
The electron densities and ab initio electrostatic potential were computed in VASP using the PBE functional and
projector augmented wave method. See the main text of the journal article for a description of computational details.
The atomic charges, dipoles, and quadrupoles were computed with the DDEC6 method as described in
(a) T. A. Manz and N. Gabaldon Limas, RSC Adv. 6 (2016) 47771-47801 DOI: 10.1039/c6ra04656h
(b) N. Gabaldon Limas and T. A. Manz, RSC Adv. 8 (2018) 2678-2707 DOI: 10.1039/c7ra11829e.
For each atom in the material, the electron cloud parameters were fit to the spherically averaged atom-in-material
electron density using radial positions for which this density was between 10^-4 and 10^-2 electrons per cubic bohr.
The polarizabilities, dispersion coefficients, and quantum Drude oscillator (QDO) parameters were fit using the MCLF method.
The magnetic structure of the system was optimized in VASP from the default ferromagnetic initial guess using spin polarization.
The atomic spin moments (ASMs) were computed on this optimized magnetic structure using the DDEC6 partition as inputs
to the method of T. A. Manz and D. S. Sholl, J. Chem. Theory Comput. 7 (2011) 4146-4164 DOI: 10.1021/ct200539n.
The RMSE and RRMSE were computed using a uniform grid with Ewald summation.
