# Supplementary material for: A collection of forcefield precursors for metal–organic frameworks
Source: RSC Adv. 2019 Nov 13;9(63):36492–507. doi: 10.1039/c9ra07327b (PMC9075174; doi:10.1039/c9ra07327b)
Supplement: RA-009-C9RA07327B-s3883 [file RA-009-C9RA07327B-s3883.xyz]

  212
jmolscript: load "" {1 1 1} spacegroup "x,y,z" unitcell [{      7.061400     0.000000     0.000000 }, {     -3.261884    17.913441     0.000000 }, {      0.000000     0.000000    24.729000 }]
La     1.534512     0.286973     9.884676     1.983045
La     2.265004    17.626468    22.249176     1.983016
La     2.265004    17.626468    14.844324     1.983040
La     1.534512     0.286973     2.479824     1.983012
Cu     3.841282     7.989216     7.806945     0.165001
Cu     0.903074     9.730581    12.184967     0.170636
Cu     4.021699    10.033677    10.377525     0.196441
Cu    -0.041766     9.924225    20.171445     0.164999
Cu     2.896442     8.182860    24.549467     0.170636
Cu    -0.222183     7.879764    22.742025     0.196439
Cu    -0.041766     9.924225    16.922055     0.165000
Cu     2.896442     8.182860    12.544033     0.170631
Cu    -0.222183     7.879764    14.351475     0.196441
Cu     3.841282     7.989216     4.557555     0.164999
Cu     0.903074     9.730581     0.179533     0.170634
Cu     4.021699    10.033677     1.986975     0.196438
Cu     3.608135    10.105689     6.182250     0.122427
Cu     0.191381     7.807752    18.546750     0.122428
H      0.638098     5.135784     8.949425     0.126535
H     -0.557156     7.081183     8.627948     0.086802
H      3.268810     5.040842     7.888551     0.089378
H      4.356192     3.059616     8.281742     0.129265
H      0.311737    13.644668     9.201661     0.138404
H      0.883989    11.498638     9.787738     0.088842
H      0.047592    12.206219    13.536655     0.087773
H     -0.499349    14.368371    13.059385     0.124358
H      3.674511    14.877113     9.364872     0.133647
H      4.000223    12.654055     8.964263     0.091291
H      3.564722    11.796001    12.747799     0.084011
H      3.158134    13.993980    13.242379     0.120562
H      3.161418    12.777657    21.313925     0.126534
H      4.356672    10.832258    20.992448     0.086801
H      0.530706    12.872599    20.253051     0.089376
H     -0.556676    14.853825    20.646242     0.129264
H      3.487779     4.268773    21.566161     0.138400
H      2.915527     6.414803    22.152238     0.088838
H      3.751924     5.707222     1.172155     0.087772
H      4.298865     3.545070     0.694885     0.124357
H      0.125005     3.036328    21.729372     0.133642
H     -0.200707     5.259386    21.328763     0.091288
H      0.234794     6.117440     0.383300     0.084010
H      0.641382     3.919461     0.877879     0.120561
H      3.161418    12.777657    15.779575     0.126536
H      4.356672    10.832258    16.101052     0.086802
H      0.530706    12.872599    16.840449     0.089380
H     -0.556676    14.853825    16.447258     0.129266
H      3.487779     4.268773    15.527339     0.138403
H      2.915527     6.414803    14.941262     0.088841
H      3.751924     5.707222    11.192345     0.087773
H      4.298865     3.545070    11.669615     0.124357
H      0.125005     3.036328    15.364128     0.133646
H     -0.200707     5.259386    15.764737     0.091291
H      0.234794     6.117440    11.981200     0.084011
H      0.641382     3.919461    11.486621     0.120562
H      0.638098     5.135784     3.415075     0.126535
H     -0.557156     7.081183     3.736552     0.086801
H      3.268810     5.040842     4.475949     0.089376
H      4.356192     3.059616     4.082758     0.129262
H      0.311737    13.644668     3.162839     0.138400
H      0.883989    11.498638     2.576762     0.088839
H      0.047592    12.206219    23.556845     0.087772
H     -0.499349    14.368371    24.034115     0.124358
H      3.674511    14.877113     2.999628     0.133644
H      4.000223    12.654055     3.400238     0.091288
H      3.564722    11.796001    24.345700     0.084010
H      3.158134    13.993980    23.851121     0.120562
H     -0.651609    12.645098     6.182250     0.117658
H      0.736837    10.821510     6.182250     0.075955
H      3.869515    13.119804     6.182250     0.089913
H      2.559279    15.002507     6.182250     0.135701
H      4.451125     5.268343    18.546750     0.117658
H      3.062679     7.091931    18.546750     0.075956
H     -0.069999     4.793637    18.546750     0.089914
H      1.240237     2.910934    18.546750     0.135701
C     -0.120502     2.604614     8.882657     0.580031
C      6.163078     3.874677     8.647731     0.032085
C     -0.268851     5.094583     8.744174    -0.149794
C     -0.992391     6.264330     8.538924     0.081597
C      4.169515     5.065921     8.118531     0.073351
C      4.819839     3.863929     8.338619    -0.148646
C     -0.529371    15.661721    10.687874     0.567818
C     -0.143383    14.255516    11.066227     0.020822
C      0.263544    13.374175    10.089432    -0.133631
C      0.598346    12.086199    10.450475     0.083215
C      0.112077    12.503582    12.658775     0.066636
C     -0.221585    13.796932    12.379337    -0.149536
C      3.088596    16.159715    11.674561     0.668537
C      3.354712    14.694396    11.362976    -0.006064
C      3.631423    14.264473    10.064703    -0.147674
C      3.839180    12.933504     9.837196     0.082915
C      3.574837    12.422971    12.060333     0.075569
C      3.334436    13.743192    12.364500    -0.147255
C      3.920018    15.308827    21.247157     0.580030
C     -2.363562    14.038764    21.012231     0.032084
C      4.068367    12.818858    21.108674    -0.149795
C      4.791907    11.649111    20.903424     0.081596
C     -0.369999    12.847520    20.483031     0.073350
C     -1.020323    14.049512    20.703119    -0.148646
C      4.328887     2.251720    23.052374     0.567821
C      3.942899     3.657925    23.430727     0.020823
C      3.535972     4.539266    22.453932    -0.133631
C      3.201170     5.827242    22.814975     0.083213
C      3.687439     5.409859     0.294275     0.066634
C      4.021101     4.116509     0.014837    -0.149535
C      0.710920     1.753726    24.039061     0.668538
C      0.444804     3.219045    23.727476    -0.006063
C      0.168093     3.648968    22.429203    -0.147672
C     -0.039664     4.979937    22.201696     0.082912
C      0.224679     5.490470    24.424833     0.075568
C      0.465080     4.170249     0.000000    -0.147253
C      3.920018    15.308827    15.846343     0.580031
C     -2.363562    14.038764    16.081269     0.032086
C      4.068367    12.818858    15.984826    -0.149792
C      4.791907    11.649111    16.190076     0.081599
C     -0.369999    12.847520    16.610469     0.073353
C     -1.020323    14.049512    16.390381    -0.148646
C      4.328887     2.251720    14.041126     0.567818
C      3.942899     3.657925    13.662772     0.020822
C      3.535972     4.539266    14.639568    -0.133631
C      3.201170     5.827242    14.278525     0.083214
C      3.687439     5.409859    12.070225     0.066635
C      4.021101     4.116509    12.349663    -0.149536
C      0.710920     1.753726    13.054439     0.668537
C      0.444804     3.219045    13.366024    -0.006064
C      0.168093     3.648968    14.664297    -0.147673
C     -0.039664     4.979937    14.891804     0.082915
C      0.224679     5.490470    12.668667     0.075569
C      0.465080     4.170249    12.364500    -0.147255
C     -0.120502     2.604614     3.481843     0.580029
C      6.163078     3.874677     3.716769     0.032084
C     -0.268851     5.094583     3.620326    -0.149795
C     -0.992391     6.264330     3.825576     0.081595
C      4.169515     5.065921     4.245969     0.073350
C      4.819839     3.863929     4.025881    -0.148645
C     -0.529371    15.661721     1.676626     0.567822
C     -0.143383    14.255516     1.298272     0.020822
C      0.263544    13.374175     2.275068    -0.133631
C      0.598346    12.086199     1.914025     0.083213
C      0.112077    12.503582    24.434725     0.066633
C     -0.221585    13.796932    -0.014837    -0.149535
C      3.088596    16.159715     0.689939     0.668538
C      3.354712    14.694396     1.001525    -0.006063
C      3.631423    14.264473     2.299797    -0.147672
C      3.839180    12.933504     2.527304     0.082913
C      3.574837    12.422971     0.304167     0.075568
C      3.334436    13.743192     0.000000    -0.147254
C     -0.138050    15.246130     6.182250     0.557983
C      0.791199    14.044138     6.182250     0.048066
C      0.269994    12.768701     6.182250    -0.171319
C      1.112208    11.672398     6.182250     0.057399
C      2.945031    13.015906     6.182250     0.065208
C      2.160766    14.162366     6.182250    -0.143949
C      3.937566     2.667311    18.546750     0.557985
C      3.008317     3.869303    18.546750     0.048066
C      3.529522     5.144740    18.546750    -0.171319
C      2.687308     6.241043    18.546750     0.057399
C      0.854485     4.897535    18.546750     0.065207
C      1.638750     3.751075    18.546750    -0.143948
I     -1.654843     9.977966     8.157850    -0.247428
I      1.919730     8.438306    10.140126    -0.269980
I      5.454359     7.935475    20.522350    -0.247422
I      1.879786     9.475135    22.504626    -0.269981
I      5.454359     7.935475    16.571150    -0.247428
I      1.879786     9.475135    14.588874    -0.269984
I     -1.654843     9.977966     4.206650    -0.247424
I      1.919730     8.438306     2.224374    -0.269980
I      1.879250     7.888900     6.182250    -0.249522
I      1.920266    10.024541    18.546750    -0.249525
I     -1.630942     8.956720    12.364500    -0.338588
I     -1.630942     8.956720     0.000000    -0.338588
N      4.760804     6.258956     8.213243    -0.154803
N      0.528180    11.645528    11.716600    -0.158774
N      3.823137    12.005588    10.811272    -0.167926
N     -0.961288    11.654485    20.577743    -0.154803
N      3.271336     6.267913    24.081100    -0.158772
N     -0.023621     5.907853    23.175772    -0.167925
N     -0.961288    11.654485    16.515757    -0.154802
N      3.271336     6.267913    13.012400    -0.158771
N     -0.023621     5.907853    13.917728    -0.167926
N      4.760804     6.258956     4.151257    -0.154803
N      0.528180    11.645528     0.647900    -0.158771
N      3.823137    12.005588     1.553228    -0.167926
N      2.457713    11.787044     6.182250    -0.170247
N      1.341803     6.126397    18.546750    -0.170247
O      1.142499     2.679851     8.919008    -0.656345
O      6.333569     1.519060     9.044879    -0.596846
O     -0.518610    15.978789     9.491732    -0.583288
O     -0.899403    16.460661    11.603589    -0.626595
O      3.375539    16.999856    10.791241    -0.614707
O      2.571719    16.396173    12.790828    -0.629782
O      2.657017    15.233590    21.283508    -0.656349
O     -2.534053    16.394381    21.409379    -0.596846
O      4.318126     1.934652    21.856232    -0.583293
O      4.698919     1.452780    23.968089    -0.626595
O      0.423977     0.913585    23.155741    -0.614707
O      1.227797     1.517268     0.426328    -0.629780
O      2.657017    15.233590    15.809992    -0.656345
O     -2.534053    16.394381    15.684121    -0.596843
O      4.318126     1.934652    15.237268    -0.583289
O      4.698919     1.452780    13.125411    -0.626596
O      0.423977     0.913585    13.937759    -0.614708
O      1.227797     1.517268    11.938172    -0.629782
O      1.142499     2.679851     3.445492    -0.656349
O      6.333569     1.519060     3.319621    -0.596847
O     -0.518610    15.978789     2.872768    -0.583292
O     -0.899403    16.460661     0.760911    -0.626595
O      3.375539    16.999856     1.573259    -0.614705
O      2.571719    16.396173    24.302672    -0.629781
O      0.409085    16.390799     6.182250    -0.676606
O     -1.375613    15.054456     6.182250    -0.638998
O      3.390431     1.522642    18.546750    -0.676608
O      5.175129     2.858985    18.546750    -0.638998

The following XYZ coordinates are in angstroms. Other properties are in atomic units.
The sperically averaged electron density of each atom fit to a function of the form exp(a - br)
eigen_1, eigen_2 and eigen_3 are the three eigenvalues of traceless quadrupole moment tensor
  atom number  atomic symbol              X              Y              Z     net charge C6 coefficient C8 coefficient C10 coefficient fluctuating dipole atomic polarizability isotropic forcefield polarizability              a              b squared Pearson coefficient          <r^3>          <r^4>         wp_QDO          m_QDO          q_QDO       dipole_x       dipole_y       dipole_z         dipole            Qxy            Qxz            Qyz     Q(x^2-y^2)  Q(3z^2 - R^2)        eigen_1        eigen_2        eigen_3 static polarizability      alpha(xx)      alpha(xy)      alpha(xz)      alpha(yy)      alpha(yz)      alpha(zz) atomic spin moment
            1             La       1.534512       0.286973       9.884676       1.983045     170.471584 0.47242050E+04  0.18277249E+06                                21.939731                           19.982081       1.856382       2.187365                    0.999411      99.161951     265.260312       0.499505       0.316945      -1.257049       0.014783       0.010514       0.001543       0.018206       0.200318       0.017745       0.141617       0.337494       0.105329      -0.321662       0.049935       0.271727             23.690525      18.279514      -6.172114      -0.532815      35.461215      -1.257167      17.330848           0.000028
            2             La       2.265004      17.626468      22.249176       1.983016     170.475198 0.47243345E+04  0.18277885E+06                                21.940116                           19.982426       1.856276       2.187335                    0.999411      99.162406     265.262974       0.499498       0.316947      -1.257047      -0.014785      -0.010515       0.001537       0.018207       0.200319      -0.017745      -0.141615       0.337501       0.105363      -0.321667       0.049943       0.271724             23.690947      18.279808      -6.172230       0.532824      35.461893       1.257187      17.331139           0.000068
            3             La       2.265004      17.626468      14.844324       1.983040     170.472966 0.47242531E+04  0.18277485E+06                                21.939871                           19.982204       1.856352       2.187356                    0.999411      99.162150     265.261346       0.499503       0.316946      -1.257049      -0.014783      -0.010515      -0.001542       0.018207       0.200318       0.017746       0.141617       0.337496       0.105323      -0.321662       0.049934       0.271728             23.690685      18.279625      -6.172167      -0.532819      35.461481      -1.257173      17.330950           0.000078
            4             La       1.534512       0.286973       2.479824       1.983012     170.475635 0.47243514E+04  0.18277968E+06                                21.940165                           19.982473       1.856261       2.187330                    0.999411      99.162460     265.263330       0.499497       0.316948      -1.257046       0.014786       0.010515      -0.001535       0.018208       0.200318      -0.017743      -0.141615       0.337502       0.105369      -0.321668       0.049946       0.271723             23.690997      18.279847      -6.172237       0.532824      35.461970       1.257193      17.331173           0.000100
            5             Cu       3.841282       7.989216       7.806945       0.165001     110.436820 0.26138397E+04  0.91526967E+05                                21.430593                           19.013002       0.397469       1.861538                    0.999529      62.055559     184.878313       0.337274       0.518625      -1.059094      -0.030399       0.011491       0.043499       0.054298       0.008661      -0.041169       0.027329       0.120014       0.010452      -0.075803      -0.004727       0.080530             23.785882      19.502976      -4.219090       3.898266      25.721422      -3.776083      26.133246           0.000001
            6             Cu       0.903074       9.730581      12.184967       0.170636      91.065647 0.20108039E+04  0.66438733E+05                                20.169308                           17.646151       0.413361       1.872145                    0.998961      61.544174     182.527310       0.319222       0.580713      -1.021877      -0.054639      -0.004801      -0.013830       0.056566       0.022939      -0.004568       0.038099       0.061953       0.207907      -0.082553       0.003211       0.079342             22.907459      23.913109      -4.814574       0.847803      27.127978      -5.346641      17.681291          -0.000003
            7             Cu       4.021699      10.033677      10.377525       0.196441      97.724537 0.24989599E+04  0.86469550E+05                                19.961964                           18.717876       0.465091       1.889700                    0.999171      60.712304     179.417077       0.336680       0.525757      -1.056180       0.016004      -0.035603       0.002843       0.039137      -0.001292       0.026739      -0.019895       0.064376       0.031952      -0.045656      -0.003063       0.048718             21.346694      18.655352       0.281423      -0.913837      25.174213       0.935603      20.210516           0.000016
            8             Cu      -0.041766       9.924225      20.171445       0.164999     110.435965 0.26138159E+04  0.91525997E+05                                21.430597                           19.013009       0.397428       1.861528                    0.999529      62.055200     184.877602       0.337271       0.518630      -1.059090       0.030399      -0.011489       0.043499       0.054298       0.008663       0.041171      -0.027329       0.120015       0.010458      -0.075804      -0.004727       0.080531             23.785886      19.502979      -4.219085      -3.898266      25.721418       3.776077      26.133259          -0.000010
            9             Cu       2.896442       8.182860      24.549467       0.170636      91.064873 0.20107841E+04  0.66437969E+05                                20.169273                           17.646127       0.413328       1.872137                    0.998961      61.543908     182.526817       0.319220       0.580717      -1.021875       0.054638       0.004800      -0.013831       0.056565       0.022941       0.004568      -0.038100       0.061956       0.207908      -0.082556       0.003213       0.079343             22.907410      23.913062      -4.814555      -0.847798      27.127903       5.346628      17.681266          -0.000038
           10             Cu      -0.222183       7.879764      22.742025       0.196439      97.724798 0.24989681E+04  0.86469883E+05                                19.961961                           18.717874       0.465101       1.889703                    0.999171      60.712369     179.417170       0.336681       0.525755      -1.056181      -0.016004       0.035603       0.002843       0.039138      -0.001291      -0.026738       0.019894       0.064377       0.031950      -0.045655      -0.003062       0.048717             21.346687      18.655346       0.281423       0.913833      25.174198      -0.935596      20.210517          -0.000002
           11             Cu      -0.041766       9.924225      16.922055       0.165000     110.436702 0.26138363E+04  0.91526831E+05                                21.430603                           19.013010       0.397462       1.861537                    0.999529      62.055524     184.878298       0.337273       0.518626      -1.059093       0.030399      -0.011491      -0.043498       0.054298       0.008661      -0.041170       0.027329       0.120013       0.010454      -0.075803      -0.004728       0.080530             23.785895      19.502985      -4.219092       3.898267      25.721442      -3.776084      26.133259          -0.000000
           12             Cu       2.896442       8.182860      12.544033       0.170631      91.064310 0.20107689E+04  0.66437394E+05                                20.169267                           17.646121       0.413299       1.872129                    0.998961      61.543814     182.526934       0.319218       0.580721      -1.021872       0.054638       0.004799       0.013831       0.056565       0.022945      -0.004569       0.038100       0.061955       0.207913      -0.082559       0.003214       0.079344             22.907409      23.913067      -4.814561       0.847799      27.127905      -5.346622      17.681254          -0.000017
           13             Cu      -0.222183       7.879764      14.351475       0.196441      97.724836 0.24989685E+04  0.86469907E+05                                19.961974                           18.717883       0.465103       1.889703                    0.999171      60.712430     179.417383       0.336681       0.525756      -1.056181      -0.016005       0.035604      -0.002842       0.039139      -0.001292       0.026740      -0.019894       0.064376       0.031945      -0.045654      -0.003065       0.048718             21.346707      18.655356       0.281426      -0.913835      25.174241       0.935596      20.210523           0.000015
           14             Cu       3.841282       7.989216       4.557555       0.164999     110.435880 0.26138139E+04  0.91525920E+05                                21.430601                           19.013014       0.397425       1.861527                    0.999529      62.055197     184.877641       0.337270       0.518631      -1.059090      -0.030399       0.011488      -0.043499       0.054297       0.008664       0.041171      -0.027329       0.120016       0.010456      -0.075805      -0.004727       0.080532             23.785888      19.502984      -4.219081      -3.898267      25.721411       3.776075      26.133270          -0.000011
           15             Cu       0.903074       9.730581       0.179533       0.170634      91.064489 0.20107744E+04  0.66437595E+05                                20.169260                           17.646119       0.413311       1.872132                    0.998961      61.543817     182.526745       0.319219       0.580719      -1.021873      -0.054637      -0.004799       0.013831       0.056565       0.022942       0.004569      -0.038100       0.061955       0.207910      -0.082557       0.003213       0.079343             22.907393      23.913049      -4.814550      -0.847798      27.127878       5.346620      17.681253          -0.000042
           16             Cu       4.021699      10.033677       1.986975       0.196438      97.725603 0.24989927E+04  0.86470900E+05                                19.962003                           18.717909       0.465132       1.889709                    0.999171      60.712773     179.418226       0.336682       0.525752      -1.056183       0.016006      -0.035604      -0.002843       0.039140      -0.001290      -0.026737       0.019893       0.064371       0.031944      -0.045651      -0.003063       0.048714             21.346735      18.655384       0.281424       0.913839      25.174257      -0.935600      20.210563          -0.000005
           17             Cu       3.608135      10.105689       6.182250       0.122427     115.821041 0.27304027E+04  0.96533561E+05                                21.849729                           19.197471       0.475552       1.874411                    0.999492      63.055762     187.977773       0.342264       0.506166      -1.066916       0.001058       0.015923      -0.000002       0.015958       0.066484       0.000003       0.000001       0.146318      -0.078875      -0.085709      -0.026292       0.112001             24.468925      20.786096      -5.956532       0.000001      26.078518      -0.000000      26.542159           0.000020
           18             Cu       0.191381       7.807752      18.546750       0.122428     115.820774 0.27303950E+04  0.96533226E+05                                21.849701                           19.197448       0.475547       1.874411                    0.999492      63.055619     187.977317       0.342265       0.506166      -1.066916      -0.001058      -0.015921       0.000002       0.015957       0.066484       0.000002       0.000001       0.146319      -0.078871      -0.085710      -0.026290       0.112001             24.468892      20.786067      -5.956526       0.000001      26.078500      -0.000001      26.542110           0.000016
           19              H       0.638098       5.135784       8.949425       0.126535       0.990450 0.71297818E+01  0.69019617E+02                                 1.728687                            1.628319      -1.233990       2.303471                    0.994773       3.672533      10.713851       0.453707       1.394550      -0.683695       0.035702      -0.000354       0.008160       0.036624       0.001794       0.006391       0.000441       0.009807      -0.026274      -0.010794      -0.000803       0.011598              1.772433       2.359336       0.025419       0.209265       1.462381      -0.027415       1.495582          -0.000007
           20              H      -0.557156       7.081183       8.627948       0.086802       1.050302 0.76056364E+01  0.75361154E+02                                 1.827775                            1.701895      -1.488814       2.157231                    0.991916       4.165914      12.585685       0.432846       1.428108      -0.674808       0.023835       0.037514       0.004908       0.044716       0.005716       0.004855       0.001441       0.004576      -0.031923      -0.011852      -0.000640       0.012493              1.879495       1.757907       0.411919       0.067115       2.396685       0.041835       1.483894          -0.000005
           21              H       3.268810       5.040842       7.888551       0.089378       1.234233 0.90124754E+01  0.91749544E+02                                 1.940611                            1.783754      -1.209662       2.296173                    0.994520       3.830546      11.155356       0.454453       1.323906      -0.698369      -0.042702      -0.006076      -0.010773       0.044457       0.006425       0.004544       0.003661       0.003856      -0.045127      -0.016164       0.000816       0.015348              2.014637       2.825510       0.012473       0.277845       1.540570      -0.030158       1.677830          -0.000015
           22              H       4.356192       3.059616       8.281742       0.129265       1.083526 0.79549181E+01  0.77801255E+02                                 1.729590                            1.641866      -1.016634       2.404745                    0.998030       3.388229       9.394914       0.492815       1.270782      -0.711850      -0.017169      -0.032187      -0.004379       0.036742       0.005401       0.004256       0.002789       0.000611      -0.034231      -0.012534       0.000352       0.012181              1.745320       1.734824       0.354131       0.040103       2.061044       0.026538       1.440092          -0.000005
           23              H       0.311737      13.644668       9.201661       0.138404       0.841778 0.60431704E+01  0.56206766E+02                                 1.561682                            1.509042      -1.075507       2.389232                    0.996973       3.484459      10.007475       0.466030       1.413087      -0.680532      -0.000279       0.013295      -0.036030       0.038406      -0.002672      -0.001631      -0.003001      -0.008872       0.023598      -0.009448       0.000489       0.008959              1.573899       1.306404      -0.026463      -0.055955       1.343146      -0.169611       2.072148           0.000016
           24              H       0.883989      11.498638       9.787738       0.088842       1.021948 0.75845521E+01  0.74714556E+02                                 1.769416                            1.682497      -1.272779       2.267335                    0.993324       3.930981      11.643877       0.444243       1.399619      -0.681715       0.013019      -0.025742      -0.037083       0.046982      -0.003701      -0.008021       0.000723      -0.013535       0.039754      -0.016316       0.000649       0.015668              1.796713       1.562037      -0.203018      -0.198344       1.885919       0.421580       1.942184           0.000008
           25              H       0.047592      12.206219      13.536655       0.087773       1.037623 0.76091224E+01  0.74921291E+02                                 1.779525                            1.678667      -1.252372       2.275851                    0.993719       3.910759      11.532941       0.447930       1.388755      -0.683919      -0.006372      -0.011889       0.040479       0.042667      -0.002875      -0.006042       0.000686      -0.012292       0.028535      -0.013025       0.001651       0.011374              1.807242       1.450568       0.000703      -0.108153       1.564945      -0.353929       2.406213           0.000001
           26              H      -0.499349      14.368371      13.059385       0.124358       0.966063 0.72973143E+01  0.70751736E+02                                 1.673410                            1.629347      -1.077835       2.375116                    0.996826       3.592346      10.343647       0.463059       1.364254      -0.690385      -0.011797       0.024226       0.024876       0.036673      -0.005819      -0.004877       0.004724      -0.012248       0.023325      -0.012756      -0.000006       0.012763              1.664778       1.495743      -0.170367      -0.187363       1.682272       0.301349       1.816320           0.000005
           27              H       3.674511      14.877113       9.364872       0.133647       0.977834 0.74059637E+01  0.71956532E+02                                 1.682800                            1.638756      -1.072384       2.384992                    0.997247       3.506061      10.053524       0.463595       1.359811      -0.692047       0.000312       0.020747      -0.032478       0.038540      -0.006850      -0.002950      -0.007504      -0.007115       0.035699      -0.015266       0.000150       0.015116              1.673974       1.415835       0.035830      -0.016459       1.735001      -0.300591       1.871087           0.000019
           28              H       4.000223      12.654055       8.964263       0.091291       1.025509 0.74037656E+01  0.72429911E+02                                 1.769165                            1.657190      -1.238122       2.282066                    0.994250       3.888819      11.445461       0.450109       1.390988      -0.683385       0.007481      -0.006754      -0.042828       0.043998       0.002695      -0.004911      -0.004205      -0.013335       0.029036      -0.012808       0.000020       0.012788              1.821432       1.468611      -0.063732      -0.136588       1.525845       0.342671       2.469842           0.000014
           29              H       3.564722      11.796001      12.747799       0.084011       1.047141 0.78549219E+01  0.78238787E+02                                 1.808240                            1.718884      -1.448906       2.179805                    0.991547       4.094223      12.286935       0.435956       1.410531      -0.678825      -0.000818      -0.027436       0.034832       0.044347      -0.005084      -0.004655      -0.003235      -0.015807       0.038361      -0.016775       0.002728       0.014047              1.834470       1.497012       0.002066       0.017601       2.011618      -0.503912       1.994779           0.000002
           30              H       3.158134      13.993980      13.242379       0.120562       0.930550 0.69502857E+01  0.67154651E+02                                 1.680363                            1.625913      -1.308560       2.263347                    0.993496       3.804640      11.252189       0.444436       1.426340      -0.676815      -0.006602       0.008630       0.033028       0.034770       0.003495      -0.003992      -0.001608      -0.010908       0.032678      -0.012425       0.000408       0.012016              1.679714       1.396177      -0.051241      -0.084305       1.484930       0.211962       2.158035           0.000005
           31              H       3.161418      12.777657      21.313925       0.126534       0.990451 0.71297912E+01  0.69019745E+02                                 1.728690                            1.628321      -1.233994       2.303469                    0.994773       3.672538      10.713876       0.453706       1.394552      -0.683695      -0.035702       0.000354       0.008160       0.036624       0.001794      -0.006391      -0.000441       0.009807      -0.026275      -0.010794      -0.000803       0.011598              1.772436       2.359340       0.025419      -0.209266       1.462383       0.027415       1.495584          -0.000018
           32              H       4.356672      10.832258      20.992448       0.086801       1.050304 0.76056490E+01  0.75361306E+02                                 1.827776                            1.701896      -1.488813       2.157231                    0.991916       4.165917      12.585694       0.432846       1.428107      -0.674808      -0.023835      -0.037514       0.004908       0.044715       0.005715      -0.004855      -0.001441       0.004576      -0.031923      -0.011852      -0.000640       0.012492              1.879497       1.757908       0.411920      -0.067115       2.396687      -0.041835       1.483895          -0.000013
           33              H       0.530706      12.872599      20.253051       0.089376       1.234236 0.90124990E+01  0.91749853E+02                                 1.940615                            1.783757      -1.209660       2.296173                    0.994520       3.830554      11.155387       0.454452       1.323907      -0.698369       0.042702       0.006076      -0.010772       0.044457       0.006425      -0.004544      -0.003661       0.003855      -0.045128      -0.016164       0.000816       0.015348              2.014641       2.825517       0.012473      -0.277846       1.540573       0.030158       1.677833          -0.000022
           34              H      -0.556676      14.853825      20.646242       0.129264       1.083524 0.79549054E+01  0.77801110E+02                                 1.729590                            1.641866      -1.016637       2.404744                    0.998030       3.388228       9.394914       0.492815       1.270784      -0.711850       0.017170       0.032187      -0.004378       0.036742       0.005402      -0.004255      -0.002788       0.000611      -0.034232      -0.012534       0.000352       0.012182              1.745320       1.734824       0.354131      -0.040103       2.061043      -0.026538       1.440092          -0.000014
           35              H       3.487779       4.268773      21.566161       0.138400       0.841780 0.60431870E+01  0.56206941E+02                                 1.561683                            1.509043      -1.075501       2.389235                    0.996973       3.484461      10.007472       0.466030       1.413085      -0.680532       0.000279      -0.013295      -0.036030       0.038406      -0.002672       0.001631       0.003001      -0.008872       0.023599      -0.009448       0.000489       0.008959              1.573901       1.306405      -0.026463       0.055955       1.343147       0.169612       2.072150           0.000009
           36              H       2.915527       6.414803      22.152238       0.088838       1.021954 0.75846130E+01  0.74715295E+02                                 1.769423                            1.682503      -1.272780       2.267333                    0.993324       3.930997      11.643930       0.444243       1.399618      -0.681715      -0.013019       0.025742      -0.037083       0.046981      -0.003701       0.008021      -0.000723      -0.013535       0.039754      -0.016316       0.000649       0.015667              1.796720       1.562042      -0.203019       0.198345       1.885926      -0.421582       1.942192          -0.000002
           37              H       3.751924       5.707222       1.172155       0.087772       1.037621 0.76091048E+01  0.74921059E+02                                 1.779522                            1.678664      -1.252366       2.275854                    0.993719       3.910751      11.532905       0.447930       1.388754      -0.683920       0.006372       0.011889       0.040479       0.042667      -0.002875       0.006041      -0.000686      -0.012293       0.028535      -0.013025       0.001651       0.011374              1.807239       1.450566       0.000703       0.108152       1.564942       0.353928       2.406208          -0.000015
           38              H       4.298865       3.545070       0.694885       0.124357       0.966056 0.72972449E+01  0.70750888E+02                                 1.673403                            1.629340      -1.077829       2.375120                    0.996826       3.592326      10.343573       0.463060       1.364255      -0.690385       0.011797      -0.024226       0.024877       0.036673      -0.005819       0.004877      -0.004724      -0.012248       0.023325      -0.012756      -0.000007       0.012763              1.664771       1.495737      -0.170366       0.187362       1.682264      -0.301348       1.816311          -0.000012
           39              H       0.125005       3.036328      21.729372       0.133642       0.977828 0.74059071E+01  0.71955816E+02                                 1.682793                            1.638749      -1.072377       2.384996                    0.997247       3.506045      10.053453       0.463597       1.359809      -0.692047      -0.000312      -0.020747      -0.032478       0.038540      -0.006849       0.002950       0.007505      -0.007115       0.035699      -0.015266       0.000150       0.015116              1.673967       1.415829       0.035830       0.016459       1.734994       0.300590       1.871079           0.000011
           40              H      -0.200707       5.259386      21.328763       0.091288       1.025512 0.74037887E+01  0.72430176E+02                                 1.769167                            1.657192      -1.238115       2.282068                    0.994250       3.888823      11.445467       0.450109       1.390986      -0.683385      -0.007481       0.006753      -0.042828       0.043998       0.002695       0.004911       0.004205      -0.013335       0.029036      -0.012807       0.000019       0.012788              1.821434       1.468612      -0.063732       0.136588       1.525846      -0.342672       2.469844           0.000007
           41              H       0.234794       6.117440       0.383300       0.084010       1.047141 0.78549168E+01  0.78238722E+02                                 1.808240                            1.718884      -1.448904       2.179807                    0.991547       4.094220      12.286924       0.435956       1.410532      -0.678825       0.000818       0.027436       0.034832       0.044347      -0.005084       0.004655       0.003235      -0.015807       0.038361      -0.016775       0.002728       0.014047              1.834469       1.497012       0.002066      -0.017601       2.011617       0.503912       1.994779          -0.000014
           42              H       0.641382       3.919461       0.877879       0.120561       0.930547 0.69502531E+01  0.67154266E+02                                 1.680361                            1.625910      -1.308561       2.263347                    0.993496       3.804631      11.252162       0.444436       1.426343      -0.676814       0.006602      -0.008630       0.033029       0.034770       0.003494       0.003992       0.001608      -0.010907       0.032678      -0.012425       0.000408       0.012016              1.679712       1.396175      -0.051241       0.084305       1.484928      -0.211962       2.158032          -0.000009
           43              H       3.161418      12.777657      15.779575       0.126536       0.990454 0.71298202E+01  0.69020090E+02                                 1.728692                            1.628323      -1.233994       2.303469                    0.994773       3.672545      10.713898       0.453707       1.394549      -0.683695      -0.035702       0.000354      -0.008160       0.036624       0.001794       0.006391       0.000441       0.009807      -0.026274      -0.010794      -0.000803       0.011598              1.772438       2.359344       0.025419       0.209266       1.462385      -0.027415       1.495586          -0.000006
           44              H       4.356672      10.832258      16.101052       0.086802       1.050302 0.76056308E+01  0.75361088E+02                                 1.827775                            1.701894      -1.488814       2.157231                    0.991916       4.165913      12.585683       0.432846       1.428109      -0.674807      -0.023835      -0.037514      -0.004908       0.044716       0.005716       0.004855       0.001441       0.004576      -0.031922      -0.011852      -0.000640       0.012493              1.879495       1.757906       0.411919       0.067115       2.396685       0.041835       1.483893          -0.000004
           45              H       0.530706      12.872599      16.840449       0.089380       1.234237 0.90125107E+01  0.91750006E+02                                 1.940615                            1.783758      -1.209664       2.296172                    0.994520       3.830556      11.155397       0.454453       1.323906      -0.698369       0.042702       0.006075       0.010772       0.044457       0.006425       0.004544       0.003661       0.003856      -0.045127      -0.016164       0.000816       0.015348              2.014642       2.825517       0.012473       0.277846       1.540573      -0.030158       1.677834          -0.000014
           46              H      -0.556676      14.853825      16.447258       0.129266       1.083530 0.79549642E+01  0.77801848E+02                                 1.729597                            1.641873      -1.016636       2.404743                    0.998030       3.388242       9.394970       0.492813       1.270785      -0.711849       0.017169       0.032187       0.004379       0.036742       0.005401       0.004256       0.002789       0.000611      -0.034232      -0.012534       0.000352       0.012181              1.745327       1.734831       0.354133       0.040104       2.061053       0.026538       1.440097          -0.000004
           47              H       3.487779       4.268773      15.527339       0.138403       0.841778 0.60431745E+01  0.56206807E+02                                 1.561682                            1.509042      -1.075505       2.389233                    0.996973       3.484459      10.007471       0.466030       1.413086      -0.680532       0.000279      -0.013295       0.036030       0.038406      -0.002672      -0.001631      -0.003001      -0.008872       0.023599      -0.009448       0.000489       0.008959              1.573899       1.306404      -0.026463      -0.055955       1.343146      -0.169612       2.072148           0.000017
           48              H       2.915527       6.414803      14.941262       0.088841       1.021945 0.75845315E+01  0.74714293E+02                                 1.769413                            1.682494      -1.272773       2.267338                    0.993324       3.930974      11.643847       0.444244       1.399619      -0.681715      -0.013019       0.025742       0.037083       0.046982      -0.003701      -0.008021       0.000723      -0.013535       0.039754      -0.016316       0.000649       0.015667              1.796710       1.562035      -0.203018      -0.198344       1.885916       0.421579       1.942181           0.000009
           49              H       3.751924       5.707222      11.192345       0.087773       1.037618 0.76090832E+01  0.74920800E+02                                 1.779520                            1.678662      -1.252366       2.275855                    0.993719       3.910746      11.532890       0.447930       1.388755      -0.683919       0.006372       0.011889      -0.040479       0.042667      -0.002875      -0.006042       0.000686      -0.012293       0.028535      -0.013025       0.001651       0.011374              1.807237       1.450564       0.000703      -0.108152       1.564941      -0.353928       2.406205           0.000000
           50              H       4.298865       3.545070      11.669615       0.124357       0.966062 0.72973063E+01  0.70751644E+02                                 1.673410                            1.629347      -1.077836       2.375116                    0.996826       3.592343      10.343639       0.463059       1.364256      -0.690384       0.011797      -0.024226      -0.024877       0.036673      -0.005819      -0.004877       0.004724      -0.012248       0.023325      -0.012756      -0.000006       0.012763              1.664778       1.495743      -0.170367      -0.187363       1.682272       0.301350       1.816320           0.000005
           51              H       0.125005       3.036328      15.364128       0.133646       0.977834 0.74059664E+01  0.71956563E+02                                 1.682800                            1.638756      -1.072385       2.384992                    0.997247       3.506062      10.053526       0.463595       1.359810      -0.692047      -0.000312      -0.020747       0.032478       0.038540      -0.006850      -0.002950      -0.007505      -0.007115       0.035699      -0.015266       0.000150       0.015116              1.673975       1.415835       0.035830      -0.016459       1.735002      -0.300591       1.871087           0.000021
           52              H      -0.200707       5.259386      15.764737       0.091291       1.025511 0.74037807E+01  0.72430095E+02                                 1.769167                            1.657192      -1.238122       2.282066                    0.994250       3.888823      11.445475       0.450109       1.390987      -0.683385      -0.007481       0.006754       0.042828       0.043998       0.002695      -0.004911      -0.004205      -0.013335       0.029036      -0.012808       0.000020       0.012788              1.821434       1.468612      -0.063732      -0.136588       1.525846       0.342672       2.469844           0.000015
           53              H       0.234794       6.117440      11.981200       0.084011       1.047140 0.78549076E+01  0.78238609E+02                                 1.808239                            1.718883      -1.448903       2.179807                    0.991547       4.094217      12.286914       0.435956       1.410532      -0.678825       0.000818       0.027436      -0.034832       0.044347      -0.005084      -0.004655      -0.003235      -0.015807       0.038361      -0.016775       0.002728       0.014047              1.834469       1.497011       0.002066       0.017601       2.011616      -0.503912       1.994778           0.000002
           54              H       0.641382       3.919461      11.486621       0.120562       0.930548 0.69502696E+01  0.67154461E+02                                 1.680362                            1.625911      -1.308561       2.263347                    0.993496       3.804635      11.252174       0.444436       1.426341      -0.676814       0.006602      -0.008630      -0.033029       0.034770       0.003494      -0.003992      -0.001608      -0.010908       0.032678      -0.012425       0.000408       0.012016              1.679713       1.396176      -0.051241      -0.084305       1.484929       0.211962       2.158033           0.000004
           55              H       0.638098       5.135784       3.415075       0.126535       0.990449 0.71297726E+01  0.69019516E+02                                 1.728687                            1.628319      -1.233992       2.303471                    0.994773       3.672531      10.713849       0.453707       1.394551      -0.683695       0.035702      -0.000354      -0.008160       0.036624       0.001794      -0.006391      -0.000441       0.009807      -0.026274      -0.010794      -0.000803       0.011598              1.772433       2.359336       0.025419      -0.209265       1.462381       0.027415       1.495582          -0.000019
           56              H      -0.557156       7.081183       3.736552       0.086801       1.050303 0.76056443E+01  0.75361251E+02                                 1.827776                            1.701896      -1.488811       2.157232                    0.991916       4.165916      12.585692       0.432846       1.428108      -0.674808       0.023835       0.037514      -0.004908       0.044715       0.005715      -0.004855      -0.001441       0.004576      -0.031923      -0.011852      -0.000640       0.012492              1.879496       1.757908       0.411920      -0.067115       2.396687      -0.041835       1.483894          -0.000014
           57              H       3.268810       5.040842       4.475949       0.089376       1.234231 0.90124494E+01  0.91749196E+02                                 1.940608                            1.783751      -1.209655       2.296176                    0.994520       3.830539      11.155324       0.454454       1.323906      -0.698370      -0.042702      -0.006076       0.010772       0.044457       0.006425      -0.004544      -0.003661       0.003856      -0.045128      -0.016164       0.000816       0.015348              2.014633       2.825505       0.012473      -0.277845       1.540568       0.030157       1.677828          -0.000023
           58              H       4.356192       3.059616       4.082758       0.129262       1.083521 0.79548718E+01  0.77800675E+02                                 1.729585                            1.641862      -1.016636       2.404745                    0.998030       3.388218       9.394870       0.492816       1.270782      -0.711850      -0.017170      -0.032187       0.004378       0.036742       0.005402      -0.004255      -0.002788       0.000611      -0.034232      -0.012534       0.000352       0.012182              1.745315       1.734819       0.354130      -0.040103       2.061038      -0.026538       1.440088          -0.000016
           59              H       0.311737      13.644668       3.162839       0.138400       0.841780 0.60431878E+01  0.56206956E+02                                 1.561684                            1.509043      -1.075502       2.389234                    0.996973       3.484462      10.007479       0.466030       1.413086      -0.680532      -0.000279       0.013295       0.036030       0.038406      -0.002672       0.001631       0.003001      -0.008872       0.023599      -0.009448       0.000489       0.008959              1.573901       1.306405      -0.026463       0.055955       1.343148       0.169612       2.072151           0.000008
           60              H       0.883989      11.498638       2.576762       0.088839       1.021953 0.75846012E+01  0.74715158E+02                                 1.769422                            1.682502      -1.272782       2.267333                    0.993324       3.930995      11.643927       0.444243       1.399619      -0.681715       0.013019      -0.025742       0.037083       0.046981      -0.003701       0.008021      -0.000723      -0.013535       0.039754      -0.016316       0.000649       0.015667              1.796719       1.562042      -0.203019       0.198345       1.885925      -0.421582       1.942191          -0.000003
           61              H       0.047592      12.206219      23.556845       0.087772       1.037621 0.76091060E+01  0.74921075E+02                                 1.779523                            1.678664      -1.252366       2.275855                    0.993719       3.910752      11.532909       0.447930       1.388754      -0.683920      -0.006372      -0.011889      -0.040478       0.042667      -0.002875       0.006042      -0.000686      -0.012293       0.028535      -0.013025       0.001651       0.011374              1.807239       1.450566       0.000703       0.108152       1.564942       0.353928       2.406208          -0.000015
           62              H      -0.499349      14.368371      24.034115       0.124358       0.966058 0.72972619E+01  0.70751089E+02                                 1.673404                            1.629341      -1.077828       2.375120                    0.996826       3.592330      10.343585       0.463060       1.364254      -0.690385      -0.011797       0.024226      -0.024877       0.036673      -0.005819       0.004877      -0.004724      -0.012248       0.023325      -0.012756      -0.000007       0.012763              1.664772       1.495738      -0.170366       0.187362       1.682265      -0.301348       1.816313          -0.000012
           63              H       3.674511      14.877113       2.999628       0.133644       0.977828 0.74059003E+01  0.71955737E+02                                 1.682792                            1.638748      -1.072378       2.384996                    0.997247       3.506044      10.053451       0.463597       1.359809      -0.692047       0.000312       0.020747       0.032478       0.038540      -0.006849       0.002950       0.007505      -0.007115       0.035699      -0.015266       0.000150       0.015116              1.673967       1.415829       0.035830       0.016459       1.734993       0.300589       1.871078           0.000009
           64              H       4.000223      12.654055       3.400238       0.091288       1.025513 0.74038022E+01  0.72430352E+02                                 1.769170                            1.657194      -1.238120       2.282066                    0.994250       3.888828      11.445491       0.450108       1.390988      -0.683385       0.007481      -0.006753       0.042828       0.043998       0.002695       0.004911       0.004205      -0.013335       0.029036      -0.012807       0.000019       0.012788              1.821437       1.468614      -0.063732       0.136588       1.525848      -0.342672       2.469849           0.000006
           65              H       3.564722      11.796001      24.345700       0.084010       1.047142 0.78549294E+01  0.78238879E+02                                 1.808241                            1.718885      -1.448906       2.179806                    0.991547       4.094224      12.286939       0.435956       1.410532      -0.678825      -0.000818      -0.027436      -0.034832       0.044347      -0.005084       0.004655       0.003235      -0.015807       0.038361      -0.016775       0.002728       0.014047              1.834471       1.497013       0.002066      -0.017601       2.011618       0.503912       1.994781          -0.000014
           66              H       3.158134      13.993980      23.851121       0.120562       0.930547 0.69502604E+01  0.67154350E+02                                 1.680361                            1.625911      -1.308560       2.263347                    0.993496       3.804633      11.252167       0.444436       1.426341      -0.676814      -0.006602       0.008630      -0.033029       0.034770       0.003495       0.003992       0.001608      -0.010907       0.032678      -0.012425       0.000408       0.012016              1.679712       1.396175      -0.051241       0.084305       1.484929      -0.211962       2.158032          -0.000008
           67              H      -0.651609      12.645098       6.182250       0.117658       1.055020 0.76482624E+01  0.75727422E+02                                 1.822944                            1.698379      -1.548869       2.140645                    0.992218       4.023053      12.065045       0.437399       1.414288      -0.677898      -0.033814      -0.001937      -0.000000       0.033870       0.004469       0.000000      -0.000000       0.010566      -0.023446      -0.007815      -0.003012       0.010827              1.893685       2.633930       0.099075       0.000000       1.509268       0.000000       1.537855           0.000012
           68              H       0.736837      10.821510       6.182250       0.075955       1.084456 0.79481790E+01  0.79507679E+02                                 1.852657                            1.728331      -1.472004       2.154710                    0.991968       4.250316      12.838599       0.434457       1.409346      -0.678062      -0.021682      -0.038486      -0.000000       0.044173       0.003583      -0.000000      -0.000000       0.004805      -0.039182      -0.013061       0.002216       0.010844              1.896039       1.745071       0.358081       0.000000       2.420560       0.000000       1.522485           0.000002
           69              H       3.869515      13.119804       6.182250       0.089913       1.081590 0.74592492E+01  0.73074974E+02                                 1.830646                            1.658976      -1.273627       2.262079                    0.994451       3.913257      11.507927       0.451873       1.383618      -0.684612       0.042343       0.010001      -0.000000       0.043508      -0.002517      -0.000000      -0.000000       0.000598      -0.030772      -0.010257       0.002594       0.007664              1.935618       2.812429       0.134265      -0.000000       1.428378       0.000000       1.566048           0.000013
           70              H       2.559279      15.002507       6.182250       0.135701       1.176248 0.90146979E+01  0.91874245E+02                                 1.897849                            1.803280      -1.303531       2.278335                    0.994752       3.640818      10.645172       0.444281       1.352715      -0.693892       0.014299       0.034203      -0.000001       0.037072       0.005286      -0.000000      -0.000000      -0.000016      -0.017506      -0.005835      -0.002369       0.008204              1.907907       1.900070       0.350246       0.000000       2.217525       0.000000       1.606126           0.000021
           71              H       4.451125       5.268343      18.546750       0.117658       1.055021 0.76482753E+01  0.75727569E+02                                 1.822945                            1.698380      -1.548868       2.140645                    0.992218       4.023054      12.065043       0.437399       1.414286      -0.677898       0.033814       0.001936       0.000000       0.033870       0.004468       0.000000      -0.000000       0.010566      -0.023447      -0.007816      -0.003011       0.010827              1.893685       2.633931       0.099075      -0.000000       1.509269       0.000000       1.537856           0.000013
           72              H       3.062679       7.091931      18.546750       0.075956       1.084455 0.79481754E+01  0.79507631E+02                                 1.852656                            1.728330      -1.472002       2.154710                    0.991968       4.250314      12.838591       0.434458       1.409345      -0.678062       0.021682       0.038486       0.000000       0.044173       0.003583      -0.000000      -0.000000       0.004805      -0.039182      -0.013061       0.002216       0.010844              1.896038       1.745071       0.358081       0.000000       2.420559       0.000000       1.522485           0.000003
           73              H      -0.069999       4.793637      18.546750       0.089914       1.081591 0.74592531E+01  0.73075016E+02                                 1.830646                            1.658975      -1.273626       2.262080                    0.994451       3.913257      11.507924       0.451873       1.383617      -0.684612      -0.042343      -0.010001       0.000000       0.043508      -0.002517      -0.000000      -0.000000       0.000598      -0.030772      -0.010257       0.002594       0.007664              1.935618       2.812428       0.134265       0.000000       1.428378       0.000000       1.566048           0.000015
           74              H       1.240237       2.910934      18.546750       0.135701       1.176245 0.90146586E+01  0.91873738E+02                                 1.897845                            1.803275      -1.303527       2.278337                    0.994752       3.640811      10.645143       0.444281       1.352714      -0.693892      -0.014299      -0.034203       0.000001       0.037072       0.005286      -0.000000      -0.000000      -0.000016      -0.017506      -0.005835      -0.002369       0.008204              1.907902       1.900065       0.350245       0.000000       2.217520       0.000000       1.606122           0.000024
           75              C      -0.120502       2.604614       8.882657       0.580031      23.059845 0.26509923E+03  0.55641854E+04                                 7.455016                            5.779480      -0.096331       2.017216                    0.999526      22.742803      63.879526       0.617608       0.472498      -1.020604       0.030298      -0.032039      -0.005675       0.044460       0.035043      -0.006549       0.035023       0.026880       0.331051      -0.097867      -0.019093       0.116960              8.300982       8.908847      -1.379801       0.630159      11.246280      -1.501406       4.747819          -0.000001
           76              C       6.163078       3.874677       8.647731       0.032085      31.893122 0.40941778E+03  0.94203665E+04                                 8.739379                            6.760789       0.135169       2.064729                    0.999294      26.174742      72.873399       0.635837       0.418658      -1.069730      -0.018264       0.030248      -0.011779       0.037246       0.013746      -0.014966       0.004549       0.019296       0.056772      -0.028949       0.001561       0.027388              9.781819      11.081567      -2.244479       1.951016      12.783801      -1.305479       5.480090          -0.000015
           77              C      -0.268851       5.094583       8.744174      -0.149794      31.490024 0.45170162E+03  0.10768030E+05                                 8.780318                            7.193845      -0.002600       1.978645                    0.999096      29.716032      87.249236       0.598026       0.429637      -1.051359      -0.007028      -0.008415      -0.006156       0.012574      -0.003858       0.001984       0.007442       0.031301       0.077739      -0.030115       0.003116       0.026999              9.427920      10.352165      -0.825259       1.565861      12.260875      -1.060213       5.670719          -0.000013
           78              C      -0.992391       6.264330       8.538924       0.081597      27.432646 0.37007219E+03  0.84468648E+04                                 8.224112                            6.655960      -0.136578       1.970206                    0.998676      27.254188      79.946734       0.597765       0.448917      -1.033283      -0.043145      -0.013157      -0.014990       0.047532       0.017761      -0.010718       0.005301       0.006186       0.122110      -0.039881      -0.002813       0.042694              8.915096      10.600799      -0.827046       1.806425      10.791702      -0.845420       5.352786          -0.000010
           79              C       4.169515       5.065921       8.118531       0.073351      25.815135 0.34619801E+03  0.77400921E+04                                 7.735501                            6.323530       0.168876       2.069046                    0.999480      26.612204      76.251400       0.632497       0.433138      -1.046770       0.038279       0.030025       0.005085       0.048915       0.017992      -0.010345       0.004321       0.035739       0.072426      -0.038462       0.009415       0.029047              8.242945       9.676310      -0.412274       1.385294       9.858142      -0.771342       5.194383          -0.000016
           80              C       4.819839       3.863929       8.338619      -0.148646      30.181390 0.42526562E+03  0.99465613E+04                                 8.394025                            6.887395       0.219034       2.049657                    0.999756      29.022612      83.318175       0.626055       0.418293      -1.062626       0.012176       0.001793      -0.002162       0.012495       0.013642      -0.007701       0.010848      -0.010674       0.034952      -0.024818       0.006803       0.018015              8.928183      10.994412      -1.327108       1.733405      10.255020      -0.957541       5.535118          -0.000021
           81              C      -0.529371      15.661721      10.687874       0.567818      21.003540 0.26128672E+03  0.54834247E+04                                 7.034676                            5.748717      -0.079414       2.021474                    0.999584      23.051472      65.483692       0.615341       0.474303      -1.016083       0.005898       0.041127      -0.009772       0.042681       0.056218      -0.003250       0.028651       0.156413      -0.043580      -0.098577      -0.005285       0.103863              7.650906       5.209723      -2.295344      -0.255385      10.575090      -0.204223       7.167905           0.000015
           82              C      -0.143383      14.255516      11.066227       0.020822      30.513400 0.44644869E+03  0.10546969E+05                                 8.622028                            7.158901      -0.151909       1.971404                    0.998608      27.077029      77.575357       0.602279       0.430479      -1.057297       0.008248      -0.035517       0.012582       0.038571       0.018668      -0.004234       0.007146       0.020785       0.037451      -0.029260       0.014135       0.015124              9.369171       6.246425      -2.954824      -0.335956      13.244797      -0.956818       8.616290           0.000013
           83              C       0.263544      13.374175      10.089432      -0.133631      28.313679 0.44641183E+03  0.10620467E+05                                 8.228032                            7.198435      -0.086620       1.963039                    0.998099      29.321536      86.264733       0.591461       0.435283      -1.046963      -0.008189       0.005684       0.006101       0.011687       0.015631       0.004962      -0.007851       0.034474      -0.000502      -0.026362       0.002861       0.023501              8.592626       5.996851      -2.316036      -0.655021      10.876532       0.034826       8.904496           0.000023
           84              C       0.598346      12.086199      10.450475       0.083215      24.467080 0.36509663E+03  0.83198144E+04                                 7.653150                            6.644838      -0.257205       1.935783                    0.997496      27.279368      80.418042       0.592663       0.453516      -1.028836      -0.012032      -0.003114       0.040340       0.042211       0.019023      -0.004765       0.012898       0.048657       0.004639      -0.036609       0.006496       0.030113              7.996500       5.479343      -1.672558      -0.463530       9.792056      -0.670094       8.718101           0.000019
           85              C       0.112077      12.503582      12.658775       0.066636      24.460751 0.35587139E+03  0.80378945E+04                                 7.534168                            6.473612      -0.009872       2.011687                    0.998553      27.078512      78.830583       0.614080       0.441603      -1.038280       0.005895      -0.024306      -0.042849       0.049614       0.021633       0.006917       0.004339       0.046097       0.015743      -0.034292       0.002842       0.031450              7.831073       5.257423      -1.745517      -0.722749       9.695484      -0.685498       8.540313           0.000008
           86              C      -0.221585      13.796932      12.379337      -0.149536      28.457868 0.45810461E+03  0.10981473E+05                                 8.241083                            7.292314      -0.101136       1.946953                    0.998417      30.038447      89.030439       0.586966       0.435309      -1.045789       0.001122       0.005246      -0.019550       0.020273       0.008966       0.002192       0.018069       0.018864      -0.008252      -0.024514       0.004798       0.019716              8.430329       5.816100      -1.862181      -0.327122      10.667252      -1.338214       8.807635           0.000008
           87              C       3.088596      16.159715      11.674561       0.668537      20.310006 0.23726219E+03  0.48844301E+04                                 7.052270                            5.614113      -0.289288       1.980282                    0.998648      21.975642      62.825544       0.597249       0.498156      -0.998801      -0.032462       0.084457       0.019730       0.092606      -0.000166       0.074192      -0.004657       0.134694      -0.049468      -0.062497      -0.054404       0.116901              7.733363       5.072052      -0.460075      -1.736595      11.018456       0.654629       7.109581           0.000018
           88              C       3.354712      14.694396      11.362976      -0.006064      32.201662 0.46864951E+03  0.11197603E+05                                 8.915279                            7.298638      -0.133380       1.966121                    0.998862      27.677764      79.538298       0.601399       0.426252      -1.060759       0.009375      -0.051926      -0.008881       0.053507       0.005830       0.004653      -0.005056       0.057380       0.022896      -0.033826       0.007434       0.026392              9.916286       5.524150      -1.297140      -0.990900      15.224276       1.466733       9.000431           0.000015
           89              C       3.631423      14.264473      10.064703      -0.147674      28.470532 0.45555892E+03  0.10904166E+05                                 8.248070                            7.267086      -0.129822       1.938728                    0.998591      29.970387      88.733776       0.588641       0.434718      -1.046248      -0.005084      -0.003952       0.007658       0.010005      -0.005862       0.007025      -0.014192       0.065659       0.036810      -0.042857       0.011517       0.031341              8.538773       5.339395      -0.681610      -0.827408      11.148635       1.530911       9.128288           0.000024
           90              C       3.839180      12.933504       9.837196       0.082915      24.187864 0.35395595E+03  0.79852192E+04                                 7.517579                            6.482745      -0.078190       1.994804                    0.998437      26.843654      78.144552       0.609774       0.445246      -1.035972      -0.001543      -0.016117       0.038675       0.041928       0.014202       0.004591      -0.008092       0.063219       0.019052      -0.039549       0.007750       0.031799              7.863968       4.740490      -0.620654      -0.637869       9.770760       0.536943       9.080654           0.000024
           91              C       3.574837      12.422971      12.060333       0.075569      24.534562 0.37132250E+03  0.85103411E+04                                 7.681689                            6.713547      -0.311958       1.911044                    0.997756      27.757376      82.466746       0.587119       0.455181      -1.026347       0.004845      -0.001084      -0.044706       0.044981       0.000035      -0.000754      -0.013483       0.057012       0.005417      -0.034427       0.006798       0.027629              7.981574       5.050748      -0.761112      -0.571129      10.406307       0.230431       8.487666           0.000013
           92              C       3.334436      13.743192      12.364500      -0.147255      28.668561 0.45996119E+03  0.11049273E+05                                 8.313428                            7.313037      -0.165145       1.927775                    0.998022      30.133598      89.728407       0.584774       0.436019      -1.044214      -0.001406       0.004929      -0.016628       0.017400       0.018148       0.002064       0.005581       0.046174       0.018310      -0.032962       0.005954       0.027008              8.596382       5.240475      -0.849174      -0.465777      11.976139       0.074293       8.572533           0.000009
           93              C       3.920018      15.308827      21.247157       0.580030      23.059881 0.26509970E+03  0.55641979E+04                                 7.455025                            5.779486      -0.096338       2.017213                    0.999526      22.742822      63.879602       0.617607       0.472499      -1.020604      -0.030298       0.032039      -0.005674       0.044459       0.035042       0.006549      -0.035022       0.026879       0.331045      -0.097864      -0.019094       0.116958              8.300992       8.908858      -1.379808      -0.630161      11.246295       1.501408       4.747824          -0.000010
           94              C      -2.363562      14.038764      21.012231       0.032084      31.893231 0.40941937E+03  0.94204154E+04                                 8.739409                            6.760809       0.135150       2.064722                    0.999294      26.174802      72.873696       0.635835       0.418659      -1.069729       0.018264      -0.030248      -0.011777       0.037245       0.013746       0.014967      -0.004549       0.019297       0.056775      -0.028950       0.001561       0.027389              9.781854      11.081612      -2.244492      -1.951026      12.783841       1.305482       5.480108          -0.000025
           95              C       4.068367      12.818858      21.108674      -0.149795      31.490066 0.45170247E+03  0.10768057E+05                                 8.780330                            7.193854      -0.002608       1.978642                    0.999096      29.716070      87.249421       0.598025       0.429637      -1.051359       0.007028       0.008415      -0.006154       0.012573      -0.003858      -0.001984      -0.007442       0.031301       0.077734      -0.030113       0.003116       0.026997              9.427932      10.352180      -0.825259      -1.565864      12.260888       1.060213       5.670727          -0.000031
           96              C       4.791907      11.649111      20.903424       0.081596      27.432661 0.37007243E+03  0.84468720E+04                                 8.224116                            6.655963      -0.136577       1.970206                    0.998676      27.254198      79.946779       0.597765       0.448917      -1.033283       0.043145       0.013157      -0.014989       0.047531       0.017761       0.010718      -0.005301       0.006187       0.122109      -0.039881      -0.002813       0.042693              8.915101      10.600805      -0.827047      -1.806426      10.791708       0.845420       5.352789          -0.000028
           97              C      -0.369999      12.847520      20.483031       0.073350      25.815165 0.34619853E+03  0.77401070E+04                                 7.735508                            6.323535       0.168882       2.069047                    0.999480      26.612228      76.251494       0.632497       0.433138      -1.046770      -0.038278      -0.030025       0.005089       0.048914       0.017992       0.010346      -0.004319       0.035740       0.072425      -0.038462       0.009414       0.029047              8.242953       9.676325      -0.412276      -1.385298       9.858145       0.771342       5.194388          -0.000029
           98              C      -1.020323      14.049512      20.703119      -0.148646      30.181436 0.42526648E+03  0.99465873E+04                                 8.394035                            6.887402       0.219026       2.049654                    0.999756      29.022646      83.318323       0.626054       0.418293      -1.062626      -0.012174      -0.001793      -0.002158       0.012493       0.013642       0.007702      -0.010846      -0.010674       0.034946      -0.024817       0.006805       0.018012              8.928194      10.994434      -1.327110      -1.733409      10.255023       0.957540       5.535125          -0.000036
           99              C       4.328887       2.251720      23.052374       0.567821      21.003460 0.26128548E+03  0.54833895E+04                                 7.034653                            5.748700      -0.079410       2.021477                    0.999584      23.051359      65.483218       0.615343       0.474302      -1.016084      -0.005899      -0.041127      -0.009771       0.042682       0.056218       0.003250      -0.028650       0.156411      -0.043581      -0.098576      -0.005286       0.103862              7.650881       5.209705      -2.295334       0.255385      10.575052       0.204221       7.167887          -0.000002
          100              C       3.942899       3.657925      23.430727       0.020823      30.513338 0.44644783E+03  0.10546943E+05                                 8.622018                            7.158896      -0.151912       1.971403                    0.998608      27.076986      77.575199       0.602279       0.430480      -1.057297      -0.008248       0.035515       0.012581       0.038570       0.018669       0.004233      -0.007147       0.020788       0.037449      -0.029262       0.014135       0.015127              9.369157       6.246418      -2.954816       0.335957      13.244771       0.956812       8.616283          -0.000004
          101              C       3.535972       4.539266      22.453932      -0.133631      28.313633 0.44641090E+03  0.10620439E+05                                 8.228025                            7.198429      -0.086619       1.963039                    0.998099      29.321504      86.264618       0.591462       0.435283      -1.046963       0.008188      -0.005684       0.006100       0.011686       0.015632      -0.004962       0.007852       0.034475      -0.000507      -0.026363       0.002860       0.023503              8.592618       5.996844      -2.316032       0.655020      10.876518      -0.034824       8.904491           0.000005
          102              C       3.201170       5.827242      22.814975       0.083213      24.467089 0.36509672E+03  0.83198175E+04                                 7.653153                            6.644840      -0.257199       1.935784                    0.997496      27.279376      80.418079       0.592663       0.453516      -1.028836       0.012031       0.003114       0.040340       0.042210       0.019024       0.004764      -0.012898       0.048658       0.004638      -0.036609       0.006495       0.030114              7.996503       5.479344      -1.672559       0.463532       9.792058       0.670093       8.718108          -0.000002
          103              C       3.687439       5.409859       0.294275       0.066634      24.460750 0.35587143E+03  0.80378947E+04                                 7.534167                            6.473613      -0.009866       2.011689                    0.998553      27.078497      78.830508       0.614080       0.441603      -1.038280      -0.005895       0.024305      -0.042848       0.049613       0.021633      -0.006917      -0.004339       0.046096       0.015743      -0.034292       0.002842       0.031450              7.831072       5.257422      -1.745515       0.722750       9.695478       0.685496       8.540314          -0.000022
          104              C       4.021101       4.116509       0.014837      -0.149535      28.457770 0.45810267E+03  0.10981413E+05                                 8.241063                            7.292298      -0.101136       1.946954                    0.998417      30.038355      89.030067       0.586967       0.435309      -1.045789      -0.001123      -0.005246      -0.019549       0.020272       0.008967      -0.002193      -0.018069       0.018864      -0.008252      -0.024514       0.004797       0.019717              8.430307       5.816086      -1.862173       0.327122      10.667218       1.338208       8.807616          -0.000021
          105              C       0.710920       1.753726      24.039061       0.668538      20.309968 0.23726163E+03  0.48844130E+04                                 7.052252                            5.614099      -0.289276       1.980287                    0.998648      21.975567      62.825185       0.597252       0.498154      -0.998802       0.032462      -0.084456       0.019729       0.092606      -0.000166      -0.074192       0.004657       0.134693      -0.049467      -0.062497      -0.054404       0.116900              7.733341       5.072037      -0.460071       1.736591      11.018418      -0.654623       7.109567          -0.000003
          106              C       0.444804       3.219045      23.727476      -0.006063      32.201619 0.46864897E+03  0.11197585E+05                                 8.915267                            7.298631      -0.133375       1.966122                    0.998862      27.677728      79.538125       0.601399       0.426252      -1.060759      -0.009374       0.051925      -0.008881       0.053506       0.005830      -0.004654       0.005057       0.057381       0.022896      -0.033827       0.007434       0.026393              9.916268       5.524143      -1.297137       0.990897      15.224244      -1.466726       9.000418          -0.000004
          107              C       0.168093       3.648968      22.429203      -0.147672      28.470397 0.45555611E+03  0.10904081E+05                                 8.248045                            7.267065      -0.129823       1.938729                    0.998591      29.970268      88.733313       0.588642       0.434718      -1.046248       0.005084       0.003952       0.007657       0.010005      -0.005862      -0.007025       0.014192       0.065661       0.036806      -0.042858       0.011516       0.031342              8.538745       5.339379      -0.681608       0.827405      11.148598      -1.530901       9.128260           0.000006
          108              C      -0.039664       4.979937      22.201696       0.082912      24.187885 0.35395634E+03  0.79852311E+04                                 7.517587                            6.482752      -0.078191       1.994803                    0.998437      26.843672      78.144642       0.609773       0.445246      -1.035972       0.001543       0.016117       0.038675       0.041927       0.014202      -0.004591       0.008092       0.063222       0.019052      -0.039550       0.007750       0.031800              7.863976       4.740495      -0.620654       0.637870       9.770768      -0.536941       9.080666           0.000004
          109              C       0.224679       5.490470      24.424833       0.075568      24.534595 0.37132314E+03  0.85103587E+04                                 7.681694                            6.713552      -0.311954       1.911045                    0.997756      27.757385      82.466766       0.587119       0.455181      -1.026348      -0.004845       0.001084      -0.044706       0.044981       0.000035       0.000754       0.013483       0.057012       0.005420      -0.034427       0.006799       0.027628              7.981579       5.050751      -0.761113       0.571130      10.406309      -0.230431       8.487677          -0.000016
          110              C       0.465080       4.170249       0.000000      -0.147253      28.668507 0.45996007E+03  0.11049238E+05                                 8.313414                            7.313026      -0.165144       1.927776                    0.998022      30.133545      89.728179       0.584775       0.436019      -1.044215       0.001407      -0.004929      -0.016627       0.017399       0.018148      -0.002064      -0.005581       0.046174       0.018310      -0.032962       0.005954       0.027008              8.596367       5.240467      -0.849172       0.465777      11.976113      -0.074293       8.572522          -0.000019
          111              C       3.920018      15.308827      15.846343       0.580031      23.059889 0.26509979E+03  0.55642010E+04                                 7.455028                            5.779488      -0.096333       2.017215                    0.999526      22.742840      63.879681       0.617607       0.472499      -1.020604      -0.030298       0.032039       0.005674       0.044460       0.035043      -0.006549       0.035023       0.026880       0.331050      -0.097866      -0.019093       0.116960              8.300996       8.908863      -1.379808       0.630161      11.246298      -1.501409       4.747826           0.000001
          112              C      -2.363562      14.038764      16.081269       0.032086      31.893217 0.40941908E+03  0.94204058E+04                                 8.739400                            6.760802       0.135162       2.064727                    0.999294      26.174794      72.873626       0.635836       0.418658      -1.069729       0.018264      -0.030249       0.011778       0.037246       0.013745      -0.014966       0.004549       0.019296       0.056771      -0.028948       0.001561       0.027387              9.781845      11.081604      -2.244489       1.951024      12.783829      -1.305483       5.480102          -0.000013
          113              C       4.068367      12.818858      15.984826      -0.149792      31.490052 0.45170211E+03  0.10768045E+05                                 8.780324                            7.193849      -0.002601       1.978645                    0.999096      29.716060      87.249358       0.598025       0.429637      -1.051359       0.007029       0.008415       0.006156       0.012574      -0.003858       0.001984       0.007442       0.031301       0.077736      -0.030114       0.003116       0.026998              9.427926      10.352178      -0.825258       1.565864      12.260878      -1.060213       5.670722          -0.000011
          114              C       4.791907      11.649111      16.190076       0.081599      27.432618 0.37007171E+03  0.84468515E+04                                 8.224109                            6.655957      -0.136579       1.970206                    0.998676      27.254168      79.946675       0.597765       0.448917      -1.033283       0.043145       0.013157       0.014990       0.047532       0.017761      -0.010718       0.005301       0.006186       0.122111      -0.039881      -0.002813       0.042694              8.915093      10.600796      -0.827046       1.806424      10.791698      -0.845419       5.352784          -0.000008
          115              C      -0.369999      12.847520      16.610469       0.073353      25.815186 0.34619879E+03  0.77401151E+04                                 7.735514                            6.323539       0.168873       2.069044                    0.999480      26.612248      76.251593       0.632497       0.433138      -1.046770      -0.038280      -0.030025      -0.005086       0.048915       0.017991      -0.010345       0.004320       0.035740       0.072426      -0.038462       0.009415       0.029047              8.242960       9.676330      -0.412278       1.385298       9.858159      -0.771345       5.194392          -0.000014
          116              C      -1.020323      14.049512      16.390381      -0.148646      30.181511 0.42526764E+03  0.99466223E+04                                 8.394050                            6.887411       0.219029       2.049654                    0.999756      29.022701      83.318540       0.626054       0.418293      -1.062626      -0.012176      -0.001793       0.002161       0.012495       0.013643      -0.007701       0.010848      -0.010675       0.034948      -0.024818       0.006804       0.018014              8.928211      10.994452      -1.327114       1.733412      10.255048      -0.957544       5.535133          -0.000019
          117              C       4.328887       2.251720      14.041126       0.567818      21.003493 0.26128608E+03  0.54834083E+04                                 7.034669                            5.748713      -0.079417       2.021474                    0.999584      23.051437      65.483586       0.615341       0.474303      -1.016083      -0.005898      -0.041127       0.009771       0.042681       0.056218      -0.003250       0.028651       0.156414      -0.043581      -0.098578      -0.005286       0.103863              7.650899       5.209718      -2.295340      -0.255384      10.575077      -0.204225       7.167901           0.000017
          118              C       3.942899       3.657925      13.662772       0.020822      30.513339 0.44644776E+03  0.10546942E+05                                 8.622022                            7.158898      -0.151912       1.971403                    0.998608      27.076994      77.575257       0.602278       0.430480      -1.057296      -0.008247       0.035516      -0.012581       0.038570       0.018669      -0.004233       0.007146       0.020788       0.037448      -0.029261       0.014135       0.015126              9.369163       6.246420      -2.954817      -0.335955      13.244779      -0.956823       8.616291           0.000014
          119              C       3.535972       4.539266      14.639568      -0.133631      28.313639 0.44641127E+03  0.10620450E+05                                 8.228027                            7.198432      -0.086621       1.963039                    0.998099      29.321502      86.264611       0.591461       0.435283      -1.046963       0.008189      -0.005684      -0.006100       0.011686       0.015631       0.004962      -0.007851       0.034474      -0.000505      -0.026362       0.002860       0.023502              8.592619       5.996847      -2.316032      -0.655021      10.876520       0.034827       8.904491           0.000024
          120              C       3.201170       5.827242      14.278525       0.083214      24.467034 0.36509585E+03  0.83197912E+04                                 7.653140                            6.644831      -0.257197       1.935786                    0.997496      27.279312      80.417814       0.592664       0.453516      -1.028837       0.012032       0.003114      -0.040339       0.042210       0.019024      -0.004764       0.012898       0.048657       0.004637      -0.036609       0.006495       0.030114              7.996490       5.479336      -1.672555      -0.463529       9.792043      -0.670093       8.718089           0.000020
          121              C       3.687439       5.409859      12.070225       0.066635      24.460724 0.35587089E+03  0.80378784E+04                                 7.534159                            6.473606      -0.009861       2.011691                    0.998553      27.078462      78.830353       0.614081       0.441602      -1.038280      -0.005895       0.024305       0.042848       0.049613       0.021633       0.006917       0.004339       0.046096       0.015741      -0.034291       0.002842       0.031449              7.831065       5.257417      -1.745515      -0.722748       9.695476      -0.685498       8.540301           0.000008
          122              C       4.021101       4.116509      12.349663      -0.149536      28.457807 0.45810322E+03  0.10981431E+05                                 8.241072                            7.292303      -0.101138       1.946953                    0.998417      30.038400      89.030259       0.586966       0.435309      -1.045789      -0.001122      -0.005245       0.019550       0.020272       0.008966       0.002193       0.018069       0.018864      -0.008252      -0.024513       0.004797       0.019716              8.430317       5.816091      -1.862176      -0.327122      10.667235      -1.338213       8.807626           0.000008
          123              C       0.710920       1.753726      13.054439       0.668537      20.309993 0.23726200E+03  0.48844251E+04                                 7.052268                            5.614111      -0.289288       1.980282                    0.998648      21.975629      62.825495       0.597250       0.498156      -0.998801       0.032462      -0.084456      -0.019729       0.092606      -0.000166       0.074192      -0.004657       0.134695      -0.049467      -0.062498      -0.054403       0.116901              7.733360       5.072050      -0.460075      -1.736594      11.018453       0.654628       7.109578           0.000018
          124              C       0.444804       3.219045      13.366024      -0.006064      32.201637 0.46864904E+03  0.11197588E+05                                 8.915273                            7.298633      -0.133376       1.966122                    0.998862      27.677743      79.538208       0.601399       0.426252      -1.060759      -0.009374       0.051926       0.008881       0.053507       0.005830       0.004653      -0.005056       0.057380       0.022896      -0.033826       0.007434       0.026392              9.916280       5.524147      -1.297140      -0.990899      15.224269       1.466731       9.000424           0.000015
          125              C       0.168093       3.648968      14.664297      -0.147673      28.470493 0.45555801E+03  0.10904140E+05                                 8.248065                            7.267081      -0.129823       1.938728                    0.998591      29.970353      88.733661       0.588641       0.434718      -1.046248       0.005084       0.003952      -0.007658       0.010005      -0.005862       0.007025      -0.014192       0.065660       0.036808      -0.042857       0.011516       0.031342              8.538768       5.339391      -0.681610      -0.827408      11.148634       1.530908       9.128280           0.000027
          126              C      -0.039664       4.979937      14.891804       0.082915      24.187871 0.35395600E+03  0.79852214E+04                                 7.517583                            6.482746      -0.078193       1.994803                    0.998437      26.843661      78.144593       0.609773       0.445246      -1.035972       0.001543       0.016117      -0.038676       0.041928       0.014201       0.004591      -0.008092       0.063220       0.019052      -0.039549       0.007750       0.031799              7.863972       4.740491      -0.620654      -0.637869       9.770769       0.536943       9.080657           0.000026
          127              C       0.224679       5.490470      12.668667       0.075569      24.534563 0.37132245E+03  0.85103384E+04                                 7.681686                            6.713544      -0.311952       1.911046                    0.997756      27.757356      82.466640       0.587120       0.455181      -1.026348      -0.004845       0.001084       0.044707       0.044981       0.000035      -0.000754      -0.013483       0.057011       0.005419      -0.034427       0.006799       0.027628              7.981571       5.050745      -0.761113      -0.571129      10.406303       0.230430       8.487665           0.000013
          128              C       0.465080       4.170249      12.364500      -0.147255      28.668548 0.45996087E+03  0.11049263E+05                                 8.313425                            7.313035      -0.165146       1.927775                    0.998022      30.133580      89.728333       0.584774       0.436019      -1.044214       0.001406      -0.004929       0.016628       0.017400       0.018148       0.002064       0.005581       0.046174       0.018311      -0.032962       0.005955       0.027008              8.596380       5.240474      -0.849174      -0.465777      11.976138       0.074292       8.572530           0.000009
          129              C      -0.120502       2.604614       3.481843       0.580029      23.059843 0.26509925E+03  0.55641850E+04                                 7.455014                            5.779479      -0.096336       2.017214                    0.999526      22.742788      63.879447       0.617608       0.472498      -1.020604       0.030297      -0.032038       0.005674       0.044459       0.035042       0.006549      -0.035022       0.026879       0.331045      -0.097864      -0.019094       0.116958              8.300979       8.908842      -1.379802      -0.630159      11.246276       1.501404       4.747817          -0.000012
          130              C       6.163078       3.874677       3.716769       0.032084      31.893144 0.40941823E+03  0.94203810E+04                                 8.739390                            6.760798       0.135154       2.064724                    0.999294      26.174755      72.873492       0.635836       0.418659      -1.069729      -0.018263       0.030247       0.011778       0.037245       0.013746       0.014967      -0.004549       0.019297       0.056777      -0.028951       0.001561       0.027389              9.781830      11.081580      -2.244481      -1.951018      12.783813       1.305478       5.480097          -0.000026
          131              C      -0.268851       5.094583       3.620326      -0.149795      31.490014 0.45170155E+03  0.10768028E+05                                 8.780317                            7.193845      -0.002604       1.978644                    0.999096      29.716029      87.249234       0.598025       0.429637      -1.051359      -0.007028      -0.008415       0.006155       0.012573      -0.003858      -0.001984      -0.007442       0.031300       0.077736      -0.030114       0.003116       0.026998              9.427918      10.352161      -0.825258      -1.565860      12.260873       1.060211       5.670719          -0.000033
          132              C      -0.992391       6.264330       3.825576       0.081595      27.432657 0.37007240E+03  0.84468705E+04                                 8.224113                            6.655960      -0.136572       1.970207                    0.998676      27.254191      79.946727       0.597766       0.448917      -1.033283      -0.043144      -0.013157       0.014989       0.047531       0.017761       0.010718      -0.005301       0.006187       0.122109      -0.039881      -0.002813       0.042693              8.915096      10.600798      -0.827046      -1.806425      10.791702       0.845419       5.352787          -0.000029
          133              C       4.169515       5.065921       4.245969       0.073350      25.815096 0.34619748E+03  0.77400758E+04                                 7.735489                            6.323522       0.168890       2.069050                    0.999480      26.612167      76.251220       0.632498       0.433137      -1.046771       0.038278       0.030025      -0.005088       0.048914       0.017992       0.010346      -0.004320       0.035739       0.072426      -0.038462       0.009414       0.029048              8.242932       9.676297      -0.412272      -1.385292       9.858122       0.771339       5.194377          -0.000030
          134              C       4.819839       3.863929       4.025881      -0.148645      30.181316 0.42526451E+03  0.99465279E+04                                 8.394011                            6.887385       0.219031       2.049656                    0.999756      29.022561      83.317972       0.626056       0.418293      -1.062626       0.012174       0.001792       0.002159       0.012493       0.013642       0.007702      -0.010846      -0.010674       0.034949      -0.024817       0.006804       0.018013              8.928166      10.994395      -1.327102      -1.733401      10.254994       0.957536       5.535110          -0.000039
          135              C      -0.529371      15.661721       1.676626       0.567822      21.003464 0.26128561E+03  0.54833928E+04                                 7.034653                            5.748701      -0.079410       2.021477                    0.999584      23.051364      65.483231       0.615343       0.474302      -1.016084       0.005899       0.041127       0.009772       0.042682       0.056218       0.003250      -0.028650       0.156410      -0.043581      -0.098575      -0.005286       0.103861              7.650880       5.209704      -2.295333       0.255384      10.575047       0.204225       7.167888          -0.000003
          136              C      -0.143383      14.255516       1.298272       0.020822      30.513358 0.44644833E+03  0.10546958E+05                                 8.622023                            7.158901      -0.151914       1.971402                    0.998608      27.077008      77.575292       0.602278       0.430480      -1.057297       0.008248      -0.035515      -0.012582       0.038570       0.018669       0.004233      -0.007147       0.020788       0.037449      -0.029262       0.014135       0.015127              9.369161       6.246421      -2.954814       0.335956      13.244769       0.956819       8.616293          -0.000005
          137              C       0.263544      13.374175       2.275068      -0.133631      28.313646 0.44641145E+03  0.10620455E+05                                 8.228026                            7.198432      -0.086619       1.963039                    0.998099      29.321517      86.264661       0.591462       0.435283      -1.046963      -0.008188       0.005684      -0.006100       0.011686       0.015631      -0.004962       0.007852       0.034474      -0.000505      -0.026362       0.002860       0.023502              8.592617       5.996846      -2.316029       0.655021      10.876510      -0.034825       8.904496           0.000003
          138              C       0.598346      12.086199       1.914025       0.083213      24.467086 0.36509685E+03  0.83198211E+04                                 7.653153                            6.644841      -0.257201       1.935784                    0.997496      27.279377      80.418084       0.592663       0.453516      -1.028836      -0.012031      -0.003114      -0.040339       0.042210       0.019024       0.004764      -0.012898       0.048658       0.004638      -0.036609       0.006495       0.030114              7.996502       5.479345      -1.672558       0.463532       9.792052       0.670092       8.718108          -0.000003
          139              C       0.112077      12.503582      24.434725       0.066633      24.460759 0.35587161E+03  0.80379003E+04                                 7.534171                            6.473616      -0.009867       2.011689                    0.998553      27.078504      78.830545       0.614080       0.441603      -1.038280       0.005895      -0.024305       0.042848       0.049613       0.021634      -0.006917      -0.004339       0.046097       0.015741      -0.034292       0.002842       0.031450              7.831075       5.257425      -1.745516       0.722751       9.695482       0.685497       8.540319          -0.000021
          140              C      -0.221585      13.796932      -0.014837      -0.149535      28.457783 0.45810285E+03  0.10981419E+05                                 8.241066                            7.292300      -0.101137       1.946954                    0.998417      30.038379      89.030166       0.586966       0.435309      -1.045789       0.001123       0.005246       0.019549       0.020272       0.008967      -0.002193      -0.018069       0.018864      -0.008253      -0.024514       0.004797       0.019717              8.430309       5.816087      -1.862173       0.327122      10.667219       1.338210       8.807622          -0.000022
          141              C       3.088596      16.159715       0.689939       0.668538      20.309997 0.23726204E+03  0.48844236E+04                                 7.052257                            5.614103      -0.289274       1.980287                    0.998648      21.975592      62.825269       0.597252       0.498154      -0.998802      -0.032462       0.084456      -0.019729       0.092606      -0.000166      -0.074192       0.004657       0.134692      -0.049468      -0.062496      -0.054404       0.116900              7.733346       5.072041      -0.460072       1.736593      11.018425      -0.654627       7.109573          -0.000003
          142              C       3.354712      14.694396       1.001525      -0.006063      32.201671 0.46864987E+03  0.11197611E+05                                 8.915272                            7.298635      -0.133375       1.966122                    0.998862      27.677762      79.538229       0.601400       0.426252      -1.060760       0.009374      -0.051925       0.008881       0.053507       0.005830      -0.004653       0.005057       0.057379       0.022898      -0.033826       0.007435       0.026391              9.916275       5.524146      -1.297139       0.990900      15.224250      -1.466739       9.000429          -0.000004
          143              C       3.631423      14.264473       2.299797      -0.147672      28.470432 0.45555659E+03  0.10904095E+05                                 8.248049                            7.267067      -0.129820       1.938730                    0.998591      29.970301      88.733423       0.588642       0.434718      -1.046248      -0.005084      -0.003952      -0.007658       0.010005      -0.005862      -0.007025       0.014192       0.065660       0.036808      -0.042858       0.011516       0.031341              8.538750       5.339381      -0.681609       0.827407      11.148605      -1.530907       9.128266           0.000004
          144              C       3.839180      12.933504       2.527304       0.082913      24.187936 0.35395725E+03  0.79852575E+04                                 7.517599                            6.482760      -0.078198       1.994800                    0.998437      26.843711      78.144804       0.609772       0.445246      -1.035971      -0.001543      -0.016117      -0.038675       0.041928       0.014201      -0.004590       0.008092       0.063221       0.019054      -0.039550       0.007750       0.031799              7.863988       4.740501      -0.620655       0.637871       9.770782      -0.536944       9.080682           0.000004
          145              C       3.574837      12.422971       0.304167       0.075568      24.534598 0.37132325E+03  0.85103628E+04                                 7.681696                            6.713554      -0.311959       1.911043                    0.997756      27.757406      82.466864       0.587119       0.455181      -1.026347       0.004845      -0.001084       0.044707       0.044982       0.000035       0.000754       0.013483       0.057012       0.005419      -0.034427       0.006799       0.027628              7.981580       5.050752      -0.761113       0.571130      10.406308      -0.230432       8.487681          -0.000015
          146              C       3.334436      13.743192       0.000000      -0.147254      28.668544 0.45996101E+03  0.11049267E+05                                 8.313423                            7.313035      -0.165144       1.927775                    0.998022      30.133577      89.728313       0.584774       0.436019      -1.044214      -0.001407       0.004929       0.016628       0.017400       0.018148      -0.002064      -0.005581       0.046175       0.018311      -0.032963       0.005955       0.027008              8.596376       5.240472      -0.849174       0.465777      11.976121      -0.074298       8.572533          -0.000019
          147              C      -0.138050      15.246130       6.182250       0.557983      23.376125 0.28043634E+03  0.60331629E+04                                 7.688132                            6.081726      -0.545128       1.864410                    0.996926      24.354777      71.700631       0.575632       0.494596      -0.998351      -0.030876       0.042489      -0.000002       0.052523       0.006206       0.000000      -0.000001       0.006062       0.363640      -0.067514      -0.053700       0.121213              8.288965      10.374582      -0.641192      -0.000000       9.364403       0.000001       5.127909           0.000017
          148              C       0.791199      14.044138       6.182250       0.048066      31.521377 0.42338366E+03  0.98446607E+04                                 8.709101                            6.905898       0.064856       2.037087                    0.999428      26.505458      74.700238       0.623594       0.422413      -1.065076       0.023472      -0.024921      -0.000001       0.034235       0.028185      -0.000001      -0.000000       0.002716       0.158869      -0.054696       0.001739       0.052956              9.499106      12.494682      -1.951601      -0.000001      10.751737       0.000001       5.250901           0.000021
          149              C       0.269994      12.768701       6.182250      -0.171319      31.933142 0.47390053E+03  0.11451243E+05                                 8.862537                            7.365860      -0.068675       1.944603                    0.999492      30.623485      90.983119       0.590405       0.429330      -1.049922       0.006135       0.013623      -0.000002       0.014940      -0.000445       0.000000      -0.000000       0.024498       0.125763      -0.033218      -0.008703       0.041921              9.377712      11.553885      -0.833587      -0.000000      10.945046       0.000001       5.634205           0.000030
          150              C       1.112208      11.672398       6.182250       0.057399      27.556639 0.37474233E+03  0.85656097E+04                                 8.150389                            6.624592       0.017626       2.008428                    0.999494      27.563344      80.458806       0.610188       0.439154      -1.040763       0.045790       0.016972      -0.000001       0.048835       0.021573      -0.000000      -0.000000      -0.007069       0.110997      -0.040360       0.003361       0.036999              8.782389      11.664536      -0.741694      -0.000000       9.712643       0.000001       4.969988           0.000012
          151              C       2.945031      13.015906       6.182250       0.065208      26.087009 0.35356324E+03  0.79403963E+04                                 7.806659                            6.397086       0.181493       2.074163                    0.999217      26.607975      76.220306       0.628351       0.434039      -1.047027      -0.035586      -0.025581      -0.000002       0.043826       0.022583      -0.000000      -0.000001       0.026934       0.086095      -0.040642       0.011944       0.028698              8.346768      10.964289      -0.308271      -0.000000       8.972919       0.000001       5.103097           0.000025
          152              C       2.160766      14.162366       6.182250      -0.143949      29.799732 0.42290101E+03  0.98927619E+04                                 8.328033                            6.851010       0.228353       2.054596                    0.999742      29.048439      83.820970       0.629108       0.416200      -1.062316      -0.008523      -0.000016      -0.000003       0.008523       0.007764      -0.000001      -0.000001      -0.012113       0.080587      -0.023278      -0.003584       0.026862              8.884448      12.458360      -1.140325      -0.000000       8.946820       0.000001       5.248162           0.000039
          153              C       3.937566       2.667311      18.546750       0.557985      23.376095 0.28043590E+03  0.60331518E+04                                 7.688126                            6.081722      -0.545127       1.864411                    0.996926      24.354773      71.700630       0.575632       0.494596      -0.998351       0.030878      -0.042487       0.000002       0.052523       0.006206       0.000000      -0.000001       0.006062       0.363638      -0.067513      -0.053699       0.121213              8.288959      10.374574      -0.641192      -0.000000       9.364398       0.000001       5.127905           0.000016
          154              C       3.008317       3.869303      18.546750       0.048066      31.521372 0.42338351E+03  0.98446564E+04                                 8.709101                            6.905898       0.064856       2.037087                    0.999428      26.505450      74.700210       0.623594       0.422413      -1.065076      -0.023473       0.024922       0.000001       0.034235       0.028185      -0.000000      -0.000000       0.002716       0.158871      -0.054696       0.001739       0.052957              9.499107      12.494676      -1.951603      -0.000000      10.751746       0.000001       5.250900           0.000022
          155              C       3.529522       5.144740      18.546750      -0.171319      31.933117 0.47389996E+03  0.11451225E+05                                 8.862531                            7.365854      -0.068673       1.944604                    0.999492      30.623465      90.983027       0.590405       0.429330      -1.049922      -0.006136      -0.013623       0.000001       0.014941      -0.000445       0.000000      -0.000001       0.024498       0.125762      -0.033217      -0.008703       0.041921              9.377706      11.553875      -0.833587      -0.000000      10.945044       0.000001       5.634200           0.000033
          156              C       2.687308       6.241043      18.546750       0.057399      27.556647 0.37474245E+03  0.85656129E+04                                 8.150391                            6.624594       0.017627       2.008428                    0.999494      27.563345      80.458810       0.610188       0.439154      -1.040763      -0.045790      -0.016973       0.000001       0.048835       0.021573      -0.000000      -0.000000      -0.007070       0.110998      -0.040361       0.003361       0.036999              8.782392      11.664538      -0.741696      -0.000000       9.712648       0.000001       4.969989           0.000015
          157              C       0.854485       4.897535      18.546750       0.065207      26.087023 0.35356343E+03  0.79404013E+04                                 7.806661                            6.397088       0.181496       2.074164                    0.999217      26.607980      76.220316       0.628351       0.434039      -1.047027       0.035586       0.025581       0.000002       0.043827       0.022583      -0.000000      -0.000001       0.026935       0.086095      -0.040643       0.011944       0.028698              8.346771      10.964291      -0.308271       0.000000       8.972924       0.000001       5.103098           0.000028
          158              C       1.638750       3.751075      18.546750      -0.143948      29.799687 0.42290023E+03  0.98927386E+04                                 8.328025                            6.851005       0.228353       2.054596                    0.999742      29.048401      83.820825       0.629109       0.416200      -1.062316       0.008524       0.000016       0.000003       0.008524       0.007764      -0.000001      -0.000001      -0.012114       0.080589      -0.023279      -0.003584       0.026863              8.884440      12.458347      -1.140327      -0.000000       8.946814       0.000001       5.248157           0.000042
          159              I      -1.654843       9.977966       8.157850      -0.247428     490.434256 0.20765033E+05  0.11632147E+07                                36.986219                           34.795473       1.580750       1.883966                    0.999630     158.658849     510.675646       0.500074       0.218647      -1.379330       0.148550       0.061882      -0.033000       0.164272       0.078664       0.006919       0.011424       0.054720       0.144280      -0.107514       0.040334       0.067180             40.185451      39.075199       5.237807       1.713467      28.541894       2.785842      52.939261           0.000018
          160              I       1.919730       8.438306      10.140126      -0.269980     499.829325 0.21590344E+05  0.12236127E+07                                37.637608                           35.512854       1.457876       1.843937                    0.999724     162.100857     528.069284       0.493377       0.219050      -1.376078      -0.107701      -0.035933      -0.128632       0.171572       0.036496       0.042899       0.024036       0.094154       0.131650      -0.082243      -0.007227       0.089471             40.607089      43.769440       2.650106      -3.604669      27.792982       2.656343      50.258846          -0.000011
          161              I       5.454359       7.935475      20.522350      -0.247422     490.431102 0.20764860E+05  0.11632025E+07                                36.986055                           34.795325       1.580757       1.883970                    0.999630     158.658327     510.673271       0.500076       0.218647      -1.379330      -0.148550      -0.061884      -0.032993       0.164272       0.078668      -0.006929      -0.011428       0.054714       0.144281      -0.107517       0.040326       0.067191             40.185263      39.075002       5.237783      -1.713451      28.541794      -2.785826      52.938994          -0.000029
          162              I       1.879786       9.475135      22.504626      -0.269981     499.827770 0.21590258E+05  0.12236065E+07                                37.637528                           35.512782       1.457883       1.843940                    0.999724     162.100595     528.068060       0.493377       0.219050      -1.376078       0.107699       0.035934      -0.128629       0.171568       0.036494      -0.042893      -0.024041       0.094154       0.131644      -0.082242      -0.007223       0.089465             40.607000      43.769318       2.650104       3.604655      27.792928      -2.656333      50.258755          -0.000103
          163              I       5.454359       7.935475      16.571150      -0.247428     490.433749 0.20765007E+05  0.11632129E+07                                36.986194                           34.795453       1.580749       1.883967                    0.999630     158.658759     510.675269       0.500075       0.218647      -1.379330      -0.148551      -0.061883       0.032999       0.164274       0.078665       0.006921       0.011425       0.054720       0.144280      -0.107515       0.040333       0.067183             40.185418      39.075175       5.237806       1.713453      28.541895       2.785834      52.939183           0.000026
          164              I       1.879786       9.475135      14.588874      -0.269984     499.830576 0.21590414E+05  0.12236177E+07                                37.637677                           35.512915       1.457874       1.843936                    0.999724     162.101034     528.070164       0.493376       0.219050      -1.376078       0.107701       0.035931       0.128634       0.171573       0.036492       0.042897       0.024040       0.094160       0.131650      -0.082244      -0.007226       0.089470             40.607168      43.769528       2.650118      -3.604664      27.793022       2.656329      50.258954          -0.000007
          165              I      -1.654843       9.977966       4.206650      -0.247424     490.432984 0.20764960E+05  0.11632096E+07                                36.986152                           34.795410       1.580754       1.883968                    0.999630     158.658635     510.674682       0.500075       0.218647      -1.379330       0.148549       0.061885       0.032992       0.164271       0.078667      -0.006929      -0.011426       0.054712       0.144274      -0.107514       0.040325       0.067189             40.185377      39.075122       5.237792      -1.713453      28.541841      -2.785834      52.939169          -0.000035
          166              I       1.919730       8.438306       2.224374      -0.269980     499.828799 0.21590316E+05  0.12236107E+07                                37.637579                           35.512828       1.457880       1.843938                    0.999724     162.100797     528.068962       0.493377       0.219050      -1.376078      -0.107699      -0.035934       0.128629       0.171569       0.036492      -0.042894      -0.024042       0.094155       0.131640      -0.082241      -0.007225       0.089466             40.607057      43.769401       2.650117       3.604654      27.792958      -2.656323      50.258811          -0.000107
          167              I       1.879250       7.888900       6.182250      -0.249522     462.599180 0.18546289E+05  0.10140380E+07                                35.884556                           33.059005       1.655451       1.898015                    0.999686     159.395570     513.537355       0.506938       0.220980      -1.370178      -0.188740       0.051862      -0.000003       0.195735       0.040812       0.000002       0.000006       0.277595       0.268321      -0.189394       0.089440       0.099953             39.254926      46.327640       3.686335      -0.000001      24.684765      -0.000003      46.752373          -0.000086
          168              I       1.920266      10.024541      18.546750      -0.249525     462.599990 0.18546329E+05  0.10140408E+07                                35.884605                           33.059048       1.655445       1.898014                    0.999686     159.395634     513.537754       0.506938       0.220981      -1.370177       0.188740      -0.051865       0.000003       0.195737       0.040810       0.000002       0.000007       0.277601       0.268331      -0.189398       0.089444       0.099954             39.254986      46.327705       3.686336       0.000004      24.684797      -0.000000      46.752455          -0.000080
          169              I      -1.630942       8.956720      12.364500      -0.338588     556.782976 0.23161053E+05  0.13369940E+07                                40.819744                           36.568800       1.331857       1.802910                    0.999970     166.368575     548.470002       0.490050       0.216518      -1.378933      -0.000000       0.000000       0.000002       0.000002       0.036068      -0.036398      -0.055309      -0.016326      -0.061380      -0.061509      -0.026060       0.087569             46.494816      70.679619       0.332760      11.603461      30.545313      -9.540820      38.259515           0.000002
          170              I      -1.630942       8.956720       0.000000      -0.338588     556.783803 0.23161098E+05  0.13369972E+07                                40.819777                           36.568831       1.331861       1.802911                    0.999970     166.368762     548.470766       0.490050       0.216518      -1.378933      -0.000001       0.000000      -0.000000       0.000001       0.036068       0.036398       0.055310      -0.016331      -0.061397      -0.061512      -0.026059       0.087571             46.494848      70.679648       0.332748     -11.603481      30.545329       9.540833      38.259567          -0.000110
          171              N       4.760804       6.258956       8.213243      -0.154803      33.833746 0.50352426E+03  0.12124031E+05                                 8.806133                            7.327147      -0.119944       1.996279                    0.998750      27.471537      76.645931       0.636207       0.399835      -1.088947       0.057837      -0.087618       0.008595       0.105337       0.045310       0.000705       0.010473       0.039812       0.027085      -0.055107       0.009034       0.046073              9.471132      11.087560      -0.112561       1.807153      11.294177      -0.908560       6.031660          -0.000011
          172              N       0.528180      11.645528      11.716600      -0.158774      32.274609 0.52606324E+03  0.12858475E+05                                 8.663978                            7.593996      -0.382933       1.909096                    0.997576      28.152318      80.198458       0.609566       0.411087      -1.077017      -0.043373       0.093420      -0.024418       0.105853       0.019165      -0.016090       0.020932       0.037436       0.120084      -0.053808       0.005811       0.047997              9.119375       6.187439      -1.649820      -0.857994      11.189866      -0.759979       9.980819           0.000002
          173              N       3.823137      12.005588      10.811272      -0.167926      31.689998 0.53227570E+03  0.13025812E+05                                 8.463199                            7.577938      -0.325127       1.925458                    0.997276      28.169927      79.839868       0.618645       0.404573      -1.083216      -0.013917       0.108605       0.021229       0.111532       0.009798       0.001649      -0.022896       0.052841       0.142698      -0.056952       0.004284       0.052668              8.744213       5.589306      -0.622583      -0.818756      10.682420       0.006400       9.960914           0.000004
          174              N      -0.961288      11.654485      20.577743      -0.154803      33.833588 0.50352143E+03  0.12123945E+05                                 8.806108                            7.327128      -0.119946       1.996281                    0.998749      27.471447      76.645611       0.636208       0.399835      -1.088947      -0.057836       0.087617       0.008597       0.105336       0.045310      -0.000705      -0.010472       0.039812       0.027084      -0.055107       0.009033       0.046073              9.471105      11.087532      -0.112555      -1.807147      11.294138       0.908553       6.031644          -0.000021
          175              N       3.271336       6.267913      24.081100      -0.158772      32.274473 0.52606046E+03  0.12858385E+05                                 8.663939                            7.593964      -0.382921       1.909102                    0.997576      28.152204      80.197949       0.609569       0.411086      -1.077019       0.043372      -0.093420      -0.024418       0.105852       0.019165       0.016090      -0.020932       0.037435       0.120085      -0.053807       0.005810       0.047997              9.119331       6.187410      -1.649807       0.857993      11.189797       0.759972       9.980786          -0.000015
          176              N      -0.023621       5.907853      23.175772      -0.167925      31.689991 0.53227541E+03  0.13025801E+05                                 8.463190                            7.577930      -0.325122       1.925460                    0.997276      28.169916      79.839779       0.618646       0.404572      -1.083217       0.013917      -0.108605       0.021230       0.111532       0.009798      -0.001649       0.022896       0.052839       0.142697      -0.056951       0.004283       0.052668              8.744204       5.589300      -0.622582       0.818755      10.682403      -0.006396       9.960908          -0.000011
          177              N      -0.961288      11.654485      16.515757      -0.154802      33.833724 0.50352384E+03  0.12124019E+05                                 8.806133                            7.327146      -0.119948       1.996279                    0.998750      27.471525      76.645912       0.636207       0.399835      -1.088946      -0.057837       0.087618      -0.008595       0.105337       0.045310       0.000704       0.010472       0.039812       0.027085      -0.055107       0.009034       0.046073              9.471133      11.087560      -0.112560       1.807152      11.294178      -0.908559       6.031660          -0.000009
          178              N       3.271336       6.267913      13.012400      -0.158771      32.274336 0.52605778E+03  0.12858303E+05                                 8.663920                            7.593949      -0.382927       1.909103                    0.997576      28.152114      80.197650       0.609569       0.411086      -1.077018       0.043372      -0.093420       0.024418       0.105852       0.019165      -0.016090       0.020932       0.037436       0.120086      -0.053808       0.005810       0.047997              9.119312       6.187399      -1.649805      -0.857990      11.189778      -0.759968       9.980758           0.000002
          179              N      -0.023621       5.907853      13.917728      -0.167926      31.690049 0.53227664E+03  0.13025840E+05                                 8.463206                            7.577943      -0.325124       1.925458                    0.997276      28.169956      79.839965       0.618645       0.404573      -1.083216       0.013917      -0.108605      -0.021229       0.111532       0.009798       0.001649      -0.022896       0.052840       0.142698      -0.056952       0.004284       0.052668              8.744222       5.589309      -0.622585      -0.818756      10.682438       0.006398       9.960919           0.000005
          180              N       4.760804       6.258956       4.151257      -0.154803      33.833565 0.50352110E+03  0.12123934E+05                                 8.806102                            7.327124      -0.119943       1.996282                    0.998749      27.471432      76.645539       0.636209       0.399835      -1.088947       0.057837      -0.087617      -0.008596       0.105336       0.045310      -0.000705      -0.010472       0.039812       0.027084      -0.055107       0.009033       0.046073              9.471097      11.087523      -0.112555      -1.807146      11.294127       0.908552       6.031641          -0.000022
          181              N       0.528180      11.645528       0.647900      -0.158771      32.274385 0.52605877E+03  0.12858334E+05                                 8.663927                            7.593954      -0.382926       1.909102                    0.997576      28.152153      80.197779       0.609569       0.411086      -1.077019      -0.043372       0.093420       0.024418       0.105852       0.019165       0.016090      -0.020932       0.037435       0.120086      -0.053807       0.005810       0.047997              9.119317       6.187402      -1.649804       0.857992      11.189775       0.759968       9.980773          -0.000016
          182              N       3.823137      12.005588       1.553228      -0.167926      31.690144 0.53227869E+03  0.13025903E+05                                 8.463219                            7.577954      -0.325128       1.925456                    0.997276      28.170027      79.840211       0.618645       0.404572      -1.083216      -0.013917       0.108605      -0.021230       0.111532       0.009798      -0.001648       0.022896       0.052839       0.142698      -0.056951       0.004283       0.052668              8.744234       5.589318      -0.622585       0.818758      10.682445      -0.006400       9.960939          -0.000012
          183              N       2.457713      11.787044       6.182250      -0.170247      33.693582 0.49983713E+03  0.11986519E+05                                 8.702138                            7.237714       0.037679       2.040271                    0.999430      27.468872      75.930577       0.649884       0.393012      -1.096073      -0.065045       0.082433      -0.000001       0.105005       0.042225       0.000000      -0.000000       0.024778      -0.022739      -0.040215      -0.007580       0.047795              9.339113      12.148368      -0.072765      -0.000000      10.364343       0.000001       5.504628           0.000010
          184              N       1.341803       6.126397      18.546750      -0.170247      33.693546 0.49983643E+03  0.11986497E+05                                 8.702129                            7.237707       0.037683       2.040273                    0.999430      27.468850      75.930476       0.649885       0.393012      -1.096073       0.065045      -0.082434       0.000001       0.105006       0.042225       0.000000      -0.000000       0.024778      -0.022739      -0.040215      -0.007580       0.047795              9.339104      12.148354      -0.072764       0.000000      10.364336       0.000001       5.504622           0.000012
          185              O       1.142499       2.679851       8.919008      -0.656345      33.079710 0.53634066E+03  0.12843661E+05                                 7.972280                            7.041345       0.883854       2.304389                    0.999166      28.674915      74.431678       0.737830       0.346658      -1.152749      -0.039930       0.070826      -0.025695       0.085270       0.016759       0.005967       0.010359       0.140066       0.076560      -0.085600       0.024876       0.060725              8.328757      12.094563      -0.409402       0.293581       6.956877      -0.573955       5.934830          -0.000023
          186              O       6.333569       1.519060       9.044879      -0.596846      32.588850 0.50394907E+03  0.11900547E+05                                 7.973914                            6.868507       0.715401       2.259651                    0.998877      28.051081      72.684815       0.738850       0.351050      -1.147288      -0.039603       0.030597      -0.016024       0.052549       0.070430      -0.007413      -0.007381      -0.106285       0.160070      -0.114975       0.046776       0.068199              8.532470       6.693965       1.665122       0.008742      13.056152      -1.604400       5.847293          -0.000001
          187              O      -0.518610      15.978789       9.491732      -0.583288      31.833279 0.54558712E+03  0.13149397E+05                                 7.870646                            7.231977       0.616395       2.249102                    0.996380      27.730427      72.723070       0.706941       0.359485      -1.139862       0.048339      -0.081093      -0.012160       0.095187       0.031897       0.008199      -0.010075       0.097829       0.123343      -0.080141       0.034629       0.045512              7.954628       5.683986      -0.765588      -0.274403       7.456346      -1.308202      10.723553           0.000034
          188              O      -0.899403      16.460661      11.603589      -0.626595      36.262291 0.62335779E+03  0.15535387E+05                                 8.667064                            7.749543       0.440615       2.167375                    0.996850      29.043583      77.496318       0.680261       0.361282      -1.138247       0.017349      -0.052234       0.039340       0.067654       0.002829      -0.035537       0.068748       0.065707      -0.046456      -0.094494       0.023594       0.070900              9.264257       7.663426      -2.605810      -1.147943      12.376833       3.262391       7.752511           0.000016
          189              O       3.375539      16.999856      10.791241      -0.614707      36.298759 0.59765464E+03  0.14748878E+05                                 8.678954                            7.602559       0.366269       2.158783                    0.996453      28.439599      75.680249       0.684379       0.362661      -1.136389      -0.088986      -0.015731       0.034755       0.096818       0.020395       0.037186      -0.043481       0.085748       0.028463      -0.082054       0.017674       0.064380              9.101943       6.865243       1.854014      -1.324913      12.868141      -3.110929       7.572446           0.000012
          190              O       2.571719      16.396173      12.790828      -0.629782      38.530326 0.64324319E+03  0.16149049E+05                                 9.009526                            7.880533       0.272126       2.128600                    0.994831      28.633468      76.554724       0.673856       0.362049      -1.138226       0.017369      -0.015170      -0.086821       0.089831      -0.006077       0.013410       0.003185       0.111861       0.069500      -0.068013       0.017028       0.050986              9.459250       7.134473      -1.414738      -2.575356       9.703019       3.845743      11.540256           0.000007
          191              O       2.657017      15.233590      21.283508      -0.656349      33.079834 0.53634316E+03  0.12843738E+05                                 7.972306                            7.041366       0.883845       2.304386                    0.999166      28.674939      74.431819       0.737828       0.346659      -1.152749       0.039929      -0.070824      -0.025692       0.085267       0.016757      -0.005968      -0.010360       0.140067       0.076551      -0.085599       0.024872       0.060727              8.328786      12.094604      -0.409412      -0.293584       6.956904       0.573958       5.934849          -0.000048
          192              O      -2.534053      16.394381      21.409379      -0.596846      32.588534 0.50394301E+03  0.11900365E+05                                 7.973856                            6.868460       0.715408       2.259655                    0.998877      28.050960      72.684332       0.738854       0.351050      -1.147288       0.039602      -0.030594      -0.016022       0.052546       0.070431       0.007415       0.007381      -0.106286       0.160060      -0.114974       0.046773       0.068200              8.532405       6.693919       1.665111      -0.008741      13.056043       1.604382       5.847252          -0.000034
          193              O       4.318126       1.934652      21.856232      -0.583293      31.832937 0.54557940E+03  0.13149159E+05                                 7.870576                            7.231914       0.616435       2.249116                    0.996380      27.730292      72.722466       0.706946       0.359484      -1.139863      -0.048340       0.081091      -0.012161       0.095186       0.031899      -0.008199       0.010076       0.097831       0.123340      -0.080143       0.034630       0.045513              7.954558       5.683939      -0.765578       0.274399       7.456280       1.308192      10.723456           0.000013
          194              O       4.698919       1.452780      23.968089      -0.626595      36.261916 0.62334963E+03  0.15535128E+05                                 8.666995                            7.749485       0.440634       2.167383                    0.996850      29.043439      77.495717       0.680264       0.361281      -1.138248      -0.017350       0.052232       0.039341       0.067653       0.002829       0.035536      -0.068748       0.065707      -0.046454      -0.094494       0.023594       0.070900              9.264180       7.663363      -2.605781       1.147932      12.376722      -3.262360       7.752454          -0.000025
          195              O       0.423977       0.913585      23.155741      -0.614707      36.298434 0.59764783E+03  0.14748666E+05                                 8.678899                            7.602513       0.366277       2.158787                    0.996453      28.439464      75.679731       0.684382       0.362660      -1.136389       0.088986       0.015730       0.034753       0.096818       0.020395      -0.037187       0.043481       0.085749       0.028464      -0.082055       0.017674       0.064381              9.101883       6.865199       1.854000       1.324903      12.868046       3.110909       7.572405          -0.000019
          196              O       1.227797       1.517268       0.426328      -0.629780      38.529989 0.64323604E+03  0.16148822E+05                                 9.009469                            7.880486       0.272133       2.128605                    0.994831      28.633323      76.554168       0.673859       0.362049      -1.138226      -0.017368       0.015169      -0.086820       0.089830      -0.006077      -0.013409      -0.003185       0.111863       0.069500      -0.068014       0.017028       0.050986              9.459187       7.134429      -1.414726       2.575337       9.702947      -3.845710      11.540184          -0.000024
          197              O       2.657017      15.233590      15.809992      -0.656345      33.079895 0.53634438E+03  0.12843774E+05                                 7.972313                            7.041372       0.883848       2.304387                    0.999166      28.674980      74.431944       0.737828       0.346659      -1.152749       0.039931      -0.070825       0.025694       0.085270       0.016758       0.005967       0.010359       0.140066       0.076557      -0.085600       0.024875       0.060725              8.328794      12.094619      -0.409408       0.293583       6.956909      -0.573959       5.934853          -0.000020
          198              O      -2.534053      16.394381      15.684121      -0.596843      32.588805 0.50394816E+03  0.11900520E+05                                 7.973906                            6.868500       0.715405       2.259653                    0.998877      28.051059      72.684732       0.738851       0.351050      -1.147288       0.039602      -0.030596       0.016024       0.052547       0.070430      -0.007414      -0.007381      -0.106286       0.160068      -0.114975       0.046776       0.068199              8.532460       6.693959       1.665120       0.008742      13.056135      -1.604398       5.847286           0.000003
          199              O       4.318126       1.934652      15.237268      -0.583289      31.833298 0.54558752E+03  0.13149410E+05                                 7.870651                            7.231980       0.616393       2.249101                    0.996380      27.730426      72.723079       0.706941       0.359485      -1.139862      -0.048339       0.081093       0.012160       0.095188       0.031897       0.008199      -0.010075       0.097830       0.123341      -0.080141       0.034629       0.045512              7.954633       5.683990      -0.765589      -0.274405       7.456352      -1.308201      10.723559           0.000038
          200              O       4.698919       1.452780      13.125411      -0.626596      36.262248 0.62335699E+03  0.15535361E+05                                 8.667055                            7.749537       0.440620       2.167377                    0.996850      29.043571      77.496262       0.680261       0.361282      -1.138247      -0.017349       0.052235      -0.039340       0.067654       0.002828      -0.035537       0.068747       0.065708      -0.046456      -0.094494       0.023593       0.070901              9.264247       7.663418      -2.605807      -1.147941      12.376820       3.262386       7.752504           0.000016
          201              O       0.423977       0.913585      13.937759      -0.614708      36.298751 0.59765447E+03  0.14748873E+05                                 8.678952                            7.602557       0.366272       2.158784                    0.996453      28.439597      75.680235       0.684380       0.362661      -1.136389       0.088985       0.015732      -0.034754       0.096818       0.020395       0.037186      -0.043481       0.085749       0.028463      -0.082054       0.017674       0.064380              9.101941       6.865242       1.854014      -1.324912      12.868138      -3.110928       7.572444           0.000013
          202              O       1.227797       1.517268      11.938172      -0.629782      38.530302 0.64324275E+03  0.16149035E+05                                 9.009523                            7.880531       0.272127       2.128600                    0.994831      28.633461      76.554697       0.673856       0.362049      -1.138226      -0.017368       0.015171       0.086821       0.089831      -0.006076       0.013410       0.003184       0.111861       0.069501      -0.068013       0.017028       0.050986              9.459246       7.134471      -1.414738      -2.575354       9.703016       3.845740      11.540250           0.000008
          203              O       1.142499       2.679851       3.445492      -0.656349      33.079652 0.53633951E+03  0.12843627E+05                                 7.972272                            7.041339       0.883852       2.304389                    0.999166      28.674877      74.431556       0.737830       0.346659      -1.152749      -0.039929       0.070824       0.025693       0.085267       0.016757      -0.005968      -0.010360       0.140067       0.076553      -0.085599       0.024873       0.060726              8.328748      12.094546      -0.409408      -0.293582       6.956874       0.573954       5.934826          -0.000051
          204              O       6.333569       1.519060       3.319621      -0.596847      32.588509 0.50394259E+03  0.11900353E+05                                 7.973851                            6.868456       0.715409       2.259655                    0.998877      28.050957      72.684309       0.738854       0.351050      -1.147289      -0.039602       0.030595       0.016022       0.052546       0.070430       0.007415       0.007381      -0.106285       0.160063      -0.114974       0.046774       0.068200              8.532398       6.693914       1.665110      -0.008741      13.056033       1.604380       5.847249          -0.000039
          205              O      -0.518610      15.978789       2.872768      -0.583292      31.832913 0.54557882E+03  0.13149141E+05                                 7.870569                            7.231907       0.616438       2.249117                    0.996380      27.730288      72.722431       0.706947       0.359484      -1.139864       0.048339      -0.081091       0.012160       0.095185       0.031898      -0.008199       0.010076       0.097830       0.123341      -0.080142       0.034629       0.045513              7.954551       5.683934      -0.765577       0.274399       7.456271       1.308191      10.723448           0.000008
          206              O      -0.899403      16.460661       0.760911      -0.626595      36.261934 0.62335018E+03  0.15535146E+05                                 8.666999                            7.749490       0.440631       2.167382                    0.996850      29.043446      77.495758       0.680264       0.361281      -1.138248       0.017350      -0.052231      -0.039341       0.067652       0.002829       0.035536      -0.068748       0.065706      -0.046456      -0.094494       0.023595       0.070900              9.264184       7.663367      -2.605782       1.147931      12.376728      -3.262359       7.752456          -0.000024
          207              O       3.375539      16.999856       1.573259      -0.614705      36.298421 0.59764759E+03  0.14748659E+05                                 8.678898                            7.602512       0.366273       2.158787                    0.996453      28.439457      75.679715       0.684382       0.362661      -1.136389      -0.088986      -0.015730      -0.034753       0.096818       0.020395      -0.037186       0.043481       0.085748       0.028465      -0.082054       0.017674       0.064380              9.101881       6.865198       1.854000       1.324903      12.868042       3.110908       7.572403          -0.000021
          208              O       2.571719      16.396173      24.302672      -0.629781      38.530074 0.64323772E+03  0.16148875E+05                                 9.009484                            7.880498       0.272130       2.128603                    0.994831      28.633356      76.554300       0.673858       0.362049      -1.138226       0.017368      -0.015168       0.086820       0.089830      -0.006077      -0.013409      -0.003184       0.111862       0.069500      -0.068014       0.017028       0.050986              9.459204       7.134440      -1.414729       2.575342       9.702965      -3.845719      11.540207          -0.000025
          209              O       0.409085      16.390799       6.182250      -0.676606      42.418479 0.72909246E+03  0.19016774E+05                                 9.688481                            8.456762      -0.022811       1.961373                    0.998430      32.340735      90.131219       0.638403       0.367838      -1.125967      -0.003927      -0.068187      -0.000006       0.068300       0.132343      -0.000001      -0.000004      -0.075007       0.262624      -0.181325       0.087541       0.093784             10.024675       7.890265       2.452619      -0.000000      14.287114      -0.000000       7.896646          -0.000027
          210              O      -1.375613      15.054456       6.182250      -0.638998      39.595113 0.62510243E+03  0.15629363E+05                                 9.185059                            7.748907       0.582461       2.183485                    0.998777      30.112827      81.149281       0.680072       0.360214      -1.136202       0.053534       0.006852      -0.000004       0.053971       0.075731       0.000002      -0.000002       0.211793       0.185372      -0.161085       0.061791       0.099294              9.922997      15.942070       1.115755       0.000000       6.358769       0.000001       7.468151          -0.000001
          211              O       3.390431       1.522642      18.546750      -0.676608      42.418850 0.72910059E+03  0.19017045E+05                                 9.688555                            8.456824      -0.022825       1.961366                    0.998430      32.340826      90.131709       0.638399       0.367840      -1.125965       0.003926       0.068186       0.000006       0.068299       0.132344      -0.000000      -0.000004      -0.075000       0.262638      -0.181328       0.087546       0.093781             10.024753       7.890322       2.452637      -0.000000      14.287230       0.000000       7.896706          -0.000018
          212              O       5.175129       2.858985      18.546750      -0.638998      39.595137 0.62510286E+03  0.15629376E+05                                 9.185059                            7.748907       0.582463       2.183485                    0.998777      30.112845      81.149320       0.680073       0.360214      -1.136203      -0.053535      -0.006853       0.000005       0.053972       0.075730       0.000002      -0.000002       0.211792       0.185355      -0.161081       0.061785       0.099296              9.922997      15.942071       1.115760       0.000000       6.358771       0.000001       7.468149           0.000006

******************************************************
Auxiliary information for the entire system
The total spin magnetic moment of the unit cell is   -0.000562
The total net atomic charge of the unit cell is   0.000006
Accuracy of reproducing the electrostatic potential in the unit cell:
  The inner radius (bohr) =    5.0000
  The outer radius (bohr) =   12.0000
  Valid grid points have density less than (e/(bohr^3)) =    0.0001
  The number of valid grid points were=         7312
  The rms potential error without charges in kcal/mol is=      8.90129
  The rms potential error with partial charges in kcal/mol is=      1.84925
  The RRMSE value at monopole order=      0.20775
  The rms potential error with partial charges and cloud penetration in kcal/mol is=      1.82075
  The RRMSE value at monopole order with cloud penetration is=      0.20455
  The rms potential error with partial charges and atomic dipoles in kcal/mol is=      1.22608
  The RRMSE value at dipole order=      0.13774
  The rms potential error with partial charges, atomic dipoles and cloud penetration in kcal/mol is=      1.19829
  The RRMSE value at dipole order with cloud penetration=      0.13462

******************************************************
The electron densities and ab initio electrostatic potential were computed in VASP using the PBE functional and
projector augmented wave method. See the main text of the journal article for a description of computational details.
The atomic charges, dipoles, and quadrupoles were computed with the DDEC6 method as described in
(a) T. A. Manz and N. Gabaldon Limas, RSC Adv. 6 (2016) 47771-47801 DOI: 10.1039/c6ra04656h
(b) N. Gabaldon Limas and T. A. Manz, RSC Adv. 8 (2018) 2678-2707 DOI: 10.1039/c7ra11829e.
For each atom in the material, the electron cloud parameters were fit to the spherically averaged atom-in-material
electron density using radial positions for which this density was between 10^-4 and 10^-2 electrons per cubic bohr.
The polarizabilities, dispersion coefficients, and quantum Drude oscillator (QDO) parameters were fit using the MCLF method.
The magnetic structure of the system was optimized in VASP from the default ferromagnetic initial guess using spin polarization.
The atomic spin moments (ASMs) were computed on this optimized magnetic structure using the DDEC6 partition as inputs
to the method of T. A. Manz and D. S. Sholl, J. Chem. Theory Comput. 7 (2011) 4146-4164 DOI: 10.1021/ct200539n.
The RMSE and RRMSE were computed using a uniform grid with Ewald summation.
