# Supplementary material for: A collection of forcefield precursors for metal–organic frameworks
Source: RSC Adv. 2019 Nov 13;9(63):36492–507. doi: 10.1039/c9ra07327b (PMC9075174; doi:10.1039/c9ra07327b)
Supplement: RA-009-C9RA07327B-s3884 [file RA-009-C9RA07327B-s3884.xyz]

  224
jmolscript: load "" {1 1 1} spacegroup "x,y,z" unitcell [{      7.120900     0.000000     0.000000 }, {     -3.054141    18.045676     0.000000 }, {      0.000000     0.000000    24.983300 }]
La     0.500471     8.726167    10.019802     1.926174
La     3.566288     9.319509    22.511452     1.926149
La     3.566288     9.319509    14.963498     1.926142
La     0.500471     8.726167     2.471848     1.926157
Cu     6.117401     0.796175    12.681023     0.174095
Cu     2.139099     1.098260    14.492313     0.201858
Cu    -1.124893    17.076804    17.063094     0.166791
Cu    -2.050642    17.249501     0.189373     0.174089
Cu     1.927660    16.947416     2.000663     0.201862
Cu     5.191652     0.968872     4.571444     0.166791
Cu    -2.050642    17.249501    12.302277     0.174089
Cu     1.927660    16.947416    10.490987     0.201863
Cu     5.191652     0.968872     7.920206     0.166791
Cu     6.117401     0.796175    24.793927     0.174093
Cu     2.139099     1.098260    22.982637     0.201861
Cu    -1.124893    17.076804    20.411856     0.166792
Cu     1.710359     1.178563    18.737475     0.128163
Cu     2.356400    16.867113     6.245825     0.128163
H      4.956657     7.873328    11.477328     0.503763
H      4.945556     7.972580     9.930862     0.484047
H     -1.997578    15.488604     9.885892     0.091488
H     -1.470049    13.339364     9.311276     0.136286
H     -0.719407    12.568813    13.168697     0.123241
H     -1.274306    14.757754    13.630888     0.084092
H      1.704268     2.901745    12.136887     0.080854
H      1.285891     5.058203    11.634723     0.122790
H      1.830318     5.973119    15.504636     0.136161
H      2.165291     3.724628    15.896874     0.089385
H      1.557296    16.127421    16.369058     0.082568
H      2.731674    14.241647    15.941844     0.124353
H     -0.618036    12.171808    16.458998     0.121386
H     -1.715720    14.126155    16.836246     0.087250
H     -0.889898    10.172348    23.968978     0.503761
H     -0.878797    10.073096    22.422512     0.484051
H      6.064337     2.557072    22.377542     0.091491
H      5.536808     4.706312    21.802926     0.136289
H      4.786166     5.476863     0.677047     0.123234
H      5.341065     3.287922     1.139238     0.084084
H      2.362491    15.143931    24.628537     0.080858
H      2.780868    12.987473    24.126373     0.122796
H      2.236441    12.072557     3.012986     0.136156
H      1.901468    14.321048     3.405224     0.089379
H      2.509463     1.918255     3.877408     0.082571
H      1.335085     3.804029     3.450194     0.124357
H      4.684795     5.873868     3.967348     0.121388
H      5.782479     3.919521     4.344596     0.087256
H     -0.889898    10.172348    13.505972     0.503761
H     -0.878797    10.073096    15.052438     0.484052
H      6.064337     2.557072    15.097408     0.091491
H      5.536808     4.706312    15.672024     0.136288
H      4.786166     5.476863    11.814603     0.123233
H      5.341065     3.287922    11.352412     0.084084
H      2.362491    15.143931    12.846413     0.080859
H      2.780868    12.987473    13.348577     0.122798
H      2.236441    12.072557     9.478664     0.136158
H      1.901468    14.321048     9.086426     0.089381
H      2.509463     1.918255     8.614242     0.082571
H      1.335085     3.804029     9.041456     0.124357
H      4.684795     5.873868     8.524302     0.121387
H      5.782479     3.919521     8.147054     0.087256
H      4.956657     7.873328     1.014322     0.503763
H      4.945556     7.972580     2.560788     0.484046
H     -1.997578    15.488604     2.605758     0.091486
H     -1.470049    13.339364     3.180374     0.136284
H     -0.719407    12.568813    24.306253     0.123240
H     -1.274306    14.757754    23.844062     0.084091
H      1.704268     2.901745     0.354763     0.080854
H      1.285891     5.058203     0.856927     0.122790
H      1.830318     5.973119    21.970314     0.136161
H      2.165291     3.724628    21.578076     0.089384
H      1.557296    16.127421    21.105892     0.082568
H      2.731674    14.241647    21.533106     0.124353
H     -0.618036    12.171808    21.015952     0.121386
H     -1.715720    14.126155    20.638704     0.087251
H      2.012543     4.155919    18.737475     0.091844
H      0.716291     6.075979    18.737475     0.135153
H      4.568286     3.751696    18.737475     0.119150
H      5.971235     1.941715    18.737475     0.073393
H      2.054216    13.889757     6.245825     0.091854
H      3.350468    11.969697     6.245825     0.135174
H     -0.501527    14.293980     6.245825     0.119157
H     -1.904476    16.103961     6.245825     0.073402
C     -1.739319    14.896706    10.555444     0.078225
C     -1.427765    13.602831    10.203180    -0.131010
C     -1.051258    12.695133    11.177528     0.015267
C     -0.982141    13.140861    12.484155    -0.150505
C     -1.314247    14.463609    12.748978     0.070217
C     -0.689841    11.274938    10.827762     0.568084
C      1.709274     3.524321    12.828925     0.074522
C      1.476457     4.820000    12.511637    -0.147368
C      1.522210     5.790857    13.500975    -0.006588
C      1.788282     5.363175    14.802605    -0.145615
C      1.990081     4.002531    15.027455     0.086887
C      1.298528     7.247143    13.206172     0.651406
C      1.109293    15.311756    16.386546     0.087116
C      1.827429    14.182097    16.149205    -0.145923
C      1.217937    12.953186    16.219158     0.027309
C     -0.144497    12.971232    16.449005    -0.152050
C     -0.800281    14.153224    16.666359     0.082634
C      1.963965    11.675552    15.934349     0.575582
C      5.806078     3.148970    23.047094     0.078225
C      5.494524     4.442845    22.694830    -0.131007
C      5.118017     5.350543    23.669178     0.015267
C      5.048900     4.904815    -0.007495    -0.150506
C      5.381006     3.582067     0.257328     0.070213
C      4.756600     6.770738    23.319412     0.568083
C      2.357485    14.521355     0.337275     0.074522
C      2.590302    13.225676     0.019987    -0.147368
C      2.544549    12.254819     1.009325    -0.006587
C      2.278477    12.682501     2.310955    -0.145620
C      2.076678    14.043145     2.535805     0.086883
C      2.768231    10.798533     0.714522     0.651407
C      2.957466     2.733920     3.894896     0.087120
C      2.239330     3.863579     3.657555    -0.145918
C      2.848822     5.092490     3.727508     0.027318
C      4.211256     5.074444     3.957355    -0.152047
C      4.867040     3.892452     4.174709     0.082634
C      2.102794     6.370124     3.442699     0.575581
C      5.806078     3.148970    14.427856     0.078225
C      5.494524     4.442845    14.780120    -0.131005
C      5.118017     5.350543    13.805772     0.015266
C      5.048900     4.904815    12.499145    -0.150506
C      5.381006     3.582067    12.234322     0.070214
C      4.756600     6.770738    14.155538     0.568082
C      2.357485    14.521355    12.154375     0.074524
C      2.590302    13.225676    12.471663    -0.147367
C      2.544549    12.254819    11.482325    -0.006587
C      2.278477    12.682501    10.180695    -0.145620
C      2.076678    14.043145     9.955845     0.086885
C      2.768231    10.798533    11.777128     0.651407
C      2.957466     2.733920     8.596754     0.087121
C      2.239330     3.863579     8.834095    -0.145918
C      2.848822     5.092490     8.764142     0.027318
C      4.211256     5.074444     8.534295    -0.152047
C      4.867040     3.892452     8.316941     0.082636
C      2.102794     6.370124     9.048951     0.575581
C     -1.739319    14.896706     1.936206     0.078225
C     -1.427765    13.602831     2.288470    -0.131009
C     -1.051258    12.695133     1.314122     0.015268
C     -0.982141    13.140861     0.007495    -0.150505
C     -1.314247    14.463609    24.725972     0.070216
C     -0.689841    11.274938     1.663888     0.568085
C      1.709274     3.524321    24.646025     0.074522
C      1.476457     4.820000    -0.019987    -0.147368
C      1.522210     5.790857    23.973975    -0.006588
C      1.788282     5.363175    22.672345    -0.145615
C      1.990081     4.002531    22.447495     0.086887
C      1.298528     7.247143    24.268778     0.651406
C      1.109293    15.311756    21.088404     0.087117
C      1.827429    14.182097    21.325745    -0.145922
C      1.217937    12.953186    21.255792     0.027311
C     -0.144497    12.971232    21.025945    -0.152050
C     -0.800281    14.153224    20.808591     0.082635
C      1.963965    11.675552    21.540601     0.575580
C      1.083479     4.074714    18.737475     0.060367
C      0.302268     5.240464    18.737475    -0.150014
C      6.035621     5.150236    18.737475     0.042140
C      5.489613     3.874407    18.737475    -0.169493
C      6.349652     2.789862    18.737475     0.058023
C      5.114017     6.388169    18.737475     0.569588
C      2.983280    13.970962     6.245825     0.060373
C      3.764491    12.805212     6.245825    -0.150010
C     -1.968862    12.895440     6.245825     0.042147
C     -1.422854    14.171269     6.245825    -0.169483
C     -2.282893    15.255814     6.245825     0.058030
C     -1.047258    11.657507     6.245825     0.569611
I      4.090062    17.513329    14.719411    -0.272775
I      3.507877     1.025897    16.744057    -0.253734
I     -0.023303     0.532347     2.227761    -0.272786
I      0.558882    17.019779     4.252407    -0.253734
I     -0.023303     0.532347    10.263889    -0.272781
I      0.558882    17.019779     8.239243    -0.253734
I      4.090062    17.513329    22.755539    -0.272775
I      3.507877     1.025897    20.730893    -0.253732
I      4.063386    16.987658    18.737475    -0.257026
I      0.003373     1.058018     6.245825    -0.257017
I      3.560450     0.000000    12.491650    -0.344440
I      3.560450     0.000000     0.000000    -0.344431
N     -1.686376    15.337020    11.812104    -0.153634
N      1.948289     3.071374    14.073093    -0.165140
N     -0.203192    15.320779    16.646373    -0.153424
N      5.753135     2.708656    24.303754    -0.153635
N      2.118470    14.974302     1.581443    -0.165138
N      4.269951     2.724897     4.154723    -0.153421
N      5.753135     2.708656    13.171196    -0.153636
N      2.118470    14.974302    10.910207    -0.165136
N      4.269951     2.724897     8.336927    -0.153421
N     -1.686376    15.337020     0.679546    -0.153635
N      1.948289     3.071374    23.401857    -0.165139
N     -0.203192    15.320779    20.828577    -0.153425
N      0.551805     2.865653    18.737475    -0.166911
N      3.514954    15.180023     6.245825    -0.166902
O     -0.681561    10.960944     9.613574    -0.581329
O     -0.349665    10.480929    11.742151    -0.611525
O      0.796978     7.517829    12.076927    -0.614677
O      1.610822     8.098899    14.095578    -0.627220
O      3.227101    11.747735    15.891877    -0.637303
O      1.333904    10.601835    15.756967    -0.608865
O      5.299568     7.963557    10.705344    -0.929292
O      4.748320     7.084732    22.105224    -0.581320
O      4.416424     7.564747    24.233801    -0.611533
O      3.269781    10.527847    24.568577    -0.614673
O      2.455937     9.946777     1.603928    -0.627228
O      0.839658     6.297941     3.400227    -0.637302
O      2.732855     7.443841     3.265317    -0.608863
O     -1.232809    10.082119    23.196994    -0.929291
O      4.748320     7.084732    15.369726    -0.581319
O      4.416424     7.564747    13.241149    -0.611534
O      3.269781    10.527847    12.906373    -0.614669
O      2.455937     9.946777    10.887722    -0.627226
O      0.839658     6.297941     9.091423    -0.637302
O      2.732855     7.443841     9.226333    -0.608865
O     -1.232809    10.082119    14.277956    -0.929291
O     -0.681561    10.960944     2.878076    -0.581331
O     -0.349665    10.480929     0.749499    -0.611525
O      0.796978     7.517829     0.414723    -0.614676
O      1.610822     8.098899    23.379372    -0.627221
O      3.227101    11.747735    21.583073    -0.637304
O      1.333904    10.601835    21.717983    -0.608865
O      5.299568     7.963557     1.786306    -0.929291
O      5.679985     7.499783    18.737475    -0.676670
O      3.888945     6.175230    18.737475    -0.645004
O     -1.613226    10.545893     6.245825    -0.676693
O      0.177814    11.870446     6.245825    -0.645024

The following XYZ coordinates are in angstroms. Other properties are in atomic units.
The sperically averaged electron density of each atom fit to a function of the form exp(a - br)
eigen_1, eigen_2 and eigen_3 are the three eigenvalues of traceless quadrupole moment tensor
  atom number  atomic symbol              X              Y              Z     net charge C6 coefficient C8 coefficient C10 coefficient fluctuating dipole atomic polarizability isotropic forcefield polarizability              a              b squared Pearson coefficient          <r^3>          <r^4>         wp_QDO          m_QDO          q_QDO       dipole_x       dipole_y       dipole_z         dipole            Qxy            Qxz            Qyz     Q(x^2-y^2)  Q(3z^2 - R^2)        eigen_1        eigen_2        eigen_3 static polarizability      alpha(xx)      alpha(xy)      alpha(xz)      alpha(yy)      alpha(yz)      alpha(zz) atomic spin moment
            1             La       0.500471       8.726167      10.019802       1.926174     187.040149 0.54371884E+04  0.21820077E+06                                23.437609                           21.565119       1.569957       2.088517                    0.999285     102.716578     281.191989       0.475843       0.320746      -1.251468       0.014723      -0.004166      -0.000574       0.015312       0.110014       0.039680      -0.108694       0.156141       0.417557      -0.239362       0.063591       0.175770             25.028780      22.545612      -5.068426      -0.495106      34.905792       1.213648      17.634936           0.000085
            2             La       3.566288       9.319509      22.511452       1.926149     187.041849 0.54372605E+04  0.21820448E+06                                23.437797                           21.565306       1.569892       2.088499                    0.999284     102.716949     281.193938       0.475839       0.320747      -1.251466      -0.014720       0.004165      -0.000581       0.015309       0.110018      -0.039680       0.108697       0.156139       0.417589      -0.239369       0.063588       0.175781             25.028954      22.545751      -5.068415       0.495115      34.905997      -1.213667      17.635113           0.000080
            3             La       3.566288       9.319509      14.963498       1.926142     187.043322 0.54373164E+04  0.21820734E+06                                23.437945                           21.565440       1.569861       2.088489                    0.999284     102.717203     281.195219       0.475837       0.320748      -1.251465      -0.014717       0.004165       0.000582       0.015306       0.110019       0.039682      -0.108696       0.156150       0.417610      -0.239375       0.063589       0.175786             25.029113      22.545889      -5.068449      -0.495119      34.906234       1.213674      17.635217           0.000097
            4             La       0.500471       8.726167       2.471848       1.926157     187.042704 0.54372862E+04  0.21820576E+06                                23.437865                           21.565353       1.569899       2.088500                    0.999284     102.717031     281.194249       0.475839       0.320747      -1.251467       0.014724      -0.004167       0.000576       0.015313       0.110015      -0.039679       0.108696       0.156137       0.417554      -0.239361       0.063590       0.175771             25.029055      22.545844      -5.068484       0.495112      34.906200      -1.213663      17.635120           0.000068
            5             Cu       6.117401       0.796175      12.681023       0.174095      95.814689 0.21474760E+04  0.71989485E+05                                20.698321                           18.126600       0.417234       1.872426                    0.999064      61.543957     182.680679       0.318442       0.573767      -1.026965      -0.054847      -0.008551       0.013134       0.057042       0.023515       0.002963      -0.040092       0.057699       0.202787      -0.081207       0.002103       0.079105             23.461425      23.918177      -4.934319      -0.785223      28.637029       5.541976      17.829069          -0.000046
            6             Cu       2.139099       1.098260      14.492313       0.201858     100.997038 0.26002614E+04  0.90781481E+05                                20.092394                           18.825782       0.457309       1.886846                    0.999270      60.700835     179.592781       0.343246       0.511117      -1.064737       0.015808      -0.040051      -0.002812       0.043149      -0.001843      -0.026604       0.019278       0.061205       0.028001      -0.043423      -0.004182       0.047605             21.448180      18.333924       0.333631       0.833127      26.083707      -1.030887      19.926909           0.000012
            7             Cu      -1.124893      17.076804      17.063094       0.166791     113.538979 0.27224488E+04  0.96184697E+05                                21.504859                           19.124627       0.405699       1.863020                    0.999544      62.038393     184.895677       0.344114       0.503799      -1.068139      -0.030640       0.014208      -0.040836       0.052993       0.010642       0.044817      -0.025648       0.124931       0.014004      -0.078040      -0.007133       0.085174             23.789766      19.155276      -4.034711      -3.850622      26.117527       3.853604      26.096493           0.000026
            8             Cu      -2.050642      17.249501       0.189373       0.174089      95.816292 0.21475189E+04  0.71991198E+05                                20.698417                           18.126674       0.417292       1.872439                    0.999064      61.544539     182.682048       0.318444       0.573760      -1.026969       0.054848       0.008554       0.013136       0.057044       0.023511      -0.002962       0.040090       0.057695       0.202783      -0.081202       0.002099       0.079103             23.461542      23.918288      -4.934343       0.785227      28.637172      -5.542021      17.829168          -0.000053
            9             Cu       1.927660      16.947416       2.000663       0.201862     100.995320 0.26002085E+04  0.90779263E+05                                20.092298                           18.825702       0.457243       1.886831                    0.999270      60.700041     179.590633       0.343243       0.511123      -1.064732      -0.015802       0.040045      -0.002813       0.043142      -0.001845       0.026601      -0.019284       0.061223       0.028021      -0.043436      -0.004174       0.047609             21.448073      18.333841       0.333626      -0.833118      26.083597       1.030873      19.926782           0.000008
           10             Cu       5.191652       0.968872       4.571444       0.166791     113.540149 0.27224800E+04  0.96186021E+05                                21.504936                           19.124680       0.405731       1.863026                    0.999544      62.038930     184.897165       0.344115       0.503796      -1.068141       0.030646      -0.014215      -0.040840       0.053001       0.010638      -0.044808       0.025646       0.124927       0.013991      -0.078034      -0.007132       0.085166             23.789865      19.155352      -4.034748       3.850638      26.117688      -3.853635      26.096555           0.000034
           11             Cu      -2.050642      17.249501      12.302277       0.174089      95.816677 0.21475290E+04  0.71991601E+05                                20.698441                           18.126692       0.417307       1.872443                    0.999064      61.544688     182.682414       0.318445       0.573759      -1.026970       0.054849       0.008556      -0.013136       0.057045       0.023509       0.002962      -0.040090       0.057694       0.202780      -0.081200       0.002098       0.079102             23.461574      23.918315      -4.934350      -0.785228      28.637217       5.542034      17.829190          -0.000045
           12             Cu       1.927660      16.947416      10.490987       0.201863     100.994663 0.26001881E+04  0.90778408E+05                                20.092265                           18.825673       0.457219       1.886826                    0.999270      60.699725     179.589799       0.343242       0.511125      -1.064731      -0.015801       0.040044       0.002814       0.043140      -0.001847      -0.026600       0.019285       0.061227       0.028027      -0.043438      -0.004173       0.047611             21.448036      18.333812       0.333624       0.833115      26.083550      -1.030871      19.926746           0.000015
           13             Cu       5.191652       0.968872       7.920206       0.166791     113.540139 0.27224800E+04  0.96186022E+05                                21.504930                           19.124676       0.405730       1.863026                    0.999544      62.038909     184.897092       0.344115       0.503796      -1.068141       0.030645      -0.014214       0.040839       0.053000       0.010638       0.044809      -0.025646       0.124927       0.013997      -0.078034      -0.007132       0.085166             23.789857      19.155346      -4.034744      -3.850637      26.117677       3.853632      26.096548           0.000039
           14             Cu       6.117401       0.796175      24.793927       0.174093      95.815206 0.21474901E+04  0.71990049E+05                                20.698354                           18.126627       0.417252       1.872430                    0.999064      61.544169     182.681223       0.318442       0.573765      -1.026966      -0.054847      -0.008552      -0.013134       0.057042       0.023514      -0.002963       0.040092       0.057698       0.202784      -0.081206       0.002102       0.079104             23.461464      23.918213      -4.934327       0.785224      28.637075      -5.541988      17.829103          -0.000053
           15             Cu       2.139099       1.098260      22.982637       0.201861     100.996173 0.26002351E+04  0.90780382E+05                                20.092347                           18.825744       0.457275       1.886838                    0.999270      60.700411     179.591651       0.343245       0.511120      -1.064734       0.015804      -0.040047       0.002813       0.043144      -0.001845       0.026603      -0.019280       0.061214       0.028014      -0.043429      -0.004179       0.047609             21.448125      18.333882       0.333629      -0.833125      26.083631       1.030884      19.926864           0.000006
           16             Cu      -1.124893      17.076804      20.411856       0.166792     113.538910 0.27224466E+04  0.96184590E+05                                21.504834                           19.124605       0.405701       1.863021                    0.999544      62.038334     184.895410       0.344115       0.503798      -1.068139      -0.030640       0.014208       0.040836       0.052993       0.010642      -0.044816       0.025648       0.124930       0.014005      -0.078040      -0.007133       0.085173             23.789737      19.155252      -4.034708       3.850616      26.117499      -3.853603      26.096460           0.000022
           17             Cu       1.710359       1.178563      18.737475       0.128163     118.318544 0.28312482E+04  0.10091804E+06                                21.918380                           19.336438       0.461870       1.870215                    0.999537      63.015433     188.059959       0.346984       0.495229      -1.073743       0.004711       0.009809      -0.000000       0.010882       0.064857      -0.000000       0.000000       0.135285      -0.082997      -0.079879      -0.027666       0.107545             24.436375      20.425667      -5.846768      -0.000001      26.299832       0.000002      26.583626           0.000029
           18             Cu       2.356400      16.867113       6.245825       0.128163     118.318986 0.28312603E+04  0.10091858E+06                                21.918438                           19.336484       0.461870       1.870214                    0.999537      63.015644     188.060717       0.346983       0.495229      -1.073743      -0.004713      -0.009809      -0.000001       0.010882       0.064855      -0.000001       0.000001       0.135285      -0.082992      -0.079879      -0.027664       0.107542             24.436447      20.425713      -5.846783       0.000000      26.299975      -0.000003      26.583654           0.000035
           19              H       4.956657       7.873328      11.477328       0.503763       0.280257 0.15247537E+01  0.10541489E+02                                 0.908278                            0.886667      -1.555842       2.379715                    0.998777       2.134062       6.174252       0.458195       1.933540      -0.599940       0.001354       0.003308       0.009591       0.010235      -0.000730       0.005524       0.003252       0.007648      -0.007136      -0.007482      -0.000562       0.008043              0.909091       0.825282       0.021001      -0.093603       0.827393      -0.066583       1.074597           0.000001
           20              H       4.945556       7.972580       9.930862       0.484047       0.346612 0.19705492E+01  0.14192916E+02                                 0.966232                            0.945604      -1.380891       2.457142                    0.999985       1.976083       5.409998       0.499757       1.701621      -0.633935      -0.000664       0.004464      -0.022192       0.022647      -0.001908      -0.005797      -0.004862       0.006535       0.047249      -0.013098      -0.004806       0.017904              0.967997       0.918088       0.023407       0.109751       0.879594       0.009290       1.106310          -0.000002
           21              H      -1.997578      15.488604       9.885892       0.091488       1.027498 0.75935281E+01  0.74791361E+02                                 1.774383                            1.682309      -1.263901       2.273443                    0.993402       3.902794      11.542471       0.444937       1.397653      -0.682262      -0.011793       0.025626      -0.036114       0.045826      -0.003165       0.007613      -0.000855      -0.014487       0.040657      -0.016465       0.000775       0.015690              1.804718       1.537798      -0.190172       0.183238       1.916401      -0.445075       1.959954           0.000003
           22              H      -1.470049      13.339364       9.311276       0.136286       0.860753 0.62191202E+01  0.58219947E+02                                 1.580163                            1.526808      -1.081696       2.383453                    0.996880       3.510412      10.092224       0.465470       1.405631      -0.681899       0.000203      -0.013013      -0.036749       0.038986      -0.002953       0.001206       0.002538      -0.009733       0.025565      -0.010139       0.000868       0.009271              1.591607       1.313679      -0.025884       0.052172       1.361470       0.159822       2.099673           0.000004
           23              H      -0.719407      12.568813      13.168697       0.123241       0.909577 0.67332768E+01  0.64362125E+02                                 1.639165                            1.588587      -1.219669       2.306903                    0.995239       3.687477      10.747687       0.455906       1.405487      -0.681231       0.010328      -0.022111       0.024820       0.034808      -0.006761       0.005734      -0.001836      -0.007658       0.021239      -0.012208       0.001368       0.010841              1.638427       1.424091      -0.147887       0.166496       1.729754      -0.336865       1.761436           0.000001
           24              H      -1.274306      14.757754      13.630888       0.084092       1.044080 0.77257309E+01  0.76281088E+02                                 1.779031                            1.685406      -1.227973       2.283312                    0.994093       3.920900      11.540263       0.449913       1.378798      -0.685852       0.004569       0.012361       0.041189       0.043246      -0.002014       0.005100      -0.000586      -0.012763       0.028646      -0.012580       0.001728       0.010852              1.797823       1.442763      -0.007565       0.086658       1.575760       0.339934       2.374945           0.000001
           25              H       1.704268       2.901745      12.136887       0.080854       1.054999 0.79489484E+01  0.79270810E+02                                 1.806670                            1.720756      -1.402723       2.199801                    0.991990       4.062922      12.130026       0.439686       1.396883      -0.681682      -0.000199      -0.026944      -0.035085       0.044238      -0.005214       0.004280       0.002914      -0.016843       0.041142      -0.017538       0.002828       0.014710              1.828466       1.489827      -0.004481      -0.019645       2.024307       0.498019       1.971264           0.000002
           26              H       1.285891       5.058203      11.634723       0.122790       0.910723 0.67827228E+01  0.65064246E+02                                 1.650790                            1.602316      -1.260870       2.287869                    0.994273       3.735536      10.967891       0.449826       1.419461      -0.678391      -0.009042       0.007940      -0.033551       0.035643       0.002142       0.004729       0.002478      -0.009926       0.032866      -0.011671      -0.000915       0.012586              1.645147       1.387841      -0.052704       0.095607       1.462145      -0.207410       2.085456           0.000000
           27              H       1.830318       5.973119      15.504636       0.136161       0.970085 0.73497755E+01  0.71241273E+02                                 1.672105                            1.631471      -1.068608       2.389535                    0.997425       3.472080       9.929014       0.465300       1.358050      -0.692596       0.000078       0.022651       0.033686       0.040593      -0.006937       0.003191       0.007678      -0.007893       0.035060      -0.015524       0.000378       0.015146              1.661106       1.408882       0.033236       0.015225       1.716872       0.285482       1.857563           0.000008
           28              H       2.165291       3.724628      15.896874       0.089385       1.033761 0.74841020E+01  0.73320836E+02                                 1.770117                            1.659669      -1.212193       2.292555                    0.994679       3.874783      11.365270       0.452985       1.380177      -0.685586       0.008811      -0.008014       0.042364       0.044006       0.002615       0.005685       0.004207      -0.013257       0.028900      -0.013043      -0.000020       0.013064              1.820012       1.471493      -0.066682       0.150350       1.531538      -0.341596       2.457006           0.000006
           29              H       1.557296      16.127421      16.369058       0.082568       1.078420 0.77952842E+01  0.77575036E+02                                 1.848236                            1.713446      -1.449918       2.172266                    0.992188       4.158105      12.514133       0.435789       1.412343      -0.677924       0.024440       0.036834      -0.000580       0.044208       0.006471      -0.004596       0.000847       0.005299      -0.034081      -0.012734      -0.000410       0.013143              1.905630       1.779186       0.435114      -0.023596       2.459196       0.041012       1.478508          -0.000000
           30              H       2.731674      14.241647      15.941844       0.124353       1.000431 0.71820120E+01  0.69619986E+02                                 1.738063                            1.632480      -1.230497       2.304715                    0.994802       3.670211      10.698187       0.454085       1.391493      -0.684387       0.034231       0.000748      -0.009578       0.035554       0.002163      -0.006374       0.000402       0.009254      -0.026537      -0.010986      -0.000426       0.011413              1.782640       2.394644       0.032893      -0.218930       1.464699       0.034304       1.488577          -0.000002
           31              H      -0.618036      12.171808      16.458998       0.121386       1.118199 0.82417963E+01  0.81470183E+02                                 1.776341                            1.678258      -1.025836       2.395204                    0.997688       3.483001       9.766354       0.483507       1.281524      -0.709080      -0.018958      -0.029802       0.002048       0.035380       0.006054      -0.003424      -0.002524       0.000814      -0.041193      -0.014400       0.000813       0.013587              1.798044       1.766231       0.380044       0.003878       2.148592       0.073085       1.479309          -0.000005
           32              H      -1.715720      14.126155      16.836246       0.087250       1.263664 0.91941037E+01  0.93977132E+02                                 1.966435                            1.797785      -1.197991       2.300939                    0.994727       3.826917      11.132637       0.454565       1.318249      -0.699783      -0.042601      -0.005506       0.007067       0.043533       0.005424      -0.003184      -0.001558       0.005112      -0.046472      -0.015918       0.001757       0.014161              2.043847       2.932743       0.012706      -0.218685       1.556416       0.039419       1.642380          -0.000007
           33              H      -0.889898      10.172348      23.968978       0.503761       0.280260 0.15247738E+01  0.10541657E+02                                 0.908283                            0.886672      -1.555840       2.379714                    0.998777       2.134072       6.174279       0.458196       1.933532      -0.599941      -0.001354      -0.003309       0.009591       0.010236      -0.000730      -0.005524      -0.003252       0.007648      -0.007135      -0.007481      -0.000562       0.008043              0.909095       0.825286       0.021001       0.093604       0.827396       0.066584       1.074603          -0.000001
           34              H      -0.878797      10.073096      22.422512       0.484051       0.346606 0.19705094E+01  0.14192553E+02                                 0.966221                            0.945594      -1.380898       2.457142                    0.999985       1.976057       5.409907       0.499760       1.701619      -0.633936       0.000664      -0.004464      -0.022193       0.022647      -0.001909       0.005797       0.004862       0.006535       0.047249      -0.013098      -0.004806       0.017904              0.967987       0.918078       0.023407      -0.109749       0.879585      -0.009290       1.106298          -0.000002
           35              H       6.064337       2.557072      22.377542       0.091491       1.027494 0.75934909E+01  0.74790901E+02                                 1.774378                            1.682305      -1.263899       2.273445                    0.993402       3.902783      11.542430       0.444938       1.397653      -0.682263       0.011793      -0.025625      -0.036115       0.045826      -0.003166      -0.007613       0.000855      -0.014487       0.040658      -0.016465       0.000775       0.015690              1.804713       1.537794      -0.190171      -0.183237       1.916395       0.445073       1.959949           0.000001
           36              H       5.536808       4.706312      21.802926       0.136289       0.860741 0.62190085E+01  0.58218653E+02                                 1.580151                            1.526797      -1.081699       2.383455                    0.996880       3.510376      10.092106       0.465471       1.405636      -0.681898      -0.000203       0.013013      -0.036750       0.038987      -0.002952      -0.001206      -0.002538      -0.009733       0.025565      -0.010139       0.000868       0.009272              1.591595       1.313669      -0.025884      -0.052172       1.361460      -0.159820       2.099656           0.000003
           37              H       4.786166       5.476863       0.677047       0.123234       0.909579 0.67332970E+01  0.64362361E+02                                 1.639168                            1.588590      -1.219666       2.306904                    0.995239       3.687485      10.747711       0.455905       1.405488      -0.681231      -0.010328       0.022111       0.024819       0.034807      -0.006761      -0.005734       0.001836      -0.007658       0.021239      -0.012208       0.001368       0.010841              1.638430       1.424093      -0.147888      -0.166496       1.729758       0.336866       1.761440          -0.000005
           38              H       5.341065       3.287922       1.139238       0.084084       1.044087 0.77257995E+01  0.76281909E+02                                 1.779038                            1.685412      -1.227966       2.283312                    0.994093       3.920918      11.540314       0.449912       1.378796      -0.685853      -0.004569      -0.012361       0.041189       0.043246      -0.002015      -0.005100       0.000586      -0.012763       0.028646      -0.012580       0.001728       0.010853              1.797830       1.442768      -0.007565      -0.086659       1.575766      -0.339936       2.374956          -0.000006
           39              H       2.362491      15.143931      24.628537       0.080858       1.054995 0.79489104E+01  0.79270332E+02                                 1.806665                            1.720751      -1.402721       2.199802                    0.991990       4.062909      12.129977       0.439687       1.396882      -0.681683       0.000199       0.026944      -0.035086       0.044238      -0.005214      -0.004280      -0.002914      -0.016843       0.041142      -0.017538       0.002828       0.014710              1.828461       1.489823      -0.004481       0.019645       2.024301      -0.498017       1.971259          -0.000004
           40              H       2.780868      12.987473      24.126373       0.122796       0.910719 0.67826877E+01  0.65063822E+02                                 1.650785                            1.602310      -1.260869       2.287871                    0.994273       3.735522      10.967840       0.449827       1.419459      -0.678391       0.009042      -0.007940      -0.033551       0.035644       0.002142      -0.004729      -0.002478      -0.009925       0.032865      -0.011671      -0.000915       0.012586              1.645142       1.387837      -0.052703      -0.095607       1.462140       0.207409       2.085449          -0.000004
           41              H       2.236441      12.072557       3.012986       0.136156       0.970109 0.73500134E+01  0.71244172E+02                                 1.672132                            1.631496      -1.068632       2.389519                    0.997425       3.472144       9.929246       0.465296       1.358049      -0.692596      -0.000078      -0.022651       0.033684       0.040592      -0.006937      -0.003190      -0.007677      -0.007893       0.035059      -0.015523       0.000378       0.015145              1.661133       1.408903       0.033237      -0.015225       1.716901      -0.285488       1.857594           0.000000
           42              H       1.901468      14.321048       3.405224       0.089379       1.033772 0.74842019E+01  0.73322023E+02                                 1.770126                            1.659677      -1.212187       2.292554                    0.994679       3.874809      11.365344       0.452985       1.380172      -0.685587      -0.008811       0.008014       0.042363       0.044005       0.002615      -0.005685      -0.004207      -0.013257       0.028898      -0.013043      -0.000020       0.013063              1.820021       1.471500      -0.066682      -0.150352       1.531545       0.341599       2.457019           0.000000
           43              H       2.509463       1.918255       3.877408       0.082571       1.078425 0.77953256E+01  0.77575554E+02                                 1.848240                            1.713449      -1.449921       2.172264                    0.992188       4.158117      12.514179       0.435789       1.412341      -0.677924      -0.024441      -0.036833      -0.000581       0.044208       0.006471       0.004596      -0.000848       0.005299      -0.034080      -0.012733      -0.000410       0.013143              1.905635       1.779191       0.435115       0.023596       2.459202      -0.041012       1.478511          -0.000004
           44              H       1.335085       3.804029       3.450194       0.124357       1.000432 0.71820231E+01  0.69620128E+02                                 1.738064                            1.632481      -1.230494       2.304715                    0.994802       3.670217      10.698211       0.454085       1.391492      -0.684387      -0.034231      -0.000748      -0.009579       0.035554       0.002163       0.006374      -0.000402       0.009254      -0.026537      -0.010986      -0.000426       0.011413              1.782641       2.394645       0.032893       0.218930       1.464700      -0.034304       1.488578          -0.000008
           45              H       4.684795       5.873868       3.967348       0.121388       1.118209 0.82418991E+01  0.81471533E+02                                 1.776357                            1.678272      -1.025843       2.395200                    0.997688       3.483032       9.766492       0.483503       1.281530      -0.709078       0.018957       0.029802       0.002047       0.035379       0.006054       0.003424       0.002524       0.000814      -0.041193      -0.014400       0.000813       0.013587              1.798061       1.766248       0.380049      -0.003878       2.148613      -0.073086       1.479322          -0.000016
           46              H       5.782479       3.919521       4.344596       0.087256       1.263676 0.91942160E+01  0.93978600E+02                                 1.966446                            1.797795      -1.197992       2.300936                    0.994726       3.826950      11.132765       0.454564       1.318248      -0.699783       0.042600       0.005506       0.007066       0.043532       0.005424       0.003184       0.001557       0.005112      -0.046470      -0.015917       0.001757       0.014160              2.043859       2.932762       0.012706       0.218686       1.556425      -0.039419       1.642389          -0.000014
           47              H      -0.889898      10.172348      13.505972       0.503761       0.280261 0.15247793E+01  0.10541705E+02                                 0.908284                            0.886673      -1.555839       2.379714                    0.998777       2.134076       6.174294       0.458196       1.933532      -0.599941      -0.001354      -0.003309      -0.009591       0.010236      -0.000730       0.005524       0.003252       0.007648      -0.007134      -0.007481      -0.000562       0.008043              0.909097       0.825287       0.021001      -0.093604       0.827398      -0.066584       1.074605           0.000001
           48              H      -0.878797      10.073096      15.052438       0.484052       0.346605 0.19704996E+01  0.14192466E+02                                 0.966219                            0.945592      -1.380902       2.457141                    0.999985       1.976053       5.409895       0.499760       1.701620      -0.633936       0.000664      -0.004465       0.022193       0.022647      -0.001909      -0.005797      -0.004862       0.006535       0.047249      -0.013098      -0.004806       0.017904              0.967985       0.918076       0.023407       0.109748       0.879583       0.009289       1.106295           0.000001
           49              H       6.064337       2.557072      15.097408       0.091491       1.027492 0.75934763E+01  0.74790728E+02                                 1.774377                            1.682304      -1.263898       2.273445                    0.993402       3.902780      11.542422       0.444938       1.397654      -0.682262       0.011793      -0.025626       0.036115       0.045826      -0.003165       0.007613      -0.000855      -0.014488       0.040659      -0.016465       0.000775       0.015690              1.804712       1.537793      -0.190171       0.183237       1.916394      -0.445073       1.959947           0.000005
           50              H       5.536808       4.706312      15.672024       0.136288       0.860740 0.62190034E+01  0.58218594E+02                                 1.580151                            1.526797      -1.081700       2.383455                    0.996880       3.510375      10.092103       0.465470       1.405637      -0.681898      -0.000203       0.013013       0.036750       0.038987      -0.002953       0.001206       0.002538      -0.009733       0.025565      -0.010139       0.000868       0.009272              1.591595       1.313669      -0.025884       0.052172       1.361459       0.159820       2.099655           0.000007
           51              H       4.786166       5.476863      11.814603       0.123233       0.909579 0.67332901E+01  0.64362286E+02                                 1.639168                            1.588590      -1.219667       2.306903                    0.995239       3.687484      10.747711       0.455905       1.405490      -0.681230      -0.010328       0.022111      -0.024819       0.034808      -0.006761       0.005734      -0.001836      -0.007658       0.021239      -0.012209       0.001368       0.010841              1.638431       1.424093      -0.147888       0.166497       1.729758      -0.336866       1.761440           0.000001
           52              H       5.341065       3.287922      11.352412       0.084084       1.044087 0.77257912E+01  0.76281805E+02                                 1.779037                            1.685411      -1.227965       2.283313                    0.994093       3.920915      11.540303       0.449913       1.378796      -0.685853      -0.004569      -0.012361      -0.041189       0.043246      -0.002015       0.005100      -0.000586      -0.012763       0.028645      -0.012581       0.001728       0.010853              1.797829       1.442767      -0.007565       0.086659       1.575765       0.339936       2.374954           0.000001
           53              H       2.362491      15.143931      12.846413       0.080859       1.054994 0.79489027E+01  0.79270233E+02                                 1.806664                            1.720750      -1.402721       2.199802                    0.991990       4.062907      12.129968       0.439687       1.396881      -0.681683       0.000199       0.026944       0.035086       0.044238      -0.005214       0.004280       0.002914      -0.016843       0.041142      -0.017538       0.002828       0.014710              1.828460       1.489822      -0.004481      -0.019645       2.024300       0.498017       1.971257           0.000002
           54              H       2.780868      12.987473      13.348577       0.122798       0.910720 0.67827011E+01  0.65063980E+02                                 1.650786                            1.602311      -1.260869       2.287870                    0.994273       3.735525      10.967850       0.449827       1.419457      -0.678392       0.009042      -0.007940       0.033551       0.035644       0.002142       0.004729       0.002478      -0.009925       0.032865      -0.011671      -0.000915       0.012586              1.645143       1.387837      -0.052703       0.095607       1.462141      -0.207409       2.085450           0.000000
           55              H       2.236441      12.072557       9.478664       0.136158       0.970113 0.73500570E+01  0.71244706E+02                                 1.672137                            1.631501      -1.068635       2.389517                    0.997425       3.472155       9.929288       0.465296       1.358048      -0.692596      -0.000078      -0.022651      -0.033684       0.040592      -0.006937       0.003190       0.007677      -0.007893       0.035059      -0.015523       0.000378       0.015145              1.661137       1.408906       0.033237       0.015225       1.716906       0.285489       1.857599           0.000004
           56              H       1.901468      14.321048       9.086426       0.089381       1.033773 0.74842097E+01  0.73322121E+02                                 1.770127                            1.659678      -1.212190       2.292553                    0.994679       3.874811      11.365353       0.452985       1.380171      -0.685587      -0.008811       0.008014      -0.042363       0.044005       0.002616       0.005685       0.004207      -0.013257       0.028898      -0.013043      -0.000020       0.013063              1.820022       1.471500      -0.066682       0.150352       1.531546      -0.341599       2.457020           0.000003
           57              H       2.509463       1.918255       8.614242       0.082571       1.078427 0.77953419E+01  0.77575748E+02                                 1.848241                            1.713450      -1.449921       2.172264                    0.992188       4.158120      12.514186       0.435789       1.412340      -0.677925      -0.024440      -0.036833       0.000581       0.044208       0.006471      -0.004596       0.000848       0.005299      -0.034080      -0.012733      -0.000410       0.013143              1.905636       1.779192       0.435116      -0.023596       2.459204       0.041012       1.478512          -0.000000
           58              H       1.335085       3.804029       9.041456       0.124357       1.000432 0.71820230E+01  0.69620119E+02                                 1.738063                            1.632481      -1.230492       2.304716                    0.994802       3.670216      10.698204       0.454085       1.391491      -0.684387      -0.034231      -0.000748       0.009579       0.035554       0.002162      -0.006375       0.000402       0.009254      -0.026537      -0.010986      -0.000426       0.011413              1.782640       2.394644       0.032893      -0.218930       1.464699       0.034303       1.488577          -0.000003
           59              H       4.684795       5.873868       8.524302       0.121387       1.118211 0.82419130E+01  0.81471709E+02                                 1.776359                            1.678274      -1.025841       2.395201                    0.997688       3.483035       9.766504       0.483502       1.281530      -0.709078       0.018957       0.029802      -0.002047       0.035379       0.006054      -0.003424      -0.002524       0.000814      -0.041193      -0.014400       0.000813       0.013587              1.798063       1.766250       0.380049       0.003878       2.148616       0.073086       1.479323          -0.000012
           60              H       5.782479       3.919521       8.147054       0.087256       1.263676 0.91942145E+01  0.93978575E+02                                 1.966446                            1.797795      -1.197992       2.300936                    0.994726       3.826949      11.132759       0.454564       1.318247      -0.699783       0.042600       0.005506      -0.007066       0.043532       0.005424      -0.003184      -0.001557       0.005112      -0.046470      -0.015917       0.001757       0.014160              2.043858       2.932761       0.012706      -0.218686       1.556424       0.039419       1.642389          -0.000011
           61              H       4.956657       7.873328       1.014322       0.503763       0.280257 0.15247543E+01  0.10541494E+02                                 0.908279                            0.886668      -1.555841       2.379716                    0.998777       2.134062       6.174252       0.458195       1.933540      -0.599940       0.001354       0.003309      -0.009591       0.010235      -0.000730      -0.005524      -0.003252       0.007648      -0.007136      -0.007481      -0.000562       0.008043              0.909091       0.825282       0.021001       0.093603       0.827393       0.066583       1.074597          -0.000002
           62              H       4.945556       7.972580       2.560788       0.484046       0.346611 0.19705468E+01  0.14192893E+02                                 0.966231                            0.945604      -1.380889       2.457142                    0.999985       1.976081       5.409990       0.499757       1.701621      -0.633936      -0.000664       0.004464       0.022193       0.022647      -0.001909       0.005797       0.004862       0.006535       0.047249      -0.013098      -0.004806       0.017904              0.967997       0.918088       0.023407      -0.109751       0.879593      -0.009290       1.106309          -0.000005
           63              H      -1.997578      15.488604       2.605758       0.091486       1.027498 0.75935309E+01  0.74791393E+02                                 1.774383                            1.682310      -1.263900       2.273443                    0.993402       3.902795      11.542473       0.444937       1.397653      -0.682262      -0.011793       0.025626       0.036114       0.045826      -0.003165      -0.007612       0.000855      -0.014487       0.040657      -0.016465       0.000775       0.015690              1.804718       1.537799      -0.190173      -0.183238       1.916402       0.445076       1.959955          -0.000001
           64              H      -1.470049      13.339364       3.180374       0.136284       0.860752 0.62191114E+01  0.58219832E+02                                 1.580161                            1.526807      -1.081691       2.383455                    0.996880       3.510407      10.092200       0.465471       1.405630      -0.681899       0.000203      -0.013013       0.036749       0.038986      -0.002953      -0.001206      -0.002538      -0.009733       0.025565      -0.010139       0.000868       0.009272              1.591605       1.313677      -0.025884      -0.052172       1.361468      -0.159822       2.099671           0.000001
           65              H      -0.719407      12.568813      24.306253       0.123240       0.909576 0.67332626E+01  0.64361950E+02                                 1.639163                            1.588585      -1.219665       2.306905                    0.995239       3.687472      10.747666       0.455906       1.405487      -0.681231       0.010328      -0.022111      -0.024820       0.034808      -0.006761      -0.005734       0.001836      -0.007658       0.021239      -0.012208       0.001368       0.010841              1.638425       1.424089      -0.147887      -0.166496       1.729752       0.336864       1.761434          -0.000004
           66              H      -1.274306      14.757754      23.844062       0.084091       1.044080 0.77257360E+01  0.76281137E+02                                 1.779031                            1.685405      -1.227968       2.283314                    0.994093       3.920899      11.540253       0.449913       1.378797      -0.685853       0.004569       0.012361      -0.041189       0.043246      -0.002015      -0.005100       0.000586      -0.012763       0.028646      -0.012580       0.001728       0.010852              1.797822       1.442763      -0.007565      -0.086658       1.575760      -0.339934       2.374945          -0.000004
           67              H       1.704268       2.901745       0.354763       0.080854       1.055001 0.79489696E+01  0.79271070E+02                                 1.806672                            1.720757      -1.402723       2.199800                    0.991990       4.062927      12.130042       0.439686       1.396882      -0.681683      -0.000199      -0.026943       0.035085       0.044238      -0.005214      -0.004280      -0.002914      -0.016843       0.041142      -0.017538       0.002828       0.014710              1.828468       1.489828      -0.004481       0.019645       2.024309      -0.498020       1.971266          -0.000004
           68              H       1.285891       5.058203       0.856927       0.122790       0.910724 0.67827343E+01  0.65064378E+02                                 1.650791                            1.602316      -1.260868       2.287869                    0.994273       3.735538      10.967895       0.449826       1.419459      -0.678391      -0.009042       0.007940       0.033551       0.035643       0.002142      -0.004729      -0.002478      -0.009926       0.032866      -0.011671      -0.000915       0.012586              1.645148       1.387841      -0.052704      -0.095607       1.462146       0.207410       2.085457          -0.000006
           69              H       1.830318       5.973119      21.970314       0.136161       0.970089 0.73498200E+01  0.71241808E+02                                 1.672110                            1.631475      -1.068611       2.389533                    0.997425       3.472090       9.929048       0.465299       1.358049      -0.692597       0.000078       0.022651      -0.033686       0.040593      -0.006937      -0.003191      -0.007678      -0.007893       0.035060      -0.015524       0.000378       0.015146              1.661110       1.408885       0.033236      -0.015225       1.716877      -0.285483       1.857568           0.000003
           70              H       2.165291       3.724628      21.578076       0.089384       1.033762 0.74841111E+01  0.73320923E+02                                 1.770116                            1.659668      -1.212187       2.292557                    0.994679       3.874782      11.365254       0.452986       1.380174      -0.685586       0.008811      -0.008014      -0.042364       0.044006       0.002616      -0.005685      -0.004207      -0.013257       0.028899      -0.013043      -0.000020       0.013064              1.820011       1.471493      -0.066682      -0.150350       1.531537       0.341596       2.457004           0.000003
           71              H       1.557296      16.127421      21.105892       0.082568       1.078423 0.77953078E+01  0.77575330E+02                                 1.848239                            1.713448      -1.449920       2.172264                    0.992188       4.158111      12.514156       0.435788       1.412342      -0.677924       0.024440       0.036833       0.000580       0.044208       0.006471       0.004596      -0.000847       0.005299      -0.034081      -0.012734      -0.000410       0.013143              1.905633       1.779189       0.435115       0.023596       2.459200      -0.041012       1.478510          -0.000003
           72              H       2.731674      14.241647      21.533106       0.124353       1.000428 0.71819911E+01  0.69619729E+02                                 1.738061                            1.632478      -1.230494       2.304717                    0.994802       3.670205      10.698164       0.454085       1.391493      -0.684387       0.034231       0.000748       0.009578       0.035554       0.002163       0.006374      -0.000402       0.009254      -0.026537      -0.010986      -0.000426       0.011413              1.782637       2.394640       0.032893       0.218929       1.464697      -0.034303       1.488575          -0.000006
           73              H      -0.618036      12.171808      21.015952       0.121386       1.118200 0.82418023E+01  0.81470264E+02                                 1.776342                            1.678259      -1.025839       2.395203                    0.997688       3.483002       9.766360       0.483507       1.281524      -0.709080      -0.018958      -0.029802      -0.002048       0.035380       0.006054       0.003424       0.002524       0.000814      -0.041193      -0.014400       0.000813       0.013587              1.798045       1.766233       0.380044      -0.003878       2.148593      -0.073085       1.479310          -0.000009
           74              H      -1.715720      14.126155      20.638704       0.087251       1.263663 0.91940965E+01  0.93977037E+02                                 1.966434                            1.797784      -1.197989       2.300940                    0.994727       3.826915      11.132629       0.454565       1.318249      -0.699783      -0.042601      -0.005506      -0.007067       0.043532       0.005424       0.003184       0.001558       0.005112      -0.046471      -0.015918       0.001757       0.014160              2.043845       2.932741       0.012706       0.218685       1.556415      -0.039419       1.642379          -0.000010
           75              H       2.012543       4.155919      18.737475       0.091844       1.086612 0.75068087E+01  0.73561035E+02                                 1.827775                            1.658318      -1.245458       2.276295                    0.994505       3.880282      11.363599       0.454990       1.373762      -0.686739       0.043686       0.008943       0.000000       0.044592      -0.001185       0.000000       0.000000       0.002784      -0.036018      -0.012006       0.004175       0.007831              1.927436       2.793153       0.110216      -0.000000       1.425786       0.000000       1.563371           0.000006
           76              H       0.716291       6.075979      18.737475       0.135153       1.192485 0.91900386E+01  0.93953390E+02                                 1.902471                            1.810789      -1.297609       2.279759                    0.994807       3.638897      10.597068       0.447777       1.337980      -0.696980       0.015398       0.034449      -0.000000       0.037733       0.004776      -0.000000       0.000000       0.001642      -0.019508      -0.006503      -0.001595       0.008098              1.910081       1.905566       0.352641       0.000000       2.202815       0.000000       1.621863           0.000009
           77              H       4.568286       3.751696      18.737475       0.119150       1.055169 0.76189766E+01  0.75300915E+02                                 1.818254                            1.691908      -1.534111       2.149547                    0.992138       3.981576      11.896670       0.439860       1.408926      -0.679120      -0.034875      -0.001667      -0.000000       0.034915       0.004185      -0.000000       0.000000       0.011031      -0.023610      -0.007870      -0.002988       0.010858              1.886688       2.622834       0.094962       0.000000       1.500975       0.000000       1.536254           0.000006
           78              H       5.971235       1.941715      18.737475       0.073393       1.104976 0.81330652E+01  0.81818311E+02                                 1.876374                            1.748211      -1.495037       2.144859                    0.991736       4.269587      12.929242       0.432061       1.409175      -0.678148      -0.019696      -0.036809       0.000000       0.041747       0.003290       0.000000      -0.000000       0.005370      -0.039749      -0.013250       0.002378       0.010871              1.921014       1.773050       0.375404       0.000000       2.455437       0.000000       1.534554           0.000004
           79              H       2.054216      13.889757       6.245825       0.091854       1.086624 0.75069050E+01  0.73562228E+02                                 1.827785                            1.658326      -1.245462       2.276291                    0.994504       3.880312      11.363713       0.454990       1.373758      -0.686739      -0.043685      -0.008941      -0.000000       0.044590      -0.001185       0.000000       0.000000       0.002785      -0.036016      -0.012005       0.004174       0.007831              1.927448       2.793172       0.110217      -0.000000       1.425793      -0.000000       1.563379           0.000003
           80              H       3.350468      11.969697       6.245825       0.135174       1.192487 0.91900728E+01  0.93953894E+02                                 1.902470                            1.810789      -1.297608       2.279758                    0.994807       3.638923      10.597177       0.447777       1.337976      -0.696980      -0.015397      -0.034447      -0.000000       0.037732       0.004776       0.000000       0.000000       0.001643      -0.019506      -0.006502      -0.001595       0.008097              1.910081       1.905567       0.352639      -0.000000       2.202812      -0.000000       1.621864           0.000006
           81              H      -0.501527      14.293980       6.245825       0.119157       1.055176 0.76190462E+01  0.75301776E+02                                 1.818260                            1.691913      -1.534117       2.149542                    0.992138       3.981596      11.896744       0.439860       1.408922      -0.679121       0.034874       0.001668      -0.000000       0.034914       0.004185      -0.000000       0.000000       0.011030      -0.023608      -0.007869      -0.002989       0.010858              1.886694       2.622845       0.094963      -0.000000       1.500980      -0.000000       1.536259           0.000003
           82              H      -1.904476      16.103961       6.245825       0.073402       1.104961 0.81329342E+01  0.81816673E+02                                 1.876359                            1.748198      -1.495032       2.144864                    0.991736       4.269549      12.929106       0.432062       1.409176      -0.678148       0.019696       0.036809      -0.000000       0.041747       0.003290       0.000000       0.000000       0.005369      -0.039747      -0.013249       0.002378       0.010871              1.920998       1.773035       0.375399      -0.000000       2.455416      -0.000000       1.534542           0.000002
           83              C      -1.739319      14.896706      10.555444       0.078225      24.440969 0.36048951E+03  0.81885532E+04                                 7.640710                            6.594977      -0.201306       1.954307                    0.997632      27.214028      80.089502       0.595973       0.452444      -1.029474       0.011608       0.003306       0.042383       0.044068       0.018775       0.004434      -0.011329       0.049531       0.002796      -0.035587       0.004963       0.030624              7.997590       5.293542      -1.581670       0.398116      10.005116       0.563926       8.694113           0.000005
           84              C      -1.427765      13.602831      10.203180      -0.131010      28.762686 0.44827526E+03  0.10675926E+05                                 8.320070                            7.217130      -0.091551       1.960985                    0.998150      29.351501      86.398309       0.590242       0.435728      -1.046694       0.008853      -0.007852       0.010726       0.015971       0.013213      -0.004195       0.008091       0.034635       0.009877      -0.026186       0.005922       0.020263              8.739414       5.856449      -2.237599       0.634242      11.383544      -0.278677       8.978249          -0.000003
           85              C      -1.051258      12.695133      11.177528       0.015267      30.538831 0.44610465E+03  0.10530252E+05                                 8.592986                            7.130431      -0.110016       1.981967                    0.998838      27.119933      77.508814       0.607125       0.427392      -1.059861      -0.010931       0.037815       0.004605       0.039631       0.018545       0.000428      -0.004149       0.025721       0.040373      -0.029645       0.012978       0.016667              9.357099       5.980624      -2.790897       0.390117      13.654737       0.452118       8.435934          -0.000000
           86              C      -0.982141      13.140861      12.484155      -0.150505      28.791675 0.46590295E+03  0.11202920E+05                                 8.294618                            7.340526      -0.072150       1.956869                    0.998463      29.996443      88.713725       0.587327       0.433701      -1.047946      -0.004036      -0.001310      -0.013425       0.014080       0.012794      -0.006758      -0.016367       0.026284      -0.011727      -0.025254      -0.000904       0.026158              8.516403       5.692027      -1.831136       0.349667      11.206785       0.952262       8.650397          -0.000002
           87              C      -1.314247      14.463609      12.748978       0.070217      24.661189 0.35881955E+03  0.81132897E+04                                 7.565566                            6.490907       0.019776       2.021209                    0.998724      27.003673      78.404915       0.615204       0.440317      -1.040052      -0.005227       0.019241      -0.043454       0.047810       0.022718      -0.007320      -0.001752       0.046794       0.022044      -0.036316       0.005060       0.031256              7.881498       5.136947      -1.719538       0.640909      10.112572       0.476210       8.394975           0.000002
           88              C      -0.689841      11.274938      10.827762       0.568084      21.154341 0.26198010E+03  0.55040933E+04                                 7.075746                            5.760619      -0.097531       2.015432                    0.999435      23.107003      65.774447       0.613744       0.475008      -1.015249      -0.003489      -0.047898      -0.010002       0.049056       0.049771       0.001531      -0.026957       0.157091      -0.047835      -0.093918      -0.007363       0.101281              7.724901       4.982791      -2.041239       0.211947      10.849062      -0.131357       7.342852          -0.000000
           89              C       1.709274       3.524321      12.828925       0.074522      24.479282 0.36432135E+03  0.83109559E+04                                 7.660403                            6.643179      -0.284494       1.920633                    0.997875      27.633112      81.928966       0.591073       0.454254      -1.026782       0.006598      -0.002237       0.049019       0.049511      -0.000520       0.001061       0.016110       0.058129       0.017907      -0.037969       0.011831       0.026138              7.980124       4.963987      -0.796925       0.580723      10.640985      -0.481276       8.335400           0.000004
           90              C       1.476457       4.820000      12.511637      -0.147368      28.595813 0.45305267E+03  0.10845340E+05                                 8.302212                            7.265252      -0.161092       1.930365                    0.998079      30.036673      89.367646       0.585636       0.436902      -1.043386      -0.004954       0.011137       0.016809       0.020763       0.014697      -0.001877      -0.001932       0.044813       0.029414      -0.031741       0.009404       0.022337              8.607434       5.231882      -0.811191       0.548725      12.272939      -0.177666       8.317482          -0.000004
           91              C       1.522210       5.790857      13.500975      -0.006588      32.294332 0.46485115E+03  0.11083476E+05                                 8.919761                            7.260669      -0.127394       1.968030                    0.998904      27.636298      79.316885       0.604051       0.425276      -1.061444       0.004558      -0.050821       0.003833       0.051169       0.003510      -0.003136       0.006329       0.056478       0.024707      -0.033591       0.008779       0.024812              9.956513       5.482351      -1.166907       0.969722      15.617891      -1.508718       8.769298          -0.000003
           92              C       1.788282       5.363175      14.802605      -0.145615      28.835998 0.46508514E+03  0.11176063E+05                                 8.306326                            7.333503      -0.093383       1.949697                    0.998711      29.971691      88.552944       0.587798       0.433632      -1.048201      -0.005471      -0.005747      -0.003163       0.008542      -0.006434      -0.004867       0.013931       0.055819       0.029488      -0.037355       0.010675       0.026680              8.607446       5.347155      -0.658296       0.801680      11.335615      -1.621581       9.139567           0.000007
           93              C       1.990081       4.002531      15.027455       0.086887      24.177808 0.35445565E+03  0.79929801E+04                                 7.506249                            6.479621      -0.050871       2.004162                    0.998578      26.739893      77.624306       0.611492       0.444190      -1.037408      -0.001460      -0.012368      -0.039362       0.041285       0.013569      -0.004339       0.005338       0.064910       0.024978      -0.040108       0.008640       0.031468              7.849766       4.717506      -0.559835       0.707676       9.857713      -0.558460       8.974080           0.000010
           94              C       1.298528       7.247143      13.206172       0.651406      20.874824 0.24487478E+03  0.50710016E+04                                 7.126041                            5.658739      -0.203111       2.002079                    0.999022      22.141576      63.075594       0.603156       0.490373      -1.004738      -0.030267       0.083343      -0.013832       0.089741      -0.002177      -0.066571       0.006619       0.129300      -0.045099      -0.059873      -0.048426       0.108299              7.854536       5.232149      -0.493867       1.759340      11.325593      -0.777574       7.005865          -0.000013
           95              C       1.109293      15.311756      16.386546       0.087116      26.726179 0.35064895E+03  0.78998658E+04                                 8.072393                            6.468912      -0.110246       1.983108                    0.998856      26.855943      78.379522       0.607488       0.447529      -1.033627      -0.045425      -0.015365       0.012687       0.049603       0.020450       0.007533      -0.007767       0.001318       0.128960      -0.043311      -0.001032       0.044343              8.769593      10.490556      -0.837298      -1.514626      10.708145       1.204923       5.110079           0.000000
           96              C       1.827429      14.182097      16.149205      -0.145923      31.040879 0.43443645E+03  0.10263794E+05                                 8.699061                            7.055333       0.002528       1.983075                    0.999163      29.468103      86.346408       0.603371       0.429675      -1.050541      -0.009350      -0.013185       0.001280       0.016214       0.000381       0.000426      -0.007171       0.030174       0.079349      -0.029241       0.001863       0.027379              9.371930      10.308257      -0.831448      -1.532704      12.231226       1.387701       5.576308          -0.000007
           97              C       1.217937      12.953186      16.219158       0.027309      31.953778 0.40936391E+03  0.94164907E+04                                 8.744376                            6.755633       0.139952       2.064499                    0.999315      26.207744      72.896220       0.636902       0.418075      -1.070367      -0.011627       0.029324       0.016524       0.035611       0.011163       0.014162      -0.006760       0.026277       0.063193      -0.030388       0.001641       0.028747              9.796878      10.940985      -2.240293      -1.686556      13.051312       1.674871       5.398336          -0.000008
           98              C      -0.144497      12.971232      16.449005      -0.152050      30.191300 0.42200819E+03  0.98589448E+04                                 8.407181                            6.863798       0.215827       2.047781                    0.999760      29.088989      83.668859       0.626264       0.418639      -1.061596       0.012156       0.008889      -0.000402       0.015064       0.018400       0.008522      -0.010465      -0.006434       0.042197      -0.029738       0.010849       0.018889              8.978617      10.963401      -1.337706      -1.370114      10.573644       1.311039       5.398807          -0.000013
           99              C      -0.800281      14.153224      16.666359       0.082634      25.017380 0.32528693E+03  0.71609666E+04                                 7.557730                            6.110341       0.215234       2.090292                    0.999578      26.111550      74.267368       0.646406       0.430423      -1.048301       0.034694       0.026308      -0.001651       0.043571       0.014812       0.009399      -0.004651       0.035688       0.096884      -0.040140       0.005186       0.034954              8.092617       9.624693      -0.338333      -1.050047       9.754710       1.030275       4.898449          -0.000007
          100              C       1.963965      11.675552      15.934349       0.575582      23.310323 0.26579494E+03  0.55775357E+04                                 7.468087                            5.762393      -0.070193       2.023798                    0.999528      22.768533      63.761144       0.623046       0.468479      -1.023686       0.027653      -0.038125      -0.001181       0.047113       0.031839       0.008469      -0.037974       0.020139       0.316420      -0.092650      -0.021012       0.113662              8.332748       9.231073      -1.216387      -0.626266      10.950777       1.729793       4.816396          -0.000000
          101              C       5.806078       3.148970      23.047094       0.078225      24.440987 0.36049016E+03  0.81885713E+04                                 7.640716                            6.594985      -0.201305       1.954307                    0.997632      27.214034      80.089530       0.595972       0.452445      -1.029474      -0.011607      -0.003305       0.042382       0.044067       0.018775      -0.004433       0.011328       0.049531       0.002802      -0.035587       0.004964       0.030623              7.997593       5.293547      -1.581668      -0.398117      10.005109      -0.563919       8.694123           0.000003
          102              C       5.494524       4.442845      22.694830      -0.131007      28.762525 0.44827230E+03  0.10675835E+05                                 8.320039                            7.217106      -0.091556       1.960986                    0.998150      29.351361      86.397766       0.590243       0.435728      -1.046694      -0.008853       0.007851       0.010726       0.015970       0.013213       0.004195      -0.008090       0.034635       0.009875      -0.026185       0.005921       0.020264              8.739379       5.856428      -2.237586      -0.634243      11.383486       0.278689       8.978221          -0.000003
          103              C       5.118017       5.350543      23.669178       0.015267      30.538738 0.44610323E+03  0.10530210E+05                                 8.592973                            7.130424      -0.110019       1.981967                    0.998838      27.119873      77.508608       0.607125       0.427392      -1.059861       0.010932      -0.037813       0.004605       0.039630       0.018546      -0.000428       0.004150       0.025724       0.040371      -0.029647       0.012978       0.016669              9.357081       5.980616      -2.790889      -0.390120      13.654704      -0.452102       8.435922          -0.000003
          104              C       5.048900       4.904815      -0.007495      -0.150506      28.791611 0.46590181E+03  0.11202886E+05                                 8.294607                            7.340518      -0.072154       1.956868                    0.998464      29.996401      88.713573       0.587327       0.433701      -1.047946       0.004036       0.001311      -0.013425       0.014079       0.012794       0.006758       0.016367       0.026285      -0.011732      -0.025254      -0.000905       0.026159              8.516390       5.692021      -1.831133      -0.349669      11.206766      -0.952250       8.650384          -0.000011
          105              C       5.381006       3.582067       0.257328       0.070213      24.661169 0.35881918E+03  0.81132782E+04                                 7.565559                            6.490901       0.019785       2.021212                    0.998724      27.003659      78.404832       0.615205       0.440317      -1.040052       0.005228      -0.019241      -0.043452       0.047809       0.022718       0.007320       0.001752       0.046796       0.022042      -0.036316       0.005059       0.031257              7.881489       5.136942      -1.719536      -0.640911      10.112555      -0.476202       8.394972          -0.000009
          106              C       4.756600       6.770738      23.319412       0.568083      21.154312 0.26197969E+03  0.55040799E+04                                 7.075732                            5.760610      -0.097520       2.015437                    0.999435      23.106928      65.774099       0.613746       0.475008      -1.015250       0.003490       0.047898      -0.010001       0.049055       0.049770      -0.001531       0.026957       0.157091      -0.047834      -0.093917      -0.007363       0.101280              7.724885       4.982779      -2.041233      -0.211947      10.849033       0.131356       7.342842          -0.000002
          107              C       2.357485      14.521355       0.337275       0.074522      24.479273 0.36432137E+03  0.83109562E+04                                 7.660405                            6.643183      -0.284492       1.920634                    0.997875      27.633086      81.928876       0.591072       0.454254      -1.026782      -0.006597       0.002236       0.049019       0.049511      -0.000519      -0.001061      -0.016110       0.058130       0.017907      -0.037969       0.011830       0.026139              7.980124       4.963989      -0.796924      -0.580722      10.640984       0.481267       8.335400          -0.000006
          108              C       2.590302      13.225676       0.019987      -0.147368      28.595765 0.45305182E+03  0.10845314E+05                                 8.302203                            7.265245      -0.161091       1.930366                    0.998078      30.036629      89.367466       0.585636       0.436902      -1.043386       0.004954      -0.011136       0.016810       0.020763       0.014698       0.001878       0.001932       0.044813       0.029412      -0.031741       0.009403       0.022338              8.607423       5.231877      -0.811187      -0.548724      12.272917       0.177650       8.317475          -0.000015
          109              C       2.544549      12.254819       1.009325      -0.006587      32.294267 0.46485000E+03  0.11083446E+05                                 8.919765                            7.260672      -0.127405       1.968027                    0.998904      27.636273      79.316907       0.604049       0.425277      -1.061442      -0.004557       0.050820       0.003833       0.051168       0.003510       0.003137      -0.006329       0.056483       0.024701      -0.033592       0.008777       0.024816              9.956518       5.482353      -1.166906      -0.969724      15.617893       1.508710       8.769309          -0.000014
          110              C       2.278477      12.682501       2.310955      -0.145620      28.836147 0.46508820E+03  0.11176161E+05                                 8.306365                            7.333534      -0.093400       1.949689                    0.998711      29.971856      88.553684       0.587796       0.433633      -1.048200       0.005471       0.005746      -0.003164       0.008542      -0.006433       0.004867      -0.013931       0.055820       0.029478      -0.037353       0.010673       0.026680              8.607487       5.347178      -0.658298      -0.801685      11.335674       1.621578       9.139609          -0.000008
          111              C       2.076678      14.043145       2.535805       0.086883      24.177844 0.35445610E+03  0.79929927E+04                                 7.506255                            6.479624      -0.050858       2.004165                    0.998578      26.739923      77.624407       0.611492       0.444190      -1.037409       0.001460       0.012369      -0.039362       0.041285       0.013569       0.004339      -0.005336       0.064913       0.024974      -0.040108       0.008637       0.031470              7.849775       4.717509      -0.559836      -0.707677       9.857733       0.558455       8.974084          -0.000003
          112              C       2.768231      10.798533       0.714522       0.651407      20.874780 0.24487419E+03  0.50709875E+04                                 7.126038                            5.658736      -0.203109       2.002080                    0.999022      22.141561      63.075585       0.603156       0.490374      -1.004738       0.030268      -0.083343      -0.013831       0.089741      -0.002177       0.066571      -0.006618       0.129298      -0.045104      -0.059871      -0.048428       0.108299              7.854532       5.232148      -0.493867      -1.759341      11.325584       0.777576       7.005864          -0.000024
          113              C       2.957466       2.733920       3.894896       0.087120      26.726263 0.35065009E+03  0.78999016E+04                                 8.072421                            6.468931      -0.110258       1.983103                    0.998856      26.856022      78.379923       0.607486       0.447530      -1.033626       0.045427       0.015366       0.012683       0.049604       0.020452      -0.007532       0.007765       0.001318       0.128961      -0.043312      -0.001031       0.044343              8.769628      10.490599      -0.837301       1.514632      10.708192      -1.204928       5.110094          -0.000010
          114              C       2.239330       3.863579       3.657555      -0.145918      31.040964 0.43443767E+03  0.10263833E+05                                 8.699085                            7.055348       0.002522       1.983073                    0.999163      29.468155      86.346686       0.603369       0.429676      -1.050541       0.009353       0.013184       0.001273       0.016215       0.000381      -0.000424       0.007171       0.030175       0.079348      -0.029242       0.001863       0.027378              9.371961      10.308290      -0.831456       1.532710      12.231275      -1.387707       5.576319          -0.000021
          115              C       2.848822       5.092490       3.727508       0.027318      31.953889 0.40936490E+03  0.94165223E+04                                 8.744405                            6.755644       0.139946       2.064497                    0.999315      26.207781      72.896438       0.636901       0.418075      -1.070366       0.011630      -0.029326       0.016519       0.035611       0.011163      -0.014161       0.006761       0.026275       0.063189      -0.030387       0.001641       0.028746              9.796921      10.941037      -2.240323       1.686567      13.051378      -1.674883       5.398348          -0.000023
          116              C       4.211256       5.074444       3.957355      -0.152047      30.191446 0.42201018E+03  0.98590088E+04                                 8.407222                            6.863823       0.215811       2.047775                    0.999760      29.089083      83.669370       0.626261       0.418640      -1.061594      -0.012156      -0.008891      -0.000408       0.015066       0.018400      -0.008524       0.010464      -0.006437       0.042198      -0.029739       0.010850       0.018889              8.978669      10.963464      -1.337722       1.370124      10.573716      -1.311049       5.398827          -0.000033
          117              C       4.867040       3.892452       4.174709       0.082634      25.017605 0.32529028E+03  0.71610644E+04                                 7.557792                            6.110384       0.215213       2.090282                    0.999578      26.111740      74.268226       0.646401       0.430425      -1.048299      -0.034694      -0.026308      -0.001657       0.043573       0.014812      -0.009399       0.004649       0.035691       0.096886      -0.040142       0.005187       0.034955              8.092689       9.624775      -0.338343       1.050057       9.754808      -1.030288       4.898485          -0.000020
          118              C       2.102794       6.370124       3.442699       0.575581      23.310435 0.26579619E+03  0.55775732E+04                                 7.468128                            5.762418      -0.070212       2.023791                    0.999528      22.768643      63.761698       0.623042       0.468481      -1.023684      -0.027653       0.038126      -0.001185       0.047113       0.031838      -0.008468       0.037974       0.020139       0.316423      -0.092649      -0.021014       0.113663              8.332802       9.231132      -1.216407       0.626273      10.950855      -1.729805       4.816420          -0.000016
          119              C       5.806078       3.148970      14.427856       0.078225      24.440981 0.36049015E+03  0.81885710E+04                                 7.640716                            6.594986      -0.201306       1.954307                    0.997632      27.214027      80.089507       0.595972       0.452445      -1.029474      -0.011607      -0.003305      -0.042382       0.044067       0.018775       0.004433      -0.011328       0.049531       0.002803      -0.035588       0.004964       0.030623              7.997593       5.293548      -1.581668       0.398117      10.005108       0.563919       8.694121           0.000011
          120              C       5.494524       4.442845      14.780120      -0.131005      28.762485 0.44827154E+03  0.10675813E+05                                 8.320031                            7.217100      -0.091555       1.960987                    0.998150      29.351331      86.397648       0.590243       0.435728      -1.046694      -0.008853       0.007851      -0.010726       0.015970       0.013213      -0.004195       0.008090       0.034635       0.009874      -0.026185       0.005921       0.020263              8.739370       5.856423      -2.237584       0.634242      11.383474      -0.278689       8.978213           0.000006
          121              C       5.118017       5.350543      13.805772       0.015266      30.538746 0.44610343E+03  0.10530216E+05                                 8.592975                            7.130426      -0.110018       1.981967                    0.998839      27.119878      77.508627       0.607124       0.427392      -1.059861       0.010931      -0.037813      -0.004605       0.039629       0.018546       0.000428      -0.004150       0.025724       0.040371      -0.029647       0.012978       0.016669              9.357083       5.980618      -2.790890       0.390121      13.654708       0.452101       8.435923           0.000005
          122              C       5.048900       4.904815      12.499145      -0.150506      28.791594 0.46590154E+03  0.11202877E+05                                 8.294603                            7.340515      -0.072153       1.956869                    0.998464      29.996388      88.713518       0.587328       0.433701      -1.047946       0.004036       0.001311       0.013424       0.014079       0.012794      -0.006758      -0.016367       0.026285      -0.011731      -0.025254      -0.000905       0.026158              8.516386       5.692019      -1.831132       0.349669      11.206760       0.952248       8.650380           0.000001
          123              C       5.381006       3.582067      12.234322       0.070214      24.661140 0.35881867E+03  0.81132632E+04                                 7.565551                            6.490895       0.019788       2.021213                    0.998724      27.003631      78.404714       0.615205       0.440317      -1.040052       0.005228      -0.019241       0.043452       0.047808       0.022718      -0.007320      -0.001752       0.046796       0.022042      -0.036316       0.005059       0.031257              7.881482       5.136937      -1.719534       0.640910      10.112545       0.476201       8.394964           0.000003
          124              C       4.756600       6.770738      14.155538       0.568082      21.154311 0.26197969E+03  0.55040796E+04                                 7.075732                            5.760610      -0.097522       2.015436                    0.999435      23.106925      65.774086       0.613746       0.475008      -1.015250       0.003490       0.047897       0.010000       0.049055       0.049770       0.001531      -0.026957       0.157091      -0.047834      -0.093917      -0.007363       0.101280              7.724885       4.982779      -2.041233       0.211947      10.849034      -0.131356       7.342842           0.000005
          125              C       2.357485      14.521355      12.154375       0.074524      24.479253 0.36432104E+03  0.83109466E+04                                 7.660401                            6.643181      -0.284491       1.920635                    0.997875      27.633064      81.928796       0.591072       0.454254      -1.026782      -0.006597       0.002236      -0.049019       0.049511      -0.000519       0.001061       0.016109       0.058130       0.017906      -0.037969       0.011830       0.026139              7.980121       4.963987      -0.796923       0.580722      10.640979      -0.481265       8.335396           0.000003
          126              C       2.590302      13.225676      12.471663      -0.147367      28.595773 0.45305204E+03  0.10845320E+05                                 8.302204                            7.265247      -0.161092       1.930365                    0.998078      30.036641      89.367516       0.585636       0.436902      -1.043386       0.004954      -0.011135      -0.016810       0.020763       0.014698      -0.001878      -0.001932       0.044813       0.029413      -0.031740       0.009403       0.022337              8.607424       5.231879      -0.811187       0.548724      12.272917      -0.177647       8.317477          -0.000007
          127              C       2.544549      12.254819      11.482325      -0.006587      32.294310 0.46485075E+03  0.11083470E+05                                 8.919775                            7.260679      -0.127407       1.968026                    0.998904      27.636306      79.317049       0.604048       0.425277      -1.061442      -0.004557       0.050821      -0.003833       0.051168       0.003510      -0.003137       0.006329       0.056483       0.024700      -0.033592       0.008776       0.024816              9.956529       5.482358      -1.166907       0.969726      15.617910      -1.508712       8.769319          -0.000008
          128              C       2.278477      12.682501      10.180695      -0.145620      28.836203 0.46508941E+03  0.11176199E+05                                 8.306378                            7.333545      -0.093403       1.949688                    0.998711      29.971911      88.553922       0.587795       0.433633      -1.048200       0.005471       0.005747       0.003164       0.008542      -0.006433      -0.004867       0.013931       0.055819       0.029479      -0.037353       0.010673       0.026680              8.607501       5.347187      -0.658298       0.801687      11.335692      -1.621582       9.139624          -0.000002
          129              C       2.076678      14.043145       9.955845       0.086885      24.177833 0.35445587E+03  0.79929861E+04                                 7.506253                            6.479622      -0.050856       2.004166                    0.998578      26.739911      77.624363       0.611492       0.444190      -1.037409       0.001460       0.012369       0.039362       0.041285       0.013569      -0.004339       0.005335       0.064913       0.024972      -0.040107       0.008637       0.031471              7.849773       4.717507      -0.559836       0.707677       9.857731      -0.558456       8.974080           0.000003
          130              C       2.768231      10.798533      11.777128       0.651407      20.874821 0.24487478E+03  0.50710026E+04                                 7.126043                            5.658740      -0.203105       2.002081                    0.999022      22.141594      63.075686       0.603156       0.490373      -1.004738       0.030268      -0.083343       0.013831       0.089741      -0.002177      -0.066571       0.006618       0.129297      -0.045104      -0.059871      -0.048428       0.108299              7.854538       5.232152      -0.493868       1.759342      11.325594      -0.777579       7.005868          -0.000016
          131              C       2.957466       2.733920       8.596754       0.087121      26.726234 0.35064959E+03  0.78998870E+04                                 8.072413                            6.468924      -0.110255       1.983105                    0.998856      26.856000      78.379824       0.607486       0.447530      -1.033626       0.045427       0.015366      -0.012683       0.049604       0.020452       0.007532      -0.007765       0.001318       0.128962      -0.043312      -0.001031       0.044344              8.769619      10.490587      -0.837299      -1.514630      10.708183       1.204926       5.110089          -0.000003
          132              C       2.239330       3.863579       8.834095      -0.145918      31.040946 0.43443735E+03  0.10263823E+05                                 8.699081                            7.055345       0.002524       1.983074                    0.999163      29.468140      86.346618       0.603370       0.429676      -1.050541       0.009353       0.013184      -0.001273       0.016215       0.000381       0.000424      -0.007171       0.030175       0.079349      -0.029242       0.001863       0.027378              9.371957      10.308283      -0.831456      -1.532708      12.231272       1.387706       5.576317          -0.000013
          133              C       2.848822       5.092490       8.764142       0.027318      31.953864 0.40936454E+03  0.94165115E+04                                 8.744400                            6.755641       0.139949       2.064499                    0.999315      26.207766      72.896376       0.636901       0.418075      -1.070366       0.011630      -0.029326      -0.016519       0.035611       0.011162       0.014161      -0.006761       0.026275       0.063189      -0.030387       0.001641       0.028746              9.796915      10.941029      -2.240319      -1.686565      13.051371       1.674882       5.398345          -0.000018
          134              C       4.211256       5.074444       8.534295      -0.152047      30.191405 0.42200945E+03  0.98589870E+04                                 8.407214                            6.863817       0.215813       2.047776                    0.999760      29.089055      83.669259       0.626261       0.418640      -1.061594      -0.012156      -0.008891       0.000408       0.015066       0.018400       0.008524      -0.010465      -0.006436       0.042198      -0.029739       0.010850       0.018889              8.978660      10.963452      -1.337719      -1.370123      10.573707       1.311048       5.398822          -0.000026
          135              C       4.867040       3.892452       8.316941       0.082636      25.017571 0.32528972E+03  0.71610486E+04                                 7.557784                            6.110378       0.215216       2.090284                    0.999578      26.111711      74.268104       0.646402       0.430425      -1.048299      -0.034694      -0.026308       0.001657       0.043573       0.014812       0.009399      -0.004649       0.035691       0.096887      -0.040142       0.005186       0.034955              8.092680       9.624763      -0.338342      -1.050055       9.754797       1.030286       4.898480          -0.000014
          136              C       2.102794       6.370124       9.048951       0.575581      23.310423 0.26579603E+03  0.55775696E+04                                 7.468128                            5.762418      -0.070214       2.023791                    0.999528      22.768641      63.761711       0.623042       0.468481      -1.023684      -0.027653       0.038126       0.001185       0.047113       0.031838       0.008468      -0.037974       0.020139       0.316424      -0.092650      -0.021014       0.113664              8.332802       9.231132      -1.216405      -0.626272      10.950853       1.729805       4.816420          -0.000011
          137              C      -1.739319      14.896706       1.936206       0.078225      24.440943 0.36048908E+03  0.81885405E+04                                 7.640705                            6.594973      -0.201302       1.954308                    0.997632      27.214003      80.089400       0.595973       0.452444      -1.029475       0.011607       0.003306      -0.042383       0.044068       0.018775      -0.004433       0.011329       0.049531       0.002796      -0.035588       0.004963       0.030625              7.997583       5.293538      -1.581668      -0.398116      10.005104      -0.563924       8.694108          -0.000002
          138              C      -1.427765      13.602831       2.288470      -0.131009      28.762626 0.44827411E+03  0.10675890E+05                                 8.320058                            7.217120      -0.091549       1.960986                    0.998150      29.351451      86.398107       0.590242       0.435728      -1.046694       0.008853      -0.007852      -0.010726       0.015971       0.013213       0.004195      -0.008091       0.034636       0.009876      -0.026186       0.005922       0.020264              8.739400       5.856441      -2.237594      -0.634241      11.383523       0.278677       8.978238          -0.000009
          139              C      -1.051258      12.695133       1.314122       0.015268      30.538771 0.44610369E+03  0.10530224E+05                                 8.592978                            7.130427      -0.110019       1.981967                    0.998838      27.119894      77.508688       0.607125       0.427392      -1.059861      -0.010931       0.037814      -0.004605       0.039631       0.018545      -0.000427       0.004149       0.025723       0.040371      -0.029646       0.012978       0.016668              9.357089       5.980620      -2.790893      -0.390117      13.654720      -0.452116       8.435928          -0.000006
          140              C      -0.982141      13.140861       0.007495      -0.150505      28.791635 0.46590217E+03  0.11202896E+05                                 8.294612                            7.340521      -0.072151       1.956869                    0.998463      29.996408      88.713593       0.587327       0.433701      -1.047946      -0.004036      -0.001310       0.013425       0.014080       0.012794       0.006758       0.016367       0.026285      -0.011728      -0.025254      -0.000904       0.026158              8.516396       5.692023      -1.831133      -0.349667      11.206773      -0.952260       8.650390          -0.000011
          141              C      -1.314247      14.463609      24.725972       0.070216      24.661179 0.35881939E+03  0.81132845E+04                                 7.565563                            6.490904       0.019782       2.021211                    0.998724      27.003662      78.404857       0.615205       0.440317      -1.040052      -0.005227       0.019241       0.043453       0.047809       0.022718       0.007320       0.001752       0.046795       0.022044      -0.036316       0.005060       0.031256              7.881494       5.136945      -1.719537      -0.640909      10.112565      -0.476208       8.394972          -0.000008
          142              C      -0.689841      11.274938       1.663888       0.568085      21.154304 0.26197954E+03  0.55040781E+04                                 7.075739                            5.760614      -0.097533       2.015432                    0.999435      23.106958      65.774285       0.613744       0.475009      -1.015249      -0.003489      -0.047898       0.010002       0.049056       0.049771      -0.001531       0.026957       0.157091      -0.047836      -0.093917      -0.007363       0.101281              7.724894       4.982786      -2.041237      -0.211947      10.849050       0.131357       7.342847          -0.000006
          143              C       1.709274       3.524321      24.646025       0.074522      24.479274 0.36432122E+03  0.83109523E+04                                 7.660403                            6.643179      -0.284490       1.920634                    0.997875      27.633101      81.928928       0.591073       0.454254      -1.026782       0.006598      -0.002237      -0.049018       0.049511      -0.000519      -0.001061      -0.016110       0.058130       0.017906      -0.037969       0.011830       0.026139              7.980123       4.963986      -0.796925      -0.580723      10.640983       0.481274       8.335400          -0.000006
          144              C       1.476457       4.820000      -0.019987      -0.147368      28.595794 0.45305232E+03  0.10845329E+05                                 8.302208                            7.265249      -0.161089       1.930366                    0.998079      30.036660      89.367592       0.585636       0.436902      -1.043386      -0.004954       0.011136      -0.016809       0.020763       0.014698       0.001877       0.001932       0.044813       0.029412      -0.031741       0.009403       0.022337              8.607429       5.231880      -0.811190      -0.548725      12.272928       0.177662       8.317480          -0.000016
          145              C       1.522210       5.790857      23.973975      -0.006588      32.294288 0.46485048E+03  0.11083458E+05                                 8.919761                            7.260670      -0.127399       1.968029                    0.998904      27.636278      79.316862       0.604050       0.425277      -1.061443       0.004558      -0.050820      -0.003833       0.051168       0.003510       0.003136      -0.006329       0.056481       0.024703      -0.033592       0.008777       0.024815              9.956511       5.482350      -1.166905      -0.969722      15.617883       1.508714       8.769300          -0.000012
          146              C       1.788282       5.363175      22.672345      -0.145615      28.835995 0.46508515E+03  0.11176064E+05                                 8.306328                            7.333504      -0.093384       1.949696                    0.998711      29.971698      88.552988       0.587798       0.433633      -1.048201      -0.005471      -0.005747       0.003163       0.008542      -0.006434       0.004867      -0.013931       0.055819       0.029487      -0.037355       0.010675       0.026680              8.607446       5.347156      -0.658295      -0.801680      11.335612       1.621579       9.139571          -0.000002
          147              C       1.990081       4.002531      22.447495       0.086887      24.177785 0.35445519E+03  0.79929660E+04                                 7.506242                            6.479616      -0.050861       2.004166                    0.998578      26.739864      77.624173       0.611492       0.444190      -1.037409      -0.001460      -0.012368       0.039362       0.041285       0.013569       0.004339      -0.005338       0.064911       0.024977      -0.040108       0.008639       0.031469              7.849759       4.717502      -0.559834      -0.707675       9.857702       0.558458       8.974072           0.000003
          148              C       1.298528       7.247143      24.268778       0.651406      20.874792 0.24487437E+03  0.50709912E+04                                 7.126038                            5.658737      -0.203113       2.002079                    0.999022      22.141553      63.075529       0.603156       0.490373      -1.004738      -0.030267       0.083343       0.013832       0.089741      -0.002177       0.066571      -0.006619       0.129300      -0.045102      -0.059872      -0.048427       0.108300              7.854531       5.232147      -0.493866      -1.759340      11.325583       0.777574       7.005863          -0.000020
          149              C       1.109293      15.311756      21.088404       0.087117      26.726171 0.35064881E+03  0.78998613E+04                                 8.072388                            6.468908      -0.110242       1.983109                    0.998856      26.855940      78.379491       0.607489       0.447529      -1.033627      -0.045425      -0.015365      -0.012687       0.049603       0.020450      -0.007532       0.007766       0.001319       0.128959      -0.043311      -0.001032       0.044343              8.769588      10.490548      -0.837295       1.514624      10.708141      -1.204922       5.110076          -0.000005
          150              C       1.827429      14.182097      21.325745      -0.145922      31.040852 0.43443601E+03  0.10263780E+05                                 8.699055                            7.055329       0.002530       1.983076                    0.999163      29.468080      86.346310       0.603371       0.429675      -1.050542      -0.009350      -0.013185      -0.001279       0.016214       0.000381      -0.000425       0.007171       0.030173       0.079349      -0.029241       0.001862       0.027379              9.371924      10.308247      -0.831448       1.532702      12.231221      -1.387700       5.576305          -0.000014
          151              C       1.217937      12.953186      21.255792       0.027311      31.953757 0.40936356E+03  0.94164809E+04                                 8.744375                            6.755631       0.139949       2.064498                    0.999315      26.207729      72.896182       0.636902       0.418075      -1.070367      -0.011627       0.029323      -0.016523       0.035610       0.011163      -0.014162       0.006760       0.026277       0.063195      -0.030389       0.001641       0.028748              9.796876      10.940983      -2.240294       1.686555      13.051312      -1.674871       5.398335          -0.000012
          152              C      -0.144497      12.971232      21.025945      -0.152050      30.191292 0.42200805E+03  0.98589407E+04                                 8.407180                            6.863798       0.215824       2.047780                    0.999760      29.088982      83.668840       0.626263       0.418639      -1.061595       0.012155       0.008889       0.000403       0.015064       0.018400      -0.008523       0.010464      -0.006434       0.042197      -0.029738       0.010849       0.018889              8.978617      10.963399      -1.337705       1.370114      10.573645      -1.311039       5.398806          -0.000019
          153              C      -0.800281      14.153224      20.808591       0.082635      25.017367 0.32528672E+03  0.71609604E+04                                 7.557725                            6.110337       0.215237       2.090293                    0.999578      26.111540      74.267314       0.646407       0.430423      -1.048301       0.034693       0.026308       0.001653       0.043571       0.014812      -0.009399       0.004650       0.035688       0.096884      -0.040140       0.005186       0.034955              8.092612       9.624686      -0.338333       1.050046       9.754704      -1.030274       4.898446          -0.000012
          154              C       1.963965      11.675552      21.540601       0.575580      23.310329 0.26579502E+03  0.55775384E+04                                 7.468092                            5.762396      -0.070198       2.023797                    0.999528      22.768541      63.761196       0.623045       0.468480      -1.023686       0.027653      -0.038125       0.001182       0.047112       0.031839      -0.008469       0.037974       0.020139       0.316422      -0.092650      -0.021013       0.113663              8.332754       9.231079      -1.216388       0.626266      10.950784      -1.729794       4.816399          -0.000005
          155              C       1.083479       4.074714      18.737475       0.060367      26.305118 0.35927977E+03  0.80954033E+04                                 7.834663                            6.439035       0.197402       2.077207                    0.999445      26.717785      76.482048       0.628146       0.432753      -1.048554      -0.033842      -0.024480       0.000000       0.041768       0.022388      -0.000000       0.000000       0.030982       0.073716      -0.039511       0.014939       0.024572              8.346246      10.954117      -0.226389      -0.000000       8.975725       0.000000       5.108896           0.000010
          156              C       0.302268       5.240464      18.737475      -0.150014      30.176418 0.43753642E+03  0.10312792E+05                                 8.377921                            6.957679       0.220266       2.046826                    0.999671      29.343993      84.732350       0.626323       0.414902      -1.064151      -0.010591      -0.001605      -0.000000       0.010712       0.009117       0.000000      -0.000000      -0.014514       0.057398      -0.021219       0.002086       0.019133              8.868118      12.238149      -1.148458      -0.000000       9.042242       0.000000       5.323964           0.000003
          157              C       6.035621       5.150236      18.737475       0.042140      31.939575 0.44088900E+03  0.10341764E+05                                 8.765201                            7.034230       0.085603       2.038713                    0.999440      26.758896      75.403934       0.620448       0.420858      -1.067533       0.023920      -0.025744      -0.000000       0.035142       0.030552       0.000000      -0.000000       0.011274       0.151836      -0.056374       0.005762       0.050612              9.477788      12.258238      -1.958103      -0.000000      10.846083       0.000000       5.329042          -0.000013
          158              C       5.489613       3.874407      18.737475      -0.169493      32.011310 0.47562604E+03  0.11492016E+05                                 8.853400                            7.364493      -0.025537       1.957982                    0.999536      30.542704      90.446848       0.592822       0.427613      -1.052013       0.001608       0.013177       0.000000       0.013275      -0.000626       0.000000      -0.000000       0.026266       0.113848      -0.032122      -0.005827       0.037949              9.348684      11.622208      -0.880059       0.000000      10.776771       0.000000       5.647072          -0.000002
          159              C       6.349652       2.789862      18.737475       0.058023      27.155095 0.36281979E+03  0.82280391E+04                                 8.049321                            6.500940       0.031508       2.013934                    0.999639      27.390723      79.694820       0.618312       0.436810      -1.041939       0.045555       0.023987       0.000000       0.051484       0.025051       0.000000      -0.000000      -0.011812       0.121080      -0.045918       0.005558       0.040360              8.667750      11.634838      -0.827869      -0.000000       9.493125       0.000000       4.875288           0.000006
          160              C       5.114017       6.388169      18.737475       0.569588      22.722494 0.27404048E+03  0.58632683E+04                                 7.546759                            6.021142      -0.563687       1.861318                    0.996662      24.207651      71.135742       0.577041       0.496106      -0.997317      -0.031475       0.041390       0.000000       0.051998       0.006573       0.000000       0.000000       0.008098       0.374597      -0.070153      -0.054712       0.124866              8.061718       9.942631      -0.340834      -0.000000       9.147026      -0.000000       5.095497          -0.000017
          161              C       2.983280      13.970962       6.245825       0.060373      26.305226 0.35928110E+03  0.80954433E+04                                 7.834691                            6.439051       0.197385       2.077201                    0.999445      26.717862      76.482398       0.628144       0.432753      -1.048553       0.033842       0.024481      -0.000002       0.041769       0.022385       0.000000       0.000000       0.030981       0.073727      -0.039510       0.014935       0.024576              8.346284      10.954179      -0.226400       0.000000       8.975763      -0.000001       5.108910           0.000004
          162              C       3.764491      12.805212       6.245825      -0.150010      30.176722 0.43754143E+03  0.10312944E+05                                 8.377991                            6.957728       0.220256       2.046821                    0.999671      29.344178      84.733159       0.626319       0.414903      -1.064150       0.010594       0.001605      -0.000002       0.010715       0.009114       0.000000       0.000001      -0.014516       0.057413      -0.021219       0.002082       0.019138              8.868202      12.238295      -1.148499       0.000000       9.042309      -0.000000       5.324003          -0.000000
          163              C      -1.968862      12.895440       6.245825       0.042147      31.939669 0.44088949E+03  0.10341784E+05                                 8.765234                            7.034244       0.085586       2.038709                    0.999440      26.758925      75.404181       0.620446       0.420859      -1.067532      -0.023922       0.025745      -0.000002       0.035144       0.030555       0.000000       0.000000       0.011274       0.151849      -0.056379       0.005762       0.050616              9.477838      12.258319      -1.958138       0.000000      10.846145      -0.000000       5.329051          -0.000015
          164              C      -1.422854      14.171269       6.245825      -0.169483      32.011271 0.47562507E+03  0.11491988E+05                                 8.853396                            7.364488      -0.025547       1.957979                    0.999536      30.542675      90.446779       0.592822       0.427614      -1.052013      -0.001607      -0.013177      -0.000002       0.013275      -0.000626       0.000000       0.000000       0.026261       0.113857      -0.032122      -0.005831       0.037952              9.348684      11.622212      -0.880058       0.000000      10.776776      -0.000001       5.647065          -0.000006
          165              C      -2.282893      15.255814       6.245825       0.058030      27.154975 0.36281779E+03  0.82279797E+04                                 8.049293                            6.500920       0.031511       2.013937                    0.999639      27.390593      79.694281       0.618314       0.436810      -1.041940      -0.045555      -0.023987      -0.000001       0.051484       0.025050      -0.000000       0.000000      -0.011812       0.121088      -0.045918       0.005555       0.040363              8.667723      11.634798      -0.827872       0.000000       9.493101      -0.000000       4.875270           0.000003
          166              C      -1.047258      11.657507       6.245825       0.569611      22.722330 0.27403805E+03  0.58632168E+04                                 7.546768                            6.021144      -0.563733       1.861303                    0.996662      24.207798      71.136713       0.577036       0.496111      -0.997313       0.031475      -0.041392      -0.000002       0.052000       0.006571      -0.000000       0.000000       0.008099       0.374590      -0.070150      -0.054713       0.124863              8.061733       9.942658      -0.340849       0.000000       9.147033       0.000000       5.095508          -0.000021
          167              I       4.090062      17.513329      14.719411      -0.272775     495.056192 0.21559280E+05  0.12215229E+07                                37.435270                           35.553333       1.495689       1.851944                    0.999782     162.340652     528.935477       0.491678       0.219866      -1.374675      -0.112037      -0.038134       0.132180       0.177420       0.036748      -0.044971      -0.022441       0.097940       0.129981      -0.083357      -0.008032       0.091389             39.835584      42.458452       2.281858       3.841082      28.139238      -2.601363      48.909063          -0.000104
          168              I       3.507877       1.025897      16.744057      -0.253734     487.151471 0.20648451E+05  0.11553746E+07                                36.847788                           34.743590       1.607733       1.888887                    0.999671     159.053265     512.114797       0.499318       0.219227      -1.378039       0.153849       0.060294       0.036399       0.169203       0.079525      -0.004243      -0.009739       0.052034       0.135247      -0.106406       0.041099       0.065307             39.701427      38.051811       5.139058      -1.949189      28.844091      -2.913387      52.208378          -0.000036
          169              I      -0.023303       0.532347       2.227761      -0.272786     495.057062 0.21559329E+05  0.12215264E+07                                37.435312                           35.553372       1.495696       1.851945                    0.999782     162.340759     528.935963       0.491678       0.219866      -1.374675       0.112040       0.038128       0.132171       0.177415       0.036753       0.044968       0.022424       0.097924       0.129975      -0.083349      -0.008029       0.091378             39.835628      42.458502       2.281841      -3.841130      28.139280       2.601408      48.909104          -0.000147
          170              I       0.558882      17.019779       4.252407      -0.253734     487.151103 0.20648443E+05  0.11553741E+07                                36.847778                           34.743593       1.607721       1.888884                    0.999671     159.053121     512.114332       0.499318       0.219227      -1.378039      -0.153848      -0.060294       0.036386       0.169200       0.079522       0.004255       0.009757       0.052060       0.135265      -0.106411       0.041089       0.065322             39.701395      38.051809       5.139081       1.949216      28.844166       2.913391      52.208211          -0.000064
          171              I      -0.023303       0.532347      10.263889      -0.272781     495.054932 0.21559208E+05  0.12215178E+07                                37.435199                           35.553269       1.495701       1.851947                    0.999782     162.340406     528.934290       0.491679       0.219866      -1.374675       0.112040       0.038130      -0.132170       0.177415       0.036754      -0.044967      -0.022425       0.097926       0.129973      -0.083351      -0.008027       0.091378             39.835502      42.458354       2.281826       3.841122      28.139206      -2.601407      48.908947          -0.000110
          172              I       0.558882      17.019779       8.239243      -0.253734     487.150745 0.20648424E+05  0.11553727E+07                                36.847760                           34.743577       1.607721       1.888884                    0.999671     159.053046     512.114006       0.499318       0.219227      -1.378039      -0.153848      -0.060292      -0.036392       0.169200       0.079521      -0.004250      -0.009755       0.052060       0.135279      -0.106413       0.041096       0.065317             39.701375      38.051781       5.139080      -1.949226      28.844156      -2.913398      52.208190          -0.000045
          173              I       4.090062      17.513329      22.755539      -0.272775     495.054581 0.21559189E+05  0.12215164E+07                                37.435185                           35.553256       1.495696       1.851946                    0.999782     162.340390     528.934234       0.491679       0.219866      -1.374675      -0.112037      -0.038137      -0.132176       0.177418       0.036751       0.044968       0.022439       0.097926       0.129977      -0.083352      -0.008032       0.091384             39.835489      42.458319       2.281842      -3.841079      28.139180       2.601368      48.908968          -0.000138
          174              I       3.507877       1.025897      20.730893      -0.253732     487.150026 0.20648373E+05  0.11553690E+07                                36.847713                           34.743523       1.607735       1.888888                    0.999671     159.053024     512.113678       0.499319       0.219227      -1.378039       0.153848       0.060294      -0.036399       0.169202       0.079524       0.004242       0.009742       0.052036       0.135249      -0.106407       0.041099       0.065308             39.701343      38.051718       5.139048       1.949194      28.844040       2.913382      52.208269          -0.000055
          175              I       4.063386      16.987658      18.737475      -0.257026     458.791839 0.18446206E+05  0.10077625E+07                                35.717091                           33.003905       1.662666       1.897359                    0.999759     160.025290     516.297254       0.506291       0.221439      -1.368706      -0.190025       0.051045       0.000001       0.196761       0.038327      -0.000001      -0.000000       0.271403       0.282230      -0.188049       0.093972       0.094077             38.749144      44.340613       3.767631      -0.000006      24.810406      -0.000002      47.096412          -0.000074
          176              I       0.003373       1.058018       6.245825      -0.257017     458.797509 0.18446492E+05  0.10077821E+07                                35.717392                           33.004167       1.662632       1.897348                    0.999759     160.026176     516.301381       0.506289       0.221439      -1.368706       0.190026      -0.051061      -0.000004       0.196766       0.038323      -0.000002       0.000000       0.271433       0.282281      -0.188071       0.093977       0.094094             38.749485      44.341076       3.767671       0.000002      24.810607      -0.000001      47.096771          -0.000076
          177              I       3.560450       0.000000      12.491650      -0.344440     550.101636 0.23135820E+05  0.13354089E+07                                40.580542                           36.678126       1.346889       1.805202                    0.999979     166.757028     550.040960       0.486649       0.218052      -1.376258      -0.000001       0.000004       0.000002       0.000004       0.035930       0.036930       0.057781      -0.011793      -0.050802      -0.062438      -0.026395       0.088834             45.493641      68.631634       0.494686     -10.928128      30.827652       9.532104      37.021637          -0.000120
          178              I       3.560450       0.000000       0.000000      -0.344431     550.100317 0.23135751E+05  0.13354039E+07                                40.580466                           36.678062       1.346897       1.805204                    0.999979     166.756895     550.040174       0.486650       0.218052      -1.376259      -0.000001       0.000001       0.000001       0.000002       0.035929      -0.036929      -0.057786      -0.011792      -0.050814      -0.062445      -0.026392       0.088836             45.493549      68.631491       0.494689      10.928101      30.827597      -9.532080      37.021559          -0.000144
          179              N      -1.686376      15.337020      11.812104      -0.153634      32.031621 0.51571458E+03  0.12543432E+05                                 8.607515                            7.504401      -0.370554       1.915069                    0.997544      27.977458      79.511329       0.614958       0.409500      -1.078028       0.040277      -0.093694      -0.027395       0.105599       0.018836       0.013978      -0.020953       0.042661       0.121852      -0.055093       0.007419       0.047674              9.087664       5.957750      -1.568594       0.712813      11.448005       0.693932       9.857237          -0.000015
          180              N       1.948289       3.071374      14.073093      -0.165140      31.600646 0.52554161E+03  0.12818032E+05                                 8.444801                            7.527439      -0.296412       1.936362                    0.997378      28.031324      79.271499       0.621117       0.404314      -1.083568      -0.013457       0.104472      -0.023192       0.107858       0.009246      -0.001640       0.019421       0.057124       0.152517      -0.058886       0.004564       0.054322              8.744568       5.510904      -0.554075       0.850423      10.977723      -0.202626       9.745077          -0.000018
          181              N      -0.203192      15.320779      16.646373      -0.153424      33.501027 0.48987737E+03  0.11717690E+05                                 8.758441                            7.235079      -0.097360       2.005118                    0.998882      27.294114      75.963060       0.639030       0.400710      -1.088073       0.057981      -0.090188      -0.011171       0.107798       0.042132       0.004397      -0.009834       0.046967       0.041236      -0.056735       0.015319       0.041416              9.441125      11.106381      -0.036815      -1.415362      11.418066       1.243048       5.798929          -0.000008
          182              N       5.753135       2.708656      24.303754      -0.153635      32.031441 0.51571120E+03  0.12543329E+05                                 8.607487                            7.504380      -0.370556       1.915071                    0.997543      27.977345      79.510931       0.614958       0.409500      -1.078028      -0.040275       0.093694      -0.027395       0.105599       0.018835      -0.013978       0.020953       0.042663       0.121851      -0.055092       0.007419       0.047673              9.087631       5.957732      -1.568587      -0.712815      11.447948      -0.693914       9.857212          -0.000019
          183              N       2.118470      14.974302       1.581443      -0.165138      31.600283 0.52553387E+03  0.12817793E+05                                 8.444740                            7.527386      -0.296401       1.936371                    0.997378      28.031080      79.270595       0.621119       0.404314      -1.083568       0.013458      -0.104471      -0.023191       0.107857       0.009247       0.001640      -0.019420       0.057125       0.152514      -0.058886       0.004565       0.054321              8.744504       5.510867      -0.554068      -0.850416      10.977635       0.202605       9.745010          -0.000026
          184              N       4.269951       2.724897       4.154723      -0.153421      33.501301 0.48988192E+03  0.11717830E+05                                 8.758490                            7.235112      -0.097374       2.005110                    0.998882      27.294280      75.963709       0.639028       0.400710      -1.088072      -0.057981       0.090190      -0.011175       0.107800       0.042132      -0.004397       0.009833       0.046965       0.041234      -0.056733       0.015317       0.041415              9.441185      11.106445      -0.036822       1.415372      11.418153      -1.243060       5.798957          -0.000013
          185              N       5.753135       2.708656      13.171196      -0.153636      32.031388 0.51571024E+03  0.12543300E+05                                 8.607479                            7.504374      -0.370557       1.915072                    0.997543      27.977310      79.510809       0.614958       0.409501      -1.078028      -0.040275       0.093694       0.027395       0.105599       0.018835       0.013978      -0.020953       0.042663       0.121851      -0.055093       0.007419       0.047673              9.087623       5.957728      -1.568585       0.712814      11.447937       0.693912       9.857203          -0.000013
          186              N       2.118470      14.974302      10.910207      -0.165136      31.600167 0.52553145E+03  0.12817718E+05                                 8.444719                            7.527369      -0.296398       1.936373                    0.997378      28.031000      79.270291       0.621119       0.404314      -1.083568       0.013458      -0.104470       0.023191       0.107856       0.009247      -0.001640       0.019421       0.057125       0.152515      -0.058886       0.004565       0.054321              8.744482       5.510854      -0.554066       0.850414      10.977605      -0.202602       9.744988          -0.000021
          187              N       4.269951       2.724897       8.336927      -0.153421      33.501292 0.48988179E+03  0.11717825E+05                                 8.758488                            7.235111      -0.097373       2.005111                    0.998882      27.294272      75.963676       0.639028       0.400710      -1.088072      -0.057981       0.090190       0.011175       0.107800       0.042132       0.004397      -0.009833       0.046965       0.041235      -0.056733       0.015318       0.041415              9.441183      11.106442      -0.036821      -1.415372      11.418151       1.243060       5.798956          -0.000010
          188              N      -1.686376      15.337020       0.679546      -0.153635      32.031571 0.51571364E+03  0.12543403E+05                                 8.607505                            7.504394      -0.370552       1.915070                    0.997543      27.977422      79.511189       0.614958       0.409500      -1.078028       0.040276      -0.093694       0.027395       0.105599       0.018835      -0.013978       0.020953       0.042661       0.121851      -0.055092       0.007418       0.047674              9.087653       5.957744      -1.568592      -0.712813      11.447986      -0.693928       9.857229          -0.000020
          189              N       1.948289       3.071374      23.401857      -0.165139      31.600466 0.52553783E+03  0.12817915E+05                                 8.444770                            7.527413      -0.296405       1.936367                    0.997378      28.031201      79.271034       0.621118       0.404314      -1.083568      -0.013457       0.104471       0.023192       0.107857       0.009247       0.001640      -0.019421       0.057124       0.152516      -0.058886       0.004564       0.054321              8.744534       5.510885      -0.554072      -0.850420      10.977671       0.202621       9.745046          -0.000023
          190              N      -0.203192      15.320779      20.828577      -0.153425      33.501071 0.48987818E+03  0.11717714E+05                                 8.758448                            7.235084      -0.097361       2.005117                    0.998882      27.294138      75.963143       0.639030       0.400710      -1.088073       0.057981      -0.090188       0.011171       0.107798       0.042132      -0.004397       0.009833       0.046967       0.041236      -0.056734       0.015318       0.041416              9.441133      11.106389      -0.036816       1.415364      11.418077      -1.243050       5.798934          -0.000011
          191              N       0.551805       2.865653      18.737475      -0.166911      33.354949 0.48857904E+03  0.11658850E+05                                 8.648768                            7.161797       0.020847       2.035372                    0.999446      27.407403      75.761593       0.651996       0.393677      -1.094778      -0.063381       0.087090       0.000000       0.107711       0.042526      -0.000000      -0.000000       0.031656      -0.005716      -0.044423      -0.001905       0.046329              9.270820      12.249101      -0.004430      -0.000000      10.141800       0.000000       5.421558          -0.000024
          192              N       3.514954      15.180023       6.245825      -0.166902      33.354763 0.48857549E+03  0.11658742E+05                                 8.648732                            7.161767       0.020859       2.035378                    0.999446      27.407287      75.761139       0.651998       0.393677      -1.094778       0.063380      -0.087089      -0.000001       0.107711       0.042527      -0.000000       0.000000       0.031656      -0.005714      -0.044424      -0.001905       0.046329              9.270784      12.249042      -0.004429       0.000000      10.141774      -0.000001       5.421534          -0.000026
          193              O      -0.681561      10.960944       9.613574      -0.581329      32.114171 0.55411453E+03  0.13394838E+05                                 7.907808                            7.275361       0.616491       2.250281                    0.996106      27.708977      72.563456       0.707339       0.358213      -1.141892      -0.044604       0.074486      -0.016818       0.088434       0.026418      -0.007865       0.018224       0.100831       0.148426      -0.084517       0.031672       0.052846              8.014118       5.621465      -0.669292       0.137114       7.553485       1.053949      10.867404           0.000009
          194              O      -0.349665      10.480929      11.742151      -0.611525      38.090518 0.65214089E+03  0.16418878E+05                                 8.978947                            7.957467       0.202991       2.113929                    0.993716      28.413133      75.923950       0.668136       0.364116      -1.137291      -0.021337       0.043337       0.016425       0.051021       0.008225       0.016089      -0.070074       0.065875      -0.030506      -0.091822       0.037202       0.054620              9.627117       7.376999      -1.982488       0.653257      12.518424      -3.641065       8.985928           0.000002
          195              O       0.796978       7.517829      12.076927      -0.614677      39.027341 0.65711685E+03  0.16568498E+05                                 9.070330                            7.960971       0.231289       2.121683                    0.994080      28.406191      75.854578       0.671653       0.361677      -1.139694       0.003762      -0.016994       0.076813       0.078760      -0.010388      -0.011895      -0.007224       0.123028       0.060803      -0.073244       0.017384       0.055860              9.528342       7.727691      -1.711758       2.856531       9.535356      -3.749817      11.321979           0.000005
          196              O       1.610822       8.098899      14.095578      -0.627220      37.239215 0.62419304E+03  0.15566314E+05                                 8.827960                            7.767669       0.341332       2.145135                    0.996207      28.785681      76.912211       0.677556       0.362488      -1.136940      -0.083424      -0.019435      -0.032242       0.091525       0.022311      -0.030245       0.051200       0.070595       0.025900      -0.083003       0.028516       0.054487              9.272704       7.457070       1.889507       1.387903      12.928937       3.054554       7.432104           0.000013
          197              O       3.227101      11.747735      15.891877      -0.637303      33.136890 0.52805006E+03  0.12603980E+05                                 8.020032                            7.012433       0.830504       2.294235                    0.998799      28.412035      73.782173       0.734818       0.349216      -1.149903      -0.031674       0.063669       0.013296       0.072345       0.016061      -0.006312      -0.018845       0.139029       0.077483      -0.087143       0.026539       0.060604              8.474396      12.638323      -0.627328      -0.500935       6.844661       0.668660       5.940205          -0.000011
          198              O       1.333904      10.601835      15.756967      -0.608865      33.227330 0.51483928E+03  0.12223093E+05                                 8.095900                            6.965624       0.738648       2.275885                    0.997927      28.006275      72.767910       0.729990       0.353411      -1.145346      -0.029082       0.030229       0.010110       0.043148       0.068542       0.019645       0.005507      -0.088206       0.125832      -0.103952       0.035414       0.068538              8.640078       7.519143       1.975743       0.392476      12.466890       1.859198       5.934199           0.000004
          199              O       5.299568       7.963557      10.705344      -0.929292      30.730822 0.58986238E+03  0.14526371E+05                                 7.671032                            7.434422       0.060944       2.069086                    0.992456      29.331909      78.280831       0.707823       0.351378      -1.144026      -0.007224       0.005338       0.030352       0.031653      -0.000673       0.019772      -0.002941       0.051634       0.103012      -0.043097      -0.002069       0.045166              7.633773       7.926692       0.856448      -0.076039       6.757193      -0.608998       8.217432          -0.000012
          200              O       4.748320       7.084732      22.105224      -0.581320      32.113268 0.55409431E+03  0.13394220E+05                                 7.907645                            7.275215       0.616527       2.250299                    0.996105      27.708594      72.561966       0.707348       0.358211      -1.141894       0.044605      -0.074485      -0.016826       0.088434       0.026419       0.007865      -0.018225       0.100832       0.148438      -0.084520       0.031671       0.052849              8.013949       5.621356      -0.669266      -0.137109       7.553310      -1.053929      10.867181           0.000007
          201              O       4.416424       7.564747      24.233801      -0.611533      38.090617 0.65214352E+03  0.16418959E+05                                 8.978960                            7.957481       0.203005       2.113932                    0.993717      28.413191      75.924130       0.668135       0.364116      -1.137291       0.021337      -0.043338       0.016424       0.051022       0.008224      -0.016089       0.070074       0.065876      -0.030511      -0.091822       0.037203       0.054619              9.627129       7.377011      -1.982492      -0.653256      12.518450       3.641062       8.985927          -0.000006
          202              O       3.269781      10.527847      24.568577      -0.614673      39.027230 0.65711442E+03  0.16568421E+05                                 9.070314                            7.960956       0.231282       2.121681                    0.994080      28.406138      75.854401       0.671653       0.361677      -1.139694      -0.003762       0.016991       0.076812       0.078758      -0.010388       0.011894       0.007224       0.123026       0.060806      -0.073244       0.017386       0.055858              9.528323       7.727677      -1.711752      -2.856528       9.535328       3.749804      11.321965          -0.000006
          203              O       2.455937       9.946777       1.603928      -0.627228      37.239576 0.62420078E+03  0.15566559E+05                                 8.828027                            7.767726       0.341319       2.145129                    0.996207      28.785802      76.912728       0.677553       0.362489      -1.136940       0.083425       0.019432      -0.032245       0.091526       0.022311       0.030244      -0.051199       0.070593       0.025890      -0.083002       0.028517       0.054485              9.272779       7.457128       1.889525      -1.387915      12.929059      -3.054577       7.432152          -0.000007
          204              O       0.839658       6.297941       3.400227      -0.637302      33.137462 0.52806117E+03  0.12604318E+05                                 8.020143                            7.012521       0.830465       2.294220                    0.998799      28.412205      73.782948       0.734811       0.349217      -1.149901       0.031676      -0.063667       0.013286       0.072342       0.016062       0.006316       0.018846       0.139031       0.077477      -0.087143       0.026536       0.060608              8.474520      12.638520      -0.627343       0.500945       6.844765      -0.668673       5.940276          -0.000039
          205              O       2.732855       7.443841       3.265317      -0.608863      33.227791 0.51484773E+03  0.12223350E+05                                 8.095998                            6.965700       0.738611       2.275873                    0.997927      28.006365      72.768438       0.729983       0.353413      -1.145344       0.029080      -0.030230       0.010103       0.043146       0.068542      -0.019646      -0.005509      -0.088205       0.125830      -0.103951       0.035411       0.068540              8.640189       7.519240       1.975769      -0.392481      12.467068      -1.859229       5.934260          -0.000026
          206              O      -1.232809      10.082119      23.196994      -0.929291      30.730714 0.58985947E+03  0.14526280E+05                                 7.671010                            7.434401       0.060949       2.069088                    0.992456      29.331858      78.280612       0.707824       0.351378      -1.144026       0.007222      -0.005342       0.030350       0.031652      -0.000673      -0.019770       0.002941       0.051632       0.103017      -0.043098      -0.002068       0.045166              7.633750       7.926663       0.856444       0.076046       6.757172       0.608997       8.217417          -0.000018
          207              O       4.748320       7.084732      15.369726      -0.581319      32.113182 0.55409240E+03  0.13394162E+05                                 7.907631                            7.275203       0.616527       2.250300                    0.996105      27.708548      72.561810       0.707348       0.358211      -1.141894       0.044605      -0.074485       0.016827       0.088435       0.026419      -0.007865       0.018225       0.100832       0.148438      -0.084520       0.031670       0.052850              8.013935       5.621347      -0.669264       0.137109       7.553296       1.053926      10.867163           0.000016
          208              O       4.416424       7.564747      13.241149      -0.611534      38.090636 0.65214398E+03  0.16418974E+05                                 8.978962                            7.957484       0.203007       2.113933                    0.993717      28.413201      75.924163       0.668135       0.364116      -1.137292       0.021337      -0.043339      -0.016423       0.051022       0.008224       0.016089      -0.070073       0.065876      -0.030510      -0.091821       0.037202       0.054619              9.627132       7.377013      -1.982493       0.653256      12.518455      -3.641063       8.985928           0.000004
          209              O       3.269781      10.527847      12.906373      -0.614669      39.027190 0.65711348E+03  0.16568392E+05                                 9.070307                            7.960950       0.231279       2.121681                    0.994080      28.406119      75.854340       0.671654       0.361677      -1.139694      -0.003762       0.016990      -0.076811       0.078758      -0.010389      -0.011894      -0.007224       0.123026       0.060806      -0.073244       0.017386       0.055858              9.528317       7.727673      -1.711751       2.856527       9.535320      -3.749802      11.321957           0.000004
          210              O       2.455937       9.946777      10.887722      -0.627226      37.239663 0.62420264E+03  0.15566618E+05                                 8.828043                            7.767739       0.341316       2.145127                    0.996207      28.785839      76.912872       0.677552       0.362489      -1.136939       0.083425       0.019432       0.032246       0.091527       0.022310      -0.030244       0.051200       0.070592       0.025888      -0.083002       0.028517       0.054485              9.272797       7.457141       1.889529       1.387917      12.929088       3.054582       7.432161           0.000003
          211              O       0.839658       6.297941       9.091423      -0.637302      33.137504 0.52806202E+03  0.12604344E+05                                 8.020151                            7.012529       0.830464       2.294220                    0.998799      28.412221      73.783019       0.734810       0.349217      -1.149901       0.031676      -0.063669      -0.013287       0.072344       0.016063      -0.006316      -0.018846       0.139032       0.077478      -0.087144       0.026536       0.060608              8.474529      12.638535      -0.627341      -0.500945       6.844771       0.668674       5.940281          -0.000027
          212              O       2.732855       7.443841       9.226333      -0.608865      33.227914 0.51485008E+03  0.12223421E+05                                 8.096020                            6.965718       0.738610       2.275872                    0.997927      28.006415      72.768630       0.729982       0.353413      -1.145344       0.029081      -0.030232      -0.010104       0.043148       0.068542       0.019646       0.005509      -0.088204       0.125833      -0.103951       0.035412       0.068540              8.640214       7.519261       1.975775       0.392482      12.467105       1.859236       5.934275          -0.000014
          213              O      -1.232809      10.082119      14.277956      -0.929291      30.730727 0.58985981E+03  0.14526290E+05                                 7.671013                            7.434404       0.060948       2.069088                    0.992456      29.331862      78.280631       0.707824       0.351378      -1.144026       0.007222      -0.005343      -0.030349       0.031651      -0.000673       0.019769      -0.002942       0.051632       0.103019      -0.043098      -0.002067       0.045165              7.633753       7.926665       0.856445      -0.076049       6.757174      -0.608998       8.217419          -0.000005
          214              O      -0.681561      10.960944       2.878076      -0.581331      32.113984 0.55411032E+03  0.13394708E+05                                 7.907769                            7.275326       0.616512       2.250289                    0.996106      27.708908      72.563143       0.707341       0.358212      -1.141893      -0.044603       0.074486       0.016818       0.088433       0.026418       0.007865      -0.018224       0.100832       0.148426      -0.084518       0.031672       0.052846              8.014079       5.621440      -0.669286      -0.137113       7.553445      -1.053944      10.867352           0.000001
          215              O      -0.349665      10.480929       0.749499      -0.611525      38.090435 0.65213921E+03  0.16418823E+05                                 8.978931                            7.957454       0.202997       2.113932                    0.993716      28.413102      75.923821       0.668136       0.364116      -1.137292      -0.021336       0.043337      -0.016425       0.051021       0.008224      -0.016089       0.070074       0.065876      -0.030507      -0.091822       0.037202       0.054620              9.627099       7.376986      -1.982484      -0.653256      12.518400       3.641055       8.985911          -0.000006
          216              O       0.796978       7.517829       0.414723      -0.614676      39.027223 0.65711436E+03  0.16568419E+05                                 9.070310                            7.960954       0.231291       2.121684                    0.994080      28.406141      75.854392       0.671654       0.361677      -1.139694       0.003762      -0.016992      -0.076812       0.078759      -0.010388       0.011895       0.007224       0.123028       0.060804      -0.073244       0.017384       0.055860              9.528320       7.727674      -1.711752      -2.856524       9.535330       3.749805      11.321955          -0.000007
          217              O       1.610822       8.098899      23.379372      -0.627221      37.239251 0.62419390E+03  0.15566341E+05                                 8.827967                            7.767675       0.341331       2.145134                    0.996207      28.785695      76.912269       0.677556       0.362488      -1.136940      -0.083425      -0.019433       0.032243       0.091526       0.022311       0.030245      -0.051200       0.070595       0.025899      -0.083003       0.028517       0.054487              9.272712       7.457076       1.889509      -1.387904      12.928950      -3.054556       7.432109           0.000000
          218              O       3.227101      11.747735      21.583073      -0.637304      33.136938 0.52805102E+03  0.12604010E+05                                 8.020042                            7.012441       0.830499       2.294233                    0.998799      28.412052      73.782249       0.734817       0.349216      -1.149902      -0.031674       0.063669      -0.013294       0.072345       0.016061       0.006313       0.018845       0.139030       0.077483      -0.087143       0.026539       0.060605              8.474407      12.638340      -0.627329       0.500936       6.844669      -0.668661       5.940212          -0.000021
          219              O       1.333904      10.601835      21.717983      -0.608865      33.227377 0.51484018E+03  0.12223121E+05                                 8.095910                            6.965632       0.738642       2.275883                    0.997927      28.006288      72.767977       0.729989       0.353411      -1.145346      -0.029081       0.030230      -0.010108       0.043148       0.068542      -0.019645      -0.005507      -0.088206       0.125832      -0.103952       0.035414       0.068538              8.640089       7.519153       1.975747      -0.392477      12.466908      -1.859201       5.934206          -0.000007
          220              O       5.299568       7.963557       1.786306      -0.929291      30.730773 0.58986103E+03  0.14526328E+05                                 7.671020                            7.434410       0.060947       2.069087                    0.992456      29.331882      78.280716       0.707824       0.351378      -1.144026      -0.007223       0.005340      -0.030352       0.031654      -0.000673      -0.019772       0.002941       0.051634       0.103014      -0.043098      -0.002069       0.045167              7.633761       7.926678       0.856446       0.076039       6.757181       0.608998       8.217424          -0.000025
          221              O       5.679985       7.499783      18.737475      -0.676670      40.561798 0.68701318E+03  0.17653344E+05                                 9.355843                            8.174994      -0.002274       1.969914                    0.998740      31.991740      88.469418       0.653436       0.364788      -1.128411      -0.007229      -0.072099       0.000001       0.072460       0.125631       0.000000       0.000001      -0.047252       0.275932      -0.173821       0.081844       0.091977              9.640368       7.651364       2.420081       0.000000      13.439484      -0.000000       7.830256          -0.000029
          222              O       3.888945       6.175230      18.737475      -0.645004      38.830439 0.61449210E+03  0.15300577E+05                                 9.041355                            7.671980       0.579104       2.181377                    0.999043      30.109573      81.009294       0.684833       0.359195      -1.136851       0.051283       0.003195      -0.000000       0.051382       0.080370      -0.000000       0.000000       0.193418       0.195073      -0.158258       0.065024       0.093233              9.699810      15.371537       1.090209       0.000000       6.295158      -0.000000       7.432735          -0.000008
          223              O      -1.613226      10.545893       6.245825      -0.676693      40.564465 0.68707055E+03  0.17655205E+05                                 9.356278                            8.175360      -0.002323       1.969886                    0.998740      31.992765      88.473512       0.653418       0.364791      -1.128408       0.007235       0.072111      -0.000003       0.072473       0.125630      -0.000000       0.000001      -0.047241       0.275934      -0.173820       0.081842       0.091978              9.640823       7.651717       2.420202       0.000000      13.440134       0.000001       7.830618          -0.000044
          224              O       0.177814      11.870446       6.245825      -0.645024      38.832415 0.61453059E+03  0.15301785E+05                                 9.041669                            7.672227       0.579084       2.181359                    0.999043      30.110350      81.012215       0.684821       0.359195      -1.136849      -0.051293      -0.003200      -0.000002       0.051393       0.080374      -0.000001       0.000001       0.193409       0.195088      -0.158259       0.065029       0.093230              9.700159      15.372126       1.090269      -0.000000       6.295370       0.000000       7.432981          -0.000015

******************************************************
Auxiliary information for the entire system
The total spin magnetic moment of the unit cell is   -0.001858
The total net atomic charge of the unit cell is   -0.000002
Accuracy of reproducing the electrostatic potential in the unit cell:
  The inner radius (bohr) =    5.0000
  The outer radius (bohr) =   12.0000
  Valid grid points have density less than (e/(bohr^3)) =    0.0001
  The number of valid grid points were=        11410
  The rms potential error without charges in kcal/mol is=      8.26712
  The rms potential error with partial charges in kcal/mol is=      1.28635
  The RRMSE value at monopole order=      0.15560
  The rms potential error with partial charges and cloud penetration in kcal/mol is=      1.26377
  The RRMSE value at monopole order with cloud penetration is=      0.15287
  The rms potential error with partial charges and atomic dipoles in kcal/mol is=      0.88199
  The RRMSE value at dipole order=      0.10669
  The rms potential error with partial charges, atomic dipoles and cloud penetration in kcal/mol is=      0.85915
  The RRMSE value at dipole order with cloud penetration=      0.10392

******************************************************
The electron densities and ab initio electrostatic potential were computed in VASP using the PBE functional and
projector augmented wave method. See the main text of the journal article for a description of computational details.
The atomic charges, dipoles, and quadrupoles were computed with the DDEC6 method as described in
(a) T. A. Manz and N. Gabaldon Limas, RSC Adv. 6 (2016) 47771-47801 DOI: 10.1039/c6ra04656h
(b) N. Gabaldon Limas and T. A. Manz, RSC Adv. 8 (2018) 2678-2707 DOI: 10.1039/c7ra11829e.
For each atom in the material, the electron cloud parameters were fit to the spherically averaged atom-in-material
electron density using radial positions for which this density was between 10^-4 and 10^-2 electrons per cubic bohr.
The polarizabilities, dispersion coefficients, and quantum Drude oscillator (QDO) parameters were fit using the MCLF method.
The magnetic structure of the system was optimized in VASP from the default ferromagnetic initial guess using spin polarization.
The atomic spin moments (ASMs) were computed on this optimized magnetic structure using the DDEC6 partition as inputs
to the method of T. A. Manz and D. S. Sholl, J. Chem. Theory Comput. 7 (2011) 4146-4164 DOI: 10.1021/ct200539n.
The RMSE and RRMSE were computed using a uniform grid with Ewald summation.
