# Supplementary material for: A collection of forcefield precursors for metal–organic frameworks
Source: RSC Adv. 2019 Nov 13;9(63):36492–507. doi: 10.1039/c9ra07327b (PMC9075174; doi:10.1039/c9ra07327b)
Supplement: RA-009-C9RA07327B-s3885 [file RA-009-C9RA07327B-s3885.xyz]

  212
jmolscript: load "" {1 1 1} spacegroup "x,y,z" unitcell [{      7.032800     0.000000     0.000000 }, {     -3.009437    17.906877     0.000000 }, {      0.000000     0.000000    24.660000 }]
Eu     1.494944     0.281317     9.906169     1.422913
Eu     2.528419    17.625560    22.236169     1.423079
Eu     2.528419    17.625560    14.753831     1.422940
Eu     1.494944     0.281317     2.423831     1.423147
Cu     3.943192     7.989153     7.772832     0.182185
Cu     1.027034     9.748862    12.140858     0.198855
Cu     4.121988    10.021942    10.339938     0.237638
Cu     0.080171     9.917724    20.102832     0.182270
Cu     2.996329     8.158015    24.470858     0.198839
Cu    -0.098625     7.884935    22.669938     0.237587
Cu     0.080171     9.917724    16.887168     0.182192
Cu     2.996329     8.158015    12.519142     0.198894
Cu    -0.098625     7.884935    14.320062     0.237699
Cu     3.943192     7.989153     4.557168     0.182201
Cu     1.027034     9.748862     0.189142     0.198904
Cu     4.121988    10.021942     1.990062     0.237684
Cu     3.720896    10.132069     6.165000     0.130799
Cu     0.302467     7.774808    18.495000     0.130813
H      0.743156     5.022879     8.954046     0.123927
H     -0.384790     7.026659     8.542224     0.073556
H      3.332636     5.035414     7.901064     0.084307
H      4.378295     3.019099     8.357274     0.146441
H      0.456631    13.632505     9.138996     0.128687
H      1.034978    11.492634     9.733302     0.083333
H      0.184099    12.228606    13.530942     0.084851
H     -0.367220    14.379222    13.022946     0.131696
H      3.857427    14.939707     9.333810     0.142317
H      4.201655    12.690604     8.931852     0.075753
H      3.656377    11.775562    12.731958     0.078156
H      3.316670    14.022875    13.244886     0.132142
H      3.280207    12.883998    21.284046     0.123927
H      4.408153    10.880218    20.872224     0.073561
H      0.690727    12.871463    20.231064     0.084316
H     -0.354932    14.887778    20.687274     0.146440
H      3.566732     4.274372    21.468996     0.128721
H      2.988385     6.414243    22.063302     0.083365
H      3.839264     5.678271     1.200942     0.084879
H      4.390583     3.527655     0.692946     0.131726
H      0.165936     2.967170    21.663810     0.142306
H     -0.178292     5.216273    21.261852     0.075767
H      0.366986     6.131315     0.401958     0.078169
H      0.706693     3.884002     0.914886     0.132145
H      3.280207    12.883998    15.705954     0.123921
H      4.408153    10.880218    16.117776     0.073554
H      0.690727    12.871463    16.758936     0.084306
H     -0.354932    14.887778    16.302726     0.146442
H      3.566732     4.274372    15.521004     0.128685
H      2.988385     6.414243    14.926698     0.083322
H      3.839264     5.678271    11.129058     0.084838
H      4.390583     3.527655    11.637054     0.131691
H      0.165936     2.967170    15.326190     0.142330
H     -0.178292     5.216273    15.728148     0.075751
H      0.366986     6.131315    11.928042     0.078151
H      0.706693     3.884002    11.415114     0.132139
H      0.743156     5.022879     3.375954     0.123923
H     -0.384790     7.026659     3.787776     0.073562
H      3.332636     5.035414     4.428936     0.084317
H      4.378295     3.019099     3.972726     0.146444
H      0.456631    13.632505     3.191004     0.128703
H      1.034978    11.492634     2.596698     0.083342
H      0.184099    12.228606    23.459058     0.084858
H     -0.367220    14.379222    23.967054     0.131702
H      3.857427    14.939707     2.996190     0.142335
H      4.201655    12.690604     3.398148     0.075768
H      3.656377    11.775562    24.258042     0.078166
H      3.316670    14.022875    23.745114     0.132151
H     -0.572301    12.724627     6.165000     0.116818
H      0.858068    10.770987     6.165000     0.088424
H      4.010600    13.220647     6.165000     0.093077
H      2.700162    15.063265     6.165000     0.143962
H      4.595664     5.182250    18.495000     0.116817
H      3.165295     7.135890    18.495000     0.088428
H      0.012763     4.686230    18.495000     0.093077
H      1.323201     2.843612    18.495000     0.143957
C     -0.071677     2.560683     8.944182     0.555898
C      6.218188     3.842816     8.680320     0.055877
C     -0.179753     5.003181     8.741970    -0.153889
C     -0.867552     6.208314     8.492904     0.062893
C      4.256550     5.053321     8.132868     0.070915
C      4.869696     3.832072     8.386866    -0.130021
C     -0.345681    15.698959    10.675314     0.546666
C      0.030412    14.289688    11.055078     0.052253
C      0.419488    13.363902    10.048950    -0.142634
C      0.741264    12.097886    10.404054     0.058267
C      0.250785    12.522279    12.628386     0.078274
C     -0.067771    13.802621    12.327534    -0.130310
C      3.323454    16.175282    11.678976     0.620005
C      3.560781    14.696174    11.331270     0.034978
C      3.814264    14.309385    10.044018    -0.143246
C      4.003601    12.960998     9.822078     0.075408
C      3.692210    12.420210    12.036546     0.059260
C      3.494430    13.756063    12.349728    -0.143908
C      4.095040    15.346194    21.274182     0.555941
C     -2.194825    14.064061    21.010320     0.055873
C      4.203116    12.903696    21.071970    -0.153883
C      4.890915    11.698563    20.822904     0.062898
C     -0.233187    12.853556    20.462868     0.070915
C     -0.846333    14.074805    20.716866    -0.130017
C      4.369044     2.207918    23.005314     0.546581
C      3.992951     3.617189    23.385078     0.052246
C      3.603875     4.542975    22.378950    -0.142613
C      3.282099     5.808991    22.734054     0.058306
C      3.772578     5.384598     0.298386     0.078315
C      4.091134     4.104256    -0.002466    -0.130309
C      0.699909     1.731595    24.008976     0.620006
C      0.462582     3.210703    23.661270     0.034950
C      0.209099     3.597492    22.374018    -0.143281
C      0.019762     4.945879    22.152078     0.075401
C      0.331153     5.486667    24.366546     0.059259
C      0.528933     4.150814     0.019728    -0.143928
C      4.095040    15.346194    15.715818     0.555895
C     -2.194825    14.064061    15.979680     0.055865
C      4.203116    12.903696    15.918030    -0.153894
C      4.890915    11.698563    16.167096     0.062888
C     -0.233187    12.853556    16.527132     0.070908
C     -0.846333    14.074805    16.273134    -0.130031
C      4.369044     2.207918    13.984686     0.546660
C      3.992951     3.617189    13.604922     0.052334
C      3.603875     4.542975    14.611050    -0.142668
C      3.282099     5.808991    14.255946     0.058239
C      3.772578     5.384598    12.031614     0.078239
C      4.091134     4.104256    12.332466    -0.130322
C      0.699909     1.731595    12.981024     0.620030
C      0.462582     3.210703    13.328730     0.035025
C      0.209099     3.597492    14.615982    -0.143206
C      0.019762     4.945879    14.837922     0.075404
C      0.331153     5.486667    12.623454     0.059255
C      0.528933     4.150814    12.310272    -0.143900
C     -0.071677     2.560683     3.385818     0.555918
C      6.218188     3.842816     3.649680     0.055862
C     -0.179753     5.003181     3.588030    -0.153893
C     -0.867552     6.208314     3.837096     0.062898
C      4.256550     5.053321     4.197132     0.070908
C      4.869696     3.832072     3.943134    -0.130043
C     -0.345681    15.698959     1.654686     0.546843
C      0.030412    14.289688     1.274922     0.052348
C      0.419488    13.363902     2.281050    -0.142665
C      0.741264    12.097886     1.925946     0.058266
C      0.250785    12.522279    24.361614     0.078273
C     -0.067771    13.802621     0.002466    -0.130354
C      3.323454    16.175282     0.651024     0.620100
C      3.560781    14.696174     0.998730     0.035017
C      3.814264    14.309385     2.285982    -0.143202
C      4.003601    12.960998     2.507922     0.075411
C      3.692210    12.420210     0.293454     0.059261
C      3.494430    13.756063    -0.019728    -0.143893
C     -0.022079    15.279938     6.165000     0.526572
C      0.940823    14.153596     6.165000     0.042946
C      0.368514    12.830277     6.165000    -0.166955
C      1.228521    11.646633     6.165000     0.046197
C      3.065261    13.104253     6.165000     0.082089
C      2.281490    14.210898     6.165000    -0.112629
C      4.045442     2.626939    18.495000     0.526616
C      3.082540     3.753281    18.495000     0.042945
C      3.654849     5.076600    18.495000    -0.166965
C      2.794842     6.260244    18.495000     0.046202
C      0.958102     4.802624    18.495000     0.082095
C      1.741873     3.695979    18.495000    -0.112638
I     -1.505269     9.972340     8.132375    -0.201808
I      2.027409     8.424648    10.106408    -0.217761
I      5.528632     7.934537    20.462375    -0.201872
I      1.995954     9.482229    22.436408    -0.217840
I      5.528632     7.934537    16.527625    -0.201801
I      1.995954     9.482229    14.553592    -0.217783
I     -1.505269     9.972340     4.197625    -0.201820
I      2.027409     8.424648     2.223592    -0.217845
I      1.961820     7.906423     6.165000    -0.189320
I      2.061543    10.000454    18.495000    -0.189333
I     -1.504719     8.953439    12.330000    -0.280034
I     -1.504719     8.953439     0.000000    -0.280113
N      4.841685     6.245919     8.187120    -0.176956
N      0.656456    11.660958    11.693772    -0.181976
N      3.937646    11.997608    10.759158    -0.198677
N     -0.818322    11.660958    20.517120    -0.176959
N      3.366907     6.245919    24.023772    -0.181941
N      0.085717     5.909269    23.089158    -0.198664
N     -0.818322    11.660958    16.472880    -0.176961
N      3.366907     6.245919    12.966228    -0.182010
N      0.085717     5.909269    13.900842    -0.198694
N      4.841685     6.245919     4.142880    -0.176958
N      0.656456    11.660958     0.636228    -0.181997
N      3.937646    11.997608     1.570842    -0.198680
N      2.580577    11.845399     6.165000    -0.174319
N      1.442786     6.061478    18.495000    -0.174321
O      1.190227     2.630520     8.983638    -0.649533
O      6.342770     1.511340     9.161190    -0.558034
O     -0.367693    16.051725     9.481770    -0.599544
O     -0.646069    16.528047    11.597598    -0.549494
O      3.652806    17.015115    10.778886    -0.583468
O      2.811629    16.417025    12.781278    -0.579269
O      2.833136    15.276357    21.313638    -0.649608
O     -2.319407    16.395537    21.491190    -0.558185
O      4.391056     1.855152    21.811770    -0.599323
O      4.669432     1.378830    23.927598    -0.549074
O      0.370557     0.891762    23.108886    -0.583515
O      1.211734     1.489852     0.451278    -0.579369
O      2.833136    15.276357    15.676362    -0.649550
O     -2.319407    16.395537    15.498810    -0.558047
O      4.391056     1.855152    15.178230    -0.599824
O      4.669432     1.378830    13.062402    -0.550119
O      0.370557     0.891762    13.881114    -0.583468
O      1.211734     1.489852    11.878722    -0.579304
O      1.190227     2.630520     3.346362    -0.649608
O      6.342770     1.511340     3.168810    -0.558147
O     -0.367693    16.051725     2.848230    -0.599856
O     -0.646069    16.528047     0.732402    -0.550308
O      3.652806    17.015115     1.551114    -0.583577
O      2.811629    16.417025    24.208722    -0.579404
O      0.559337    16.465373     6.165000    -0.394588
O     -1.235767    15.174288     6.165000    -0.466180
O      3.464026     1.441504    18.495000    -0.394642
O      5.259130     2.732589    18.495000    -0.466212

The following XYZ coordinates are in angstroms. Other properties are in atomic units.
The sperically averaged electron density of each atom fit to a function of the form exp(a - br)
eigen_1, eigen_2 and eigen_3 are the three eigenvalues of traceless quadrupole moment tensor
  atom number  atomic symbol              X              Y              Z     net charge C6 coefficient C8 coefficient C10 coefficient fluctuating dipole atomic polarizability isotropic forcefield polarizability              a              b squared Pearson coefficient          <r^3>          <r^4>         wp_QDO          m_QDO          q_QDO       dipole_x       dipole_y       dipole_z         dipole            Qxy            Qxz            Qyz     Q(x^2-y^2)  Q(3z^2 - R^2)        eigen_1        eigen_2        eigen_3 static polarizability      alpha(xx)      alpha(xy)      alpha(xz)      alpha(yy)      alpha(yz)      alpha(zz) atomic spin moment
            1             Eu       1.494944       0.281317       9.906169       1.422913     186.005677 0.50695275E+04  0.19871832E+06                                22.827640                           20.372971       0.615798       1.902947                    0.998566      90.602731     240.366149       0.508936       0.307024      -1.272848       0.007118       0.007646       0.027520       0.029436       0.134335       0.015174       0.091112       0.288975       0.132518      -0.241760       0.049595       0.192165             25.060129      18.921372      -6.857242      -0.690607      38.571082      -1.341208      17.687934           0.001234
            2             Eu       2.528419      17.625560      22.236169       1.423079     186.009881 0.50696787E+04  0.19872579E+06                                22.828005                           20.373300       0.615739       1.902928                    0.998566      90.603310     240.368867       0.508931       0.307025      -1.272847      -0.007050      -0.007742       0.027500       0.029426       0.134287      -0.015166      -0.091104       0.288996       0.132608      -0.241748       0.049627       0.192122             25.060511      18.921856      -6.857305       0.690756      38.571383       1.340872      17.688293          -0.000094
            3             Eu       2.528419      17.625560      14.753831       1.422940     185.995618 0.50691215E+04  0.19869820E+06                                22.826723                           20.372020       0.615817       1.902968                    0.998566      90.600505     240.356789       0.508953       0.307020      -1.272854      -0.007170      -0.007507      -0.027591       0.029479       0.134335       0.015191       0.091094       0.288858       0.132461      -0.241699       0.049555       0.192144             25.059323      18.920659      -6.857470      -0.690360      38.570238      -1.341763      17.687071           0.001827
            4             Eu       1.494944       0.281317       2.423831       1.423147     186.000404 0.50691810E+04  0.19870094E+06                                22.826937                           20.371964       0.616163       1.903054                    0.998566      90.601930     240.360107       0.508961       0.307015      -1.272860       0.007075       0.007555      -0.027556       0.029436       0.134387      -0.015086      -0.091162       0.288883       0.132434      -0.241787       0.049639       0.192148             25.059877      18.920957      -6.858055       0.690336      38.571624       1.341970      17.687051          -0.000923
            5             Cu       3.943192       7.989153       7.772832       0.182185     110.489663 0.26099932E+04  0.91271631E+05                                21.280477                           18.872667       0.416126       1.870106                    0.999422      61.536464     182.641448       0.342256       0.511751      -1.063646      -0.021296      -0.007627       0.038059       0.044274       0.025007      -0.045593       0.027280       0.124268       0.019340      -0.085609      -0.000130       0.085739             23.631854      19.273226      -4.086206       3.841329      25.589486      -3.815063      26.032851           0.000159
            6             Cu       1.027034       9.748862      12.140858       0.198855      91.749766 0.20246288E+04  0.66891383E+05                                20.130072                           17.613177       0.428401       1.881869                    0.998847      60.749227     179.122611       0.322641       0.574594      -1.026407      -0.047298       0.003378      -0.012927       0.049149       0.032824      -0.002223       0.042637       0.069733       0.195410      -0.091051       0.012657       0.078394             22.858162      23.493352      -4.751262       0.840704      27.581967      -5.335682      17.499167          -0.000507
            7             Cu       4.121988      10.021942      10.339938       0.237638      96.468563 0.24510270E+04  0.84326381E+05                                19.623120                           18.394690       0.495685       1.905729                    0.999063      59.708703     175.436671       0.343892       0.517688      -1.061214       0.013259      -0.019177       0.005053       0.023856      -0.003783       0.024423      -0.022228       0.072948       0.069346      -0.054538       0.002668       0.051870             20.985143      18.328363       0.401489      -0.865948      24.899250       1.012181      19.727815          -0.000378
            8             Cu       0.080171       9.917724      20.102832       0.182270     110.486766 0.26099001E+04  0.91267321E+05                                21.279774                           18.872052       0.416161       1.870128                    0.999421      61.535114     182.634838       0.342270       0.511736      -1.063657       0.021295       0.007631       0.038067       0.044281       0.025012       0.045614      -0.027284       0.124278       0.019403      -0.085628      -0.000130       0.085759             23.631080      19.272555      -4.086125      -3.841191      25.588884       3.815015      26.031801          -0.000118
            9             Cu       2.996329       8.158015      24.470858       0.198839      91.749748 0.20246325E+04  0.66891568E+05                                20.130085                           17.613204       0.428389       1.881861                    0.998847      60.749838     179.124789       0.322641       0.574595      -1.026406       0.047311      -0.003373      -0.012933       0.049163       0.032820       0.002227      -0.042644       0.069723       0.195475      -0.091057       0.012641       0.078416             22.858213      23.493477      -4.751240      -0.840681      27.582049       5.335648      17.499113          -0.001625
           10             Cu      -0.098625       7.884935      22.669938       0.237587      96.470467 0.24510800E+04  0.84328902E+05                                19.623804                           18.395260       0.495660       1.905709                    0.999063      59.710253     175.443588       0.343876       0.517709      -1.061200      -0.013261       0.019195       0.005048       0.023870      -0.003791      -0.024412       0.022229       0.072865       0.069357      -0.054501       0.002656       0.051845             20.985971      18.329060       0.401523       0.865992      24.900341      -1.012172      19.728510          -0.001230
           11             Cu       0.080171       9.917724      16.887168       0.182192     110.490999 0.26100273E+04  0.91273093E+05                                21.280615                           18.872764       0.416159       1.870111                    0.999422      61.537116     182.643489       0.342256       0.511749      -1.063647       0.021301       0.007634      -0.038060       0.044278       0.025005      -0.045592       0.027284       0.124273       0.019317      -0.085610      -0.000131       0.085741             23.632013      19.273387      -4.086258       3.841346      25.589702      -3.815042      26.032949           0.000194
           12             Cu       2.996329       8.158015      12.519142       0.198894      91.748161 0.20245740E+04  0.66889065E+05                                20.129813                           17.612918       0.428375       1.881871                    0.998847      60.748015     179.117915       0.322645       0.574593      -1.026408       0.047295      -0.003383       0.012929       0.049147       0.032822      -0.002229       0.042644       0.069765       0.195444      -0.091070       0.012665       0.078405             22.857910      23.492928      -4.751256       0.840704      27.581901      -5.335675      17.498900          -0.000460
           13             Cu      -0.098625       7.884935      14.320062       0.237699      96.466597 0.24509610E+04  0.84323363E+05                                19.622575                           18.394199       0.495729       1.905752                    0.999063      59.707543     175.431270       0.343905       0.517674      -1.061223      -0.013254       0.019163      -0.005054       0.023842      -0.003772       0.024426      -0.022234       0.072993       0.069359      -0.054564       0.002683       0.051881             20.984545      18.327812       0.401450      -0.865915      24.898669       1.012236      19.727153           0.000070
           14             Cu       3.943192       7.989153       4.557168       0.182201     110.489937 0.26099913E+04  0.91271489E+05                                21.280443                           18.872604       0.416161       1.870116                    0.999422      61.536569     182.641311       0.342258       0.511748      -1.063648      -0.021304      -0.007625      -0.038057       0.044276       0.024995       0.045599      -0.027285       0.124264       0.019313      -0.085605      -0.000139       0.085743             23.631851      19.273217      -4.086275      -3.841300      25.589692       3.815016      26.032644          -0.000025
           15             Cu       1.027034       9.748862       0.189142       0.198904      91.747657 0.20245464E+04  0.66887922E+05                                20.129730                           17.612789       0.428344       1.881864                    0.998847      60.747860     179.117087       0.322646       0.574592      -1.026409      -0.047308       0.003381       0.012926       0.049158       0.032816       0.002231      -0.042654       0.069777       0.195529      -0.091087       0.012654       0.078433             22.857931      23.492840      -4.751323      -0.840707      27.582223       5.335714      17.498731          -0.001678
           16             Cu       4.121988      10.021942       1.990062       0.237684      96.466724 0.24509610E+04  0.84323466E+05                                19.622768                           18.394352       0.495709       1.905743                    0.999063      59.707827     175.432910       0.343898       0.517683      -1.061217       0.013256      -0.019185      -0.005055       0.023861      -0.003779      -0.024424       0.022231       0.072929       0.069377      -0.054535       0.002666       0.051869             20.984801      18.328024       0.401462       0.865911      24.899120      -1.012262      19.727260          -0.001363
           17             Cu       3.720896      10.132069       6.165000       0.130799     117.168122 0.28056591E+04  0.99814364E+05                                21.874925                           19.327094       0.498160       1.878047                    0.999479      63.285310     188.901718       0.344841       0.499263      -1.071190      -0.009763       0.023210      -0.000004       0.025180       0.058132       0.000005      -0.000004       0.160430      -0.038857      -0.092588      -0.012952       0.105540             24.413582      20.989730      -5.867072       0.000044      25.726941      -0.000115      26.524074           0.001403
           18             Cu       0.302467       7.774808      18.495000       0.130813     117.169570 0.28056945E+04  0.99815846E+05                                21.874992                           19.327126       0.498228       1.878063                    0.999479      63.286014     188.903461       0.344843       0.499258      -1.071193       0.009762      -0.023212       0.000001       0.025181       0.058122       0.000002       0.000010       0.160437      -0.038871      -0.092583      -0.012957       0.105540             24.413684      20.989807      -5.867119      -0.000023      25.727086       0.000006      26.524160           0.001371
           19              H       0.743156       5.022879       8.954046       0.123927       1.053178 0.76965428E+01  0.75904135E+02                                 1.794858                            1.686006      -1.281222       2.272888                    0.994630       3.781202      11.114516       0.448417       1.385013      -0.685234       0.034136      -0.003713       0.008853       0.035460       0.005799       0.007154      -0.000044       0.011821      -0.020014      -0.010133      -0.003659       0.013791              1.842261       2.465154       0.023734       0.224753       1.513209      -0.037458       1.548422           0.000072
           20              H      -0.384790       7.026659       8.542224       0.073556       1.152731 0.85475159E+01  0.87025443E+02                                 1.923938                            1.786887      -1.498929       2.135587                    0.991468       4.365981      13.282058       0.429451       1.400831      -0.679447       0.027388       0.037472       0.002527       0.046483       0.005619       0.005670       0.000054       0.007129      -0.036926      -0.013789       0.000005       0.013783              1.981804       1.889182       0.478733       0.044740       2.501855      -0.007156       1.554375           0.000020
           21              H       3.332636       5.035414       7.901064       0.084307       1.321156 0.98341532E+01  0.10208002E+03                                 2.013805                            1.849512      -1.208224       2.289554                    0.994192       3.904359      11.392850       0.452370       1.304393      -0.702630      -0.044376      -0.007575      -0.011914       0.046568       0.004753       0.006800       0.002405       0.004166      -0.044532      -0.016675       0.002365       0.014310              2.091687       2.950929       0.008375       0.289120       1.586807      -0.037151       1.737325           0.000031
           22              H       4.378295       3.019099       8.357274       0.146441       1.080302 0.79010592E+01  0.77053868E+02                                 1.723273                            1.634469      -1.073995       2.390103                    0.997727       3.302117       9.108457       0.495333       1.267942      -0.713076      -0.020287      -0.035865      -0.000941       0.041216       0.009831       0.002753       0.001789       0.000016      -0.030740      -0.010726      -0.004632       0.015358              1.739407       1.749672       0.369357       0.026330       2.035526       0.004592       1.433024           0.000189
           23              H       0.456631      13.632505       9.138996       0.128687       0.940222 0.69731560E+01  0.67272365E+02                                 1.679807                            1.618307      -1.266778       2.284497                    0.994661       3.732324      10.945328       0.450791       1.408393      -0.680561       0.000174       0.012789      -0.033648       0.035997      -0.001964      -0.001427      -0.001612      -0.006584       0.024807      -0.008168      -0.000452       0.008620              1.695370       1.392903      -0.028347      -0.049003       1.431936      -0.192493       2.261272           0.000003
           24              H       1.034978      11.492634       9.733302       0.083333       1.105063 0.83953693E+01  0.84869080E+02                                 1.862492                            1.767548      -1.416395       2.190314                    0.991270       4.130065      12.412142       0.434172       1.395514      -0.681891       0.014267      -0.022806      -0.037220       0.045923      -0.003651      -0.008052       0.001047      -0.014071       0.041536      -0.016754       0.000502       0.016252              1.894233       1.642851      -0.225533      -0.209954       2.006146       0.457439       2.033702           0.000042
           25              H       0.184099      12.228606      13.530942       0.084851       1.083663 0.80218033E+01  0.79924671E+02                                 1.822167                            1.715300      -1.243812       2.273838                    0.993389       3.969065      11.721653       0.446949       1.375434      -0.686511      -0.005157      -0.009025       0.043344       0.044573      -0.003028      -0.005015      -0.000515      -0.011843       0.027667      -0.012417       0.001989       0.010428              1.851714       1.479898       0.000933      -0.114842       1.586360      -0.358656       2.488885           0.000096
           26              H      -0.367220      14.379222      13.022946       0.131696       0.977292 0.74318543E+01  0.72440901E+02                                 1.692908                            1.648613      -1.110642       2.362478                    0.996180       3.607842      10.441773       0.458193       1.371423      -0.688959      -0.010979       0.026371       0.026670       0.039080      -0.005162      -0.005045       0.006992      -0.007563       0.023362      -0.010435      -0.003677       0.014112              1.684702       1.521461      -0.183052      -0.205926       1.692544       0.305446       1.840099           0.000145
           27              H       3.857427      14.939707       9.333810       0.142317       1.006301 0.76493558E+01  0.74827669E+02                                 1.708179                            1.659759      -1.092546       2.376836                    0.997349       3.494404      10.011754       0.463631       1.350507      -0.694133       0.000346       0.026752      -0.030390       0.040489      -0.005197      -0.002587      -0.010332      -0.008629       0.038094      -0.015046      -0.002975       0.018021              1.700555       1.433257       0.041421      -0.014266       1.764342      -0.308498       1.904066           0.000132
           28              H       4.201655      12.690604       8.931852       0.075753       1.120234 0.83219389E+01  0.83652636E+02                                 1.857470                            1.740902      -1.248382       2.261316                    0.993699       4.067413      12.052542       0.446165       1.365700      -0.687956       0.011735      -0.004415      -0.042804       0.044602       0.001891      -0.007163      -0.004614      -0.014448       0.028347      -0.014139       0.000333       0.013806              1.912341       1.554367      -0.072794      -0.175528       1.587413       0.349704       2.595242           0.000056
           29              H       3.656377      11.775562      12.731958       0.078156       1.110078 0.85150991E+01  0.86475415E+02                                 1.870602                            1.781375      -1.470017       2.159496                    0.990871       4.234033      12.797629       0.431570       1.397502      -0.680933      -0.001814      -0.025692       0.037358       0.045376      -0.004429      -0.006049      -0.003509      -0.016348       0.042118      -0.017748       0.002024       0.015724              1.896132       1.552806       0.029626      -0.002228       2.093026      -0.517921       2.042565           0.000082
           30              H       3.316670      14.022875      13.244886       0.132142       0.948070 0.71193881E+01  0.69295817E+02                                 1.709287                            1.650870      -1.382760       2.230383                    0.992969       3.850977      11.481202       0.438357       1.435536      -0.674825      -0.006553       0.012708       0.034174       0.037044       0.004993      -0.003385      -0.000853      -0.007783       0.030862      -0.011802       0.000689       0.011114              1.710824       1.412177      -0.047605      -0.078070       1.512136       0.228227       2.208161           0.000135
           31              H       3.280207      12.883998      21.284046       0.123927       1.053177 0.76965279E+01  0.75903921E+02                                 1.794853                            1.686002      -1.281217       2.272890                    0.994630       3.781196      11.114479       0.448419       1.385009      -0.685235      -0.034136       0.003714       0.008851       0.035460       0.005798      -0.007154       0.000044       0.011819      -0.020017      -0.010133      -0.003658       0.013790              1.842257       2.465150       0.023735      -0.224753       1.513204       0.037459       1.548417          -0.000165
           32              H       4.408153      10.880218      20.872224       0.073561       1.152698 0.85472102E+01  0.87021566E+02                                 1.923905                            1.786859      -1.498910       2.135601                    0.991468       4.365904      13.281772       0.429454       1.400836      -0.679446      -0.027390      -0.037473       0.002528       0.046485       0.005620      -0.005670      -0.000055       0.007128      -0.036926      -0.013789       0.000005       0.013784              1.981769       1.889149       0.478721      -0.044739       2.501807       0.007158       1.554351          -0.000148
           33              H       0.690727      12.871463      20.231064       0.084316       1.321141 0.98340243E+01  0.10207839E+03                                 2.013791                            1.849501      -1.208229       2.289554                    0.994192       3.904342      11.392801       0.452371       1.304395      -0.702629       0.044377       0.007576      -0.011915       0.046569       0.004754      -0.006800      -0.002406       0.004166      -0.044532      -0.016675       0.002364       0.014311              2.091672       2.950902       0.008373      -0.289117       1.586798       0.037152       1.737316          -0.000168
           34              H      -0.354932      14.887778      20.687274       0.146440       1.080341 0.79014571E+01  0.77059086E+02                                 1.723347                            1.634535      -1.074014       2.390090                    0.997726       3.302227       9.108981       0.495310       1.267980      -0.713067       0.020285       0.035864      -0.000943       0.041214       0.009829      -0.002754      -0.001790       0.000018      -0.030742      -0.010726      -0.004630       0.015356              1.739483       1.749750       0.369381      -0.026331       2.035620      -0.004591       1.433080          -0.000114
           35              H       3.566732       4.274372      21.468996       0.128721       0.940162 0.69725885E+01  0.67265448E+02                                 1.679728                            1.618236      -1.266686       2.284552                    0.994662       3.732141      10.944635       0.450804       1.408383      -0.680563      -0.000176      -0.012784      -0.033651       0.035998      -0.001963       0.001428       0.001613      -0.006588       0.024795      -0.008168      -0.000449       0.008617              1.695289       1.392846      -0.028345       0.048999       1.431874       0.192478       2.261146          -0.000076
           36              H       2.988385       6.414243      22.063302       0.083365       1.104977 0.83945604E+01  0.84859018E+02                                 1.862413                            1.767478      -1.416410       2.190326                    0.991270       4.129871      12.411497       0.434175       1.395536      -0.681887      -0.014266       0.022811      -0.037220       0.045926      -0.003650       0.008053      -0.001048      -0.014071       0.041533      -0.016753       0.000502       0.016251              1.894152       1.642785      -0.225518       0.209941       2.006058      -0.457411       2.033611          -0.000134
           37              H       3.839264       5.678271       1.200942       0.084879       1.083599 0.80212175E+01  0.79917451E+02                                 1.822103                            1.715245      -1.243808       2.273854                    0.993390       3.968913      11.721139       0.446953       1.375445      -0.686509       0.005157       0.009029       0.043346       0.044575      -0.003027       0.005015       0.000517      -0.011842       0.027665      -0.012416       0.001989       0.010427              1.851648       1.479852       0.000933       0.114836       1.586308       0.358635       2.488784          -0.000143
           38              H       4.390583       3.527655       0.692946       0.131726       0.977195 0.74308770E+01  0.72428672E+02                                 1.692769                            1.648483      -1.110351       2.362624                    0.996183       3.607552      10.440587       0.458221       1.371388      -0.688966       0.010979      -0.026365       0.026675       0.039080      -0.005165       0.005044      -0.006991      -0.007576       0.023343      -0.010438      -0.003671       0.014109              1.684562       1.521345      -0.183028       0.205898       1.692403      -0.305407       1.839939           0.000028
           39              H       0.165936       2.967170      21.663810       0.142306       1.006391 0.76502724E+01  0.74839157E+02                                 1.708299                            1.659873      -1.092708       2.376749                    0.997347       3.494658      10.012773       0.463607       1.350529      -0.694128      -0.000341      -0.026746      -0.030395       0.040489      -0.005198       0.002588       0.010332      -0.008620       0.038102      -0.015047      -0.002975       0.018022              1.700674       1.433348       0.041425       0.014268       1.764469       0.308524       1.904206          -0.000054
           40              H      -0.178292       5.216273      21.261852       0.075767       1.120227 0.83218949E+01  0.83652376E+02                                 1.857485                            1.740916      -1.248482       2.261277                    0.993697       4.067451      12.052805       0.446155       1.365729      -0.687950      -0.011732       0.004418      -0.042804       0.044602       0.001890       0.007161       0.004613      -0.014449       0.028344      -0.014138       0.000334       0.013804              1.912358       1.554379      -0.072796       0.175529       1.587431      -0.349713       2.595264          -0.000118
           41              H       0.366986       6.131315       0.401958       0.078169       1.110037 0.85147126E+01  0.86470651E+02                                 1.870571                            1.781347      -1.470051       2.159490                    0.990870       4.233955      12.797400       0.431568       1.397520      -0.680930       0.001813       0.025695       0.037358       0.045378      -0.004429       0.006048       0.003508      -0.016349       0.042115      -0.017748       0.002025       0.015723              1.896102       1.552783       0.029624       0.002228       2.092997       0.517908       2.042526          -0.000129
           42              H       0.706693       3.884002       0.914886       0.132145       0.948096 0.71196653E+01  0.69299372E+02                                 1.709333                            1.650912      -1.382886       2.230323                    0.992968       3.851099      11.481736       0.438346       1.435554      -0.674821       0.006552      -0.012705       0.034176       0.037045       0.004995       0.003385       0.000855      -0.007782       0.030865      -0.011804       0.000689       0.011115              1.710870       1.412210      -0.047607       0.078071       1.512177      -0.228234       2.208222          -0.000074
           43              H       3.280207      12.883998      15.705954       0.123921       1.053200 0.76967476E+01  0.75906677E+02                                 1.794884                            1.686029      -1.281255       2.272869                    0.994630       3.781259      11.114730       0.448414       1.385013      -0.685234      -0.034136       0.003714      -0.008851       0.035459       0.005800       0.007154      -0.000045       0.011821      -0.020011      -0.010132      -0.003659       0.013791              1.842289       2.465195       0.023734       0.224759       1.513230      -0.037459       1.548443           0.000028
           44              H       4.408153      10.880218      16.117776       0.073554       1.152730 0.85475113E+01  0.87025395E+02                                 1.923939                            1.786888      -1.498932       2.135586                    0.991468       4.365986      13.282078       0.429451       1.400833      -0.679447      -0.027389      -0.037472      -0.002526       0.046483       0.005619       0.005670       0.000055       0.007130      -0.036927      -0.013789       0.000005       0.013784              1.981804       1.889182       0.478731       0.044741       2.501854      -0.007156       1.554376          -0.000019
           45              H       0.690727      12.871463      16.758936       0.084306       1.321155 0.98341447E+01  0.10208000E+03                                 2.013811                            1.849517      -1.208230       2.289552                    0.994192       3.904367      11.392909       0.452367       1.304401      -0.702628       0.044377       0.007576       0.011915       0.046569       0.004753       0.006801       0.002405       0.004166      -0.044535      -0.016676       0.002365       0.014311              2.091694       2.950939       0.008375       0.289121       1.586812      -0.037151       1.737331          -0.000039
           46              H      -0.354932      14.887778      16.302726       0.146442       1.080271 0.79007840E+01  0.77050609E+02                                 1.723253                            1.634451      -1.073981       2.390116                    0.997727       3.302066       9.108319       0.495331       1.267958      -0.713073       0.020287       0.035868       0.000943       0.041218       0.009831       0.002753       0.001789       0.000014      -0.030747      -0.010728      -0.004631       0.015359              1.739387       1.749651       0.369350       0.026329       2.035501       0.004591       1.433009           0.000140
           47              H       3.566732       4.274372      15.521004       0.128685       0.940240 0.69733394E+01  0.67274595E+02                                 1.679827                            1.618327      -1.266806       2.284478                    0.994661       3.732392      10.945575       0.450788       1.408391      -0.680561      -0.000173      -0.012793       0.033645       0.035995      -0.001963      -0.001429      -0.001610      -0.006585       0.024819      -0.008170      -0.000453       0.008623              1.695391       1.392920      -0.028349      -0.049004       1.431955      -0.192494       2.261297           0.000033
           48              H       2.988385       6.414243      14.926698       0.083322       1.105096 0.83956747E+01  0.84872833E+02                                 1.862518                            1.767571      -1.416361       2.190320                    0.991270       4.130136      12.412353       0.434174       1.395499      -0.681894      -0.014266       0.022804       0.037220       0.045922      -0.003651      -0.008051       0.001047      -0.014073       0.041540      -0.016755       0.000503       0.016252              1.894261       1.642873      -0.225539      -0.209958       2.006178       0.457448       2.033731           0.000024
           49              H       3.839264       5.678271      11.129058       0.084838       1.083716 0.80222899E+01  0.79930692E+02                                 1.822218                            1.715346      -1.243823       2.273821                    0.993389       3.969194      11.722101       0.446945       1.375424      -0.686513       0.005157       0.009023      -0.043342       0.044571      -0.003029      -0.005015      -0.000514      -0.011844       0.027668      -0.012418       0.001990       0.010428              1.851767       1.479935       0.000932      -0.114846       1.586405      -0.358673       2.488962           0.000132
           50              H       4.390583       3.527655      11.637054       0.131691       0.977337 0.74323302E+01  0.72446917E+02                                 1.692974                            1.648675      -1.110786       2.362402                    0.996179       3.608024      10.442501       0.458179       1.371439      -0.688954       0.010979      -0.026374      -0.026661       0.039076      -0.005162      -0.005045       0.006988      -0.007557       0.023371      -0.010434      -0.003676       0.014110              1.684767       1.521517      -0.183064      -0.205937       1.692615       0.305461       1.840170           0.000267
           51              H       0.165936       2.967170      15.326190       0.142330       1.006214 0.76484862E+01  0.74816911E+02                                 1.708075                            1.659662      -1.092410       2.376912                    0.997351       3.494191      10.010939       0.463646       1.350501      -0.694135      -0.000349      -0.026758       0.030385       0.040489      -0.005196      -0.002584      -0.010329      -0.008642       0.038089      -0.015044      -0.002975       0.018019              1.700451       1.433177       0.041417      -0.014265       1.764233      -0.308474       1.903942           0.000191
           52              H      -0.178292       5.216273      15.728148       0.075751       1.120239 0.83219839E+01  0.83653119E+02                                 1.857467                            1.740900      -1.248351       2.261327                    0.993699       4.067416      12.052514       0.446168       1.365690      -0.687958      -0.011737       0.004414       0.042803       0.044602       0.001889      -0.007163      -0.004614      -0.014448       0.028352      -0.014139       0.000332       0.013807              1.912337       1.554365      -0.072793      -0.175527       1.587408       0.349701       2.595238           0.000041
           53              H       0.366986       6.131315      11.928042       0.078151       1.110098 0.85152978E+01  0.86477858E+02                                 1.870616                            1.781389      -1.469996       2.159500                    0.990871       4.234073      12.797743       0.431571       1.397491      -0.680935       0.001814       0.025692      -0.037357       0.045375      -0.004430      -0.006050      -0.003509      -0.016348       0.042118      -0.017749       0.002024       0.015724              1.896146       1.552817       0.029626      -0.002229       2.093040      -0.517925       2.042580           0.000106
           54              H       0.706693       3.884002      11.415114       0.132139       0.948074 0.71194147E+01  0.69296008E+02                                 1.709278                            1.650862      -1.382687       2.230412                    0.992970       3.850960      11.481074       0.438363       1.435517      -0.674828       0.006552      -0.012709      -0.034172       0.037043       0.004993      -0.003385      -0.000853      -0.007784       0.030863      -0.011802       0.000688       0.011114              1.710815       1.412170      -0.047605      -0.078070       1.512127       0.228227       2.208148           0.000162
           55              H       0.743156       5.022879       3.375954       0.123923       1.053218 0.76969106E+01  0.75908719E+02                                 1.794903                            1.686046      -1.281282       2.272854                    0.994629       3.781311      11.114930       0.448412       1.385012      -0.685234       0.034135      -0.003713      -0.008848       0.035458       0.005800      -0.007153       0.000044       0.011818      -0.020009      -0.010131      -0.003658       0.013790              1.842310       2.465225       0.023735      -0.224762       1.513247       0.037461       1.548458          -0.000109
           56              H      -0.384790       7.026659       3.787776       0.073562       1.152705 0.85472788E+01  0.87022483E+02                                 1.923916                            1.786868      -1.498933       2.135590                    0.991468       4.365930      13.281890       0.429451       1.400840      -0.679445       0.027390       0.037473      -0.002526       0.046485       0.005620      -0.005670      -0.000056       0.007129      -0.036928      -0.013789       0.000005       0.013785              1.981782       1.889159       0.478723      -0.044739       2.501828       0.007156       1.554359          -0.000111
           57              H       3.332636       5.035414       4.428936       0.084317       1.321148 0.98340943E+01  0.10207943E+03                                 2.013809                            1.849515      -1.208255       2.289543                    0.994192       3.904367      11.392939       0.452365       1.304406      -0.702627      -0.044376      -0.007576       0.011918       0.046569       0.004753      -0.006801      -0.002406       0.004166      -0.044536      -0.016677       0.002365       0.014311              2.091692       2.950935       0.008373      -0.289119       1.586813       0.037152       1.737328          -0.000094
           58              H       4.378295       3.019099       3.972726       0.146444       1.080319 0.79012228E+01  0.77055894E+02                                 1.723291                            1.634486      -1.074058       2.390073                    0.997726       3.302159       9.108610       0.495331       1.267941      -0.713076      -0.020286      -0.035866       0.000950       0.041216       0.009830      -0.002754      -0.001791       0.000018      -0.030747      -0.010728      -0.004630       0.015358              1.739426       1.749692       0.369359      -0.026330       2.035549      -0.004590       1.433037          -0.000070
           59              H       0.456631      13.632505       3.191004       0.128703       0.940401 0.69749164E+01  0.67294081E+02                                 1.680041                            1.618524      -1.267203       2.284272                    0.994657       3.732922      10.947725       0.450752       1.408415      -0.680554       0.000178       0.012779       0.033644       0.035990      -0.001956       0.001431       0.001601      -0.006567       0.024829      -0.008160      -0.000464       0.008624              1.695610       1.393077      -0.028356       0.049017       1.432119       0.192523       2.261633          -0.000163
           60              H       1.034978      11.492634       2.596698       0.083342       1.105051 0.83952293E+01  0.84867244E+02                                 1.862472                            1.767529      -1.416348       2.190336                    0.991270       4.130020      12.411944       0.434177       1.395506      -0.681893       0.014265      -0.022805       0.037221       0.045923      -0.003651       0.008052      -0.001047      -0.014074       0.041538      -0.016756       0.000504       0.016252              1.894215       1.642836      -0.225535       0.209951       2.006138      -0.457436       2.033672          -0.000149
           61              H       0.184099      12.228606      23.459058       0.084858       1.083655 0.80217341E+01  0.79923798E+02                                 1.822155                            1.715291      -1.243792       2.273846                    0.993390       3.969051      11.721593       0.446951       1.375431      -0.686511      -0.005158      -0.009023      -0.043343       0.044572      -0.003029       0.005015       0.000513      -0.011846       0.027664      -0.012418       0.001992       0.010427              1.851702       1.479887       0.000931       0.114835       1.586362       0.358665       2.488858          -0.000192
           62              H      -0.367220      14.379222      23.967054       0.131702       0.977738 0.74363769E+01  0.72497105E+02                                 1.693466                            1.649139      -1.111625       2.361951                    0.996168       3.609180      10.447034       0.458102       1.371465      -0.688943      -0.010975       0.026342      -0.026675       0.039063      -0.005151       0.005046      -0.006995      -0.007494       0.023437      -0.010415      -0.003703       0.014118              1.685258       1.521934      -0.183145       0.206029       1.693104      -0.305586       1.840734          -0.000152
           63              H       3.857427      14.939707       2.996190       0.142335       1.006311 0.76494844E+01  0.74829336E+02                                 1.708193                            1.659774      -1.092537       2.376840                    0.997349       3.494446      10.011943       0.463627       1.350508      -0.694132       0.000349       0.026751       0.030389       0.040488      -0.005194       0.002582       0.010331      -0.008633       0.038098      -0.015042      -0.002980       0.018022              1.700567       1.433268       0.041422       0.014266       1.764355       0.308502       1.904079          -0.000137
           64              H       4.201655      12.690604       3.398148       0.075768       1.120209 0.83217345E+01  0.83650093E+02                                 1.857443                            1.740881      -1.248366       2.261327                    0.993699       4.067364      12.052373       0.446167       1.365702      -0.687955       0.011736      -0.004416       0.042803       0.044602       0.001889       0.007162       0.004612      -0.014447       0.028350      -0.014138       0.000333       0.013805              1.912311       1.554349      -0.072792       0.175523       1.587393      -0.349698       2.595193          -0.000128
           65              H       3.656377      11.775562      24.258042       0.078166       1.110052 0.85148570E+01  0.86472309E+02                                 1.870570                            1.781348      -1.469992       2.159511                    0.990871       4.233961      12.797348       0.431573       1.397499      -0.680934      -0.001813      -0.025694      -0.037357       0.045377      -0.004429       0.006049       0.003510      -0.016350       0.042114      -0.017749       0.002025       0.015723              1.896099       1.552784       0.029625       0.002228       2.092988       0.517907       2.042527          -0.000177
           66              H       3.316670      14.022875      23.745114       0.132151       0.948033 0.71190467E+01  0.69291598E+02                                 1.709238                            1.650826      -1.382667       2.230428                    0.992970       3.850877      11.480795       0.438364       1.435529      -0.674826      -0.006552       0.012708      -0.034173       0.037043       0.004992       0.003385       0.000853      -0.007781       0.030860      -0.011800       0.000688       0.011112              1.710773       1.412144      -0.047603       0.078067       1.512091      -0.228217       2.208086          -0.000108
           67              H      -0.572301      12.724627       6.165000       0.116818       1.073099 0.79172593E+01  0.79083730E+02                                 1.844882                            1.728495      -1.555423       2.136292                    0.991930       4.068748      12.262241       0.433312       1.415118      -0.677691      -0.037277      -0.002481      -0.000002       0.037359       0.003441      -0.000000       0.000001       0.012550      -0.019476      -0.006492      -0.003911       0.010403              1.911877       2.634540       0.087110      -0.000001       1.522862      -0.000001       1.578229           0.000547
           68              H       0.858068      10.770987       6.165000       0.088424       1.128401 0.84199133E+01  0.85624888E+02                                 1.911086                            1.785256      -1.641425       2.075418                    0.991354       4.394935      13.475183       0.424315       1.419466      -0.675463      -0.021294      -0.039769      -0.000001       0.045111       0.004138      -0.000000      -0.000000       0.007699      -0.035390      -0.011797       0.000247       0.011550              1.955765       1.794956       0.367439      -0.000000       2.488578      -0.000002       1.583761           0.000052
           69              H       4.010600      13.220647       6.165000       0.093077       1.112992 0.77071799E+01  0.75967472E+02                                 1.853338                            1.676221      -1.247669       2.272665                    0.994556       3.903963      11.438834       0.454544       1.367093      -0.688082       0.043240       0.011183      -0.000000       0.044662      -0.003016       0.000000       0.000000       0.004385      -0.033954      -0.011318       0.001931       0.009387              1.963056       2.868252       0.127842       0.000000       1.435212      -0.000001       1.585704           0.000670
           70              H       2.700162      15.063265       6.165000       0.143962       1.100571 0.82305829E+01  0.81321744E+02                                 1.770451                            1.688600      -0.960905       2.444849                    0.998502       3.341012       9.362325       0.477173       1.299135      -0.706751       0.016180       0.037616      -0.000001       0.040948       0.008327      -0.000000       0.000001      -0.006536      -0.024455      -0.008152      -0.004869       0.013021              1.778892       1.782903       0.326314       0.000000       2.051190      -0.000000       1.502584           0.001684
           71              H       4.595664       5.182250      18.495000       0.116817       1.073163 0.79178442E+01  0.79091040E+02                                 1.844947                            1.728552      -1.555525       2.136237                    0.991929       4.068915      12.262862       0.433308       1.415106      -0.677692       0.037275       0.002485      -0.000008       0.037358       0.003445      -0.000001       0.000003       0.012552      -0.019472      -0.006491      -0.003914       0.010405              1.911948       2.634651       0.087115       0.000000       1.522914      -0.000000       1.578279           0.000532
           72              H       3.165295       7.135890      18.495000       0.088428       1.128384 0.84197583E+01  0.85622940E+02                                 1.911071                            1.785243      -1.641416       2.075425                    0.991354       4.394898      13.475052       0.424316       1.419470      -0.675462       0.021295       0.039769      -0.000002       0.045112       0.004138       0.000001       0.000002       0.007699      -0.035391      -0.011797       0.000246       0.011550              1.955749       1.794942       0.367434      -0.000000       2.488557       0.000001       1.583749           0.000026
           73              H       0.012763       4.686230      18.495000       0.093077       1.113051 0.77076722E+01  0.75973567E+02                                 1.853399                            1.676270      -1.247775       2.272608                    0.994555       3.904104      11.439355       0.454539       1.367086      -0.688083      -0.043237      -0.011182      -0.000006       0.044660      -0.003019       0.000002       0.000002       0.004380      -0.033948      -0.011316       0.001928       0.009388              1.963124       2.868368       0.127847      -0.000000       1.435253      -0.000001       1.585750           0.000659
           74              H       1.323201       2.843612      18.495000       0.143957       1.100697 0.82317762E+01  0.81336466E+02                                 1.770574                            1.688712      -0.961140       2.444725                    0.998500       3.341238       9.363121       0.477162       1.299118      -0.706753      -0.016186      -0.037611      -0.000009       0.040946       0.008334      -0.000000       0.000003      -0.006524      -0.024434      -0.008145      -0.004878       0.013022              1.779018       1.783032       0.326347      -0.000001       2.051342      -0.000001       1.502678           0.001708
           75              C      -0.071677       2.560683       8.944182       0.555898      22.980096 0.26326149E+03  0.55081998E+04                                 7.397256                            5.729350      -0.102666       2.016110                    0.999310      22.740132      63.476771       0.626079       0.467579      -1.024729       0.032714      -0.035098       0.004603       0.048200       0.006459      -0.002603       0.032908      -0.000014       0.315610      -0.063490      -0.048310       0.111801              8.256609       8.607965      -1.319034       0.608180      11.344721      -1.774976       4.817141           0.000199
           76              C       6.218188       3.842816       8.680320       0.055877      30.901235 0.38964361E+03  0.88809859E+04                                 8.628948                            6.647546       0.027918       2.033434                    0.999302      25.953092      72.604176       0.631868       0.425291      -1.062429      -0.016311       0.027312      -0.011842       0.033944       0.012810      -0.020994       0.006548       0.032832       0.151525      -0.047935      -0.009306       0.057242              9.676066      10.851131      -1.942660       1.905300      12.719904      -1.545514       5.457162          -0.000102
           77              C      -0.179753       5.003181       8.741970      -0.153889      31.414507 0.44226890E+03  0.10490772E+05                                 8.737868                            7.094005       0.024970       1.985404                    0.999396      29.718403      87.122816       0.605142       0.426705      -1.052851      -0.006356      -0.010086      -0.006548       0.013601      -0.009443      -0.000644       0.005870       0.031379       0.115207      -0.037908      -0.001008       0.038916              9.424186      10.201518      -0.645451       1.570560      12.367744      -1.382683       5.703295           0.000109
           78              C      -0.867552       6.208314       8.492904       0.062893      28.688564 0.39195277E+03  0.90455272E+04                                 8.365044                            6.764622       0.023498       2.008943                    0.999411      27.671144      80.736059       0.606208       0.437809      -1.043243      -0.046436      -0.020113      -0.016225       0.053142       0.023871      -0.005972       0.008365       0.002585       0.083290      -0.039332       0.009924       0.029409              9.085031      10.690416      -0.699904       1.725480      11.095961      -1.197658       5.468717           0.000033
           79              C       4.256550       5.053321       8.132868       0.070915      26.062000 0.35074419E+03  0.78531434E+04                                 7.725790                            6.317871       0.244384       2.089500                    0.999720      26.639008      75.934046       0.641019       0.426759      -1.052561       0.044732       0.029177       0.002417       0.053461       0.019745      -0.007271       0.004614       0.046188       0.065285      -0.042005       0.015599       0.026406              8.234166       9.616853      -0.366724       1.360701       9.853921      -0.999999       5.231723           0.000066
           80              C       4.869696       3.832072       8.386866      -0.130021      29.968969 0.42138626E+03  0.98191572E+04                                 8.349379                            6.853644       0.253002       2.069494                    0.999668      28.503153      81.292197       0.628808       0.418017      -1.064329       0.011558      -0.001983       0.001915       0.011883       0.009615      -0.013181       0.008185      -0.001579       0.079728      -0.027277      -0.003840       0.031117              8.881952      10.945926      -1.136074       1.694027      10.159688      -1.132322       5.540242           0.000239
           81              C      -0.345681      15.698959      10.675314       0.546666      21.709724 0.27075902E+03  0.57208733E+04                                 7.170817                            5.834003      -0.086857       2.018553                    0.999224      23.150264      65.531890       0.614957       0.471391      -1.019810       0.009972       0.048063      -0.017935       0.052260       0.044650      -0.001876       0.009801       0.133644      -0.114116      -0.065001      -0.034393       0.099394              7.848042       5.182414      -2.269615      -0.064880      11.227805      -0.323937       7.133906           0.001161
           82              C       0.030412      14.289688      11.055078       0.052253      30.717255 0.44614387E+03  0.10545839E+05                                 8.714100                            7.198977      -0.209462       1.954881                    0.998475      26.935359      77.380188       0.594843       0.435610      -1.053383       0.022314      -0.030177       0.008717       0.038530       0.029435       0.000021       0.016318       0.054458       0.002401      -0.045386       0.004536       0.040850              9.514334       6.210382      -2.850916      -0.323135      13.739753      -1.099310       8.592866          -0.000070
           83              C       0.419488      13.363902      10.048950      -0.142634      29.294979 0.46802585E+03  0.11266688E+05                                 8.403153                            7.351390      -0.098065       1.951454                    0.998182      29.895202      88.462314       0.587597       0.433012      -1.048369      -0.004055       0.015168       0.012561       0.020107       0.019672       0.003945      -0.004700       0.044455      -0.010007      -0.029310      -0.002160       0.031470              8.781809       6.045202      -2.290184      -0.591445      11.112807       0.036392       9.187418           0.000013
           84              C       0.741264      12.097886      10.404054       0.058267      25.405393 0.38343387E+03  0.88449859E+04                                 7.810305                            6.775427      -0.216379       1.935545                    0.997920      28.028071      83.118581       0.591405       0.448967      -1.031480      -0.005394      -0.003351       0.051533       0.051923       0.019160      -0.006671       0.016000       0.048499       0.036134      -0.042426       0.017407       0.025019              8.163312       5.590783      -1.723957      -0.490603      10.027000      -0.619596       8.872151           0.000045
           85              C       0.250785      12.522279      12.628386       0.078274      24.372887 0.35028817E+03  0.78706101E+04                                 7.479682                            6.393552       0.061547       2.037180                    0.998877      26.754732      77.364698       0.622921       0.437613      -1.041956       0.012067      -0.015914      -0.038095       0.043013       0.023988       0.009058       0.008055       0.053224       0.021160      -0.039759       0.003079       0.036680              7.796894       5.193609      -1.728689      -0.705249       9.659134      -0.703962       8.537940           0.000241
           86              C      -0.067771      13.802621      12.327534      -0.130310      27.832377 0.43831549E+03  0.10398762E+05                                 8.136243                            7.144877      -0.144066       1.943035                    0.998224      29.466663      87.076250       0.591122       0.436751      -1.044219       0.011985       0.003394      -0.015168       0.019627       0.016555       0.011499       0.022794       0.036384      -0.042099      -0.035610      -0.003488       0.039099              8.359310       5.737316      -1.849844      -0.386334      10.669900      -1.465133       8.670716           0.000302
           87              C       3.323454      16.175282      11.678976       0.620005      21.031816 0.24787496E+03  0.51383693E+04                                 7.116874                            5.671072      -0.090486       2.042531                    0.998793      22.140142      62.687773       0.607274       0.486552      -1.008745      -0.016336       0.083525       0.019981       0.087421      -0.000311       0.071955       0.000815       0.107990      -0.086911      -0.067172      -0.039483       0.106655              7.800919       5.129509      -0.302366      -1.843198      10.963338       0.836662       7.309911           0.000667
           88              C       3.560781      14.696174      11.331270       0.034978      31.134312 0.45330594E+03  0.10760869E+05                                 8.789215                            7.235580      -0.206624       1.947089                    0.998822      27.349321      78.808365       0.595749       0.433098      -1.054614       0.012643      -0.048114      -0.007392       0.050294       0.012328       0.010181      -0.010851       0.094805      -0.009344      -0.050536      -0.001420       0.051956              9.741203       5.382161      -0.924205      -1.013532      14.632925       1.546818       9.208522          -0.000227
           89              C       3.814264      14.309385      10.044018      -0.143246      28.617460 0.45323716E+03  0.10830368E+05                                 8.262082                            7.239659      -0.124644       1.942417                    0.998765      29.819965      88.097887       0.591080       0.433653      -1.047313       0.000977       0.004688       0.004892       0.006846      -0.003758       0.007366      -0.010067       0.064028      -0.024067      -0.032202      -0.005468       0.037669              8.575324       5.283911      -0.529040      -0.766868      11.188043       1.523210       9.254018           0.000252
           90              C       4.003601      12.960998       9.822078       0.075408      25.041897 0.37020363E+03  0.84338808E+04                                 7.634028                            6.580302       0.009612       2.011051                    0.999191      27.295306      79.475323       0.612967       0.438614      -1.041360      -0.000873      -0.015509       0.049184       0.051579       0.012266       0.000872      -0.004789       0.063515       0.048830      -0.042585       0.016679       0.025906              7.995732       4.842118      -0.487358      -0.789443      10.069940       0.569055       9.075140           0.000194
           91              C       3.692210      12.420210      12.036546       0.059260      25.561069 0.39754642E+03  0.92446627E+04                                 7.822764                            6.887157      -0.205194       1.934988                    0.998239      28.251829      83.849866       0.588680       0.447428      -1.033383       0.006677       0.000835      -0.052165       0.052597      -0.001379      -0.002349      -0.017114       0.052858       0.039278      -0.038708       0.017461       0.021247              8.112914       5.130076      -0.510851      -0.594683      10.643937       0.224474       8.564727           0.000140
           92              C       3.494430      13.756063      12.349728      -0.143908      29.040386 0.47034939E+03  0.11344342E+05                                 8.359022                            7.373611      -0.152723       1.934343                    0.997689      30.026519      89.133359       0.585836       0.433482      -1.047374      -0.001283       0.014480      -0.013336       0.019727       0.017846       0.006660       0.007493       0.057929      -0.017840      -0.032201      -0.006411       0.038612              8.635983       5.214383      -0.551071      -0.499682      11.947341       0.179090       8.746224           0.000139
           93              C       4.095040      15.346194      21.274182       0.555941      22.979050 0.26324675E+03  0.55078353E+04                                 7.397097                            5.729225      -0.102669       2.016118                    0.999310      22.739846      63.476435       0.626078       0.467584      -1.024722      -0.032716       0.035099       0.004598       0.048202       0.006464       0.002602      -0.032908      -0.000010       0.315597      -0.063494      -0.048303       0.111797              8.256432       8.607814      -1.318962      -0.608150      11.344425       1.774934       4.817057          -0.000169
           94              C      -2.194825      14.064061      21.010320       0.055873      30.901203 0.38964144E+03  0.88809302E+04                                 8.628986                            6.647555       0.027973       2.033454                    0.999302      25.952965      72.603955       0.631863       0.425295      -1.062426       0.016311      -0.027311      -0.011847       0.033945       0.012812       0.020996      -0.006548       0.032835       0.151538      -0.047940      -0.009307       0.057247              9.676137      10.851162      -1.942681      -1.905299      12.720062       1.545584       5.457187           0.000120
           95              C       4.203116      12.903696      21.071970      -0.153883      31.414248 0.44226364E+03  0.10490608E+05                                 8.737796                            7.093943       0.025006       1.985417                    0.999396      29.718197      87.121831       0.605148       0.426703      -1.052853       0.006353       0.010088      -0.006556       0.013606      -0.009445       0.000645      -0.005871       0.031376       0.115194      -0.037906      -0.001007       0.038912              9.424118      10.201438      -0.645430      -1.570536      12.367667       1.382709       5.703248          -0.000297
           96              C       4.890915      11.698563      20.822904       0.062898      28.688546 0.39195264E+03  0.90455196E+04                                 8.365035                            6.764619       0.023507       2.008947                    0.999411      27.671077      80.735726       0.606208       0.437809      -1.043243       0.046436       0.020112      -0.016228       0.053143       0.023872       0.005972      -0.008368       0.002585       0.083291      -0.039335       0.009924       0.029410              9.085027      10.690391      -0.699911      -1.725475      11.095972       1.197687       5.468719          -0.000312
           97              C      -0.233187      12.853556      20.462868       0.070915      26.062172 0.35074674E+03  0.78532156E+04                                 7.725831                            6.317899       0.244377       2.089496                    0.999720      26.639106      75.934436       0.641017       0.426759      -1.052560      -0.044733      -0.029178       0.002412       0.053462       0.019746       0.007272      -0.004616       0.046187       0.065287      -0.042006       0.015600       0.026407              8.234218       9.616867      -0.366739      -1.360707       9.854024       1.000053       5.231762          -0.000247
           98              C      -0.846333      14.074805      20.716866      -0.130017      29.968903 0.42138417E+03  0.98191028E+04                                 8.349374                            6.853624       0.253023       2.069503                    0.999668      28.503117      81.292246       0.628809       0.418017      -1.064329      -0.011562       0.001985       0.001909       0.011885       0.009611       0.013181      -0.008186      -0.001576       0.079736      -0.027274      -0.003845       0.031120              8.881963      10.945898      -1.136078      -1.694028      10.159737       1.132368       5.540255          -0.000218
           99              C       4.369044       2.207918      23.005314       0.546581      21.710459 0.27077176E+03  0.57211969E+04                                 7.170973                            5.834145      -0.086837       2.018558                    0.999225      23.150328      65.531899       0.614951       0.471392      -1.019812      -0.009966      -0.048053      -0.017938       0.052251       0.044655       0.001890      -0.009816       0.133664      -0.114048      -0.065030      -0.034364       0.099394              7.848213       5.182541      -2.269693       0.064886      11.228082       0.323911       7.134016          -0.001175
          100              C       3.992951       3.617189      23.385078       0.052246      30.717029 0.44614493E+03  0.10545838E+05                                 8.713939                            7.198901      -0.209323       1.954925                    0.998475      26.935299      77.379151       0.594858       0.435600      -1.053392      -0.022311       0.030182       0.008706       0.038529       0.029421      -0.000020      -0.016301       0.054413       0.002398      -0.045354       0.004530       0.040824              9.514123       6.210308      -2.850822       0.323115      13.739400       1.099288       8.592660           0.000369
          101              C       3.603875       4.542975      22.378950      -0.142613      29.294421 0.46801806E+03  0.11266441E+05                                 8.403041                            7.351337      -0.098050       1.951468                    0.998181      29.894711      88.460303       0.587598       0.433013      -1.048370       0.004057      -0.015157       0.012565       0.020101       0.019677      -0.003938       0.004687       0.044464      -0.009987      -0.029313      -0.002160       0.031473              8.781678       6.045155      -2.290137       0.591433      11.112644      -0.036418       9.187235           0.000087
          102              C       3.282099       5.808991      22.734054       0.058306      25.404492 0.38341897E+03  0.88445509E+04                                 7.810147                            6.775323      -0.216458       1.935538                    0.997919      28.027217      83.115453       0.591407       0.448970      -1.031478       0.005400       0.003355       0.051526       0.051916       0.019165       0.006664      -0.015989       0.048498       0.036097      -0.042416       0.017390       0.025026              8.163136       5.590685      -1.723901       0.490584      10.026790       0.619585       8.871934          -0.000081
          103              C       3.772578       5.384598       0.298386       0.078315      24.371997 0.35027414E+03  0.78702224E+04                                 7.479570                            6.393487       0.061409       2.037155                    0.998876      26.753977      77.362358       0.622914       0.437622      -1.041949      -0.012062       0.015911      -0.038091       0.043007       0.023989      -0.009064      -0.008055       0.053224       0.021097      -0.039750       0.003058       0.036691              7.796769       5.193549      -1.728649       0.705233       9.658983       0.703939       8.537776          -0.000242
          104              C       4.091134       4.104256      -0.002466      -0.130309      27.832153 0.43831487E+03  0.10398724E+05                                 8.136174                            7.144868      -0.143942       1.943078                    0.998224      29.466352      87.074674       0.591124       0.436751      -1.044221      -0.011985      -0.003377      -0.015161       0.019619       0.016556      -0.011494      -0.022800       0.036404      -0.042056      -0.035618      -0.003481       0.039099              8.359221       5.737301      -1.849793       0.386306      10.669767       1.465156       8.670596          -0.000065
          105              C       0.699909       1.731595      24.008976       0.620006      21.033493 0.24789629E+03  0.51389310E+04                                 7.117201                            5.671276      -0.090416       2.042515                    0.998794      22.141661      62.693164       0.607268       0.486545      -1.008747       0.016342      -0.083537       0.019977       0.087433      -0.000309      -0.071986      -0.000813       0.107988      -0.086902      -0.067196      -0.039483       0.106680              7.801332       5.129703      -0.302407       1.843266      10.964099      -0.836773       7.310193          -0.000401
          106              C       0.462582       3.210703      23.661270       0.034950      31.136166 0.45333076E+03  0.10761604E+05                                 8.789490                            7.235711      -0.206618       1.947071                    0.998823      27.350371      78.811911       0.595752       0.433090      -1.054619      -0.012627       0.048125      -0.007391       0.050299       0.012321      -0.010190       0.010843       0.094789      -0.009324      -0.050526      -0.001420       0.051947              9.741610       5.382284      -0.924289       1.013583      14.633729      -1.546987       9.208818           0.000521
          107              C       0.209099       3.597492      22.374018      -0.143281      28.619138 0.45326686E+03  0.10831269E+05                                 8.262374                            7.239857      -0.124631       1.942399                    0.998766      29.821372      88.103189       0.591076       0.433648      -1.047314      -0.000955      -0.004676       0.004882       0.006827      -0.003771      -0.007365       0.010073       0.064029      -0.023989      -0.032213      -0.005446       0.037660              8.575675       5.284056      -0.529088       0.766906      11.188610      -1.523328       9.254357          -0.000057
          108              C       0.019762       4.945879      22.152078       0.075401      25.042282 0.37020877E+03  0.84340387E+04                                 7.634138                            6.580364       0.009547       2.011029                    0.999191      27.295622      79.476792       0.612961       0.438616      -1.041358       0.000883       0.015511       0.049179       0.051575       0.012259      -0.000877       0.004786       0.063504       0.048822      -0.042576       0.016676       0.025899              7.995882       4.842167      -0.487391       0.789453      10.070242      -0.569112       9.075237          -0.000202
          109              C       0.331153       5.486667      24.366546       0.059259      25.561186 0.39754704E+03  0.92446836E+04                                 7.822803                            6.887168      -0.205235       1.934977                    0.998238      28.251851      83.850046       0.588679       0.447429      -1.033382      -0.006676      -0.000830      -0.052160       0.052592      -0.001380       0.002346       0.017110       0.052849       0.039270      -0.038701       0.017460       0.021242              8.112985       5.130089      -0.510872       0.594686      10.644137      -0.224507       8.564730          -0.000135
          110              C       0.528933       4.150814       0.019728      -0.143928      29.041401 0.47036751E+03  0.11344906E+05                                 8.359241                            7.373763      -0.152770       1.934317                    0.997690      30.027344      89.136767       0.585828       0.433483      -1.047372       0.001285      -0.014475      -0.013335       0.019723       0.017847      -0.006663      -0.007485       0.057919      -0.017814      -0.032198      -0.006407       0.038605              8.636253       5.214490      -0.551108       0.499695      11.947840      -0.179114       8.746428           0.000056
          111              C       4.095040      15.346194      15.715818       0.555895      22.980140 0.26326146E+03  0.55081965E+04                                 7.397254                            5.729339      -0.102670       2.016107                    0.999310      22.740130      63.476657       0.626082       0.467577      -1.024731      -0.032718       0.035101      -0.004588       0.048204       0.006454      -0.002597       0.032909      -0.000023       0.315600      -0.063482      -0.048316       0.111799              8.256625       8.607957      -1.319055       0.608191      11.344774      -1.774993       4.817143           0.000142
          112              C      -2.194825      14.064061      15.979680       0.055865      30.901569 0.38964782E+03  0.88811060E+04                                 8.629004                            6.647575       0.027910       2.033426                    0.999302      25.953274      72.604787       0.631867       0.425290      -1.062430       0.016308      -0.027310       0.011856       0.033946       0.012811      -0.020991       0.006550       0.032830       0.151513      -0.047934      -0.009303       0.057237              9.676147      10.851212      -1.942706       1.905326      12.720030      -1.545537       5.457198          -0.000098
          113              C       4.203116      12.903696      15.918030      -0.153894      31.414705 0.44227144E+03  0.10490851E+05                                 8.737903                            7.094021       0.024972       1.985402                    0.999396      29.718568      87.123460       0.605142       0.426705      -1.052851       0.006352       0.010087       0.006560       0.013606      -0.009444      -0.000643       0.005871       0.031380       0.115202      -0.037908      -0.001007       0.038915              9.424234      10.201584      -0.645476       1.570580      12.367804      -1.382689       5.703315           0.000006
          114              C       4.890915      11.698563      16.167096       0.062888      28.688833 0.39195686E+03  0.90456518E+04                                 8.365114                            6.764670       0.023473       2.008933                    0.999411      27.671346      80.736972       0.606203       0.437810      -1.043241       0.046434       0.020113       0.016233       0.053143       0.023872      -0.005973       0.008366       0.002586       0.083285      -0.039334       0.009926       0.029408              9.085115      10.690523      -0.699934       1.725505      11.096062      -1.197668       5.468760          -0.000059
          115              C      -0.233187      12.853556      16.527132       0.070908      26.062268 0.35074845E+03  0.78532673E+04                                 7.725854                            6.317916       0.244363       2.089490                    0.999720      26.639227      75.934963       0.641015       0.426759      -1.052560      -0.044734      -0.029176      -0.002407       0.053461       0.019746      -0.007271       0.004617       0.046189       0.065268      -0.042004       0.015601       0.026403              8.234238       9.616946      -0.366734       1.360717       9.854007      -1.000004       5.231760          -0.000031
          116              C      -0.846333      14.074805      16.273134      -0.130031      29.969189 0.42138985E+03  0.98192604E+04                                 8.349413                            6.853666       0.253010       2.069494                    0.999668      28.503278      81.292604       0.628808       0.418016      -1.064330      -0.011562       0.001986      -0.001899       0.011884       0.009615      -0.013181       0.008186      -0.001584       0.079699      -0.027274      -0.003835       0.031109              8.881995      10.945983      -1.136104       1.694042      10.159741      -1.132332       5.540261           0.000134
          117              C       4.369044       2.207918      13.984686       0.546660      21.707954 0.27073089E+03  0.57201793E+04                                 7.170573                            5.833784      -0.087134       2.018475                    0.999223      23.150078      65.532621       0.614951       0.471405      -1.019794      -0.009963      -0.048064       0.017948       0.052264       0.044626      -0.001872       0.009779       0.133588      -0.114138      -0.064952      -0.034409       0.099361              7.847796       5.182266      -2.269533      -0.064881      11.227438      -0.323951       7.133685           0.001008
          118              C       3.992951       3.617189      13.604922       0.052334      30.716300 0.44611940E+03  0.10545158E+05                                 8.714112                            7.198903      -0.209577       1.954858                    0.998475      26.934636      77.378741       0.594828       0.435625      -1.053370      -0.022313       0.030175      -0.008727       0.038530       0.029447       0.000023       0.016336       0.054515       0.002404      -0.045422       0.004543       0.040879              9.514444       6.210378      -2.851048      -0.323143      13.740121      -1.099289       8.592834           0.000174
          119              C       3.603875       4.542975      14.611050      -0.142668      29.296044 0.46804485E+03  0.11267263E+05                                 8.403343                            7.351521      -0.098060       1.951444                    0.998183      29.895945      88.465059       0.587593       0.433010      -1.048370       0.004057      -0.015178      -0.012555       0.020111       0.019667       0.003946      -0.004708       0.044435      -0.010023      -0.029301      -0.002161       0.031462              8.782042       6.045339      -2.290299      -0.591467      11.113209       0.036419       9.187578           0.000116
          120              C       3.282099       5.808991      14.255946       0.058239      25.406326 0.38345015E+03  0.88454510E+04                                 7.810438                            6.775520      -0.216276       1.935562                    0.997921      28.028874      83.121247       0.591408       0.448960      -1.031484       0.005392       0.003348      -0.051539       0.051928       0.019154      -0.006676       0.016011       0.048487       0.036177      -0.042430       0.017426       0.025004              8.163471       5.590883      -1.724017      -0.490616      10.027240      -0.619597       8.872290           0.000066
          121              C       3.772578       5.384598      12.031614       0.078239      24.373972 0.35030601E+03  0.78711069E+04                                 7.479838                            6.393654       0.061660       2.037195                    0.998878      26.755662      77.367722       0.622925       0.437605      -1.041961      -0.012069       0.015920       0.038102       0.043021       0.023986       0.009053       0.008051       0.053215       0.021214      -0.039763       0.003097       0.036666              7.797079       5.193710      -1.728755      -0.705257       9.659422      -0.704005       8.538106           0.000291
          122              C       4.091134       4.104256      12.332466      -0.130322      27.832949 0.43832392E+03  0.10399028E+05                                 8.136386                            7.144958      -0.144145       1.943005                    0.998224      29.467114      87.078292       0.591116       0.436753      -1.044217      -0.011979      -0.003415       0.015175       0.019633       0.016549       0.011501       0.022785       0.036362      -0.042163      -0.035601      -0.003493       0.039094              8.359498       5.737400      -1.849944      -0.386325      10.670281      -1.465197       8.670813           0.000452
          123              C       0.699909       1.731595      12.981024       0.620030      21.029961 0.24785114E+03  0.51377626E+04                                 7.116561                            5.670872      -0.090700       2.042494                    0.998792      22.138942      62.684110       0.607272       0.486564      -1.008737       0.016332      -0.083496      -0.020014       0.087400      -0.000310       0.071921       0.000815       0.107984      -0.086891      -0.067140      -0.039483       0.106623              7.800530       5.129349      -0.302304      -1.843121      10.962633       0.836528       7.309608           0.000806
          124              C       0.462582       3.210703      13.328730       0.035025      31.132329 0.45327591E+03  0.10759991E+05                                 8.788961                            7.235436      -0.206650       1.947102                    0.998822      27.348160      78.804741       0.595743       0.433110      -1.054606      -0.012663       0.048100       0.007388       0.050285       0.012340       0.010171      -0.010852       0.094817      -0.009369      -0.050541      -0.001423       0.051965              9.740865       5.382043      -0.924120      -1.013487      14.632331       1.546685       9.208220          -0.000063
          125              C       0.209099       3.597492      14.615982      -0.143206      28.615935 0.45320934E+03  0.10829522E+05                                 8.261801                            7.239457      -0.124640       1.942439                    0.998764      29.818653      88.092869       0.591087       0.433655      -1.047313      -0.001002      -0.004702      -0.004900       0.006865      -0.003744       0.007373      -0.010063       0.064016      -0.024133      -0.032187      -0.005486       0.037674              8.575010       5.283765      -0.528995      -0.766825      11.187608       1.523137       9.253658           0.000345
          126              C       0.019762       4.945879      14.837922       0.075404      25.042038 0.37020810E+03  0.84339996E+04                                 7.634017                            6.580316       0.009657       2.011062                    0.999191      27.295436      79.475521       0.612971       0.438610      -1.041364       0.000863       0.015511      -0.049188       0.051583       0.012267       0.000868      -0.004788       0.063506       0.048849      -0.042584       0.016685       0.025899              7.995707       4.842126      -0.487340      -0.789442      10.069862       0.569045       9.075134           0.000183
          127              C       0.331153       5.486667      12.623454       0.059255      25.561224 0.39755058E+03  0.92447818E+04                                 7.822776                            6.887180      -0.205166       1.934993                    0.998239      28.252028      83.850508       0.588681       0.447427      -1.033384      -0.006679      -0.000838       0.052168       0.052601      -0.001379      -0.002350      -0.017119       0.052851       0.039281      -0.038709       0.017462       0.021247              8.112915       5.130097      -0.510844      -0.594687      10.643907       0.224479       8.564741           0.000183
          128              C       0.528933       4.150814      12.310272      -0.143900      29.039928 0.47034173E+03  0.11344105E+05                                 8.358928                            7.373550      -0.152703       1.934354                    0.997689      30.026167      89.131948       0.585839       0.433482      -1.047375       0.001281      -0.014483       0.013337       0.019730       0.017846       0.006660       0.007497       0.057933      -0.017855      -0.032202      -0.006414       0.038616              8.635870       5.214346      -0.551050      -0.499682      11.947155       0.179101       8.746110           0.000235
          129              C      -0.071677       2.560683       3.385818       0.555918      22.979767 0.26325505E+03  0.55080350E+04                                 7.397169                            5.729258      -0.102720       2.016094                    0.999309      22.740095      63.476628       0.626087       0.467575      -1.024731       0.032723      -0.035110      -0.004578       0.048213       0.006454       0.002588      -0.032907      -0.000031       0.315577      -0.063475      -0.048316       0.111791              8.256558       8.607866      -1.319049      -0.608192      11.344712       1.774996       4.817098          -0.000153
          130              C       6.218188       3.842816       3.649680       0.055862      30.902034 0.38965216E+03  0.88812286E+04                                 8.629074                            6.647596       0.027925       2.033427                    0.999302      25.953475      72.605423       0.631869       0.425288      -1.062431      -0.016307       0.027315       0.011876       0.033957       0.012813       0.020986      -0.006553       0.032830       0.151525      -0.047937      -0.009300       0.057238              9.676274      10.851325      -1.942777      -1.905363      12.720268       1.545601       5.457230          -0.000046
          131              C      -0.179753       5.003181       3.588030      -0.153893      31.415016 0.44227515E+03  0.10490965E+05                                 8.737967                            7.094053       0.024963       1.985396                    0.999396      29.718747      87.124206       0.605140       0.426705      -1.052850      -0.006348      -0.010089       0.006575       0.013614      -0.009443       0.000640      -0.005875       0.031374       0.115204      -0.037906      -0.001010       0.038916              9.424333      10.201666      -0.645500      -1.570599      12.367987       1.382731       5.703346          -0.000169
          132              C      -0.867552       6.208314       3.837096       0.062898      28.688779 0.39195529E+03  0.90456040E+04                                 8.365100                            6.764652       0.023464       2.008932                    0.999411      27.671250      80.736569       0.606205       0.437810      -1.043242      -0.046432      -0.020113       0.016241       0.053144       0.023870       0.005971      -0.008372       0.002584       0.083284      -0.039333       0.009923       0.029409              9.085118      10.690495      -0.699960      -1.725503      11.096114       1.197686       5.468745          -0.000220
          133              C       4.256550       5.053321       4.197132       0.070908      26.062556 0.35075215E+03  0.78533743E+04                                 7.725916                            6.317951       0.244338       2.089480                    0.999720      26.639414      75.935723       0.641013       0.426760      -1.052559       0.044738       0.029175      -0.002390       0.053464       0.019743       0.007270      -0.004624       0.046187       0.065263      -0.042002       0.015603       0.026399              8.234325       9.617018      -0.366769      -1.360728       9.854169       1.000043       5.231788          -0.000149
          134              C       4.869696       3.832072       3.943134      -0.130043      29.970078 0.42140329E+03  0.98196616E+04                                 8.349589                            6.853782       0.252987       2.069477                    0.999668      28.503868      81.294914       0.628801       0.418017      -1.064328       0.011569      -0.001987      -0.001870       0.011886       0.009614       0.013174      -0.008195      -0.001580       0.079680      -0.027271      -0.003831       0.031102              8.882210      10.946239      -1.136173      -1.694095      10.160038       1.132396       5.540354          -0.000119
          135              C      -0.345681      15.698959       1.654686       0.546843      21.713633 0.27081443E+03  0.57224433E+04                                 7.171900                            5.834749      -0.087191       2.018339                    0.999224      23.155171      65.552048       0.614883       0.471416      -1.019778       0.009951       0.048124       0.017928       0.052310       0.044688       0.001866      -0.009806       0.133837      -0.114521      -0.065047      -0.034515       0.099563              7.849333       5.183231      -2.270162       0.064850      11.229989       0.324117       7.134779          -0.000479
          136              C       0.030412      14.289688       1.274922       0.052348      30.719459 0.44616504E+03  0.10546594E+05                                 8.714824                            7.199348      -0.210009       1.954695                    0.998474      26.936807      77.388385       0.594795       0.435634      -1.053355       0.022322      -0.030196      -0.008723       0.038550       0.029484      -0.000038      -0.016309       0.054604       0.002236      -0.045436       0.004476       0.040960              9.515322       6.210853      -2.851415       0.323180      13.741519       1.099412       8.593595          -0.000154
          137              C       0.419488      13.363902       2.281050      -0.142665      29.297066 0.46805926E+03  0.11267743E+05                                 8.403590                            7.351653      -0.098265       1.951371                    0.998183      29.896981      88.469816       0.587584       0.433012      -1.048365      -0.004049       0.015157      -0.012559       0.020097       0.019691      -0.003938       0.004672       0.044483      -0.010027      -0.029317      -0.002180       0.031496              8.782357       6.045496      -2.290425       0.591540      11.113621      -0.036515       9.187954          -0.000261
          138              C       0.741264      12.097886       1.925946       0.058266      25.405956 0.38344109E+03  0.88451845E+04                                 7.810364                            6.775439      -0.216273       1.935571                    0.997921      28.028420      83.119475       0.591412       0.448960      -1.031485      -0.005400      -0.003349      -0.051535       0.051925       0.019158       0.006674      -0.016008       0.048489       0.036168      -0.042430       0.017422       0.025008              8.163420       5.590835      -1.724057       0.490600      10.027317       0.619581       8.872107          -0.000242
          139              C       0.250785      12.522279      24.361614       0.078273      24.373255 0.35028953E+03  0.78706413E+04                                 7.479697                            6.393499       0.061669       2.037211                    0.998878      26.754960      77.365127       0.622934       0.437604      -1.041962       0.012065      -0.015917       0.038098       0.043016       0.023988      -0.009054      -0.008057       0.053219       0.021193      -0.039764       0.003090       0.036674              7.796968       5.193611      -1.728803       0.705211       9.659487       0.704000       8.537806          -0.000317
          140              C      -0.067771      13.802621       0.002466      -0.130354      27.836062 0.43838152E+03  0.10400843E+05                                 8.137147                            7.145519      -0.144596       1.942821                    0.998225      29.470384      87.092758       0.591076       0.436764      -1.044199       0.011983       0.003373       0.015168       0.019623       0.016589      -0.011507      -0.022770       0.036519      -0.041976      -0.035611      -0.003530       0.039141              8.360328       5.737901      -1.850210       0.386423      10.671399       1.465245       8.671684          -0.000281
          141              C       3.323454      16.175282       0.651024       0.620100      21.030632 0.24786176E+03  0.51380566E+04                                 7.116731                            5.671004      -0.090636       2.042497                    0.998792      22.139971      62.688230       0.607260       0.486566      -1.008732      -0.016326       0.083504      -0.020022       0.087409      -0.000286      -0.071937      -0.000804       0.108067      -0.086901      -0.067146      -0.039524       0.106670              7.800715       5.129492      -0.302308       1.843162      10.962902      -0.836575       7.309750          -0.000566
          142              C       3.560781      14.696174       0.998730       0.035017      31.132955 0.45328785E+03  0.10760353E+05                                 8.789068                            7.235521      -0.206545       1.947132                    0.998822      27.348648      78.806607       0.595740       0.433109      -1.054606       0.012669      -0.048116       0.007389       0.050302       0.012343      -0.010168       0.010847       0.094849      -0.009394      -0.050550      -0.001433       0.051983              9.740998       5.382136      -0.924144       1.013513      14.632544      -1.546779       9.208314           0.000215
          143              C       3.814264      14.309385       2.285982      -0.143202      28.616372 0.45321974E+03  0.10829856E+05                                 8.261916                            7.239558      -0.124669       1.942423                    0.998764      29.819278      88.095709       0.591079       0.433657      -1.047309       0.001001       0.004692      -0.004903       0.006860      -0.003737      -0.007384       0.010059       0.064059      -0.024103      -0.032205      -0.005487       0.037691              8.575136       5.283857      -0.528992       0.766832      11.187794      -1.523166       9.253758          -0.000163
          144              C       4.003601      12.960998       2.507922       0.075411      25.041831 0.37020511E+03  0.84339195E+04                                 7.634003                            6.580312       0.009625       2.011057                    0.999191      27.295294      79.475208       0.612967       0.438613      -1.041361      -0.000865      -0.015509      -0.049188       0.051582       0.012266      -0.000875       0.004783       0.063513       0.048827      -0.042583       0.016677       0.025905              7.995696       4.842127      -0.487339       0.789429      10.069930      -0.569074       9.075030          -0.000236
          145              C       3.692210      12.420210       0.293454       0.059261      25.561017 0.39754796E+03  0.92446963E+04                                 7.822715                            6.887147      -0.205149       1.935003                    0.998239      28.251782      83.849383       0.588684       0.447425      -1.033386       0.006680       0.000837       0.052167       0.052599      -0.001379       0.002349       0.017117       0.052848       0.039263      -0.038704       0.017459       0.021246              8.112849       5.130077      -0.510834       0.594671      10.643856      -0.224466       8.564614          -0.000240
          146              C       3.494430      13.756063      -0.019728      -0.143893      29.039572 0.47033693E+03  0.11343949E+05                                 8.358828                            7.373493      -0.152657       1.934373                    0.997688      30.025900      89.130708       0.585844       0.433480      -1.047377      -0.001276       0.014484       0.013337       0.019730       0.017842      -0.006658      -0.007493       0.057947      -0.017856      -0.032205      -0.006414       0.038619              8.635762       5.214328      -0.551038       0.499668      11.947009      -0.179078       8.745948          -0.000123
          147              C      -0.022079      15.279938       6.165000       0.526572      24.383794 0.29233487E+03  0.62891996E+04                                 7.740796                            6.114955      -0.423566       1.908433                    0.997960      23.473261      66.802132       0.593546       0.479664      -1.016528      -0.032183       0.038879      -0.000002       0.050471      -0.000854      -0.000004      -0.000001      -0.020657       0.280613      -0.057132      -0.036405       0.093538              8.371889      10.983910      -1.172630       0.000007       9.001839      -0.000007       5.129919          -0.010296
          148              C       0.940823      14.153596       6.165000       0.042946      32.152002 0.42478455E+03  0.98891697E+04                                 8.821855                            6.943394       0.020250       2.025509                    0.999338      26.544433      74.948667       0.618171       0.425604      -1.062669       0.028938      -0.018290      -0.000011       0.034234       0.030035      -0.000003       0.000006      -0.015214       0.135623      -0.053587       0.008380       0.045208              9.676493      13.490936      -2.333949       0.000024      10.151457      -0.000026       5.387086           0.003464
          149              C       0.368514      12.830277       6.165000      -0.166955      33.599963 0.53783937E+03  0.13345099E+05                                 9.099734                            7.793569       0.050180       1.976243                    0.999429      31.023529      91.841768       0.582888       0.423498      -1.058960       0.013811       0.010253      -0.000013       0.017201       0.000502      -0.000000       0.000002       0.040892       0.113331      -0.039341       0.001564       0.037777              9.534226      11.760393      -0.618336       0.000008      10.827568      -0.000046       6.014718           0.001773
          150              C       1.228521      11.646633       6.165000       0.046197      29.058440 0.42013871E+03  0.98561401E+04                                 8.415692                            7.002027       0.018925       2.002024                    0.999190      28.233611      82.789118       0.596631       0.437609      -1.044385       0.041342       0.014500      -0.000007       0.043811       0.012366       0.000002      -0.000001       0.000463       0.111888      -0.031016      -0.006280       0.037296              8.973632      11.607906      -0.257842       0.000011      10.044256      -0.000031       5.268735           0.001502
          151              C       3.065261      13.104253       6.165000       0.082089      26.303600 0.35099427E+03  0.78526541E+04                                 7.803537                            6.349026       0.241493       2.098640                    0.999391      26.188844      74.389952       0.635688       0.430671      -1.051164      -0.039115      -0.029921      -0.000004       0.049247       0.023899       0.000001      -0.000001       0.013891       0.087466      -0.039465       0.010310       0.029155              8.367821      11.020013      -0.498342       0.000010       8.982692      -0.000023       5.100758           0.000307
          152              C       2.281490      14.210898       6.165000      -0.112629      28.789022 0.38768506E+03  0.88744196E+04                                 8.151881                            6.588644       0.270646       2.085868                    0.999670      27.960234      79.824003       0.637237       0.419898      -1.059915      -0.012906      -0.005652      -0.000008       0.014089       0.014729       0.000001       0.000001      -0.019607       0.142607      -0.041461      -0.006074       0.047536              8.774694      12.622985      -1.460500       0.000023       8.592361      -0.000018       5.108736           0.002103
          153              C       4.045442       2.626939      18.495000       0.526616      24.384702 0.29234672E+03  0.62895129E+04                                 7.740938                            6.115052      -0.423264       1.908509                    0.997962      23.473836      66.803889       0.593545       0.479660      -1.016531       0.032174      -0.038899      -0.000063       0.050481      -0.000852      -0.000003       0.000010      -0.020649       0.280863      -0.057170      -0.036451       0.093621              8.372052      10.984145      -1.172685      -0.000002       9.002034      -0.000004       5.129978          -0.010195
          154              C       3.082540       3.753281      18.495000       0.042945      32.152330 0.42478739E+03  0.98892361E+04                                 8.821822                            6.943346       0.020307       2.025518                    0.999338      26.544620      74.948794       0.618184       0.425596      -1.062676      -0.028937       0.018291      -0.000049       0.034233       0.030023      -0.000004       0.000007      -0.015214       0.135685      -0.053586       0.008358       0.045228              9.676475      13.490970      -2.333904      -0.000018      10.151433       0.000003       5.387023           0.003500
          155              C       3.654849       5.076600      18.495000      -0.166965      33.600918 0.53785607E+03  0.13345636E+05                                 9.099933                            7.793709       0.050086       1.976204                    0.999429      31.024199      91.844599       0.582880       0.423500      -1.058957      -0.013815      -0.010248      -0.000045       0.017201       0.000512      -0.000007       0.000012       0.040887       0.113337      -0.039339       0.001560       0.037779              9.534454      11.760746      -0.618327      -0.000003      10.827815       0.000009       6.014803           0.001759
          156              C       2.794842       6.260244      18.495000       0.046202      29.058461 0.42013832E+03  0.98561338E+04                                 8.415711                            7.002034       0.018898       2.002016                    0.999190      28.233627      82.789321       0.596629       0.437610      -1.044384      -0.041342      -0.014500      -0.000022       0.043811       0.012369      -0.000003       0.000010       0.000464       0.111887      -0.031019      -0.006277       0.037296              8.973662      11.607970      -0.257853      -0.000008      10.044280       0.000008       5.268735           0.001463
          157              C       0.958102       4.802624      18.495000       0.082095      26.303681 0.35099359E+03  0.78526494E+04                                 7.803594                            6.349048       0.241406       2.098612                    0.999391      26.188963      74.390778       0.635682       0.430675      -1.051160       0.039116       0.029920      -0.000027       0.049247       0.023899      -0.000000       0.000009       0.013884       0.087482      -0.039467       0.010306       0.029161              8.367899      11.020129      -0.498360      -0.000009       8.982794      -0.000005       5.100773           0.000306
          158              C       1.741873       3.695979      18.495000      -0.112638      28.789933 0.38769773E+03  0.88747993E+04                                 8.152075                            6.588765       0.270529       2.085818                    0.999670      27.960952      79.826957       0.637228       0.419900      -1.059912       0.012899       0.005659      -0.000045       0.014086       0.014742      -0.000004       0.000011      -0.019576       0.142658      -0.041472      -0.006081       0.047553              8.774921      12.623322      -1.460517      -0.000020       8.592621      -0.000004       5.108819           0.002149
          159              I      -1.505269       9.972340       8.132375      -0.201808     489.075378 0.20687658E+05  0.11576722E+07                                37.001710                           34.818267       1.516705       1.872332                    0.999635     157.191490     505.507558       0.498078       0.219753      -1.377743       0.162774       0.074697      -0.011221       0.179446       0.059506       0.026588       0.010743       0.004228       0.135436      -0.083058       0.014652       0.068406             40.210806      39.442834       5.145524       1.703070      28.335366       2.902778      52.854219           0.000160
          160              I       2.027409       8.424648      10.106408      -0.217761     486.844660 0.20894834E+05  0.11740794E+07                                37.010407                           34.996747       1.475210       1.855891                    0.999594     159.360722     516.257440       0.495907       0.219810      -1.375427      -0.122136      -0.096069      -0.135934       0.206457       0.019656       0.039910       0.031803       0.033026      -0.013186      -0.044901      -0.019569       0.064470             39.833508      42.817447       2.544504      -3.384431      27.652901       2.557793      49.030177           0.000322
          161              I       5.528632       7.934537      20.462375      -0.201872     489.094852 0.20688699E+05  0.11577452E+07                                37.002656                           34.819092       1.516710       1.872324                    0.999635     157.194868     505.521932       0.498073       0.219752      -1.377744      -0.162781      -0.074666      -0.011232       0.179441       0.059487      -0.026555      -0.010765       0.004367       0.135505      -0.083043       0.014643       0.068400             40.211921      39.443956       5.145568      -1.702974      28.336024      -2.902787      52.855784          -0.001107
          162              I       1.995954       9.482229      22.436408      -0.217840     486.858043 0.20895591E+05  0.11741333E+07                                37.011133                           34.997419       1.475170       1.855875                    0.999594     159.362850     516.267897       0.495901       0.219811      -1.375425       0.122146       0.096075      -0.135935       0.206466       0.019661      -0.039926      -0.031830       0.033137      -0.013116      -0.044937      -0.019580       0.064518             39.834315      42.818661       2.544704       3.384398      27.653531      -2.557691      49.030753          -0.001582
          163              I       5.528632       7.934537      16.527625      -0.201801     489.074267 0.20687584E+05  0.11576668E+07                                37.001649                           34.818208       1.516711       1.872335                    0.999635     157.191208     505.506152       0.498079       0.219753      -1.377743      -0.162803      -0.074751       0.011204       0.179494       0.059534       0.026619       0.010765       0.004206       0.135364      -0.083075       0.014631       0.068445             40.210755      39.442790       5.145587       1.703152      28.335449       2.902987      52.854025          -0.000067
          164              I       1.995954       9.482229      14.553592      -0.217783     486.853659 0.20895321E+05  0.11741137E+07                                37.010861                           34.997148       1.475190       1.855882                    0.999594     159.362220     516.263947       0.495904       0.219810      -1.375427       0.122158       0.096013       0.135949       0.206454       0.019649       0.039935       0.031802       0.033009      -0.013143      -0.044906      -0.019578       0.064484             39.834033      42.817966       2.544465      -3.384504      27.653225       2.558002      49.030908           0.000103
          165              I      -1.505269       9.972340       4.197625      -0.201820     489.073502 0.20687570E+05  0.11576658E+07                                37.001598                           34.818188       1.516744       1.872342                    0.999635     157.191273     505.506285       0.498079       0.219753      -1.377744       0.162800       0.074731       0.011215       0.179483       0.059507      -0.026617      -0.010743       0.004253       0.135332      -0.083045       0.014629       0.068416             40.210664      39.442698       5.145607      -1.703130      28.335601      -2.903206      52.853694          -0.000972
          166              I       2.027409       8.424648       2.223592      -0.217845     486.865011 0.20895953E+05  0.11741587E+07                                37.011492                           34.997720       1.475171       1.855872                    0.999594     159.363937     516.272480       0.495899       0.219811      -1.375425      -0.122167      -0.095985       0.135982       0.206468       0.019648      -0.039952      -0.031817       0.033122      -0.013000      -0.044926      -0.019597       0.064524             39.834731      42.818925       2.544549       3.384578      27.653876      -2.558154      49.031390          -0.001375
          167              I       1.961820       7.906423       6.165000      -0.189320     445.286273 0.17597309E+05  0.94914318E+06                                35.005715                           32.233642       1.690510       1.917147                    0.999521     155.880049     498.020822       0.512881       0.221413      -1.370167      -0.198794      -0.057358      -0.000002       0.206904       0.068836       0.000003      -0.000018       0.186121       0.191571      -0.147681       0.063857       0.083824             38.321730      45.516815       3.235643       0.000023      24.046411      -0.000028      45.401965          -0.000046
          168              I       2.061543      10.000454      18.495000      -0.189333     445.292199 0.17597607E+05  0.94916318E+06                                35.005984                           32.233888       1.690494       1.917140                    0.999521     155.881369     498.025952       0.512880       0.221413      -1.370167       0.198816       0.057363      -0.000016       0.206926       0.068850       0.000016      -0.000053       0.186173       0.191533      -0.147704       0.063844       0.083860             38.322038      45.517169       3.235693       0.000104      24.046572       0.000102      45.402373          -0.000486
          169              I      -1.504719       8.953439      12.330000      -0.280034     540.089625 0.22472760E+05  0.12874046E+07                                40.051279                           36.125535       1.301679       1.802240                    0.999933     163.772210     537.705642       0.490958       0.217773      -1.377060      -0.000006      -0.000042      -0.000018       0.000046       0.033043      -0.060203      -0.056731      -0.097685      -0.087542      -0.093887      -0.018994       0.112881             45.351806      68.466181       0.485368      11.062823      30.128096      -9.373826      37.461142           0.000317
          170              I      -1.504719       8.953439       0.000000      -0.280113     540.106046 0.22473579E+05  0.12874634E+07                                40.051994                           36.126075       1.301703       1.802238                    0.999933     163.775299     537.718417       0.490956       0.217771      -1.377062       0.000008       0.000067      -0.000017       0.000069       0.032930       0.060166       0.056644      -0.097505      -0.087329      -0.093793      -0.018886       0.112679             45.352760      68.467707       0.485216     -11.063178      30.128825       9.374106      37.461748          -0.001949
          171              N       4.841685       6.245919       8.187120      -0.176956      34.571307 0.51942809E+03  0.12602710E+05                                 8.920062                            7.434313      -0.120396       1.988201                    0.998805      27.936531      78.203157       0.632674       0.399013      -1.089668       0.051636      -0.086517       0.010128       0.101262       0.033524       0.001221       0.006800       0.037312      -0.001748      -0.038798      -0.000372       0.039170              9.593927      11.102391      -0.281517       1.678007      11.554086      -1.199138       6.125304           0.000029
          172              N       0.656456      11.660958      11.693772      -0.181976      33.230703 0.54519588E+03  0.13442742E+05                                 8.827042                            7.723873      -0.392588       1.898497                    0.997802      28.620669      81.830210       0.605371       0.410345      -1.077740      -0.034728       0.097873      -0.029560       0.107977       0.013251      -0.014695       0.013493       0.019126       0.113782      -0.039878      -0.003540       0.043417              9.309834       6.301568      -1.702677      -0.887818      11.540371      -0.682417      10.087564           0.000149
          173              N       3.937646      11.997608      10.759158      -0.198677      32.985659 0.56426086E+03  0.14013145E+05                                 8.699637                            7.809839      -0.358226       1.905737                    0.997311      28.885356      82.503905       0.608436       0.405355      -1.082564      -0.010447       0.105829       0.027433       0.109825       0.005977      -0.003701      -0.018066       0.029082       0.127878      -0.040573      -0.006460       0.047033              8.992573       5.762966      -0.432518      -0.901911      11.251331       0.006354       9.963421           0.000092
          174              N      -0.818322      11.660958      20.517120      -0.176959      34.571634 0.51943352E+03  0.12602865E+05                                 8.920087                            7.434327      -0.120387       1.988203                    0.998805      27.936683      78.203458       0.632677       0.399011      -1.089671      -0.051640       0.086524       0.010127       0.101270       0.033526      -0.001221      -0.006803       0.037315      -0.001759      -0.038799      -0.000375       0.039174              9.593967      11.102387      -0.281542      -1.678008      11.554189       1.199190       6.125325          -0.000225
          175              N       3.366907       6.245919      24.023772      -0.181941      33.229905 0.54518203E+03  0.13442290E+05                                 8.826838                            7.723727      -0.392606       1.898503                    0.997801      28.620034      81.827557       0.605384       0.410340      -1.077745       0.034733      -0.097871      -0.029561       0.107977       0.013257       0.014696      -0.013504       0.019153       0.113818      -0.039899      -0.003532       0.043431              9.309612       6.301440      -1.702620       0.887789      11.540116       0.682387      10.087279          -0.000361
          176              N       0.085717       5.909269      23.089158      -0.198664      32.985723 0.56425999E+03  0.14013130E+05                                 8.699675                            7.809846      -0.358244       1.905728                    0.997311      28.885402      82.504282       0.608434       0.405356      -1.082562       0.010447      -0.105817       0.027430       0.109812       0.005977       0.003702       0.018068       0.029077       0.127905      -0.040575      -0.006467       0.047042              8.992646       5.762973      -0.432540       0.901910      11.251550      -0.006375       9.963414          -0.000175
          177              N      -0.818322      11.660958      16.472880      -0.176961      34.571795 0.51943650E+03  0.12602978E+05                                 8.920168                            7.434388      -0.120432       1.988186                    0.998805      27.936828      78.204439       0.632668       0.399015      -1.089666      -0.051637       0.086517      -0.010123       0.101262       0.033522       0.001221       0.006801       0.037312      -0.001759      -0.038795      -0.000375       0.039171              9.594048      11.102535      -0.281547       1.678036      11.554245      -1.199150       6.125366          -0.000043
          178              N       3.366907       6.245919      12.966228      -0.182010      33.231793 0.54521581E+03  0.13443364E+05                                 8.827238                            7.724014      -0.392568       1.898491                    0.997802      28.621439      81.832966       0.605365       0.410345      -1.077739       0.034729      -0.097881       0.029559       0.107983       0.013242      -0.014699       0.013486       0.019091       0.113780      -0.039860      -0.003556       0.043416              9.310069       6.301703      -1.702755      -0.887835      11.540742      -0.682450      10.087761           0.000116
          179              N       0.085717       5.909269      13.900842      -0.198694      32.986208 0.56427418E+03  0.14013556E+05                                 8.699714                            7.809919      -0.358211       1.905736                    0.997311      28.885746      82.505209       0.608434       0.405354      -1.082565       0.010444      -0.105832      -0.027434       0.109828       0.005976      -0.003704      -0.018062       0.029069       0.127871      -0.040564      -0.006466       0.047030              8.992645       5.763027      -0.432517      -0.901926      11.251401       0.006375       9.963506           0.000100
          180              N       4.841685       6.245919       4.142880      -0.176958      34.571929 0.51943775E+03  0.12603015E+05                                 8.920190                            7.434394      -0.120430       1.988186                    0.998805      27.936869      78.204570       0.632668       0.399015      -1.089666       0.051639      -0.086518      -0.010113       0.101263       0.033523      -0.001221      -0.006806       0.037313      -0.001761      -0.038797      -0.000376       0.039173              9.594095      11.102541      -0.281583      -1.678038      11.554375       1.199180       6.125368          -0.000146
          181              N       0.656456      11.660958       0.636228      -0.181997      33.231870 0.54521421E+03  0.13443286E+05                                 8.827187                            7.723942      -0.392556       1.898499                    0.997802      28.621200      81.831588       0.605377       0.410338      -1.077746      -0.034736       0.097888       0.029561       0.107993       0.013244       0.014700      -0.013489       0.019092       0.113808      -0.039867      -0.003559       0.043426              9.310062       6.301677      -1.702824       0.887799      11.540954       0.682456      10.087554          -0.000302
          182              N       3.937646      11.997608       1.570842      -0.198680      32.985912 0.56426893E+03  0.14013383E+05                                 8.699636                            7.809862      -0.358193       1.905742                    0.997311      28.885552      82.504325       0.608439       0.405352      -1.082568      -0.010440       0.105827      -0.027433       0.109822       0.005978       0.003704       0.018065       0.029064       0.127887      -0.040565      -0.006471       0.047036              8.992570       5.762988      -0.432511       0.901902      11.251395      -0.006382       9.963325          -0.000235
          183              N       2.580577      11.845399       6.165000      -0.174319      34.404790 0.52361796E+03  0.12693622E+05                                 8.820061                            7.415653       0.028572       2.035167                    0.999271      27.737553      76.892946       0.641534       0.393836      -1.096357      -0.072559       0.080770      -0.000003       0.108575       0.043936       0.000001       0.000000       0.010715      -0.007894      -0.042945      -0.002631       0.045577              9.394409      11.902639       0.301391       0.000012      10.637040      -0.000028       5.643549          -0.001181
          184              N       1.442786       6.061478      18.495000      -0.174321      34.405263 0.52362540E+03  0.12693857E+05                                 8.820161                            7.415717       0.028541       2.035153                    0.999272      27.737782      76.893936       0.641529       0.393837      -1.096355       0.072560      -0.080772      -0.000016       0.108577       0.043935      -0.000004       0.000005       0.010714      -0.007886      -0.042946      -0.002629       0.045575              9.394530      11.902787       0.301387      -0.000013      10.637205      -0.000001       5.643597          -0.001203
          185              O       1.190227       2.630520       8.983638      -0.649533      31.906560 0.51562288E+03  0.12213040E+05                                 7.729100                            6.857645       0.940700       2.320152                    0.999595      28.458940      73.203215       0.756076       0.342018      -1.157917      -0.039823       0.014424       0.001455       0.042380      -0.000268       0.010140       0.021497       0.149499       0.054893      -0.088270       0.020472       0.067798              8.062422      11.482058      -0.506709       0.250409       6.912748      -0.610661       5.792461          -0.000921
          186              O       6.342770       1.511340       9.161190      -0.558034      30.214989 0.45496815E+03  0.10466790E+05                                 7.548205                            6.496133       0.721443       2.273831                    0.999203      27.171365      69.362863       0.765444       0.347824      -1.150591       0.003408       0.014141       0.013129       0.019595       0.056298      -0.020409      -0.009462      -0.096968       0.149422      -0.100639       0.033269       0.067369              8.078692       6.389765       1.534578      -0.074338      12.228675      -1.771392       5.617636          -0.001306
          187              O      -0.367693      16.051725       9.481770      -0.599544      31.236798 0.53325197E+03  0.12761814E+05                                 7.696029                            7.078943       0.736889       2.277002                    0.998270      27.865732      72.504389       0.726257       0.352400      -1.147077       0.028788      -0.018472       0.017177       0.038276       0.030721       0.022020      -0.034498       0.085355       0.096259      -0.082425       0.030403       0.052023              7.790213       5.611891      -0.837695      -0.164068       7.548155      -1.281337      10.210592          -0.012485
          188              O      -0.646069      16.528047      11.597598      -0.549494      32.526087 0.54648398E+03  0.13150627E+05                                 8.014727                            7.209029       0.668578       2.264231                    0.997844      27.480866      71.553312       0.713723       0.356621      -1.144384       0.014294      -0.005242       0.008417       0.017397       0.007949      -0.032649       0.070356       0.053967      -0.055275      -0.094861       0.029743       0.065118              8.552324       6.907756      -2.128448      -0.800957      11.566214       3.026763       7.183002          -0.029944
          189              O       3.652806      17.015115      10.778886      -0.583468      35.507580 0.58128347E+03  0.14228350E+05                                 8.526993                            7.472889       0.481525       2.201009                    0.997347      28.000330      73.914761       0.694575       0.360264      -1.139656      -0.063341       0.009089       0.048921       0.080548       0.012614       0.018689      -0.047637       0.061602       0.020627      -0.070042       0.025942       0.044100              8.954935       6.888060       2.059086      -1.440560      12.587229      -2.978028       7.389517          -0.012418
          190              O       2.811629      16.417025      12.781278      -0.579269      36.588671 0.59345960E+03  0.14602321E+05                                 8.691429                            7.565435       0.294683       2.150067                    0.994991      27.745028      73.439365       0.688284       0.361666      -1.138514       0.019685       0.015345      -0.061735       0.066589      -0.009087       0.011583       0.002851       0.115207       0.071609      -0.070401       0.019292       0.051109              9.144776       6.813917      -1.367141      -2.452631       9.434446       3.746858      11.185965          -0.004710
          191              O       2.833136      15.276357      21.313638      -0.649608      31.909090 0.51567389E+03  0.12214563E+05                                 7.729535                            6.858006       0.940675       2.320125                    0.999595      28.460017      73.207186       0.756052       0.342020      -1.157914       0.039831      -0.014445       0.001442       0.042394      -0.000256      -0.010136      -0.021491       0.149489       0.054900      -0.088263       0.020472       0.067791              8.062888      11.482799      -0.506643      -0.250411       6.913116       0.610727       5.792750           0.001120
          192              O      -2.319407      16.395537      21.491190      -0.558185      30.222654 0.45511101E+03  0.10470963E+05                                 7.549701                            6.497345       0.721219       2.273718                    0.999202      27.174015      69.373957       0.765334       0.347845      -1.150567      -0.003401      -0.014149       0.013112       0.019588       0.056298       0.020395       0.009462      -0.096973       0.149455      -0.100643       0.033277       0.067366              8.080346       6.391003       1.534822       0.074323      12.231355       1.771873       5.618682           0.002139
          193              O       4.391056       1.855152      21.811770      -0.599323      31.232430 0.53315958E+03  0.12759074E+05                                 7.695465                            7.078463       0.736648       2.276983                    0.998268      27.862916      72.495993       0.726260       0.352413      -1.147064      -0.028802       0.018543       0.017123       0.038296       0.030711      -0.021997       0.034438       0.085325       0.096306      -0.082374       0.030379       0.051996              7.789629       5.611553      -0.837598       0.164042       7.547575       1.281246      10.209758           0.014875
          194              O       4.669432       1.378830      23.927598      -0.549074      32.516151 0.54627280E+03  0.13144313E+05                                 8.013373                            7.207869       0.668296       2.264246                    0.997841      27.475129      71.535692       0.713744       0.356644      -1.144362      -0.014283       0.005326       0.008450       0.017429       0.007927       0.032647      -0.070158       0.053774      -0.054791      -0.094586       0.029572       0.065014              8.550839       6.906641      -2.127972       0.800835      11.564008      -3.026238       7.181867           0.037378
          195              O       0.370557       0.891762      23.108886      -0.583515      35.512731 0.58138340E+03  0.14231337E+05                                 8.527472                            7.473242       0.481749       2.201036                    0.997348      28.003400      73.923068       0.694603       0.360236      -1.139683       0.063390      -0.009119       0.048922       0.080590       0.012697      -0.018782       0.047746       0.061667       0.020599      -0.070209       0.026003       0.044206              8.955496       6.888365       2.059259       1.440654      12.588240       2.978246       7.389884           0.013500
          196              O       1.211734       1.489852       0.451278      -0.579369      36.594128 0.59356624E+03  0.14605592E+05                                 8.692155                            7.566007       0.294674       2.150026                    0.994992      27.747709      73.447947       0.688273       0.361656      -1.138523      -0.019702      -0.015385      -0.061715       0.066586      -0.009095      -0.011597      -0.002923       0.115341       0.071704      -0.070490       0.019326       0.051165              9.145589       6.814413      -1.367320       2.452866       9.435466      -3.747336      11.186887           0.003868
          197              O       2.833136      15.276357      15.676362      -0.649550      31.906992 0.51563104E+03  0.12213282E+05                                 7.729171                            6.857699       0.940674       2.320139                    0.999595      28.459165      73.203952       0.756073       0.342018      -1.157917       0.039821      -0.014408      -0.001441       0.042372      -0.000270       0.010134       0.021500       0.149518       0.054893      -0.088280       0.020476       0.067804              8.062508      11.482147      -0.506744       0.250421       6.912863      -0.610690       5.792513          -0.000833
          198              O      -2.319407      16.395537      15.498810      -0.558047      30.214519 0.45495852E+03  0.10466511E+05                                 7.548137                            6.496067       0.721524       2.273857                    0.999204      27.171115      69.361985       0.765448       0.347825      -1.150591      -0.003419      -0.014122      -0.013103       0.019565       0.056296      -0.020396      -0.009463      -0.096956       0.149385      -0.100625       0.033267       0.067358              8.078633       6.389709       1.534557      -0.074327      12.228610      -1.771395       5.617579          -0.001025
          199              O       4.391056       1.855152      15.178230      -0.599824      31.243723 0.53340307E+03  0.12766371E+05                                 7.697202                            7.079970       0.737041       2.276968                    0.998273      27.869261      72.516914       0.726199       0.352402      -1.147072      -0.028784       0.018476      -0.017239       0.038303       0.030693       0.022000      -0.034455       0.085276       0.096325      -0.082360       0.030362       0.051998              7.791416       5.612651      -0.837909      -0.164158       7.549360      -1.281433      10.212236          -0.008195
          200              O       4.669432       1.378830      13.062402      -0.550119      32.542578 0.54683787E+03  0.13161435E+05                                 8.017834                            7.211703       0.668283       2.263985                    0.997847      27.487712      71.580253       0.713531       0.356655      -1.144343      -0.014288       0.005262      -0.008391       0.017385       0.007952      -0.032641       0.070321       0.054019      -0.055285      -0.094838       0.029747       0.065091              8.555768       6.910431      -2.129618      -0.801265      11.571326       3.027998       7.185548          -0.019653
          201              O       0.370557       0.891762      13.881114      -0.583468      35.505371 0.58124333E+03  0.14227282E+05                                 8.527269                            7.473152       0.481163       2.200915                    0.997346      27.997773      73.910502       0.694482       0.360314      -1.139603       0.063297      -0.009057      -0.048922       0.080510       0.012479       0.018585      -0.047431       0.061428       0.020618      -0.069736       0.025797       0.043939              8.955216       6.888376       2.059170      -1.440615      12.587537      -2.978153       7.389735          -0.011702
          202              O       1.211734       1.489852      11.878722      -0.579304      36.589853 0.59348992E+03  0.14603237E+05                                 8.691552                            7.565578       0.294745       2.150077                    0.994991      27.745661      73.441212       0.688285       0.361661      -1.138519      -0.019692      -0.015292       0.061751       0.066594      -0.009080       0.011560       0.002831       0.115214       0.071724      -0.070421       0.019335       0.051085              9.144857       6.814057      -1.367081      -2.452655       9.434376       3.746806      11.186137          -0.005460
          203              O       1.190227       2.630520       3.346362      -0.649608      31.909625 0.51568333E+03  0.12214850E+05                                 7.729646                            6.858089       0.940574       2.320086                    0.999595      28.460243      73.208101       0.756043       0.342022      -1.157912      -0.039833       0.014416      -0.001428       0.042385      -0.000250      -0.010124      -0.021492       0.149483       0.054897      -0.088260       0.020476       0.067784              8.063025      11.482872      -0.506774      -0.250436       6.913370       0.610781       5.792834           0.000853
          204              O       6.342770       1.511340       3.168810      -0.558147      30.218265 0.45502686E+03  0.10468498E+05                                 7.548817                            6.496603       0.721397       2.273781                    0.999204      27.172702      69.367886       0.765406       0.347830      -1.150584       0.003429       0.014131      -0.013073       0.019554       0.056286       0.020380       0.009461      -0.096924       0.149367      -0.100601       0.033262       0.067339              8.079407       6.390276       1.534670       0.074309      12.229908       1.771652       5.618038           0.001512
          205              O      -0.367693      16.051725       2.848230      -0.599856      31.251360 0.53356336E+03  0.12771011E+05                                 7.697646                            7.080347       0.737378       2.277002                    0.998274      27.875590      72.532793       0.726294       0.352334      -1.147141       0.028742      -0.018245      -0.017353       0.038211       0.030847      -0.022119       0.034874       0.085819       0.095847      -0.082851       0.030678       0.052173              7.791868       5.612950      -0.837998       0.164149       7.549849       1.281587      10.212804           0.000180
          206              O      -0.646069      16.528047       0.732402      -0.550308      32.558306 0.54716388E+03  0.13170712E+05                                 8.018076                            7.211864       0.669808       2.264306                    0.997850      27.502018      71.611958       0.713847       0.356458      -1.144547       0.014197      -0.004932      -0.008176       0.017109       0.008102       0.032795      -0.071341       0.054921      -0.057798      -0.096296       0.030583       0.065713              8.556069       6.910653      -2.129808       0.801321      11.571868      -3.028127       7.185686           0.002206
          207              O       3.652806      17.015115       1.551114      -0.583577      35.511126 0.58136267E+03  0.14230837E+05                                 8.527744                            7.473548       0.481425       2.200952                    0.997346      28.001517      73.920395       0.694520       0.360278      -1.139639      -0.063261       0.009064      -0.048894       0.080466       0.012608      -0.018717       0.047623       0.061682       0.020572      -0.070057       0.025938       0.044119              8.955730       6.888775       2.059333       1.440720      12.588323       2.978353       7.390093           0.010594
          208              O       2.811629      16.417025      24.208722      -0.579404      36.595752 0.59361222E+03  0.14607019E+05                                 8.692440                            7.566327       0.294605       2.149993                    0.994991      27.748345      73.450575       0.688254       0.361658      -1.138520       0.019717       0.015263       0.061749       0.066593      -0.009074      -0.011579      -0.002868       0.115298       0.071770      -0.070472       0.019345       0.051128              9.145798       6.814722      -1.367208       2.452917       9.435364      -3.747294      11.187307           0.006477
          209              O       0.559337      16.465373       6.165000      -0.394588      25.783187 0.40223847E+03  0.89628132E+04                                 6.783314                            6.111846       0.715490       2.284076                    0.999502      25.777255      64.519573       0.789319       0.348251      -1.151557      -0.017738      -0.047646      -0.000007       0.050841       0.037500       0.000036      -0.000016       0.062290      -0.137630      -0.045877      -0.025809       0.071685              6.944198       5.580601       1.572068       0.000009       9.614709       0.000015       5.637283           0.397910
          210              O      -1.235767      15.174288       6.165000      -0.466180      28.675161 0.41396165E+03  0.93043491E+04                                 7.308923                            6.220762       0.956696       2.371417                    0.999373      25.991684      65.657149       0.777359       0.350557      -1.147950       0.042442       0.020366      -0.000002       0.047076       0.041947       0.000006       0.000002       0.112860       0.115604      -0.089580       0.038535       0.051045              7.867760      12.554212       0.400006      -0.000015       5.043122      -0.000007       6.005945           0.126412
          211              O       3.464026       1.441504      18.495000      -0.394642      25.786073 0.40229510E+03  0.89643074E+04                                 6.783283                            6.111816       0.715886       2.284149                    0.999502      25.781393      64.528808       0.789418       0.348199      -1.151611       0.017770       0.047597      -0.000088       0.050806       0.037692       0.000052      -0.000004       0.061760      -0.136848      -0.045616      -0.025918       0.071534              6.944168       5.580577       1.572045      -0.000011       9.614696      -0.000026       5.637230           0.398180
          212              O       5.259130       2.732589      18.495000      -0.466212      28.675921 0.41397446E+03  0.93046700E+04                                 7.308826                            6.220674       0.956945       2.371480                    0.999373      25.992938      65.659534       0.777403       0.350536      -1.147971      -0.042421      -0.020410      -0.000076       0.047075       0.041896      -0.000005       0.000008       0.113063       0.115916      -0.089683       0.038639       0.051045              7.867661      12.554082       0.399999       0.000021       5.043071      -0.000002       6.005829           0.126516

******************************************************
Auxiliary information for the entire system
The total spin magnetic moment of the unit cell is   1.026897
The total net atomic charge of the unit cell is   -0.000008
Accuracy of reproducing the electrostatic potential in the unit cell:
  The inner radius (bohr) =    5.0000
  The outer radius (bohr) =   12.0000
  Valid grid points have density less than (e/(bohr^3)) =    0.0001
  The number of valid grid points were=         9938
  The rms potential error without charges in kcal/mol is=      5.58439
  The rms potential error with partial charges in kcal/mol is=      0.88517
  The RRMSE value at monopole order=      0.15851
  The rms potential error with partial charges and cloud penetration in kcal/mol is=      0.86352
  The RRMSE value at monopole order with cloud penetration is=      0.15463
  The rms potential error with partial charges and atomic dipoles in kcal/mol is=      0.82881
  The RRMSE value at dipole order=      0.14842
  The rms potential error with partial charges, atomic dipoles and cloud penetration in kcal/mol is=      0.80744
  The RRMSE value at dipole order with cloud penetration=      0.14459

******************************************************
The electron densities and ab initio electrostatic potential were computed in VASP using the PBE functional and
projector augmented wave method. See the main text of the journal article for a description of computational details.
The atomic charges, dipoles, and quadrupoles were computed with the DDEC6 method as described in
(a) T. A. Manz and N. Gabaldon Limas, RSC Adv. 6 (2016) 47771-47801 DOI: 10.1039/c6ra04656h
(b) N. Gabaldon Limas and T. A. Manz, RSC Adv. 8 (2018) 2678-2707 DOI: 10.1039/c7ra11829e.
For each atom in the material, the electron cloud parameters were fit to the spherically averaged atom-in-material
electron density using radial positions for which this density was between 10^-4 and 10^-2 electrons per cubic bohr.
The polarizabilities, dispersion coefficients, and quantum Drude oscillator (QDO) parameters were fit using the MCLF method.
The magnetic structure of the system was optimized in VASP from the default ferromagnetic initial guess using spin polarization.
The atomic spin moments (ASMs) were computed on this optimized magnetic structure using the DDEC6 partition as inputs
to the method of T. A. Manz and D. S. Sholl, J. Chem. Theory Comput. 7 (2011) 4146-4164 DOI: 10.1021/ct200539n.
The RMSE and RRMSE were computed using a uniform grid with Ewald summation.
