# Supplementary material for: A collection of forcefield precursors for metal–organic frameworks
Source: RSC Adv. 2019 Nov 13;9(63):36492–507. doi: 10.1039/c9ra07327b (PMC9075174; doi:10.1039/c9ra07327b)
Supplement: RA-009-C9RA07327B-s3886 [file RA-009-C9RA07327B-s3886.xyz]

   60
jmolscript: load "" {1 1 1} spacegroup "x,y,z" unitcell [{      9.423000     0.000000     0.000000 }, {     -3.507730     9.307988     0.000000 }, {     -1.607373    -1.378984    11.220888 }]
Ce     0.933923    -0.930587    11.050218     1.919724
Ce     3.373974     8.859591     0.170670     1.917259
H      3.112907     3.386259    10.807959     0.133357
H     -2.810847     4.763844     9.384029     0.145948
H      5.556637     0.925024     8.764636     0.140010
H      5.461280     2.961927     6.391418     0.131710
H      5.344708     2.064951     4.290868     0.115958
H     -0.479045     0.383859     4.791319     0.111693
H     -0.354262     1.266631     6.916555     0.146198
H      1.194990     4.542745     0.412929     0.133262
H      7.118744     3.165160     1.836859     0.145975
H     -1.248740     7.003980     2.456252     0.140090
H     -1.153383     4.967077     4.829470     0.131693
H     -1.036811     5.864053     6.930020     0.115928
H      4.786942     7.545145     6.429569     0.111617
H      4.662159     6.662373     4.304333     0.146240
C      3.225148     0.867484    10.058404     0.632628
C      4.192328     1.982685     9.822765     0.010124
C      3.913441     3.238642    10.358002    -0.144911
C      4.826832     4.259935    10.219985    -0.010564
C      5.995067     4.075432     9.479406    -0.216337
C      6.211419     2.838849     8.892554     0.281620
C      5.354810     1.768844     9.101262    -0.235648
C      4.551879     5.592665    10.865186     0.656614
C      6.151351     2.425718     6.073867    -0.231919
C      6.088732     1.890167     4.819371    -0.075047
C      7.103378     1.091784     4.309943    -0.055411
C     -1.188951     0.887041     5.120091    -0.082207
C     -1.108544     1.413870     6.392540    -0.207819
C      7.266050     2.157853     6.875038     0.282198
C      7.026890     0.473322     2.980268     0.584274
C      1.082749     7.061520     1.162484     0.632725
C      0.115569     5.946319     1.398123     0.010042
C      0.394456     4.690362     0.862886    -0.144747
C     -0.518935     3.669069     1.000903    -0.010650
C     -1.687170     3.853572     1.741482    -0.216254
C     -1.903522     5.090155     2.328334     0.281649
C     -1.046913     6.160160     2.119626    -0.235464
C     -0.243982     2.336339     0.355702     0.657680
C     -1.843454     5.503286     5.147021    -0.231958
C     -1.780835     6.038837     6.401517    -0.075072
C     -2.795481     6.837220     6.910945    -0.055053
C      5.496848     7.041963     6.100797    -0.082266
C      5.416441     6.515134     4.828348    -0.207840
C     -2.958153     5.771151     4.345850     0.282168
C     -2.718993     7.455682     8.240620     0.583849
O      1.991599     1.113525     9.957416    -0.574130
O      3.646830    -0.274814    10.378199    -0.700026
O      5.029389     7.139226     0.151482    -0.628991
O     -3.966607     6.448069    10.865186    -0.659721
O      6.020127     0.751288     2.240811    -0.642699
O      7.917578    -0.314960     2.562851    -0.601919
O     -2.039596     2.674961     8.150853    -0.223002
O      2.316298     6.815479     1.263472    -0.572882
O      0.661067     8.203818     0.842689    -0.701729
O     -0.721492     0.789778    11.069406    -0.630287
O      8.274504     1.480935     0.355702    -0.659251
O     -1.712230     7.177716     8.980077    -0.643191
O     -0.101951    -1.064024     8.658037    -0.602259
O      6.347493     5.254043     3.070035    -0.222979

The following XYZ coordinates are in angstroms. Other properties are in atomic units.
The sperically averaged electron density of each atom fit to a function of the form exp(a - br)
eigen_1, eigen_2 and eigen_3 are the three eigenvalues of traceless quadrupole moment tensor
  atom number  atomic symbol              X              Y              Z     net charge C6 coefficient C8 coefficient C10 coefficient fluctuating dipole atomic polarizability isotropic forcefield polarizability              a              b squared Pearson coefficient          <r^3>          <r^4>         wp_QDO          m_QDO          q_QDO       dipole_x       dipole_y       dipole_z         dipole            Qxy            Qxz            Qyz     Q(x^2-y^2)  Q(3z^2 - R^2)        eigen_1        eigen_2        eigen_3 static polarizability      alpha(xx)      alpha(xy)      alpha(xz)      alpha(yy)      alpha(yz)      alpha(zz) atomic spin moment
            1             Ce       0.933923      -0.930587      11.050218       1.919724     207.414372 0.55695049E+04  0.22342379E+06                                23.703496                           20.670494       1.479013       2.085427                    0.998998      98.605453     264.301234       0.530734       0.287684      -1.294227      -0.001475      -0.017764      -0.026135       0.031635       0.044674       0.019408       0.032012       0.131183       0.264420      -0.126381       0.023862       0.102520             26.848567      29.623447       1.620785       1.054153      30.710938      -0.066446      20.211317           1.032745
            2             Ce       3.373974       8.859591       0.170670       1.917259     209.114081 0.56259003E+04  0.22618788E+06                                23.770171                           20.721307       1.490890       2.086238                    0.999011      99.339361     266.304946       0.532299       0.286203      -1.296285      -0.000596       0.022252       0.050594       0.055275       0.000381       0.038351      -0.010102      -0.119026       0.051416      -0.082918       0.028097       0.054821             26.929225      29.710695       1.598323       1.064403      30.817208      -0.073395      20.259771           1.037550
            3              H       3.112907       3.386259      10.807959       0.133357       1.039452 0.76637750E+01  0.74694848E+02                                 1.717074                            1.637777      -1.113249       2.364833                    0.997230       3.463494       9.772304       0.478806       1.312497      -0.701999      -0.034927       0.006463       0.020716       0.041120       0.000167      -0.010450       0.000845       0.015115      -0.001600      -0.008261      -0.006644       0.014905              1.744356       2.099112      -0.066980      -0.332554       1.586725       0.117311       1.547230          -0.000190
            4              H      -2.810847       4.763844       9.384029       0.145948       0.979864 0.72638327E+01  0.70975579E+02                                 1.748275                            1.668226      -1.399810       2.238099                    0.993021       3.725253      11.085920       0.436302       1.436731      -0.675465       0.024331       0.026285      -0.002010       0.035874       0.003995      -0.004240       0.000100       0.008463      -0.022269      -0.008679      -0.001718       0.010397              1.785350       1.696533       0.398699      -0.115867       2.102692      -0.067148       1.556824          -0.000033
            5              H       5.556637       0.925024       8.764636       0.140010       1.103619 0.85040726E+01  0.84893055E+02                                 1.785940                            1.726061      -1.101622       2.376173                    0.996693       3.431474       9.732539       0.467030       1.313761      -0.703284       0.008497      -0.032767      -0.012015       0.035919      -0.001611      -0.002583       0.011054      -0.004576      -0.036566      -0.017146       0.003316       0.013830              1.798199       1.571412      -0.132195      -0.164012       2.150086       0.233066       1.673098          -0.000072
            6              H       5.461280       2.961927       6.391418       0.131710       1.114405 0.84336896E+01  0.83329227E+02                                 1.741274                            1.673978      -0.925624       2.449263                    0.998840       3.339657       9.174359       0.497523       1.245986      -0.718530      -0.030428       0.023156       0.003771       0.038422      -0.011664       0.005507       0.007273       0.019875      -0.010384      -0.018805       0.001541       0.017264              1.755316       1.783298      -0.353050      -0.275393       1.720973       0.215503       1.761677           0.000031
            7              H       5.344708       2.064951       4.290868       0.115958       1.126151 0.84214000E+01  0.82468277E+02                                 1.690997                            1.624698      -0.889348       2.459509                    0.998918       3.282229       8.728847       0.532122       1.175417      -0.735349      -0.031680       0.009549      -0.020748       0.039055      -0.012351       0.003963       0.003927       0.017387      -0.009183      -0.015803      -0.000985       0.016788              1.694083       1.844167      -0.107135       0.368443       1.431714      -0.036041       1.806369           0.000022
            8              H      -0.479045       0.383859       4.791319       0.111693       1.200889 0.89970319E+01  0.90044239E+02                                 1.795355                            1.700667      -1.097876       2.357547                    0.996605       3.468203       9.485315       0.507667       1.205509      -0.726899       0.032067      -0.020975      -0.011974       0.040145      -0.007674       0.002169       0.004863       0.026238      -0.005348      -0.016226       0.000097       0.016130              1.829960       1.923868      -0.478795      -0.212706       1.867976       0.214867       1.698036          -0.000227
            9              H      -0.354262       1.266631       6.916555       0.146198       1.040067 0.74221789E+01  0.71090899E+02                                 1.668203                            1.573528      -0.901452       2.475156                    0.999098       3.203816       8.689921       0.511181       1.250976      -0.717193       0.030654      -0.008886       0.020258       0.037803      -0.008696       0.004990       0.007472       0.019916       0.006842      -0.018136       0.005498       0.012638              1.699298       1.930845      -0.217236       0.409739       1.452465      -0.076564       1.714585          -0.000043
           10              H       1.194990       4.542745       0.412929       0.133262       1.040257 0.76707643E+01  0.74776466E+02                                 1.717571                            1.638211      -1.114202       2.364307                    0.997221       3.464473       9.774436       0.478903       1.311995      -0.702099       0.034911      -0.006460      -0.020727       0.041111       0.000193      -0.010487       0.000840       0.015062      -0.001637      -0.008288      -0.006633       0.014921              1.744872       2.099905      -0.066973      -0.332747       1.587075       0.117328       1.547636          -0.000418
           11              H       7.118744       3.165160       1.836859       0.145975       0.979426 0.72595690E+01  0.70922006E+02                                 1.747674                            1.667686      -1.398701       2.238688                    0.993036       3.723600      11.079304       0.436402       1.436643      -0.675489      -0.024364      -0.026300       0.001983       0.035906       0.004036      -0.004207       0.000130       0.008431      -0.022310      -0.008686      -0.001713       0.010399              1.784717       1.695953       0.398498      -0.115772       2.101876      -0.067096       1.556321          -0.000004
           12              H      -1.248740       7.003980       2.456252       0.140090       1.101180 0.84772743E+01  0.84532150E+02                                 1.781044                            1.721554      -1.100241       2.376887                    0.996712       3.424543       9.697534       0.468515       1.311042      -0.703870      -0.008478       0.032849       0.012028       0.035994      -0.001551      -0.002626       0.011119      -0.004877      -0.036882      -0.017261       0.003266       0.013995              1.793178       1.567364      -0.131670      -0.163236       2.143490       0.232082       1.668680          -0.000119
           13              H      -1.153383       4.967077       4.829470       0.131693       1.114559 0.84352101E+01  0.83348318E+02                                 1.741461                            1.674150      -0.925725       2.449199                    0.998839       3.339902       9.175368       0.497486       1.246017      -0.718522       0.030426      -0.023155      -0.003761       0.038419      -0.011666       0.005511       0.007271       0.019875      -0.010380      -0.018806       0.001541       0.017265              1.755507       1.783449      -0.353093      -0.275458       1.721145       0.215582       1.761927           0.000032
           14              H      -1.036811       5.864053       6.930020       0.115928       1.128296 0.84435316E+01  0.82757725E+02                                 1.694834                            1.628178      -0.889903       2.459223                    0.998914       3.285989       8.749058       0.530775       1.177365      -0.734881       0.031664      -0.009565       0.020733       0.039038      -0.012392       0.003922       0.003890       0.017292      -0.009177      -0.015774      -0.001014       0.016789              1.697978       1.848583      -0.107545       0.369798       1.434619      -0.036141       1.810731           0.000040
           15              H       4.786942       7.545145       6.429569       0.111617       1.203810 0.90261263E+01  0.90428208E+02                                 1.799907                            1.704693      -1.099681       2.356607                    0.996578       3.473752       9.512186       0.506386       1.207319      -0.726466      -0.032000       0.020960       0.011955       0.040077      -0.007650       0.002212       0.004857       0.026077      -0.005279      -0.016166       0.000125       0.016041              1.834726       1.929036      -0.480781      -0.213528       1.872857       0.215775       1.702286          -0.000180
           16              H       4.662159       6.662373       4.304333       0.146240       1.040125 0.74228654E+01  0.71100602E+02                                 1.668417                            1.573722      -0.901105       2.475324                    0.999101       3.203938       8.691035       0.511080       1.251169      -0.717151      -0.030640       0.008887      -0.020268       0.037797      -0.008685       0.005002       0.007449       0.019874       0.006892      -0.018108       0.005491       0.012618              1.699516       1.931065      -0.217229       0.409856       1.452586      -0.076558       1.714897          -0.000014
           17              C       3.225148       0.867484      10.058404       0.632628      23.757285 0.24116484E+03  0.49489226E+04                                 7.653909                            5.528280      -0.059850       2.047251                    0.999542      21.780997      60.709390       0.628076       0.475223      -1.018019      -0.030348      -0.057223      -0.007454       0.065200      -0.028226      -0.000639       0.064998      -0.025814       0.351952      -0.096725      -0.043802       0.140526              9.260549      11.831507       2.924537       0.035581      11.280070      -1.693291       4.670069           0.000296
           18              C       4.192328       1.982685       9.822765       0.010124      36.332364 0.42578036E+03  0.98965957E+04                                 9.520866                            6.871390      -0.049014       1.998333                    0.999137      26.776877      75.009741       0.633681       0.415848      -1.071176       0.038035       0.032360      -0.011056       0.051148      -0.017915       0.016220      -0.002095       0.015186       0.013802      -0.023984      -0.003191       0.027175             11.628096      12.726498       4.327690      -3.279898      15.000738       0.349078       7.157051          -0.000712
           19              C       3.913441       3.238642      10.358002      -0.144911      33.886898 0.45676299E+03  0.10937128E+05                                 9.263120                            7.272580      -0.118826       1.931163                    0.999341      30.347986      89.786263       0.589083       0.434228      -1.046837       0.016811      -0.005457      -0.004836       0.018324      -0.018093       0.000534      -0.010704       0.048599       0.111799      -0.050075       0.011123       0.038952             10.512836       9.631601       2.200139      -1.590784      15.445111       2.078915       6.461797           0.000215
           20              C       4.826832       4.259935      10.219985      -0.010564      35.809455 0.44243791E+03  0.10403984E+05                                 9.475295                            7.027307      -0.092851       1.976415                    0.999173      27.435099      77.815089       0.622303       0.418559      -1.067271       0.024568      -0.049134      -0.022564       0.059388       0.011457      -0.006401      -0.009095       0.031612      -0.010112      -0.020720      -0.003473       0.024192             11.451226       9.840059       0.182941      -3.039441      16.150977       3.672359       8.362643          -0.000847
           21              C       5.995067       4.075432       9.479406      -0.216337      35.778856 0.50202474E+03  0.12315570E+05                                 9.630190                            7.627042      -0.255767       1.884990                    0.997859      31.404656      94.227317       0.574590       0.434529      -1.046033      -0.013464       0.022108       0.029706       0.039402       0.012421       0.019329      -0.029844       0.032713       0.015319      -0.046593       0.014497       0.032096             11.049341       9.452744      -0.611545      -3.730026      13.627464       3.658035      10.067815           0.000454
           22              C       6.211419       2.838849       8.892554       0.281620      31.202971 0.36568244E+03  0.82438790E+04                                 8.892633                            6.582673      -0.069011       2.006372                    0.999746      24.977054      70.610792       0.611430       0.444357      -1.045716       0.065227      -0.012310      -0.028565       0.072264      -0.006655      -0.027944       0.005856       0.054916      -0.022984      -0.025886      -0.021040       0.046926             10.740762       9.377984      -0.163516      -5.010422      11.235671       2.880765      11.608631          -0.000424
           23              C       5.354810       1.768844       9.101262      -0.235648      33.517304 0.48913574E+03  0.11895285E+05                                 9.102104                            7.452584      -0.090821       1.931355                    0.998790      31.337994      92.945002       0.591487       0.425810      -1.053674      -0.023261      -0.015610       0.016213       0.032367      -0.034259       0.029098       0.015199      -0.003326       0.025328      -0.054567       0.018657       0.035910             10.062328      11.311913       1.784877      -4.348411      10.251903      -0.163497       8.623169           0.000562
           24              C       4.551879       5.592665      10.865186       0.656614      22.395758 0.23333936E+03  0.47796983E+04                                 7.445012                            5.514694      -0.228816       1.992648                    0.999036      22.042872      62.689025       0.611797       0.488749      -1.004411      -0.005594       0.059283       0.049886       0.077681       0.003436       0.017413      -0.063868       0.026676       0.263131      -0.083034      -0.030391       0.113425              8.753042       9.365924      -0.238774      -2.044608      11.010936       2.291057       5.882267           0.001294
           25              C       6.151351       2.425718       6.073867      -0.231919      33.081301 0.46856077E+03  0.11238247E+05                                 8.907551                            7.210557       0.070567       1.981986                    0.999525      30.787608      89.768647       0.613720       0.416105      -1.063057      -0.015738       0.001369      -0.044234       0.046971      -0.027354      -0.007642       0.005663       0.014449      -0.063108      -0.022517      -0.017768       0.040285              9.833802       7.405691      -1.810550       0.099514       7.119428       2.881928      14.976287           0.000006
           26              C       6.088732       1.890167       4.819371      -0.075047      30.977622 0.40777807E+03  0.94717640E+04                                 8.646788                            6.817174      -0.027071       1.967770                    0.999661      29.019069      83.995897       0.616997       0.427382      -1.053157       0.019752       0.009962       0.021569       0.030897      -0.005444       0.010350      -0.009236       0.011877      -0.049680      -0.022022       0.001047       0.020975              9.621788       7.519918      -2.015397      -0.370972       7.488192       3.636003      13.857255          -0.000066
           27              C       7.103378       1.091784       4.309943      -0.055411      36.756890 0.44770075E+03  0.10527874E+05                                 9.545017                            7.017172       0.055988       2.021925                    0.999409      27.505641      77.269144       0.631518       0.412447      -1.074362      -0.003413       0.016652       0.037918       0.041554      -0.015353       0.010866       0.000661       0.006923      -0.005269      -0.018454      -0.001408       0.019862             11.338568       8.350716      -2.113689       0.863468       8.296565       4.541080      17.368421          -0.000803
           28              C      -1.188951       0.887041       5.120091      -0.082207      31.534177 0.42414106E+03  0.99401793E+04                                 8.726708                            6.933844      -0.052075       1.955025                    0.999606      29.302847      84.944165       0.614827       0.425079      -1.055540      -0.016520       0.006704       0.025938       0.031475      -0.010212      -0.006360      -0.002636       0.007491      -0.044637      -0.017633      -0.001111       0.018744              9.705819       8.221761      -2.277058       1.229130       7.292067       2.529174      13.603630          -0.000230
           29              C      -1.108544       1.413870       6.392540      -0.207819      33.862522 0.43413266E+03  0.10202981E+05                                 9.031419                            6.922971       0.103799       2.005210                    0.999443      29.745286      85.503115       0.629517       0.413994      -1.065739       0.015650      -0.026989      -0.023699       0.039179      -0.000696       0.025625      -0.004257       0.004332       0.008841      -0.024124      -0.003748       0.027872             10.317524       9.484333      -3.318994      -0.593935       8.075983       3.391880      13.392256          -0.000053
           30              C       7.266050       2.157853       6.875038       0.282198      30.776742 0.36046261E+03  0.80766891E+04                                 8.738953                            6.492983       0.014186       2.028458                    0.999754      24.830213      69.408326       0.623266       0.438591      -1.051781       0.014887       0.027903       0.059914       0.067748       0.003170       0.007486       0.026318      -0.004934       0.131476      -0.029011      -0.025169       0.054180             10.466937       8.788772      -3.152257      -1.992403       7.356320       3.642516      15.255718           0.000012
           31              C       7.026890       0.473322       2.980268       0.584274      23.460468 0.26192013E+03  0.54919533E+04                                 7.564518                            5.738140      -0.077576       2.019921                    0.999693      22.903644      64.723501       0.619646       0.471416      -1.019134      -0.010101      -0.024782      -0.040937       0.048908       0.045903      -0.025371      -0.065518      -0.025475      -0.190213      -0.094451      -0.012187       0.106638              8.798494       6.794904      -1.357919       1.019017       6.945147       3.018784      12.655432          -0.000641
           32              C       1.082749       7.061520       1.162484       0.632725      23.784289 0.24147460E+03  0.49565905E+04                                 7.658821                            5.531309      -0.067670       2.044394                    0.999527      21.790966      60.734048       0.628028       0.475133      -1.018124       0.030081       0.057427       0.007439       0.065254      -0.028364      -0.000749       0.065484      -0.025501       0.351725      -0.096902      -0.043866       0.140768              9.266898      11.839334       2.927437       0.035210      11.288600      -1.695329       4.672761           0.000174
           33              C       0.115569       5.946319       1.398123       0.010042      36.339188 0.42589883E+03  0.99001838E+04                                 9.522236                            6.872798      -0.049832       1.998043                    0.999136      26.780928      75.027866       0.633545       0.415903      -1.071125      -0.038132      -0.032249       0.010981       0.051133      -0.017980       0.016148      -0.002146       0.014702       0.013668      -0.023940      -0.003144       0.027084             11.629173      12.731329       4.330155      -3.280622      14.997963       0.347977       7.158228          -0.000817
           34              C       0.394456       4.690362       0.862886      -0.144747      33.881716 0.45671893E+03  0.10935768E+05                                 9.261501                            7.271974      -0.119728       1.930868                    0.999339      30.348524      89.785480       0.589141       0.434197      -1.046860      -0.016848       0.005432       0.004849       0.018354      -0.018118       0.000441      -0.010673       0.048357       0.111695      -0.049976       0.011081       0.038895             10.509959       9.632694       2.201788      -1.590885      15.436408       2.076653       6.460774          -0.000079
           35              C      -0.518935       3.669069       1.000903      -0.010650      35.802485 0.44243396E+03  0.10403536E+05                                 9.472793                            7.026710      -0.092721       1.976430                    0.999173      27.434205      77.803111       0.622425       0.418492      -1.067348      -0.024473       0.049128       0.022568       0.059345       0.011265      -0.006474      -0.009059       0.031697      -0.010487      -0.020613      -0.003570       0.024183             11.446446       9.836992       0.188052      -3.036723      16.142910       3.668431       8.359437          -0.000806
           36              C      -1.687170       3.853572       1.741482      -0.216254      35.769635 0.50193536E+03  0.12312525E+05                                 9.627520                            7.625832      -0.255124       1.885220                    0.997862      31.400312      94.203406       0.574710       0.434468      -1.046096       0.013403      -0.022063      -0.029759       0.039396       0.012484       0.019369      -0.029801       0.032793       0.015120      -0.046621       0.014542       0.032079             11.045310       9.449269      -0.610151      -3.727845      13.621618       3.656032      10.065044           0.000438
           37              C      -1.903522       5.090155       2.328334       0.281649      31.200111 0.36567871E+03  0.82436897E+04                                 8.891780                            6.582596      -0.068824       2.006446                    0.999746      24.975735      70.604251       0.611446       0.444351      -1.045730      -0.065254       0.012329       0.028525       0.072275      -0.006665      -0.027904       0.005851       0.054917      -0.022962      -0.025875      -0.021019       0.046894             10.739213       9.377447      -0.163862      -5.010187      11.231356       2.880069      11.608835          -0.000372
           38              C      -1.046913       6.160160       2.119626      -0.235464      33.506165 0.48897074E+03  0.11889393E+05                                 9.098577                            7.450723      -0.090594       1.931506                    0.998786      31.327403      92.883899       0.591676       0.425741      -1.053794       0.023245       0.015712      -0.016256       0.032426      -0.034141       0.029040       0.015252      -0.003705       0.024813      -0.054458       0.018741       0.035717             10.057868      11.309908       1.784657      -4.347037      10.242944      -0.164718       8.620751           0.000508
           39              C      -0.243982       2.336339       0.355702       0.657680      22.368282 0.23303093E+03  0.47712833E+04                                 7.437172                            5.510034      -0.226803       1.993668                    0.999038      22.018489      62.583685       0.612291       0.488569      -1.004612       0.006029      -0.059402      -0.049782       0.077738       0.003125       0.017616      -0.064154       0.026510       0.262527      -0.083020      -0.030501       0.113521              8.742713       9.355669      -0.237170      -2.042031      10.996165       2.287579       5.876305           0.001115
           40              C      -1.843454       5.503286       5.147021      -0.231958      33.082525 0.46854972E+03  0.11237846E+05                                 8.907668                            7.210237       0.070727       1.982019                    0.999525      30.787578      89.766208       0.613768       0.416078      -1.063080       0.015730      -0.001361       0.044265       0.046997      -0.027376      -0.007632       0.005655       0.014362      -0.063203      -0.022544      -0.017761       0.040305              9.834220       7.405573      -1.810127       0.100666       7.119123       2.882297      14.977963           0.000010
           41              C      -1.780835       6.038837       6.401517      -0.075072      30.978662 0.40775675E+03  0.94714362E+04                                 8.647218                            6.816807      -0.026798       1.967845                    0.999661      29.021426      84.011899       0.617020       0.427358      -1.053139      -0.019764      -0.009944      -0.021587       0.030911      -0.005452       0.010287      -0.009312       0.011576      -0.049867      -0.022081       0.001175       0.020906              9.622526       7.521538      -2.015609      -0.368805       7.487875       3.635537      13.858166          -0.000070
           42              C      -2.795481       6.837220       6.910945      -0.055053      36.742192 0.44746951E+03  0.10520884E+05                                 9.541999                            7.014877       0.057168       2.022389                    0.999410      27.497967      77.237265       0.631698       0.412390      -1.074418       0.003446      -0.016593      -0.037956       0.041567      -0.015193       0.010780       0.000528       0.006727      -0.005486      -0.018188      -0.001538       0.019726             11.334794       8.350623      -2.113776       0.864759       8.293719       4.538472      17.360040          -0.000977
           43              C       5.496848       7.041963       6.100797      -0.082266      31.541818 0.42420516E+03  0.99425298E+04                                 8.728938                            6.934533      -0.052476       1.954868                    0.999605      29.308765      84.978141       0.614746       0.425099      -1.055477       0.016606      -0.006685      -0.025963       0.031536      -0.010053      -0.006325      -0.002690       0.007269      -0.044617      -0.017613      -0.000927       0.018540              9.708838       8.225635      -2.279192       1.228308       7.294449       2.530923      13.606428          -0.000249
           44              C       5.416441       6.515134       4.828348      -0.207840      33.862068 0.43410177E+03  0.10202034E+05                                 9.031277                            6.922507       0.104258       2.005352                    0.999444      29.744561      85.499021       0.629570       0.413968      -1.065760      -0.015619       0.026992       0.023686       0.039161      -0.000627       0.025673      -0.004308       0.004228       0.008921      -0.024212      -0.003690       0.027901             10.317603       9.483446      -3.318588      -0.594382       8.075644       3.392915      13.393719          -0.000036
           45              C      -2.958153       5.771151       4.345850       0.282168      30.776346 0.36044379E+03  0.80759983E+04                                 8.738421                            6.492361       0.014388       2.028509                    0.999754      24.829112      69.399500       0.623373       0.438530      -1.051839      -0.014902      -0.027899      -0.059909       0.067746       0.003163       0.007509       0.026339      -0.004948       0.131564      -0.029025      -0.025197       0.054222             10.466453       8.788030      -3.151840      -1.991535       7.355727       3.642428      15.255601           0.000015
           46              C      -2.718993       7.455682       8.240620       0.583849      23.458433 0.26190818E+03  0.54919173E+04                                 7.564091                            5.738020      -0.077241       2.019910                    0.999687      22.910452      64.754682       0.619619       0.471418      -1.019082       0.010130       0.024826       0.040863       0.048875       0.045944      -0.025403      -0.065502      -0.025523      -0.190065      -0.094399      -0.012269       0.106668              8.797661       6.795150      -1.357474       1.019358       6.944685       3.018212      12.653149          -0.001084
           47              O       1.991599       1.113525       9.957416      -0.574130      33.229872 0.47252355E+03  0.10957525E+05                                 8.094388                            6.617188       0.682189       2.271092                    0.998388      27.086089      69.080164       0.760085       0.347500      -1.152594       0.011187       0.037255      -0.049272       0.062776      -0.030202       0.017254       0.046576       0.128277       0.080924      -0.103052       0.042929       0.060123              9.285843      15.757578       1.126690       0.624843       6.897719      -0.215692       5.202232          -0.005197
           48              O       3.646830      -0.274814      10.378199      -0.700026      45.143200 0.69936713E+03  0.17965150E+05                                10.077589                            8.228390       0.161473       2.056424                    0.996586      30.457679      82.912127       0.656787       0.363041      -1.135168      -0.028637       0.061734      -0.048228       0.083409      -0.027945       0.009410       0.011031      -0.100791       0.219765      -0.095093       0.019732       0.075361             11.441314      10.107890      -0.799734       1.842923      16.352489      -3.660275       7.863564          -0.003752
           49              O       5.029389       7.139226       0.151482      -0.628991      43.926172 0.61066409E+03  0.15154747E+05                                 9.926076                            7.681697       0.251023       2.119085                    0.995573      28.653650      76.521434       0.681109       0.362362      -1.136362       0.066288      -0.069636       0.063872       0.115425      -0.012404      -0.019572      -0.037938       0.070953       0.131574      -0.073803       0.012564       0.061238             11.697741      16.963711      -4.669195      -4.569305       9.983439       2.240495       8.146072          -0.005149
           50              O      -3.966607       6.448069      10.865186      -0.659721      45.957218 0.72249720E+03  0.18732491E+05                                10.245724                            8.434577       0.001920       2.017260                    0.996021      30.049778      82.492768       0.639772       0.369251      -1.129061      -0.038225      -0.076642      -0.030571       0.090938       0.035021       0.019023      -0.045504       0.030011       0.155738      -0.081746       0.010980       0.070766             11.520059      12.085134       5.738685      -0.697768      15.136232      -0.374285       7.338811          -0.004424
           51              O       6.020127       0.751288       2.240811      -0.642699      36.408222 0.60088406E+03  0.14843078E+05                                 8.687942                            7.575524       0.398135       2.147633                    0.997439      29.222789      77.708545       0.692320       0.358151      -1.140371       0.005719       0.013094       0.063246       0.064840       0.034164       0.041398      -0.055768       0.005319      -0.033251      -0.089704       0.037430       0.052274              9.501642       9.800137       0.352185       4.038615       6.963208       0.426553      11.741581          -0.006093
           52              O       7.917578      -0.314960       2.562851      -0.601919      34.427180 0.55966738E+03  0.13566992E+05                                 8.321985                            7.293318       0.591894       2.223394                    0.998281      28.314076      74.326242       0.708926       0.356411      -1.142982      -0.002808       0.004380       0.052984       0.053239      -0.010693      -0.059489      -0.007662      -0.068237      -0.153879      -0.094110       0.032676       0.061434              8.993276       8.214780      -3.223709      -1.476364       9.529752       2.186365       9.235297          -0.005267
           53              O      -2.039596       2.674961       8.150853      -0.223002      27.250091 0.31580537E+03  0.66418022E+04                                 7.283449                            5.450234       0.535531       2.307967                    0.999131      22.410506      54.977718       0.825653       0.352730      -1.144791      -0.120153      -0.038924      -0.048270       0.135210      -0.033128      -0.083102       0.070427       0.056761       0.245504      -0.097032      -0.059790       0.156822              8.925394       7.240123      -1.291750      -3.862267       5.558404       3.067319      13.977654          -0.000073
           54              O       2.316298       6.815479       1.263472      -0.572882      33.205869 0.47208263E+03  0.10945192E+05                                 8.093115                            6.616262       0.675919       2.269730                    0.998341      27.064104      69.026659       0.759735       0.347727      -1.152359      -0.010552      -0.036256       0.048641       0.061577      -0.028977       0.016400       0.046200       0.129129       0.079053      -0.102342       0.042391       0.059950              9.284630      15.755778       1.128855       0.623096       6.896088      -0.215750       5.202023          -0.004859
           55              O       0.661067       8.203818       0.842689      -0.701729      44.960485 0.69610738E+03  0.17853770E+05                                10.031363                            8.193513       0.190280       2.064337                    0.996986      30.444142      82.708675       0.660324       0.361656      -1.136684       0.028696      -0.061171       0.049979       0.084043      -0.028587       0.007437       0.012957      -0.106545       0.220875      -0.097901       0.021467       0.076434             11.385595      10.053410      -0.798193       1.831062      16.273552      -3.641801       7.829823          -0.004066
           56              O      -0.721492       0.789778      11.069406      -0.630287      43.755451 0.60815702E+03  0.15072634E+05                                 9.887339                            7.655650       0.276196       2.126853                    0.995730      28.631777      76.340105       0.683838       0.361393      -1.137454      -0.067494       0.069865      -0.063677       0.116152      -0.011241      -0.018925      -0.039043       0.066757       0.135710      -0.072728       0.010081       0.062647             11.647813      16.890714      -4.640735      -4.548347       9.936859       2.227895       8.115866          -0.005253
           57              O       8.274504       1.480935       0.355702      -0.659251      46.002551 0.72339878E+03  0.18763266E+05                                10.255954                            8.443266      -0.004741       2.015040                    0.996035      30.060519      82.560815       0.639000       0.369551      -1.128739       0.037130       0.076945       0.030896       0.090850       0.035765       0.019622      -0.046615       0.036070       0.151892      -0.084009       0.013865       0.070144             11.531601      12.092488       5.742813      -0.696333      15.156083      -0.372742       7.346233          -0.004946
           58              O      -1.712230       7.177716       8.980077      -0.643191      36.522090 0.60320651E+03  0.14916629E+05                                 8.711369                            7.594822       0.385037       2.143349                    0.997318      29.249976      77.853824       0.690718       0.358592      -1.139882      -0.005843      -0.012798      -0.063532       0.065071       0.034159       0.041799      -0.055396       0.004094      -0.032971      -0.089602       0.037314       0.052288              9.528333       9.828195       0.355213       4.051670       6.981778       0.430445      11.775027          -0.006012
           59              O      -0.101951      -1.064024       8.658037      -0.602259      34.478298 0.56072071E+03  0.13599905E+05                                 8.333368                            7.303098       0.589482       2.222789                    0.998223      28.322941      74.387344       0.707975       0.356697      -1.142670       0.002816      -0.004607      -0.053026       0.053300      -0.010835      -0.059811      -0.007804      -0.068412      -0.152074      -0.094178       0.032918       0.061260              9.005407       8.227118      -3.228879      -1.477424       9.542114       2.188674       9.246990          -0.005381
           60              O       6.347493       5.254043       3.070035      -0.222979      27.244077 0.31572349E+03  0.66395996E+04                                 7.282344                            5.449386       0.536119       2.308200                    0.999132      22.408834      54.970272       0.825756       0.352711      -1.144814       0.120118       0.038966       0.048247       0.135183      -0.033176      -0.083062       0.070402       0.056820       0.245629      -0.097054      -0.059763       0.156817              8.924063       7.238381      -1.291445      -3.860891       5.557433       3.066926      13.976375          -0.000071

******************************************************
Auxiliary information for the entire system
The total spin magnetic moment of the unit cell is   2.005410
The total net atomic charge of the unit cell is   0.000000
Accuracy of reproducing the electrostatic potential in the unit cell:
  The inner radius (bohr) =    5.0000
  The outer radius (bohr) =   12.0000
  Valid grid points have density less than (e/(bohr^3)) =    0.0001
  The number of valid grid points were=        31652
  The rms potential error without charges in kcal/mol is=      7.51192
  The rms potential error with partial charges in kcal/mol is=      1.92602
  The RRMSE value at monopole order=      0.25639
  The rms potential error with partial charges and cloud penetration in kcal/mol is=      1.93473
  The RRMSE value at monopole order with cloud penetration is=      0.25755
  The rms potential error with partial charges and atomic dipoles in kcal/mol is=      0.51386
  The RRMSE value at dipole order=      0.06841
  The rms potential error with partial charges, atomic dipoles and cloud penetration in kcal/mol is=      0.50455
  The RRMSE value at dipole order with cloud penetration=      0.06717

******************************************************
The electron densities and ab initio electrostatic potential were computed in VASP using the PBE functional and
projector augmented wave method. See the main text of the journal article for a description of computational details.
The atomic charges, dipoles, and quadrupoles were computed with the DDEC6 method as described in
(a) T. A. Manz and N. Gabaldon Limas, RSC Adv. 6 (2016) 47771-47801 DOI: 10.1039/c6ra04656h
(b) N. Gabaldon Limas and T. A. Manz, RSC Adv. 8 (2018) 2678-2707 DOI: 10.1039/c7ra11829e.
For each atom in the material, the electron cloud parameters were fit to the spherically averaged atom-in-material
electron density using radial positions for which this density was between 10^-4 and 10^-2 electrons per cubic bohr.
The polarizabilities, dispersion coefficients, and quantum Drude oscillator (QDO) parameters were fit using the MCLF method.
The magnetic structure of the system was optimized in VASP from the default ferromagnetic initial guess using spin polarization.
The atomic spin moments (ASMs) were computed on this optimized magnetic structure using the DDEC6 partition as inputs
to the method of T. A. Manz and D. S. Sholl, J. Chem. Theory Comput. 7 (2011) 4146-4164 DOI: 10.1021/ct200539n.
The RMSE and RRMSE were computed using a uniform grid with Ewald summation.
