# Supplementary material for: A collection of forcefield precursors for metal–organic frameworks
Source: RSC Adv. 2019 Nov 13;9(63):36492–507. doi: 10.1039/c9ra07327b (PMC9075174; doi:10.1039/c9ra07327b)
Supplement: RA-009-C9RA07327B-s3887 [file RA-009-C9RA07327B-s3887.xyz]

   60
jmolscript: load "" {1 1 1} spacegroup "x,y,z" unitcell [{      9.353000     0.000000     0.000000 }, {     -3.583452     9.118118     0.000000 }, {     -1.861329    -1.657458    11.111923 }]
Y     -0.276213     4.160535     5.428730     1.852840
Y      4.184432     3.300125     5.683193     1.852839
H      1.500328     1.924881     1.344543     0.113244
H     -0.455632    -0.623488    10.402982     0.129150
H      5.290701     0.994958     9.828496     0.142482
H      7.193532     3.491357     0.867841     0.114432
H     -0.525376     1.468127     8.031698     0.137050
H      1.998339    -0.872398     6.001550     0.131315
H      4.299307     6.741608     7.343870     0.143351
H      2.407891     5.535779     9.767380     0.113244
H      4.363851     8.084148     0.708941     0.129149
H     -1.382482     6.465702     1.283427     0.142481
H     -3.285313     3.969303    10.244082     0.114432
H      4.433595     5.992533     3.080225     0.137050
H      5.493332    -0.785060     5.110373     0.131315
H     -0.391088     0.719052     3.768053     0.143352
C     -0.297578     3.356639     2.724644     0.579289
C     -0.319973     2.783477     1.371211    -0.054448
C      0.739588     2.061220     0.827838    -0.071341
C     -1.158542    -0.096616    10.709671    -0.227805
C     -2.245388     0.163388     9.877388     0.285402
C      6.036681     0.855470    10.366313    -0.210897
C      7.919399     3.007837     0.545595    -0.085972
C     -1.145850    -0.466163     7.862797     0.281271
C     -0.300756     0.638200     7.678339    -0.232041
C      0.868497     0.473055     6.963842     0.004063
C      1.187214    -0.755505     6.440471    -0.144254
C     -3.279434     7.285187     6.560479    -0.015266
C     -4.452511     7.446602     7.269420    -0.214977
C      1.758231     1.653759     6.701601     0.652252
C     -2.929606     5.984922     5.924877     0.658949
C      4.205797     4.104021     8.387279     0.579290
C      4.228192     4.677183     9.740712    -0.054448
C      3.168631     5.399440    10.284085    -0.071340
C      5.066761     7.557276     0.402252    -0.227803
C      6.153607     7.297272     1.234535     0.285402
C     -2.128462     6.605190     0.745610    -0.210897
C     -4.011180     4.452823    10.566328    -0.085971
C      5.054069     7.926823     3.249126     0.281270
C      4.208975     6.822460     3.433584    -0.232041
C      3.039722     6.987605     4.148081     0.004063
C      2.721005     8.216165     4.671452    -0.144253
C      7.187653     0.175473     4.551444    -0.015267
C      8.360730     0.014058     3.842503    -0.214976
C      2.149988     5.806901     4.410322     0.652252
C      6.837825     1.475738     5.187046     0.658950
O     -1.191299     4.131361     3.142452    -0.593290
O      0.647976     3.024435     3.521368    -0.640140
O      2.998949     1.504306     6.731603    -0.574826
O      1.226263     2.759777     6.420469    -0.669863
O     -1.764992     5.847637     5.463733    -0.623379
O      5.549660     5.099136     5.872651    -0.643485
O      7.026130    -0.323150     8.585072    -0.223108
O      5.099518     3.329299     7.969471    -0.593290
O      3.260243     4.436225     7.590555    -0.640140
O      0.909270     5.956354     4.380320    -0.574826
O      2.681956     4.700883     4.691454    -0.669863
O      5.673211     1.613023     5.648190    -0.623379
O     -1.641441     2.361524     5.239272    -0.643485
O     -3.117911     7.783810     2.526851    -0.223108

The following XYZ coordinates are in angstroms. Other properties are in atomic units.
The sperically averaged electron density of each atom fit to a function of the form exp(a - br)
eigen_1, eigen_2 and eigen_3 are the three eigenvalues of traceless quadrupole moment tensor
  atom number  atomic symbol              X              Y              Z     net charge C6 coefficient C8 coefficient C10 coefficient fluctuating dipole atomic polarizability isotropic forcefield polarizability              a              b squared Pearson coefficient          <r^3>          <r^4>         wp_QDO          m_QDO          q_QDO       dipole_x       dipole_y       dipole_z         dipole            Qxy            Qxz            Qyz     Q(x^2-y^2)  Q(3z^2 - R^2)        eigen_1        eigen_2        eigen_3 static polarizability      alpha(xx)      alpha(xy)      alpha(xz)      alpha(yy)      alpha(yz)      alpha(zz) atomic spin moment
            1              Y      -0.276213       4.160535       5.428730       1.852840     158.717662 0.38256592E+04  0.14396792E+06                                22.358917                           19.094864       0.275105       1.825505                    0.999968      69.404632     198.725352       0.455395       0.357403      -1.189668       0.017636       0.023193       0.082780       0.087758       0.080767       0.026229       0.077214       0.019796       0.466028      -0.164678      -0.022688       0.187366             25.634457      28.184389       0.267519       0.867155      29.114100      -0.111599      19.604882          -0.000076
            2              Y       4.184432       3.300125       5.683193       1.852839     158.717665 0.38256594E+04  0.14396793E+06                                22.358917                           19.094864       0.275106       1.825505                    0.999968      69.404639     198.725369       0.455395       0.357403      -1.189668      -0.017636      -0.023193      -0.082781       0.087759       0.080767       0.026229       0.077215       0.019797       0.466030      -0.164678      -0.022688       0.187367             25.634456      28.184388       0.267520       0.867156      29.114097      -0.111600      19.604883          -0.000059
            3              H       1.500328       1.924881       1.344543       0.113244       1.108713 0.82326149E+01  0.80005547E+02                                 1.658710                            1.594450      -0.882166       2.460720                    0.998967       3.255690       8.569707       0.544263       1.158018      -0.739557       0.032508      -0.007018       0.018619       0.038115      -0.010376       0.003876       0.005348       0.020493      -0.011707      -0.016052      -0.000601       0.016653              1.660402       1.830425      -0.072350       0.369016       1.380550      -0.009263       1.770230           0.000039
            4              H      -0.455632      -0.623488      10.402982       0.129150       1.124134 0.85104012E+01  0.84253643E+02                                 1.749489                            1.679729      -0.915258       2.452242                    0.998874       3.352167       9.209230       0.497631       1.243254      -0.719130       0.028699      -0.022680      -0.002216       0.036646      -0.011506       0.006076       0.007559       0.018804      -0.009372      -0.018965       0.002244       0.016721              1.762469       1.806981      -0.360059      -0.286073       1.719750       0.216966       1.760678           0.000049
            5              H       5.290701       0.994958       9.828496       0.142482       1.049715 0.75329560E+01  0.72379470E+02                                 1.674534                            1.582148      -0.900026       2.473594                    0.999028       3.220693       8.733607       0.511559       1.246121      -0.718290      -0.030407       0.008189      -0.020720       0.037696      -0.008430       0.005023       0.007267       0.020946       0.007923      -0.018269       0.005432       0.012836              1.703411       1.925115      -0.210827       0.410961       1.448432      -0.078445       1.736685           0.000035
            6              H       7.193532       3.491357       0.867841       0.114432       1.186086 0.88756020E+01  0.88541642E+02                                 1.781048                            1.689796      -1.124414       2.347255                    0.996293       3.453180       9.433798       0.508926       1.206429      -0.726645      -0.031806       0.020861       0.011400       0.039708      -0.008084       0.002035       0.004176       0.026922      -0.004193      -0.016396      -0.000046       0.016442              1.811541       1.932324      -0.465698      -0.218614       1.815649       0.195511       1.686649           0.000031
            7              H      -0.525376       1.468127       8.031698       0.137050       1.094593 0.84021109E+01  0.83432140E+02                                 1.756696                            1.699895      -1.112955       2.367382                    0.996886       3.422432       9.609359       0.478271       1.289695      -0.708155      -0.009678       0.032873       0.013039       0.036665      -0.002850      -0.002635       0.011998      -0.004513      -0.031899      -0.016652       0.001929       0.014723              1.767705       1.557549      -0.139235      -0.174617       2.090438       0.227728       1.655128           0.000039
            8              H       1.998339      -0.872398       6.001550       0.131315       1.045091 0.77204110E+01  0.75264096E+02                                 1.711845                            1.634778      -1.119490       2.359742                    0.997360       3.457467       9.705193       0.484005       1.298101      -0.705073       0.035182      -0.004682      -0.019616       0.040552       0.000198      -0.010032       0.000326       0.016785      -0.002574      -0.008116      -0.007004       0.015120              1.737012       2.091122      -0.051990      -0.319370       1.590845       0.101519       1.529067           0.000047
            9              H       4.299307       6.741608       7.343870       0.143351       0.972662 0.71802052E+01  0.70035994E+02                                 1.745146                            1.661965      -1.405361       2.231474                    0.992955       3.771639      11.256291       0.435295       1.442574      -0.674006      -0.023298      -0.025602       0.000643       0.034622       0.003102      -0.003137       0.000428       0.007868      -0.019798      -0.007461      -0.001371       0.008832              1.785700       1.678182       0.405426      -0.105621       2.145321      -0.054216       1.533597           0.000028
           10              H       2.407891       5.535779       9.767380       0.113244       1.108713 0.82326175E+01  0.80005585E+02                                 1.658711                            1.594451      -0.882166       2.460720                    0.998967       3.255690       8.569710       0.544262       1.158019      -0.739557      -0.032508       0.007018      -0.018619       0.038114      -0.010376       0.003876       0.005348       0.020493      -0.011706      -0.016052      -0.000601       0.016653              1.660403       1.830426      -0.072350       0.369016       1.380551      -0.009263       1.770231           0.000039
           11              H       4.363851       8.084148       0.708941       0.129149       1.124136 0.85104162E+01  0.84253827E+02                                 1.749490                            1.679731      -0.915259       2.452241                    0.998874       3.352169       9.209237       0.497631       1.243254      -0.719130      -0.028699       0.022680       0.002215       0.036646      -0.011506       0.006076       0.007559       0.018804      -0.009372      -0.018965       0.002244       0.016721              1.762471       1.806983      -0.360060      -0.286074       1.719752       0.216967       1.760679           0.000049
           12              H      -1.382482       6.465702       1.283427       0.142481       1.049713 0.75329429E+01  0.72379310E+02                                 1.674532                            1.582147      -0.900026       2.473595                    0.999028       3.220690       8.733596       0.511559       1.246122      -0.718290       0.030407      -0.008189       0.020720       0.037696      -0.008430       0.005023       0.007266       0.020946       0.007923      -0.018269       0.005432       0.012836              1.703409       1.925113      -0.210827       0.410960       1.448431      -0.078445       1.736684           0.000035
           13              H      -3.285313       3.969303      10.244082       0.114432       1.186087 0.88756101E+01  0.88541741E+02                                 1.781049                            1.689796      -1.124415       2.347255                    0.996293       3.453181       9.433801       0.508926       1.206429      -0.726645       0.031806      -0.020861      -0.011400       0.039708      -0.008084       0.002035       0.004176       0.026922      -0.004193      -0.016396      -0.000046       0.016442              1.811541       1.932325      -0.465698      -0.218614       1.815650       0.195511       1.686650           0.000031
           14              H       4.433595       5.992533       3.080225       0.137050       1.094591 0.84020920E+01  0.83431907E+02                                 1.756694                            1.699894      -1.112954       2.367383                    0.996886       3.422428       9.609346       0.478271       1.289696      -0.708155       0.009678      -0.032873      -0.013039       0.036665      -0.002850      -0.002635       0.011998      -0.004513      -0.031899      -0.016652       0.001929       0.014723              1.767703       1.557548      -0.139235      -0.174617       2.090436       0.227728       1.655127           0.000039
           15              H       5.493332      -0.785060       5.110373       0.131315       1.045091 0.77204118E+01  0.75264101E+02                                 1.711845                            1.634778      -1.119490       2.359742                    0.997360       3.457467       9.705191       0.484006       1.298100      -0.705073      -0.035182       0.004682       0.019616       0.040552       0.000198      -0.010032       0.000326       0.016785      -0.002574      -0.008115      -0.007004       0.015120              1.737011       2.091122      -0.051990      -0.319370       1.590845       0.101519       1.529067           0.000047
           16              H      -0.391088       0.719052       3.768053       0.143352       0.972663 0.71802125E+01  0.70036077E+02                                 1.745146                            1.661965      -1.405360       2.231474                    0.992955       3.771640      11.256292       0.435295       1.442573      -0.674006       0.023298       0.025602      -0.000643       0.034622       0.003102      -0.003137       0.000428       0.007868      -0.019798      -0.007461      -0.001371       0.008832              1.785700       1.678182       0.405427      -0.105621       2.145321      -0.054216       1.533597           0.000028
           17              C      -0.297578       3.356639       2.724644       0.579289      23.566577 0.26099690E+03  0.54682806E+04                                 7.591761                            5.725536      -0.067931       2.022959                    0.999641      22.919780      64.763471       0.620672       0.471008      -1.019259       0.008526       0.022012       0.042297       0.048438       0.051895      -0.018641      -0.056999      -0.020187      -0.219046      -0.095863      -0.011207       0.107070              8.901033       6.582380      -1.396071       0.818210       6.715149       2.775073      13.405571           0.000020
           18              C      -0.319973       2.783477       1.371211      -0.054448      37.048587 0.44835981E+03  0.10539962E+05                                 9.586367                            7.012326       0.085095       2.031957                    0.999301      27.428574      76.866444       0.633527       0.411272      -1.075871       0.006850      -0.019470      -0.037645       0.042932      -0.016233       0.009938      -0.000400       0.004982       0.003083      -0.019016      -0.000403       0.019419             11.459916       8.346175      -2.141858       0.351851       7.766609       4.223344      18.266962           0.000020
           19              C       0.739588       2.061220       0.827838      -0.071341      30.455239 0.39373646E+03  0.90691699E+04                                 8.544840                            6.701143      -0.024809       1.971182                    0.999683      28.754572      82.981223       0.621757       0.427684      -1.052584      -0.021141      -0.006866      -0.020214       0.030045      -0.005438       0.010863      -0.011583       0.012355      -0.065380      -0.027740       0.003921       0.023819              9.522873       7.593952      -1.853753      -0.617123       6.951202       3.544334      14.023466           0.000026
           20              C      -1.158542      -0.096616      10.709671      -0.227805      32.402932 0.44766914E+03  0.10628491E+05                                 8.790863                            7.056192       0.068878       1.985562                    0.999529      30.492292      88.812473       0.618553       0.417076      -1.061132       0.010012      -0.003559       0.042904       0.044200      -0.021774      -0.008774       0.000772       0.011337      -0.086546      -0.030663      -0.007092       0.037755              9.725094       7.311350      -1.787061      -0.008129       6.838090       2.741574      15.025843           0.000020
           21              C      -2.245388       0.163388       9.877388       0.285402      30.664445 0.35575230E+03  0.79468292E+04                                 8.722783                            6.454208       0.055720       2.041858                    0.999672      24.717756      69.041004       0.624440       0.439106      -1.051227      -0.010358      -0.027171      -0.062773       0.069180       0.002886       0.006084       0.022743      -0.004087       0.134929      -0.027886      -0.024796       0.052682             10.462128       8.874109      -3.035801      -2.206309       6.962435       3.355899      15.549838           0.000000
           22              C       6.036681       0.855470      10.366313      -0.210897      33.870091 0.43574900E+03  0.10254716E+05                                 9.041712                            6.942046       0.089181       1.999620                    0.999423      29.846956      85.968686       0.627551       0.414734      -1.064824      -0.017175       0.025512       0.028810       0.042141       0.001363       0.030625      -0.004807       0.004444      -0.000111      -0.030240      -0.001672       0.031912             10.315823       9.598739      -3.286932      -0.882659       7.704623       3.159326      13.644106           0.000034
           23              C       7.919399       3.007837       0.545595      -0.085972      31.520053 0.42671021E+03  0.10013884E+05                                 8.722085                            6.952496      -0.051262       1.954140                    0.999588      29.371090      85.154526       0.614408       0.424795      -1.055886       0.014767      -0.004996      -0.030159       0.033950      -0.008284      -0.006082      -0.002638       0.007639      -0.044242      -0.017123       0.000172       0.016951              9.694879       8.205916      -2.335231       0.965079       7.034070       2.263783      13.844649           0.000026
           24              C      -1.145850      -0.466163       7.862797       0.281271      31.413835 0.36472917E+03  0.82183275E+04                                 8.930977                            6.576317      -0.053634       2.011528                    0.999732      24.965728      70.597881       0.611318       0.444658      -1.045373      -0.069577       0.007518       0.027120       0.075054      -0.004150      -0.028916       0.005921       0.053493      -0.029225      -0.027062      -0.020020       0.047082             10.812353       9.537265      -0.353081      -5.195426      11.295329       2.868225      11.604466          -0.000013
           25              C      -0.300756       0.638200       7.678339      -0.232041      33.777605 0.49587306E+03  0.12096937E+05                                 9.157489                            7.512790      -0.110804       1.922767                    0.998889      31.446708      93.325153       0.588218       0.426838      -1.053344       0.023183       0.015820      -0.016484       0.032549      -0.039498       0.028894       0.017478      -0.003257       0.039792      -0.060916       0.023243       0.037673             10.117559      11.255445       1.914569      -4.345498      10.476832      -0.287743       8.620402           0.000043
           26              C       0.868497       0.473055       6.963842       0.004063      35.738561 0.41933909E+03  0.97106268E+04                                 9.397058                            6.806511      -0.050642       1.996597                    0.999182      26.788434      74.923155       0.638424       0.414300      -1.072084      -0.037121      -0.034469       0.008838       0.051421      -0.017351       0.016690      -0.002355       0.025332       0.023028      -0.026375      -0.003185       0.029560             11.453451      11.944936       4.052430      -3.198731      15.374679       0.144426       7.040739           0.000012
           27              C       1.187214      -0.755505       6.440471      -0.144254      34.036889 0.45713500E+03  0.10947669E+05                                 9.289381                            7.277672      -0.128580       1.927614                    0.999369      30.366503      89.831782       0.588650       0.434482      -1.046741      -0.022259       0.002615       0.005675       0.023119      -0.014805       0.002282      -0.015245       0.058643       0.111107      -0.053633       0.013109       0.040524             10.575306       9.443545       1.944451      -1.593450      15.891618       2.012511       6.390756           0.000078
           28              C      -3.279434       7.285187       6.560479      -0.015266      36.279767 0.44160133E+03  0.10378363E+05                                 9.546813                            7.017338      -0.098797       1.974539                    0.999142      27.434011      77.764344       0.623250       0.418163      -1.067631      -0.028269       0.049364       0.022063       0.061014       0.016395      -0.005231      -0.008891       0.026680      -0.018992      -0.020613      -0.005959       0.026571             11.625892      10.001537      -0.349963      -3.223627      16.563729       3.710401       8.312412           0.000003
           29              C      -4.452511       7.446602       7.269420      -0.214977      35.548048 0.49065213E+03  0.11985385E+05                                 9.617074                            7.563998      -0.298923       1.873348                    0.997849      31.354737      94.327939       0.573413       0.437281      -1.042853       0.017490      -0.019233      -0.031331       0.040711       0.014533       0.023713      -0.031277       0.031611       0.025359      -0.050565       0.013554       0.037011             11.074707       9.653755      -0.805840      -3.873153      13.651538       3.636107       9.918829           0.000036
           30              C       1.758231       1.653759       6.701601       0.652252      23.321185 0.23462202E+03  0.47775324E+04                                 7.572342                            5.462473      -0.040674       2.061354                    0.999473      21.360743      59.140777       0.630711       0.476915      -1.017994       0.034066       0.063846       0.000617       0.072368      -0.018077       0.005881       0.056103      -0.022492       0.337006      -0.084293      -0.046005       0.130299              9.177880      11.783204       2.867209       0.083075      11.144273      -1.627088       4.606164           0.000032
           31              C      -2.929606       5.984922       5.924877       0.658949      22.801384 0.23262856E+03  0.47486500E+04                                 7.492681                            5.477448      -0.135720       2.025479                    0.999282      21.752322      61.212640       0.620403       0.483643      -1.009778       0.012040      -0.057544      -0.051217       0.077971       0.006914       0.010452      -0.063260       0.021382       0.258292      -0.080297      -0.030541       0.110838              8.904125       9.677905      -0.568312      -2.069597      11.268034       2.388975       5.766436           0.000021
           32              C       4.205797       4.104021       8.387279       0.579290      23.566567 0.26099677E+03  0.54682775E+04                                 7.591760                            5.725535      -0.067932       2.022959                    0.999641      22.919775      64.763459       0.620672       0.471008      -1.019259      -0.008526      -0.022011      -0.042297       0.048438       0.051895      -0.018641      -0.056999      -0.020187      -0.219046      -0.095864      -0.011207       0.107070              8.901031       6.582379      -1.396071       0.818210       6.715147       2.775072      13.405567           0.000019
           33              C       4.228192       4.677183       9.740712      -0.054448      37.048595 0.44835995E+03  0.10539967E+05                                 9.586368                            7.012328       0.085095       2.031957                    0.999301      27.428578      76.866460       0.633527       0.411272      -1.075871      -0.006850       0.019470       0.037645       0.042932      -0.016233       0.009937      -0.000400       0.004982       0.003083      -0.019016      -0.000403       0.019419             11.459917       8.346177      -2.141859       0.351851       7.766611       4.223344      18.266964           0.000019
           34              C       3.168631       5.399440      10.284085      -0.071340      30.455236 0.39373643E+03  0.90691688E+04                                 8.544839                            6.701142      -0.024808       1.971182                    0.999683      28.754570      82.981213       0.621757       0.427684      -1.052584       0.021141       0.006866       0.020214       0.030045      -0.005438       0.010863      -0.011583       0.012354      -0.065379      -0.027740       0.003921       0.023819              9.522872       7.593952      -1.853753      -0.617123       6.951201       3.544333      14.023463           0.000026
           35              C       5.066761       7.557276       0.402252      -0.227803      32.402887 0.44766835E+03  0.10628467E+05                                 8.790852                            7.056183       0.068881       1.985563                    0.999529      30.492265      88.812351       0.618554       0.417075      -1.061132      -0.010012       0.003559      -0.042904       0.044200      -0.021774      -0.008775       0.000772       0.011336      -0.086547      -0.030664      -0.007092       0.037755              9.725082       7.311343      -1.787060      -0.008129       6.838083       2.741570      15.025820           0.000020
           36              C       6.153607       7.297272       1.234535       0.285402      30.664452 0.35575241E+03  0.79468319E+04                                 8.722783                            6.454208       0.055721       2.041858                    0.999672      24.717758      69.041002       0.624440       0.439106      -1.051228       0.010358       0.027170       0.062773       0.069181       0.002886       0.006084       0.022743      -0.004087       0.134929      -0.027886      -0.024796       0.052682             10.462128       8.874109      -3.035801      -2.206309       6.962435       3.355899      15.549838           0.000000
           37              C      -2.128462       6.605190       0.745610      -0.210897      33.870092 0.43574904E+03  0.10254717E+05                                 9.041711                            6.942045       0.089181       1.999620                    0.999423      29.846956      85.968675       0.627551       0.414734      -1.064824       0.017175      -0.025512      -0.028809       0.042141       0.001363       0.030625      -0.004807       0.004445      -0.000111      -0.030240      -0.001672       0.031912             10.315821       9.598737      -3.286931      -0.882660       7.704623       3.159326      13.644104           0.000034
           38              C      -4.011180       4.452823      10.566328      -0.085971      31.520035 0.42670991E+03  0.10013875E+05                                 8.722081                            6.952492      -0.051261       1.954140                    0.999588      29.371081      85.154484       0.614408       0.424795      -1.055886      -0.014767       0.004996       0.030159       0.033950      -0.008284      -0.006082      -0.002638       0.007639      -0.044242      -0.017123       0.000171       0.016951              9.694874       8.205913      -2.335230       0.965078       7.034067       2.263782      13.844640           0.000026
           39              C       5.054069       7.926823       3.249126       0.281270      31.413841 0.36472926E+03  0.82183301E+04                                 8.930979                            6.576318      -0.053635       2.011528                    0.999732      24.965731      70.597896       0.611317       0.444658      -1.045373       0.069578      -0.007519      -0.027120       0.075054      -0.004150      -0.028916       0.005921       0.053492      -0.029225      -0.027062      -0.020020       0.047082             10.812355       9.537267      -0.353081      -5.195427      11.295331       2.868225      11.604469          -0.000014
           40              C       4.208975       6.822460       3.433584      -0.232041      33.777604 0.49587308E+03  0.12096937E+05                                 9.157488                            7.512789      -0.110804       1.922767                    0.998889      31.446706      93.325138       0.588218       0.426838      -1.053344      -0.023183      -0.015820       0.016484       0.032549      -0.039499       0.028894       0.017478      -0.003257       0.039791      -0.060916       0.023243       0.037673             10.117558      11.255444       1.914570      -4.345497      10.476830      -0.287744       8.620400           0.000043
           41              C       3.039722       6.987605       4.148081       0.004063      35.738569 0.41933921E+03  0.97106299E+04                                 9.397058                            6.806512      -0.050642       1.996597                    0.999182      26.788438      74.923165       0.638424       0.414300      -1.072084       0.037120       0.034468      -0.008838       0.051421      -0.017351       0.016690      -0.002355       0.025332       0.023028      -0.026375      -0.003185       0.029560             11.453452      11.944937       4.052431      -3.198731      15.374681       0.144426       7.040739           0.000012
           42              C       2.721005       8.216165       4.671452      -0.144253      34.036874 0.45713477E+03  0.10947661E+05                                 9.289377                            7.277669      -0.128580       1.927614                    0.999369      30.366497      89.831750       0.588650       0.434482      -1.046741       0.022258      -0.002615      -0.005675       0.023119      -0.014805       0.002282      -0.015245       0.058643       0.111106      -0.053633       0.013109       0.040524             10.575301       9.443541       1.944451      -1.593449      15.891610       2.012510       6.390753           0.000078
           43              C       7.187653       0.175473       4.551444      -0.015267      36.279805 0.44160187E+03  0.10378379E+05                                 9.546821                            7.017343      -0.098799       1.974538                    0.999142      27.434029      77.764421       0.623249       0.418163      -1.067630       0.028269      -0.049364      -0.022063       0.061014       0.016395      -0.005231      -0.008891       0.026680      -0.018991      -0.020613      -0.005958       0.026571             11.625903      10.001544      -0.349964      -3.223629      16.563745       3.710405       8.312419           0.000003
           44              C       8.360730       0.014058       3.842503      -0.214976      35.548018 0.49065162E+03  0.11985370E+05                                 9.617068                            7.563994      -0.298923       1.873348                    0.997849      31.354722      94.327881       0.573413       0.437281      -1.042853      -0.017490       0.019233       0.031330       0.040711       0.014533       0.023713      -0.031277       0.031611       0.025360      -0.050565       0.013554       0.037011             11.074701       9.653750      -0.805839      -3.873150      13.651530       3.636104       9.918822           0.000036
           45              C       2.149988       5.806901       4.410322       0.652252      23.321181 0.23462197E+03  0.47775310E+04                                 7.572342                            5.462472      -0.040674       2.061354                    0.999473      21.360740      59.140768       0.630711       0.476915      -1.017994      -0.034066      -0.063846      -0.000617       0.072368      -0.018077       0.005881       0.056103      -0.022492       0.337005      -0.084293      -0.046005       0.130298              9.177879      11.783203       2.867208       0.083075      11.144272      -1.627088       4.606163           0.000032
           46              C       6.837825       1.475738       5.187046       0.658950      22.801383 0.23262855E+03  0.47486499E+04                                 7.492681                            5.477448      -0.135720       2.025479                    0.999282      21.752322      61.212640       0.620403       0.483643      -1.009778      -0.012040       0.057544       0.051217       0.077971       0.006914       0.010453      -0.063260       0.021382       0.258292      -0.080297      -0.030541       0.110838              8.904125       9.677904      -0.568312      -2.069597      11.268034       2.388975       5.766436           0.000022
           47              O      -1.191299       4.131361       3.142452      -0.593290      34.115323 0.55345950E+03  0.13381044E+05                                 8.270363                            7.252843       0.547797       2.215217                    0.998034      28.071621      73.626450       0.710788       0.356420      -1.142813       0.007400      -0.001552      -0.047637       0.048233      -0.001759      -0.063652       0.006372      -0.068163      -0.174476      -0.100673       0.036467       0.064206              8.950856       8.296580      -3.111166      -1.523538       9.162259       2.061116       9.393730           0.000017
           48              O       0.647976       3.024435       3.521368      -0.640140      36.776920 0.60829564E+03  0.15064870E+05                                 8.739185                            7.612566       0.340607       2.132381                    0.997437      29.094267      77.342005       0.692272       0.357255      -1.141646       0.000406      -0.012327      -0.056763       0.058087       0.040253       0.050908      -0.061678      -0.001749      -0.018431      -0.102890       0.041180       0.061711              9.627825       9.455501       0.279013       3.931556       7.159683       0.122488      12.268290           0.000022
           49              O       2.998949       1.504306       6.731603      -0.574826      34.107698 0.47109854E+03  0.10911403E+05                                 8.246380                            6.607145       0.699026       2.287433                    0.998181      26.765091      68.122072       0.761009       0.347494      -1.153109      -0.015350      -0.024657       0.053726       0.061074      -0.016447       0.014556       0.045255       0.128333       0.104394      -0.099907       0.041594       0.058313              9.635783      16.393442       2.271087       0.413973       7.286721      -0.161364       5.227186           0.000035
           50              O       1.226263       2.759777       6.420469      -0.669863      40.258922 0.61201498E+03  0.15162340E+05                                 9.223085                            7.601651       0.356345       2.141673                    0.996917      28.942371      76.658165       0.698260       0.354067      -1.145548       0.061912      -0.053709       0.035032       0.089134      -0.034641       0.011071       0.015447      -0.090218       0.164131      -0.085941       0.025605       0.060336             10.370886       9.713619      -1.744382       2.194906      14.004892      -3.208582       7.394146           0.000020
           51              O      -1.764992       5.847637       5.463733      -0.623379      41.776957 0.55861520E+03  0.13513590E+05                                 9.490676                            7.241047       0.357351       2.166054                    0.995765      27.782331      72.477412       0.719328       0.351983      -1.148387      -0.065385       0.069026      -0.067576       0.116646      -0.012183      -0.017042      -0.038049       0.084803       0.123023      -0.078226       0.020239       0.057987             11.330967      16.789650      -4.687239      -4.257255       9.707886       2.072387       7.495366           0.000022
           52              O       5.549660       5.099136       5.872651      -0.643485      44.383087 0.68422261E+03  0.17475727E+05                                 9.957769                            8.160461       0.016603       2.034648                    0.995475      29.295113      79.453014       0.657060       0.364975      -1.133950       0.038163       0.074298       0.029812       0.088687       0.033253       0.018262      -0.040203       0.022635       0.168319      -0.077335       0.006123       0.071211             11.234734      11.750801       5.561161      -0.578292      14.992984      -0.110785       6.960417           0.000015
           53              O       7.026130      -0.323150       8.585072      -0.223108      27.593672 0.31707389E+03  0.66767938E+04                                 7.352417                            5.466701       0.518965       2.302372                    0.999103      22.435349      55.116804       0.822957       0.353445      -1.143933       0.119202       0.037792       0.050760       0.134959      -0.034440      -0.086741       0.066513       0.062409       0.248902      -0.097354      -0.061605       0.158959              9.032249       7.462427      -1.288644      -4.152263       5.451143       2.883027      14.183177           0.000015
           54              O       5.099518       3.329299       7.969471      -0.593290      34.115358 0.55346023E+03  0.13381066E+05                                 8.270369                            7.252849       0.547795       2.215216                    0.998034      28.071634      73.626504       0.710787       0.356420      -1.142813      -0.007400       0.001552       0.047637       0.048233      -0.001759      -0.063652       0.006372      -0.068163      -0.174476      -0.100673       0.036467       0.064206              8.950864       8.296587      -3.111169      -1.523539       9.162266       2.061118       9.393738           0.000017
           55              O       3.260243       4.436225       7.590555      -0.640140      36.776916 0.60829555E+03  0.15064867E+05                                 8.739184                            7.612566       0.340608       2.132381                    0.997437      29.094265      77.341997       0.692272       0.357255      -1.141646      -0.000406       0.012328       0.056763       0.058087       0.040253       0.050908      -0.061678      -0.001749      -0.018432      -0.102890       0.041180       0.061711              9.627824       9.455500       0.279013       3.931555       7.159683       0.122487      12.268288           0.000021
           56              O       0.909270       5.956354       4.380320      -0.574826      34.107688 0.47109837E+03  0.10911399E+05                                 8.246379                            6.607145       0.699025       2.287433                    0.998181      26.765086      68.122058       0.761009       0.347494      -1.153109       0.015350       0.024657      -0.053726       0.061074      -0.016447       0.014556       0.045255       0.128333       0.104394      -0.099906       0.041594       0.058313              9.635782      16.393439       2.271087       0.413973       7.286720      -0.161364       5.227186           0.000035
           57              O       2.681956       4.700883       4.691454      -0.669863      40.258921 0.61201496E+03  0.15162340E+05                                 9.223085                            7.601651       0.356344       2.141673                    0.996917      28.942370      76.658164       0.698260       0.354067      -1.145548      -0.061912       0.053709      -0.035032       0.089134      -0.034641       0.011071       0.015447      -0.090218       0.164131      -0.085941       0.025605       0.060335             10.370886       9.713619      -1.744381       2.194906      14.004892      -3.208582       7.394146           0.000020
           58              O       5.673211       1.613023       5.648190      -0.623379      41.776939 0.55861494E+03  0.13513582E+05                                 9.490672                            7.241044       0.357352       2.166055                    0.995765      27.782328      72.477392       0.719328       0.351983      -1.148387       0.065385      -0.069026       0.067576       0.116646      -0.012183      -0.017042      -0.038049       0.084803       0.123023      -0.078226       0.020239       0.057987             11.330963      16.789643      -4.687236      -4.257253       9.707881       2.072386       7.495364           0.000022
           59              O      -1.641441       2.361524       5.239272      -0.643485      44.383097 0.68422279E+03  0.17475732E+05                                 9.957771                            8.160462       0.016603       2.034648                    0.995475      29.295116      79.453028       0.657060       0.364975      -1.133950      -0.038163      -0.074298      -0.029812       0.088687       0.033253       0.018262      -0.040203       0.022635       0.168319      -0.077335       0.006124       0.071211             11.234736      11.750802       5.561162      -0.578292      14.992987      -0.110785       6.960418           0.000014
           60              O      -3.117911       7.783810       2.526851      -0.223108      27.593656 0.31707369E+03  0.66767886E+04                                 7.352414                            5.466699       0.518965       2.302372                    0.999103      22.435344      55.116785       0.822957       0.353445      -1.143933      -0.119202      -0.037793      -0.050760       0.134959      -0.034440      -0.086741       0.066513       0.062409       0.248902      -0.097354      -0.061605       0.158959              9.032245       7.462424      -1.288643      -4.152261       5.451141       2.883026      14.183170           0.000015

******************************************************
Auxiliary information for the entire system
The total spin magnetic moment of the unit cell is   0.001410
The total net atomic charge of the unit cell is   0.000000
Accuracy of reproducing the electrostatic potential in the unit cell:
  The inner radius (bohr) =    5.0000
  The outer radius (bohr) =   12.0000
  Valid grid points have density less than (e/(bohr^3)) =    0.0001
  The number of valid grid points were=        25828
  The rms potential error without charges in kcal/mol is=      7.06221
  The rms potential error with partial charges in kcal/mol is=      1.43001
  The RRMSE value at monopole order=      0.20249
  The rms potential error with partial charges and cloud penetration in kcal/mol is=      1.44081
  The RRMSE value at monopole order with cloud penetration is=      0.20402
  The rms potential error with partial charges and atomic dipoles in kcal/mol is=      0.47481
  The RRMSE value at dipole order=      0.06723
  The rms potential error with partial charges, atomic dipoles and cloud penetration in kcal/mol is=      0.45198
  The RRMSE value at dipole order with cloud penetration=      0.06400

******************************************************
The electron densities and ab initio electrostatic potential were computed in VASP using the PBE functional and
projector augmented wave method. See the main text of the journal article for a description of computational details.
The atomic charges, dipoles, and quadrupoles were computed with the DDEC6 method as described in
(a) T. A. Manz and N. Gabaldon Limas, RSC Adv. 6 (2016) 47771-47801 DOI: 10.1039/c6ra04656h
(b) N. Gabaldon Limas and T. A. Manz, RSC Adv. 8 (2018) 2678-2707 DOI: 10.1039/c7ra11829e.
For each atom in the material, the electron cloud parameters were fit to the spherically averaged atom-in-material
electron density using radial positions for which this density was between 10^-4 and 10^-2 electrons per cubic bohr.
The polarizabilities, dispersion coefficients, and quantum Drude oscillator (QDO) parameters were fit using the MCLF method.
The magnetic structure of the system was optimized in VASP from the default ferromagnetic initial guess using spin polarization.
The atomic spin moments (ASMs) were computed on this optimized magnetic structure using the DDEC6 partition as inputs
to the method of T. A. Manz and D. S. Sholl, J. Chem. Theory Comput. 7 (2011) 4146-4164 DOI: 10.1021/ct200539n.
The RMSE and RRMSE were computed using a uniform grid with Ewald summation.
