# Supplementary material for: A collection of forcefield precursors for metal–organic frameworks
Source: RSC Adv. 2019 Nov 13;9(63):36492–507. doi: 10.1039/c9ra07327b (PMC9075174; doi:10.1039/c9ra07327b)
Supplement: RA-009-C9RA07327B-s3888 [file RA-009-C9RA07327B-s3888.xyz]

   60
jmolscript: load "" {1 1 1} spacegroup "x,y,z" unitcell [{      9.398000     0.000000     0.000000 }, {     -3.516554     9.266162     0.000000 }, {     -1.615492    -1.457848    11.212803 }]
Pr    -0.030676     4.348387     5.439555     2.073893
Pr     4.296630     3.459927     5.773248     2.073892
H      7.317568     3.578198     0.829747     0.112112
H      5.598268     1.249598     9.895299     0.144797
H     -0.242604    -0.471068    10.443605     0.130043
H      1.504673     1.885156     1.315262     0.114330
H      4.525451     7.057849     7.441937     0.145579
H     -1.367059     8.436144     6.034731     0.134844
H     -0.302399     1.605490     8.063127     0.137730
H     -3.051614     4.230116    10.383056     0.112112
H     -1.332314     6.558716     1.317504     0.144797
H      4.508558     8.279382     0.769198     0.130043
H      2.761281     5.923158     9.897541     0.114329
H     -0.259497     0.750465     3.770866     0.145579
H      5.633013    -0.627830     5.178072     0.134844
H      4.568353     6.202824     3.149676     0.137730
C     -0.165922     3.458978     2.651828     0.595028
C     -0.241654     2.855417     1.307413    -0.050556
C      8.027640     3.076209     0.500091    -0.086044
C      6.346810     1.094466    10.425664    -0.210632
C     -2.015894     0.354412     9.945756     0.285775
C     -0.926207     0.076805    10.755321    -0.233729
C      0.757296     2.063505     0.791624    -0.075863
C     -0.958639    -0.301212     7.918481     0.281506
C     -4.251838     7.743402     7.343265    -0.210888
C     -3.092345     7.539010     6.613311    -0.009889
C     -2.808691     6.222772     5.975303     0.668212
C      1.344157    -0.686381     6.476515    -0.141941
C      1.054317     0.549578     6.997910     0.016229
C     -0.103802     0.764255     7.720015    -0.228542
C      2.011161     1.666280     6.754593     0.637449
C      4.431876     4.349336     8.560975     0.595029
C      4.507608     4.952897     9.905390    -0.050556
C     -3.761686     4.732105    10.712712    -0.086044
C     -2.080856     6.713848     0.787139    -0.210632
C      6.281848     7.453902     1.267047     0.285775
C      5.192161     7.731509     0.457482    -0.233728
C      3.508658     5.744809    10.421179    -0.075862
C      5.224593     8.109526     3.294322     0.281506
C      8.517792     0.064912     3.869538    -0.210888
C      7.358299     0.269304     4.599492    -0.009889
C      7.074645     1.585542     5.237500     0.668212
C      2.921797     8.494695     4.736288    -0.141942
C      3.211637     7.258736     4.214893     0.016229
C      4.369756     7.044059     3.492788    -0.228542
C      2.254793     6.142034     4.458210     0.637449
O      0.819781     3.167536     3.389630    -0.667074
O     -1.051177     4.236848     3.068944    -0.620549
O      5.691773     5.361060     5.960726    -0.698932
O     -1.676725     6.054722     5.471848    -0.669955
O      1.583538     2.814407     6.440634    -0.747203
O      3.260169     1.442037     6.854386    -0.598777
O      7.253399    -0.142704     8.666375    -0.226952
O      3.446173     4.640778     7.823173    -0.667075
O      5.317131     3.571466     8.143859    -0.620549
O     -1.425819     2.447254     5.252077    -0.698932
O      5.942679     1.753592     5.740955    -0.669955
O      2.682416     4.993907     4.772169    -0.747204
O      1.005785     6.366277     4.358417    -0.598777
O     -2.987445     7.951018     2.546428    -0.226952

The following XYZ coordinates are in angstroms. Other properties are in atomic units.
The sperically averaged electron density of each atom fit to a function of the form exp(a - br)
eigen_1, eigen_2 and eigen_3 are the three eigenvalues of traceless quadrupole moment tensor
  atom number  atomic symbol              X              Y              Z     net charge C6 coefficient C8 coefficient C10 coefficient fluctuating dipole atomic polarizability isotropic forcefield polarizability              a              b squared Pearson coefficient          <r^3>          <r^4>         wp_QDO          m_QDO          q_QDO       dipole_x       dipole_y       dipole_z         dipole            Qxy            Qxz            Qyz     Q(x^2-y^2)  Q(3z^2 - R^2)        eigen_1        eigen_2        eigen_3 static polarizability      alpha(xx)      alpha(xy)      alpha(xz)      alpha(yy)      alpha(yz)      alpha(zz) atomic spin moment
            1             Pr      -0.030676       4.348387       5.439555       2.073893     148.452691 0.36039392E+04  0.12861837E+06                                18.313696                           15.990513       2.597625       2.445827                    0.999515      88.374812     217.575834       0.645063       0.266059      -1.330523       0.002232      -0.023535      -0.051796       0.056936       0.034221       0.040155       0.008615       0.000257       0.082812      -0.055376      -0.005917       0.061293             20.732639      22.535211       1.106943       0.762569      23.866623      -0.083621      15.796085          -0.000050
            2             Pr       4.296630       3.459927       5.773248       2.073892     148.452906 0.36039458E+04  0.12861866E+06                                18.313716                           15.990530       2.597625       2.445827                    0.999515      88.374846     217.575991       0.645062       0.266059      -1.330523      -0.002232       0.023535       0.051795       0.056935       0.034220       0.040154       0.008615       0.000256       0.082813      -0.055375      -0.005917       0.061293             20.732663      22.535236       1.106949       0.762568      23.866651      -0.083620      15.796103          -0.000048
            3              H       7.317568       3.578198       0.829747       0.112112       1.209604 0.90761029E+01  0.91128587E+02                                 1.811101                            1.713786      -1.107778       2.352379                    0.996448       3.489297       9.590683       0.502696       1.213515      -0.724948      -0.031349       0.021472       0.012837       0.040107      -0.007747       0.002123       0.005334       0.026204      -0.003391      -0.016742       0.000931       0.015812              1.846641       1.943092      -0.488478      -0.216084       1.885908       0.213358       1.710921           0.000044
            4              H       5.598268       1.249598       9.895299       0.144797       1.040812 0.74371878E+01  0.71299848E+02                                 1.671283                            1.576790      -0.913294       2.469587                    0.998955       3.216565       8.740181       0.509631       1.253632      -0.716520      -0.029953       0.009245      -0.021122       0.037800      -0.008795       0.005425       0.006827       0.019783       0.007444      -0.017904       0.005021       0.012883              1.702378       1.927261      -0.228271       0.407374       1.460196      -0.081927       1.719678           0.000029
            5              H      -0.242604      -0.471068      10.443605       0.130043       1.113361 0.84175040E+01  0.83126291E+02                                 1.739882                            1.672070      -0.913199       2.454013                    0.998904       3.341445       9.175786       0.497960       1.245537      -0.718621       0.028697      -0.022991      -0.003981       0.036986      -0.011982       0.005712       0.007281       0.017971      -0.009690      -0.018707       0.001917       0.016790              1.753755       1.773340      -0.359310      -0.270156       1.736091       0.216834       1.751835           0.000045
            6              H       1.504673       1.885156       1.315262       0.114330       1.149975 0.86516935E+01  0.85426313E+02                                 1.727140                            1.656610      -0.890491       2.458297                    0.998842       3.315735       8.898431       0.521489       1.189517      -0.732049       0.031395      -0.008957       0.020228       0.038406      -0.012284       0.003859       0.004514       0.016697      -0.008182      -0.016024      -0.000286       0.016310              1.730560       1.890727      -0.114577       0.383947       1.457049      -0.038373       1.843903           0.000064
            7              H       4.525451       7.057849       7.441937       0.145579       0.969315 0.71618400E+01  0.69719113E+02                                 1.735491                            1.656220      -1.380890       2.247802                    0.993185       3.702626      10.991443       0.438063       1.436291      -0.675642      -0.024181      -0.026454       0.002004       0.035896       0.004154      -0.003613      -0.000331       0.007485      -0.022317      -0.008320      -0.001673       0.009993              1.772281       1.688973       0.398217      -0.116367       2.086053      -0.065437       1.541817           0.000013
            8              H      -1.367059       8.436144       6.034731       0.134844       1.031319 0.76026112E+01  0.74111516E+02                                 1.724089                            1.643926      -1.117541       2.365156                    0.997089       3.470998       9.864186       0.471357       1.333009      -0.697763       0.035424      -0.006528      -0.020385       0.041389       0.000229      -0.009946       0.001251       0.015297      -0.001135      -0.008439      -0.006064       0.014502              1.751344       2.113013      -0.070627      -0.330948       1.596058       0.118392       1.544961           0.000033
            9              H      -0.302399       1.605490       8.063127       0.137730       1.140988 0.88486272E+01  0.89268505E+02                                 1.830061                            1.763848      -1.126411       2.362809                    0.996242       3.485059       9.956565       0.460475       1.318493      -0.702224      -0.008142       0.032125       0.012789       0.035523      -0.001107      -0.002487       0.012918      -0.001254      -0.033641      -0.018200       0.004565       0.013635              1.844410       1.605166      -0.136174      -0.173238       2.213754       0.251016       1.714309           0.000047
           10              H      -3.051614       4.230116      10.383056       0.112112       1.209603 0.90760951E+01  0.91128499E+02                                 1.811101                            1.713786      -1.107776       2.352381                    0.996448       3.489296       9.590683       0.502696       1.213516      -0.724947       0.031349      -0.021472      -0.012837       0.040107      -0.007747       0.002123       0.005335       0.026204      -0.003391      -0.016742       0.000931       0.015812              1.846641       1.943092      -0.488478      -0.216084       1.885908       0.213358       1.710922           0.000044
           11              H      -1.332314       6.558716       1.317504       0.144797       1.040812 0.74371892E+01  0.71299866E+02                                 1.671284                            1.576790      -0.913293       2.469588                    0.998955       3.216566       8.740185       0.509631       1.253633      -0.716520       0.029953      -0.009245       0.021122       0.037800      -0.008795       0.005425       0.006827       0.019783       0.007444      -0.017904       0.005021       0.012883              1.702379       1.927261      -0.228271       0.407374       1.460197      -0.081927       1.719678           0.000029
           12              H       4.508558       8.279382       0.769198       0.130043       1.113360 0.84174930E+01  0.83126150E+02                                 1.739881                            1.672068      -0.913198       2.454013                    0.998904       3.341443       9.175777       0.497960       1.245537      -0.718621      -0.028697       0.022991       0.003981       0.036986      -0.011982       0.005712       0.007281       0.017971      -0.009690      -0.018707       0.001916       0.016790              1.753754       1.773339      -0.359309      -0.270156       1.736090       0.216833       1.751833           0.000045
           13              H       2.761281       5.923158       9.897541       0.114329       1.149978 0.86517265E+01  0.85426737E+02                                 1.727145                            1.656615      -0.890493       2.458296                    0.998842       3.315740       8.898455       0.521487       1.189519      -0.732049      -0.031395       0.008957      -0.020228       0.038406      -0.012284       0.003859       0.004513       0.016697      -0.008182      -0.016024      -0.000286       0.016310              1.730565       1.890733      -0.114577       0.383948       1.457053      -0.038374       1.843908           0.000064
           14              H      -0.259497       0.750465       3.770866       0.145579       0.969315 0.71618417E+01  0.69719136E+02                                 1.735492                            1.656220      -1.380890       2.247802                    0.993185       3.702626      10.991444       0.438063       1.436292      -0.675642       0.024181       0.026454      -0.002004       0.035896       0.004154      -0.003613      -0.000331       0.007485      -0.022317      -0.008320      -0.001673       0.009993              1.772281       1.688974       0.398217      -0.116367       2.086053      -0.065437       1.541817           0.000014
           15              H       5.633013      -0.627830       5.178072       0.134844       1.031319 0.76026043E+01  0.74111422E+02                                 1.724087                            1.643924      -1.117540       2.365156                    0.997089       3.470996       9.864174       0.471358       1.333007      -0.697763      -0.035424       0.006528       0.020385       0.041389       0.000229      -0.009946       0.001251       0.015297      -0.001135      -0.008439      -0.006064       0.014502              1.751342       2.113011      -0.070627      -0.330947       1.596056       0.118392       1.544960           0.000033
           16              H       4.568353       6.202824       3.149676       0.137730       1.140987 0.88486219E+01  0.89268434E+02                                 1.830060                            1.763848      -1.126410       2.362809                    0.996242       3.485058       9.956560       0.460475       1.318493      -0.702224       0.008142      -0.032125      -0.012789       0.035523      -0.001107      -0.002487       0.012918      -0.001254      -0.033641      -0.018200       0.004565       0.013635              1.844409       1.605165      -0.136174      -0.173238       2.213753       0.251016       1.714308           0.000046
           17              C      -0.165922       3.458978       2.651828       0.595028      22.707176 0.25176168E+03  0.52347139E+04                                 7.423965                            5.639011      -0.081687       2.022532                    0.999661      22.720380      64.244624       0.621950       0.473639      -1.016437       0.011125       0.023515       0.039951       0.047674       0.050132      -0.027061      -0.067785      -0.025323      -0.214299      -0.102144      -0.012194       0.114338              8.630499       6.671721      -1.348986       0.990942       6.744345       2.847459      12.475433           0.000019
           18              C      -0.241654       2.855417       1.307413      -0.050556      36.311408 0.44033812E+03  0.10310134E+05                                 9.469043                            6.956601       0.086201       2.034033                    0.999382      27.307210      76.503472       0.634730       0.412135      -1.074749       0.003659      -0.015276      -0.035510       0.038829      -0.014531       0.010678       0.000735       0.005002      -0.001183      -0.018041      -0.000358       0.018399             11.260672       8.265013      -2.149958       0.783073       8.172687       4.433260      17.344318           0.000030
           19              C       8.027640       3.076209       0.500091      -0.086044      31.727846 0.42953188E+03  0.10095937E+05                                 8.760867                            6.974779      -0.046942       1.955295                    0.999547      29.398017      85.277789       0.613561       0.424714      -1.056019       0.016068      -0.006347      -0.026185       0.031370      -0.011243      -0.006159      -0.000208       0.006441      -0.036294      -0.014504      -0.004006       0.018510              9.737312       8.276958      -2.387230       1.143684       7.334596       2.449386      13.600380           0.000062
           20              C       6.346810       1.094466      10.425664      -0.210632      33.973549 0.43587970E+03  0.10256302E+05                                 9.056889                            6.939617       0.100550       2.003073                    0.999461      29.815038      85.808758       0.628270       0.414320      -1.065324      -0.015723       0.027223       0.026412       0.041059       0.000500       0.028913      -0.005562       0.002369       0.008362      -0.028351      -0.002303       0.030654             10.352433       9.499707      -3.404261      -0.676077       8.102585       3.361941      13.455007           0.000069
           21              C      -2.015894       0.354412       9.945756       0.285775      30.203579 0.35043620E+03  0.78021785E+04                                 8.634656                            6.405076       0.050453       2.040066                    0.999660      24.682358      68.929240       0.626655       0.439006      -1.050814      -0.013947      -0.028354      -0.061418       0.069070       0.004271       0.007360       0.023427      -0.007375       0.127934      -0.027442      -0.024146       0.051589             10.332381       8.627784      -3.082405      -1.844774       7.195802       3.456581      15.173555           0.000015
           22              C      -0.926207       0.076805      10.755321      -0.233729      32.962524 0.46122265E+03  0.11022719E+05                                 8.884285                            7.153303       0.073791       1.983629                    0.999572      30.705399      89.476003       0.616019       0.416039      -1.062709       0.013168      -0.001348       0.047498       0.049308      -0.026505      -0.008872       0.004870       0.009446      -0.068339      -0.024760      -0.015128       0.039888              9.828066       7.337740      -1.835096       0.194096       7.128533       2.819050      15.017923           0.000046
           23              C       0.757296       2.063505       0.791624      -0.075863      30.706615 0.39958649E+03  0.92391278E+04                                 8.589749                            6.740862      -0.024640       1.969676                    0.999639      28.920753      83.656134       0.621205       0.426434      -1.053217      -0.020032      -0.009860      -0.022367       0.031604      -0.004299       0.012824      -0.009363       0.009544      -0.043895      -0.021964       0.001383       0.020581              9.575521       7.466663      -2.001576      -0.337205       7.407200       3.615909      13.852702           0.000075
           24              C      -0.958639      -0.301212       7.918481       0.281506      30.977510 0.36152626E+03  0.81270464E+04                                 8.851685                            6.545533      -0.057658       2.011576                    0.999729      24.872447      70.218595       0.613101       0.444408      -1.045671      -0.067300       0.010996       0.027563       0.073553      -0.009611      -0.025867       0.005252       0.056429      -0.023385      -0.026047      -0.020471       0.046518             10.693544       9.352401      -0.139572      -4.961056      11.280676       2.841233      11.447555           0.000009
           25              C      -4.251838       7.743402       7.343265      -0.210888      35.194910 0.48583471E+03  0.11828940E+05                                 9.536543                            7.509994      -0.260144       1.887161                    0.997973      31.124403      93.236361       0.577866       0.435333      -1.044859       0.015200      -0.022346      -0.028289       0.039123       0.012867       0.023010      -0.030943       0.029934       0.025413      -0.048716       0.012096       0.036620             10.974651       9.409651      -0.725787      -3.730753      13.576722       3.708611       9.937580           0.000051
           26              C      -3.092345       7.539010       6.613311      -0.009889      36.096095 0.43910246E+03  0.10308175E+05                                 9.544213                            7.006866      -0.071127       1.986345                    0.999167      27.300720      77.421276       0.622267       0.419289      -1.066585      -0.023415       0.048235       0.021900       0.057917       0.014503      -0.006455      -0.011132       0.032563      -0.009008      -0.023818      -0.003002       0.026819             11.626200       9.867639      -0.089875      -3.098858      16.568612       3.906874       8.442350           0.000034
           27              C      -2.808691       6.222772       5.975303       0.668212      22.426960 0.23062366E+03  0.47278986E+04                                 7.524569                            5.529097      -0.325886       1.961719                    0.998847      22.235997      64.040811       0.601044       0.497091      -0.996440       0.005049      -0.056895      -0.050847       0.076472       0.006387       0.014215      -0.065752       0.022816       0.284524      -0.085557      -0.034373       0.119930              8.893856       9.425186      -0.331895      -2.067387      11.305186       2.403812       5.951196           0.000048
           28              C       1.344157      -0.686381       6.476515      -0.141941      33.739348 0.45267406E+03  0.10815189E+05                                 9.245614                            7.239951      -0.100392       1.939891                    0.999395      30.178238      89.193376       0.590392       0.434227      -1.046808      -0.016713      -0.000350       0.003957       0.017179      -0.014925       0.003601      -0.011458       0.050424       0.118307      -0.050164       0.008297       0.041867             10.523702       9.593996       2.133617      -1.579416      15.577038       2.085931       6.400071           0.000093
           29              C       1.054317       0.549578       6.997910       0.016229      35.694249 0.41341207E+03  0.95468502E+04                                 9.428404                            6.779276      -0.046403       2.002672                    0.999015      26.573194      74.408501       0.636230       0.416884      -1.069580      -0.037921      -0.029747       0.012501       0.049791      -0.017317       0.018713      -0.002813       0.017654       0.020152      -0.025029      -0.004802       0.029831             11.535514      12.535878       4.210131      -3.271421      14.993496       0.333674       7.077169           0.000028
           30              C      -0.103802       0.764255       7.720015      -0.228542      33.122559 0.47892137E+03  0.11591017E+05                                 9.038075                            7.375414      -0.094980       1.933189                    0.998717      31.126783      92.237756       0.594167       0.425932      -1.053106       0.025228       0.017532      -0.015142       0.034251      -0.034601       0.032213       0.015277       0.002518       0.032871      -0.056945       0.017166       0.039779             10.003296      11.207741       1.781271      -4.286014      10.294199      -0.103330       8.507948           0.000058
           31              C       2.011161       1.666280       6.754593       0.637449      24.123895 0.24470121E+03  0.50469072E+04                                 7.764832                            5.587357      -0.101266       2.031972                    0.999482      21.960818      61.648422       0.620739       0.478419      -1.014883       0.029058       0.058919       0.009007       0.066309      -0.031529       0.003689       0.068106      -0.026343       0.358067      -0.102919      -0.041060       0.143978              9.436423      12.031177       3.135271       0.011784      11.548634      -1.716486       4.729458           0.000039
           32              C       4.431876       4.349336       8.560975       0.595029      22.707163 0.25176151E+03  0.52347098E+04                                 7.423963                            5.639010      -0.081688       2.022532                    0.999661      22.720373      64.244608       0.621950       0.473639      -1.016437      -0.011125      -0.023515      -0.039951       0.047674       0.050132      -0.027061      -0.067785      -0.025323      -0.214300      -0.102144      -0.012194       0.114338              8.630497       6.671719      -1.348986       0.990942       6.744343       2.847458      12.475429           0.000019
           33              C       4.507608       4.952897       9.905390      -0.050556      36.311418 0.44033827E+03  0.10310139E+05                                 9.469045                            6.956602       0.086200       2.034033                    0.999382      27.307215      76.503494       0.634730       0.412135      -1.074749      -0.003659       0.015276       0.035510       0.038829      -0.014531       0.010678       0.000735       0.005002      -0.001183      -0.018041      -0.000358       0.018399             11.260675       8.265016      -2.149959       0.783075       8.172688       4.433260      17.344321           0.000029
           34              C      -3.761686       4.732105      10.712712      -0.086044      31.727861 0.42953211E+03  0.10095945E+05                                 8.760871                            6.974782      -0.046942       1.955295                    0.999547      29.398025      85.277831       0.613561       0.424714      -1.056019      -0.016068       0.006347       0.026185       0.031370      -0.011243      -0.006159      -0.000208       0.006441      -0.036293      -0.014504      -0.004007       0.018510              9.737316       8.276962      -2.387230       1.143686       7.334599       2.449387      13.600389           0.000062
           35              C      -2.080856       6.713848       0.787139      -0.210632      33.973585 0.43588023E+03  0.10256318E+05                                 9.056896                            6.939623       0.100546       2.003072                    0.999461      29.815058      85.808848       0.628270       0.414320      -1.065324       0.015723      -0.027223      -0.026412       0.041060       0.000499       0.028913      -0.005562       0.002369       0.008362      -0.028351      -0.002303       0.030654             10.352443       9.499714      -3.404264      -0.676078       8.102592       3.361945      13.455021           0.000069
           36              C       6.281848       7.453902       1.267047       0.285775      30.203595 0.35043640E+03  0.78021841E+04                                 8.634659                            6.405078       0.050453       2.040065                    0.999660      24.682366      68.929269       0.626655       0.439006      -1.050814       0.013947       0.028354       0.061418       0.069070       0.004271       0.007360       0.023427      -0.007374       0.127934      -0.027442      -0.024147       0.051589             10.332384       8.627787      -3.082406      -1.844775       7.195804       3.456583      15.173562           0.000015
           37              C       5.192161       7.731509       0.457482      -0.233728      32.962502 0.46122227E+03  0.11022707E+05                                 8.884280                            7.153299       0.073794       1.983631                    0.999572      30.705383      89.475930       0.616019       0.416039      -1.062709      -0.013168       0.001348      -0.047498       0.049308      -0.026505      -0.008872       0.004871       0.009446      -0.068339      -0.024760      -0.015128       0.039888              9.828060       7.337736      -1.835094       0.194098       7.128528       2.819047      15.017914           0.000046
           38              C       3.508658       5.744809      10.421179      -0.075862      30.706601 0.39958626E+03  0.92391213E+04                                 8.589746                            6.740859      -0.024639       1.969677                    0.999639      28.920749      83.656124       0.621205       0.426433      -1.053217       0.020032       0.009860       0.022367       0.031604      -0.004299       0.012824      -0.009363       0.009543      -0.043895      -0.021963       0.001383       0.020580              9.575517       7.466662      -2.001575      -0.337201       7.407196       3.615905      13.852695           0.000075
           39              C       5.224593       8.109526       3.294322       0.281506      30.977516 0.36152635E+03  0.81270490E+04                                 8.851686                            6.545533      -0.057658       2.011576                    0.999729      24.872450      70.218605       0.613101       0.444408      -1.045671       0.067300      -0.010996      -0.027563       0.073553      -0.009611      -0.025867       0.005252       0.056429      -0.023385      -0.026047      -0.020471       0.046518             10.693545       9.352402      -0.139572      -4.961057      11.280677       2.841234      11.447557           0.000009
           40              C       8.517792       0.064912       3.869538      -0.210888      35.194903 0.48583460E+03  0.11828937E+05                                 9.536541                            7.509993      -0.260144       1.887161                    0.997973      31.124399      93.236340       0.577866       0.435333      -1.044859      -0.015200       0.022346       0.028289       0.039123       0.012867       0.023010      -0.030943       0.029934       0.025413      -0.048716       0.012096       0.036620             10.974648       9.409649      -0.725786      -3.730752      13.576719       3.708610       9.937577           0.000051
           41              C       7.358299       0.269304       4.599492      -0.009889      36.096081 0.43910231E+03  0.10308170E+05                                 9.544210                            7.006865      -0.071127       1.986345                    0.999167      27.300714      77.421249       0.622268       0.419289      -1.066585       0.023415      -0.048235      -0.021900       0.057917       0.014503      -0.006455      -0.011132       0.032563      -0.009008      -0.023818      -0.003002       0.026819             11.626196       9.867636      -0.089876      -3.098857      16.568605       3.906872       8.442348           0.000034
           42              C       7.074645       1.585542       5.237500       0.668212      22.426962 0.23062370E+03  0.47278994E+04                                 7.524568                            5.529096      -0.325885       1.961719                    0.998847      22.235997      64.040800       0.601044       0.497091      -0.996440      -0.005049       0.056895       0.050847       0.076472       0.006387       0.014215      -0.065752       0.022816       0.284524      -0.085557      -0.034373       0.119930              8.893854       9.425185      -0.331895      -2.067387      11.305183       2.403812       5.951195           0.000048
           43              C       2.921797       8.494695       4.736288      -0.141942      33.739331 0.45267382E+03  0.10815182E+05                                 9.245610                            7.239949      -0.100391       1.939892                    0.999395      30.178228      89.193323       0.590392       0.434227      -1.046808       0.016713       0.000350      -0.003957       0.017179      -0.014925       0.003602      -0.011458       0.050424       0.118307      -0.050164       0.008297       0.041866             10.523696       9.593991       2.133616      -1.579415      15.577029       2.085929       6.400068           0.000093
           44              C       3.211637       7.258736       4.214893       0.016229      35.694236 0.41341194E+03  0.95468460E+04                                 9.428401                            6.779274      -0.046403       2.002673                    0.999015      26.573189      74.408473       0.636231       0.416883      -1.069580       0.037921       0.029747      -0.012501       0.049791      -0.017317       0.018713      -0.002814       0.017653       0.020151      -0.025029      -0.004802       0.029831             11.535509      12.535873       4.210128      -3.271419      14.993488       0.333674       7.077166           0.000028
           45              C       4.369756       7.044059       3.492788      -0.228542      33.122561 0.47892143E+03  0.11591019E+05                                 9.038076                            7.375415      -0.094981       1.933189                    0.998717      31.126784      92.237759       0.594167       0.425932      -1.053106      -0.025228      -0.017532       0.015143       0.034251      -0.034601       0.032213       0.015277       0.002517       0.032872      -0.056945       0.017166       0.039779             10.003297      11.207742       1.781272      -4.286014      10.294199      -0.103330       8.507949           0.000058
           46              C       2.254793       6.142034       4.458210       0.637449      24.123896 0.24470123E+03  0.50469074E+04                                 7.764832                            5.587357      -0.101265       2.031972                    0.999482      21.960817      61.648412       0.620739       0.478419      -1.014883      -0.029059      -0.058919      -0.009007       0.066310      -0.031529       0.003689       0.068106      -0.026343       0.358067      -0.102919      -0.041060       0.143978              9.436422      12.031176       3.135269       0.011784      11.548632      -1.716486       4.729458           0.000039
           47              O       0.819781       3.167536       3.389630      -0.667074      38.048739 0.63257408E+03  0.15857030E+05                                 9.006537                            7.825921       0.325633       2.115726                    0.997356      29.862930      80.476937       0.672984       0.363070      -1.134405      -0.002994      -0.015770      -0.069660       0.071486       0.040498       0.036485      -0.058992      -0.007435      -0.044362      -0.092501       0.031693       0.060807              9.873465      10.125603       0.309700       4.214151       7.222194       0.365197      12.272599           0.000070
           48              O      -1.051177       4.236848       3.068944      -0.620549      35.432810 0.57849211E+03  0.14155979E+05                                 8.519617                            7.446615       0.507326       2.190288                    0.998058      28.716160      76.021097       0.696325       0.359461      -1.139245      -0.002123      -0.003661      -0.060974       0.061121      -0.007708      -0.059654      -0.010142      -0.072071      -0.174047      -0.098384       0.032331       0.066053              9.218239       8.449515      -3.300208      -1.531225       9.696607       2.224188       9.508595           0.000058
           49              O       5.691773       5.361060       5.960726      -0.698932      48.950354 0.77810878E+03  0.20590201E+05                                10.749752                            8.804820      -0.100790       1.968901                    0.996344      31.135983      86.878644       0.619518       0.373622      -1.123648       0.041743       0.086740       0.034556       0.102276       0.039366       0.017840      -0.053025       0.032236       0.173876      -0.091306       0.010922       0.080383             12.144199      12.705393       6.112534      -0.722610      16.091416      -0.357025       7.635789           0.000057
           50              O      -1.676725       6.054722       5.471848      -0.669955      47.696036 0.66529720E+03  0.16909918E+05                                10.571706                            8.083585       0.105440       2.054564                    0.995617      29.814756      81.234295       0.654270       0.368319      -1.128939      -0.075257       0.079125      -0.075507       0.132762      -0.010843      -0.027048      -0.039822       0.069247       0.137703      -0.075439       0.006968       0.068471             12.566506      18.323661      -5.121520      -4.990719      10.741940       2.473144       8.633917           0.000078
           51              O       1.583538       2.814407       6.440634      -0.747203      48.664381 0.76767762E+03  0.20219168E+05                                10.657091                            8.671459       0.037693       2.002807                    0.997705      31.777606      88.082611       0.633118       0.367313      -1.129924       0.031806      -0.066274       0.054952       0.091780      -0.024307       0.016711       0.011080      -0.108692       0.252704      -0.103510       0.016651       0.086858             12.149582      10.773381      -0.848777       2.038108      17.347207      -3.910115       8.328158           0.000069
           52              O       3.260169       1.442037       6.854386      -0.598777      35.119227 0.50428484E+03  0.11889449E+05                                 8.428543                            6.855589       0.656399       2.252957                    0.998542      27.642101      71.156275       0.743319       0.349498      -1.150589      -0.009500      -0.043802       0.060631       0.075399      -0.033725       0.018700       0.046483       0.137427       0.067031      -0.106752       0.039352       0.067400              9.721901      16.561080       1.372831       0.635173       7.216584      -0.211923       5.388038           0.000070
           53              O       7.253399      -0.142704       8.666375      -0.226952      27.271461 0.31664723E+03  0.66602380E+04                                 7.283500                            5.453005       0.557061       2.315406                    0.999157      22.407959      54.874748       0.826922       0.352150      -1.145899       0.119268       0.038164       0.049399       0.134617      -0.034180      -0.085040       0.068845       0.066531       0.254962      -0.101339      -0.058698       0.160037              8.929141       7.229325      -1.268832      -3.824186       5.502245       3.012738      14.055853           0.000053
           54              O       3.446173       4.640778       7.823173      -0.667075      38.048787 0.63257510E+03  0.15857063E+05                                 9.006547                            7.825929       0.325630       2.115725                    0.997356      29.862942      80.477002       0.672984       0.363071      -1.134404       0.002995       0.015769       0.069660       0.071485       0.040499       0.036485      -0.058992      -0.007437      -0.044361      -0.092501       0.031693       0.060807              9.873477      10.125614       0.309702       4.214156       7.222202       0.365199      12.272615           0.000069
           55              O       5.317131       3.571466       8.143859      -0.620549      35.432800 0.57849192E+03  0.14155973E+05                                 8.519616                            7.446614       0.507326       2.190288                    0.998058      28.716156      76.021082       0.696325       0.359461      -1.139245       0.002123       0.003661       0.060974       0.061121      -0.007708      -0.059654      -0.010142      -0.072070      -0.174047      -0.098383       0.032331       0.066053              9.218237       8.449514      -3.300207      -1.531224       9.696604       2.224187       9.508593           0.000059
           56              O      -1.425819       2.447254       5.252077      -0.698932      48.950350 0.77810877E+03  0.20590201E+05                                10.749753                            8.804821      -0.100791       1.968901                    0.996344      31.135981      86.878645       0.619518       0.373622      -1.123647      -0.041743      -0.086740      -0.034556       0.102276       0.039366       0.017840      -0.053025       0.032236       0.173876      -0.091306       0.010922       0.080384             12.144199      12.705393       6.112532      -0.722609      16.091416      -0.357025       7.635789           0.000057
           57              O       5.942679       1.753592       5.740955      -0.669955      47.695999 0.66529660E+03  0.16909898E+05                                10.571699                            8.083581       0.105440       2.054565                    0.995617      29.814746      81.234250       0.654270       0.368318      -1.128939       0.075257      -0.079125       0.075508       0.132762      -0.010843      -0.027048      -0.039822       0.069247       0.137703      -0.075440       0.006968       0.068471             12.566498      18.323650      -5.121515      -4.990716      10.741932       2.473141       8.633912           0.000078
           58              O       2.682416       4.993907       4.772169      -0.747204      48.664368 0.76767740E+03  0.20219160E+05                                10.657088                            8.671457       0.037694       2.002807                    0.997705      31.777605      88.082597       0.633119       0.367313      -1.129925      -0.031806       0.066274      -0.054952       0.091780      -0.024307       0.016711       0.011080      -0.108692       0.252704      -0.103510       0.016651       0.086858             12.149578      10.773377      -0.848778       2.038107      17.347201      -3.910114       8.328157           0.000068
           59              O       1.005785       6.366277       4.358417      -0.598777      35.119210 0.50428455E+03  0.11889440E+05                                 8.428540                            6.855586       0.656400       2.252958                    0.998542      27.642099      71.156258       0.743320       0.349498      -1.150589       0.009501       0.043802      -0.060631       0.075399      -0.033725       0.018700       0.046483       0.137427       0.067031      -0.106752       0.039352       0.067400              9.721896      16.561072       1.372829       0.635173       7.216580      -0.211923       5.388036           0.000070
           60              O      -2.987445       7.951018       2.546428      -0.226952      27.271447 0.31664703E+03  0.66602326E+04                                 7.283498                            5.453003       0.557061       2.315406                    0.999157      22.407953      54.874727       0.826922       0.352150      -1.145899      -0.119268      -0.038164      -0.049399       0.134617      -0.034180      -0.085040       0.068845       0.066532       0.254962      -0.101340      -0.058698       0.160037              8.929138       7.229322      -1.268831      -3.824185       5.502243       3.012737      14.055849           0.000053

******************************************************
Auxiliary information for the entire system
The total spin magnetic moment of the unit cell is   0.002711
The total net atomic charge of the unit cell is   -0.000000
Accuracy of reproducing the electrostatic potential in the unit cell:
  The inner radius (bohr) =    5.0000
  The outer radius (bohr) =   12.0000
  Valid grid points have density less than (e/(bohr^3)) =    0.0001
  The number of valid grid points were=        31590
  The rms potential error without charges in kcal/mol is=      7.85553
  The rms potential error with partial charges in kcal/mol is=      2.23643
  The RRMSE value at monopole order=      0.28470
  The rms potential error with partial charges and cloud penetration in kcal/mol is=      2.23875
  The RRMSE value at monopole order with cloud penetration is=      0.28499
  The rms potential error with partial charges and atomic dipoles in kcal/mol is=      0.57133
  The RRMSE value at dipole order=      0.07273
  The rms potential error with partial charges, atomic dipoles and cloud penetration in kcal/mol is=      0.55964
  The RRMSE value at dipole order with cloud penetration=      0.07124

******************************************************
The electron densities and ab initio electrostatic potential were computed in VASP using the PBE functional and
projector augmented wave method. See the main text of the journal article for a description of computational details.
The atomic charges, dipoles, and quadrupoles were computed with the DDEC6 method as described in
(a) T. A. Manz and N. Gabaldon Limas, RSC Adv. 6 (2016) 47771-47801 DOI: 10.1039/c6ra04656h
(b) N. Gabaldon Limas and T. A. Manz, RSC Adv. 8 (2018) 2678-2707 DOI: 10.1039/c7ra11829e.
For each atom in the material, the electron cloud parameters were fit to the spherically averaged atom-in-material
electron density using radial positions for which this density was between 10^-4 and 10^-2 electrons per cubic bohr.
The polarizabilities, dispersion coefficients, and quantum Drude oscillator (QDO) parameters were fit using the MCLF method.
The magnetic structure of the system was optimized in VASP from the default ferromagnetic initial guess using spin polarization.
The atomic spin moments (ASMs) were computed on this optimized magnetic structure using the DDEC6 partition as inputs
to the method of T. A. Manz and D. S. Sholl, J. Chem. Theory Comput. 7 (2011) 4146-4164 DOI: 10.1021/ct200539n.
The RMSE and RRMSE were computed using a uniform grid with Ewald summation.
