# Supplementary material for: A collection of forcefield precursors for metal–organic frameworks
Source: RSC Adv. 2019 Nov 13;9(63):36492–507. doi: 10.1039/c9ra07327b (PMC9075174; doi:10.1039/c9ra07327b)
Supplement: RA-009-C9RA07327B-s3889 [file RA-009-C9RA07327B-s3889.xyz]

   60
jmolscript: load "" {1 1 1} spacegroup "x,y,z" unitcell [{      9.370000     0.000000     0.000000 }, {     -3.498815     9.263255     0.000000 }, {     -1.605423    -1.446266    11.222877 }]
Nd     5.095478     4.184082     0.174965     2.072519
Nd    -0.829716     3.632907    11.047912     2.072518
H     -2.206635     4.976290     4.765234     0.111136
H     -1.055861     0.060507     9.371102     0.146337
H      3.674323     7.533660     6.391428     0.132459
H      3.550661     6.641573     4.292750     0.114514
H      3.781457     5.489813     8.744866     0.137585
H      4.827284    -1.348060    10.798652     0.132804
H     -2.093481     5.844210     6.907681     0.147996
H      6.472397     2.840699     6.457643     0.111136
H      5.321623     7.756482     1.851775     0.146338
H      0.591439     0.283329     4.831449     0.132459
H      0.715101     1.175416     6.930127     0.114513
H      0.484305     2.327176     2.478011     0.137585
H     -0.561522     9.165049     0.424225     0.132804
H      6.359243     1.972779     4.315196     0.147996
C     -2.919141     5.473528     5.097431    -0.080199
C     -3.892375     6.725517     6.861667     0.286526
C      7.704023    -0.633503     9.473230    -0.216387
C      4.436423     7.402255     8.891885     0.283912
C      6.260534     0.873507    10.861500     0.667823
C      4.363423     6.998994     6.069332    -0.231220
C      6.537732    -0.449929    10.219552    -0.009012
C      4.300828     6.471355     4.815737    -0.075526
C      5.324042     5.684187     4.289384    -0.052276
C      3.578932     6.327622     9.093897    -0.233584
C      2.131572     7.774523    10.351982    -0.142579
C      2.416983     6.523699     9.822262     0.013044
C      1.451549     5.405591    10.066921     0.644672
C     -2.846364     5.993556     6.381328    -0.211945
C      5.232551     5.075978     2.949372     0.588729
C      7.184903     2.343461     6.125446    -0.080199
C     -1.211863     1.091472     4.361210     0.286526
C     -3.438261     8.450492     1.749647    -0.216386
C     -0.170661     0.414734     2.330992     0.283911
C     -1.994772     6.943482     0.361377     0.667823
C     -0.097661     0.817995     5.153545    -0.231219
C     -2.271970     8.266918     1.003325    -0.009012
C     -0.035066     1.345634     6.407140    -0.075525
C     -1.058280     2.132802     6.933493    -0.052276
C      0.686830     1.489367     2.128980    -0.233584
C      2.134190     0.042466     0.870895    -0.142580
C      1.848779     1.293290     1.400615     0.013044
C      2.814213     2.411398     1.155956     0.644672
C      7.112126     1.823433     4.841549    -0.211945
C     -0.966789     2.741011     8.273505     0.588730
O      4.234964     5.359128     2.204173    -0.664246
O     -3.770708     7.229653     8.146686    -0.224801
O      6.726680     2.484275     0.144775    -0.673917
O     -2.209044     1.734786    10.855889    -0.697196
O      6.123609     4.285549     2.527392    -0.620724
O      1.883248     4.260974    10.387895    -0.753371
O      0.223765     5.625612     9.962548    -0.593073
O      0.030798     2.457861     9.018704    -0.664247
O      8.036470     0.587336     3.076191    -0.224801
O     -2.460918     5.332714    11.078102    -0.673917
O      6.474806     6.082203     0.366988    -0.697196
O     -1.857847     3.531440     8.695485    -0.620724
O      2.382514     3.556015     0.834982    -0.753372
O      4.041997     2.191377     1.260329    -0.593073

The following XYZ coordinates are in angstroms. Other properties are in atomic units.
The sperically averaged electron density of each atom fit to a function of the form exp(a - br)
eigen_1, eigen_2 and eigen_3 are the three eigenvalues of traceless quadrupole moment tensor
  atom number  atomic symbol              X              Y              Z     net charge C6 coefficient C8 coefficient C10 coefficient fluctuating dipole atomic polarizability isotropic forcefield polarizability              a              b squared Pearson coefficient          <r^3>          <r^4>         wp_QDO          m_QDO          q_QDO       dipole_x       dipole_y       dipole_z         dipole            Qxy            Qxz            Qyz     Q(x^2-y^2)  Q(3z^2 - R^2)        eigen_1        eigen_2        eigen_3 static polarizability      alpha(xx)      alpha(xy)      alpha(xz)      alpha(yy)      alpha(yz)      alpha(zz) atomic spin moment
            1             Nd       5.095478       4.184082       0.174965       2.072519     139.052709 0.33074888E+04  0.11541818E+06                                17.532920                           15.313425       2.577239       2.458760                    0.999639      85.530095     207.549599       0.660165       0.265875      -1.332072      -0.004797       0.021480       0.038860       0.044660       0.037778       0.038999       0.014883      -0.003434       0.100091      -0.058812      -0.008187       0.066999             19.843315      21.571079       0.994663       0.736873      22.780699      -0.043039      15.178167          -0.000050
            2             Nd      -0.829716       3.632907      11.047912       2.072518     139.052891 0.33074943E+04  0.11541842E+06                                17.532938                           15.313440       2.577239       2.458760                    0.999639      85.530118     207.549719       0.660165       0.265875      -1.332072       0.004796      -0.021480      -0.038860       0.044660       0.037777       0.038998       0.014883      -0.003433       0.100091      -0.058811      -0.008188       0.066999             19.843336      21.571102       0.994668       0.736874      22.780723      -0.043039      15.178183          -0.000049
            3              H      -2.206635       4.976290       4.765234       0.111136       1.203767 0.90355114E+01  0.90581216E+02                                 1.802994                            1.708204      -1.079645       2.364637                    0.996779       3.476576       9.535208       0.504502       1.211039      -0.725624       0.031818      -0.021417      -0.012916       0.040471      -0.007910       0.001978       0.005163       0.026254      -0.003672      -0.016676       0.000721       0.015955              1.836712       1.938016      -0.477972      -0.218641       1.864929       0.213606       1.707190           0.000044
            4              H      -1.055861       0.060507       9.371102       0.146337       0.970632 0.71758920E+01  0.69943164E+02                                 1.741535                            1.661250      -1.402347       2.237846                    0.992908       3.721210      11.080920       0.435724       1.442200      -0.674437       0.023824       0.026646      -0.001947       0.035796       0.003855      -0.004094      -0.000156       0.007544      -0.022655      -0.008671      -0.001344       0.010015              1.779285       1.679553       0.396108      -0.117289       2.110303      -0.069992       1.548000           0.000013
            5              H       3.674323       7.533660       6.391428       0.132459       1.108018 0.83673107E+01  0.82515134E+02                                 1.734825                            1.667619      -0.921640       2.451771                    0.998894       3.331666       9.145426       0.498333       1.246347      -0.718435      -0.030063       0.022918       0.003816       0.037994      -0.011736       0.005377       0.007347       0.019673      -0.011049      -0.018785       0.001461       0.017324              1.748440       1.775442      -0.350286      -0.276558       1.712707       0.216050       1.757170           0.000044
            6              H       3.550661       6.641573       4.292750       0.114514       1.142478 0.85939848E+01  0.84698919E+02                                 1.718163                            1.649973      -0.884903       2.461110                    0.998875       3.307137       8.861737       0.523157       1.187929      -0.732430      -0.032185       0.009207      -0.020908       0.039469      -0.011992       0.003753       0.004503       0.017634      -0.008313      -0.015979      -0.000387       0.016366              1.720815       1.880874      -0.105298       0.378537       1.447477      -0.032840       1.834093           0.000063
            7              H       3.781457       5.489813       8.744866       0.137585       1.141768 0.88948588E+01  0.89926825E+02                                 1.837073                            1.773220      -1.139143       2.357842                    0.996109       3.501227      10.040751       0.457023       1.325615      -0.700694       0.008154      -0.032185      -0.012597       0.035512      -0.000660      -0.002296       0.012366      -0.001686      -0.033708      -0.017729       0.004586       0.013143              1.850562       1.613830      -0.139015      -0.178098       2.208875       0.251236       1.728980           0.000045
            8              H       4.827284      -1.348060      10.798652       0.132804       1.030590 0.76084845E+01  0.74137183E+02                                 1.719210                            1.641377      -1.092127       2.375252                    0.997446       3.466820       9.830317       0.473389       1.327853      -0.698872      -0.035654       0.006775       0.020709       0.041784       0.000477      -0.010148       0.001364       0.014872      -0.001534      -0.008670      -0.005871       0.014542              1.745311       2.099906      -0.062840      -0.330172       1.590761       0.114301       1.545265           0.000032
            9              H      -2.093481       5.844210       6.907681       0.147996       1.030156 0.73373776E+01  0.70091583E+02                                 1.659438                            1.566031      -0.903625       2.476321                    0.999080       3.188686       8.643216       0.511552       1.253405      -0.716697       0.030358      -0.008869       0.020710       0.037805      -0.008660       0.005367       0.006779       0.020107       0.007278      -0.017856       0.004914       0.012942              1.689966       1.918649      -0.217798       0.404489       1.445381      -0.078455       1.705867           0.000030
           10              H       6.472397       2.840699       6.457643       0.111136       1.203769 0.90355302E+01  0.90581465E+02                                 1.802997                            1.708207      -1.079647       2.364636                    0.996779       3.476579       9.535224       0.504501       1.211040      -0.725624      -0.031818       0.021417       0.012916       0.040471      -0.007910       0.001978       0.005163       0.026254      -0.003672      -0.016676       0.000721       0.015955              1.836715       1.938020      -0.477973      -0.218642       1.864933       0.213607       1.707193           0.000044
           11              H       5.321623       7.756482       1.851775       0.146338       0.970632 0.71758933E+01  0.69943184E+02                                 1.741535                            1.661250      -1.402347       2.237846                    0.992908       3.721210      11.080923       0.435724       1.442200      -0.674437      -0.023824      -0.026646       0.001947       0.035796       0.003855      -0.004094      -0.000156       0.007544      -0.022655      -0.008671      -0.001344       0.010015              1.779286       1.679553       0.396109      -0.117289       2.110303      -0.069992       1.548000           0.000013
           12              H       0.591439       0.283329       4.831449       0.132459       1.108019 0.83673148E+01  0.82515186E+02                                 1.734826                            1.667619      -0.921641       2.451770                    0.998894       3.331666       9.145427       0.498333       1.246347      -0.718435       0.030063      -0.022918      -0.003816       0.037994      -0.011736       0.005378       0.007347       0.019673      -0.011050      -0.018785       0.001461       0.017324              1.748440       1.775443      -0.350287      -0.276558       1.712708       0.216051       1.757171           0.000044
           13              H       0.715101       1.175416       6.930127       0.114513       1.142479 0.85939954E+01  0.84699055E+02                                 1.718165                            1.649975      -0.884904       2.461110                    0.998875       3.307138       8.861743       0.523157       1.187930      -0.732430       0.032185      -0.009207       0.020908       0.039469      -0.011992       0.003753       0.004503       0.017634      -0.008313      -0.015979      -0.000387       0.016366              1.720817       1.880876      -0.105299       0.378538       1.447478      -0.032840       1.834095           0.000063
           14              H       0.484305       2.327176       2.478011       0.137585       1.141766 0.88948373E+01  0.89926544E+02                                 1.837070                            1.773218      -1.139142       2.357843                    0.996109       3.501223      10.040733       0.457024       1.325615      -0.700694      -0.008154       0.032186       0.012597       0.035512      -0.000660      -0.002296       0.012366      -0.001686      -0.033709      -0.017729       0.004586       0.013143              1.850559       1.613827      -0.139015      -0.178098       2.208871       0.251236       1.728978           0.000045
           15              H      -0.561522       9.165049       0.424225       0.132804       1.030589 0.76084767E+01  0.74137082E+02                                 1.719209                            1.641376      -1.092126       2.375253                    0.997446       3.466818       9.830307       0.473390       1.327852      -0.698872       0.035654      -0.006775      -0.020709       0.041784       0.000477      -0.010148       0.001363       0.014872      -0.001534      -0.008670      -0.005872       0.014542              1.745309       2.099904      -0.062839      -0.330171       1.590760       0.114301       1.545264           0.000032
           16              H       6.359243       1.972779       4.315196       0.147996       1.030155 0.73373712E+01  0.70091515E+02                                 1.659438                            1.566031      -0.903625       2.476321                    0.999080       3.188685       8.643216       0.511552       1.253406      -0.716697      -0.030358       0.008869      -0.020710       0.037805      -0.008660       0.005367       0.006780       0.020107       0.007278      -0.017856       0.004914       0.012942              1.689966       1.918649      -0.217798       0.404489       1.445381      -0.078455       1.705868           0.000030
           17              C      -2.919141       5.473528       5.097431      -0.080199      31.487943 0.42447956E+03  0.99492506E+04                                 8.718896                            6.935679      -0.050603       1.955675                    0.999583      29.275080      84.844957       0.614922       0.424964      -1.055701      -0.015167       0.005890       0.026615       0.031194      -0.010021      -0.007322       0.000470       0.007407      -0.038715      -0.015407      -0.003012       0.018420              9.695331       8.228167      -2.289375       1.182694       7.226614       2.460208      13.631214           0.000059
           18              C      -3.892375       6.725517       6.861667       0.286526      30.482233 0.35645533E+03  0.79667791E+04                                 8.687587                            6.459751       0.041761       2.036370                    0.999653      24.752744      69.166076       0.624267       0.438993      -1.051254       0.014087       0.025916       0.060060       0.066913       0.002964       0.008293       0.025357      -0.004659       0.136445      -0.029045      -0.026032       0.055077             10.387295       8.773722      -3.122157      -1.939852       7.240984       3.520861      15.147180           0.000014
           19              C       7.704023      -0.633503       9.473230      -0.216387      35.749932 0.49762884E+03  0.12180243E+05                                 9.621181                            7.588505      -0.248666       1.888434                    0.997923      31.300838      93.793000       0.576657       0.433949      -1.046441      -0.015786       0.023578       0.031381       0.042307       0.013321       0.020109      -0.029308       0.032490       0.012554      -0.046833       0.014885       0.031948             11.068853       9.396816      -0.697404      -3.761692      13.743504       3.700948      10.066239           0.000051
           20              C       4.436423       7.402255       8.891885       0.283912      31.089898 0.36173057E+03  0.81336074E+04                                 8.871630                            6.548203      -0.056513       2.011454                    0.999708      24.892913      70.308012       0.612799       0.444519      -1.045500       0.067273      -0.012174      -0.027118       0.073547      -0.006557      -0.025622       0.004643       0.053489      -0.024497      -0.024079      -0.020387       0.044466             10.725473       9.306031      -0.240590      -4.977494      11.309744       2.946129      11.560645           0.000009
           21              C       6.260534       0.873507      10.861500       0.667823      22.631657 0.23433763E+03  0.48223287E+04                                 7.569605                            5.574205      -0.333891       1.958286                    0.998849      22.320374      64.365379       0.598599       0.497228      -0.996564      -0.004548       0.058223       0.051488       0.077857       0.006463       0.013439      -0.065271       0.025753       0.286383      -0.086529      -0.033337       0.119865              8.938047       9.509799      -0.289494      -2.115821      11.308907       2.357731       5.995434           0.000047
           22              C       4.363423       6.998994       6.069332      -0.231220      32.906497 0.46466357E+03  0.11122677E+05                                 8.876787                            7.181888       0.068533       1.982374                    0.999512      30.711089      89.486939       0.614703       0.416265      -1.062844      -0.015966       0.002438      -0.044089       0.046954      -0.025557      -0.007797       0.004957       0.014044      -0.061705      -0.022112      -0.016119       0.038230              9.794446       7.395859      -1.803990       0.124712       7.047285       2.815200      14.940193           0.000045
           23              C       6.537732      -0.449929      10.219552      -0.009012      36.181714 0.44287283E+03  0.10421185E+05                                 9.564982                            7.042009      -0.095796       1.977396                    0.999096      27.402974      77.857707       0.619901       0.419900      -1.065967       0.024189      -0.048200      -0.022225       0.058329       0.012448      -0.008438      -0.011008       0.034791      -0.011987      -0.023198      -0.004473       0.027670             11.630024       9.844011       0.084350      -3.072210      16.588761       3.815613       8.457299           0.000033
           24              C       4.300828       6.471355       4.815737      -0.075526      30.880105 0.40693637E+03  0.94451553E+04                                 8.616413                            6.798187      -0.012023       1.972785                    0.999667      28.981186      83.791834       0.619630       0.425884      -1.054325       0.018780       0.008717       0.019955       0.028755      -0.005667       0.012303      -0.009160       0.012973      -0.047988      -0.022395       0.000007       0.022388              9.584083       7.506638      -1.954227      -0.352956       7.346322       3.587071      13.899289           0.000073
           25              C       5.324042       5.684187       4.289384      -0.052276      36.749089 0.44853551E+03  0.10548596E+05                                 9.544370                            7.022540       0.080299       2.030603                    0.999356      27.443732      77.008074       0.631663       0.412309      -1.074840      -0.003070       0.015882       0.035893       0.039370      -0.017109       0.008854       0.002327       0.008650      -0.007529      -0.019635      -0.000709       0.020344             11.348376       8.344231      -2.067455       0.910187       8.154325       4.434452      17.546571           0.000027
           26              C       3.578932       6.327622       9.093897      -0.233584      33.552840 0.48869826E+03  0.11885324E+05                                 9.111480                            7.446374      -0.100831       1.928623                    0.998699      31.346724      93.058856       0.591910       0.425481      -1.053582      -0.023994      -0.016516       0.016725       0.033589      -0.034888       0.030283       0.016018       0.001125       0.029330      -0.056244       0.018624       0.037620             10.086279      11.292555       1.803035      -4.380080      10.285087      -0.143577       8.681195           0.000055
           27              C       2.131572       7.774523      10.351982      -0.142579      33.895230 0.45619463E+03  0.10919253E+05                                 9.269002                            7.265637      -0.106915       1.936170                    0.999398      30.274013      89.526709       0.589705       0.433939      -1.047095       0.016483      -0.003249      -0.004491       0.017390      -0.016937      -0.000100      -0.009233       0.049483       0.109459      -0.049143       0.011477       0.037666             10.547050       9.559249       2.195025      -1.571288      15.639528       2.081388       6.442372           0.000088
           28              C       2.416983       6.523699       9.822262       0.013044      36.231137 0.42244408E+03  0.98010238E+04                                 9.514166                            6.848570      -0.044107       2.002239                    0.999115      26.672197      74.679399       0.634077       0.416353      -1.070713       0.037245       0.028152      -0.010087       0.047765      -0.018160       0.018202      -0.001678       0.014459       0.014113      -0.025169      -0.003467       0.028636             11.648751      12.699070       4.361076      -3.324955      15.067126       0.272533       7.180057           0.000026
           29              C       1.451549       5.405591      10.066921       0.644672      23.613999 0.23842539E+03  0.48888407E+04                                 7.665302                            5.523186      -0.111534       2.031770                    0.999406      21.822981      61.214007       0.622579       0.479798      -1.013488      -0.029796      -0.058756      -0.008229       0.066391      -0.030240       0.003677       0.068089      -0.030977       0.363222      -0.102706      -0.042917       0.145622              9.298760      11.928195       3.031066       0.052298      11.277060      -1.695601       4.691026           0.000037
           30              C      -2.846364       5.993556       6.381328      -0.211945      33.928918 0.43523500E+03  0.10234478E+05                                 9.041211                            6.930431       0.101214       2.004184                    0.999464      29.773182      85.582177       0.629414       0.413836      -1.065934       0.016884      -0.029252      -0.025237       0.042163       0.000430       0.027158      -0.004730       0.001304       0.011358      -0.026517      -0.002358       0.028876             10.328714       9.510867      -3.332637      -0.646810       8.018901       3.341838      13.456373           0.000069
           31              C       5.232551       5.075978       2.949372       0.588729      23.310856 0.26028083E+03  0.54525698E+04                                 7.542955                            5.724698      -0.073141       2.022073                    0.999664      22.896037      64.809984       0.619231       0.472166      -1.018067      -0.011714      -0.023131      -0.039980       0.047652       0.047497      -0.026489      -0.069048      -0.022110      -0.212149      -0.102841      -0.009125       0.111966              8.784405       6.758630      -1.305542       1.081278       6.855200       2.928500      12.739385           0.000018
           32              C       7.184903       2.343461       6.125446      -0.080199      31.487947 0.42447958E+03  0.99492516E+04                                 8.718898                            6.935679      -0.050603       1.955674                    0.999583      29.275084      84.844981       0.614922       0.424964      -1.055701       0.015167      -0.005890      -0.026615       0.031194      -0.010021      -0.007322       0.000470       0.007407      -0.038714      -0.015407      -0.003013       0.018420              9.695333       8.228169      -2.289376       1.182693       7.226615       2.460209      13.631216           0.000060
           33              C      -1.211863       1.091472       4.361210       0.286526      30.482232 0.35645532E+03  0.79667785E+04                                 8.687586                            6.459751       0.041763       2.036370                    0.999653      24.752742      69.166061       0.624268       0.438993      -1.051254      -0.014087      -0.025916      -0.060060       0.066913       0.002964       0.008293       0.025357      -0.004659       0.136445      -0.029045      -0.026032       0.055077             10.387294       8.773722      -3.122157      -1.939852       7.240983       3.520861      15.147177           0.000014
           34              C      -3.438261       8.450492       1.749647      -0.216386      35.749932 0.49762889E+03  0.12180244E+05                                 9.621180                            7.588505      -0.248665       1.888434                    0.997923      31.300840      93.793002       0.576657       0.433948      -1.046441       0.015786      -0.023578      -0.031381       0.042307       0.013321       0.020108      -0.029308       0.032490       0.012553      -0.046833       0.014885       0.031948             11.068851       9.396815      -0.697403      -3.761691      13.743502       3.700947      10.066237           0.000051
           35              C      -0.170661       0.414734       2.330992       0.283911      31.089912 0.36173078E+03  0.81336134E+04                                 8.871633                            6.548205      -0.056514       2.011453                    0.999708      24.892922      70.308047       0.612799       0.444519      -1.045500      -0.067273       0.012175       0.027118       0.073547      -0.006557      -0.025622       0.004643       0.053489      -0.024498      -0.024079      -0.020387       0.044466             10.725477       9.306034      -0.240590      -4.977496      11.309747       2.946130      11.560650           0.000009
           36              C      -1.994772       6.943482       0.361377       0.667823      22.631652 0.23433758E+03  0.48223272E+04                                 7.569603                            5.574204      -0.333890       1.958287                    0.998849      22.320369      64.365356       0.598599       0.497227      -0.996564       0.004548      -0.058223      -0.051488       0.077857       0.006463       0.013439      -0.065272       0.025753       0.286383      -0.086529      -0.033337       0.119866              8.938044       9.509797      -0.289495      -2.115821      11.308904       2.357730       5.995433           0.000047
           37              C      -0.097661       0.817995       5.153545      -0.231219      32.906474 0.46466317E+03  0.11122665E+05                                 8.876781                            7.181884       0.068535       1.982375                    0.999512      30.711074      89.486867       0.614704       0.416265      -1.062845       0.015966      -0.002438       0.044089       0.046954      -0.025557      -0.007797       0.004957       0.014044      -0.061706      -0.022112      -0.016118       0.038230              9.794439       7.395855      -1.803989       0.124712       7.047281       2.815198      14.940180           0.000046
           38              C      -2.271970       8.266918       1.003325      -0.009012      36.181695 0.44287259E+03  0.10421178E+05                                 9.564979                            7.042007      -0.095795       1.977396                    0.999096      27.402965      77.857673       0.619901       0.419900      -1.065967      -0.024189       0.048200       0.022225       0.058329       0.012448      -0.008438      -0.011008       0.034790      -0.011986      -0.023198      -0.004472       0.027670             11.630019       9.844007       0.084350      -3.072209      16.588754       3.815611       8.457296           0.000032
           39              C      -0.035066       1.345634       6.407140      -0.075525      30.880068 0.40693578E+03  0.94451377E+04                                 8.616405                            6.798180      -0.012020       1.972786                    0.999667      28.981165      83.791743       0.619631       0.425883      -1.054325      -0.018780      -0.008717      -0.019955       0.028755      -0.005667       0.012303      -0.009160       0.012972      -0.047988      -0.022394       0.000007       0.022388              9.584073       7.506633      -1.954225      -0.352954       7.346314       3.587065      13.899271           0.000073
           40              C      -1.058280       2.132802       6.933493      -0.052276      36.749100 0.44853569E+03  0.10548601E+05                                 9.544373                            7.022541       0.080299       2.030603                    0.999356      27.443737      77.008093       0.631663       0.412309      -1.074840       0.003070      -0.015883      -0.035893       0.039370      -0.017109       0.008854       0.002327       0.008650      -0.007529      -0.019635      -0.000709       0.020344             11.348378       8.344234      -2.067456       0.910188       8.154327       4.434452      17.546573           0.000027
           41              C       0.686830       1.489367       2.128980      -0.233584      33.552857 0.48869860E+03  0.11885334E+05                                 9.111484                            7.446377      -0.100832       1.928622                    0.998699      31.346733      93.058889       0.591910       0.425481      -1.053582       0.023994       0.016516      -0.016725       0.033589      -0.034888       0.030283       0.016018       0.001125       0.029330      -0.056244       0.018624       0.037621             10.086282      11.292560       1.803037      -4.380082      10.285089      -0.143578       8.681198           0.000054
           42              C       2.134190       0.042466       0.870895      -0.142580      33.895219 0.45619449E+03  0.10919249E+05                                 9.269001                            7.265637      -0.106914       1.936170                    0.999398      30.274006      89.526679       0.589705       0.433939      -1.047095      -0.016483       0.003249       0.004491       0.017390      -0.016937      -0.000100      -0.009233       0.049483       0.109458      -0.049143       0.011477       0.037666             10.547047       9.559247       2.195025      -1.571287      15.639524       2.081388       6.442371           0.000088
           43              C       1.848779       1.293290       1.400615       0.013044      36.231134 0.42244407E+03  0.98010233E+04                                 9.514165                            6.848569      -0.044107       2.002240                    0.999115      26.672197      74.679395       0.634077       0.416353      -1.070713      -0.037245      -0.028152       0.010086       0.047765      -0.018160       0.018201      -0.001678       0.014459       0.014113      -0.025169      -0.003467       0.028636             11.648749      12.699068       4.361076      -3.324955      15.067123       0.272532       7.180056           0.000027
           44              C       2.814213       2.411398       1.155956       0.644672      23.613997 0.23842538E+03  0.48888401E+04                                 7.665300                            5.523185      -0.111533       2.031770                    0.999406      21.822979      61.213989       0.622579       0.479797      -1.013488       0.029796       0.058756       0.008229       0.066392      -0.030240       0.003677       0.068089      -0.030977       0.363222      -0.102706      -0.042917       0.145622              9.298758      11.928192       3.031064       0.052299      11.277056      -1.695601       4.691025           0.000037
           45              C       7.112126       1.823433       4.841549      -0.211945      33.928924 0.43523508E+03  0.10234481E+05                                 9.041213                            6.930432       0.101214       2.004184                    0.999464      29.773183      85.582188       0.629414       0.413836      -1.065934      -0.016884       0.029253       0.025237       0.042163       0.000430       0.027158      -0.004730       0.001304       0.011359      -0.026518      -0.002358       0.028876             10.328716       9.510868      -3.332638      -0.646811       8.018903       3.341840      13.456378           0.000068
           46              C      -0.966789       2.741011       8.273505       0.588730      23.310839 0.26028062E+03  0.54525645E+04                                 7.542953                            5.724697      -0.073143       2.022072                    0.999664      22.896029      64.809969       0.619231       0.472166      -1.018066       0.011714       0.023131       0.039980       0.047651       0.047496      -0.026489      -0.069048      -0.022110      -0.212148      -0.102841      -0.009125       0.111966              8.784402       6.758628      -1.305542       1.081279       6.855198       2.928499      12.739380           0.000018
           47              O       4.234964       5.359128       2.204173      -0.664246      38.282382 0.63809840E+03  0.16025159E+05                                 9.045640                            7.858776       0.322199       2.114381                    0.997345      29.881324      80.516369       0.671952       0.362956      -1.134860      -0.001754       0.016758       0.069163       0.071186       0.041169       0.039721      -0.060804      -0.003577      -0.041960      -0.096370       0.035767       0.060604              9.929732      10.229285       0.404707       4.243079       7.273583       0.430709      12.286329           0.000068
           48              O      -3.770708       7.229653       8.146686      -0.224801      27.280532 0.31566686E+03  0.66373020E+04                                 7.286012                            5.447131       0.538784       2.309149                    0.999148      22.404011      54.931985       0.826429       0.352483      -1.145140      -0.121280      -0.038170      -0.046204       0.135280      -0.035711      -0.081000       0.068915       0.057441       0.253350      -0.097568      -0.059011       0.156579              8.929360       7.245643      -1.301164      -3.875433       5.529827       3.038611      14.012610           0.000052
           49              O       6.726680       2.484275       0.144775      -0.673917      47.975715 0.67209376E+03  0.17120946E+05                                10.605454                            8.117801       0.119691       2.057258                    0.995740      29.916525      81.522227       0.653928       0.367687      -1.129765       0.074940      -0.083075       0.077031       0.135835      -0.009264      -0.026483      -0.038682       0.071425       0.139528      -0.075097       0.006702       0.068395             12.604523      18.348234      -5.150035      -5.028467      10.773462       2.493990       8.691874           0.000076
           50              O      -2.209044       1.734786      10.855889      -0.697196      49.311166 0.78422470E+03  0.20797060E+05                                10.811833                            8.849285      -0.118660       1.962613                    0.996408      31.202991      87.219760       0.616790       0.374461      -1.122781      -0.038723      -0.087107      -0.036908       0.102222       0.037298       0.017187      -0.053461       0.036065       0.178768      -0.091121       0.009426       0.081695             12.218863      12.764756       6.149281      -0.822407      16.179476      -0.447050       7.712356           0.000057
           51              O       6.123609       4.285549       2.527392      -0.620724      35.694709 0.58714977E+03  0.14414788E+05                                 8.559126                            7.496780       0.520697       2.192859                    0.998086      28.803375      76.263978       0.695048       0.358948      -1.140166       0.005412       0.001531       0.061253       0.061511      -0.011503      -0.061952      -0.008771      -0.073988      -0.179933      -0.101973       0.033238       0.068735              9.261536       8.445723      -3.289065      -1.516824       9.769183       2.233216       9.569702           0.000057
           52              O       1.883248       4.260974      10.387895      -0.753371      48.858360 0.77160535E+03  0.20345120E+05                                10.675573                            8.686816       0.060927       2.008178                    0.997738      31.868930      88.335816       0.633408       0.366739      -1.130558      -0.032970       0.066094      -0.056601       0.093054      -0.022971       0.016825       0.010263      -0.112879       0.253959      -0.105066       0.017936       0.087130             12.168574      10.857856      -0.904495       2.120237      17.242855      -3.950667       8.405011           0.000068
           53              O       0.223765       5.625612       9.962548      -0.593073      34.727400 0.49321137E+03  0.11572111E+05                                 8.373796                            6.789517       0.634120       2.249191                    0.998510      27.474596      70.715523       0.744819       0.350490      -1.148968       0.012102       0.042045      -0.060311       0.074509      -0.033256       0.018194       0.048154       0.124280       0.091672      -0.105067       0.046362       0.058705              9.663452      16.467299       1.371209       0.676080       7.173237      -0.220053       5.349819           0.000066
           54              O       0.030798       2.457861       9.018704      -0.664247      38.282413 0.63809905E+03  0.16025180E+05                                 9.045646                            7.858782       0.322197       2.114381                    0.997345      29.881333      80.516414       0.671951       0.362956      -1.134859       0.001754      -0.016758      -0.069163       0.071186       0.041169       0.039721      -0.060804      -0.003577      -0.041960      -0.096370       0.035767       0.060603              9.929739      10.229292       0.404707       4.243083       7.273588       0.430709      12.286337           0.000068
           55              O       8.036470       0.587336       3.076191      -0.224801      27.280511 0.31566658E+03  0.66372947E+04                                 7.286008                            5.447129       0.538785       2.309150                    0.999148      22.404003      54.931956       0.826429       0.352483      -1.145140       0.121280       0.038171       0.046204       0.135280      -0.035711      -0.081000       0.068915       0.057441       0.253349      -0.097568      -0.059011       0.156579              8.929355       7.245640      -1.301163      -3.875431       5.529824       3.038609      14.012601           0.000052
           56              O      -2.460918       5.332714      11.078102      -0.673917      47.975677 0.67209314E+03  0.17120926E+05                                10.605447                            8.117796       0.119693       2.057259                    0.995740      29.916515      81.522179       0.653928       0.367687      -1.129766      -0.074940       0.083074      -0.077031       0.135835      -0.009264      -0.026482      -0.038682       0.071425       0.139528      -0.075097       0.006702       0.068395             12.604514      18.348221      -5.150030      -5.028463      10.773454       2.493988       8.691868           0.000076
           57              O       6.474806       6.082203       0.366988      -0.697196      49.311173 0.78422492E+03  0.20797067E+05                                10.811833                            8.849286      -0.118660       1.962613                    0.996408      31.202995      87.219771       0.616790       0.374461      -1.122781       0.038723       0.087107       0.036908       0.102222       0.037298       0.017187      -0.053462       0.036066       0.178768      -0.091121       0.009426       0.081695             12.218863      12.764756       6.149279      -0.822407      16.179476      -0.447049       7.712356           0.000057
           58              O      -1.857847       3.531440       8.695485      -0.620724      35.694739 0.58715044E+03  0.14414809E+05                                 8.559131                            7.496785       0.520696       2.192858                    0.998086      28.803386      76.264025       0.695048       0.358948      -1.140166      -0.005412      -0.001531      -0.061253       0.061511      -0.011502      -0.061953      -0.008771      -0.073988      -0.179933      -0.101973       0.033238       0.068735              9.261542       8.445729      -3.289068      -1.516824       9.769189       2.233217       9.569709           0.000057
           59              O       2.382514       3.556015       0.834982      -0.753372      48.858356 0.77160528E+03  0.20345117E+05                                10.675572                            8.686815       0.060928       2.008178                    0.997738      31.868931      88.335812       0.633408       0.366739      -1.130558       0.032970      -0.066094       0.056601       0.093054      -0.022972       0.016825       0.010263      -0.112879       0.253960      -0.105066       0.017936       0.087130             12.168572      10.857854      -0.904496       2.120236      17.242853      -3.950666       8.405010           0.000068
           60              O       4.041997       2.191377       1.260329      -0.593073      34.727386 0.49321111E+03  0.11572104E+05                                 8.373794                            6.789515       0.634119       2.249191                    0.998510      27.474587      70.715497       0.744819       0.350490      -1.148968      -0.012102      -0.042045       0.060311       0.074509      -0.033256       0.018194       0.048154       0.124280       0.091672      -0.105067       0.046362       0.058705              9.663450      16.467296       1.371208       0.676080       7.173235      -0.220053       5.349818           0.000066

******************************************************
Auxiliary information for the entire system
The total spin magnetic moment of the unit cell is   0.002635
The total net atomic charge of the unit cell is   -0.000001
Accuracy of reproducing the electrostatic potential in the unit cell:
  The inner radius (bohr) =    5.0000
  The outer radius (bohr) =   12.0000
  Valid grid points have density less than (e/(bohr^3)) =    0.0001
  The number of valid grid points were=        30720
  The rms potential error without charges in kcal/mol is=      7.76391
  The rms potential error with partial charges in kcal/mol is=      2.21236
  The RRMSE value at monopole order=      0.28495
  The rms potential error with partial charges and cloud penetration in kcal/mol is=      2.21490
  The RRMSE value at monopole order with cloud penetration is=      0.28528
  The rms potential error with partial charges and atomic dipoles in kcal/mol is=      0.57028
  The RRMSE value at dipole order=      0.07345
  The rms potential error with partial charges, atomic dipoles and cloud penetration in kcal/mol is=      0.55889
  The RRMSE value at dipole order with cloud penetration=      0.07199

******************************************************
The electron densities and ab initio electrostatic potential were computed in VASP using the PBE functional and
projector augmented wave method. See the main text of the journal article for a description of computational details.
The atomic charges, dipoles, and quadrupoles were computed with the DDEC6 method as described in
(a) T. A. Manz and N. Gabaldon Limas, RSC Adv. 6 (2016) 47771-47801 DOI: 10.1039/c6ra04656h
(b) N. Gabaldon Limas and T. A. Manz, RSC Adv. 8 (2018) 2678-2707 DOI: 10.1039/c7ra11829e.
For each atom in the material, the electron cloud parameters were fit to the spherically averaged atom-in-material
electron density using radial positions for which this density was between 10^-4 and 10^-2 electrons per cubic bohr.
The polarizabilities, dispersion coefficients, and quantum Drude oscillator (QDO) parameters were fit using the MCLF method.
The magnetic structure of the system was optimized in VASP from the default ferromagnetic initial guess using spin polarization.
The atomic spin moments (ASMs) were computed on this optimized magnetic structure using the DDEC6 partition as inputs
to the method of T. A. Manz and D. S. Sholl, J. Chem. Theory Comput. 7 (2011) 4146-4164 DOI: 10.1021/ct200539n.
The RMSE and RRMSE were computed using a uniform grid with Ewald summation.
