# Supplementary material for: A collection of forcefield precursors for metal–organic frameworks
Source: RSC Adv. 2019 Nov 13;9(63):36492–507. doi: 10.1039/c9ra07327b (PMC9075174; doi:10.1039/c9ra07327b)
Supplement: RA-009-C9RA07327B-s3890 [file RA-009-C9RA07327B-s3890.xyz]

   60
jmolscript: load "" {1 1 1} spacegroup "x,y,z" unitcell [{      9.341000     0.000000     0.000000 }, {     -3.504579     9.221505     0.000000 }, {     -1.654134    -1.487496    11.196134 }]
Sm     4.595881     4.310323     5.429789     2.073904
Sm    -0.413594     3.423686     5.766345     2.073904
H      2.548574     3.523198     0.863222     0.112611
H      0.813886     1.205767     9.900741     0.146592
H      4.422607    -0.447180    10.424720     0.130652
H      6.183253     1.891550     1.337938     0.114588
H      4.301695     1.568108     8.075771     0.136863
H      6.764699    -0.820976     5.998889     0.135012
H     -0.202582     6.960823     7.444309     0.145686
H      1.633713     4.210811    10.332912     0.112611
H      3.368401     6.528242     1.295393     0.146592
H     -0.240320     8.181189     0.771414     0.130652
H     -2.000966     5.842459     9.858196     0.114588
H     -0.119408     6.165901     3.120363     0.136863
H      0.922167    -0.666520     5.197245     0.135012
H      4.384869     0.773186     3.751825     0.145686
C      4.481665     3.443600     2.676996     0.591699
C      4.411556     2.846898     1.337938    -0.053355
C      3.271431     3.044963     0.527338    -0.082977
C      1.559858     1.049202    10.433677    -0.208820
C      2.607005     0.317824     9.955602     0.282899
C      3.721617     0.069130    10.751647    -0.230540
C      5.435535     2.068283     0.812839    -0.073648
C      3.668361    -0.334643     7.925743     0.283757
C      4.512148     0.732020     7.726452    -0.232162
C      5.664187     0.552568     7.008780     0.016000
C      5.966563    -0.691227     6.459050    -0.143474
C      1.557381     7.483367     6.606839    -0.007429
C      0.404330     7.658595     7.342425    -0.213121
C      6.613088     1.687501     6.746790     0.644282
C      1.861574     6.159079     5.961941     0.670385
C     -0.299378     4.290409     8.519138     0.591699
C     -0.229269     4.887111     9.858196    -0.053355
C      0.910856     4.689046    10.668796    -0.082976
C      2.622429     6.684807     0.762457    -0.208820
C      1.575282     7.416185     1.240532     0.282899
C      0.460670     7.664879     0.444487    -0.230539
C     -1.253248     5.665726    10.383295    -0.073647
C      0.513926     8.068652     3.270391     0.283757
C     -0.329861     7.001989     3.469682    -0.232162
C     -1.481900     7.181441     4.187354     0.016000
C     -1.784276     8.425236     4.737084    -0.143474
C      2.624906     0.250642     4.589295    -0.007429
C      3.777957     0.075414     3.853709    -0.213120
C     -2.430801     6.046508     4.449344     0.644283
C      2.320713     1.574930     5.234193     0.670385
O      5.456503     3.142462     3.430495    -0.663780
O      3.588860     4.231110     3.093492    -0.622343
O     -1.477009     1.477844     6.846436    -0.606059
O      6.168245     2.816812     6.429940    -0.744902
O      3.002346     6.002618     5.473790    -0.670557
O      0.961146     5.291335     5.961941    -0.704888
O      2.487516    -0.185057     8.666927    -0.226879
O     -1.274216     4.591547     7.765639    -0.663780
O      0.593427     3.502899     8.102642    -0.622343
O      5.659296     6.256165     4.349698    -0.606059
O     -1.985958     4.917197     4.766194    -0.744903
O      1.179941     1.731391     5.722344    -0.670557
O      3.221141     2.442674     5.234193    -0.704888
O      1.694771     7.919066     2.529207    -0.226878

The following XYZ coordinates are in angstroms. Other properties are in atomic units.
The sperically averaged electron density of each atom fit to a function of the form exp(a - br)
eigen_1, eigen_2 and eigen_3 are the three eigenvalues of traceless quadrupole moment tensor
  atom number  atomic symbol              X              Y              Z     net charge C6 coefficient C8 coefficient C10 coefficient fluctuating dipole atomic polarizability isotropic forcefield polarizability              a              b squared Pearson coefficient          <r^3>          <r^4>         wp_QDO          m_QDO          q_QDO       dipole_x       dipole_y       dipole_z         dipole            Qxy            Qxz            Qyz     Q(x^2-y^2)  Q(3z^2 - R^2)        eigen_1        eigen_2        eigen_3 static polarizability      alpha(xx)      alpha(xy)      alpha(xz)      alpha(yy)      alpha(yz)      alpha(zz) atomic spin moment
            1             Sm       4.595881       4.310323       5.429789       2.073904     123.302607 0.28095797E+04  0.93956330E+05                                16.205359                           14.125721       2.454003       2.464146                    0.999682      80.040453     189.029343       0.687718       0.266325      -1.333893       0.009421      -0.018076      -0.022199       0.030138       0.041205       0.038969       0.023230       0.009864       0.111010      -0.060971      -0.014450       0.075421             18.345669      19.812102       0.677958       0.664519      21.097893      -0.058819      14.127012           0.000071
            2             Sm      -0.413594       3.423686       5.766345       2.073904     123.302621 0.28095800E+04  0.93956344E+05                                16.205360                           14.125722       2.454003       2.464146                    0.999682      80.040455     189.029352       0.687718       0.266325      -1.333893      -0.009421       0.018076       0.022199       0.030138       0.041205       0.038968       0.023230       0.009864       0.111010      -0.060971      -0.014450       0.075421             18.345671      19.812105       0.677960       0.664518      21.097895      -0.058819      14.127013           0.000071
            3              H       2.548574       3.523198       0.863222       0.112611       1.193119 0.89668120E+01  0.89742556E+02                                 1.795080                            1.704198      -1.088442       2.363244                    0.996657       3.459768       9.488584       0.503863       1.214600      -0.724918      -0.032890       0.020261       0.013056       0.040777      -0.007713       0.001640       0.005040       0.027265      -0.002302      -0.017004       0.000952       0.016052              1.825429       1.941560      -0.460282      -0.225551       1.827588       0.207727       1.707138           0.000044
            4              H       0.813886       1.205767       9.900741       0.146592       1.031763 0.73549537E+01  0.70320038E+02                                 1.662249                            1.568630      -0.908943       2.472845                    0.999043       3.201132       8.688162       0.510640       1.254563      -0.716343      -0.029698       0.009761      -0.021671       0.038038      -0.009039       0.005261       0.006481       0.020077       0.008362      -0.017969       0.005007       0.012961              1.692864       1.912273      -0.222873       0.407511       1.449157      -0.085470       1.717163           0.000029
            5              H       4.422607      -0.447180      10.424720       0.130652       1.111348 0.84009436E+01  0.82942080E+02                                 1.739933                            1.672125      -0.926306       2.449110                    0.998877       3.337884       9.172147       0.497071       1.248074      -0.718081       0.030332      -0.021400      -0.004104       0.037347      -0.011256       0.004966       0.007283       0.021135      -0.009816      -0.018689       0.001460       0.017228              1.753919       1.795819      -0.345990      -0.288134       1.693459       0.214926       1.772480           0.000043
            6              H       6.183253       1.891550       1.337938       0.114588       1.139682 0.85605869E+01  0.84250441E+02                                 1.711522                            1.643643      -0.867331       2.467987                    0.999056       3.304020       8.834363       0.525890       1.183431      -0.733449       0.031710      -0.010239       0.021316       0.039557      -0.012112       0.003784       0.004462       0.017693      -0.006754      -0.016204      -0.000025       0.016229              1.714126       1.871314      -0.107712       0.376238       1.442182      -0.037367       1.828882           0.000061
            7              H       4.301695       1.568108       8.075771       0.136863       1.139191 0.88488582E+01  0.89348430E+02                                 1.834824                            1.768868      -1.127720       2.362555                    0.996138       3.497373      10.024282       0.457480       1.325973      -0.700627      -0.008312       0.031782       0.012381       0.035107      -0.000673      -0.002358       0.012279      -0.001084      -0.033228      -0.017617       0.004770       0.012848              1.849277       1.611528      -0.146705      -0.182258       2.210022       0.253933       1.726281           0.000044
            8              H       6.764699      -0.820976       5.998889       0.135012       1.024059 0.75448209E+01  0.73416078E+02                                 1.718183                            1.639708      -1.103248       2.373261                    0.997360       3.451884       9.804577       0.471030       1.336335      -0.697251       0.035784      -0.006472      -0.021612       0.042302       0.000623      -0.010627       0.001609       0.014633      -0.001315      -0.009167      -0.005740       0.014907              1.744586       2.090037      -0.056315      -0.336051       1.588112       0.110196       1.555610           0.000033
            9              H      -0.202582       6.960823       7.444309       0.145686       0.963350 0.70910347E+01  0.68920199E+02                                 1.733704                            1.652007      -1.396173       2.240725                    0.992998       3.716337      11.055631       0.436640       1.443264      -0.674221      -0.023335      -0.027380       0.001932       0.036026       0.003975      -0.003774      -0.000116       0.007119      -0.022270      -0.008424      -0.001341       0.009765              1.772517       1.671536       0.398065      -0.120101       2.108338      -0.073274       1.537676           0.000010
           10              H       1.633713       4.210811      10.332912       0.112611       1.193120 0.89668192E+01  0.89742649E+02                                 1.795081                            1.704199      -1.088442       2.363245                    0.996657       3.459769       9.488589       0.503863       1.214601      -0.724918       0.032890      -0.020261      -0.013056       0.040777      -0.007713       0.001640       0.005040       0.027265      -0.002302      -0.017004       0.000952       0.016052              1.825430       1.941561      -0.460282      -0.225551       1.827589       0.207727       1.707139           0.000044
           11              H       3.368401       6.528242       1.295393       0.146592       1.031763 0.73549561E+01  0.70320072E+02                                 1.662250                            1.568631      -0.908944       2.472844                    0.999043       3.201132       8.688165       0.510639       1.254563      -0.716343       0.029698      -0.009761       0.021671       0.038038      -0.009039       0.005261       0.006481       0.020077       0.008362      -0.017969       0.005007       0.012961              1.692865       1.912275      -0.222873       0.407511       1.449158      -0.085470       1.717164           0.000029
           12              H      -0.240320       8.181189       0.771414       0.130652       1.111349 0.84009597E+01  0.82942274E+02                                 1.739935                            1.672126      -0.926307       2.449109                    0.998877       3.337887       9.172156       0.497072       1.248074      -0.718081      -0.030332       0.021400       0.004104       0.037348      -0.011256       0.004966       0.007283       0.021135      -0.009816      -0.018689       0.001460       0.017229              1.753921       1.795820      -0.345991      -0.288134       1.693460       0.214926       1.772481           0.000043
           13              H      -2.000966       5.842459       9.858196       0.114588       1.139684 0.85606074E+01  0.84250702E+02                                 1.711525                            1.643646      -0.867332       2.467987                    0.999056       3.304023       8.834377       0.525889       1.183431      -0.733449      -0.031710       0.010239      -0.021316       0.039557      -0.012112       0.003784       0.004462       0.017693      -0.006754      -0.016204      -0.000025       0.016229              1.714129       1.871317      -0.107712       0.376239       1.442184      -0.037367       1.828885           0.000061
           14              H      -0.119408       6.165901       3.120363       0.136863       1.139189 0.88488433E+01  0.89348238E+02                                 1.834822                            1.768866      -1.127719       2.362556                    0.996138       3.497370      10.024270       0.457480       1.325973      -0.700627       0.008312      -0.031782      -0.012381       0.035107      -0.000673      -0.002358       0.012279      -0.001084      -0.033228      -0.017617       0.004770       0.012848              1.849275       1.611526      -0.146705      -0.182258       2.210020       0.253932       1.726279           0.000044
           15              H       0.922167      -0.666520       5.197245       0.135012       1.024058 0.75448140E+01  0.73415996E+02                                 1.718182                            1.639707      -1.103247       2.373262                    0.997360       3.451882       9.804571       0.471030       1.336335      -0.697251      -0.035784       0.006472       0.021612       0.042302       0.000623      -0.010627       0.001609       0.014633      -0.001315      -0.009167      -0.005740       0.014907              1.744586       2.090037      -0.056315      -0.336051       1.588111       0.110196       1.555609           0.000033
           16              H       4.384869       0.773186       3.751825       0.145686       0.963350 0.70910296E+01  0.68920139E+02                                 1.733703                            1.652007      -1.396174       2.240725                    0.992998       3.716336      11.055629       0.436640       1.443264      -0.674221       0.023335       0.027380      -0.001932       0.036026       0.003975      -0.003774      -0.000116       0.007119      -0.022270      -0.008424      -0.001341       0.009765              1.772516       1.671536       0.398065      -0.120101       2.108338      -0.073274       1.537676           0.000010
           17              C       4.481665       3.443600       2.676996       0.591699      23.026228 0.25535637E+03  0.53273845E+04                                 7.489450                            5.674723      -0.083281       2.020097                    0.999653      22.820017      64.598648       0.620819       0.472905      -1.017007       0.010687       0.022696       0.039427       0.046731       0.049649      -0.026245      -0.067322      -0.020792      -0.223011      -0.104331      -0.009275       0.113606              8.729317       6.660564      -1.345458       1.002094       6.789676       2.847601      12.737711           0.000015
           18              C       4.411556       2.846898       1.337938      -0.053355      36.829144 0.44859490E+03  0.10552023E+05                                 9.565611                            7.028049       0.071060       2.028238                    0.999323      27.438907      77.042038       0.630635       0.412902      -1.074283       0.002754      -0.015665      -0.035582       0.038975      -0.016968       0.010495       0.000489       0.007451      -0.001618      -0.019845      -0.000894       0.020739             11.387226       8.337340      -2.069436       0.759539       8.096775       4.473626      17.727563           0.000023
           19              C       3.271431       3.044963       0.527338      -0.082977      31.575497 0.42938464E+03  0.10089352E+05                                 8.728861                            6.971258      -0.043078       1.956951                    0.999567      29.349677      85.062154       0.614161       0.424431      -1.056432       0.016279      -0.005501      -0.025286       0.030572      -0.011427      -0.006713      -0.000788       0.010153      -0.034927      -0.014767      -0.004455       0.019222              9.686706       8.245100      -2.237528       1.104216       7.100890       2.423453      13.714129           0.000051
           20              C       1.559858       1.049202      10.433677      -0.208820      33.799262 0.43459061E+03  0.10217167E+05                                 9.020789                            6.927141       0.098186       2.003117                    0.999446      29.768968      85.605507       0.629212       0.414056      -1.065623      -0.015825       0.028744       0.024791       0.041125       0.000466       0.027109      -0.005708       0.002680       0.010061      -0.026439      -0.002708       0.029146             10.286007       9.483599      -3.334252      -0.673029       7.926696       3.235248      13.447725           0.000062
           21              C       2.607005       0.317824       9.955602       0.282899      30.467302 0.35786336E+03  0.80065721E+04                                 8.684172                            6.473159       0.008878       2.027069                    0.999757      24.804990      69.360485       0.623491       0.439083      -1.051142      -0.013789      -0.027036      -0.061026       0.068156       0.002949       0.007958       0.023514      -0.005913       0.135815      -0.027430      -0.026367       0.053796             10.356748       8.794558      -3.071975      -1.915516       7.167038       3.474164      15.108649           0.000009
           22              C       3.721617       0.069130      10.751647      -0.230540      32.958715 0.46286314E+03  0.11070915E+05                                 8.885985                            7.167296       0.075784       1.984437                    0.999563      30.706976      89.494934       0.615298       0.416188      -1.062694       0.014407       0.000421       0.044299       0.046585      -0.027083      -0.009816       0.004194       0.014861      -0.065130      -0.024362      -0.016297       0.040660              9.820812       7.454953      -1.762199       0.080507       6.909389       2.802448      15.098094           0.000040
           23              C       5.435535       2.068283       0.812839      -0.073648      30.791952 0.40377003E+03  0.93547383E+04                                 8.602096                            6.774128      -0.021775       1.970648                    0.999618      28.916141      83.567879       0.620304       0.426191      -1.053982      -0.019487      -0.009245      -0.019495       0.029073      -0.006213       0.011780      -0.007915       0.012431      -0.044460      -0.020505      -0.001063       0.021568              9.576244       7.502617      -1.951063      -0.410255       7.245653       3.529923      13.980462           0.000068
           24              C       3.668361      -0.334643       7.925743       0.283757      30.969117 0.36076160E+03  0.81057807E+04                                 8.850853                            6.539334      -0.009225       2.024820                    0.999580      24.850758      70.145816       0.613273       0.444506      -1.045585      -0.067509       0.011373       0.028383       0.074111      -0.007384      -0.026451       0.006106       0.053680      -0.022792      -0.025325      -0.020111       0.045436             10.687751       9.357834      -0.134705      -4.986229      11.279589       2.776354      11.425829           0.000001
           25              C       4.512148       0.732020       7.726452      -0.232162      33.047187 0.47352939E+03  0.11435247E+05                                 9.023954                            7.333254      -0.112032       1.927680                    0.998745      31.155027      92.407474       0.595566       0.425871      -1.052488       0.024763       0.017300      -0.016983       0.034654      -0.035435       0.032480       0.015600      -0.000265       0.034632      -0.058194       0.018419       0.039775             10.008259      11.174718       1.846423      -4.359899      10.258522      -0.186749       8.591538           0.000053
           26              C       5.664187       0.552568       7.008780       0.016000      35.837552 0.41822140E+03  0.96806694E+04                                 9.450773                            6.816800      -0.035956       2.005896                    0.998945      26.606743      74.459238       0.635069       0.416664      -1.070297      -0.037516      -0.028595       0.012079       0.048693      -0.017504       0.020037      -0.001990       0.013783       0.014284      -0.025304      -0.004556       0.029860             11.551238      12.555128       4.249002      -3.411079      14.880199       0.189330       7.218386           0.000021
           27              C       5.966563      -0.691227       6.459050      -0.143474      33.834518 0.45999383E+03  0.11025728E+05                                 9.247708                            7.286759      -0.079268       1.944902                    0.999400      30.248564      89.320903       0.590341       0.432861      -1.048441      -0.016098       0.001665       0.003815       0.016627      -0.017527       0.000063      -0.009296       0.049998       0.103322      -0.048694       0.012952       0.035742             10.495161       9.503804       2.063577      -1.661425      15.479200       2.038824       6.502478           0.000088
           28              C       1.557381       7.483367       6.606839      -0.007429      35.713675 0.43855222E+03  0.10293303E+05                                 9.478820                            7.002976      -0.074569       1.985053                    0.999091      27.322856      77.507969       0.622297       0.419349      -1.066415      -0.025398       0.046373       0.022370       0.057410       0.013946      -0.005776      -0.010867       0.030335      -0.012630      -0.022449      -0.003312       0.025761             11.502868       9.818968      -0.103592      -3.165403      16.296919       3.700275       8.392717           0.000025
           29              C       0.404330       7.658595       7.342425      -0.213121      35.415335 0.49068604E+03  0.11973782E+05                                 9.573451                            7.543988      -0.257319       1.886974                    0.997971      31.200300      93.491890       0.577097       0.434940      -1.045356       0.014323      -0.021707      -0.029009       0.038960       0.014178       0.024187      -0.028402       0.025938       0.013483      -0.047106       0.012978       0.034128             11.010347       9.392123      -0.684674      -3.773879      13.682172       3.613577       9.956747           0.000046
           30              C       6.613088       1.687501       6.746790       0.644282      23.858920 0.24193889E+03  0.49785211E+04                                 7.722014                            5.566877      -0.111943       2.030782                    0.999414      21.894093      61.500803       0.619673       0.480340      -1.013311       0.031678       0.059620       0.007547       0.067934      -0.029866       0.006795       0.069342      -0.026708       0.363536      -0.103476      -0.042642       0.146118              9.370035      11.961120       3.023213       0.059887      11.395784      -1.758664       4.753200           0.000035
           31              C       1.861574       6.159079       5.961941       0.670385      22.558365 0.23334469E+03  0.47969765E+04                                 7.559302                            5.567837      -0.332597       1.960744                    0.998705      22.250240      64.137942       0.598040       0.498203      -0.996039       0.004976      -0.058668      -0.051699       0.078354       0.008687       0.013173      -0.065505       0.025143       0.296689      -0.088418      -0.034340       0.122758              8.925996       9.619399      -0.401074      -2.141683      11.216221       2.328547       5.942369           0.000044
           32              C      -0.299378       4.290409       8.519138       0.591699      23.026223 0.25535631E+03  0.53273831E+04                                 7.489450                            5.674723      -0.083281       2.020097                    0.999653      22.820015      64.598647       0.620819       0.472905      -1.017007      -0.010687      -0.022696      -0.039427       0.046731       0.049649      -0.026245      -0.067322      -0.020792      -0.223011      -0.104331      -0.009275       0.113606              8.729317       6.660564      -1.345458       1.002094       6.789676       2.847601      12.737710           0.000016
           33              C      -0.229269       4.887111       9.858196      -0.053355      36.829160 0.44859512E+03  0.10552030E+05                                 9.565614                            7.028051       0.071060       2.028238                    0.999323      27.438914      77.042067       0.630635       0.412902      -1.074283      -0.002754       0.015665       0.035582       0.038975      -0.016968       0.010495       0.000490       0.007450      -0.001618      -0.019845      -0.000894       0.020739             11.387229       8.337343      -2.069437       0.759539       8.096777       4.473627      17.727567           0.000023
           34              C       0.910856       4.689046      10.668796      -0.082976      31.575483 0.42938440E+03  0.10089345E+05                                 8.728858                            6.971256      -0.043077       1.956951                    0.999567      29.349669      85.062126       0.614161       0.424431      -1.056432      -0.016279       0.005500       0.025286       0.030572      -0.011427      -0.006714      -0.000788       0.010153      -0.034927      -0.014767      -0.004455       0.019222              9.686704       8.245099      -2.237528       1.104216       7.100888       2.423452      13.714124           0.000052
           35              C       2.622429       6.684807       0.762457      -0.208820      33.799255 0.43459051E+03  0.10217163E+05                                 9.020787                            6.927139       0.098186       2.003117                    0.999446      29.768965      85.605490       0.629212       0.414056      -1.065623       0.015825      -0.028744      -0.024791       0.041125       0.000466       0.027109      -0.005708       0.002680       0.010062      -0.026439      -0.002708       0.029147             10.286004       9.483598      -3.334251      -0.673027       7.926693       3.235247      13.447722           0.000061
           36              C       1.575282       7.416185       1.240532       0.282899      30.467305 0.35786341E+03  0.80065733E+04                                 8.684171                            6.473158       0.008879       2.027069                    0.999757      24.804991      69.360478       0.623491       0.439083      -1.051143       0.013789       0.027036       0.061026       0.068156       0.002949       0.007958       0.023514      -0.005913       0.135816      -0.027430      -0.026367       0.053797             10.356747       8.794557      -3.071975      -1.915515       7.167037       3.474163      15.108647           0.000009
           37              C       0.460670       7.664879       0.444487      -0.230539      32.958706 0.46286294E+03  0.11070909E+05                                 8.885983                            7.167294       0.075785       1.984437                    0.999563      30.706971      89.494915       0.615299       0.416188      -1.062694      -0.014407      -0.000421      -0.044299       0.046585      -0.027084      -0.009816       0.004193       0.014861      -0.065130      -0.024362      -0.016297       0.040660              9.820810       7.454952      -1.762199       0.080508       6.909388       2.802448      15.098091           0.000040
           38              C      -1.253248       5.665726      10.383295      -0.073647      30.791947 0.40376993E+03  0.93547358E+04                                 8.602096                            6.774128      -0.021776       1.970648                    0.999618      28.916140      83.567885       0.620304       0.426191      -1.053982       0.019487       0.009245       0.019495       0.029073      -0.006213       0.011780      -0.007915       0.012431      -0.044459      -0.020505      -0.001063       0.021568              9.576244       7.502618      -1.951063      -0.410254       7.245652       3.529922      13.980462           0.000068
           39              C       0.513926       8.068652       3.270391       0.283757      30.969119 0.36076166E+03  0.81057821E+04                                 8.850853                            6.539334      -0.009225       2.024820                    0.999580      24.850759      70.145818       0.613273       0.444506      -1.045585       0.067509      -0.011374      -0.028382       0.074111      -0.007384      -0.026451       0.006106       0.053680      -0.022792      -0.025325      -0.020111       0.045436             10.687751       9.357833      -0.134706      -4.986229      11.279589       2.776354      11.425830           0.000001
           40              C      -0.329861       7.001989       3.469682      -0.232162      33.047170 0.47352914E+03  0.11435238E+05                                 9.023950                            7.333251      -0.112031       1.927681                    0.998745      31.155014      92.407413       0.595566       0.425871      -1.052488      -0.024763      -0.017300       0.016982       0.034654      -0.035435       0.032480       0.015600      -0.000265       0.034631      -0.058194       0.018419       0.039775             10.008254      11.174711       1.846422      -4.359896      10.258517      -0.186749       8.591534           0.000053
           41              C      -1.481900       7.181441       4.187354       0.016000      35.837532 0.41822119E+03  0.96806630E+04                                 9.450769                            6.816798      -0.035954       2.005896                    0.998945      26.606734      74.459198       0.635069       0.416664      -1.070297       0.037516       0.028595      -0.012079       0.048693      -0.017504       0.020037      -0.001990       0.013783       0.014285      -0.025304      -0.004556       0.029860             11.551232      12.555121       4.248999      -3.411076      14.880191       0.189330       7.218383           0.000021
           42              C      -1.784276       8.425236       4.737084      -0.143474      33.834497 0.45999354E+03  0.11025719E+05                                 9.247703                            7.286755      -0.079267       1.944902                    0.999400      30.248553      89.320850       0.590341       0.432860      -1.048441       0.016098      -0.001666      -0.003815       0.016627      -0.017527       0.000064      -0.009296       0.049998       0.103323      -0.048694       0.012952       0.035742             10.495154       9.503800       2.063575      -1.661425      15.479189       2.038822       6.502475           0.000088
           43              C       2.624906       0.250642       4.589295      -0.007429      35.713691 0.43855248E+03  0.10293311E+05                                 9.478822                            7.002978      -0.074569       1.985053                    0.999091      27.322865      77.508000       0.622297       0.419349      -1.066415       0.025398      -0.046373      -0.022370       0.057410       0.013946      -0.005776      -0.010868       0.030335      -0.012630      -0.022449      -0.003312       0.025761             11.502871       9.818971      -0.103593      -3.165404      16.296922       3.700276       8.392719           0.000026
           44              C       3.777957       0.075414       3.853709      -0.213120      35.415333 0.49068603E+03  0.11973781E+05                                 9.573449                            7.543987      -0.257319       1.886974                    0.997971      31.200299      93.491881       0.577097       0.434940      -1.045356      -0.014323       0.021708       0.029009       0.038960       0.014178       0.024186      -0.028402       0.025938       0.013483      -0.047106       0.012978       0.034127             11.010345       9.392121      -0.684674      -3.773879      13.682169       3.613577       9.956746           0.000046
           45              C      -2.430801       6.046508       4.449344       0.644283      23.858899 0.24193867E+03  0.49785152E+04                                 7.722009                            5.566874      -0.111942       2.030783                    0.999414      21.894079      61.500752       0.619673       0.480340      -1.013311      -0.031678      -0.059620      -0.007547       0.067934      -0.029866       0.006795       0.069342      -0.026709       0.363537      -0.103476      -0.042642       0.146118              9.370029      11.961112       3.023210       0.059888      11.395776      -1.758663       4.753198           0.000036
           46              C       2.320713       1.574930       5.234193       0.670385      22.558362 0.23334466E+03  0.47969757E+04                                 7.559301                            5.567837      -0.332596       1.960744                    0.998705      22.250238      64.137932       0.598040       0.498203      -0.996039      -0.004976       0.058668       0.051699       0.078354       0.008687       0.013173      -0.065505       0.025143       0.296690      -0.088418      -0.034340       0.122758              8.925995       9.619398      -0.401074      -2.141683      11.216218       2.328547       5.942369           0.000044
           47              O       5.456503       3.142462       3.430495      -0.663780      38.285938 0.63615132E+03  0.15966764E+05                                 9.053307                            7.852165       0.312907       2.113016                    0.997346      29.824730      80.384469       0.671429       0.363454      -1.134278       0.002474      -0.019672      -0.071223       0.073932       0.043252       0.038359      -0.063886      -0.005280      -0.051286      -0.099399       0.034222       0.065177              9.956999      10.097924       0.350105       4.218717       7.305187       0.337100      12.467886           0.000055
           48              O       3.588860       4.231110       3.093492      -0.622343      35.804710 0.58832582E+03  0.14450468E+05                                 8.577548                            7.504976       0.529094       2.195735                    0.998049      28.805360      76.279983       0.694592       0.359015      -1.140147      -0.005800      -0.001305      -0.063262       0.063540      -0.009972      -0.063090      -0.006990      -0.073835      -0.199054      -0.106188       0.034750       0.071438              9.286152       8.495044      -3.308933      -1.524725       9.771507       2.206639       9.591904           0.000044
           49              O      -1.477009       1.477844       6.846436      -0.606059      35.931340 0.51470686E+03  0.12198195E+05                                 8.565359                            6.931495       0.642153       2.245906                    0.998599      27.798482      71.759967       0.738321       0.350046      -1.150062      -0.009927      -0.046262       0.066533       0.081642      -0.036515       0.020933       0.049285       0.136915       0.067883      -0.110049       0.041315       0.068734              9.921232      16.914945       1.578615       0.669441       7.378564      -0.209473       5.470186           0.000065
           50              O       6.168245       2.816812       6.429940      -0.744902      48.289057 0.75845877E+03  0.19926256E+05                                10.606063                            8.626415       0.051240       2.006267                    0.997950      31.757104      88.061610       0.633654       0.367926      -1.128879       0.038933      -0.067557       0.055259       0.095568      -0.021756       0.017330       0.016417      -0.109627       0.271770      -0.106335       0.011668       0.094667             12.077084      10.854632      -1.110474       2.235888      16.946119      -3.965563       8.430500           0.000069
           51              O       3.002346       6.002618       5.473790      -0.670557      47.976260 0.66494254E+03  0.16901892E+05                                10.619061                            8.085460       0.105583       2.053893                    0.995795      29.857175      81.403237       0.653579       0.368686      -1.128441      -0.075371       0.085820      -0.078048       0.138338      -0.005408      -0.025430      -0.040132       0.070136       0.146853      -0.074872       0.004134       0.070738             12.659758      18.581341      -5.190674      -5.017353      10.804520       2.467237       8.593414           0.000073
           52              O       0.961146       5.291335       5.961941      -0.704888      49.841264 0.79777099E+03  0.21244288E+05                                10.881143                            8.921639      -0.119671       1.958991                    0.996565      31.407523      87.936188       0.614752       0.374147      -1.123164       0.040542       0.090442       0.039909       0.106847       0.035650       0.015477      -0.054354       0.040197       0.187420      -0.091829       0.007553       0.084275             12.280860      12.871287       6.150952      -0.835629      16.239720      -0.426900       7.731575           0.000051
           53              O       2.487516      -0.185057       8.666927      -0.226879      27.179223 0.31714343E+03  0.66734153E+04                                 7.262062                            5.456620       0.565190       2.317574                    0.999181      22.426931      54.935947       0.826782       0.352065      -1.145946       0.118618       0.040218       0.048275       0.134231      -0.033541      -0.082395       0.068587       0.063961       0.257887      -0.100400      -0.057610       0.158010              8.870589       7.260222      -1.235657      -3.848288       5.474336       2.927907      13.877207           0.000046
           54              O      -1.274216       4.591547       7.765639      -0.663780      38.285937 0.63615131E+03  0.15966764E+05                                 9.053307                            7.852165       0.312907       2.113016                    0.997346      29.824728      80.384464       0.671429       0.363454      -1.134278      -0.002474       0.019672       0.071223       0.073932       0.043252       0.038359      -0.063886      -0.005280      -0.051286      -0.099399       0.034222       0.065177              9.956999      10.097925       0.350105       4.218717       7.305187       0.337101      12.467886           0.000055
           55              O       0.593427       3.502899       8.102642      -0.622343      35.804721 0.58832604E+03  0.14450475E+05                                 8.577550                            7.504978       0.529092       2.195735                    0.998049      28.805363      76.279997       0.694592       0.359015      -1.140147       0.005800       0.001306       0.063262       0.063540      -0.009972      -0.063090      -0.006990      -0.073835      -0.199054      -0.106188       0.034750       0.071438              9.286154       8.495047      -3.308934      -1.524725       9.771510       2.206640       9.591906           0.000044
           56              O       5.659296       6.256165       4.349698      -0.606059      35.931314 0.51470644E+03  0.12198182E+05                                 8.565354                            6.931492       0.642155       2.245907                    0.998599      27.798475      71.759936       0.738321       0.350046      -1.150062       0.009927       0.046262      -0.066533       0.081642      -0.036515       0.020933       0.049285       0.136915       0.067883      -0.110049       0.041315       0.068734              9.921226      16.914933       1.578612       0.669441       7.378560      -0.209473       5.470184           0.000065
           57              O      -1.985958       4.917197       4.766194      -0.744903      48.289060 0.75845888E+03  0.19926260E+05                                10.606063                            8.626415       0.051240       2.006267                    0.997950      31.757108      88.061617       0.633654       0.367926      -1.128879      -0.038933       0.067557      -0.055259       0.095568      -0.021756       0.017330       0.016417      -0.109627       0.271771      -0.106335       0.011668       0.094667             12.077083      10.854632      -1.110474       2.235888      16.946117      -3.965562       8.430500           0.000069
           58              O       1.179941       1.731391       5.722344      -0.670557      47.976258 0.66494248E+03  0.16901890E+05                                10.619061                            8.085459       0.105584       2.053893                    0.995795      29.857174      81.403233       0.653579       0.368686      -1.128441       0.075370      -0.085820       0.078048       0.138338      -0.005408      -0.025430      -0.040132       0.070136       0.146853      -0.074872       0.004134       0.070738             12.659758      18.581342      -5.190674      -5.017353      10.804519       2.467236       8.593414           0.000073
           59              O       3.221141       2.442674       5.234193      -0.704888      49.841253 0.79777079E+03  0.21244281E+05                                10.881142                            8.921639      -0.119672       1.958991                    0.996565      31.407518      87.936173       0.614752       0.374147      -1.123164      -0.040542      -0.090442      -0.039909       0.106847       0.035650       0.015477      -0.054354       0.040197       0.187420      -0.091829       0.007553       0.084275             12.280859      12.871285       6.150951      -0.835629      16.239717      -0.426900       7.731575           0.000050
           60              O       1.694771       7.919066       2.529207      -0.226878      27.179213 0.31714329E+03  0.66734117E+04                                 7.262060                            5.456619       0.565190       2.317574                    0.999181      22.426926      54.935933       0.826782       0.352065      -1.145946      -0.118618      -0.040218      -0.048274       0.134231      -0.033541      -0.082395       0.068587       0.063961       0.257887      -0.100400      -0.057610       0.158010              8.870586       7.260220      -1.235657      -3.848286       5.474335       2.927906      13.877204           0.000046

******************************************************
Auxiliary information for the entire system
The total spin magnetic moment of the unit cell is   0.002641
The total net atomic charge of the unit cell is   -0.000003
Accuracy of reproducing the electrostatic potential in the unit cell:
  The inner radius (bohr) =    5.0000
  The outer radius (bohr) =   12.0000
  Valid grid points have density less than (e/(bohr^3)) =    0.0001
  The number of valid grid points were=        27314
  The rms potential error without charges in kcal/mol is=      7.75387
  The rms potential error with partial charges in kcal/mol is=      2.18321
  The RRMSE value at monopole order=      0.28156
  The rms potential error with partial charges and cloud penetration in kcal/mol is=      2.18531
  The RRMSE value at monopole order with cloud penetration is=      0.28183
  The rms potential error with partial charges and atomic dipoles in kcal/mol is=      0.56785
  The RRMSE value at dipole order=      0.07323
  The rms potential error with partial charges, atomic dipoles and cloud penetration in kcal/mol is=      0.55553
  The RRMSE value at dipole order with cloud penetration=      0.07165

******************************************************
The electron densities and ab initio electrostatic potential were computed in VASP using the PBE functional and
projector augmented wave method. See the main text of the journal article for a description of computational details.
The atomic charges, dipoles, and quadrupoles were computed with the DDEC6 method as described in
(a) T. A. Manz and N. Gabaldon Limas, RSC Adv. 6 (2016) 47771-47801 DOI: 10.1039/c6ra04656h
(b) N. Gabaldon Limas and T. A. Manz, RSC Adv. 8 (2018) 2678-2707 DOI: 10.1039/c7ra11829e.
For each atom in the material, the electron cloud parameters were fit to the spherically averaged atom-in-material
electron density using radial positions for which this density was between 10^-4 and 10^-2 electrons per cubic bohr.
The polarizabilities, dispersion coefficients, and quantum Drude oscillator (QDO) parameters were fit using the MCLF method.
The magnetic structure of the system was optimized in VASP from the default ferromagnetic initial guess using spin polarization.
The atomic spin moments (ASMs) were computed on this optimized magnetic structure using the DDEC6 partition as inputs
to the method of T. A. Manz and D. S. Sholl, J. Chem. Theory Comput. 7 (2011) 4146-4164 DOI: 10.1021/ct200539n.
The RMSE and RRMSE were computed using a uniform grid with Ewald summation.
