# Supplementary material for: A collection of forcefield precursors for metal–organic frameworks
Source: RSC Adv. 2019 Nov 13;9(63):36492–507. doi: 10.1039/c9ra07327b (PMC9075174; doi:10.1039/c9ra07327b)
Supplement: RA-009-C9RA07327B-s3891 [file RA-009-C9RA07327B-s3891.xyz]

   60
jmolscript: load "" {1 1 1} spacegroup "x,y,z" unitcell [{      9.341000     0.000000     0.000000 }, {     -3.517848     9.199323     0.000000 }, {     -1.703459    -1.520615    11.191427 }]
Eu     5.082519     4.160012     0.164626     1.376549
Eu    -0.962826     3.518696    11.026801     1.375416
H     -2.234041     4.915163     4.732854     0.118237
H     -2.169662     5.765160     6.892800     0.148869
H      3.559798     7.394531     6.363445     0.132827
H      3.463600     6.533707     4.256100     0.121623
H     -1.168507     0.008384     9.349318     0.144756
H      4.698099    -1.435082    10.765034     0.136778
H      3.679237     5.363983     8.721479     0.145523
H      6.353734     2.763545     6.458573     0.118336
H      6.289355     1.913548     4.298627     0.148390
H      0.559895     0.284177     4.827982     0.132663
H      0.656093     1.145001     6.935327     0.121768
H      5.288200     7.670324     1.842109     0.144210
H      2.939442    -0.085533     0.426393     0.136876
H      0.440456     2.314725     2.469948     0.145315
C      5.187337     5.016602     2.909771     0.535137
C      5.261092     5.609023     4.257219    -0.024019
C     -2.957004     5.398346     5.063002    -0.081784
C     -2.916321     5.912360     6.357850    -0.194542
C     -3.962704     6.625084     6.840200     0.289079
C      4.262693     6.880229     6.038894    -0.212097
C      4.213283     6.371165     4.782097    -0.078742
C      4.310736     7.270857     8.864729     0.285340
C      7.572486    -0.694331     9.450041    -0.212174
C      6.416615    -0.525311    10.183079     0.000811
C      1.985255     7.628816    10.319615    -0.120281
C      2.290268     6.379711     9.783545     0.025304
C      3.464838     6.200435     9.065056    -0.234742
C      6.099474     0.801342    10.825467     0.608554
C      1.362006     5.240210    10.045425     0.593174
C     -1.067644     2.662106     8.281656     0.537600
C     -1.141399     2.069685     6.934208    -0.020143
C      7.076697     2.280362     6.128425    -0.082171
C      7.036014     1.766348     4.833577    -0.195625
C     -1.258603     1.053624     4.351227     0.288781
C     -0.143000     0.798479     5.152533    -0.212239
C     -0.093590     1.307543     6.409330    -0.078894
C     -0.191043     0.407851     2.326698     0.285363
C     -3.452793     8.373039     1.741386    -0.213112
C     -2.296922     8.204019     1.008348     0.000813
C      2.134438     0.049892     0.871812    -0.119782
C      1.829425     1.298997     1.407882     0.025460
C      0.654855     1.478273     2.126371    -0.234781
C     -1.979781     6.877366     0.365960     0.608790
C      2.757687     2.438498     1.146002     0.593849
O      4.207028     5.321469     2.148754    -0.527543
O      6.086915     4.233575     2.491212    -0.495226
O      6.664825     2.473986     0.119748    -0.574703
O     -2.335120     1.664710    10.835540    -0.591496
O      0.119981     5.438498     9.946940    -0.522538
O      1.821237     4.116864    10.357666    -0.591070
O     -3.859276     7.128204     8.127214    -0.184608
O     -0.087335     2.357239     9.042673    -0.542054
O     -1.967222     3.445133     8.700215    -0.510714
O     -2.545132     5.204722    11.071679    -0.573119
O      6.454813     6.013998     0.355887    -0.595278
O      3.999712     2.240210     1.244487    -0.525939
O      2.298456     3.561844     0.833761    -0.592416
O      7.978969     0.550504     3.064213    -0.184358

The following XYZ coordinates are in angstroms. Other properties are in atomic units.
The sperically averaged electron density of each atom fit to a function of the form exp(a - br)
eigen_1, eigen_2 and eigen_3 are the three eigenvalues of traceless quadrupole moment tensor
  atom number  atomic symbol              X              Y              Z     net charge C6 coefficient C8 coefficient C10 coefficient fluctuating dipole atomic polarizability isotropic forcefield polarizability              a              b squared Pearson coefficient          <r^3>          <r^4>         wp_QDO          m_QDO          q_QDO       dipole_x       dipole_y       dipole_z         dipole            Qxy            Qxz            Qyz     Q(x^2-y^2)  Q(3z^2 - R^2)        eigen_1        eigen_2        eigen_3 static polarizability      alpha(xx)      alpha(xy)      alpha(xz)      alpha(yy)      alpha(yz)      alpha(zz) atomic spin moment
            1             Eu       5.082519       4.160012       0.164626       1.376549     200.798702 0.52135036E+04  0.20615569E+06                                23.865149                           20.623328       0.482768       1.848594                    0.999364      92.668544     248.328790       0.506316       0.305928      -1.271775       0.006048       0.000743      -0.000386       0.006106       0.048962       0.018747       0.059115       0.006605       0.397028      -0.119381      -0.033590       0.152971             27.180687      30.043789       1.278940       1.011769      30.962344      -0.133659      20.535926           0.011170
            2             Eu      -0.962826       3.518696      11.026801       1.375416     200.774965 0.52148079E+04  0.20622191E+06                                23.861564                           20.624325       0.484667       1.848952                    0.999364      92.695838     248.417618       0.506357       0.305881      -1.271813      -0.005937      -0.002405      -0.004798       0.008003       0.048622       0.018925       0.057831       0.006702       0.389173      -0.117532      -0.032552       0.150084             27.172706      30.018812       1.263966       1.011463      30.941731      -0.122983      20.557576           0.006501
            3              H      -2.234041       4.915163       4.732854       0.118237       1.152789 0.85435161E+01  0.84252761E+02                                 1.735123                            1.648341      -1.075279       2.371960                    0.997151       3.374157       9.105755       0.520798       1.192584      -0.730193       0.033971      -0.019140      -0.013129       0.041143      -0.008060       0.000479       0.003828       0.028641      -0.006974      -0.016317      -0.001292       0.017609              1.764507       1.878824      -0.443864      -0.211399       1.771743       0.192951       1.642955           0.000348
            4              H      -2.169662       5.765160       6.892800       0.148869       1.042163 0.74500118E+01  0.71442770E+02                                 1.673206                            1.578567      -0.921378       2.468797                    0.998990       3.197486       8.685269       0.509219       1.254297      -0.716533       0.030959      -0.008111       0.020954       0.038254      -0.007661       0.004709       0.007294       0.021567       0.007031      -0.017899       0.005181       0.012718              1.703916       1.931900      -0.219985       0.411573       1.452423      -0.081649       1.727424          -0.000051
            5              H       3.559798       7.394531       6.363445       0.132827       1.102194 0.82919203E+01  0.81513353E+02                                 1.723903                            1.656140      -0.918880       2.455007                    0.998963       3.303086       9.026032       0.502299       1.240424      -0.719939      -0.032232       0.021559       0.004068       0.038990      -0.011476       0.005136       0.007501       0.021024      -0.014127      -0.018873       0.000817       0.018056              1.737572       1.786109      -0.344575      -0.285286       1.677375       0.210173       1.749233           0.000072
            6              H       3.463600       6.533707       4.256100       0.121623       1.071336 0.78812740E+01  0.75702740E+02                                 1.616973                            1.556847      -0.863903       2.474098                    0.999227       3.185158       8.314509       0.552922       1.153259      -0.740885      -0.034311       0.008782      -0.020500       0.040922      -0.011268       0.004745       0.002977       0.020034      -0.012696      -0.015029      -0.002620       0.017650              1.618997       1.766357      -0.089057       0.345939       1.365228      -0.027328       1.725407           0.000476
            7              H      -1.168507       0.008384       9.349318       0.144756       0.997345 0.74049366E+01  0.72769407E+02                                 1.773026                            1.686689      -1.441053       2.215649                    0.992827       3.788165      11.339109       0.432612       1.440721      -0.674382       0.022964       0.026318      -0.000305       0.034929       0.003052      -0.002691      -0.000394       0.009801      -0.019845      -0.007093      -0.002438       0.009531              1.814272       1.704300       0.411142      -0.124959       2.170132      -0.076323       1.568384           0.000062
            8              H       4.698099      -1.435082      10.765034       0.136778       1.035283 0.76165524E+01  0.74034412E+02                                 1.704856                            1.626817      -1.146185       2.352398                    0.997149       3.430551       9.629895       0.483594       1.303017      -0.704085      -0.036484       0.005559       0.020211       0.042076      -0.000760      -0.010180      -0.002500       0.017489       0.000328      -0.010463      -0.005007       0.015470              1.731183       2.085183      -0.061979      -0.325956       1.577363       0.109281       1.531002           0.000259
            9              H       3.679237       5.363983       8.721479       0.145523       1.048363 0.79645673E+01  0.78124371E+02                                 1.719735                            1.665734      -1.058479       2.401859                    0.997518       3.329322       9.324861       0.477971       1.306412      -0.705090       0.008827      -0.035214      -0.010012       0.037659      -0.002644      -0.002689       0.010583      -0.007648      -0.035095      -0.016175       0.001213       0.014962              1.730173       1.520417      -0.130887      -0.159651       2.054749       0.218389       1.615352          -0.000133
           10              H       6.353734       2.763545       6.458573       0.118336       1.156541 0.85789233E+01  0.84694254E+02                                 1.739009                            1.651816      -1.084159       2.367616                    0.997065       3.380674       9.130010       0.520192       1.192674      -0.730138      -0.033880       0.019062       0.013201       0.041055      -0.008018       0.000556       0.003628       0.028643      -0.007945      -0.016081      -0.001663       0.017744              1.768559       1.883217      -0.445401      -0.212093       1.775744       0.193692       1.646717          -0.000254
           11              H       6.289355       1.913548       4.298627       0.148390       1.043924 0.74656067E+01  0.71628309E+02                                 1.674901                            1.580049      -0.920427       2.468858                    0.998985       3.200710       8.695638       0.509072       1.254028      -0.716586      -0.030959       0.008003      -0.020771       0.038131      -0.007676       0.004635       0.007246       0.021482       0.006947      -0.017821       0.005155       0.012666              1.705693       1.934032      -0.220281       0.412275       1.453693      -0.081704       1.729356          -0.000039
           12              H       0.559895       0.284177       4.827982       0.132663       1.102981 0.82995433E+01  0.81608431E+02                                 1.724833                            1.656975      -0.919257       2.454701                    0.998958       3.304654       9.031936       0.502130       1.240535      -0.719911       0.032274      -0.021516      -0.003987       0.038993      -0.011470       0.005164       0.007487       0.021090      -0.014109      -0.018886       0.000808       0.018078              1.738558       1.786984      -0.344838      -0.285604       1.678268       0.210466       1.750422           0.000059
           13              H       0.656093       1.145001       6.935327       0.121768       1.076062 0.79267730E+01  0.76261303E+02                                 1.622549                            1.561968      -0.874078       2.469208                    0.999163       3.193253       8.346534       0.551593       1.154195      -0.740619       0.034234      -0.008744       0.020446       0.040822      -0.011315       0.004566       0.002840       0.020019      -0.013842      -0.014811      -0.003016       0.017826              1.624632       1.772638      -0.089553       0.347749       1.369468      -0.027364       1.731790          -0.000141
           14              H       5.288200       7.670324       1.842109       0.144210       0.999997 0.74295133E+01  0.73065949E+02                                 1.775550                            1.688993      -1.441414       2.215059                    0.992807       3.792504      11.353591       0.432538       1.439882      -0.674531      -0.023015      -0.026197       0.000247       0.034871       0.003179      -0.002808      -0.000409       0.010088      -0.020156      -0.007228      -0.002572       0.009800              1.816899       1.706634       0.411878      -0.125212       2.173484      -0.076373       1.570581           0.000149
           15              H       2.939442      -0.085533       0.426393       0.136876       1.034806 0.76123270E+01  0.73986348E+02                                 1.704700                            1.626666      -1.145289       2.352938                    0.997159       3.429775       9.628652       0.483461       1.303499      -0.703989       0.036472      -0.005473      -0.020271       0.042084      -0.000713      -0.010187      -0.002518       0.017508       0.000398      -0.010467      -0.005018       0.015485              1.731026       2.085013      -0.061930      -0.325947       1.577193       0.109252       1.530873           0.000265
           16              H       0.440456       2.314725       2.469948       0.145315       1.049372 0.79738632E+01  0.78232533E+02                                 1.720193                            1.666179      -1.060755       2.400543                    0.997494       3.331000       9.328301       0.478169       1.305586      -0.705254      -0.008778       0.035197       0.010014       0.037632      -0.002676      -0.002715       0.010616      -0.007665      -0.035151      -0.016213       0.001198       0.015015              1.730635       1.520815      -0.130891      -0.159730       2.055242       0.218429       1.615849          -0.000133
           17              C       5.187337       5.016602       2.909771       0.535137      24.258130 0.27399150E+03  0.57949447E+04                                 7.684040                            5.835847      -0.049770       2.025986                    0.999566      23.168500      65.195231       0.621287       0.466124      -1.024696      -0.007306      -0.023078      -0.044684       0.050819       0.055831      -0.025715      -0.048564      -0.028355      -0.139618      -0.068749      -0.032090       0.100839              8.951906       6.800070      -1.363784       1.049298       6.886028       2.880562      13.169620          -0.007145
           18              C       5.261092       5.609023       4.257219      -0.024019      35.590491 0.43584183E+03  0.10169085E+05                                 9.331278                            6.916102       0.066147       2.029190                    0.999339      27.014120      75.316574       0.637864       0.411552      -1.076146      -0.004439       0.017084       0.036703       0.040727      -0.003048      -0.000173      -0.011519      -0.006257      -0.031655      -0.016109       0.001676       0.014433             11.046332       8.204950      -2.027842       0.747841       7.772605       4.123540      17.161442           0.032412
           19              C      -2.957004       5.398346       5.063002      -0.081784      31.109603 0.42117353E+03  0.98401476E+04                                 8.635503                            6.904538      -0.015932       1.970187                    0.999614      29.005666      83.586653       0.617627       0.424463      -1.057336      -0.010762       0.007423       0.026537       0.029582       0.000081      -0.009091      -0.007143       0.012804      -0.037409      -0.018007       0.002070       0.015937              9.580643       8.174415      -2.258846       1.065549       7.046213       2.333340      13.521301           0.000880
           20              C      -2.916321       5.912360       6.357850      -0.194542      33.160039 0.42396138E+03  0.99043671E+04                                 8.912020                            6.845851       0.108295       2.012093                    0.999476      29.370047      84.152663       0.632479       0.414534      -1.065466       0.014929      -0.028575      -0.028163       0.042808       0.011652       0.020541      -0.007424       0.005105      -0.002074      -0.026827       0.004476       0.022351             10.163512       9.438828      -3.279516      -0.745402       7.772228       3.191954      13.279478           0.014395
           21              C      -3.962704       6.625084       6.840200       0.289079      30.150557 0.35258233E+03  0.78574153E+04                                 8.631451                            6.433663       0.040902       2.039499                    0.999655      24.572414      68.525474       0.624309       0.440238      -1.050685       0.011415       0.021807       0.061394       0.066144       0.006828       0.008015       0.018270      -0.009387       0.130916      -0.030145      -0.019761       0.049906             10.291434       8.830583      -3.086219      -2.033884       7.079820       3.417962      14.963899           0.015090
           22              C       4.262693       6.880229       6.038894      -0.212097      32.160492 0.45213555E+03  0.10743495E+05                                 8.732674                            7.080160       0.103966       1.998072                    0.999596      30.253916      87.681913       0.619984       0.415766      -1.063718      -0.016282      -0.003901      -0.041483       0.044734      -0.018920      -0.007771       0.000438       0.017167      -0.091378      -0.031700      -0.004991       0.036692              9.614696       7.381501      -1.766965       0.020056       6.782447       2.679138      14.680140           0.016347
           23              C       4.213283       6.371165       4.782097      -0.078742      30.617753 0.40479093E+03  0.93705186E+04                                 8.556800                            6.782711       0.009308       1.982553                    0.999660      28.742113      82.632043       0.620821       0.426194      -1.055532       0.014882       0.004241       0.018929       0.024449      -0.002046       0.004946      -0.011971       0.013533      -0.067710      -0.027439       0.007794       0.019645              9.493712       7.519159      -1.916310      -0.480410       7.129183       3.454760      13.832793          -0.000453
           24              C       4.310736       7.270857       8.864729       0.285340      31.077829 0.36275847E+03  0.81624046E+04                                 8.873103                            6.564665      -0.023511       2.019659                    0.999566      24.876530      70.283302       0.611036       0.445491      -1.044942       0.068913      -0.008775      -0.021138       0.072614      -0.011310      -0.025369       0.001190       0.050298      -0.019603      -0.026281      -0.017180       0.043461             10.701555       9.436878      -0.183519      -5.056886      11.197899       2.737255      11.469889           0.022273
           25              C       7.572486      -0.694331       9.450041      -0.212174      35.564388 0.49495886E+03  0.12104746E+05                                 9.587112                            7.571353      -0.266062       1.882144                    0.998166      31.338822      94.023158       0.576647       0.434319      -1.045687      -0.012953       0.017002       0.026565       0.034096       0.011245       0.032484      -0.027532       0.029151       0.035121      -0.049315       0.003900       0.045415             10.998502       9.459467      -0.653022      -3.785541      13.632085       3.513192       9.903955           0.028005
           26              C       6.416615      -0.525311      10.183079       0.000811      35.583499 0.44114318E+03  0.10363511E+05                                 9.433360                            7.023745      -0.121875       1.966533                    0.999170      27.339803      77.447998       0.621712       0.419362      -1.067010       0.022300      -0.042848      -0.019279       0.052009       0.012661       0.003077      -0.014342       0.036830      -0.003668      -0.029337       0.006289       0.023047             11.378394       9.877754      -0.010891      -3.143939      15.947961       3.549651       8.309468           0.002086
           27              C       1.985255       7.628816      10.319615      -0.120281      33.252243 0.45099848E+03  0.10758334E+05                                 9.156727                            7.235327      -0.127805       1.933879                    0.999368      29.913089      88.157529       0.589880       0.435284      -1.046837       0.011569       0.000654      -0.002934       0.011953      -0.021405       0.014357      -0.027390       0.040864       0.138824      -0.056789      -0.003532       0.060320             10.367222       9.497409       2.050450      -1.604758      15.247220       1.952161       6.357038           0.047115
           28              C       2.290268       6.379711       9.783545       0.025304      36.223868 0.42544051E+03  0.98906940E+04                                 9.518123                            6.885121      -0.097766       1.981248                    0.999180      26.748925      75.037381       0.630525       0.417845      -1.069464       0.039675       0.027827      -0.007897       0.049100      -0.023293       0.019341      -0.001919       0.017217       0.030467      -0.032341      -0.000780       0.033121             11.617229      12.552323       4.345914      -3.324524      15.141662       0.120804       7.157703           0.012468
           29              C       3.464838       6.200435       9.065056      -0.234742      33.499023 0.48754936E+03  0.11844785E+05                                 9.105531                            7.450124      -0.095450       1.931242                    0.998837      31.236484      92.538748       0.590552       0.426913      -1.053197      -0.021012      -0.020835       0.028527       0.041102      -0.033715       0.032331       0.014339      -0.009008       0.020499      -0.055969       0.018312       0.037656             10.072236      11.313804       1.921699      -4.358203      10.294226      -0.299509       8.608677           0.009848
           30              C       6.099474       0.801342      10.825467       0.608554      23.162889 0.24124929E+03  0.49570183E+04                                 7.479764                            5.523611      -0.005349       2.061214                    0.999398      22.093357      61.860955       0.628551       0.474254      -1.017320      -0.008167       0.058400       0.038228       0.070275      -0.005643       0.023444      -0.054468       0.001937       0.232756      -0.061687      -0.041336       0.103023              8.814226       9.652410      -0.377607      -2.125250      10.958729       2.267794       5.831539          -0.001504
           31              C       1.362006       5.240210      10.045425       0.593174      24.342167 0.24650408E+03  0.50745673E+04                                 7.717027                            5.550771       0.019222       2.071100                    0.999577      21.933650      60.773459       0.634771       0.468720      -1.023884      -0.030541      -0.051673       0.007188       0.060453      -0.009955      -0.009778       0.058796      -0.018680       0.327611      -0.071216      -0.058622       0.129838              9.364555      11.894035       2.983136       0.087771      11.470205      -1.768255       4.729425          -0.003800
           32              C      -1.067644       2.662106       8.281656       0.537600      24.210162 0.27329379E+03  0.57778730E+04                                 7.677029                            5.829851      -0.054504       2.024479                    0.999559      23.171531      65.241155       0.621229       0.466355      -1.024326       0.007376       0.023188       0.044977       0.051137       0.056867      -0.025991      -0.048252      -0.029872      -0.136756      -0.067674      -0.033871       0.101545              8.944313       6.795527      -1.363081       1.047464       6.880909       2.878463      13.156504          -0.000521
           33              C      -1.141399       2.069685       6.934208      -0.020143      35.556333 0.43505384E+03  0.10147675E+05                                 9.333168                            6.914896       0.058473       2.027324                    0.999330      26.981477      75.252294       0.637122       0.412154      -1.075587       0.004355      -0.016931      -0.036308       0.040298      -0.001810      -0.000806      -0.012975      -0.007781      -0.036129      -0.018171       0.002118       0.016053             11.051872       8.207694      -2.028911       0.748321       7.774962       4.129187      17.172960           0.029401
           34              C       7.076697       2.280362       6.128425      -0.082171      31.132136 0.42138148E+03  0.98467405E+04                                 8.640680                            6.906669      -0.019604       1.968921                    0.999610      29.017911      83.643721       0.617442       0.424515      -1.057248       0.010515      -0.007579      -0.026052       0.029099       0.000960      -0.009022      -0.007238       0.012025      -0.037428      -0.017856       0.001965       0.015890              9.588136       8.179658      -2.260444       1.065539       7.050239       2.338196      13.534510          -0.000591
           35              C       7.036014       1.766348       4.833577      -0.195625      33.189061 0.42429970E+03  0.99139019E+04                                 8.914580                            6.846332       0.113838       2.013370                    0.999498      29.390115      84.207496       0.632790       0.414261      -1.065678      -0.015084       0.027969       0.028410       0.042625       0.011589       0.020521      -0.007590       0.005701      -0.002623      -0.026847       0.004415       0.022432             10.167926       9.441435      -3.279733      -0.746058       7.773573       3.195642      13.288771           0.014347
           36              C      -1.258603       1.053624       4.351227       0.288781      30.171455 0.35277702E+03  0.78628303E+04                                 8.635196                            6.435091       0.038864       2.038619                    0.999653      24.581263      68.554591       0.624291       0.440190      -1.050714      -0.011441      -0.021839      -0.061038       0.065829       0.006907       0.007834       0.018286      -0.009400       0.131884      -0.030387      -0.019770       0.050157             10.298035       8.834387      -3.087430      -2.036139       7.082543       3.421815      14.977177           0.015041
           37              C      -0.143000       0.798479       5.152533      -0.212239      32.174076 0.45223801E+03  0.10746577E+05                                 8.734978                            7.080364       0.105373       1.998355                    0.999604      30.260367      87.704275       0.620051       0.415696      -1.063759       0.016215       0.003837       0.041535       0.044753      -0.018813      -0.007711       0.000284       0.017787      -0.092176      -0.031947      -0.004885       0.036833              9.619174       7.382383      -1.766935       0.020227       6.783883       2.682380      14.691255           0.014497
           38              C      -0.093590       1.307543       6.409330      -0.078894      30.636524 0.40492587E+03  0.93754103E+04                                 8.563139                            6.785472       0.004762       1.981190                    0.999654      28.751848      82.696256       0.620405       0.426399      -1.055294      -0.014615      -0.004271      -0.018654       0.024079      -0.001482       0.004216      -0.012003       0.012457      -0.068595      -0.027561       0.008756       0.018805              9.502802       7.524707      -1.917997      -0.479440       7.133983       3.459706      13.849718          -0.001038
           39              C      -0.191043       0.407851       2.326698       0.285363      31.090842 0.36286827E+03  0.81657900E+04                                 8.876521                            6.566207      -0.026302       2.018679                    0.999563      24.883152      70.314307       0.610865       0.445565      -1.044861      -0.068711       0.008710       0.021151       0.072419      -0.011308      -0.025443       0.001140       0.050436      -0.018994      -0.026424      -0.017100       0.043524             10.707168       9.440346      -0.184205      -5.060173      11.202802       2.740283      11.478355           0.020998
           40              C      -3.452793       8.373039       1.741386      -0.213112      35.605320 0.49557782E+03  0.12123862E+05                                 9.593321                            7.575097      -0.266151       1.881678                    0.998177      31.368386      94.132160       0.576609       0.434206      -1.045739       0.012809      -0.016830      -0.026760       0.034109       0.011648       0.032205      -0.027156       0.029481       0.034675      -0.049181       0.004252       0.044930             11.006850       9.465133      -0.654283      -3.788780      13.642237       3.518243       9.913182           0.027094
           41              C      -2.296922       8.204019       1.008348       0.000813      35.604132 0.44135299E+03  0.10369975E+05                                 9.437797                            7.025844      -0.124100       1.965707                    0.999167      27.347906      77.484048       0.621545       0.419413      -1.066946      -0.022449       0.043045       0.019055       0.052153       0.012744       0.003202      -0.014218       0.036789      -0.003157      -0.029322       0.006346       0.022977             11.385295       9.882000      -0.010996      -3.145972      15.958892       3.553895       8.314994           0.002024
           42              C       2.134438       0.049892       0.871812      -0.119782      33.238697 0.45075252E+03  0.10751182E+05                                 9.155293                            7.234021      -0.128142       1.933973                    0.999365      29.902509      88.125942       0.589842       0.435364      -1.046771      -0.011665      -0.000454       0.002562       0.011951      -0.021165       0.014367      -0.027609       0.040822       0.139274      -0.056782      -0.003727       0.060509             10.365940       9.496580       2.051505      -1.604788      15.244923       1.951375       6.356315           0.044556
           43              C       1.829425       1.298997       1.407882       0.025460      36.220820 0.42534179E+03  0.98880872E+04                                 9.519013                            6.885173      -0.097861       1.981398                    0.999177      26.744401      75.030004       0.630389       0.417949      -1.069370      -0.039665      -0.027703       0.007553       0.048967      -0.023306       0.019195      -0.002038       0.017427       0.031161      -0.032379      -0.000730       0.033110             11.619338      12.555876       4.348255      -3.326528      15.142745       0.118789       7.159393           0.012317
           44              C       0.654855       1.478273       2.126371      -0.234781      33.513902 0.48777072E+03  0.11851744E+05                                 9.108671                            7.452109      -0.097249       1.930521                    0.998839      31.246579      92.580865       0.590426       0.426947      -1.053155       0.021043       0.020757      -0.028535       0.041084      -0.033538       0.032270       0.014447      -0.009254       0.020674      -0.055885       0.018482       0.037403             10.076471      11.317943       1.923181      -4.361170      10.297587      -0.300431       8.613883           0.009100
           45              C      -1.979781       6.877366       0.365960       0.608790      23.161767 0.24120826E+03  0.49561055E+04                                 7.480199                            5.523496      -0.005884       2.061059                    0.999398      22.094048      61.868200       0.628479       0.474315      -1.017258       0.007535      -0.058561      -0.038912       0.070713      -0.005805       0.023525      -0.054007       0.001588       0.233168      -0.061228      -0.041660       0.102888              8.815451       9.652153      -0.379471      -2.125936      10.960921       2.270246       5.833279          -0.001566
           46              C       2.757687       2.438498       1.146002       0.593849      24.337197 0.24640280E+03  0.50723088E+04                                 7.717537                            5.550559       0.017737       2.070638                    0.999576      21.934199      60.787551       0.634581       0.468877      -1.023729       0.030577       0.051135      -0.008031       0.060118      -0.010266      -0.009820       0.058516      -0.018270       0.328647      -0.071586      -0.058370       0.129956              9.365668      11.896170       2.982331       0.087465      11.469857      -1.770050       4.730977          -0.003710
           47              O       4.207028       5.321469       2.148754      -0.527543      32.613251 0.52305360E+03  0.12470032E+05                                 8.085383                            7.075987       0.439011       2.190766                    0.997799      27.334076      71.219610       0.715691       0.358971      -1.140640       0.010348       0.000298       0.030332       0.032050       0.007562       0.038371      -0.038031       0.013694      -0.038889      -0.061627       0.013483       0.048143              8.838348       8.965306       0.267775       3.649379       6.569743       0.224683      10.979996           0.146199
           48              O       6.086915       4.233575       2.491212      -0.495226      31.112898 0.49637500E+03  0.11670089E+05                                 7.794521                            6.880287       0.587247       2.247743                    0.998491      26.713767      68.926053       0.728463       0.357630      -1.142688      -0.010812       0.009609       0.016881       0.022230      -0.017166      -0.034492      -0.000436      -0.031311      -0.098695      -0.055493       0.012520       0.042973              8.394261       7.733876      -2.907581      -1.368043       8.772184       1.948309       8.676724           0.152139
           49              O       6.664825       2.473986       0.119748      -0.574703      40.185980 0.54011413E+03  0.12962456E+05                                 9.257585                            7.146418       0.460483       2.201814                    0.997051      27.368155      71.220747       0.719750       0.354587      -1.145743       0.049473      -0.031482       0.040932       0.071513      -0.012921      -0.015337      -0.035042       0.074291       0.097473      -0.069235       0.020248       0.048987             10.929893      16.014815      -4.350312      -4.214286       9.278285       2.023169       7.496579           0.045700
           50              O      -2.335120       1.664710      10.835540      -0.591496      42.220135 0.64730047E+03  0.16288976E+05                                 9.623372                            7.936428       0.176451       2.096255                    0.995947      28.509981      76.505409       0.667026       0.364901      -1.135123      -0.040103      -0.045554      -0.019560       0.063765       0.028811       0.015647      -0.032744       0.027504       0.083117      -0.060537       0.017489       0.043049             10.812029      11.382784       5.369434      -0.634412      14.196901      -0.289709       6.856403           0.060034
           51              O       0.119981       5.438498       9.946940      -0.522538      32.854671 0.46085004E+03  0.10622139E+05                                 8.061005                            6.554520       0.611832       2.253985                    0.998665      26.582237      67.629987       0.760152       0.349586      -1.150661       0.011491       0.002468      -0.020400       0.023544      -0.016586       0.012529       0.030226       0.106669       0.026677      -0.072737       0.019587       0.053150              9.310586      15.752503       1.629429       0.614568       6.990932      -0.190002       5.188324           0.103797
           52              O       1.821237       4.116864      10.357666      -0.591070      39.007961 0.58227024E+03  0.14255185E+05                                 9.084916                            7.458241       0.298858       2.133747                    0.996965      28.163581      74.295437       0.698358       0.358244      -1.141527      -0.041757       0.037516      -0.022374       0.060429      -0.028207       0.008412       0.009646      -0.068428       0.121032      -0.065697       0.022186       0.043511             10.254696       9.198978      -1.210075       1.872264      14.330897      -3.307555       7.234214           0.076176
           53              O      -3.859276       7.128204       8.127214      -0.184608      26.012051 0.29948824E+03  0.62120492E+04                                 7.059130                            5.305113       0.558206       2.326908                    0.999024      21.893809      53.238959       0.837935       0.352404      -1.145718      -0.115059      -0.042732      -0.040173       0.129145      -0.033739      -0.079563       0.060328       0.037332       0.234851      -0.081253      -0.064736       0.145989              8.614080       7.105824      -1.204732      -3.812096       5.306367       2.805969      13.430050           0.044718
           54              O      -0.087335       2.357239       9.042673      -0.542054      33.088358 0.53260055E+03  0.12756244E+05                                 8.161011                            7.138232       0.440696       2.187291                    0.997845      27.563588      72.002636       0.712810       0.358766      -1.140709      -0.012696       0.002312      -0.028351       0.031150       0.013715       0.041438      -0.042203       0.011579      -0.036382      -0.069293       0.019514       0.049779              8.924478       9.050934       0.270760       3.689446       6.628780       0.232137      11.093718           0.002192
           55              O      -1.967222       3.445133       8.700215      -0.510714      31.549952 0.50513550E+03  0.11928410E+05                                 7.862354                            6.936683       0.592742       2.245333                    0.998546      26.939623      69.667542       0.726113       0.357213      -1.142994       0.013044      -0.009256      -0.014001       0.021257      -0.015216      -0.041059      -0.000616      -0.038767      -0.107512      -0.063965       0.018270       0.045696              8.469951       7.801907      -2.938784      -1.379489       8.848390       1.968159       8.759557          -0.002698
           56              O      -2.545132       5.204722      11.071679      -0.573119      40.139331 0.53931133E+03  0.12938446E+05                                 9.251536                            7.141768       0.458771       2.201699                    0.997035      27.346088      71.151526       0.719880       0.354653      -1.145684      -0.049665       0.030673      -0.042179       0.072018      -0.012909      -0.015442      -0.034483       0.073529       0.097669      -0.068604       0.019783       0.048822             10.922877      16.001751      -4.347479      -4.213118       9.273045       2.024108       7.493836           0.045614
           57              O       6.454813       6.013998       0.355887      -0.595278      42.354451 0.64979880E+03  0.16367455E+05                                 9.641408                            7.949919       0.178865       2.096017                    0.995971      28.567748      76.694782       0.666693       0.364735      -1.135263       0.040829       0.046223       0.017704       0.064164       0.029021       0.016045      -0.032469       0.027229       0.084541      -0.060756       0.017483       0.043274             10.833734      11.403796       5.380410      -0.633675      14.229490      -0.285647       6.867916           0.060266
           58              O       3.999712       2.240210       1.244487      -0.525939      32.989041 0.46303192E+03  0.10685358E+05                                 8.082708                            6.569827       0.611327       2.252788                    0.998670      26.638466      67.820709       0.759276       0.349565      -1.150643      -0.011811      -0.003403       0.019362       0.022934      -0.016846       0.012265       0.030378       0.108208       0.029069      -0.073755       0.020298       0.053457              9.337965      15.802580       1.635999       0.616037       7.009960      -0.192145       5.201356           0.096352
           59              O       2.298456       3.561844       0.833761      -0.592416      39.046512 0.58289447E+03  0.14274292E+05                                 9.089991                            7.461372       0.299342       2.133492                    0.996980      28.183966      74.359193       0.698333       0.358161      -1.141593       0.040994      -0.038140       0.020611       0.059665      -0.028690       0.008185       0.009524      -0.069115       0.123922      -0.066679       0.022379       0.044300             10.261149       9.204358      -1.214909       1.874661      14.337658      -3.313678       7.241433           0.073181
           60              O       7.978969       0.550504       3.064213      -0.184358      26.021110 0.29954955E+03  0.62136717E+04                                 7.060946                            5.305540       0.556532       2.326142                    0.999029      21.896932      53.248976       0.837924       0.352389      -1.145725       0.115221       0.042682       0.040288       0.129309      -0.033789      -0.079608       0.060133       0.036816       0.234488      -0.080892      -0.064950       0.145842              8.617891       7.107686      -1.205379      -3.814056       5.307703       2.808339      13.438285           0.042390

******************************************************
Auxiliary information for the entire system
The total spin magnetic moment of the unit cell is   1.334637
The total net atomic charge of the unit cell is   0.000001
Accuracy of reproducing the electrostatic potential in the unit cell:
  The inner radius (bohr) =    5.0000
  The outer radius (bohr) =   12.0000
  Valid grid points have density less than (e/(bohr^3)) =    0.0001
  The number of valid grid points were=        27107
  The rms potential error without charges in kcal/mol is=      4.06734
  The rms potential error with partial charges in kcal/mol is=      1.12243
  The RRMSE value at monopole order=      0.27596
  The rms potential error with partial charges and cloud penetration in kcal/mol is=      1.12957
  The RRMSE value at monopole order with cloud penetration is=      0.27772
  The rms potential error with partial charges and atomic dipoles in kcal/mol is=      0.40559
  The RRMSE value at dipole order=      0.09972
  The rms potential error with partial charges, atomic dipoles and cloud penetration in kcal/mol is=      0.38384
  The RRMSE value at dipole order with cloud penetration=      0.09437

******************************************************
The electron densities and ab initio electrostatic potential were computed in VASP using the PBE functional and
projector augmented wave method. See the main text of the journal article for a description of computational details.
The atomic charges, dipoles, and quadrupoles were computed with the DDEC6 method as described in
(a) T. A. Manz and N. Gabaldon Limas, RSC Adv. 6 (2016) 47771-47801 DOI: 10.1039/c6ra04656h
(b) N. Gabaldon Limas and T. A. Manz, RSC Adv. 8 (2018) 2678-2707 DOI: 10.1039/c7ra11829e.
For each atom in the material, the electron cloud parameters were fit to the spherically averaged atom-in-material
electron density using radial positions for which this density was between 10^-4 and 10^-2 electrons per cubic bohr.
The polarizabilities, dispersion coefficients, and quantum Drude oscillator (QDO) parameters were fit using the MCLF method.
The magnetic structure of the system was optimized in VASP from the default ferromagnetic initial guess using spin polarization.
The atomic spin moments (ASMs) were computed on this optimized magnetic structure using the DDEC6 partition as inputs
to the method of T. A. Manz and D. S. Sholl, J. Chem. Theory Comput. 7 (2011) 4146-4164 DOI: 10.1021/ct200539n.
The RMSE and RRMSE were computed using a uniform grid with Ewald summation.
