# Supplementary material for: A collection of forcefield precursors for metal–organic frameworks
Source: RSC Adv. 2019 Nov 13;9(63):36492–507. doi: 10.1039/c9ra07327b (PMC9075174; doi:10.1039/c9ra07327b)
Supplement: RA-009-C9RA07327B-s3892 [file RA-009-C9RA07327B-s3892.xyz]

   60
jmolscript: load "" {1 1 1} spacegroup "x,y,z" unitcell [{      9.331000     0.000000     0.000000 }, {     -3.519001     9.190316     0.000000 }, {     -1.690399    -1.548201    11.190646 }]
Gd    -0.962311     3.488731    11.027263     2.031694
Gd     5.083911     4.153384     0.163383     2.031693
H      4.723548    -1.468541    10.767640     0.132405
H      3.687867     5.341287     8.716394     0.136700
H     -1.147979    -0.015324     9.364333     0.144697
H      3.559660     7.383325     6.358525     0.131131
H      3.449679     6.515014     4.264755     0.114110
H     -2.244131     4.881532     4.719095     0.113471
H     -2.143392     5.717568     6.886724     0.148118
H      2.917053    -0.079660     0.423006     0.132405
H      0.433733     2.300828     2.474252     0.136699
H      5.269579     7.657439     1.826313     0.144697
H      0.561940     0.258790     4.832121     0.131131
H      0.671921     1.127101     6.925891     0.114110
H      6.365731     2.760583     6.471551     0.113471
H      6.264992     1.924547     4.303922     0.148118
C      6.113050     0.777957    10.817997     0.674327
C      6.421755    -0.548504    10.189083    -0.008091
C      2.010306     7.593463    10.320014    -0.141131
C      2.315802     6.349576     9.785101     0.010708
C      3.476092     6.177402     9.063304    -0.233413
C      4.321402     7.243785     8.855158     0.282284
C      7.580584    -0.718212     9.456096    -0.215722
C      1.380783     5.201794    10.036890     0.653406
C     -3.952316     6.606186     6.840842     0.283851
C      4.260506     6.863938     6.033996    -0.231653
C      4.206316     6.354341     4.781763    -0.072293
C      5.244707     5.595412     4.235660    -0.054608
C     -2.958687     5.372874     5.053696    -0.085977
C     -2.891745     5.875349     6.357406    -0.212796
C      5.180625     4.992503     2.900615     0.592192
C     -1.991450     6.864158     0.372649     0.674327
C     -2.300155     8.190619     1.001563    -0.008091
C      2.111294     0.048652     0.870632    -0.141131
C      1.805798     1.292539     1.405545     0.010708
C      0.645508     1.464713     2.127342    -0.233414
C     -0.199802     0.398330     2.335488     0.282284
C     -3.458984     8.360327     1.734550    -0.215721
C      2.740817     2.440321     1.153756     0.653405
C     -1.257084     1.035929     4.349804     0.283852
C     -0.138906     0.778177     5.156650    -0.231651
C     -0.084716     1.287774     6.408883    -0.072292
C     -1.123107     2.046703     6.954986    -0.054607
C      7.080287     2.269241     6.136950    -0.085976
C      7.013345     1.766766     4.833240    -0.212796
C     -1.059025     2.649612     8.290031     0.592193
O     -2.335289     1.647032    10.833664    -0.689988
O      6.660711     2.471243     0.126454    -0.669539
O      0.130866     5.388012     9.959675    -0.601376
O      1.862753     4.081475    10.362538    -0.737189
O      4.206334     5.305781     2.144128    -0.661326
O      6.065932     4.200456     2.480966    -0.617376
O     -3.841562     7.101803     8.121052    -0.216618
O      6.456889     5.995083     0.356982    -0.689988
O     -2.539111     5.170872    11.064192    -0.669538
O      3.990734     2.254103     1.230971    -0.601376
O      2.258847     3.560640     0.828108    -0.737189
O     -0.084734     2.336334     9.046518    -0.661327
O     -1.944332     3.441659     8.709680    -0.617376
O      7.963162     0.540312     3.069594    -0.216618

The following XYZ coordinates are in angstroms. Other properties are in atomic units.
The sperically averaged electron density of each atom fit to a function of the form exp(a - br)
eigen_1, eigen_2 and eigen_3 are the three eigenvalues of traceless quadrupole moment tensor
  atom number  atomic symbol              X              Y              Z     net charge C6 coefficient C8 coefficient C10 coefficient fluctuating dipole atomic polarizability isotropic forcefield polarizability              a              b squared Pearson coefficient          <r^3>          <r^4>         wp_QDO          m_QDO          q_QDO       dipole_x       dipole_y       dipole_z         dipole            Qxy            Qxz            Qyz     Q(x^2-y^2)  Q(3z^2 - R^2)        eigen_1        eigen_2        eigen_3 static polarizability      alpha(xx)      alpha(xy)      alpha(xz)      alpha(yy)      alpha(yz)      alpha(zz) atomic spin moment
            1             Gd      -0.962311       3.488731      11.027263       2.031694     137.770604 0.31838379E+04  0.11034423E+06                                18.060810                           15.599973       1.593614       2.231501                    0.998349      79.148459     193.083432       0.616566       0.286634      -1.303783       0.014182      -0.011000      -0.000379       0.017952       0.055265       0.038788       0.035798       0.019095       0.195905      -0.088779      -0.012341       0.101120             20.571685      22.368311       0.635303       0.800126      23.593825      -0.165367      15.752918           0.000106
            2             Gd       5.083911       4.153384       0.163383       2.031693     137.770749 0.31838420E+04  0.11034441E+06                                18.060826                           15.599986       1.593609       2.231499                    0.998349      79.148481     193.083543       0.616565       0.286634      -1.303783      -0.014182       0.010999       0.000379       0.017952       0.055265       0.038789       0.035798       0.019095       0.195905      -0.088779      -0.012341       0.101121             20.571704      22.368334       0.635307       0.800126      23.593846      -0.165366      15.752931           0.000106
            3              H       4.723548      -1.468541      10.767640       0.132405       1.029695 0.75808641E+01  0.73688498E+02                                 1.708073                            1.630509      -1.079835       2.380385                    0.997593       3.442081       9.699877       0.479144       1.315101      -0.701628      -0.035888       0.006647       0.020732       0.041976       0.000680      -0.010303       0.001231       0.015132      -0.003056      -0.008838      -0.005952       0.014790              1.733914       2.086520      -0.055083      -0.327192       1.580101       0.106315       1.535119           0.000028
            4              H       3.687867       5.341287       8.716394       0.136700       1.115509 0.86310212E+01  0.86500361E+02                                 1.799363                            1.739007      -1.108940       2.371018                    0.996579       3.464733       9.853778       0.465134       1.313929      -0.703097       0.008760      -0.032097      -0.011884       0.035330      -0.001197      -0.002351       0.011712      -0.002378      -0.033400      -0.017042       0.003975       0.013068              1.811630       1.584437      -0.140611      -0.175161       2.160450       0.238410       1.690004           0.000029
            5              H      -1.147979      -0.015324       9.364333       0.144697       0.967688 0.71488314E+01  0.69646801E+02                                 1.740409                            1.659736      -1.410677       2.233090                    0.992738       3.740088      11.151873       0.435077       1.445021      -0.673787       0.023308       0.027015      -0.001219       0.035701       0.003817      -0.003831       0.000189       0.007150      -0.022279      -0.008516      -0.001131       0.009647              1.778997       1.674028       0.396134      -0.114645       2.121484      -0.065969       1.541479           0.000005
            6              H       3.559660       7.383325       6.358525       0.131131       1.116967 0.84677211E+01  0.83782700E+02                                 1.747257                            1.679886      -0.931237       2.447221                    0.998800       3.346253       9.210744       0.495329       1.249753      -0.717705      -0.030422       0.022291       0.004099       0.037937      -0.011251       0.005193       0.007270       0.021251      -0.010437      -0.018759       0.001350       0.017409              1.760567       1.798453      -0.347660      -0.286989       1.705539       0.215892       1.777709           0.000034
            7              H       3.449679       6.515014       4.264755       0.114110       1.121045 0.83861723E+01  0.82009689E+02                                 1.683856                            1.619645      -0.872455       2.466377                    0.999013       3.276346       8.697609       0.533946       1.173025      -0.735972      -0.032677       0.008788      -0.020188       0.039403      -0.011245       0.003725       0.005026       0.018593      -0.007234      -0.016136       0.000251       0.015885              1.685222       1.849452      -0.094149       0.365813       1.414628      -0.025270       1.791586           0.000046
            8              H      -2.244131       4.881532       4.719095       0.113471       1.187940 0.89370669E+01  0.89388479E+02                                 1.789838                            1.701105      -1.112142       2.352901                    0.996500       3.467639       9.513391       0.504337       1.214223      -0.724830       0.031629      -0.021139      -0.012698       0.040106      -0.007822       0.001712       0.004807       0.026929      -0.002366      -0.016794       0.000818       0.015976              1.819390       1.921447      -0.460487      -0.214816       1.834325       0.204322       1.702399           0.000027
            9              H      -2.143392       5.717568       6.886724       0.148118       1.025769 0.73153398E+01  0.69839161E+02                                 1.655197                            1.564124      -0.907135       2.474968                    0.999120       3.189711       8.647700       0.511567       1.254120      -0.716486       0.030542      -0.009763       0.021395       0.038547      -0.008953       0.005268       0.006999       0.019928       0.008512      -0.018214       0.005445       0.012768              1.684609       1.903479      -0.219996       0.400123       1.446251      -0.085694       1.704095           0.000024
           10              H       2.917053      -0.079660       0.423006       0.132405       1.029695 0.75808654E+01  0.73688513E+02                                 1.708073                            1.630509      -1.079835       2.380385                    0.997593       3.442081       9.699877       0.479144       1.315101      -0.701628       0.035888      -0.006647      -0.020732       0.041976       0.000680      -0.010303       0.001231       0.015132      -0.003056      -0.008838      -0.005952       0.014790              1.733914       2.086521      -0.055083      -0.327192       1.580101       0.106315       1.535119           0.000028
           11              H       0.433733       2.300828       2.474252       0.136699       1.115512 0.86310469E+01  0.86500682E+02                                 1.799366                            1.739010      -1.108942       2.371017                    0.996579       3.464738       9.853796       0.465134       1.313929      -0.703097      -0.008760       0.032097       0.011884       0.035330      -0.001197      -0.002351       0.011712      -0.002378      -0.033399      -0.017042       0.003975       0.013068              1.811633       1.584440      -0.140611      -0.175161       2.160454       0.238410       1.690007           0.000029
           12              H       5.269579       7.657439       1.826313       0.144697       0.967689 0.71488366E+01  0.69646861E+02                                 1.740409                            1.659736      -1.410676       2.233091                    0.992738       3.740089      11.151875       0.435077       1.445020      -0.673787      -0.023308      -0.027015       0.001219       0.035701       0.003817      -0.003831       0.000189       0.007150      -0.022279      -0.008515      -0.001131       0.009647              1.778997       1.674028       0.396134      -0.114645       2.121484      -0.065969       1.541479           0.000005
           13              H       0.561940       0.258790       4.832121       0.131131       1.116966 0.84677047E+01  0.83782494E+02                                 1.747255                            1.679884      -0.931236       2.447222                    0.998800       3.346249       9.210729       0.495330       1.249753      -0.717705       0.030422      -0.022291      -0.004099       0.037937      -0.011251       0.005193       0.007270       0.021251      -0.010437      -0.018759       0.001350       0.017409              1.760565       1.798452      -0.347660      -0.286988       1.705537       0.215892       1.777707           0.000034
           14              H       0.671921       1.127101       6.925891       0.114110       1.121043 0.83861547E+01  0.82009460E+02                                 1.683853                            1.619642      -0.872454       2.466377                    0.999013       3.276343       8.697593       0.533947       1.173023      -0.735972       0.032677      -0.008788       0.020188       0.039403      -0.011245       0.003725       0.005026       0.018593      -0.007234      -0.016136       0.000251       0.015885              1.685219       1.849448      -0.094149       0.365812       1.414625      -0.025270       1.791583           0.000046
           15              H       6.365731       2.760583       6.471551       0.113471       1.187939 0.89370584E+01  0.89388369E+02                                 1.789837                            1.701104      -1.112142       2.352901                    0.996500       3.467637       9.513383       0.504337       1.214223      -0.724830      -0.031629       0.021139       0.012698       0.040106      -0.007822       0.001712       0.004807       0.026929      -0.002366      -0.016794       0.000818       0.015976              1.819389       1.921446      -0.460487      -0.214816       1.834324       0.204322       1.702398           0.000027
           16              H       6.264992       1.924547       4.303922       0.148118       1.025768 0.73153320E+01  0.69839068E+02                                 1.655196                            1.564123      -0.907135       2.474968                    0.999120       3.189709       8.647693       0.511567       1.254120      -0.716486      -0.030543       0.009763      -0.021395       0.038547      -0.008953       0.005268       0.006999       0.019928       0.008512      -0.018214       0.005445       0.012769              1.684608       1.903478      -0.219996       0.400122       1.446251      -0.085694       1.704094           0.000024
           17              C       6.113050       0.777957      10.817997       0.674327      22.373243 0.22955027E+03  0.46942102E+04                                 7.499289                            5.509355      -0.300061       1.973417                    0.998953      22.019271      63.065457       0.604041       0.495855      -0.998376      -0.007691       0.059063       0.051702       0.078872       0.007837       0.013615      -0.064676       0.024892       0.291417      -0.086938      -0.033946       0.120884              8.873853       9.506254      -0.364700      -2.107086      11.246529       2.319208       5.868775           0.000016
           18              C       6.421755      -0.548504      10.189083      -0.008091      35.721173 0.43591520E+03  0.10216734E+05                                 9.475618                            6.982821      -0.094354       1.979012                    0.999094      27.289751      77.376824       0.623024       0.419460      -1.066267       0.024166      -0.048378      -0.020113       0.057697       0.013012      -0.006700      -0.008467       0.032792      -0.009618      -0.021387      -0.004119       0.025505             11.519420       9.792222      -0.062576      -3.103571      16.456002       3.678376       8.310036           0.000001
           19              C       2.010306       7.593463      10.320014      -0.141131      33.673239 0.45294126E+03  0.10816516E+05                                 9.212579                            7.230555      -0.088533       1.942526                    0.999392      30.160029      88.939886       0.592554       0.432845      -1.048287       0.017699      -0.002114      -0.004147       0.018301      -0.017185      -0.000131      -0.010594       0.052718       0.105571      -0.050279       0.013513       0.036766             10.479838       9.444728       2.047062      -1.607758      15.586141       2.023796       6.408644           0.000065
           20              C       2.315802       6.349576       9.785101       0.010708      36.043854 0.42094306E+03  0.97552253E+04                                 9.468873                            6.828712      -0.034598       2.004965                    0.999063      26.672407      74.580895       0.636219       0.415418      -1.071566       0.039305       0.028882      -0.009107       0.049618      -0.018744       0.017456      -0.003651       0.016103       0.013552      -0.024557      -0.004962       0.029518             11.583051      12.396012       4.247203      -3.342097      15.169631       0.164959       7.183509           0.000006
           21              C       3.476092       6.177402       9.063304      -0.233413      33.267244 0.48018806E+03  0.11632168E+05                                 9.066853                            7.389922      -0.110241       1.926654                    0.998696      31.247519      92.710648       0.592867       0.426481      -1.052512      -0.025618      -0.017244       0.019504       0.036524      -0.038086       0.031234       0.014649      -0.001829       0.035445      -0.059246       0.018960       0.040286             10.050226      11.218538       1.880610      -4.407932      10.277022      -0.279785       8.655118           0.000027
           22              C       4.321402       7.243785       8.855158       0.282284      31.081538 0.36050915E+03  0.80979198E+04                                 8.865496                            6.534355      -0.001523       2.027450                    0.999565      24.847273      70.104689       0.613944       0.444141      -1.045900       0.068798      -0.010208      -0.028402       0.075127      -0.006389      -0.025099       0.005006       0.050294      -0.023693      -0.023153      -0.019616       0.042769             10.728858       9.439040      -0.211389      -5.147095      11.103881       2.764325      11.643652          -0.000022
           23              C       7.580584      -0.718212       9.456096      -0.215722      35.755569 0.49881397E+03  0.12216930E+05                                 9.625970                            7.599628      -0.252517       1.886791                    0.998009      31.325511      93.906901       0.575977       0.434187      -1.046261      -0.015106       0.017981       0.029745       0.037898       0.014752       0.022992      -0.029013       0.026046       0.011542      -0.047388       0.014501       0.032887             11.074464       9.482556      -0.736396      -3.822814      13.696999       3.660896      10.043837           0.000015
           24              C       1.380783       5.201794      10.036890       0.653406      23.751203 0.23990029E+03  0.49216575E+04                                 7.691121                            5.539586      -0.111996       2.033871                    0.999419      21.691029      60.657666       0.622401       0.479684      -1.014581      -0.031579      -0.061301      -0.006169       0.069232      -0.029233       0.006303       0.068206      -0.023575       0.355204      -0.101105      -0.041820       0.142926              9.338268      12.013814       3.001423       0.097109      11.269832      -1.724154       4.731157           0.000019
           25              C      -3.952316       6.606186       6.840842       0.283851      30.733773 0.36125419E+03  0.80989239E+04                                 8.730722                            6.502037       0.007467       2.026479                    0.999762      24.835864      69.445039       0.622550       0.438851      -1.051617       0.011488       0.026837       0.060773       0.067421       0.001822       0.008138       0.024019      -0.002304       0.139651      -0.029800      -0.025186       0.054986             10.427357       8.815564      -3.072019      -2.016895       7.148367       3.456450      15.318139          -0.000012
           26              C       4.260506       6.863938       6.033996      -0.231653      33.129051 0.46601831E+03  0.11165831E+05                                 8.916472                            7.193760       0.063276       1.979738                    0.999515      30.786204      89.817298       0.613872       0.416428      -1.062493      -0.014566       0.001962      -0.043606       0.046016      -0.026490      -0.008460       0.005470       0.016719      -0.068924      -0.024600      -0.016250       0.040850              9.854266       7.422567      -1.767408       0.053235       6.940830       2.796784      15.199401           0.000010
           27              C       4.206316       6.354341       4.781763      -0.072293      30.898225 0.40451269E+03  0.93745984E+04                                 8.621473                            6.783175      -0.018167       1.971668                    0.999629      28.910735      83.515982       0.619613       0.426545      -1.053949       0.020174       0.007457       0.018276       0.028224      -0.005767       0.012014      -0.008879       0.013196      -0.047109      -0.021866      -0.000305       0.022171              9.604239       7.551228      -1.925834      -0.513788       7.197309       3.582643      14.064178           0.000033
           28              C       5.244707       5.595412       4.235660      -0.054608      37.121762 0.45137250E+03  0.10631059E+05                                 9.605768                            7.043702       0.080700       2.030692                    0.999320      27.479968      77.143143       0.630909       0.412191      -1.075019      -0.006798       0.017649       0.035535       0.040254      -0.017510       0.011701      -0.001307       0.009345      -0.002320      -0.019976      -0.002982       0.022958             11.452321       8.353353      -2.106914       0.665808       8.048857       4.406525      17.954753           0.000002
           29              C      -2.958687       5.372874       5.053696      -0.085977      31.899813 0.43596776E+03  0.10283670E+05                                 8.794232                            7.029269      -0.053083       1.951791                    0.999555      29.520466      85.738599       0.610963       0.425008      -1.056012      -0.016428       0.005337       0.027799       0.032728      -0.011084      -0.006977      -0.000973       0.008324      -0.034964      -0.015008      -0.003575       0.018583              9.761183       8.249371      -2.279989       1.185693       7.154222       2.329073      13.879957           0.000020
           30              C      -2.891745       5.875349       6.357406      -0.212796      34.236868 0.44561312E+03  0.10535356E+05                                 9.091725                            7.010496       0.103498       2.002437                    0.999405      29.951529      86.192279       0.626389       0.413591      -1.066606       0.017525      -0.028852      -0.025170       0.042108      -0.001680       0.028156      -0.002474       0.003669       0.018149      -0.025965      -0.005098       0.031062             10.352662       9.573538      -3.339502      -0.664147       7.937718       3.181025      13.546730           0.000030
           31              C       5.180625       4.992503       2.900615       0.592192      23.139942 0.25646049E+03  0.53542240E+04                                 7.508771                            5.682962      -0.072955       2.022630                    0.999682      22.826388      64.562050       0.621255       0.472237      -1.017741      -0.010068      -0.024136      -0.038914       0.046885       0.049387      -0.025424      -0.066000      -0.017166      -0.226635      -0.104537      -0.007726       0.112263              8.763611       6.636724      -1.367943       0.971318       6.799798       2.841256      12.854310          -0.000003
           32              C      -1.991450       6.864158       0.372649       0.674327      22.373250 0.22955036E+03  0.46942125E+04                                 7.499290                            5.509355      -0.300060       1.973417                    0.998953      22.019276      63.065471       0.604041       0.495855      -0.998376       0.007691      -0.059064      -0.051702       0.078872       0.007837       0.013615      -0.064676       0.024892       0.291417      -0.086938      -0.033946       0.120884              8.873854       9.506255      -0.364700      -2.107086      11.246531       2.319208       5.868776           0.000016
           33              C      -2.300155       8.190619       1.001563      -0.008091      35.721172 0.43591519E+03  0.10216734E+05                                 9.475617                            6.982820      -0.094354       1.979012                    0.999094      27.289750      77.376818       0.623024       0.419460      -1.066267      -0.024166       0.048378       0.020114       0.057697       0.013012      -0.006700      -0.008467       0.032792      -0.009619      -0.021387      -0.004119       0.025505             11.519419       9.792221      -0.062575      -3.103571      16.456002       3.678375       8.310035           0.000001
           34              C       2.111294       0.048652       0.870632      -0.141131      33.673241 0.45294127E+03  0.10816516E+05                                 9.212579                            7.230555      -0.088533       1.942526                    0.999392      30.160030      88.939887       0.592554       0.432845      -1.048287      -0.017699       0.002114       0.004147       0.018301      -0.017186      -0.000131      -0.010594       0.052718       0.105571      -0.050279       0.013513       0.036766             10.479838       9.444728       2.047062      -1.607758      15.586142       2.023796       6.408644           0.000065
           35              C       1.805798       1.292539       1.405545       0.010708      36.043861 0.42094311E+03  0.97552267E+04                                 9.468874                            6.828713      -0.034599       2.004965                    0.999063      26.672410      74.580907       0.636219       0.415418      -1.071566      -0.039305      -0.028882       0.009107       0.049619      -0.018744       0.017456      -0.003651       0.016102       0.013551      -0.024557      -0.004962       0.029519             11.583053      12.396014       4.247204      -3.342098      15.169633       0.164959       7.183510           0.000006
           36              C       0.645508       1.464713       2.127342      -0.233414      33.267268 0.48018844E+03  0.11632180E+05                                 9.066859                            7.389925      -0.110242       1.926653                    0.998696      31.247539      92.710733       0.592867       0.426481      -1.052512       0.025618       0.017244      -0.019504       0.036524      -0.038086       0.031234       0.014649      -0.001829       0.035445      -0.059246       0.018960       0.040286             10.050232      11.218545       1.880611      -4.407935      10.277029      -0.279785       8.655122           0.000028
           37              C      -0.199802       0.398330       2.335488       0.282284      31.081546 0.36050927E+03  0.80979231E+04                                 8.865498                            6.534356      -0.001524       2.027449                    0.999565      24.847278      70.104707       0.613944       0.444141      -1.045900      -0.068798       0.010208       0.028402       0.075127      -0.006389      -0.025099       0.005006       0.050295      -0.023692      -0.023153      -0.019616       0.042769             10.728859       9.439041      -0.211388      -5.147095      11.103884       2.764324      11.643652          -0.000023
           38              C      -3.458984       8.360327       1.734550      -0.215721      35.755544 0.49881351E+03  0.12216915E+05                                 9.625965                            7.599624      -0.252517       1.886791                    0.998009      31.325496      93.906845       0.575977       0.434187      -1.046261       0.015107      -0.017980      -0.029745       0.037898       0.014753       0.022992      -0.029013       0.026046       0.011542      -0.047388       0.014501       0.032887             11.074458       9.482551      -0.736394      -3.822811      13.696994       3.660893      10.043830           0.000016
           39              C       2.740817       2.440321       1.153756       0.653405      23.751220 0.23990048E+03  0.49216625E+04                                 7.691123                            5.539588      -0.111997       2.033871                    0.999419      21.691041      60.657704       0.622401       0.479684      -1.014581       0.031579       0.061301       0.006169       0.069232      -0.029233       0.006303       0.068206      -0.023575       0.355204      -0.101105      -0.041820       0.142926              9.338271      12.013819       3.001425       0.097109      11.269836      -1.724154       4.731159           0.000019
           40              C      -1.257084       1.035929       4.349804       0.283852      30.733765 0.36125411E+03  0.80989216E+04                                 8.730721                            6.502036       0.007468       2.026479                    0.999762      24.835859      69.445020       0.622550       0.438851      -1.051617      -0.011488      -0.026837      -0.060773       0.067421       0.001822       0.008138       0.024019      -0.002303       0.139651      -0.029800      -0.025186       0.054986             10.427354       8.815562      -3.072018      -2.016895       7.148366       3.456449      15.318135          -0.000012
           41              C      -0.138906       0.778177       5.156650      -0.231651      33.129005 0.46601758E+03  0.11165808E+05                                 8.916461                            7.193752       0.063279       1.979740                    0.999515      30.786173      89.817158       0.613873       0.416428      -1.062493       0.014566      -0.001962       0.043605       0.046016      -0.026490      -0.008460       0.005470       0.016719      -0.068925      -0.024601      -0.016249       0.040850              9.854252       7.422558      -1.767406       0.053235       6.940821       2.796779      15.199377           0.000010
           42              C      -0.084716       1.287774       6.408883      -0.072292      30.898204 0.40451241E+03  0.93745895E+04                                 8.621467                            6.783171      -0.018164       1.971669                    0.999629      28.910721      83.515902       0.619613       0.426545      -1.053949      -0.020174      -0.007457      -0.018276       0.028224      -0.005767       0.012014      -0.008879       0.013197      -0.047108      -0.021866      -0.000305       0.022171              9.604230       7.551222      -1.925832      -0.513788       7.197303       3.582639      14.064165           0.000033
           43              C      -1.123107       2.046703       6.954986      -0.054607      37.121757 0.45137247E+03  0.10631058E+05                                 9.605766                            7.043702       0.080700       2.030692                    0.999320      27.479966      77.143129       0.630909       0.412191      -1.075019       0.006798      -0.017649      -0.035535       0.040254      -0.017510       0.011701      -0.001306       0.009345      -0.002321      -0.019976      -0.002982       0.022958             11.452318       8.353350      -2.106913       0.665809       8.048855       4.406523      17.954749           0.000001
           44              C       7.080287       2.269241       6.136950      -0.085976      31.899793 0.43596744E+03  0.10283660E+05                                 8.794227                            7.029265      -0.053082       1.951792                    0.999555      29.520453      85.738540       0.610964       0.425008      -1.056012       0.016428      -0.005338      -0.027799       0.032728      -0.011084      -0.006977      -0.000973       0.008324      -0.034964      -0.015008      -0.003575       0.018583              9.761178       8.249366      -2.279988       1.185692       7.154218       2.329072      13.879949           0.000019
           45              C       7.013345       1.766766       4.833240      -0.212796      34.236867 0.44561315E+03  0.10535356E+05                                 9.091724                            7.010496       0.103498       2.002437                    0.999405      29.951528      86.192270       0.626389       0.413591      -1.066606      -0.017525       0.028852       0.025170       0.042108      -0.001680       0.028156      -0.002474       0.003669       0.018149      -0.025965      -0.005098       0.031062             10.352661       9.573536      -3.339501      -0.664148       7.937718       3.181025      13.546729           0.000031
           46              C      -1.059025       2.649612       8.290031       0.592193      23.139937 0.25646043E+03  0.53542227E+04                                 7.508770                            5.682962      -0.072956       2.022630                    0.999682      22.826386      64.562045       0.621255       0.472237      -1.017741       0.010068       0.024136       0.038914       0.046885       0.049387      -0.025424      -0.066000      -0.017166      -0.226635      -0.104537      -0.007726       0.112263              8.763609       6.636724      -1.367943       0.971318       6.799797       2.841255      12.854307          -0.000003
           47              O      -2.335289       1.647032      10.833664      -0.689988      48.404038 0.76081625E+03  0.20010567E+05                                10.637475                            8.685176      -0.066703       1.983238                    0.996403      30.857437      85.710695       0.626351       0.371799      -1.125541      -0.042551      -0.088969      -0.034864       0.104602       0.029222       0.016889      -0.051815       0.035745       0.196754      -0.086052       0.000416       0.085636             12.029937      12.605178       6.049901      -0.781059      15.985570      -0.343874       7.499063           0.000016
           48              O       6.660711       2.471243       0.126454      -0.669539      46.826148 0.64538488E+03  0.16246989E+05                                10.365158                            7.895042       0.174285       2.079454                    0.995800      29.485571      79.429522       0.671786       0.362177      -1.135974       0.076043      -0.085282       0.080439       0.139736      -0.003936      -0.023567      -0.038840       0.076147       0.150864      -0.076570       0.006216       0.070354             12.369928      18.151141      -5.062073      -4.900631      10.556581       2.389586       8.402064           0.000036
           49              O       0.130866       5.388012       9.959675      -0.601376      35.620698 0.50405497E+03  0.11879678E+05                                 8.502878                            6.847363       0.651635       2.252884                    0.998604      27.588482      70.946781       0.745039       0.348819      -1.151439       0.009695       0.046547      -0.065749       0.081139      -0.032855       0.020642       0.050487       0.134437       0.080505      -0.109559       0.044262       0.065296              9.892419      16.869230       1.867419       0.611139       7.388808      -0.193637       5.419219           0.000043
           50              O       1.862753       4.081475      10.362538      -0.737189      46.869168 0.73253645E+03  0.19041645E+05                                10.317214                            8.412499       0.128486       2.035316                    0.998279      31.262943      85.686668       0.650397       0.362286      -1.135448      -0.046096       0.067154      -0.049793       0.095467      -0.026385       0.016011       0.020128      -0.105418       0.253046      -0.103320       0.013375       0.089944             11.713589      10.712121      -1.429890       2.338277      16.149025      -3.874375       8.279620           0.000036
           51              O       4.206334       5.305781       2.144128      -0.661326      37.899921 0.63019766E+03  0.15766966E+05                                 8.960874                            7.788054       0.344478       2.123980                    0.997401      29.689214      79.673155       0.678301       0.360921      -1.137216      -0.006904       0.021113       0.070367       0.073790       0.041213       0.041423      -0.066646       0.000650      -0.056490      -0.102998       0.038626       0.064372              9.853440       9.942623       0.300484       4.131488       7.246647       0.266222      12.371050           0.000021
           52              O       6.065932       4.200456       2.480966      -0.617376      35.512386 0.58057495E+03  0.14207562E+05                                 8.515461                            7.442946       0.591467       2.218874                    0.998313      28.632131      75.588837       0.699491       0.357818      -1.141526       0.007052      -0.002830       0.063504       0.063957      -0.006918      -0.065361      -0.003491      -0.074063      -0.201258      -0.108219       0.036925       0.071295              9.228845       8.424058      -3.263833      -1.509015       9.660752       2.199623       9.601725           0.000005
           53              O      -3.841562       7.101803       8.121052      -0.216618      26.926075 0.31026907E+03  0.64976105E+04                                 7.220627                            5.400891       0.536867       2.311005                    0.999090      22.293312      54.602117       0.829597       0.352552      -1.144753      -0.119402      -0.040085      -0.046893       0.134398      -0.033216      -0.082329       0.063854       0.059590       0.245032      -0.094078      -0.058846       0.152924              8.827390       7.254437      -1.220734      -3.901738       5.403853       2.863656      13.823881           0.000012
           54              O       6.456889       5.995083       0.356982      -0.689988      48.404049 0.76081641E+03  0.20010573E+05                                10.637476                            8.685177      -0.066704       1.983238                    0.996403      30.857441      85.710709       0.626351       0.371799      -1.125541       0.042551       0.088969       0.034864       0.104602       0.029222       0.016889      -0.051815       0.035745       0.196754      -0.086052       0.000416       0.085636             12.029939      12.605179       6.049902      -0.781059      15.985573      -0.343874       7.499064           0.000016
           55              O      -2.539111       5.170872      11.064192      -0.669538      46.826141 0.64538477E+03  0.16246985E+05                                10.365156                            7.895040       0.174286       2.079455                    0.995800      29.485571      79.429518       0.671786       0.362177      -1.135974      -0.076043       0.085283      -0.080439       0.139736      -0.003936      -0.023567      -0.038840       0.076147       0.150865      -0.076570       0.006215       0.070355             12.369926      18.151137      -5.062072      -4.900630      10.556579       2.389585       8.402063           0.000036
           56              O       3.990734       2.254103       1.230971      -0.601376      35.620697 0.50405492E+03  0.11879677E+05                                 8.502879                            6.847363       0.651634       2.252884                    0.998604      27.588480      70.946778       0.745039       0.348819      -1.151439      -0.009695      -0.046547       0.065749       0.081139      -0.032855       0.020642       0.050487       0.134437       0.080505      -0.109559       0.044263       0.065296              9.892420      16.869232       1.867419       0.611139       7.388808      -0.193637       5.419219           0.000043
           57              O       2.258847       3.560640       0.828108      -0.737189      46.869208 0.73253720E+03  0.19041670E+05                                10.317222                            8.412505       0.128483       2.035315                    0.998279      31.262953      85.686723       0.650397       0.362287      -1.135448       0.046096      -0.067154       0.049793       0.095467      -0.026385       0.016011       0.020128      -0.105417       0.253045      -0.103319       0.013375       0.089944             11.713598      10.712131      -1.429890       2.338279      16.149038      -3.874379       8.279627           0.000036
           58              O      -0.084734       2.336334       9.046518      -0.661327      37.899945 0.63019818E+03  0.15766982E+05                                 8.960877                            7.788057       0.344477       2.123979                    0.997401      29.689227      79.673199       0.678301       0.360921      -1.137216       0.006904      -0.021113      -0.070367       0.073790       0.041213       0.041423      -0.066646       0.000650      -0.056490      -0.102998       0.038626       0.064372              9.853444       9.942627       0.300484       4.131490       7.246650       0.266221      12.371054           0.000020
           59              O      -1.944332       3.441659       8.709680      -0.617376      35.512392 0.58057509E+03  0.14207566E+05                                 8.515462                            7.442947       0.591468       2.218874                    0.998313      28.632134      75.588849       0.699491       0.357818      -1.141526      -0.007052       0.002830      -0.063504       0.063957      -0.006918      -0.065361      -0.003492      -0.074063      -0.201259      -0.108219       0.036925       0.071295              9.228846       8.424059      -3.263833      -1.509015       9.660753       2.199623       9.601726           0.000006
           60              O       7.963162       0.540312       3.069594      -0.216618      26.926079 0.31026914E+03  0.64976125E+04                                 7.220628                            5.400892       0.536867       2.311005                    0.999090      22.293315      54.602126       0.829597       0.352552      -1.144753       0.119402       0.040085       0.046893       0.134398      -0.033216      -0.082329       0.063854       0.059590       0.245032      -0.094078      -0.058846       0.152924              8.827391       7.254438      -1.220734      -3.901739       5.403853       2.863655      13.823881           0.000012

******************************************************
Auxiliary information for the entire system
The total spin magnetic moment of the unit cell is   0.001347
The total net atomic charge of the unit cell is   0.000000
Accuracy of reproducing the electrostatic potential in the unit cell:
  The inner radius (bohr) =    5.0000
  The outer radius (bohr) =   12.0000
  Valid grid points have density less than (e/(bohr^3)) =    0.0001
  The number of valid grid points were=        26920
  The rms potential error without charges in kcal/mol is=      7.54240
  The rms potential error with partial charges in kcal/mol is=      2.01247
  The RRMSE value at monopole order=      0.26682
  The rms potential error with partial charges and cloud penetration in kcal/mol is=      2.01669
  The RRMSE value at monopole order with cloud penetration is=      0.26738
  The rms potential error with partial charges and atomic dipoles in kcal/mol is=      0.51749
  The RRMSE value at dipole order=      0.06861
  The rms potential error with partial charges, atomic dipoles and cloud penetration in kcal/mol is=      0.50470
  The RRMSE value at dipole order with cloud penetration=      0.06691

******************************************************
The electron densities and ab initio electrostatic potential were computed in VASP using the PBE functional and
projector augmented wave method. See the main text of the journal article for a description of computational details.
The atomic charges, dipoles, and quadrupoles were computed with the DDEC6 method as described in
(a) T. A. Manz and N. Gabaldon Limas, RSC Adv. 6 (2016) 47771-47801 DOI: 10.1039/c6ra04656h
(b) N. Gabaldon Limas and T. A. Manz, RSC Adv. 8 (2018) 2678-2707 DOI: 10.1039/c7ra11829e.
For each atom in the material, the electron cloud parameters were fit to the spherically averaged atom-in-material
electron density using radial positions for which this density was between 10^-4 and 10^-2 electrons per cubic bohr.
The polarizabilities, dispersion coefficients, and quantum Drude oscillator (QDO) parameters were fit using the MCLF method.
The magnetic structure of the system was optimized in VASP from the default ferromagnetic initial guess using spin polarization.
The atomic spin moments (ASMs) were computed on this optimized magnetic structure using the DDEC6 partition as inputs
to the method of T. A. Manz and D. S. Sholl, J. Chem. Theory Comput. 7 (2011) 4146-4164 DOI: 10.1021/ct200539n.
The RMSE and RRMSE were computed using a uniform grid with Ewald summation.
