# Supplementary material for: A collection of forcefield precursors for metal–organic frameworks
Source: RSC Adv. 2019 Nov 13;9(63):36492–507. doi: 10.1039/c9ra07327b (PMC9075174; doi:10.1039/c9ra07327b)
Supplement: RA-009-C9RA07327B-s3893 [file RA-009-C9RA07327B-s3893.xyz]

   60
jmolscript: load "" {1 1 1} spacegroup "x,y,z" unitcell [{      9.341000     0.000000     0.000000 }, {     -3.558041     9.145234     0.000000 }, {     -1.799658    -1.605663    11.136835 }]
Dy     0.431123     4.139119     0.141549     2.069467
Dy     3.552178     3.400452    10.995286     2.069469
H      2.382019     4.876199     4.694176     0.112484
H      2.412006     5.658757     6.878109     0.148227
H     -1.216349     7.292431     6.311244     0.132412
H     -1.273650     6.464524     4.200814     0.112868
H     -1.092609     5.244490     8.647752     0.138299
H     -0.065520    -1.553374    10.698044     0.135733
H      3.413070    -0.059356     9.323758     0.148097
H      1.601282     2.663372     6.442659     0.112484
H      1.571295     1.880814     4.258726     0.148226
H      5.199650     0.247140     4.825591     0.132412
H      5.256951     1.075047     6.936021     0.112868
H      5.075910     2.295081     2.489083     0.138299
H      7.606862    -0.052289     0.438791     0.135733
H      0.570231     7.598927     1.813077     0.148097
C      0.475738     4.969413     2.848802     0.591619
C      0.523705     5.536332     4.194132    -0.056693
C      1.645409     5.337740     5.026054    -0.079045
C      1.675112     5.818506     6.334632    -0.216500
C      0.603669     6.528524     6.807947     0.289312
C     -0.504403     6.787217     5.990504    -0.234825
C     -0.529216     6.294653     4.732041    -0.072588
C     -0.490798     7.157268     8.828169     0.281621
C     -1.315718     6.073473     9.006358    -0.231710
C     -2.485992     6.237061     9.730253     0.012789
C     -2.812100     7.473133    10.259252    -0.141326
C      1.625294    -0.609893    10.135634    -0.010833
C      2.812385    -0.763260     9.410626    -0.213395
C     -3.394467     5.065640     9.989741     0.659618
C      1.311737     0.706692    10.784911     0.677120
C      3.507563     2.570158     8.288033     0.591620
C      3.459596     2.003239     6.942703    -0.056693
C      2.337892     2.201831     6.110781    -0.079044
C      2.308189     1.721065     4.802203    -0.216499
C      3.379632     1.011047     4.328888     0.289312
C      4.487704     0.752354     5.146331    -0.234824
C      4.512517     1.244918     6.404794    -0.072587
C      4.474099     0.382303     2.308666     0.281621
C      5.299019     1.466098     2.130477    -0.231710
C      6.469293     1.302510     1.406582     0.012788
C      6.795401     0.066438     0.877583    -0.141325
C      2.358007     8.149464     1.001201    -0.010834
C      1.170916     8.302831     1.726209    -0.213395
C      7.377768     2.473931     1.147094     0.659618
C      2.671564     6.832879     0.351924     0.677120
O      1.381370     4.177080     2.438967    -0.629820
O     -0.464523     5.281657     2.065883    -0.660182
O     -2.881409     3.960958    10.293777    -0.744928
O      4.703131     5.238122     9.935171    -0.608188
O      2.186293     1.593522    10.799389    -0.704581
O      1.948983     2.444332     0.109141    -0.678858
O      0.700185     7.017556     8.090911    -0.226197
O      2.601931     3.362491     8.697868    -0.629820
O      4.447824     2.257914     9.070952    -0.660183
O      6.864710     3.578613     0.843058    -0.744928
O     -0.719830     2.301449     1.201664    -0.608188
O      1.797008     5.946049     0.337446    -0.704581
O      2.034318     5.095239    11.027694    -0.678858
O      3.283116     0.522015     3.045924    -0.226197

The following XYZ coordinates are in angstroms. Other properties are in atomic units.
The sperically averaged electron density of each atom fit to a function of the form exp(a - br)
eigen_1, eigen_2 and eigen_3 are the three eigenvalues of traceless quadrupole moment tensor
  atom number  atomic symbol              X              Y              Z     net charge C6 coefficient C8 coefficient C10 coefficient fluctuating dipole atomic polarizability isotropic forcefield polarizability              a              b squared Pearson coefficient          <r^3>          <r^4>         wp_QDO          m_QDO          q_QDO       dipole_x       dipole_y       dipole_z         dipole            Qxy            Qxz            Qyz     Q(x^2-y^2)  Q(3z^2 - R^2)        eigen_1        eigen_2        eigen_3 static polarizability      alpha(xx)      alpha(xy)      alpha(xz)      alpha(yy)      alpha(yz)      alpha(zz) atomic spin moment
            1             Dy       0.431123       4.139119       0.141549       2.069467     101.036596 0.21348845E+04  0.66501748E+05                                14.306841                           12.404544       2.274069       2.475589                    0.999831      71.187778     161.033164       0.727493       0.270283      -1.332075      -0.013483       0.011514      -0.004747       0.018355       0.054319       0.032438       0.035600       0.028468       0.139100      -0.079994      -0.007814       0.087808             16.235325      17.357304       0.148224       0.570189      18.680730      -0.091865      12.667940           0.000032
            2             Dy       3.552178       3.400452      10.995286       2.069469     101.036338 0.21348779E+04  0.66501487E+05                                14.306811                           12.404520       2.274069       2.475589                    0.999831      71.187759     161.033029       0.727494       0.270283      -1.332075       0.013484      -0.011514       0.004747       0.018355       0.054319       0.032438       0.035600       0.028469       0.139100      -0.079994      -0.007814       0.087808             16.235289      17.357263       0.148222       0.570188      18.680688      -0.091864      12.667915           0.000034
            3              H       2.382019       4.876199       4.694176       0.112484       1.198510 0.90478493E+01  0.90762072E+02                                 1.800893                            1.712160      -1.091998       2.361233                    0.996658       3.469588       9.528028       0.502542       1.214995      -0.724823       0.032847      -0.019740      -0.012949       0.040451      -0.007729       0.001625       0.004627       0.028347      -0.001342      -0.017334       0.000955       0.016379              1.828695       1.967309      -0.453622      -0.229487       1.805375       0.196282       1.713400           0.000010
            4              H       2.412006       5.658757       6.878109       0.148227       1.020266 0.72635928E+01  0.69212314E+02                                 1.647265                            1.556842      -0.906606       2.473887                    0.999108       3.189638       8.635197       0.513695       1.251321      -0.716988       0.029767      -0.010083       0.022004       0.038366      -0.008994       0.005340       0.006216       0.020399       0.010727      -0.018150       0.005256       0.012895              1.676716       1.879111      -0.219375       0.400776       1.436681      -0.090534       1.714355           0.000010
            5              H      -1.216349       7.292431       6.311244       0.132412       1.107538 0.83801865E+01  0.82707850E+02                                 1.738043                            1.671864      -0.930162       2.448985                    0.998810       3.332626       9.163986       0.496174       1.250775      -0.717503      -0.030520       0.021012       0.003548       0.037223      -0.011149       0.004925       0.006853       0.021486      -0.008686      -0.018427       0.001305       0.017123              1.750064       1.807057      -0.341587      -0.291116       1.677833       0.206330       1.765303           0.000009
            6              H      -1.273650       6.464524       4.200814       0.112868       1.137472 0.85644083E+01  0.84342719E+02                                 1.713603                            1.647398      -0.878699       2.463630                    0.998963       3.308962       8.865978       0.523389       1.188314      -0.732301      -0.031944       0.009721      -0.021032       0.039462      -0.011773       0.003591       0.004896       0.018313      -0.006338      -0.016369       0.000330       0.016039              1.715490       1.864018      -0.098607       0.377274       1.437718      -0.032277       1.844733           0.000022
            7              H      -1.092609       5.244490       8.647752       0.138299       1.145634 0.89231061E+01  0.90316945E+02                                 1.842828                            1.777108      -1.159431       2.348787                    0.995735       3.515807      10.100455       0.455942       1.327220      -0.700226       0.008919      -0.032011      -0.013327       0.035803      -0.001214      -0.002110       0.013189      -0.000791      -0.032432      -0.018160       0.004571       0.013590              1.856977       1.623329      -0.149932      -0.189695       2.210118       0.252972       1.737484           0.000012
            8              H      -0.065520      -1.553374      10.698044       0.135733       1.010688 0.74164168E+01  0.71784131E+02                                 1.697057                            1.620855      -1.070995       2.388206                    0.997750       3.415614       9.643539       0.476372       1.328390      -0.699006      -0.035830       0.006084       0.019741       0.041358       0.000341      -0.010070       0.001362       0.016126      -0.003704      -0.008814      -0.006142       0.014955              1.722262       2.077125      -0.048639      -0.317685       1.572634       0.099882       1.517028           0.000011
            9              H       3.413070      -0.059356       9.323758       0.148097       0.949010 0.69558269E+01  0.67361757E+02                                 1.723534                            1.641654      -1.412520       2.234338                    0.992824       3.720602      11.091426       0.435307       1.452934      -0.672294       0.023580       0.027236      -0.001322       0.036049       0.003576      -0.003650       0.000459       0.007378      -0.022197      -0.008455      -0.001005       0.009460              1.763403       1.653279       0.395578      -0.109338       2.115788      -0.063677       1.521141          -0.000001
           10              H       1.601282       2.663372       6.442659       0.112484       1.198513 0.90478722E+01  0.90762369E+02                                 1.800896                            1.712162      -1.091999       2.361232                    0.996658       3.469592       9.528046       0.502542       1.214996      -0.724823      -0.032847       0.019740       0.012949       0.040451      -0.007729       0.001625       0.004627       0.028347      -0.001342      -0.017334       0.000955       0.016379              1.828698       1.967313      -0.453623      -0.229488       1.805379       0.196283       1.713403           0.000010
           11              H       1.571295       1.880814       4.258726       0.148226       1.020266 0.72635965E+01  0.69212358E+02                                 1.647265                            1.556842      -0.906605       2.473887                    0.999108       3.189639       8.635200       0.513695       1.251321      -0.716988      -0.029767       0.010083      -0.022004       0.038366      -0.008994       0.005340       0.006216       0.020399       0.010726      -0.018150       0.005256       0.012895              1.676716       1.879112      -0.219375       0.400776       1.436682      -0.090534       1.714356           0.000010
           12              H       5.199650       0.247140       4.825591       0.132412       1.107538 0.83801850E+01  0.82707830E+02                                 1.738042                            1.671863      -0.930161       2.448986                    0.998810       3.332626       9.163985       0.496174       1.250775      -0.717503       0.030520      -0.021012      -0.003548       0.037223      -0.011149       0.004925       0.006853       0.021486      -0.008686      -0.018427       0.001305       0.017123              1.750064       1.807056      -0.341587      -0.291116       1.677832       0.206330       1.765303           0.000008
           13              H       5.256951       1.075047       6.936021       0.112868       1.137475 0.85644358E+01  0.84343067E+02                                 1.713607                            1.647402      -0.878701       2.463629                    0.998963       3.308967       8.865999       0.523388       1.188315      -0.732301       0.031944      -0.009721       0.021032       0.039462      -0.011773       0.003591       0.004896       0.018313      -0.006338      -0.016369       0.000330       0.016039              1.715493       1.864022      -0.098607       0.377275       1.437721      -0.032277       1.844737           0.000022
           14              H       5.075910       2.295081       2.489083       0.138299       1.145636 0.89231225E+01  0.90317156E+02                                 1.842830                            1.777110      -1.159432       2.348787                    0.995735       3.515810      10.100468       0.455942       1.327221      -0.700226      -0.008919       0.032011       0.013327       0.035803      -0.001214      -0.002110       0.013189      -0.000791      -0.032432      -0.018160       0.004571       0.013590              1.856979       1.623330      -0.149932      -0.189695       2.210120       0.252972       1.737486           0.000012
           15              H       7.606862      -0.052289       0.438791       0.135733       1.010689 0.74164190E+01  0.71784153E+02                                 1.697057                            1.620855      -1.070995       2.388205                    0.997750       3.415614       9.643537       0.476372       1.328390      -0.699006       0.035830      -0.006084      -0.019741       0.041358       0.000341      -0.010070       0.001361       0.016126      -0.003704      -0.008814      -0.006142       0.014955              1.722262       2.077125      -0.048639      -0.317685       1.572633       0.099882       1.517028           0.000011
           16              H       0.570231       7.598927       1.813077       0.148097       0.949010 0.69558250E+01  0.67361730E+02                                 1.723533                            1.641654      -1.412519       2.234338                    0.992824       3.720601      11.091420       0.435307       1.452933      -0.672294      -0.023580      -0.027236       0.001322       0.036049       0.003576      -0.003650       0.000459       0.007378      -0.022197      -0.008455      -0.001005       0.009460              1.763402       1.653279       0.395578      -0.109338       2.115787      -0.063677       1.521141          -0.000001
           17              C       0.475738       4.969413       2.848802       0.591619      23.176954 0.25522468E+03  0.53252372E+04                                 7.523538                            5.672111      -0.077820       2.021286                    0.999629      22.849504      64.736845       0.621000       0.472714      -1.016865      -0.009671      -0.022778      -0.039530       0.046637       0.050989      -0.023694      -0.063939      -0.015643      -0.243035      -0.107337      -0.006266       0.113602              8.811737       6.594003      -1.350376       0.962143       6.693288       2.718686      13.147920          -0.000029
           18              C       0.523705       5.536332       4.194132      -0.056693      37.287183 0.45207163E+03  0.10650300E+05                                 9.632426                            7.048149       0.085201       2.032187                    0.999305      27.480467      77.122747       0.630924       0.412073      -1.075231      -0.004929       0.014934       0.035711       0.039020      -0.020670       0.008523       0.002284       0.009425      -0.002079      -0.023160       0.000384       0.022777             11.509582       8.345781      -2.068807       0.613440       7.879726       4.313267      18.303239          -0.000009
           19              C       1.645409       5.337740       5.026054      -0.079045      31.614960 0.42980801E+03  0.10101372E+05                                 8.736080                            6.973907      -0.048325       1.955504                    0.999547      29.333003      85.011088       0.614174       0.424335      -1.056535      -0.017743       0.005516       0.027107       0.032864      -0.011204      -0.006906      -0.000274       0.010074      -0.034861      -0.014558      -0.004595       0.019153              9.704984       8.235185      -2.224072       1.019596       6.908455       2.248191      13.971312          -0.000002
           20              C       1.675112       5.818506       6.334632      -0.216500      34.247080 0.44364738E+03  0.10480802E+05                                 9.100732                            7.001248       0.088991       1.998101                    0.999415      29.957772      86.271325       0.625756       0.414328      -1.065774       0.018799      -0.029138      -0.025364       0.042962      -0.001171       0.027487      -0.003643       0.002074       0.019158      -0.025805      -0.004488       0.030293             10.371691       9.601878      -3.353914      -0.809420       7.790430       3.075079      13.722765           0.000014
           21              C       0.603669       6.528524       6.807947       0.289312      30.438020 0.35752198E+03  0.79979936E+04                                 8.683003                            6.474009       0.001675       2.025357                    0.999757      24.774685      69.299048       0.622806       0.439618      -1.050696       0.011215       0.026204       0.059902       0.066338       0.001028       0.006242       0.021203      -0.002553       0.139542      -0.028177      -0.024879       0.053055             10.348528       8.842221      -3.032966      -2.051954       6.980743       3.301031      15.222620          -0.000031
           22              C      -0.504403       6.787217       5.990504      -0.234825      33.102787 0.46537663E+03  0.11147395E+05                                 8.912858                            7.189841       0.062858       1.979976                    0.999486      30.795535      89.852697       0.613864       0.416548      -1.062342      -0.013844       0.003925      -0.041401       0.043830      -0.026023      -0.008297       0.003124       0.015705      -0.068035      -0.024517      -0.015171       0.039688              9.846883       7.468776      -1.774010      -0.059300       6.794668       2.669997      15.277205          -0.000009
           23              C      -0.529216       6.294653       4.732041      -0.072588      30.954932 0.40674898E+03  0.94400509E+04                                 8.630260                            6.797439      -0.017491       1.970855                    0.999619      28.975061      83.780404       0.619531       0.425986      -1.054225       0.020991       0.008397       0.018761       0.029379      -0.007798       0.012719      -0.007808       0.013420      -0.046889      -0.021363      -0.002339       0.023701              9.613040       7.553717      -1.940785      -0.606956       7.073033       3.455063      14.212370           0.000017
           24              C      -0.490798       7.157268       8.828169       0.281621      30.963561 0.36220057E+03  0.81474324E+04                                 8.849151                            6.551672      -0.054673       2.011508                    0.999730      24.918135      70.410617       0.612700       0.444413      -1.045484       0.067884      -0.009958      -0.027820       0.074036      -0.006268      -0.027964       0.005991       0.059178      -0.026522      -0.027475      -0.021264       0.048739             10.662676       9.343677      -0.132287      -4.963013      11.350794       2.700491      11.293558          -0.000034
           25              C      -1.315718       6.073473       9.006358      -0.231710      33.324096 0.48198525E+03  0.11689284E+05                                 9.080411                            7.401917      -0.130293       1.920261                    0.998683      31.298147      92.984235       0.592469       0.426271      -1.052401      -0.024418      -0.020142       0.016750       0.035812      -0.036945       0.030822       0.014636       0.006143       0.039705      -0.058097       0.017281       0.040816             10.059886      11.143667       1.895990      -4.337387      10.430330      -0.234323       8.605660           0.000004
           26              C      -2.485992       6.237061       9.730253       0.012789      36.010444 0.42202863E+03  0.97866059E+04                                 9.472494                            6.840556      -0.027692       2.007319                    0.999063      26.656305      74.557672       0.635249       0.415788      -1.071336       0.037651       0.032136      -0.008003       0.050144      -0.018500       0.017974      -0.002647       0.023046       0.015211      -0.025996      -0.004822       0.030817             11.583651      12.227933       4.154230      -3.321981      15.369028       0.114875       7.153993          -0.000004
           27              C      -2.812100       7.473133      10.259252      -0.141326      33.662879 0.45166640E+03  0.10780788E+05                                 9.217340                            7.224676      -0.096463       1.941007                    0.999387      30.131556      88.896482       0.592138       0.433361      -1.047749       0.016660       0.000060      -0.003876       0.017105      -0.016063       0.001529      -0.011995       0.052866       0.104714      -0.049853       0.012569       0.037284             10.493710       9.398936       1.951924      -1.583201      15.724369       2.021709       6.357826           0.000041
           28              C       1.625294      -0.609893      10.135634      -0.010833      36.194752 0.44422695E+03  0.10458654E+05                                 9.564345                            7.049803      -0.078157       1.982827                    0.999134      27.410703      77.842766       0.620090       0.419547      -1.066433       0.023325      -0.047819      -0.022965       0.057949       0.012271      -0.008733      -0.010445       0.036654      -0.018715      -0.022913      -0.006072       0.028985             11.636167       9.899949      -0.136677      -3.121452      16.698415       3.713245       8.310137          -0.000019
           29              C       2.812385      -0.763260       9.410626      -0.213395      35.732119 0.50071191E+03  0.12275274E+05                                 9.633933                            7.623715      -0.272699       1.881908                    0.997812      31.298318      93.876025       0.573966       0.435288      -1.045581      -0.015068       0.022070       0.029290       0.039649       0.012287       0.021924      -0.026721       0.028579       0.014089      -0.044071       0.011565       0.032507             11.058965       9.507914      -0.670739      -3.760717      13.798938       3.548994       9.870044           0.000003
           30              C      -3.394467       5.065640       9.989741       0.659618      23.352616 0.23537218E+03  0.48147587E+04                                 7.638022                            5.511194      -0.144544       2.025119                    0.999259      21.685530      60.923278       0.618756       0.483913      -1.010475      -0.033332      -0.063323      -0.005517       0.071772      -0.025342       0.011025       0.067062      -0.024249       0.366433      -0.100216      -0.045102       0.145319              9.253286      11.880596       2.846814       0.130236      11.187398      -1.675251       4.691865          -0.000009
           31              C       1.311737       0.706692      10.784911       0.677120      22.580086 0.23253320E+03  0.47782570E+04                                 7.580153                            5.570008      -0.338161       1.960275                    0.998771      22.209464      64.099791       0.595749       0.500332      -0.994536      -0.008046       0.058994       0.053836       0.080270       0.011255       0.010012      -0.064536       0.023439       0.298380      -0.088030      -0.034320       0.122350              8.970627       9.679820      -0.383396      -2.083236      11.360637       2.311922       5.871426          -0.000020
           32              C       3.507563       2.570158       8.288033       0.591620      23.176945 0.25522456E+03  0.53252344E+04                                 7.523537                            5.672111      -0.077820       2.021286                    0.999629      22.849501      64.736842       0.621000       0.472714      -1.016864       0.009671       0.022779       0.039531       0.046637       0.050989      -0.023694      -0.063939      -0.015643      -0.243036      -0.107337      -0.006266       0.113602              8.811736       6.594003      -1.350376       0.962142       6.693287       2.718686      13.147918          -0.000028
           33              C       3.459596       2.003239       6.942703      -0.056693      37.287208 0.45207196E+03  0.10650310E+05                                 9.632431                            7.048152       0.085200       2.032186                    0.999305      27.480478      77.122794       0.630924       0.412073      -1.075231       0.004929      -0.014934      -0.035711       0.039020      -0.020670       0.008523       0.002284       0.009424      -0.002079      -0.023160       0.000384       0.022776             11.509588       8.345786      -2.068809       0.613440       7.879729       4.313269      18.303249          -0.000010
           34              C       2.337892       2.201831       6.110781      -0.079044      31.614953 0.42980783E+03  0.10101367E+05                                 8.736079                            6.973906      -0.048324       1.955504                    0.999547      29.333000      85.011085       0.614174       0.424335      -1.056535       0.017743      -0.005516      -0.027107       0.032864      -0.011204      -0.006906      -0.000274       0.010074      -0.034861      -0.014558      -0.004595       0.019153              9.704983       8.235186      -2.224073       1.019594       6.908454       2.248191      13.971310          -0.000002
           35              C       2.308189       1.721065       4.802203      -0.216499      34.247080 0.44364734E+03  0.10480801E+05                                 9.100733                            7.001248       0.088991       1.998101                    0.999415      29.957771      86.271328       0.625756       0.414328      -1.065774      -0.018799       0.029138       0.025364       0.042962      -0.001171       0.027487      -0.003643       0.002074       0.019157      -0.025805      -0.004488       0.030293             10.371692       9.601879      -3.353914      -0.809420       7.790430       3.075080      13.722768           0.000014
           36              C       3.379632       1.011047       4.328888       0.289312      30.438049 0.35752236E+03  0.79980041E+04                                 8.683008                            6.474013       0.001673       2.025356                    0.999757      24.774700      69.299103       0.622806       0.439618      -1.050696      -0.011215      -0.026204      -0.059902       0.066338       0.001028       0.006242       0.021203      -0.002553       0.139542      -0.028177      -0.024879       0.053056             10.348535       8.842227      -3.032968      -2.051956       6.980747       3.301033      15.222632          -0.000030
           37              C       4.487704       0.752354       5.146331      -0.234824      33.102788 0.46537660E+03  0.11147394E+05                                 8.912859                            7.189841       0.062859       1.979976                    0.999486      30.795534      89.852699       0.613864       0.416548      -1.062342       0.013844      -0.003925       0.041401       0.043830      -0.026023      -0.008297       0.003124       0.015705      -0.068035      -0.024517      -0.015171       0.039688              9.846885       7.468776      -1.774009      -0.059299       6.794668       2.669997      15.277209          -0.000008
           38              C       4.512517       1.244918       6.404794      -0.072587      30.954934 0.40674897E+03  0.94400513E+04                                 8.630262                            6.797440      -0.017492       1.970855                    0.999619      28.975065      83.780434       0.619530       0.425986      -1.054225      -0.020992      -0.008397      -0.018761       0.029379      -0.007798       0.012719      -0.007808       0.013420      -0.046889      -0.021363      -0.002339       0.023702              9.613042       7.553720      -1.940786      -0.606954       7.073033       3.455063      14.212373           0.000016
           39              C       4.474099       0.382303       2.308666       0.281621      30.963560 0.36220052E+03  0.81474311E+04                                 8.849153                            6.551673      -0.054674       2.011508                    0.999730      24.918134      70.410623       0.612700       0.444413      -1.045484      -0.067884       0.009958       0.027820       0.074036      -0.006268      -0.027964       0.005991       0.059178      -0.026522      -0.027475      -0.021264       0.048739             10.662678       9.343679      -0.132286      -4.963015      11.350796       2.700491      11.293560          -0.000035
           40              C       5.299019       1.466098       2.130477      -0.231710      33.324112 0.48198548E+03  0.11689292E+05                                 9.080415                            7.401920      -0.130296       1.920260                    0.998683      31.298160      92.984299       0.592469       0.426271      -1.052400       0.024418       0.020142      -0.016751       0.035813      -0.036945       0.030821       0.014635       0.006143       0.039706      -0.058097       0.017281       0.040816             10.059891      11.143673       1.895992      -4.337390      10.430335      -0.234324       8.605665           0.000005
           41              C       6.469293       1.302510       1.406582       0.012788      36.010483 0.42202911E+03  0.97866200E+04                                 9.472500                            6.840560      -0.027695       2.007318                    0.999063      26.656323      74.557738       0.635248       0.415788      -1.071336      -0.037652      -0.032136       0.008003       0.050144      -0.018500       0.017974      -0.002647       0.023046       0.015210      -0.025995      -0.004822       0.030817             11.583660      12.227944       4.154235      -3.321984      15.369039       0.114874       7.153998          -0.000005
           42              C       6.795401       0.066438       0.877583      -0.141325      33.662862 0.45166610E+03  0.10780779E+05                                 9.217334                            7.224671      -0.096462       1.941007                    0.999387      30.131549      88.896436       0.592139       0.433361      -1.047750      -0.016660      -0.000060       0.003876       0.017105      -0.016063       0.001529      -0.011995       0.052866       0.104713      -0.049853       0.012569       0.037283             10.493704       9.398931       1.951923      -1.583200      15.724358       2.021707       6.357822           0.000041
           43              C       2.358007       8.149464       1.001201      -0.010834      36.194766 0.44422713E+03  0.10458659E+05                                 9.564348                            7.049805      -0.078159       1.982826                    0.999134      27.410709      77.842785       0.620090       0.419547      -1.066433      -0.023325       0.047819       0.022965       0.057949       0.012270      -0.008733      -0.010445       0.036654      -0.018715      -0.022913      -0.006072       0.028985             11.636170       9.899950      -0.136677      -3.121453      16.698422       3.713247       8.310138          -0.000019
           44              C       1.170916       8.302831       1.726209      -0.213395      35.732113 0.50071180E+03  0.12275270E+05                                 9.633930                            7.623713      -0.272698       1.881908                    0.997812      31.298314      93.875996       0.573966       0.435288      -1.045581       0.015068      -0.022070      -0.029290       0.039649       0.012287       0.021923      -0.026721       0.028580       0.014088      -0.044071       0.011565       0.032507             11.058962       9.507910      -0.670738      -3.760715      13.798935       3.548994       9.870041           0.000003
           45              C       7.377768       2.473931       1.147094       0.659618      23.352625 0.23537227E+03  0.48147614E+04                                 7.638025                            5.511196      -0.144547       2.025118                    0.999259      21.685539      60.923322       0.618755       0.483913      -1.010475       0.033332       0.063323       0.005517       0.071772      -0.025342       0.011025       0.067062      -0.024249       0.366432      -0.100216      -0.045102       0.145318              9.253291      11.880603       2.846818       0.130236      11.187403      -1.675252       4.691868          -0.000008
           46              C       2.671564       6.832879       0.351924       0.677120      22.580084 0.23253317E+03  0.47782562E+04                                 7.580152                            5.570007      -0.338161       1.960275                    0.998771      22.209461      64.099776       0.595750       0.500332      -0.994536       0.008046      -0.058994      -0.053836       0.080270       0.011254       0.010012      -0.064536       0.023439       0.298380      -0.088030      -0.034320       0.122350              8.970626       9.679818      -0.383395      -2.083235      11.360636       2.311922       5.871425          -0.000019
           47              O       1.381370       4.177080       2.438967      -0.629820      36.346360 0.60117776E+03  0.14841067E+05                                 8.665617                            7.584124       0.534068       2.195623                    0.998041      28.945954      76.760999       0.691520       0.358789      -1.140715       0.008764      -0.001624       0.066556       0.067150      -0.010025      -0.065861      -0.001799      -0.072578      -0.221325      -0.112458       0.037381       0.075077              9.395356       8.676506      -3.347063      -1.572612       9.778712       2.131503       9.730850           0.000001
           48              O      -0.464523       5.281657       2.065883      -0.660182      38.894291 0.64385512E+03  0.16216192E+05                                 9.178549                            7.922518       0.271933       2.101863                    0.997311      29.817534      80.623939       0.665236       0.365569      -1.132119      -0.008880       0.021578       0.070584       0.074341       0.047950       0.040327      -0.068123      -0.010338      -0.048309      -0.106095       0.034466       0.071629             10.156222      10.042282       0.355285       4.260405       7.468921       0.201932      12.957463           0.000011
           49              O      -2.881409       3.960958      10.293777      -0.744928      47.566867 0.74583037E+03  0.19507772E+05                                10.476982                            8.540646       0.079807       2.016206                    0.998205      31.624481      87.431746       0.638507       0.366752      -1.130050      -0.060108       0.070033      -0.049143       0.104560      -0.022994       0.024387       0.018178      -0.099466       0.264414      -0.102913       0.008909       0.094003             11.887633      11.020836      -1.708277       2.530738      16.197042      -3.842818       8.445022           0.000025
           50              O       4.703131       5.238122       9.935171      -0.608188      36.657849 0.51526490E+03  0.12217626E+05                                 8.693751                            6.944730       0.624965       2.243399                    0.998520      27.725319      71.644767       0.735933       0.351004      -1.149005       0.014089       0.047170      -0.071134       0.086507      -0.034958       0.021863       0.049896       0.124178       0.085480      -0.106948       0.044802       0.062146             10.169718      17.414117       2.130374       0.571811       7.602872      -0.170793       5.492164           0.000037
           51              O       2.186293       1.593522      10.799389      -0.704581      50.135620 0.79589372E+03  0.21188534E+05                                10.923057                            8.917493      -0.145226       1.950592                    0.996671      31.424312      88.062386       0.614043       0.374681      -1.122408      -0.042360      -0.090589      -0.040788       0.108002       0.030917       0.013069      -0.053117       0.034824       0.205278      -0.087637      -0.000933       0.088570             12.355305      12.910642       6.159969      -0.850272      16.474934      -0.362929       7.680338           0.000007
           52              O       1.948983       2.444332       0.109141      -0.678858      48.045132 0.66339652E+03  0.16843204E+05                                10.611041                            8.055080       0.131661       2.061586                    0.995996      29.883370      81.276690       0.657744       0.366773      -1.130552       0.075054      -0.090793       0.082879       0.144033       0.001024      -0.025056      -0.037291       0.071884       0.141655      -0.071823       0.002528       0.069296             12.702336      18.789462      -5.215682      -4.896763      10.894123       2.400552       8.423424           0.000036
           53              O       0.700185       7.017556       8.090911      -0.226197      27.247306 0.31749991E+03  0.66847854E+04                                 7.278945                            5.463841       0.549444       2.312822                    0.999142      22.424316      54.998971       0.825047       0.352601      -1.145168      -0.117931      -0.039432      -0.049379       0.133794      -0.033269      -0.085897       0.064157       0.064451       0.241837      -0.095938      -0.059784       0.155721              8.888392       7.324771      -1.221663      -3.970934       5.407963       2.818384      13.932443           0.000002
           54              O       2.601931       3.362491       8.697868      -0.629820      36.346388 0.60117833E+03  0.14841084E+05                                 8.665621                            7.584127       0.534068       2.195623                    0.998041      28.945966      76.761039       0.691520       0.358789      -1.140715      -0.008764       0.001624      -0.066556       0.067150      -0.010026      -0.065861      -0.001799      -0.072578      -0.221325      -0.112458       0.037381       0.075077              9.395361       8.676510      -3.347065      -1.572614       9.778717       2.131504       9.730855          -0.000000
           55              O       4.447824       2.257914       9.070952      -0.660183      38.894330 0.64385589E+03  0.16216217E+05                                 9.178556                            7.922524       0.271932       2.101863                    0.997311      29.817544      80.623985       0.665236       0.365569      -1.132119       0.008880      -0.021578      -0.070584       0.074341       0.047951       0.040327      -0.068123      -0.010338      -0.048308      -0.106096       0.034466       0.071630             10.156230      10.042290       0.355286       4.260409       7.468926       0.201932      12.957475           0.000011
           56              O       6.864710       3.578613       0.843058      -0.744928      47.566904 0.74583111E+03  0.19507797E+05                                10.476989                            8.540651       0.079805       2.016206                    0.998205      31.624495      87.431806       0.638507       0.366752      -1.130050       0.060108      -0.070034       0.049143       0.104560      -0.022994       0.024387       0.018178      -0.099466       0.264414      -0.102912       0.008909       0.094003             11.887641      11.020844      -1.708277       2.530740      16.197051      -3.842821       8.445027           0.000025
           57              O      -0.719830       2.301449       1.201664      -0.608188      36.657889 0.51526550E+03  0.12217644E+05                                 8.693758                            6.944735       0.624963       2.243398                    0.998520      27.725329      71.644812       0.735933       0.351004      -1.149005      -0.014089      -0.047171       0.071133       0.086507      -0.034959       0.021863       0.049896       0.124178       0.085479      -0.106948       0.044802       0.062146             10.169728      17.414136       2.130378       0.571811       7.602879      -0.170794       5.492168           0.000037
           58              O       1.797008       5.946049       0.337446      -0.704581      50.135601 0.79589327E+03  0.21188519E+05                                10.923055                            8.917490      -0.145227       1.950592                    0.996671      31.424304      88.062356       0.614043       0.374681      -1.122408       0.042360       0.090589       0.040788       0.108002       0.030917       0.013069      -0.053117       0.034824       0.205278      -0.087637      -0.000932       0.088570             12.355303      12.910638       6.159969      -0.850271      16.474934      -0.362929       7.680336           0.000006
           59              O       2.034318       5.095239      11.027694      -0.678858      48.045121 0.66339645E+03  0.16843201E+05                                10.611038                            8.055079       0.131662       2.061586                    0.995996      29.883375      81.276695       0.657744       0.366773      -1.130552      -0.075055       0.090793      -0.082879       0.144033       0.001024      -0.025055      -0.037291       0.071884       0.141656      -0.071824       0.002528       0.069296             12.702331      18.789454      -5.215679      -4.896760      10.894119       2.400552       8.423422           0.000035
           60              O       3.283116       0.522015       3.045924      -0.226197      27.247307 0.31749991E+03  0.66847853E+04                                 7.278944                            5.463841       0.549444       2.312822                    0.999142      22.424317      54.998973       0.825047       0.352601      -1.145168       0.117931       0.039432       0.049379       0.133794      -0.033269      -0.085897       0.064157       0.064451       0.241837      -0.095937      -0.059784       0.155721              8.888393       7.324771      -1.221663      -3.970935       5.407962       2.818383      13.932444           0.000002

******************************************************
Auxiliary information for the entire system
The total spin magnetic moment of the unit cell is   0.000269
The total net atomic charge of the unit cell is   -0.000002
Accuracy of reproducing the electrostatic potential in the unit cell:
  The inner radius (bohr) =    5.0000
  The outer radius (bohr) =   12.0000
  Valid grid points have density less than (e/(bohr^3)) =    0.0001
  The number of valid grid points were=        26026
  The rms potential error without charges in kcal/mol is=      7.20068
  The rms potential error with partial charges in kcal/mol is=      2.06109
  The RRMSE value at monopole order=      0.28623
  The rms potential error with partial charges and cloud penetration in kcal/mol is=      2.06195
  The RRMSE value at monopole order with cloud penetration is=      0.28635
  The rms potential error with partial charges and atomic dipoles in kcal/mol is=      0.54281
  The RRMSE value at dipole order=      0.07538
  The rms potential error with partial charges, atomic dipoles and cloud penetration in kcal/mol is=      0.52931
  The RRMSE value at dipole order with cloud penetration=      0.07351

******************************************************
The electron densities and ab initio electrostatic potential were computed in VASP using the PBE functional and
projector augmented wave method. See the main text of the journal article for a description of computational details.
The atomic charges, dipoles, and quadrupoles were computed with the DDEC6 method as described in
(a) T. A. Manz and N. Gabaldon Limas, RSC Adv. 6 (2016) 47771-47801 DOI: 10.1039/c6ra04656h
(b) N. Gabaldon Limas and T. A. Manz, RSC Adv. 8 (2018) 2678-2707 DOI: 10.1039/c7ra11829e.
For each atom in the material, the electron cloud parameters were fit to the spherically averaged atom-in-material
electron density using radial positions for which this density was between 10^-4 and 10^-2 electrons per cubic bohr.
The polarizabilities, dispersion coefficients, and quantum Drude oscillator (QDO) parameters were fit using the MCLF method.
The magnetic structure of the system was optimized in VASP from the default ferromagnetic initial guess using spin polarization.
The atomic spin moments (ASMs) were computed on this optimized magnetic structure using the DDEC6 partition as inputs
to the method of T. A. Manz and D. S. Sholl, J. Chem. Theory Comput. 7 (2011) 4146-4164 DOI: 10.1021/ct200539n.
The RMSE and RRMSE were computed using a uniform grid with Ewald summation.
