# Supplementary material for: A collection of forcefield precursors for metal–organic frameworks
Source: RSC Adv. 2019 Nov 13;9(63):36492–507. doi: 10.1039/c9ra07327b (PMC9075174; doi:10.1039/c9ra07327b)
Supplement: RA-009-C9RA07327B-s3894 [file RA-009-C9RA07327B-s3894.xyz]

   60
jmolscript: load "" {1 1 1} spacegroup "x,y,z" unitcell [{      9.349000     0.000000     0.000000 }, {     -3.596008     9.116399     0.000000 }, {     -1.839870    -1.672920    11.103957 }]
Er     5.113819     4.128129     0.125586     2.071355
Er    -1.200697     3.315350    10.978371     2.071351
H      3.350540     6.411912     4.172867     0.112519
H      3.424997     7.244137     6.279288     0.132078
H     -2.313698     5.583002     6.848921     0.147781
H     -2.334063     4.824220     4.672545     0.111391
H     -1.327759    -0.119882     9.297343     0.145483
H      4.584571    -1.640328    10.669792     0.133927
H      3.532382     5.151072     8.626664     0.138767
H      0.562582     1.031567     6.931090     0.112519
H      0.488125     0.199342     4.824669     0.132078
H      6.226820     1.860477     4.255036     0.147782
H      6.247185     2.619259     6.431412     0.111391
H      5.240881     7.563361     1.806614     0.145483
H      2.924559    -0.032592     0.434165     0.133928
H      0.380740     2.292407     2.477293     0.138768
C      5.126297     4.928077     2.809301     0.593090
C      5.158265     5.480325     4.153990    -0.057956
C      4.098087     6.242196     4.700305    -0.072026
C      4.131063     6.731658     5.959494    -0.233567
C      5.230048     6.463748     6.775635     0.286018
C     -3.047545     5.750092     6.302606    -0.210380
C     -3.073459     5.283396     5.001222    -0.081500
C      4.111919     7.079681     8.810990     0.278732
C      7.429371    -0.831172     9.389506    -0.205419
C      6.258801    -0.676447    10.111263    -0.008415
C      1.799431     7.364884    10.227855    -0.132600
C      2.122543     6.124050     9.695975     0.007851
C      3.295340     5.976937     8.984212    -0.221665
C      5.925107     0.624101    10.730864     0.674130
C      1.253635     4.958694     9.958029     0.664395
C     -1.213175     2.515402     8.294656     0.593092
C     -1.245143     1.963154     6.949967    -0.057956
C     -0.184965     1.201283     6.403652    -0.072025
C     -0.217941     0.711821     5.144463    -0.233566
C     -1.316926     0.979731     4.328322     0.286019
C      6.960667     1.693387     4.801351    -0.210382
C      6.986581     2.160083     6.102735    -0.081498
C     -0.198797     0.363798     2.292967     0.278731
C     -3.516249     8.274651     1.714451    -0.205418
C     -2.345679     8.119926     0.992694    -0.008414
C      2.113691     0.078595     0.876102    -0.132601
C      1.790579     1.319429     1.407982     0.007851
C      0.617782     1.466542     2.119745    -0.221664
C     -2.011985     6.819378     0.373093     0.674129
C      2.659487     2.484785     1.145928     0.664396
O      6.028548     4.148272     2.406227    -0.626225
O      4.194491     5.269203     2.027583    -0.660831
O     -0.013648     5.092087     9.925827    -0.615925
O      1.791291     3.841880    10.236738    -0.745965
O      6.591754     2.434520     0.099936    -0.688398
O     -2.555251     1.518519    10.778611    -0.703015
O     -4.030504     6.947932     8.075908    -0.233632
O     -2.115426     3.295207     8.697730    -0.626227
O     -0.281369     2.174276     9.076374    -0.660832
O      3.926770     2.351392     1.178130    -0.615925
O      2.121831     3.601599     0.867219    -0.745965
O     -2.678632     5.008959    11.004021    -0.688396
O      6.468373     5.924960     0.325346    -0.703016
O      7.943626     0.495547     3.028049    -0.233629

The following XYZ coordinates are in angstroms. Other properties are in atomic units.
The sperically averaged electron density of each atom fit to a function of the form exp(a - br)
eigen_1, eigen_2 and eigen_3 are the three eigenvalues of traceless quadrupole moment tensor
  atom number  atomic symbol              X              Y              Z     net charge C6 coefficient C8 coefficient C10 coefficient fluctuating dipole atomic polarizability isotropic forcefield polarizability              a              b squared Pearson coefficient          <r^3>          <r^4>         wp_QDO          m_QDO          q_QDO       dipole_x       dipole_y       dipole_z         dipole            Qxy            Qxz            Qyz     Q(x^2-y^2)  Q(3z^2 - R^2)        eigen_1        eigen_2        eigen_3 static polarizability      alpha(xx)      alpha(xy)      alpha(xz)      alpha(yy)      alpha(yz)      alpha(zz) atomic spin moment
            1             Er       5.113819       4.128129       0.125586       2.071355      92.636294 0.18922842E+04  0.57134660E+05                                13.566193                           11.726417       2.207606       2.482286                    0.999881      67.347572     149.483958       0.744419       0.272506      -1.330723      -0.017080       0.003961      -0.016084       0.023793       0.058506       0.032361       0.032854       0.030390       0.140589      -0.084214      -0.003810       0.088025             15.426010      16.373394      -0.111798       0.519636      17.813185      -0.166316      12.091452           0.000197
            2             Er      -1.200697       3.315350      10.978371       2.071351      92.636557 0.18922911E+04  0.57134927E+05                                13.566225                           11.726444       2.207608       2.482286                    0.999881      67.347605     149.484136       0.744417       0.272506      -1.330723       0.017082      -0.003962       0.016084       0.023795       0.058505       0.032361       0.032854       0.030389       0.140587      -0.084214      -0.003810       0.088024             15.426045      16.373431      -0.111784       0.519639      17.813222      -0.166314      12.091484           0.000195
            3              H       3.350540       6.411912       4.172867       0.112519       1.137892 0.85767993E+01  0.84481518E+02                                 1.712456                            1.647418      -0.869905       2.466847                    0.999074       3.311336       8.868500       0.524030       1.186625      -0.732681      -0.032645       0.009821      -0.021420       0.040261      -0.011361       0.003823       0.005213       0.018510      -0.006143      -0.016440       0.000673       0.015767              1.713506       1.865748      -0.095203       0.376460       1.435597      -0.030217       1.839173           0.000104
            4              H       3.424997       7.244137       6.279288       0.132078       1.108751 0.83912498E+01  0.82872359E+02                                 1.741536                            1.674656      -0.930098       2.449112                    0.998759       3.339411       9.195855       0.494843       1.253302      -0.716899      -0.029755       0.021782       0.004025       0.037095      -0.011193       0.005464       0.006787       0.020842      -0.008901      -0.018423       0.001348       0.017075              1.753796       1.803419      -0.345406      -0.290558       1.691124       0.209482       1.766843           0.000042
            5              H      -2.313698       5.583002       6.848921       0.147781       1.029348 0.73348820E+01  0.70100531E+02                                 1.661612                            1.568042      -0.919829       2.469430                    0.998946       3.198969       8.688795       0.509829       1.257053      -0.715781       0.029313      -0.010368       0.021822       0.037986      -0.009031       0.005405       0.005903       0.020770       0.011193      -0.018178       0.005077       0.013101              1.692325       1.890465      -0.226926       0.411158       1.448864      -0.097400       1.737646           0.000043
            6              H      -2.334063       4.824220       4.672545       0.111391       1.193144 0.90093680E+01  0.90277494E+02                                 1.795351                            1.708298      -1.087030       2.363156                    0.996699       3.467559       9.516467       0.503218       1.214687      -0.724887       0.032980      -0.019482      -0.012428       0.040270      -0.007636       0.001432       0.004509       0.027849      -0.000659      -0.017094       0.001098       0.015995              1.822226       1.960651      -0.450683      -0.228810       1.795472       0.192836       1.710555           0.000052
            7              H      -1.327759      -0.119882       9.297343       0.145483       0.947205 0.69239861E+01  0.66962721E+02                                 1.719490                            1.635984      -1.395061       2.239672                    0.993047       3.729042      11.101583       0.436914       1.449549      -0.672825       0.022970       0.027163      -0.001406       0.035600       0.003691      -0.003371       0.000160       0.006677      -0.021439      -0.008040      -0.001077       0.009117              1.760838       1.644670       0.397385      -0.115554       2.124977      -0.068332       1.512866           0.000015
            8              H       4.584571      -1.640328      10.669792       0.133927       1.016908 0.74955197E+01  0.72735241E+02                                 1.703324                            1.628868      -1.067400       2.388723                    0.997762       3.427459       9.686203       0.475512       1.327399      -0.699206      -0.036433       0.006008       0.020044       0.042015       0.000210      -0.010271       0.001665       0.015927      -0.002988      -0.009047      -0.006016       0.015063              1.726862       2.077941      -0.042435      -0.316689       1.580116       0.095845       1.522527           0.000023
            9              H       3.532382       5.151072       8.626664       0.138767       1.146904 0.89378798E+01  0.90522222E+02                                 1.845216                            1.779348      -1.181152       2.339713                    0.995468       3.521262      10.125935       0.455268       1.328368      -0.699933       0.009834      -0.032168      -0.013291       0.036169      -0.001906      -0.001712       0.013707       0.000058      -0.030189      -0.018182       0.004351       0.013830              1.859517       1.632661      -0.161418      -0.195778       2.207644       0.250650       1.738247           0.000041
           10              H       0.562582       1.031567       6.931090       0.112519       1.137894 0.85768194E+01  0.84481781E+02                                 1.712460                            1.647421      -0.869909       2.466846                    0.999074       3.311338       8.868514       0.524029       1.186627      -0.732680       0.032645      -0.009821       0.021420       0.040262      -0.011361       0.003823       0.005213       0.018511      -0.006142      -0.016440       0.000673       0.015768              1.713510       1.865753      -0.095203       0.376461       1.435600      -0.030218       1.839177           0.000104
           11              H       0.488125       0.199342       4.824669       0.132078       1.108745 0.83911952E+01  0.82871671E+02                                 1.741529                            1.674649      -0.930088       2.449117                    0.998759       3.339401       9.195814       0.494844       1.253301      -0.716899       0.029755      -0.021782      -0.004025       0.037095      -0.011193       0.005464       0.006787       0.020841      -0.008901      -0.018423       0.001348       0.017075              1.753789       1.803412      -0.345404      -0.290556       1.691118       0.209481       1.766836           0.000042
           12              H       6.226820       1.860477       4.255036       0.147782       1.029348 0.73348886E+01  0.70100612E+02                                 1.661612                            1.568043      -0.919830       2.469429                    0.998946       3.198972       8.688805       0.509829       1.257053      -0.715781      -0.029313       0.010368      -0.021822       0.037986      -0.009031       0.005405       0.005903       0.020770       0.011194      -0.018177       0.005077       0.013101              1.692325       1.890465      -0.226926       0.411158       1.448864      -0.097399       1.737647           0.000043
           13              H       6.247185       2.619259       6.431412       0.111391       1.193145 0.90093799E+01  0.90277678E+02                                 1.795355                            1.708302      -1.087032       2.363156                    0.996699       3.467560       9.516485       0.503216       1.214691      -0.724887      -0.032980       0.019483       0.012428       0.040271      -0.007636       0.001432       0.004510       0.027850      -0.000659      -0.017094       0.001098       0.015996              1.822231       1.960656      -0.450685      -0.228811       1.795476       0.192837       1.710559           0.000052
           14              H       5.240881       7.563361       1.806614       0.145483       0.947206 0.69239933E+01  0.66962800E+02                                 1.719490                            1.635984      -1.395059       2.239672                    0.993047       3.729042      11.101580       0.436915       1.449548      -0.672825      -0.022970      -0.027163       0.001406       0.035600       0.003691      -0.003371       0.000160       0.006677      -0.021439      -0.008040      -0.001077       0.009117              1.760838       1.644670       0.397385      -0.115554       2.124978      -0.068332       1.512866           0.000015
           15              H       2.924559      -0.032592       0.434165       0.133928       1.016903 0.74954737E+01  0.72734676E+02                                 1.703318                            1.628863      -1.067393       2.388727                    0.997762       3.427448       9.686161       0.475513       1.327399      -0.699206       0.036433      -0.006008      -0.020044       0.042015       0.000210      -0.010270       0.001665       0.015927      -0.002988      -0.009047      -0.006016       0.015062              1.726855       2.077934      -0.042435      -0.316687       1.580111       0.095844       1.522522           0.000023
           16              H       0.380740       2.292407       2.477293       0.138768       1.146897 0.89378035E+01  0.90521225E+02                                 1.845206                            1.779338      -1.181144       2.339717                    0.995468       3.521247      10.125868       0.455270       1.328365      -0.699934      -0.009834       0.032168       0.013291       0.036169      -0.001906      -0.001712       0.013707       0.000058      -0.030190      -0.018182       0.004351       0.013831              1.859507       1.632652      -0.161417      -0.195776       2.207630       0.250648       1.738237           0.000041
           17              C       5.126297       4.928077       2.809301       0.593090      22.838683 0.25016023E+03  0.51961521E+04                                 7.450667                            5.615672      -0.071555       2.024365                    0.999650      22.772394      64.481749       0.623772       0.472734      -1.016331      -0.008906      -0.021979      -0.036201       0.043277       0.053308      -0.021485      -0.060880      -0.017289      -0.252243      -0.107516      -0.007207       0.114723              8.723461       6.542941      -1.394330       0.879261       6.610403       2.599790      13.017038           0.000011
           18              C       5.158265       5.480325       4.153990      -0.057956      37.690124 0.45620934E+03  0.10770905E+05                                 9.705493                            7.083682       0.087877       2.032262                    0.999357      27.524337      77.296490       0.628974       0.412463      -1.075115      -0.004229       0.014410       0.035321       0.038381      -0.021799       0.010281       0.001426       0.012019      -0.007135      -0.024060      -0.001722       0.025782             11.623896       8.316945      -2.050473       0.578386       7.846588       4.304893      18.708157           0.000010
           19              C       4.098087       6.242196       4.700305      -0.072026      30.997576 0.40964191E+03  0.95207992E+04                                 8.634337                            6.819388      -0.017640       1.970677                    0.999617      28.988003      83.784262       0.619041       0.425714      -1.054753       0.020435       0.007672       0.018167       0.028398      -0.008049       0.013650      -0.007465       0.015879      -0.047809      -0.021893      -0.003226       0.025119              9.604215       7.550544      -1.898903      -0.576114       7.032612       3.429210      14.229489           0.000100
           20              C       4.131063       6.731658       5.959494      -0.233567      32.915103 0.46238602E+03  0.11061675E+05                                 8.881517                            7.168557       0.049602       1.976041                    0.999476      30.784225      89.862100       0.614327       0.416764      -1.061844      -0.014469       0.003932      -0.044421       0.046883      -0.025213      -0.008582       0.001756       0.015107      -0.070888      -0.025832      -0.013309       0.039141              9.802572       7.428099      -1.786442      -0.023386       6.796143       2.603879      15.183473           0.000057
           21              C       5.230048       6.463748       6.775635       0.286018      30.595929 0.36137019E+03  0.81033225E+04                                 8.708059                            6.505876       0.013028       2.027377                    0.999797      24.842839      69.504405       0.621877       0.439228      -1.051243       0.010359       0.027176       0.060374       0.067014       0.002056       0.006523       0.022195      -0.003880       0.145992      -0.028772      -0.026826       0.055598             10.361232       8.895536      -3.066188      -2.053781       6.981535       3.206192      15.206627           0.000008
           22              C      -3.047545       5.750092       6.302606      -0.210380      33.871329 0.43613876E+03  0.10261113E+05                                 9.028451                            6.936578       0.097550       2.002647                    0.999388      29.795329      85.670034       0.629273       0.413711      -1.066008       0.016498      -0.027354      -0.023840       0.039860      -0.001419       0.025380      -0.004106       0.001980       0.014594      -0.023999      -0.003805       0.027804             10.283945       9.513648      -3.338561      -0.779820       7.695739       2.977820      13.642448           0.000088
           23              C      -3.073459       5.283396       5.001222      -0.081500      31.632230 0.42852853E+03  0.10064309E+05                                 8.734756                            6.960554      -0.047803       1.955031                    0.999557      29.347962      85.039012       0.615124       0.423974      -1.056706      -0.017690       0.005294       0.025999       0.031889      -0.011424      -0.007923      -0.001075       0.008649      -0.035962      -0.015982      -0.003382       0.019364              9.714319       8.173811      -2.203345       1.016083       6.850410       2.210176      14.118736           0.000062
           24              C       4.111919       7.079681       8.810990       0.278732      31.146432 0.36442520E+03  0.82074639E+04                                 8.879336                            6.570234      -0.006142       2.024503                    0.999561      24.931386      70.418976       0.612239       0.444206      -1.045932       0.070533      -0.009252      -0.027341       0.076211      -0.004674      -0.027771       0.003256       0.058579      -0.032072      -0.025096      -0.023158       0.048254             10.702311       9.384479      -0.184570      -4.979658      11.489333       2.684201      11.233119           0.000039
           25              C       7.429371      -0.831172       9.389506      -0.205419      35.097339 0.48212971E+03  0.11717901E+05                                 9.532398                            7.489710      -0.274293       1.885194                    0.997799      30.977516      92.755683       0.577594       0.436312      -1.044129      -0.017379       0.021900       0.029913       0.040944       0.013141       0.026947      -0.028962       0.028356       0.022583      -0.048682       0.010067       0.038614             10.980714       9.499747      -0.796337      -3.841397      13.676023       3.518866       9.766373           0.000055
           26              C       6.258801      -0.676447      10.111263      -0.008415      35.926074 0.42994854E+03  0.10046867E+05                                 9.522996                            6.939779      -0.076528       1.987329                    0.999188      27.163250      77.019376       0.624002       0.420055      -1.065398       0.024765      -0.044226      -0.020289       0.054598       0.015327      -0.007294      -0.010130       0.034346      -0.007477      -0.024195      -0.003754       0.027949             11.663766       9.858429      -0.339870      -3.162685      16.871431       3.764241       8.261438           0.000074
           27              C       1.799431       7.364884      10.227855      -0.132600      33.675702 0.44865078E+03  0.10688612E+05                                 9.227737                            7.203078      -0.084983       1.946949                    0.999422      29.938746      88.182930       0.592835       0.433670      -1.047786       0.019525      -0.003089      -0.005731       0.020582      -0.017414       0.002974      -0.012485       0.052957       0.106448      -0.050872       0.012308       0.038564             10.554118       9.304390       1.996197      -1.551524      16.022695       2.009054       6.335269           0.000067
           28              C       2.122543       6.124050       9.695975       0.007851      35.900752 0.41411200E+03  0.95616652E+04                                 9.449165                            6.772046      -0.026103       2.009350                    0.999112      26.570433      74.258611       0.638759       0.415292      -1.071208       0.035031       0.032094      -0.008852       0.048328      -0.019806       0.019235      -0.000401       0.024943       0.020477      -0.029450      -0.002666       0.032116             11.615144      12.113123       4.331827      -3.235947      15.689933      -0.003531       7.042377           0.000041
           29              C       3.295340       5.976937       8.984212      -0.221665      33.136257 0.47903847E+03  0.11598992E+05                                 9.054014                            7.382531      -0.133315       1.921166                    0.998695      31.139026      92.409768       0.592905       0.426650      -1.052260      -0.023713      -0.019067       0.016887       0.034800      -0.037000       0.034034       0.012886       0.010552       0.049944      -0.059750       0.014014       0.045736             10.038101      11.087911       1.970375      -4.261700      10.550761      -0.309343       8.475630           0.000056
           30              C       5.925107       0.624101      10.730864       0.674130      22.970183 0.23425170E+03  0.48218976E+04                                 7.667823                            5.587521      -0.349257       1.956775                    0.998893      22.235905      64.208046       0.595366       0.499789      -0.994917      -0.009313       0.057444       0.053884       0.079309       0.012926       0.006672      -0.064520       0.022927       0.300470      -0.088308      -0.034463       0.122771              9.139482       9.725779      -0.590453      -2.103201      11.765787       2.489632       5.926878           0.000044
           31              C       1.253635       4.958694       9.958029       0.664395      23.927774 0.23931394E+03  0.49157670E+04                                 7.774503                            5.562502      -0.171638       2.016087                    0.999355      21.711273      61.122717       0.615006       0.484846      -1.009988      -0.032742      -0.065990      -0.005888       0.073901      -0.023185       0.013484       0.063575      -0.022108       0.355545      -0.096340      -0.043789       0.140130              9.488581      12.141694       3.190632       0.036758      11.589651      -1.680496       4.734398           0.000029
           32              C      -1.213175       2.515402       8.294656       0.593092      22.838670 0.25016005E+03  0.51961488E+04                                 7.450669                            5.615673      -0.071562       2.024363                    0.999650      22.772400      64.481813       0.623772       0.472734      -1.016330       0.008905       0.021979       0.036202       0.043278       0.053308      -0.021485      -0.060879      -0.017289      -0.252243      -0.107516      -0.007207       0.114724              8.723462       6.542942      -1.394329       0.879262       6.610404       2.599790      13.017039           0.000012
           33              C      -1.245143       1.963154       6.949967      -0.057956      37.690225 0.45621070E+03  0.10770947E+05                                 9.705513                            7.083695       0.087875       2.032260                    0.999357      27.524381      77.296676       0.628973       0.412464      -1.075115       0.004229      -0.014411      -0.035321       0.038382      -0.021799       0.010281       0.001426       0.012020      -0.007132      -0.024060      -0.001722       0.025782             11.623922       8.316961      -2.050476       0.578391       7.846602       4.304903      18.708202           0.000008
           34              C      -0.184965       1.201283       6.403652      -0.072025      30.997545 0.40964153E+03  0.95207868E+04                                 8.634323                            6.819378      -0.017636       1.970678                    0.999617      28.987998      83.784196       0.619042       0.425713      -1.054754      -0.020435      -0.007671      -0.018167       0.028399      -0.008051       0.013651      -0.007465       0.015881      -0.047806      -0.021893      -0.003228       0.025121              9.604198       7.550536      -1.898899      -0.576107       7.032599       3.429200      14.229459           0.000102
           35              C      -0.217941       0.711821       5.144463      -0.233566      32.915061 0.46238538E+03  0.11061655E+05                                 8.881512                            7.168555       0.049606       1.976042                    0.999476      30.784187      89.861962       0.614327       0.416764      -1.061844       0.014469      -0.003932       0.044421       0.046883      -0.025212      -0.008582       0.001755       0.015105      -0.070890      -0.025833      -0.013308       0.039141              9.802565       7.428094      -1.786439      -0.023383       6.796139       2.603875      15.183463           0.000052
           36              C      -1.316926       0.979731       4.328322       0.286019      30.595879 0.36136954E+03  0.81033049E+04                                 8.708053                            6.505872       0.013025       2.027376                    0.999797      24.842811      69.504328       0.621877       0.439229      -1.051242      -0.010359      -0.027175      -0.060375       0.067014       0.002056       0.006522       0.022195      -0.003881       0.145991      -0.028771      -0.026827       0.055598             10.361225       8.895529      -3.066185      -2.053778       6.981531       3.206190      15.206616           0.000008
           37              C       6.960667       1.693387       4.801351      -0.210382      33.871455 0.43614075E+03  0.10261174E+05                                 9.028484                            6.936602       0.097540       2.002643                    0.999388      29.795393      85.670350       0.629271       0.413712      -1.066007      -0.016497       0.027354       0.023840       0.039859      -0.001418       0.025379      -0.004107       0.001979       0.014594      -0.023999      -0.003804       0.027803             10.283982       9.513677      -3.338572      -0.779824       7.695766       2.977834      13.642504           0.000086
           38              C       6.986581       2.160083       6.102735      -0.081498      31.632187 0.42852776E+03  0.10064286E+05                                 8.734743                            6.960543      -0.047800       1.955033                    0.999557      29.347945      85.038926       0.615125       0.423973      -1.056707       0.017691      -0.005293      -0.026000       0.031890      -0.011425      -0.007924      -0.001074       0.008652      -0.035961      -0.015981      -0.003384       0.019366              9.714305       8.173801      -2.203342       1.016081       6.850400       2.210173      14.118714           0.000064
           39              C      -0.198797       0.363798       2.292967       0.278731      31.146422 0.36442523E+03  0.82074643E+04                                 8.879334                            6.570235      -0.006143       2.024503                    0.999561      24.931379      70.418945       0.612239       0.444206      -1.045932      -0.070533       0.009252       0.027341       0.076211      -0.004674      -0.027770       0.003256       0.058579      -0.032072      -0.025095      -0.023159       0.048253             10.702306       9.384476      -0.184569      -4.979655      11.489326       2.684198      11.233117           0.000041
           40              C      -3.516249       8.274651       1.714451      -0.205418      35.097253 0.48212846E+03  0.11717861E+05                                 9.532377                            7.489697      -0.274288       1.885196                    0.997799      30.977467      92.755449       0.577595       0.436312      -1.044129       0.017379      -0.021900      -0.029913       0.040944       0.013141       0.026948      -0.028962       0.028357       0.022586      -0.048682       0.010067       0.038616             10.980686       9.499724      -0.796329      -3.841384      13.675988       3.518852       9.766347           0.000054
           41              C      -2.345679       8.119926       0.992694      -0.008414      35.925966 0.42994733E+03  0.10046829E+05                                 9.522970                            6.939764      -0.076518       1.987333                    0.999188      27.163202      77.019138       0.624003       0.420054      -1.065398      -0.024765       0.044226       0.020290       0.054598       0.015327      -0.007294      -0.010130       0.034347      -0.007475      -0.024195      -0.003754       0.027949             11.663728       9.858400      -0.339863      -3.162673      16.871370       3.764224       8.261413           0.000071
           42              C       2.113691       0.078595       0.876102      -0.132601      33.675671 0.44865044E+03  0.10688601E+05                                 9.227730                            7.203075      -0.084980       1.946950                    0.999422      29.938721      88.182818       0.592836       0.433670      -1.047786      -0.019524       0.003089       0.005731       0.020581      -0.017414       0.002975      -0.012484       0.052959       0.106448      -0.050873       0.012308       0.038564             10.554108       9.304382       1.996198      -1.551521      16.022678       2.009050       6.335264           0.000070
           43              C       1.790579       1.319429       1.407982       0.007851      35.900748 0.41411212E+03  0.95616676E+04                                 9.449161                            6.772044      -0.026100       2.009351                    0.999112      26.570437      74.258599       0.638760       0.415291      -1.071208      -0.035031      -0.032094       0.008852       0.048328      -0.019805       0.019235      -0.000400       0.024943       0.020475      -0.029450      -0.002665       0.032115             11.615137      12.113118       4.331827      -3.235944      15.689918      -0.003534       7.042374           0.000042
           44              C       0.617782       1.466542       2.119745      -0.221664      33.136232 0.47903816E+03  0.11598980E+05                                 9.054007                            7.382527      -0.133312       1.921167                    0.998695      31.139000      92.409629       0.592905       0.426650      -1.052261       0.023713       0.019067      -0.016887       0.034799      -0.037000       0.034034       0.012886       0.010551       0.049944      -0.059750       0.014014       0.045735             10.038091      11.087904       1.970377      -4.261696      10.550744      -0.309346       8.475625           0.000054
           45              C      -2.011985       6.819378       0.373093       0.674129      22.970154 0.23425145E+03  0.48218901E+04                                 7.667813                            5.587516      -0.349253       1.956776                    0.998893      22.235876      64.207906       0.595367       0.499789      -0.994918       0.009312      -0.057444      -0.053884       0.079309       0.012926       0.006672      -0.064521       0.022927       0.300469      -0.088308      -0.034463       0.122771              9.139467       9.725767      -0.590451      -2.103197      11.765764       2.489626       5.926870           0.000046
           46              C       2.659487       2.484785       1.145928       0.664396      23.927766 0.23931384E+03  0.49157643E+04                                 7.774501                            5.562500      -0.171636       2.016088                    0.999355      21.711265      61.122683       0.615006       0.484846      -1.009988       0.032742       0.065990       0.005889       0.073901      -0.023185       0.013484       0.063574      -0.022108       0.355545      -0.096340      -0.043789       0.140129              9.488577      12.141691       3.190628       0.036759      11.589644      -1.680496       4.734397           0.000027
           47              O       6.028548       4.148272       2.406227      -0.626225      36.167990 0.59246991E+03  0.14578361E+05                                 8.645224                            7.536142       0.519144       2.193528                    0.997963      28.815186      76.383780       0.692469       0.359470      -1.139742       0.007821      -0.003017       0.067657       0.068174      -0.004943      -0.063050      -0.000362      -0.070516      -0.234986      -0.112522       0.037589       0.074933              9.393877       8.722232      -3.341328      -1.612987       9.704105       2.145286       9.755292           0.000064
           48              O       4.194491       5.269203       2.027583      -0.660831      39.112337 0.64943035E+03  0.16391157E+05                                 9.219612                            7.962315       0.226650       2.087150                    0.996963      29.841415      80.761656       0.662906       0.366081      -1.131775      -0.013761       0.022259       0.072006       0.076614       0.046257       0.042601      -0.070247      -0.007503      -0.062936      -0.109169       0.037412       0.071757             10.209835      10.033775       0.296534       4.234449       7.563469       0.069835      13.032262           0.000073
           49              O      -0.013648       5.092087       9.925827      -0.615925      38.057452 0.53549989E+03  0.12815834E+05                                 8.931077                            7.085110       0.610430       2.235418                    0.998433      27.965384      72.518881       0.728037       0.351532      -1.148972       0.014750       0.044470      -0.076785       0.089951      -0.031848       0.022837       0.048916       0.134936       0.072926      -0.107914       0.040183       0.067731             10.536670      18.088517       2.677072       0.464328       7.900697      -0.145326       5.620797           0.000056
           50              O       1.791291       3.841880      10.236738      -0.745965      47.516370 0.75307186E+03  0.19741243E+05                                10.474567                            8.580093       0.083392       2.016474                    0.998312      31.688888      87.655908       0.637366       0.366588      -1.130380      -0.073546       0.067748      -0.049294       0.111484      -0.022465       0.026920       0.016655      -0.103515       0.250952      -0.103013       0.013102       0.089911             11.866555      11.050052      -1.831042       2.567214      16.109071      -3.746906       8.440542           0.000079
           51              O       6.591754       2.434520       0.099936      -0.688398      49.301580 0.67979401E+03  0.17359352E+05                                10.796558                            8.147843       0.128720       2.056481                    0.995972      30.131869      82.098778       0.654954       0.366218      -1.131362       0.078540      -0.094116       0.090460       0.152346      -0.001234      -0.031743      -0.035093       0.078307       0.134846      -0.073421       0.001412       0.072009             13.010282      19.266727      -5.528460      -5.013980      11.220897       2.497060       8.543222           0.000117
           52              O      -2.555251       1.518519      10.778611      -0.703015      50.122708 0.79777724E+03  0.21251634E+05                                10.927454                            8.930671      -0.140989       1.951750                    0.996747      31.431965      88.116141       0.613307       0.374902      -1.122221      -0.043793      -0.092858      -0.036490       0.108959       0.030905       0.013250      -0.053901       0.029164       0.215115      -0.087788      -0.004322       0.092110             12.371284      12.837543       6.115008      -0.725562      16.632572      -0.202756       7.643735           0.000083
           53              O      -4.030504       6.947932       8.075908      -0.233632      27.383003 0.32264341E+03  0.68163724E+04                                 7.296377                            5.503807       0.569136       2.317011                    0.999130      22.540650      55.271576       0.823457       0.352075      -1.146278      -0.117357      -0.039271      -0.050844       0.133790      -0.033496      -0.087997       0.064903       0.074357       0.249060      -0.101621      -0.058204       0.159825              8.893248       7.376697      -1.189244      -3.982629       5.373956       2.720705      13.929090           0.000046
           54              O      -2.115426       3.295207       8.697730      -0.626227      36.168148 0.59247321E+03  0.14578465E+05                                 8.645253                            7.536167       0.519136       2.193524                    0.997963      28.815243      76.384021       0.692468       0.359471      -1.139742      -0.007820       0.003017      -0.067657       0.068174      -0.004943      -0.063049      -0.000362      -0.070518      -0.234984      -0.112521       0.037587       0.074934              9.393908       8.722261      -3.341340      -1.612991       9.704138       2.145294       9.755327           0.000066
           55              O      -0.281369       2.174276       9.076374      -0.660832      39.112426 0.64943219E+03  0.16391218E+05                                 9.219632                            7.962331       0.226644       2.087148                    0.996963      29.841432      80.761775       0.662904       0.366082      -1.131774       0.013761      -0.022258      -0.072006       0.076614       0.046256       0.042601      -0.070246      -0.007503      -0.062937      -0.109169       0.037412       0.071757             10.209859      10.033800       0.296536       4.234461       7.563486       0.069837      13.032292           0.000074
           56              O       3.926770       2.351392       1.178130      -0.615925      38.057485 0.53550038E+03  0.12815849E+05                                 8.931083                            7.085113       0.610433       2.235419                    0.998433      27.965393      72.518916       0.728037       0.351532      -1.148972      -0.014750      -0.044470       0.076787       0.089952      -0.031849       0.022838       0.048915       0.134936       0.072922      -0.107913       0.040182       0.067731             10.536678      18.088532       2.677071       0.464327       7.900699      -0.145326       5.620802           0.000055
           57              O       2.121831       3.601599       0.867219      -0.745965      47.516264 0.75306980E+03  0.19741175E+05                                10.474549                            8.580079       0.083393       2.016475                    0.998313      31.688856      87.655770       0.637367       0.366588      -1.130381       0.073546      -0.067748       0.049294       0.111484      -0.022465       0.026920       0.016656      -0.103515       0.250956      -0.103014       0.013101       0.089913             11.866533      11.050031      -1.831043       2.567210      16.109039      -3.746899       8.440530           0.000080
           58              O      -2.678632       5.008959      11.004021      -0.688396      49.301277 0.67978935E+03  0.17359201E+05                                10.796510                            8.147812       0.128726       2.056484                    0.995972      30.131784      82.098433       0.654956       0.366217      -1.131362      -0.078539       0.094116      -0.090459       0.152346      -0.001234      -0.031742      -0.035093       0.078307       0.134848      -0.073421       0.001413       0.072008             13.010218      19.266631      -5.528422      -5.013951      11.220838       2.497043       8.543184           0.000119
           59              O       6.468373       5.924960       0.325346      -0.703016      50.122731 0.79777809E+03  0.21251661E+05                                10.927454                            8.930674      -0.140987       1.951751                    0.996747      31.431982      88.116182       0.613307       0.374902      -1.122222       0.043794       0.092858       0.036491       0.108959       0.030904       0.013251      -0.053902       0.029164       0.215112      -0.087788      -0.004321       0.092110             12.371281      12.837539       6.115000      -0.725561      16.632568      -0.202756       7.643737           0.000082
           60              O       7.943626       0.495547       3.028049      -0.233629      27.382902 0.32264217E+03  0.68163380E+04                                 7.296353                            5.503791       0.569146       2.317014                    0.999130      22.540631      55.271461       0.823459       0.352074      -1.146278       0.117357       0.039271       0.050844       0.133791      -0.033496      -0.087997       0.064903       0.074356       0.249060      -0.101621      -0.058204       0.159825              8.893216       7.376671      -1.189239      -3.982611       5.373939       2.720695      13.929039           0.000045

******************************************************
Auxiliary information for the entire system
The total spin magnetic moment of the unit cell is   0.003550
The total net atomic charge of the unit cell is   0.000002
Accuracy of reproducing the electrostatic potential in the unit cell:
  The inner radius (bohr) =    5.0000
  The outer radius (bohr) =   12.0000
  Valid grid points have density less than (e/(bohr^3)) =    0.0001
  The number of valid grid points were=        25896
  The rms potential error without charges in kcal/mol is=      6.82157
  The rms potential error with partial charges in kcal/mol is=      2.09316
  The RRMSE value at monopole order=      0.30684
  The rms potential error with partial charges and cloud penetration in kcal/mol is=      2.09406
  The RRMSE value at monopole order with cloud penetration is=      0.30698
  The rms potential error with partial charges and atomic dipoles in kcal/mol is=      0.52205
  The RRMSE value at dipole order=      0.07653
  The rms potential error with partial charges, atomic dipoles and cloud penetration in kcal/mol is=      0.50868
  The RRMSE value at dipole order with cloud penetration=      0.07457

******************************************************
The electron densities and ab initio electrostatic potential were computed in VASP using the PBE functional and
projector augmented wave method. See the main text of the journal article for a description of computational details.
The atomic charges, dipoles, and quadrupoles were computed with the DDEC6 method as described in
(a) T. A. Manz and N. Gabaldon Limas, RSC Adv. 6 (2016) 47771-47801 DOI: 10.1039/c6ra04656h
(b) N. Gabaldon Limas and T. A. Manz, RSC Adv. 8 (2018) 2678-2707 DOI: 10.1039/c7ra11829e.
For each atom in the material, the electron cloud parameters were fit to the spherically averaged atom-in-material
electron density using radial positions for which this density was between 10^-4 and 10^-2 electrons per cubic bohr.
The polarizabilities, dispersion coefficients, and quantum Drude oscillator (QDO) parameters were fit using the MCLF method.
The magnetic structure of the system was optimized in VASP from the default ferromagnetic initial guess using spin polarization.
The atomic spin moments (ASMs) were computed on this optimized magnetic structure using the DDEC6 partition as inputs
to the method of T. A. Manz and D. S. Sholl, J. Chem. Theory Comput. 7 (2011) 4146-4164 DOI: 10.1021/ct200539n.
The RMSE and RRMSE were computed using a uniform grid with Ewald summation.
