# Supplementary material for: A collection of forcefield precursors for metal–organic frameworks
Source: RSC Adv. 2019 Nov 13;9(63):36492–507. doi: 10.1039/c9ra07327b (PMC9075174; doi:10.1039/c9ra07327b)
Supplement: RA-009-C9RA07327B-s3895 [file RA-009-C9RA07327B-s3895.xyz]

   60
jmolscript: load "" {1 1 1} spacegroup "x,y,z" unitcell [{      9.356000     0.000000     0.000000 }, {     -3.628075     9.099378     0.000000 }, {     -1.906415    -1.788215    11.111710 }]
Tm     5.113627     4.123362     0.113784     2.072862
Tm    -1.292117     3.187801    10.997926     2.072862
H     -2.389810     4.752822     4.674696     0.113144
H     -2.414415     5.467753     6.875926     0.147744
H      3.342515     7.141271     6.287006     0.133827
H      3.305221     6.346844     4.161335     0.114529
H      3.456275     5.029374     8.610464     0.139288
H      0.884833     7.329947    10.678353     0.136691
H     -1.406811    -0.197929     9.287167     0.146480
H      6.211320     2.558341     6.437014     0.113145
H      6.235925     1.843410     4.235784     0.147744
H      0.478995     0.169892     4.824704     0.133826
H      0.516289     0.964319     6.950375     0.114529
H      0.365235     2.281789     2.501246     0.139288
H      2.936677    -0.018784     0.433357     0.136691
H      5.228321     7.509092     1.824543     0.146481
C      5.115037     4.911081     2.797929     0.588444
C      5.121814     5.440157     4.152446    -0.054551
C     -3.131437     5.208903     5.001381    -0.080173
C     -3.134864     5.652155     6.318118    -0.214634
C      5.148528     6.362148     6.785921     0.286764
C      4.056822     6.640797     5.964766    -0.232832
C      4.046819     6.175475     4.694697    -0.071215
C      4.032149     6.947361     8.809364     0.279673
C      3.222927     5.851361     8.976039    -0.232708
C      2.040193     5.996669     9.707190     0.008766
C      1.697279     7.227872    10.238330    -0.137988
C      6.177818    -0.799201    10.122768    -0.010261
C      7.371148    -0.920866     9.386061    -0.211201
C      1.172422     4.807425     9.978316     0.672745
C      5.842412     0.516896    10.748357     0.677773
C     -1.293527     2.400082     8.313781     0.588445
C     -1.300304     1.871006     6.959264    -0.054550
C      6.952947     2.102260     6.110329    -0.080171
C      6.956374     1.659008     4.793592    -0.214634
C     -1.327018     0.949015     4.325789     0.286764
C     -0.235312     0.670366     5.146944    -0.232830
C     -0.225309     1.135688     6.417013    -0.071214
C     -0.210639     0.363802     2.302346     0.279673
C      0.598583     1.459802     2.135671    -0.232709
C      1.781317     1.314494     1.404520     0.008767
C      2.124231     0.083291     0.873380    -0.137987
C     -2.356308     8.110364     0.988942    -0.010262
C     -3.549638     8.232029     1.725649    -0.211200
C      2.649088     2.503738     1.133394     0.672746
C     -2.020902     6.794267     0.363353     0.677773
O      6.016219     4.130287     2.391240    -0.623653
O      4.178874     5.255130     2.000108    -0.664993
O      1.733077     3.717884    10.240552    -0.742737
O     -0.081366     4.948239     9.962759    -0.620356
O      6.569508     2.426815     0.067781    -0.683680
O     -2.643358     1.409493    10.793915    -0.708349
O     -4.125017     6.833949     8.094881    -0.229405
O     -2.194709     3.180876     8.720470    -0.623654
O     -0.357364     2.056033     9.111602    -0.664994
O      2.088433     3.593279     0.871158    -0.742738
O      3.902876     2.362924     1.148951    -0.620356
O     -2.747998     4.884348    11.043929    -0.683679
O      6.464868     5.901670     0.317795    -0.708349
O      7.946527     0.477214     3.016829    -0.229403

The following XYZ coordinates are in angstroms. Other properties are in atomic units.
The sperically averaged electron density of each atom fit to a function of the form exp(a - br)
eigen_1, eigen_2 and eigen_3 are the three eigenvalues of traceless quadrupole moment tensor
  atom number  atomic symbol              X              Y              Z     net charge C6 coefficient C8 coefficient C10 coefficient fluctuating dipole atomic polarizability isotropic forcefield polarizability              a              b squared Pearson coefficient          <r^3>          <r^4>         wp_QDO          m_QDO          q_QDO       dipole_x       dipole_y       dipole_z         dipole            Qxy            Qxz            Qyz     Q(x^2-y^2)  Q(3z^2 - R^2)        eigen_1        eigen_2        eigen_3 static polarizability      alpha(xx)      alpha(xy)      alpha(xz)      alpha(yy)      alpha(yz)      alpha(zz) atomic spin moment
            1             Tm       5.113627       4.123362       0.113784       2.072862      89.215958 0.17920986E+04  0.53358380E+05                                13.269479                           11.444290       2.174334       2.483018                    0.999884      65.589967     144.387659       0.750617       0.274061      -1.329341      -0.016108       0.005190      -0.021109       0.027056       0.058120       0.033960       0.034345       0.018118       0.158522      -0.085377      -0.006505       0.091882             15.106332      16.057203      -0.153039       0.473712      17.417620      -0.134935      11.844173           0.000082
            2             Tm      -1.292117       3.187801      10.997926       2.072862      89.215873 0.17920966E+04  0.53358307E+05                                13.269470                           11.444284       2.174334       2.483018                    0.999884      65.589946     144.387590       0.750617       0.274061      -1.329341       0.016108      -0.005188       0.021109       0.027055       0.058119       0.033959       0.034346       0.018119       0.158517      -0.085376      -0.006505       0.091881             15.106321      16.057191      -0.153033       0.473711      17.417606      -0.134935      11.844166           0.000083
            3              H      -2.389810       4.752822       4.674696       0.113144       1.188552 0.89485444E+01  0.89539634E+02                                 1.792677                            1.704103      -1.100866       2.358699                    0.996644       3.459107       9.494555       0.503006       1.216943      -0.724362       0.033120      -0.019289      -0.012732       0.040387      -0.007578       0.001428       0.004093       0.028221       0.000100      -0.017120       0.001110       0.016010              1.820283       1.965484      -0.453748      -0.229408       1.789591       0.186102       1.705773           0.000026
            4              H      -2.414415       5.467753       6.875926       0.147744       1.021373 0.72668199E+01  0.69292849E+02                                 1.652766                            1.560455      -0.920286       2.468809                    0.998915       3.196107       8.673019       0.511178       1.256578      -0.715802       0.029182      -0.010715       0.022268       0.038239      -0.009319       0.005283       0.005268       0.019876       0.012343      -0.017843       0.005023       0.012820              1.683545       1.860957      -0.237317       0.403880       1.450799      -0.107695       1.738880           0.000027
            5              H       3.342515       7.141271       6.287006       0.133827       1.107468 0.83730388E+01  0.82647058E+02                                 1.741375                            1.673967      -0.946528       2.443711                    0.998670       3.325082       9.153682       0.494447       1.254994      -0.716662      -0.029733       0.021126       0.004222       0.036717      -0.011091       0.005299       0.006097       0.021522      -0.008532      -0.017976       0.000756       0.017220              1.753387       1.816828      -0.343043      -0.296938       1.675077       0.205113       1.768257           0.000029
            6              H       3.305221       6.346844       4.161335       0.114529       1.126100 0.84511380E+01  0.82950274E+02                                 1.702344                            1.636720      -0.875631       2.466163                    0.999016       3.290123       8.800685       0.524975       1.188680      -0.732248      -0.032267       0.009344      -0.021055       0.039645      -0.011372       0.003699       0.004822       0.018966      -0.005819      -0.016299       0.000420       0.015879              1.704340       1.849017      -0.096526       0.375312       1.425387      -0.034438       1.838617           0.000045
            7              H       3.456275       5.029374       8.610464       0.139288       1.136079 0.88397686E+01  0.89228881E+02                                 1.828823                            1.765857      -1.156928       2.349935                    0.995817       3.504703      10.041950       0.458712       1.322821      -0.701082       0.009486      -0.031932      -0.013860       0.036080      -0.001446      -0.002020       0.013729      -0.000350      -0.029740      -0.018089       0.004253       0.013836              1.841619       1.615439      -0.148267      -0.191319       2.182734       0.247774       1.726684           0.000030
            8              H       0.884833       7.329947      10.678353       0.136691       0.997705 0.72985371E+01  0.70309529E+02                                 1.678291                            1.604690      -1.042495       2.402058                    0.998021       3.383687       9.508159       0.480563       1.323054      -0.700220      -0.036061       0.005929       0.019351       0.041352       0.000103      -0.010155       0.001701       0.016083      -0.004499      -0.009047      -0.006012       0.015059              1.702289       2.048692      -0.033716      -0.310621       1.558158       0.088616       1.500017           0.000026
            9              H      -1.406811      -0.197929       9.287167       0.146480       0.944487 0.68980289E+01  0.66707830E+02                                 1.720406                            1.636174      -1.415704       2.229526                    0.992873       3.753218      11.205441       0.435200       1.455342      -0.671563       0.022936       0.028501      -0.001540       0.036616       0.002751      -0.003697       0.000091       0.006183      -0.020345      -0.007822      -0.000495       0.008317              1.762955       1.629441       0.392060      -0.117949       2.145323      -0.076212       1.514101           0.000009
           10              H       6.211320       2.558341       6.437014       0.113145       1.188550 0.89485233E+01  0.89539362E+02                                 1.792674                            1.704100      -1.100862       2.358701                    0.996644       3.459103       9.494538       0.503006       1.216942      -0.724363      -0.033120       0.019289       0.012732       0.040387      -0.007578       0.001428       0.004093       0.028222       0.000100      -0.017120       0.001110       0.016010              1.820280       1.965481      -0.453747      -0.229407       1.789588       0.186102       1.705771           0.000026
           11              H       6.235925       1.843410       4.235784       0.147744       1.021370 0.72667995E+01  0.69292605E+02                                 1.652763                            1.560453      -0.920283       2.468810                    0.998915       3.196103       8.673005       0.511179       1.256579      -0.715802      -0.029182       0.010715      -0.022268       0.038239      -0.009319       0.005283       0.005268       0.019876       0.012343      -0.017843       0.005023       0.012820              1.683543       1.860955      -0.237317       0.403879       1.450797      -0.107695       1.738877           0.000028
           12              H       0.478995       0.169892       4.824704       0.133826       1.107470 0.83730541E+01  0.82647251E+02                                 1.741378                            1.673969      -0.946530       2.443710                    0.998670       3.325084       9.153692       0.494447       1.254995      -0.716662       0.029733      -0.021126      -0.004222       0.036717      -0.011091       0.005299       0.006097       0.021522      -0.008532      -0.017976       0.000756       0.017220              1.753390       1.816831      -0.343044      -0.296939       1.675080       0.205114       1.768259           0.000029
           13              H       0.516289       0.964319       6.950375       0.114529       1.126102 0.84511587E+01  0.82950538E+02                                 1.702347                            1.636723      -0.875632       2.466163                    0.999016       3.290126       8.800700       0.524974       1.188681      -0.732248       0.032267      -0.009343       0.021054       0.039645      -0.011372       0.003699       0.004822       0.018966      -0.005819      -0.016299       0.000420       0.015879              1.704343       1.849020      -0.096527       0.375313       1.425389      -0.034438       1.838620           0.000046
           14              H       0.365235       2.281789       2.501246       0.139288       1.136078 0.88397578E+01  0.89228741E+02                                 1.828821                            1.765855      -1.156927       2.349935                    0.995817       3.504701      10.041941       0.458713       1.322821      -0.701082      -0.009486       0.031932       0.013860       0.036080      -0.001446      -0.002020       0.013729      -0.000350      -0.029739      -0.018089       0.004253       0.013836              1.841618       1.615438      -0.148267      -0.191319       2.182732       0.247774       1.726682           0.000030
           15              H       2.936677      -0.018784       0.433357       0.136691       0.997703 0.72985181E+01  0.70309298E+02                                 1.678289                            1.604688      -1.042493       2.402060                    0.998021       3.383682       9.508141       0.480563       1.323055      -0.700220       0.036061      -0.005929      -0.019351       0.041352       0.000103      -0.010155       0.001701       0.016083      -0.004499      -0.009047      -0.006012       0.015059              1.702287       2.048689      -0.033716      -0.310621       1.558155       0.088616       1.500015           0.000027
           16              H       5.228321       7.509092       1.824543       0.146481       0.944487 0.68980261E+01  0.66707799E+02                                 1.720406                            1.636173      -1.415706       2.229525                    0.992873       3.753217      11.205439       0.435200       1.455342      -0.671563      -0.022936      -0.028501       0.001540       0.036616       0.002751      -0.003697       0.000091       0.006183      -0.020346      -0.007822      -0.000495       0.008317              1.762954       1.629440       0.392060      -0.117949       2.145322      -0.076212       1.514101           0.000009
           17              C       5.115037       4.911081       2.797929       0.588444      23.207482 0.25526627E+03  0.53262322E+04                                 7.525272                            5.668373      -0.068519       2.023834                    0.999677      22.867665      64.785501       0.621906       0.472014      -1.017258      -0.007750      -0.020978      -0.038786       0.044772       0.054189      -0.018910      -0.060405      -0.015259      -0.257734      -0.108822      -0.006045       0.114866              8.825231       6.557581      -1.432681       0.761989       6.577302       2.520682      13.340810           0.000004
           18              C       5.121814       5.440157       4.152446      -0.054551      37.360341 0.45155731E+03  0.10635301E+05                                 9.650273                            7.047609       0.079786       2.030863                    0.999340      27.440268      77.002933       0.630474       0.412479      -1.074952      -0.006811       0.014570       0.036464       0.039853      -0.019728       0.009960       0.001047       0.008680      -0.004766      -0.021994      -0.001143       0.023138             11.551089       8.336277      -2.149858       0.376270       7.619925       3.973311      18.697066          -0.000016
           19              C      -3.131437       5.208903       5.001381      -0.080173      31.578670 0.42714482E+03  0.10022488E+05                                 8.726433                            6.948754      -0.042886       1.957686                    0.999603      29.280061      84.769239       0.615794       0.423906      -1.056876      -0.016172       0.004228       0.026398       0.031245      -0.009313      -0.007023       0.000028       0.008170      -0.034228      -0.014084      -0.003038       0.017122              9.713023       8.185531      -2.303062       0.899134       6.784085       2.005389      14.169452           0.000003
           20              C      -3.134864       5.652155       6.318118      -0.214634      34.163361 0.44037506E+03  0.10385004E+05                                 9.081444                            6.971366       0.090445       1.998869                    0.999417      29.906517      86.067299       0.627593       0.413851      -1.066004       0.017747      -0.026668      -0.026493       0.041569       0.000678       0.027287      -0.005163       0.000842       0.015796      -0.026666      -0.002770       0.029437             10.354730       9.564275      -3.424110      -0.920893       7.668990       2.852273      13.830924           0.000010
           21              C       5.148528       6.362148       6.785921       0.286764      30.516613 0.36017512E+03  0.80693057E+04                                 8.694253                            6.494069       0.037023       2.034358                    0.999643      24.800164      69.339030       0.622633       0.439088      -1.051396       0.009793       0.026175       0.060806       0.066921       0.001609       0.003929       0.021195      -0.001363       0.148862      -0.029857      -0.025640       0.055497             10.347251       8.918911      -3.066865      -2.129987       6.885862       3.080868      15.236979          -0.000027
           22              C       4.056822       6.640797       5.964766      -0.232832      32.919404 0.46156154E+03  0.11034869E+05                                 8.879774                            7.159318       0.065270       1.981243                    0.999454      30.735512      89.633921       0.615210       0.416433      -1.062262      -0.013492       0.004128      -0.043213       0.045458      -0.023223      -0.007718       0.002701       0.013856      -0.074676      -0.026272      -0.011384       0.037656              9.807457       7.461846      -1.816642      -0.158766       6.664069       2.452699      15.296455          -0.000006
           23              C       4.046819       6.175475       4.694697      -0.071215      30.877651 0.40661536E+03  0.94306135E+04                                 8.606101                            6.789251      -0.008686       1.974615                    0.999666      28.884870      83.330956       0.621239       0.425100      -1.055395       0.021033       0.007653       0.018959       0.029332      -0.008358       0.013035      -0.006618       0.011965      -0.044279      -0.020378      -0.002898       0.023277              9.578850       7.589814      -1.913592      -0.696082       6.841720       3.254037      14.305016           0.000019
           24              C       4.032149       6.947361       8.809364       0.279673      30.897806 0.36393348E+03  0.81953099E+04                                 8.827076                            6.561541      -0.061611       2.008282                    0.999733      24.981133      70.602292       0.613115       0.443630      -1.046057       0.069705      -0.008794      -0.026223       0.074992      -0.005642      -0.028880       0.004767       0.054127      -0.023672      -0.025139      -0.021982       0.047121             10.599342       9.429610      -0.087539      -4.982878      11.275453       2.467903      11.092962          -0.000025
           25              C       3.222927       5.851361       8.976039      -0.232708      33.606024 0.48837779E+03  0.11881811E+05                                 9.138976                            7.457532      -0.146854       1.913672                    0.998659      31.414428      93.436536       0.589541       0.427037      -1.052069      -0.025749      -0.022256       0.017800       0.038408      -0.038336       0.028924       0.014469       0.010978       0.045372      -0.058673       0.017701       0.040972             10.126216      11.144013       2.020757      -4.345442      10.595044      -0.346956       8.639592           0.000006
           26              C       2.040193       5.996669       9.707190       0.008766      36.285078 0.42444813E+03  0.98537894E+04                                 9.513856                            6.853369      -0.020507       2.009051                    0.999075      26.688176      74.614570       0.635788       0.414968      -1.072191       0.040012       0.033693      -0.008450       0.052987      -0.019849       0.016107      -0.001376       0.028243       0.010768      -0.027575      -0.003361       0.030937             11.670356      12.020236       4.171037      -3.296687      15.832744       0.003826       7.158088          -0.000008
           27              C       1.697279       7.227872      10.238330      -0.137988      33.647045 0.44631754E+03  0.10623499E+05                                 9.221277                            7.188252      -0.101928       1.940702                    0.999382      30.015687      88.487573       0.592719       0.434144      -1.047073       0.016524      -0.000658      -0.004376       0.017106      -0.017657       0.003350      -0.012138       0.053090       0.101237      -0.050118       0.013009       0.037109             10.544804       9.279625       1.943425      -1.567947      16.029780       1.977105       6.325007           0.000034
           28              C       6.177818      -0.799201      10.122768      -0.010261      36.277050 0.44143289E+03  0.10377385E+05                                 9.574875                            7.025868      -0.077681       1.983811                    0.999125      27.360945      77.665385       0.621321       0.419340      -1.066472       0.021728      -0.048463      -0.019874       0.056707       0.010909      -0.008970      -0.009367       0.040788      -0.016059      -0.023490      -0.005884       0.029374             11.680308       9.899503      -0.136381      -3.118456      16.939154       3.580268       8.202267          -0.000015
           29              C       7.371148      -0.920866       9.386061      -0.211201      36.099234 0.50928573E+03  0.12531525E+05                                 9.700792                            7.689002      -0.264348       1.883837                    0.997744      31.341480      94.005867       0.571813       0.435321      -1.046150      -0.013523       0.022348       0.030143       0.039886       0.013413       0.022538      -0.024984       0.031023       0.013683      -0.044010       0.011252       0.032758             11.127940       9.612005      -0.694304      -3.879609      13.918734       3.381891       9.853080           0.000000
           30              C       1.172422       4.807425       9.978316       0.672745      23.203171 0.23286178E+03  0.47550532E+04                                 7.631484                            5.498929      -0.188245       2.013412                    0.999187      21.600045      60.813475       0.615970       0.486956      -1.007960      -0.034618      -0.066662      -0.004017       0.075222      -0.022614       0.015766       0.064534      -0.019531       0.361578      -0.097664      -0.044769       0.142433              9.257530      11.876018       2.827282       0.084289      11.240889      -1.616727       4.655683           0.000017
           31              C       5.842412       0.516896      10.748357       0.677773      22.779497 0.23334583E+03  0.47994977E+04                                 7.629354                            5.582766      -0.346795       1.958094                    0.998761      22.218595      64.172164       0.594539       0.500876      -0.994191      -0.009297       0.058654       0.054384       0.080525       0.015056       0.005938      -0.065321       0.025479       0.308249      -0.091581      -0.033700       0.125282              9.059019       9.866773      -0.472467      -2.020297      11.521822       2.339005       5.788461           0.000017
           32              C      -1.293527       2.400082       8.313781       0.588445      23.207484 0.25526633E+03  0.53262337E+04                                 7.525270                            5.668372      -0.068518       2.023835                    0.999677      22.867671      64.785512       0.621906       0.472014      -1.017259       0.007750       0.020979       0.038786       0.044772       0.054188      -0.018910      -0.060404      -0.015258      -0.257733      -0.108821      -0.006044       0.114866              8.825228       6.557579      -1.432681       0.761988       6.577300       2.520681      13.340803           0.000003
           33              C      -1.300304       1.871006       6.959264      -0.054550      37.360329 0.45155719E+03  0.10635297E+05                                 9.650269                            7.047607       0.079789       2.030864                    0.999340      27.440263      77.002899       0.630474       0.412479      -1.074952       0.006811      -0.014570      -0.036464       0.039853      -0.019728       0.009960       0.001047       0.008681      -0.004765      -0.021995      -0.001143       0.023138             11.551083       8.336274      -2.149857       0.376269       7.619922       3.973309      18.697055          -0.000016
           34              C       6.952947       2.102260       6.110329      -0.080171      31.578634 0.42714426E+03  0.10022471E+05                                 8.726424                            6.948748      -0.042882       1.957687                    0.999603      29.280038      84.769130       0.615795       0.423906      -1.056877       0.016172      -0.004228      -0.026398       0.031245      -0.009314      -0.007023       0.000029       0.008170      -0.034228      -0.014084      -0.003038       0.017122              9.713011       8.185522      -2.303059       0.899133       6.784078       2.005386      14.169434           0.000003
           35              C       6.956374       1.659008       4.793592      -0.214634      34.163371 0.44037530E+03  0.10385011E+05                                 9.081446                            6.971369       0.090445       1.998868                    0.999417      29.906521      86.067314       0.627592       0.413851      -1.066004      -0.017747       0.026668       0.026493       0.041569       0.000678       0.027287      -0.005163       0.000841       0.015796      -0.026666      -0.002770       0.029437             10.354731       9.564276      -3.424111      -0.920893       7.668992       2.852273      13.830925           0.000010
           36              C      -1.327018       0.949015       4.325789       0.286764      30.516616 0.36017521E+03  0.80693080E+04                                 8.694253                            6.494070       0.037024       2.034358                    0.999643      24.800165      69.339029       0.622633       0.439088      -1.051396      -0.009793      -0.026175      -0.060806       0.066921       0.001609       0.003929       0.021195      -0.001363       0.148861      -0.029857      -0.025640       0.055497             10.347250       8.918911      -3.066864      -2.129985       6.885862       3.080867      15.236976          -0.000026
           37              C      -0.235312       0.670366       5.146944      -0.232830      32.919365 0.46156083E+03  0.11034848E+05                                 8.879766                            7.159312       0.065271       1.981243                    0.999454      30.735488      89.633824       0.615211       0.416433      -1.062263       0.013492      -0.004128       0.043213       0.045458      -0.023223      -0.007719       0.002701       0.013856      -0.074675      -0.026272      -0.011384       0.037656              9.807447       7.461841      -1.816641      -0.158765       6.664064       2.452696      15.296438          -0.000007
           38              C      -0.225309       1.135688       6.417013      -0.071214      30.877631 0.40661502E+03  0.94306040E+04                                 8.606098                            6.789249      -0.008686       1.974615                    0.999666      28.884858      83.330916       0.621239       0.425100      -1.055395      -0.021032      -0.007652      -0.018959       0.029332      -0.008358       0.013035      -0.006618       0.011966      -0.044279      -0.020378      -0.002898       0.023277              9.578846       7.589811      -1.913591      -0.696080       6.841717       3.254035      14.305010           0.000019
           39              C      -0.210639       0.363802       2.302346       0.279673      30.897798 0.36393342E+03  0.81953083E+04                                 8.827075                            6.561541      -0.061611       2.008282                    0.999733      24.981129      70.602281       0.613115       0.443630      -1.046056      -0.069705       0.008794       0.026224       0.074992      -0.005642      -0.028880       0.004767       0.054127      -0.023672      -0.025138      -0.021982       0.047120             10.599340       9.429607      -0.087539      -4.982876      11.275452       2.467903      11.092960          -0.000025
           40              C       0.598583       1.459802       2.135671      -0.232709      33.606021 0.48837779E+03  0.11881810E+05                                 9.138977                            7.457533      -0.146856       1.913671                    0.998659      31.414424      93.436525       0.589541       0.427037      -1.052069       0.025749       0.022257      -0.017800       0.038408      -0.038336       0.028924       0.014469       0.010978       0.045375      -0.058673       0.017701       0.040972             10.126216      11.144012       2.020758      -4.345442      10.595044      -0.346956       8.639592           0.000006
           41              C       1.781317       1.314494       1.404520       0.008767      36.285040 0.42444771E+03  0.98537767E+04                                 9.513849                            6.853365      -0.020505       2.009052                    0.999075      26.688159      74.614498       0.635789       0.414968      -1.072191      -0.040013      -0.033693       0.008450       0.052987      -0.019849       0.016107      -0.001376       0.028244       0.010769      -0.027576      -0.003361       0.030937             11.670345      12.020225       4.171032      -3.296684      15.832727       0.003826       7.158083          -0.000007
           42              C       2.124231       0.083291       0.873380      -0.137987      33.646998 0.44631687E+03  0.10623478E+05                                 9.221266                            7.188245      -0.101924       1.940704                    0.999382      30.015659      88.487444       0.592719       0.434144      -1.047074      -0.016524       0.000658       0.004375       0.017106      -0.017657       0.003350      -0.012137       0.053090       0.101237      -0.050118       0.013009       0.037109             10.544790       9.279614       1.943422      -1.567945      16.029754       1.977101       6.325000           0.000034
           43              C      -2.356308       8.110364       0.988942      -0.010262      36.277065 0.44143321E+03  0.10377394E+05                                 9.574877                            7.025870      -0.077679       1.983811                    0.999125      27.360955      77.665412       0.621321       0.419340      -1.066472      -0.021728       0.048463       0.019874       0.056707       0.010909      -0.008970      -0.009367       0.040787      -0.016059      -0.023490      -0.005884       0.029374             11.680308       9.899503      -0.136381      -3.118456      16.939154       3.580268       8.202268          -0.000015
           44              C      -3.549638       8.232029       1.725649      -0.211200      36.099221 0.50928560E+03  0.12531521E+05                                 9.700787                            7.688999      -0.264346       1.883838                    0.997744      31.341475      94.005829       0.571813       0.435321      -1.046150       0.013523      -0.022349      -0.030143       0.039886       0.013413       0.022538      -0.024984       0.031024       0.013680      -0.044009       0.011251       0.032758             11.127933       9.611999      -0.694303      -3.879605      13.918726       3.381888       9.853074          -0.000000
           45              C       2.649088       2.503738       1.133394       0.672746      23.203153 0.23286160E+03  0.47550482E+04                                 7.631480                            5.498926      -0.188244       2.013413                    0.999187      21.600032      60.813421       0.615970       0.486955      -1.007960       0.034617       0.066662       0.004017       0.075222      -0.022614       0.015765       0.064535      -0.019531       0.361578      -0.097664      -0.044769       0.142433              9.257524      11.876011       2.827278       0.084289      11.240879      -1.616726       4.655681           0.000016
           46              C      -2.020902       6.794267       0.363353       0.677773      22.779488 0.23334573E+03  0.47994950E+04                                 7.629351                            5.582765      -0.346794       1.958094                    0.998761      22.218586      64.172127       0.594539       0.500876      -0.994192       0.009296      -0.058654      -0.054384       0.080525       0.015056       0.005938      -0.065321       0.025479       0.308248      -0.091581      -0.033700       0.125281              9.059015       9.866770      -0.472467      -2.020296      11.521816       2.339004       5.788459           0.000017
           47              O       6.016219       4.130287       2.391240      -0.623653      36.034666 0.59104334E+03  0.14534844E+05                                 8.624199                            7.527511       0.521403       2.194517                    0.997994      28.790671      76.302658       0.692788       0.359513      -1.139681       0.007177      -0.003738       0.068428       0.068904      -0.002650      -0.064254       0.000157      -0.070683      -0.239307      -0.114468       0.039075       0.075393              9.363652       8.728955      -3.307078      -1.657958       9.578904       2.090668       9.783098           0.000000
           48              O       4.178874       5.255130       2.000108      -0.664993      39.636968 0.66307026E+03  0.16815028E+05                                 9.301643                            8.042469       0.224827       2.085704                    0.996904      29.960578      81.157208       0.660264       0.365806      -1.132498      -0.016493       0.024134       0.070740       0.076542       0.046249       0.047122      -0.071630      -0.007430      -0.057898      -0.112833       0.041082       0.071750             10.312712      10.039570       0.314851       4.223834       7.668146      -0.005625      13.230419           0.000008
           49              O       1.733077       3.717884      10.240552      -0.742737      47.082610 0.73977794E+03  0.19321025E+05                                10.419960                            8.518028       0.132537       2.029748                    0.997954      31.580177      87.406542       0.637631       0.367797      -1.128607      -0.074860       0.069241      -0.047492       0.112489      -0.022310       0.027354       0.022466      -0.086819       0.262797      -0.098143       0.002529       0.095614             11.795545      11.171533      -2.063607       2.630423      15.843945      -3.647220       8.371156           0.000042
           50              O      -0.081366       4.948239       9.962759      -0.620356      38.159185 0.53413252E+03  0.12780025E+05                                 8.948013                            7.081767       0.604081       2.234172                    0.998438      27.969846      72.616024       0.727039       0.352100      -1.148052       0.016279       0.048478      -0.076656       0.092148      -0.034656       0.023029       0.049217       0.123612       0.084281      -0.106257       0.043242       0.063015             10.557935      18.116702       2.667721       0.413009       7.950362      -0.140890       5.606742           0.000033
           51              O       6.569508       2.426815       0.067781      -0.683680      48.265208 0.66104608E+03  0.16767288E+05                                10.640981                            8.032703       0.127108       2.059381                    0.996020      29.921395      81.319277       0.659708       0.366035      -1.131213       0.075159      -0.097423       0.083873       0.148912       0.003409      -0.026058      -0.037239       0.075743       0.136474      -0.072638       0.003054       0.069584             12.802818      19.147063      -5.348717      -4.771113      11.023958       2.363146       8.237433           0.000040
           52              O      -2.643358       1.409493      10.793915      -0.708349      50.660748 0.80346753E+03  0.21442598E+05                                10.999492                            8.962438      -0.148115       1.947690                    0.996868      31.540932      88.520717       0.612184       0.374900      -1.122154      -0.041843      -0.094453      -0.039417       0.110571       0.030810       0.011814      -0.052462       0.032930       0.220160      -0.088112      -0.004199       0.092311             12.466065      13.092657       6.193980      -0.751727      16.634626      -0.198608       7.670912           0.000011
           53              O      -4.125017       6.833949       8.094881      -0.229405      27.138296 0.31940287E+03  0.67334960E+04                                 7.255296                            5.478202       0.561163       2.315385                    0.999130      22.477982      55.128325       0.824586       0.352345      -1.145616      -0.117730      -0.039045      -0.049704       0.133624      -0.031765      -0.086359       0.063647       0.072195       0.251715      -0.100129      -0.057553       0.157682              8.827799       7.422942      -1.133640      -4.014648       5.279307       2.586239      13.781150          -0.000006
           54              O      -2.194709       3.180876       8.720470      -0.623654      36.034701 0.59104408E+03  0.14534867E+05                                 8.624205                            7.527516       0.521403       2.194516                    0.997994      28.790687      76.302719       0.692788       0.359513      -1.139681      -0.007177       0.003737      -0.068428       0.068905      -0.002649      -0.064254       0.000157      -0.070682      -0.239308      -0.114468       0.039076       0.075393              9.363659       8.728962      -3.307081      -1.657958       9.578911       2.090668       9.783104          -0.000001
           55              O      -0.357364       2.056033       9.111602      -0.664994      39.637031 0.66307161E+03  0.16815072E+05                                 9.301656                            8.042480       0.224824       2.085703                    0.996904      29.960596      81.157297       0.660263       0.365806      -1.132498       0.016493      -0.024134      -0.070740       0.076542       0.046249       0.047122      -0.071630      -0.007431      -0.057899      -0.112833       0.041082       0.071751             10.312726      10.039584       0.314852       4.223839       7.668157      -0.005624      13.230437           0.000009
           56              O       2.088433       3.593279       0.871158      -0.742738      47.082580 0.73977746E+03  0.19321009E+05                                10.419955                            8.518025       0.132539       2.029749                    0.997954      31.580171      87.406509       0.637631       0.367797      -1.128607       0.074860      -0.069240       0.047492       0.112489      -0.022310       0.027354       0.022466      -0.086820       0.262799      -0.098144       0.002529       0.095615             11.795537      11.171527      -2.063605       2.630421      15.843933      -3.647217       8.371152           0.000041
           57              O       3.902876       2.362924       1.148951      -0.620356      38.159176 0.53413240E+03  0.12780022E+05                                 8.948010                            7.081765       0.604082       2.234172                    0.998438      27.969847      72.616020       0.727040       0.352099      -1.148052      -0.016279      -0.048478       0.076656       0.092148      -0.034656       0.023029       0.049217       0.123612       0.084282      -0.106257       0.043242       0.063015             10.557932      18.116696       2.667718       0.413009       7.950359      -0.140890       5.606741           0.000034
           58              O      -2.747998       4.884348      11.043929      -0.683679      48.265120 0.66104476E+03  0.16767245E+05                                10.640966                            8.032693       0.127110       2.059382                    0.996020      29.921374      81.319181       0.659709       0.366035      -1.131213      -0.075159       0.097423      -0.083873       0.148912       0.003409      -0.026058      -0.037239       0.075743       0.136475      -0.072638       0.003054       0.069584             12.802798      19.147034      -5.348705      -4.771105      11.023937       2.363140       8.237422           0.000040
           59              O       6.464868       5.901670       0.317795      -0.708349      50.660736 0.80346736E+03  0.21442592E+05                                10.999489                            8.962437      -0.148114       1.947690                    0.996868      31.540929      88.520701       0.612184       0.374900      -1.122154       0.041843       0.094453       0.039417       0.110571       0.030810       0.011814      -0.052462       0.032930       0.220161      -0.088112      -0.004199       0.092312             12.466062      13.092652       6.193977      -0.751726      16.634622      -0.198607       7.670911           0.000010
           60              O       7.946527       0.477214       3.016829      -0.229403      27.138257 0.31940239E+03  0.67334830E+04                                 7.255287                            5.478197       0.561165       2.315386                    0.999130      22.477971      55.128278       0.824586       0.352345      -1.145616       0.117730       0.039045       0.049704       0.133624      -0.031765      -0.086359       0.063646       0.072195       0.251716      -0.100129      -0.057553       0.157682              8.827787       7.422932      -1.133637      -4.014640       5.279300       2.586235      13.781130          -0.000007

******************************************************
Auxiliary information for the entire system
The total spin magnetic moment of the unit cell is   0.000830
The total net atomic charge of the unit cell is   -0.000002
Accuracy of reproducing the electrostatic potential in the unit cell:
  The inner radius (bohr) =    5.0000
  The outer radius (bohr) =   12.0000
  Valid grid points have density less than (e/(bohr^3)) =    0.0001
  The number of valid grid points were=        25956
  The rms potential error without charges in kcal/mol is=      6.78373
  The rms potential error with partial charges in kcal/mol is=      1.99070
  The RRMSE value at monopole order=      0.29345
  The rms potential error with partial charges and cloud penetration in kcal/mol is=      1.99174
  The RRMSE value at monopole order with cloud penetration is=      0.29361
  The rms potential error with partial charges and atomic dipoles in kcal/mol is=      0.50871
  The RRMSE value at dipole order=      0.07499
  The rms potential error with partial charges, atomic dipoles and cloud penetration in kcal/mol is=      0.49509
  The RRMSE value at dipole order with cloud penetration=      0.07298

******************************************************
The electron densities and ab initio electrostatic potential were computed in VASP using the PBE functional and
projector augmented wave method. See the main text of the journal article for a description of computational details.
The atomic charges, dipoles, and quadrupoles were computed with the DDEC6 method as described in
(a) T. A. Manz and N. Gabaldon Limas, RSC Adv. 6 (2016) 47771-47801 DOI: 10.1039/c6ra04656h
(b) N. Gabaldon Limas and T. A. Manz, RSC Adv. 8 (2018) 2678-2707 DOI: 10.1039/c7ra11829e.
For each atom in the material, the electron cloud parameters were fit to the spherically averaged atom-in-material
electron density using radial positions for which this density was between 10^-4 and 10^-2 electrons per cubic bohr.
The polarizabilities, dispersion coefficients, and quantum Drude oscillator (QDO) parameters were fit using the MCLF method.
The magnetic structure of the system was optimized in VASP from the default ferromagnetic initial guess using spin polarization.
The atomic spin moments (ASMs) were computed on this optimized magnetic structure using the DDEC6 partition as inputs
to the method of T. A. Manz and D. S. Sholl, J. Chem. Theory Comput. 7 (2011) 4146-4164 DOI: 10.1021/ct200539n.
The RMSE and RRMSE were computed using a uniform grid with Ewald summation.
