# Supplementary material for: A collection of forcefield precursors for metal–organic frameworks
Source: RSC Adv. 2019 Nov 13;9(63):36492–507. doi: 10.1039/c9ra07327b (PMC9075174; doi:10.1039/c9ra07327b)
Supplement: RA-009-C9RA07327B-s3896 [file RA-009-C9RA07327B-s3896.xyz]

  117
jmolscript: load "" {1 1 1} spacegroup "x,y,z" unitcell [{      8.566000     0.000000     0.000000 }, {     -4.283000     7.418374     0.000000 }, {      0.000000     0.000000    37.811000 }]
Cd     0.000000     0.000000    25.207459     1.011007
Cd     0.000000     0.000000    12.603541     1.011031
Cd     0.000000     0.000000     0.000000     1.014822
In     2.141500     3.709187    29.418470     1.377982
In    -2.141500     3.709187    16.814930     1.371700
In     4.283000     0.000000     4.211011     1.375511
In    -2.141500     3.709187    33.599989     1.375459
In     2.141500     3.709187     8.392530     1.378025
In     4.283000     0.000000    20.996070     1.371707
C      1.622829     1.316761    27.428856     0.473622
C      0.560645     2.383524    27.114268     0.480576
C      4.611934     5.354582    14.825315     0.465007
C     -2.499130     5.741080    14.510727     0.476520
C      6.614237     0.747030     2.221396     0.471635
C      1.938486     6.712145     1.906809     0.478026
C      2.660171     6.101613    27.428856     0.473622
C      3.722355     5.034850    27.114268     0.480576
C     -0.328934     2.063792    14.825315     0.465010
C      6.782131     1.677294    14.510727     0.476522
C     -2.331237     6.671344     2.221396     0.471632
C      2.344514     0.706229     1.906809     0.478022
C     -2.660171     6.101613    35.589604     0.471570
C      4.843645     5.034850    35.904191     0.477952
C      0.328934     2.063792    10.382144     0.473656
C      1.783869     1.677294    10.696732     0.480624
C      2.331237     6.671344    22.985685     0.465032
C      6.221486     0.706229    23.300273     0.476547
C      6.943171     1.316761    35.589604     0.471568
C     -0.560645     2.383524    35.904191     0.477951
C      3.954066     5.354582    10.382144     0.473654
C      2.499130     5.741080    10.696732     0.480624
C      1.951763     0.747030    22.985685     0.465032
C     -1.938486     6.712145    23.300273     0.476546
C      4.283000     3.038566    31.509041     0.476903
C      4.283000     4.557849    31.509041     0.483800
C      4.772975     2.189904    18.905500     0.480721
C      6.088713     1.430263    18.905500     0.473979
C      3.793025     2.189904     6.301959     0.476554
C      2.477287     1.430263     6.301959     0.483502
C      0.000000     4.379808    31.509041     0.476904
C      0.000000     2.860525    31.509041     0.483800
C     -0.489975     5.228470    18.905500     0.480722
C     -1.805713     5.988111    18.905500     0.473978
C      0.489975     5.228470     6.301959     0.476555
C      1.805713     5.988111     6.301959     0.483502
O      3.540328     2.451031    30.700263    -0.405754
O      0.555077     3.416903    27.834568    -0.460730
O     -0.208582     2.149103    26.170127    -0.311197
O      2.437455     1.588274    28.342747    -0.355376
O      3.521911     5.119420    30.685517    -0.441276
O      1.605697     0.263352    26.744098    -0.401789
O      4.635491     3.126845    18.096723    -0.407098
O     -1.601414     5.229212    15.231027    -0.457226
O     -2.317531     6.524460    13.566587    -0.309324
O      4.439758     4.513339    15.739207    -0.347799
O      6.955592     1.808600    18.081976    -0.435404
O      3.708221     5.896124    14.140558    -0.400649
O      4.673181     1.840499     5.492804    -0.409630
O      1.046337     6.190633     2.627108    -0.459149
O      2.526113     6.163185     0.962668    -0.309949
O      5.971787     1.316761     3.135288    -0.350162
O      2.371497     0.490355     5.478058    -0.437639
O      7.535082     1.258898     1.536639    -0.404809
O      0.742672     4.967343    30.700263    -0.405753
O      3.727923     4.001471    27.834568    -0.460730
O      4.491582     5.269271    26.170127    -0.311198
O      1.845545     5.830100    28.342747    -0.355376
O      0.761089     2.298954    30.685517    -0.441277
O      2.677303     7.155022    26.744098    -0.401788
O     -0.352491     4.291529    18.096723    -0.407097
O      5.884414     2.189162    15.231027    -0.457227
O      6.600531     0.893914    13.566587    -0.309330
O     -0.156758     2.905035    15.739207    -0.347805
O     -2.672592     5.609774    18.081976    -0.435403
O      0.574779     1.522250    14.140558    -0.400652
O     -0.390181     5.577875     5.492804    -0.409630
O      3.236663     1.227741     2.627108    -0.459147
O      1.756887     1.255189     0.962668    -0.309935
O     -1.688787     6.101613     3.135288    -0.350152
O      1.911503     6.928019     5.478058    -0.437638
O     -3.252082     6.159476     1.536639    -0.404806
O     -0.742672     4.967343    32.318196    -0.409819
O      4.838077     4.001471    35.183892    -0.459106
O      4.074418     5.269271    36.848332    -0.310022
O     -1.845545     5.830100    34.675712    -0.350138
O     -0.761089     2.298954    32.332942    -0.437675
O     -2.677303     7.155022    36.274361    -0.404857
O      0.352491     4.291529     7.110737    -0.405560
O      2.681586     2.189162     9.976432    -0.460811
O      1.965469     0.893914    11.640873    -0.311113
O      0.156758     2.905035     9.468253    -0.355290
O      2.672592     5.609774     7.125483    -0.441336
O     -0.574779     1.522250    11.066902    -0.401725
O      0.390181     5.577875    19.714277    -0.407132
O      5.329337     1.227741    22.579973    -0.457151
O      6.809113     1.255189    24.244413    -0.309318
O      1.688787     6.101613    22.071793    -0.347898
O     -1.911503     6.928019    19.729024    -0.435301
O      3.252082     6.159476    23.670442    -0.400645
O      5.025672     2.451031    32.318196    -0.409818
O     -0.555077     3.416903    35.183892    -0.459106
O      0.208582     2.149103    36.848332    -0.310019
O      6.128545     1.588274    34.675712    -0.350135
O      5.044089     5.119420    32.332942    -0.437677
O      6.960303     0.263352    36.274361    -0.404855
O      3.930509     3.126845     7.110737    -0.405560
O      1.601414     5.229212     9.976432    -0.460810
O      2.317531     6.524460    11.640873    -0.311113
O      4.126242     4.513339     9.468253    -0.355290
O      1.610408     1.808600     7.125483    -0.441338
O      4.857779     5.896124    11.066902    -0.401723
O      3.892819     1.840499    19.714277    -0.407133
O     -1.046337     6.190633    22.579973    -0.457151
O     -2.526113     6.163185    24.244413    -0.309316
O      2.594213     1.316761    22.071793    -0.347896
O      6.194503     0.490355    19.729024    -0.435301
O      1.030918     1.258898    23.670442    -0.400644

The following XYZ coordinates are in angstroms. Other properties are in atomic units.
The sperically averaged electron density of each atom fit to a function of the form exp(a - br)
eigen_1, eigen_2 and eigen_3 are the three eigenvalues of traceless quadrupole moment tensor
  atom number  atomic symbol              X              Y              Z     net charge C6 coefficient C8 coefficient C10 coefficient fluctuating dipole atomic polarizability isotropic forcefield polarizability              a              b squared Pearson coefficient          <r^3>          <r^4>         wp_QDO          m_QDO          q_QDO       dipole_x       dipole_y       dipole_z         dipole            Qxy            Qxz            Qyz     Q(x^2-y^2)  Q(3z^2 - R^2)        eigen_1        eigen_2        eigen_3 static polarizability      alpha(xx)      alpha(xy)      alpha(xz)      alpha(yy)      alpha(yz)      alpha(zz) atomic spin moment
            1             Cd       0.000000       0.000000      25.207459       1.011007     144.314639 0.32641382E+04  0.11621950E+06                                22.278316                           18.966973       0.646511       1.934673                    0.996488      76.071828     201.281833       0.416233       0.413294      -1.165374       0.000000      -0.000000      -0.001262       0.001262      -0.043951       0.000000      -0.000001      -0.047109      -0.145643      -0.048548      -0.025591       0.074139             25.904291      25.567705       5.205354       0.000002      19.559084      -0.000003      32.586082           0.261893
            2             Cd       0.000000       0.000000      12.603541       1.011031     144.316796 0.32641828E+04  0.11622145E+06                                22.278493                           18.967061       0.646483       1.934662                    0.996487      76.072298     201.283173       0.416234       0.413292      -1.165375       0.000000      -0.000000       0.001289       0.001289      -0.001540       0.000002      -0.000001       0.099636      -0.145600      -0.048533      -0.025575       0.074108             25.904570      16.553143       0.000497       0.000001      28.573709       0.000005      32.586859           0.262100
            3             Cd       0.000000       0.000000       0.000000       1.014822     144.097282 0.32570645E+04  0.11586336E+06                                22.227039                           18.923592       0.641822       1.938218                    0.996669      75.854460     200.382478       0.417613       0.412299      -1.166493       0.000000      -0.000000      -0.000019       0.000019       0.040293       0.000001      -0.000001      -0.046489      -0.139152      -0.046384      -0.023325       0.069709             25.845086      25.514278      -5.197086      -0.000017      19.513786      -0.000001      32.507193           0.261569
            4             In       2.141500       3.709187      29.418470       1.377982     169.596498 0.41446837E+04  0.15467890E+06                                20.014424                           17.113005       1.248347       2.093640                    0.996330      74.293315     193.096587       0.619404       0.264967      -1.318965      -0.000000       0.000000      -0.010819       0.010819      -0.070761      -0.000000      -0.000000      -0.069078      -0.273121      -0.091040      -0.033220       0.124261             23.226313      22.306480       4.181506      -0.000000      17.434527      -0.000002      29.937933           0.016217
            5             In      -2.141500       3.709187      16.814930       1.371700     170.355605 0.41686301E+04  0.15580524E+06                                20.072772                           17.162367       1.256070       2.094869                    0.996590      74.480701     193.762598       0.618479       0.264967      -1.318894       0.000000       0.000002      -0.013279       0.013279       0.005289       0.000001      -0.000000       0.153547      -0.272949      -0.090983      -0.031464       0.122447             23.294116      15.078777       0.021166      -0.000000      24.771646       0.000001      30.031924           0.016217
            6             In       4.283000       0.000000       4.211011       1.375511     169.997645 0.41572905E+04  0.15527087E+06                                20.046645                           17.140582       1.240494       2.091533                    0.996413      74.363087     193.368424       0.618806       0.265016      -1.318874       0.000002      -0.000002      -0.007253       0.007253       0.064545       0.000001       0.000000      -0.093062      -0.283470      -0.094490      -0.032324       0.126814             23.263339      22.293425      -4.202423      -0.000010      17.503345      -0.000003      29.993246           0.016215
            7             In      -2.141500       3.709187      33.599989       1.375459     169.985116 0.41570159E+04  0.15525784E+06                                20.045555                           17.139943       1.240809       2.091613                    0.996417      74.362881     193.365286       0.618822       0.265014      -1.318878      -0.000000      -0.000000       0.007229       0.007229       0.072565       0.000000      -0.000001      -0.065124      -0.283330      -0.094443      -0.032314       0.126758             23.261800      22.338074      -4.174782      -0.000001      17.455431      -0.000000      29.991895           0.016237
            8             In       2.141500       3.709187       8.392530       1.378025     169.608327 0.41449210E+04  0.15469017E+06                                20.015460                           17.113559       1.248112       2.093586                    0.996327      74.293254     193.098760       0.619390       0.264969      -1.318961      -0.000002       0.000003       0.010838       0.010838      -0.005428       0.000001       0.000001       0.157177      -0.273287      -0.091096      -0.033228       0.124323             23.227833      15.031829      -0.019060       0.000003      24.712306       0.000002      29.939363           0.016135
            9             In       4.283000       0.000000      20.996070       1.371707     170.355737 0.41686694E+04  0.15580706E+06                                20.072767                           17.162449       1.256023       2.094852                    0.996591      74.480976     193.763503       0.618478       0.264967      -1.318894      -0.000001      -0.000002       0.013281       0.013281      -0.063856       0.000000       0.000001      -0.085881      -0.272916      -0.090972      -0.031465       0.122437             23.294012      22.329934       4.207414       0.000002      17.520460      -0.000001      30.031641           0.016277
           10              C       1.622829       1.316761      27.428856       0.473622      24.090203 0.27549748E+03  0.57846549E+04                                 7.427463                            5.763764       0.319239       2.158202                    0.999760      22.548031      61.462354       0.645090       0.452195      -1.041445       0.081574      -0.085370       0.025205       0.120738       0.043214      -0.092717      -0.078465       0.056463       0.055207      -0.098419      -0.052806       0.151224              8.392415       7.025821       0.418946       2.816024       9.389924       3.493332       8.761499           0.024302
           11              C       0.560645       2.383524      27.114268       0.480576      23.850374 0.27044343E+03  0.56563597E+04                                 7.388074                            5.719683       0.293837       2.152274                    0.999760      22.442158      61.197208       0.645575       0.453627      -1.039877      -0.078687       0.088438      -0.011425       0.118926       0.046523      -0.095793      -0.075326       0.051733       0.016031      -0.098652      -0.052685       0.151336              8.358148       6.898368       0.340119       2.860764       9.138396       3.457670       9.037682           0.022815
           12              C       4.611934       5.354582      14.825315       0.465007      24.245061 0.27766358E+03  0.58414954E+04                                 7.455628                            5.784349       0.313286       2.154256                    0.999745      22.645597      61.786067       0.644287       0.451878      -1.041640      -0.111130      -0.024565       0.020653       0.115671       0.000122      -0.017133       0.124374      -0.101200       0.064602      -0.098399      -0.057612       0.156011              8.424963       8.469096      -1.238491       1.624320       8.009870      -4.203646       8.795922           0.024534
           13              C      -2.499130       5.741080      14.510727       0.476520      23.951745 0.27186402E+03  0.56941403E+04                                 7.410781                            5.736396       0.285301       2.148183                    0.999725      22.505836      61.436107       0.644276       0.453897      -1.039610       0.113814       0.026585      -0.012800       0.117576      -0.002737      -0.015084       0.122522      -0.101459       0.013601      -0.100048      -0.051605       0.151653              8.384342       8.311025      -1.144115       1.569650       7.776056      -4.220559       9.065946           0.022888
           14              C       6.614237       0.747030       2.221396       0.471635      24.083644 0.27539793E+03  0.57822220E+04                                 7.428063                            5.764194       0.310590       2.155914                    0.999775      22.540904      61.447351       0.644799       0.452426      -1.041280       0.036272       0.112697       0.021677       0.120359      -0.043109       0.115166      -0.047939       0.046227       0.050924      -0.099562      -0.053831       0.153393              8.393229       9.162396       0.814242      -4.433974       7.254526       0.692183       8.762764           0.024377
           15              C       1.938486       6.712145       1.906809       0.478026      23.887691 0.27096106E+03  0.56696462E+04                                 7.394148                            5.724241       0.287650       2.149923                    0.999766      22.463003      61.258536       0.645501       0.453482      -1.040006      -0.035039      -0.112666      -0.011925       0.118590      -0.043630       0.114874      -0.051520       0.054405       0.011364      -0.102239      -0.052152       0.154392              8.365134       8.880638       0.801634      -4.429016       7.169617       0.748355       9.045146           0.022866
           16              C       2.660171       6.101613      27.428856       0.473622      24.090194 0.27549737E+03  0.57846520E+04                                 7.427462                            5.763763       0.319238       2.158202                    0.999760      22.548026      61.462342       0.645090       0.452195      -1.041445      -0.081573       0.085370       0.025204       0.120737       0.043213       0.092715       0.078465       0.056462       0.055204      -0.098418      -0.052803       0.151222              8.392413       7.025820       0.418946      -2.816024       9.389922      -3.493331       8.761498           0.024299
           17              C       3.722355       5.034850      27.114268       0.480576      23.850357 0.27044319E+03  0.56563537E+04                                 7.388071                            5.719681       0.293836       2.152274                    0.999760      22.442148      61.197181       0.645575       0.453627      -1.039877       0.078686      -0.088437      -0.011424       0.118924       0.046521       0.095792       0.075326       0.051733       0.016029      -0.098652      -0.052683       0.151334              8.358146       6.898365       0.340119      -2.860763       9.138392      -3.457669       9.037679           0.022813
           18              C      -0.328934       2.063792      14.825315       0.465010      24.245065 0.27766352E+03  0.58414932E+04                                 7.455624                            5.784345       0.313293       2.154258                    0.999745      22.645606      61.786068       0.644288       0.451878      -1.041640       0.111134       0.024567       0.020655       0.115676       0.000119       0.017132      -0.124378      -0.101211       0.064612      -0.098399      -0.057620       0.156019              8.424958       8.469093      -1.238488      -1.624317       8.009865       4.203643       8.795917           0.024545
           19              C       6.782131       1.677294      14.510727       0.476522      23.951767 0.27186437E+03  0.56941489E+04                                 7.410781                            5.736396       0.285306       2.148184                    0.999725      22.505855      61.436142       0.644277       0.453897      -1.039610      -0.113818      -0.026588      -0.012803       0.117581      -0.002739       0.015083      -0.122526      -0.101470       0.013609      -0.100048      -0.051612       0.151660              8.384342       8.311029      -1.144110      -1.569645       7.776054       4.220556       9.065942           0.022898
           20              C      -2.331237       6.671344       2.221396       0.471632      24.083704 0.27539888E+03  0.57822472E+04                                 7.428079                            5.764207       0.310583       2.155911                    0.999775      22.540932      61.447465       0.644797       0.452427      -1.041279      -0.036272      -0.112696       0.021676       0.120358      -0.043109      -0.115167       0.047939       0.046227       0.050924      -0.099563      -0.053832       0.153395              8.393246       9.162419       0.814247       4.433984       7.254540      -0.692182       8.762779           0.024375
           21              C       2.344514       0.706229       1.906809       0.478022      23.887750 0.27096201E+03  0.56696713E+04                                 7.394163                            5.724254       0.287641       2.149920                    0.999766      22.463030      61.258646       0.645500       0.453483      -1.040006       0.035039       0.112666      -0.011924       0.118590      -0.043629      -0.114875       0.051520       0.054405       0.011363      -0.102240      -0.052152       0.154392              8.365151       8.880659       0.801638       4.429025       7.169632      -0.748355       9.045161           0.022862
           22              C      -2.660171       6.101613      35.589604       0.471570      24.083946 0.27540512E+03  0.57823833E+04                                 7.427987                            5.764180       0.310384       2.155837                    0.999775      22.541117      61.447037       0.644818       0.452412      -1.041293       0.079490       0.087793      -0.021686       0.120401      -0.041603       0.099107      -0.075756       0.051587       0.050943      -0.099544      -0.053871       0.153415              8.393097       7.026290      -0.418937      -2.816382       9.390445       3.493679       8.762555           0.024222
           23              C       4.843645       5.034850      35.904191       0.477952      23.888789 0.27097473E+03  0.56700262E+04                                 7.394452                            5.724441       0.287327       2.149811                    0.999766      22.463828      61.262087       0.645478       0.453491      -1.039997      -0.080084      -0.086714       0.011949       0.118640      -0.045413       0.102073      -0.073722       0.048355       0.011387      -0.102231      -0.052196       0.154427              8.365499       6.903387      -0.340122      -2.862707       9.147577       3.461686       9.045533           0.022676
           24              C       0.328934       2.063792      10.382144       0.473656      24.090442 0.27549833E+03  0.57847114E+04                                 7.427694                            5.763898       0.319390       2.158262                    0.999760      22.548074      61.463858       0.645058       0.452215      -1.041428      -0.114697       0.027944      -0.025213       0.120714      -0.002841       0.021596       0.119541      -0.103042       0.055221      -0.098432      -0.052796       0.151228              8.392718       8.436308       1.233265      -1.617465       7.979934      -4.185630       8.761913           0.024404
           25              C       1.783869       1.677294      10.696732       0.480624      23.849913 0.27043837E+03  0.56562136E+04                                 7.387939                            5.719605       0.294120       2.152371                    0.999760      22.441721      61.195312       0.645585       0.453623      -1.039882       0.115905      -0.023928       0.011408       0.118898       0.000839       0.017350       0.120621      -0.106418       0.016043      -0.098666      -0.052661       0.151326              8.357975       8.283652       1.139947      -1.563970       7.752737      -4.206233       9.037537           0.022948
           26              C       2.331237       6.671344      22.985685       0.465032      24.244331 0.27765282E+03  0.58412030E+04                                 7.455423                            5.784190       0.313320       2.154270                    0.999746      22.645231      61.784397       0.644305       0.451871      -1.041646       0.034270      -0.108508      -0.020636       0.115647       0.043859      -0.116269      -0.047325       0.050343       0.064553      -0.098406      -0.057566       0.155973              8.424737       9.196993      -0.818039       4.452503       7.281522       0.695121       8.795695           0.024603
           27              C       6.221486       0.706229      23.300273       0.476547      23.950856 0.27185298E+03  0.56938371E+04                                 7.410568                            5.736255       0.285346       2.148204                    0.999726      22.505165      61.433388       0.644289       0.453894      -1.039614      -0.033881       0.111828       0.012796       0.117546       0.042547      -0.113640      -0.048191       0.055426       0.013553      -0.100055      -0.051569       0.151623              8.384089       8.900345      -0.803664       4.439759       7.186282       0.750931       9.065641           0.022962
           28              C       6.943171       1.316761      35.589604       0.471568      24.083935 0.27540501E+03  0.57823807E+04                                 7.427987                            5.764180       0.310381       2.155836                    0.999775      22.541107      61.447016       0.644817       0.452412      -1.041293      -0.079487      -0.087791      -0.021685       0.120398      -0.041599      -0.099104       0.075755       0.051586       0.050937      -0.099544      -0.053865       0.153410              8.393097       7.026289      -0.418936       2.816382       9.390445      -3.493680       8.762556           0.024214
           29              C      -0.560645       2.383524      35.904191       0.477951      23.888753 0.27097431E+03  0.56700157E+04                                 7.394447                            5.724439       0.287325       2.149810                    0.999766      22.463805      61.262027       0.645477       0.453491      -1.039997       0.080081       0.086713       0.011947       0.118637      -0.045409      -0.102070       0.073722       0.048354       0.011382      -0.102231      -0.052191       0.154422              8.365494       6.903382      -0.340121       2.862704       9.147572      -3.461684       9.045527           0.022668
           30              C       3.954066       5.354582      10.382144       0.473654      24.090438 0.27549834E+03  0.57847119E+04                                 7.427696                            5.763900       0.319387       2.158261                    0.999760      22.548070      61.463865       0.645057       0.452215      -1.041427       0.114694      -0.027943      -0.025212       0.120712      -0.002843      -0.021596      -0.119538      -0.103036       0.055216      -0.098432      -0.052792       0.151223              8.392721       8.436308       1.233266       1.617467       7.979938       4.185633       8.761918           0.024400
           31              C       2.499130       5.741080      10.696732       0.480624      23.849899 0.27043805E+03  0.56562056E+04                                 7.387938                            5.719604       0.294119       2.152370                    0.999760      22.441711      61.195295       0.645585       0.453623      -1.039882      -0.115903       0.023926       0.011407       0.118896       0.000838      -0.017350      -0.120619      -0.106413       0.016039      -0.098666      -0.052657       0.151323              8.357976       8.283646       1.139951       1.563975       7.752739       4.206236       9.037542           0.022945
           32              C       1.951763       0.747030      22.985685       0.465032      24.244354 0.27765315E+03  0.58412118E+04                                 7.455428                            5.784194       0.313320       2.154269                    0.999746      22.645244      61.784444       0.644305       0.451871      -1.041646      -0.034270       0.108508      -0.020637       0.115647       0.043859       0.116270       0.047326       0.050345       0.064555      -0.098407      -0.057568       0.155975              8.424742       9.197000      -0.818040      -4.452506       7.281526      -0.695121       8.795700           0.024604
           33              C      -1.938486       6.712145      23.300273       0.476546      23.950876 0.27185327E+03  0.56938446E+04                                 7.410571                            5.736258       0.285346       2.148204                    0.999726      22.505176      61.433422       0.644289       0.453894      -1.039615       0.033881      -0.111829       0.012796       0.117547       0.042548       0.113640       0.048192       0.055427       0.013554      -0.100055      -0.051570       0.151625              8.384093       8.900350      -0.803665      -4.439761       7.186285      -0.750931       9.065644           0.022962
           34              C       4.283000       3.038566      31.509041       0.476903      23.573262 0.26158132E+03  0.54173297E+04                                 7.267258                            5.576454       0.407576       2.185821                    0.999404      22.272076      60.133395       0.663417       0.445801      -1.046011       0.001697      -0.134143       0.001707       0.134165      -0.000708      -0.130272      -0.003035       0.083837       0.070138      -0.103655      -0.053478       0.157133              8.273593       8.542625      -0.000873       4.532866       7.768473      -0.001232       8.509683           0.016665
           35              C       4.283000       4.557849      31.509041       0.483800      23.386355 0.26604402E+03  0.55353306E+04                                 7.242548                            5.636938       0.337469       2.163458                    0.999645      22.361593      60.594698       0.657282       0.447883      -1.044373      -0.001506       0.132344      -0.001137       0.132357       0.000174      -0.129827      -0.001748       0.082951       0.052313      -0.104980      -0.050179       0.155159              8.122002       8.166177      -0.001646       4.379623       7.629664      -0.001639       8.570165           0.014827
           36              C       4.772975       2.189904      18.905500       0.480721      23.368655 0.25884046E+03  0.53465752E+04                                 7.231079                            5.550694       0.400530       2.186608                    0.999303      22.143418      59.711826       0.664307       0.446369      -1.045657      -0.110936       0.064050       0.000003       0.128098       0.037067       0.063859       0.110611      -0.042801       0.074569      -0.100137      -0.055230       0.155366              8.231146       7.922491       0.332446      -2.252792       8.306290      -3.901876       8.464657           0.015980
           37              C       6.088713       1.430263      18.905500       0.473979      23.510473 0.26773935E+03  0.55772845E+04                                 7.251734                            5.643348       0.334963       2.162522                    0.999644      22.452311      60.799593       0.659178       0.446059      -1.045846       0.116188      -0.067078      -0.000005       0.134160       0.035440       0.066735       0.115570      -0.040921       0.050732      -0.108992      -0.049377       0.158369              8.132770       7.773163       0.234224      -2.193794       8.043584      -3.799727       8.581562           0.014326
           38              C       3.793025       2.189904       6.301959       0.476554      23.578758 0.26164935E+03  0.54191114E+04                                 7.268253                            5.577084       0.407202       2.185646                    0.999400      22.276061      60.146974       0.663394       0.445786      -1.046016       0.117246       0.065735      -0.001712       0.134427      -0.036867       0.062552      -0.114418      -0.040936       0.070551      -0.103594      -0.053789       0.157382              8.274795       7.964071      -0.335749      -2.267903       8.349682       3.925599       8.510631           0.015887
           39              C       2.477287       1.430263       6.301959       0.483502      23.392120 0.26611477E+03  0.55372223E+04                                 7.243674                            5.637634       0.337067       2.163267                    0.999643      22.366182      60.611274       0.657245       0.447874      -1.044368      -0.115587      -0.064990       0.001142       0.132610      -0.036029       0.063459      -0.113389      -0.041997       0.052712      -0.104934      -0.050471       0.155405              8.123356       7.766566      -0.233271      -2.191690       8.032099       3.792819       8.571402           0.014149
           40              C       0.000000       4.379808      31.509041       0.476904      23.573256 0.26158123E+03  0.54173274E+04                                 7.267257                            5.576453       0.407576       2.185821                    0.999404      22.272071      60.133382       0.663417       0.445801      -1.046011      -0.001697       0.134143       0.001707       0.134165      -0.000708       0.130272       0.003035       0.083837       0.070138      -0.103655      -0.053478       0.157133              8.273593       8.542624      -0.000873      -4.532865       7.768472       0.001232       8.509682           0.016665
           41              C       0.000000       2.860525      31.509041       0.483800      23.386349 0.26604394E+03  0.55353286E+04                                 7.242547                            5.636937       0.337470       2.163458                    0.999645      22.361589      60.594686       0.657282       0.447883      -1.044373       0.001506      -0.132344      -0.001137       0.132357       0.000174       0.129827       0.001748       0.082951       0.052313      -0.104980      -0.050178       0.155159              8.122001       8.166177      -0.001647      -4.379623       7.629663       0.001639       8.570163           0.014826
           42              C      -0.489975       5.228470      18.905500       0.480722      23.368669 0.25884064E+03  0.53465799E+04                                 7.231082                            5.550696       0.400530       2.186607                    0.999303      22.143426      59.711855       0.664307       0.446369      -1.045657       0.110935      -0.064050       0.000003       0.128098       0.037068      -0.063859      -0.110611      -0.042801       0.074569      -0.100137      -0.055230       0.155367              8.231149       7.922494       0.332446       2.252793       8.306294       3.901878       8.464660           0.015980
           43              C      -1.805713       5.988111      18.905500       0.473978      23.510485 0.26773952E+03  0.55772889E+04                                 7.251736                            5.643350       0.334964       2.162522                    0.999644      22.452319      60.799621       0.659178       0.446059      -1.045846      -0.116187       0.067078      -0.000005       0.134160       0.035440      -0.066735      -0.115570      -0.040921       0.050732      -0.108992      -0.049378       0.158369              8.132773       7.773166       0.234224       2.193794       8.043587       3.799729       8.581565           0.014325
           44              C       0.489975       5.228470       6.301959       0.476555      23.578839 0.26165041E+03  0.54191386E+04                                 7.268264                            5.577092       0.407207       2.185647                    0.999400      22.276119      60.147149       0.663394       0.445785      -1.046016      -0.117248      -0.065737      -0.001712       0.134430      -0.036870      -0.062553       0.114419      -0.040940       0.070557      -0.103593      -0.053794       0.157387              8.274807       7.964083      -0.335749       2.267906       8.349695      -3.925605       8.510644           0.015889
           45              C       1.805713       5.988111       6.301959       0.483502      23.392239 0.26611636E+03  0.55372634E+04                                 7.243693                            5.637648       0.337070       2.163267                    0.999643      22.366262      60.611525       0.657244       0.447874      -1.044368       0.115589       0.064992       0.001141       0.132612      -0.036033      -0.063460       0.113391      -0.042002       0.052719      -0.104934      -0.050476       0.155410              8.123378       7.766587      -0.233271       2.191696       8.032121      -3.792832       8.571426           0.014153
           46              O       3.540328       2.451031      30.700263      -0.405754      29.500743 0.39560327E+03  0.87836950E+04                                 7.527920                            6.117103       0.478087       2.245804                    0.998220      24.875879      62.275787       0.777724       0.354701      -1.145592       0.046214      -0.049585       0.035199       0.076376       0.011457       0.011062       0.008927       0.085293       0.108474      -0.062801       0.018186       0.044615              8.583552       9.759367       1.628427       4.694153       6.423066       1.649921       9.568223           0.089059
           47              O       0.555077       3.416903      27.834568      -0.460730      30.160179 0.42837047E+03  0.97082316E+04                                 7.613590                            6.348780       0.390708       2.190910                    0.998742      25.963588      65.798687       0.765937       0.352852      -1.146396      -0.055734      -0.007570      -0.046979       0.073285       0.041395      -0.013087       0.034955      -0.031692       0.078156      -0.067835       0.013530       0.054305              8.523682       5.968362       1.187606       1.335082      10.534731       4.233879       9.067954           0.078076
           48              O      -0.208582       2.149103      26.170127      -0.311197      27.646216 0.36480892E+03  0.79425084E+04                                 7.239368                            5.898261       0.398871       2.240708                    0.997799      23.863509      59.279674       0.786684       0.357613      -1.142534      -0.015743       0.048934       0.021040       0.055543       0.019213      -0.003433       0.017367      -0.004678       0.038968      -0.030684       0.004930       0.025754              8.205432       7.612291       1.588948       3.721522       6.936507       2.716871      10.067498           0.244745
           49              O       2.437455       1.588274      28.342747      -0.355376      27.989383 0.38002694E+03  0.83562000E+04                                 7.298018                            6.019309       0.408390       2.235261                    0.997585      24.376273      60.792337       0.779115       0.357528      -1.142957       0.016464      -0.059330      -0.015064       0.063388       0.034457       0.000102       0.013834       0.004783       0.078678      -0.049018       0.014598       0.034419              8.210857       7.784635       1.615548       3.527299       7.061777       2.689362       9.786159           0.187620
           50              O       3.521911       5.119420      30.685517      -0.441276      29.673102 0.42160142E+03  0.95086895E+04                                 7.517544                            6.299781       0.498161       2.231323                    0.999029      25.639828      64.639717       0.769321       0.353004      -1.147256       0.035820       0.051173       0.046882       0.078100      -0.014900       0.008788      -0.003540       0.100658       0.076341      -0.065268       0.020992       0.044276              8.333330       9.017931      -1.213375       4.205722       6.415295      -1.595310       9.566764           0.087088
           51              O       1.605697       0.263352      26.744098      -0.401789      28.783032 0.40187261E+03  0.89605898E+04                                 7.368917                            6.136022       0.488616       2.236081                    0.998997      25.168408      63.199833       0.781882       0.351331      -1.148003       0.042718       0.009158       0.040054       0.059271       0.033932      -0.000821       0.025063      -0.018654       0.057245      -0.048734       0.005418       0.043316              8.247324       5.809496       1.119785       1.254847      10.299055       4.159787       8.633422           0.161424
           52              O       4.635491       3.126845      18.096723      -0.407098      29.652502 0.39814866E+03  0.88555245E+04                                 7.558026                            6.140337       0.466220       2.240909                    0.998254      24.928219      62.486840       0.775473       0.355116      -1.145112      -0.066100      -0.013630       0.033932       0.075540       0.033316      -0.001084      -0.015873      -0.062954       0.111637      -0.064721       0.016522       0.048199              8.619359       5.870994       0.635219      -0.925084      10.378806      -4.913870       9.608275           0.089298
           53              O      -1.601414       5.229212      15.231027      -0.457226      30.017387 0.42583094E+03  0.96359103E+04                                 7.588464                            6.328671       0.405473       2.196211                    0.998791      25.902467      65.583935       0.767417       0.352711      -1.146561       0.016671       0.051408      -0.047487       0.071943      -0.034710       0.038691      -0.006584      -0.050200       0.078103      -0.067160       0.011205       0.055955              8.494548       8.339384      -2.561596       2.989063       8.108053      -3.257815       9.036207           0.078068
           54              O      -2.317531       6.524460      13.566587      -0.309324      27.560769 0.36343702E+03  0.79049411E+04                                 7.223495                            5.886219       0.399169       2.241452                    0.997804      23.829272      59.159733       0.787701       0.357499      -1.142661       0.051473      -0.012126       0.023122       0.057716      -0.013332       0.017902      -0.007510      -0.034702       0.044173      -0.033915       0.004483       0.029432              8.186483       5.716070      -0.497760       0.487913       8.798548      -4.568795      10.044833           0.245371
           55              O       4.439758       4.513339      15.739207      -0.347799      27.842928 0.37751801E+03  0.82872430E+04                                 7.273031                            5.999481       0.407849       2.236009                    0.997522      24.306634      60.566992       0.780392       0.357537      -1.142957      -0.060078       0.019941      -0.021454       0.066838      -0.017385       0.010913      -0.012733      -0.064266       0.083608      -0.051200       0.010354       0.040846              8.181944       5.822001      -0.490274       0.560384       8.970999      -4.382538       9.752832           0.188058
           56              O       6.955592       1.808600      18.081976      -0.435404      29.536068 0.41909503E+03  0.94380814E+04                                 7.495590                            6.282257       0.490231       2.230117                    0.998982      25.572377      64.421628       0.770167       0.353143      -1.147143       0.021858      -0.055502       0.050375       0.078076       0.050854      -0.009778      -0.006980      -0.024913       0.075407      -0.065054       0.018908       0.046146              8.308258       8.092002       1.728585      -3.471921       7.295780      -2.834683       9.536991           0.086985
           57              O       3.708221       5.896124      14.140558      -0.400649      28.722010 0.40077869E+03  0.89299627E+04                                 7.357745                            6.127129       0.491900       2.236820                    0.999092      25.142535      63.109412       0.782565       0.351270      -1.148072      -0.013115      -0.041439       0.041500       0.060095      -0.024402       0.022667      -0.012066      -0.049561       0.063199      -0.049436       0.005515       0.043921              8.234143       8.196164      -2.499611       2.970507       7.887104      -3.158833       8.619162           0.162536
           58              O       4.673181       1.840499       5.492804      -0.409630      29.658057 0.39818153E+03  0.88562764E+04                                 7.557065                            6.139309       0.466881       2.241527                    0.998304      24.938868      62.509868       0.775795       0.354968      -1.145252       0.022164       0.063096       0.032804       0.074488      -0.042672      -0.010932       0.003684      -0.023975       0.108708      -0.062871       0.020577       0.042294              8.618114       8.700952      -2.268670      -3.793155       7.545432       3.256298       9.607958           0.089135
           59              O       1.046337       6.190633       2.627108      -0.459149      30.098950 0.42726505E+03  0.96766633E+04                                 7.602304                            6.339707       0.402167       2.194563                    0.998821      25.940397      65.711961       0.766665       0.352754      -1.146506       0.033062      -0.041531      -0.046759       0.070742      -0.005403      -0.024865      -0.028809       0.082894       0.079432      -0.065683       0.010810       0.054873              8.510630      10.404380       1.382130      -4.326246       6.073128      -0.960199       9.054382           0.077945
           60              O       2.526113       6.163185       0.962668      -0.309949      27.614724 0.36432200E+03  0.79288897E+04                                 7.231961                            5.892815       0.402733       2.241695                    0.997798      23.858725      59.247492       0.787386       0.357430      -1.142733      -0.035733      -0.039049       0.021632       0.057181      -0.008013      -0.015222      -0.011192       0.037753       0.043183      -0.032252       0.003766       0.028486              8.196451       8.471381      -1.085917      -4.207295       6.061613       1.862307      10.056359           0.244889
           61              O       5.971787       1.316761       3.135288      -0.350162      27.896278 0.37843239E+03  0.83122245E+04                                 7.282206                            6.006545       0.401442       2.234237                    0.997313      24.330288      60.641061       0.779982       0.357514      -1.142992       0.045874       0.041396      -0.019425       0.064772      -0.019341      -0.015593      -0.003063       0.059259       0.079154      -0.049323       0.010447       0.038876              8.193075       8.621949      -1.119110      -4.083361       6.191329       1.707182       9.765947           0.186934
           62              O       2.371497       0.490355       5.478058      -0.437639      29.521349 0.41895291E+03  0.94329782E+04                                 7.488774                            6.276904       0.509022       2.235068                    0.999024      25.582513      64.416067       0.771375       0.352661      -1.147669      -0.061278       0.008329       0.049620       0.079287      -0.036928      -0.002019       0.013307      -0.077651       0.075829      -0.066325       0.017926       0.048399              8.300668       5.992109      -0.518481      -0.717565       9.380929       4.419870       9.528965           0.087024
           63              O       7.535082       1.258898       1.536639      -0.404809      28.853408 0.40310915E+03  0.89953124E+04                                 7.381366                            6.145978       0.487732       2.235499                    0.999054      25.201865      63.314658       0.781127       0.351391      -1.147923      -0.027257       0.032573       0.039331       0.057887      -0.007868      -0.020177      -0.012569       0.064592       0.058434      -0.046601       0.005249       0.041352              8.261607      10.163685       1.386299      -4.238608       5.971934      -0.994543       8.649201           0.161419
           64              O       0.742672       4.967343      30.700263      -0.405753      29.500709 0.39560271E+03  0.87836794E+04                                 7.527915                            6.117100       0.478088       2.245804                    0.998220      24.875860      62.275730       0.777724       0.354702      -1.145592      -0.046214       0.049585       0.035199       0.076376       0.011457      -0.011062      -0.008926       0.085291       0.108472      -0.062800       0.018185       0.044614              8.583547       9.759361       1.628426      -4.694150       6.423062      -1.649920       9.568217           0.089061
           65              O       3.727923       4.001471      27.834568      -0.460730      30.160178 0.42837044E+03  0.97082310E+04                                 7.613592                            6.348781       0.390710       2.190911                    0.998742      25.963581      65.798675       0.765937       0.352852      -1.146395       0.055735       0.007570      -0.046979       0.073285       0.041394       0.013085      -0.034955      -0.031692       0.078154      -0.067832       0.013528       0.054305              8.523684       5.968363       1.187606      -1.335082      10.534733      -4.233880       9.067957           0.078076
           66              O       4.491582       5.269271      26.170127      -0.311198      27.646232 0.36480913E+03  0.79425157E+04                                 7.239380                            5.898270       0.398869       2.240707                    0.997799      23.863484      59.279659       0.786681       0.357614      -1.142533       0.015744      -0.048935       0.021039       0.055544       0.019210       0.003434      -0.017367      -0.004680       0.038961      -0.030681       0.004928       0.025753              8.205446       7.612303       1.588951      -3.721529       6.936519      -2.716877      10.067515           0.244744
           67              O       1.845545       5.830100      28.342747      -0.355376      27.989383 0.38002690E+03  0.83562002E+04                                 7.298025                            6.019315       0.408391       2.235261                    0.997585      24.376245      60.792301       0.779113       0.357529      -1.142956      -0.016465       0.059331      -0.015064       0.063390       0.034454      -0.000101      -0.013834       0.004780       0.078671      -0.049013       0.014596       0.034417              8.210866       7.784642       1.615550      -3.527304       7.061785      -2.689366       9.786170           0.187620
           68              O       0.761089       2.298954      30.685517      -0.441277      29.673122 0.42160176E+03  0.95086993E+04                                 7.517547                            6.299783       0.498162       2.231323                    0.999029      25.639837      64.639746       0.769321       0.353004      -1.147256      -0.035820      -0.051173       0.046881       0.078100      -0.014901      -0.008788       0.003541       0.100659       0.076342      -0.065269       0.020992       0.044276              8.333334       9.017936      -1.213375      -4.205724       6.415298       1.595311       9.566768           0.087087
           69              O       2.677303       7.155022      26.744098      -0.401788      28.783023 0.40187244E+03  0.89605856E+04                                 7.368919                            6.136023       0.488618       2.236082                    0.998997      25.168388      63.199798       0.781881       0.351331      -1.148003      -0.042719      -0.009158       0.040055       0.059272       0.033930       0.000819      -0.025063      -0.018652       0.057242      -0.048730       0.005416       0.043315              8.247327       5.809497       1.119785      -1.254848      10.299059      -4.159790       8.633426           0.161427
           70              O      -0.352491       4.291529      18.096723      -0.407097      29.652519 0.39814892E+03  0.88555313E+04                                 7.558026                            6.140337       0.466217       2.240909                    0.998254      24.928233      62.486870       0.775473       0.355116      -1.145112       0.066098       0.013630       0.033932       0.075539       0.033317       0.001084       0.015874      -0.062957       0.111640      -0.064723       0.016523       0.048200              8.619359       5.870994       0.635219       0.925084      10.378807       4.913870       9.608276           0.089299
           71              O       5.884414       2.189162      15.231027      -0.457227      30.017454 0.42583227E+03  0.96359473E+04                                 7.588470                            6.328678       0.405462       2.196207                    0.998791      25.902516      65.584065       0.767417       0.352711      -1.146562      -0.016669      -0.051408      -0.047486       0.071941      -0.034713      -0.038694       0.006578      -0.050208       0.078109      -0.067168       0.011213       0.055955              8.494555       8.339393      -2.561598      -2.989066       8.108059       3.257816       9.036213           0.078061
           72              O       6.600531       0.893914      13.566587      -0.309330      27.560931 0.36343983E+03  0.79050134E+04                                 7.223497                            5.886221       0.399170       2.241451                    0.997804      23.829445      59.160103       0.787706       0.357497      -1.142663      -0.051468       0.012127       0.023122       0.057712      -0.013333      -0.017901       0.007511      -0.034733       0.044205      -0.033931       0.004492       0.029439              8.186485       5.716071      -0.497757      -0.487909       8.798551       4.568796      10.044834           0.245345
           73              O      -0.156758       2.905035      15.739207      -0.347805      27.843089 0.37752071E+03  0.82873137E+04                                 7.273037                            5.999485       0.407843       2.236006                    0.997522      24.306791      60.567342       0.780395       0.357535      -1.142960       0.060073      -0.019942      -0.021454       0.066834      -0.017386      -0.010912       0.012733      -0.064294       0.083636      -0.051217       0.010364       0.040853              8.181951       5.822005      -0.490274      -0.560384       8.971006       4.382542       9.752840           0.188035
           74              O      -2.672592       5.609774      18.081976      -0.435403      29.536064 0.41909496E+03  0.94380797E+04                                 7.495591                            6.282258       0.490224       2.230114                    0.998982      25.572371      64.421621       0.770166       0.353143      -1.147143      -0.021858       0.055502       0.050375       0.078076       0.050853       0.009778       0.006981      -0.024914       0.075405      -0.065053       0.018907       0.046145              8.308259       8.092003       1.728585       3.471921       7.295781       2.834683       9.536992           0.086989
           75              O       0.574779       1.522250      14.140558      -0.400652      28.722095 0.40078015E+03  0.89300015E+04                                 7.357748                            6.127131       0.491890       2.236816                    0.999092      25.142618      63.109599       0.782567       0.351269      -1.148073       0.013113       0.041437       0.041499       0.060093      -0.024408      -0.022672       0.012059      -0.049569       0.063207      -0.049447       0.005525       0.043923              8.234147       8.196169      -2.499613      -2.970508       7.887107       3.158834       8.619165           0.162521
           76              O      -0.390181       5.577875       5.492804      -0.409630      29.658115 0.39818256E+03  0.88563034E+04                                 7.557063                            6.139308       0.466879       2.241525                    0.998304      24.938941      62.510026       0.775797       0.354967      -1.145253      -0.022162      -0.063093       0.032804       0.074485      -0.042678       0.010934      -0.003681      -0.023976       0.108719      -0.062879       0.020583       0.042296              8.618111       8.700950      -2.268668       3.793152       7.545429      -3.256295       9.607953           0.089126
           77              O       3.236663       1.227741       2.627108      -0.459147      30.098879 0.42726394E+03  0.96766314E+04                                 7.602290                            6.339697       0.402172       2.194565                    0.998821      25.940374      65.711871       0.766666       0.352754      -1.146506      -0.033063       0.041531      -0.046759       0.070742      -0.005403       0.024865       0.028810       0.082896       0.079433      -0.065684       0.010810       0.054874              8.510612      10.404360       1.382129       4.326232       6.073119       0.960198       9.054357           0.077950
           78              O       1.756887       1.255189       0.962668      -0.309935      27.614348 0.36431615E+03  0.79287290E+04                                 7.231891                            5.892763       0.402749       2.241702                    0.997798      23.858578      59.246962       0.787390       0.357430      -1.142734       0.035734       0.039049       0.021634       0.057182      -0.008008       0.015223       0.011193       0.037746       0.043173      -0.032246       0.003761       0.028485              8.196367       8.471292      -1.085907       4.207241       6.061557      -1.862288      10.056251           0.244927
           79              O      -1.688787       6.101613       3.135288      -0.350152      27.896010 0.37842811E+03  0.83121053E+04                                 7.282153                            6.006506       0.401451       2.234241                    0.997313      24.330193      60.640696       0.779986       0.357513      -1.142993      -0.045874      -0.041397      -0.019425       0.064772      -0.019340       0.015593       0.003063       0.059256       0.079149      -0.049320       0.010445       0.038875              8.193011       8.621881      -1.119102       4.083320       6.191286      -1.707168       9.765868           0.186962
           80              O       1.911503       6.928019       5.478058      -0.437638      29.521398 0.41895375E+03  0.94329988E+04                                 7.488764                            6.276895       0.509022       2.235066                    0.999024      25.582607      64.416239       0.771378       0.352659      -1.147671       0.061273      -0.008331       0.049619       0.079283      -0.036933       0.002015      -0.013308      -0.077664       0.075844      -0.066336       0.017931       0.048405              8.300656       5.992099      -0.518478       0.717562       9.380917      -4.419864       9.528952           0.087017
           81              O      -3.252082       6.159476       1.536639      -0.404806      28.853279 0.40310701E+03  0.89952513E+04                                 7.381339                            6.145957       0.487740       2.235502                    0.999054      25.201825      63.314480       0.781130       0.351390      -1.147923       0.027257      -0.032572       0.039331       0.057886      -0.007868       0.020178       0.012571       0.064596       0.058435      -0.046603       0.005250       0.041353              8.261574      10.163647       1.386295       4.238586       5.971913       0.994540       8.649162           0.161431
           82              O      -0.742672       4.967343      32.318196      -0.409819      29.651663 0.39808758E+03  0.88536237E+04                                 7.555902                            6.138519       0.466984       2.241623                    0.998301      24.936769      62.501685       0.775861       0.354960      -1.145264       0.043491       0.051063      -0.032717       0.074627      -0.011047      -0.008565       0.007772       0.085507       0.108267      -0.062652       0.020532       0.042121              8.616666       9.797053      -1.634281      -4.715576       6.446344       1.656458       9.606603           0.088896
           83              O       4.838077       4.001471      35.183892      -0.459106      30.099439 0.42726919E+03  0.96768032E+04                                 7.602475                            6.339800       0.401962       2.194489                    0.998821      25.940314      65.712410       0.766646       0.352761      -1.146498      -0.052439       0.007923       0.046787       0.070722      -0.038599       0.012433       0.035921      -0.032032       0.079495      -0.065639       0.010763       0.054876              8.510864       5.959110      -1.184490      -1.331630      10.518811       4.226949       9.054672           0.078066
           84              O       4.074418       5.269271      36.848332      -0.310022      27.618975 0.36439027E+03  0.79307713E+04                                 7.232745                            5.893410       0.402496       2.241573                    0.997796      23.860539      59.254068       0.787335       0.357436      -1.142725      -0.015881      -0.050413      -0.021667       0.057123      -0.020425       0.002099       0.018839      -0.005042       0.043275      -0.032358       0.003785       0.028573              8.197375       7.605274      -1.586631      -3.716887       6.929354       2.712894      10.057496           0.244842
           85              O      -1.845545       5.830100      34.675712      -0.350138      27.890273 0.37833763E+03  0.83095744E+04                                 7.280959                            6.005626       0.402055       2.234446                    0.997317      24.328651      60.633754       0.780079       0.357494      -1.143015       0.012863       0.060389       0.019469       0.064740      -0.035282      -0.005128       0.015105       0.003755       0.079074      -0.049269       0.010377       0.038892              8.191572       7.766851      -1.611671      -3.519437       7.043766       2.681954       9.764099           0.187030
           86              O      -0.761089       2.298954      32.332942      -0.437675      29.509304 0.41875669E+03  0.94273898E+04                                 7.486613                            6.275326       0.509406       2.235289                    0.999023      25.578032      64.399304       0.771497       0.352648      -1.147687       0.037743      -0.049167      -0.049550       0.079354       0.015322      -0.012470      -0.004974       0.102332       0.075324      -0.066073       0.017820       0.048253              8.298102       8.979643       1.207768      -4.184728       6.388535      -1.588004       9.526127           0.087141
           87              O      -2.677303       7.155022      36.274361      -0.404857      28.853440 0.40311480E+03  0.89954680E+04                                 7.381317                            6.145992       0.487644       2.235442                    0.999054      25.202405      63.316077       0.781132       0.351388      -1.147926       0.041800      -0.007357      -0.039327       0.057862      -0.031968       0.000782       0.023801      -0.018595       0.058501      -0.046673       0.005256       0.041417              8.261489       5.819271      -1.121865      -1.257930      10.316224       4.167833       8.648971           0.161302
           88              O       0.352491       4.291529       7.110737      -0.405560      29.506644 0.39569035E+03  0.87861539E+04                                 7.529019                            6.117860       0.477971       2.245712                    0.998223      24.877692      62.283165       0.777657       0.354711      -1.145579      -0.065827       0.015431      -0.035296       0.076271      -0.031409      -0.002043      -0.014043      -0.062523       0.108896      -0.063006       0.018235       0.044771              8.584910       5.847742      -0.630672       0.918407      10.337532      -4.891209       9.569457           0.089292
           89              O       2.681586       2.189162       9.976432      -0.460811      30.159864 0.42836885E+03  0.97081574E+04                                 7.613406                            6.348670       0.390805       2.190944                    0.998742      25.963960      65.798875       0.765964       0.352841      -1.146408       0.021363      -0.052065       0.046927       0.073275       0.034467      -0.036903      -0.006070      -0.055870       0.078156      -0.067934       0.013603       0.054331              8.523434       8.364425       2.570985      -2.998963       8.138181      -3.272990       9.067695           0.077867
           90              O       1.965469       0.893914      11.640873      -0.311113      27.642160 0.36474487E+03  0.79407294E+04                                 7.238522                            5.897624       0.398998       2.240778                    0.997799      23.862211      59.274135       0.786753       0.357599      -1.142550       0.050316       0.010824      -0.021030       0.055598       0.011582      -0.016734      -0.005704      -0.030831       0.038907      -0.030601       0.004900       0.025701              8.204425       5.728679       0.501705      -0.491963       8.818306      -4.580710      10.066290           0.244965
           91              O       0.156758       2.905035       9.468253      -0.355290      27.993126 0.38008447E+03  0.83578240E+04                                 7.298870                            6.019926       0.407799       2.235081                    0.997580      24.376820      60.796025       0.779040       0.357547      -1.142936      -0.059619      -0.015418       0.015019       0.063386       0.015169      -0.011887      -0.007000      -0.062161       0.078765      -0.049065       0.014638       0.034427              8.211891       5.844072       0.494907      -0.565643       9.004127      -4.400093       9.787474           0.187807
           92              O       2.672592       5.609774       7.125483      -0.441336      29.688971 0.42186624E+03  0.95162266E+04                                 7.520293                            6.301832       0.497677       2.231032                    0.999029      25.646331      64.662989       0.769176       0.353013      -1.147240       0.026102       0.056534      -0.046957       0.077989      -0.051253       0.007431      -0.005920      -0.025027       0.077059      -0.065654       0.021179       0.044475              8.336561       8.119836      -1.734575       3.486062       7.319476      -2.846160       9.570373           0.086804
           93              O      -0.574779       1.522250      11.066902      -0.401725      28.782621 0.40186125E+03  0.89602770E+04                                 7.368904                            6.135965       0.488543       2.236085                    0.998996      25.167731      63.198010       0.781880       0.351335      -1.148000      -0.013461       0.041583      -0.040059       0.059288       0.025020      -0.022112      -0.011797      -0.049362       0.057155      -0.048680       0.005413       0.043267              8.247359       8.206854       2.503955      -2.975141       7.901650      -3.166714       8.633573           0.161595
           94              O       0.390181       5.577875      19.714277      -0.407132      29.653940 0.39817099E+03  0.88561465E+04                                 7.558249                            6.140492       0.466165       2.240874                    0.998254      24.928958      62.489162       0.775466       0.355114      -1.145113       0.021219      -0.064042      -0.033926       0.075515       0.043953       0.013203       0.008885      -0.026247       0.111705      -0.064768       0.016540       0.048228              8.619636       8.702029       2.269636       3.793170       7.548276       3.258203       9.608604           0.089242
           95              O       5.329337       1.227741      22.579973      -0.457151      30.014667 0.42578568E+03  0.96346271E+04                                 7.588036                            6.328358       0.405530       2.196249                    0.998791      25.901165      65.579691       0.767432       0.352714      -1.146560       0.036185       0.040192       0.047518       0.071991       0.004371       0.025037      -0.030162       0.085071       0.077984      -0.067046       0.011154       0.055892              8.494038      10.383664      -1.380897       4.315533       6.062844      -0.959643       9.035604           0.078248
           96              O       6.809113       1.255189      24.244413      -0.309318      27.559284 0.36341341E+03  0.79043012E+04                                 7.223298                            5.886076       0.399335       2.241532                    0.997806      23.828325      59.156958       0.787701       0.357505      -1.142656      -0.036230       0.038545      -0.023089       0.057718       0.008369       0.015428      -0.011717       0.040445       0.044163      -0.033897       0.004495       0.029402              8.186252       8.458757       1.085863       4.200490       6.055486       1.861827      10.044512           0.245225
           97              O       1.688787       6.101613      22.071793      -0.347898      27.845466 0.37755899E+03  0.82883803E+04                                 7.273518                            5.999848       0.407776       2.235966                    0.997523      24.307640      60.570671       0.780359       0.357542      -1.142952       0.047311      -0.042128       0.021455       0.066883       0.019171       0.016463      -0.003071       0.062194       0.083591      -0.051193       0.010372       0.040821              8.182528       8.608994       1.118492       4.075966       6.185056       1.706084       9.753535           0.187825
           98              O      -1.911503       6.928019      19.729024      -0.435301      29.532282 0.41902764E+03  0.94361765E+04                                 7.494977                            6.281766       0.490314       2.230179                    0.998982      25.570463      64.415306       0.770195       0.353144      -1.147143      -0.059029      -0.008814      -0.050381       0.078105       0.036166       0.001170       0.011963      -0.075478       0.075206      -0.064933       0.018836       0.046097              8.307562       5.997339       0.519462       0.718857       9.389173       4.423699       9.536174           0.087187
           99              O       3.252082       6.159476      23.670442      -0.400645      28.721943 0.40077615E+03  0.89299020E+04                                 7.357810                            6.127171       0.492077       2.236888                    0.999092      25.142139      63.108634       0.782550       0.351277      -1.148065      -0.029319      -0.032114      -0.041500       0.060109       0.009213       0.021753      -0.013559       0.067012       0.063204      -0.049385       0.005501       0.043884              8.234233      10.129198      -1.383620       4.220974       5.954214      -0.993114       8.619286           0.162502
          100              O       5.025672       2.451031      32.318196      -0.409818      29.651630 0.39808706E+03  0.88536092E+04                                 7.555897                            6.138515       0.466986       2.241624                    0.998301      24.936756      62.501640       0.775861       0.354960      -1.145264      -0.043491      -0.051063      -0.032717       0.074627      -0.011047       0.008565      -0.007771       0.085506       0.108266      -0.062651       0.020531       0.042120              8.616660       9.797045      -1.634280       4.715572       6.446339      -1.656457       9.606596           0.088896
          101              O      -0.555077       3.416903      35.183892      -0.459106      30.099403 0.42726860E+03  0.96767870E+04                                 7.602473                            6.339799       0.401968       2.194492                    0.998821      25.940281      65.712331       0.766646       0.352762      -1.146497       0.052440      -0.007923       0.046788       0.070723      -0.038596      -0.012429      -0.035921      -0.032031       0.079491      -0.065634       0.010758       0.054876              8.510862       5.959109      -1.184489       1.331630      10.518809      -4.226948       9.054670           0.078070
          102              O       0.208582       2.149103      36.848332      -0.310019      27.618893 0.36438900E+03  0.79307396E+04                                 7.232749                            5.893414       0.402493       2.241573                    0.997796      23.860439      59.253877       0.787332       0.357437      -1.142724       0.015883       0.050415      -0.021666       0.057126      -0.020416      -0.002101      -0.018839      -0.005050       0.043255      -0.032349       0.003780       0.028569              8.197378       7.605276      -1.586630       3.716886       6.929359      -2.712895      10.057499           0.244855
          103              O       6.128545       1.588274      34.675712      -0.350135      27.890189 0.37833619E+03  0.83095374E+04                                 7.280959                            6.005626       0.402055       2.234447                    0.997317      24.328556      60.633554       0.780076       0.357495      -1.143013      -0.012865      -0.060391       0.019468       0.064743      -0.035274       0.005128      -0.015106       0.003748       0.079057      -0.049259       0.010372       0.038887              8.191572       7.766850      -1.611671       3.519436       7.043767      -2.681954       9.764100           0.187041
          104              O       5.044089       5.119420      32.332942      -0.437677      29.509325 0.41875706E+03  0.94273997E+04                                 7.486615                            6.275327       0.509408       2.235290                    0.999023      25.578048      64.399342       0.771497       0.352648      -1.147687      -0.037743       0.049166      -0.049550       0.079354       0.015322       0.012470       0.004974       0.102334       0.075326      -0.066075       0.017821       0.048254              8.298104       8.979645       1.207769       4.184729       6.388536       1.588005       9.526130           0.087139
          105              O       6.960303       0.263352      36.274361      -0.404855      28.853356 0.40311334E+03  0.89954286E+04                                 7.381311                            6.145988       0.487653       2.235446                    0.999054      25.202332      63.315897       0.781131       0.351388      -1.147925      -0.041802       0.007357      -0.039328       0.057864      -0.031963      -0.000777      -0.023800      -0.018590       0.058496      -0.046665       0.005249       0.041416              8.261482       5.819265      -1.121863       1.257927      10.316216      -4.167830       8.648966           0.161313
          106              O       3.930509       3.126845       7.110737      -0.405560      29.506579 0.39568927E+03  0.87861264E+04                                 7.529023                            6.117863       0.477973       2.245714                    0.998222      24.877608      62.282997       0.777654       0.354713      -1.145578       0.065832      -0.015430      -0.035297       0.076275      -0.031404       0.002040       0.014042      -0.062511       0.108882      -0.062996       0.018230       0.044766              8.584916       5.847746      -0.630674      -0.918409      10.337538       4.891213       9.569464           0.089300
          107              O       1.601414       5.229212       9.976432      -0.460810      30.159831 0.42836805E+03  0.97081350E+04                                 7.613403                            6.348666       0.390810       2.190946                    0.998742      25.963934      65.798806       0.765964       0.352841      -1.146407      -0.021364       0.052065       0.046927       0.073275       0.034465       0.036901       0.006074      -0.055866       0.078153      -0.067931       0.013599       0.054332              8.523431       8.364419       2.570985       2.998963       8.138179       3.272992       9.067695           0.077870
          108              O       2.317531       6.524460      11.640873      -0.311113      27.642177 0.36474490E+03  0.79407326E+04                                 7.238539                            5.897636       0.398993       2.240777                    0.997799      23.862161      59.274081       0.786750       0.357600      -1.142549      -0.050318      -0.010824      -0.021029       0.055600       0.011581       0.016734       0.005704      -0.030818       0.038894      -0.030594       0.004896       0.025698              8.204446       5.728692       0.501710       0.491969       8.818328       4.580725      10.066317           0.244965
          109              O       4.126242       4.513339       9.468253      -0.355290      27.993109 0.38008414E+03  0.83578172E+04                                 7.298881                            6.019934       0.407801       2.235082                    0.997580      24.376761      60.795934       0.779037       0.357549      -1.142935       0.059622       0.015417       0.015019       0.063388       0.015169       0.011887       0.007001      -0.062147       0.078751      -0.049056       0.014633       0.034423              8.211904       5.844080       0.494909       0.565645       9.004141       4.400101       9.787491           0.187810
          110              O       1.610408       1.808600       7.125483      -0.441338      29.688942 0.42186575E+03  0.95162154E+04                                 7.520304                            6.301842       0.497679       2.231034                    0.999029      25.646255      64.662856       0.769173       0.353014      -1.147239      -0.026104      -0.056537      -0.046957       0.077992      -0.051245      -0.007429       0.005924      -0.025025       0.077046      -0.065645       0.021173       0.044472              8.336574       8.119847      -1.734578      -3.486067       7.319489       2.846166       9.570387           0.086812
          111              O       4.857779       5.896124      11.066902      -0.401723      28.782614 0.40186111E+03  0.89602745E+04                                 7.368911                            6.135970       0.488544       2.236085                    0.998996      25.167696      63.197963       0.781878       0.351335      -1.147999       0.013461      -0.041584      -0.040060       0.059289       0.025016       0.022108       0.011801      -0.049358       0.057151      -0.048673       0.005407       0.043265              8.247368       8.206861       2.503957       2.975144       7.901659       3.166719       8.633585           0.161599
          112              O       3.892819       1.840499      19.714277      -0.407133      29.653977 0.39817162E+03  0.88561641E+04                                 7.558255                            6.140497       0.466166       2.240875                    0.998254      24.928977      62.489223       0.775466       0.355114      -1.145113      -0.021219       0.064042      -0.033926       0.075516       0.043954      -0.013203      -0.008885      -0.026247       0.111706      -0.064768       0.016540       0.048228              8.619643       8.702035       2.269638      -3.793173       7.548283      -3.258207       9.608611           0.089237
          113              O      -1.046337       6.190633      22.579973      -0.457151      30.014656 0.42578551E+03  0.96346223E+04                                 7.588034                            6.328356       0.405528       2.196249                    0.998791      25.901164      65.579681       0.767432       0.352714      -1.146560      -0.036185      -0.040191       0.047517       0.071990       0.004371      -0.025037       0.030163       0.085073       0.077986      -0.067048       0.011155       0.055893              8.494034      10.383661      -1.380897      -4.315530       6.062843       0.959643       9.035599           0.078248
          114              O      -2.526113       6.163185      24.244413      -0.309316      27.559223 0.36341247E+03  0.79042747E+04                                 7.223281                            5.886063       0.399340       2.241534                    0.997806      23.828320      59.156894       0.787703       0.357504      -1.142657       0.036230      -0.038544      -0.023089       0.057718       0.008370      -0.015428       0.011716       0.040447       0.044167      -0.033898       0.004496       0.029402              8.186232       8.458736       1.085861      -4.200478       6.055472      -1.861823      10.044487           0.245229
          115              O       2.594213       1.316761      22.071793      -0.347896      27.845426 0.37755837E+03  0.82883626E+04                                 7.273506                            5.999839       0.407777       2.235967                    0.997523      24.307641      60.570637       0.780360       0.357541      -1.142952      -0.047310       0.042127       0.021455       0.066882       0.019173      -0.016463       0.003071       0.062196       0.083595      -0.051195       0.010373       0.040822              8.182514       8.608979       1.118490      -4.075957       6.185046      -1.706081       9.753517           0.187828
          116              O       6.194503       0.490355      19.729024      -0.435301      29.532282 0.41902764E+03  0.94361769E+04                                 7.494980                            6.281768       0.490315       2.230180                    0.998982      25.570453      64.415294       0.770194       0.353144      -1.147143       0.059030       0.008814      -0.050381       0.078106       0.036165      -0.001170      -0.011963      -0.075476       0.075203      -0.064931       0.018836       0.046095              8.307565       5.997341       0.519463      -0.718858       9.389176      -4.423701       9.536178           0.087187
          117              O       1.030918       1.258898      23.670442      -0.400644      28.721934 0.40077600E+03  0.89298974E+04                                 7.357805                            6.127168       0.492076       2.236888                    0.999092      25.142145      63.108633       0.782550       0.351277      -1.148065       0.029319       0.032113      -0.041500       0.060109       0.009213      -0.021753       0.013560       0.067015       0.063205      -0.049387       0.005502       0.043885              8.234227      10.129192      -1.383619      -4.220970       5.954211       0.993114       8.619280           0.162503

******************************************************
Auxiliary information for the entire system
The total spin magnetic moment of the unit cell is   11.816800
The total net atomic charge of the unit cell is   0.000004
Accuracy of reproducing the electrostatic potential in the unit cell:
  The inner radius (bohr) =    5.0000
  The outer radius (bohr) =   12.0000
  Valid grid points have density less than (e/(bohr^3)) =    0.0001
  The number of valid grid points were=        46754
  The rms potential error without charges in kcal/mol is=      7.89880
  The rms potential error with partial charges in kcal/mol is=      1.06436
  The RRMSE value at monopole order=      0.13475
  The rms potential error with partial charges and cloud penetration in kcal/mol is=      1.06953
  The RRMSE value at monopole order with cloud penetration is=      0.13540
  The rms potential error with partial charges and atomic dipoles in kcal/mol is=      1.20555
  The RRMSE value at dipole order=      0.15262
  The rms potential error with partial charges, atomic dipoles and cloud penetration in kcal/mol is=      1.19986
  The RRMSE value at dipole order with cloud penetration=      0.15190

******************************************************
The electron densities and ab initio electrostatic potential were computed in VASP using the PBE functional and
projector augmented wave method. See the main text of the journal article for a description of computational details.
The atomic charges, dipoles, and quadrupoles were computed with the DDEC6 method as described in
(a) T. A. Manz and N. Gabaldon Limas, RSC Adv. 6 (2016) 47771-47801 DOI: 10.1039/c6ra04656h
(b) N. Gabaldon Limas and T. A. Manz, RSC Adv. 8 (2018) 2678-2707 DOI: 10.1039/c7ra11829e.
For each atom in the material, the electron cloud parameters were fit to the spherically averaged atom-in-material
electron density using radial positions for which this density was between 10^-4 and 10^-2 electrons per cubic bohr.
The polarizabilities, dispersion coefficients, and quantum Drude oscillator (QDO) parameters were fit using the MCLF method.
The magnetic structure of the system was optimized in VASP from the default ferromagnetic initial guess using spin polarization.
The atomic spin moments (ASMs) were computed on this optimized magnetic structure using the DDEC6 partition as inputs
to the method of T. A. Manz and D. S. Sholl, J. Chem. Theory Comput. 7 (2011) 4146-4164 DOI: 10.1021/ct200539n.
The RMSE and RRMSE were computed using a uniform grid with Ewald summation.
