# Supplementary material for: A collection of forcefield precursors for metal–organic frameworks
Source: RSC Adv. 2019 Nov 13;9(63):36492–507. doi: 10.1039/c9ra07327b (PMC9075174; doi:10.1039/c9ra07327b)
Supplement: RA-009-C9RA07327B-s3897 [file RA-009-C9RA07327B-s3897.xyz]

  148
jmolscript: load "" {1 1 1} spacegroup "x,y,z" unitcell [{      9.220000     0.000000     0.000000 }, {     -2.616496    10.426718     0.000000 }, {      0.000000     0.000000    18.831000 }]
Cd     2.499276     8.714338     7.187039     0.886840
Cd     2.795980     6.925739    16.602539     0.886840
Cd     4.104228     1.712380    11.643961     0.886840
Cd     3.807524     3.500979     2.228461     0.886840
H      5.022019     3.637882     6.937340     0.138275
H     -0.869164     5.414595     5.532548     0.139904
H      8.297301     1.443058     6.146438     0.130392
H     -1.724010     7.333111     6.620980     0.123794
H      5.753658     9.022239     6.809290     0.119285
H      3.960209     5.609574     6.180334     0.111530
H      1.504590     1.940412     6.698187     0.145209
H      3.505106     2.117666     5.325407     0.115355
H      0.819143     4.484531     3.736070     0.110143
H      0.647751     4.388606     8.498430     0.114377
H     -1.699639     7.489512     9.515304     0.112712
H      2.889733     1.575477    16.352840     0.138275
H      6.164420    10.225482    14.948048     0.139904
H     -0.385549     3.770301    15.561938     0.130392
H      7.019266     8.306966    16.036480     0.123794
H     -0.458402     6.617838    16.224790     0.119285
H      1.335047    10.030503    15.595834     0.111529
H      6.407162     3.272947    16.113687     0.145209
H      4.406646     3.095693    14.740907     0.115355
H      7.092609     0.728828    13.151570     0.110143
H      7.264001     0.824753    17.913930     0.114377
H      6.994895     8.150565     0.099804     0.112712
H      1.581485     6.788836    11.893660     0.138275
H      7.472668     5.012123    13.298452     0.139904
H     -1.693797     8.983660    12.684562     0.130392
H      8.327514     3.093607    12.210020     0.123794
H      0.849846     1.404479    12.021710     0.119285
H      2.643295     4.817144    12.650666     0.111530
H      5.098914     8.486306    12.132813     0.145208
H      3.098398     8.309052    13.505593     0.115355
H      5.784361     5.942187    15.094930     0.110144
H      5.955753     6.038112    10.332570     0.114377
H      8.303143     2.937206     9.315696     0.112711
H      3.713771     8.851241     2.478160     0.138275
H      0.439084     0.201236     3.882952     0.139904
H      6.989053     6.656417     3.269062     0.130392
H     -0.415762     2.119752     2.794520     0.123794
H      7.061906     3.808880     2.606210     0.119285
H      5.268457     0.396215     3.235166     0.111530
H      0.196342     7.153771     2.717313     0.145208
H      2.196858     7.331025     4.090093     0.115355
H     -0.489105     9.697890     5.679430     0.110144
H     -0.660497     9.601965     0.917070     0.114377
H     -0.391391     2.276153    18.731196     0.112711
C      6.528979     2.335585     6.568253     0.045192
C      5.896884     3.572194     6.629454    -0.205609
C      6.582677     4.704535     6.228542     0.214519
C      7.901959     4.646146     5.803903    -0.266034
C     -0.690942     3.414750     5.796182     0.191440
C      7.859039     2.263640     6.166211    -0.220721
C      5.808562     1.058312     6.905516     0.572900
C      6.579672     7.189222     6.551682    -0.115169
C      5.612232     8.116157     6.651109    -0.037417
C      4.621719     6.250817     6.306314     0.113707
C      1.614557     2.472175     5.943817    -0.110199
C      2.709943     2.578527     5.178713    -0.043848
C      1.252509     3.881867     4.296293     0.095763
C     -0.362077     6.101715     8.909699    -0.017011
C     -0.140522     4.719133     8.865823    -0.114911
C     -1.543409     6.573003     9.473123    -0.119067
C      0.640161     7.042205     8.309932     0.560444
C      1.382773     2.877774    15.983753     0.045192
C      2.014868     1.641165    16.044954    -0.205609
C      1.329075     0.508824    15.644042     0.214519
C      0.009793     0.567213    15.219403    -0.266034
C      8.602694     1.798609    15.211682     0.191440
C      0.052713     2.949719    15.581711    -0.220722
C      2.103190     4.155047    16.321016     0.572900
C     -1.284416     8.450855    15.967182    -0.115169
C     -0.316976     7.523920    16.066609    -0.037417
C      0.673537     9.389260    15.721814     0.113707
C      6.297195     2.741184    15.359317    -0.110199
C      5.201809     2.634832    14.594213    -0.043848
C      6.659243     1.331492    13.711793     0.095763
C      5.657333     9.538362    18.325199    -0.017011
C      8.052274     0.494226    18.281323    -0.114911
C      6.838665     9.067074     0.057623    -0.119067
C      4.655095     8.597872    17.725432     0.560444
C      0.074525     8.091133    12.262747     0.045192
C      0.706620     6.854524    12.201546    -0.205610
C      0.020827     5.722183    12.602458     0.214519
C     -1.298455     5.780572    13.027097    -0.266034
C      7.294446     7.011968    13.034818     0.191440
C     -1.255535     8.163078    12.664789    -0.220721
C      0.794942     9.368406    11.925484     0.572900
C      0.023832     3.237496    12.279318    -0.115169
C      0.991272     2.310561    12.179891    -0.037417
C      1.981785     4.175901    12.524686     0.113706
C      4.988947     7.954543    12.887183    -0.110199
C      3.893561     7.848191    13.652287    -0.043849
C      5.350995     6.544851    14.534707     0.095763
C      6.965581     4.325003     9.921301    -0.017013
C      6.744026     5.707585     9.965177    -0.114905
C      8.146913     3.853715     9.357877    -0.119061
C      5.963343     3.384513    10.521068     0.560444
C      5.220731     7.548944     2.847247     0.045192
C      4.588636     8.785553     2.786046    -0.205610
C      5.274429     9.917894     3.186958     0.214519
C      6.593711     9.859505     3.611597    -0.266034
C     -1.999190     8.628109     3.619318     0.191440
C      6.550791     7.476999     3.249289    -0.220721
C      4.500314     6.271671     2.509984     0.572900
C      7.887920     1.975863     2.863818    -0.115169
C      6.920480     2.902798     2.764391    -0.037417
C      5.929967     1.037458     3.109186     0.113706
C      0.306309     7.685534     3.471683    -0.110199
C      1.401695     7.791886     4.236787    -0.043848
C     -0.055739     9.095226     5.119207     0.095763
C      0.946171     0.888356     0.505801    -0.017012
C     -1.448770     9.932492     0.549677    -0.114905
C     -0.235161     1.359644    18.773377    -0.119061
C      1.948409     1.828846     1.105568     0.560444
N      4.388663     7.532261     6.487091    -0.276077
N      5.949212     5.987021     6.327028     0.021940
N      2.493608     3.470012     4.139807    -0.281474
N      0.695297     3.306312     5.385478     0.019092
N      0.906593     8.107816    15.902591    -0.276077
N     -0.653956     9.653056    15.742528     0.021940
N      5.418144     1.743347    13.555307    -0.281474
N      7.216455     1.907047    14.800978     0.019092
N      2.214841     2.894457    12.343909    -0.276077
N      0.654292     4.439697    12.503972     0.021940
N      4.109896     6.956706    14.691193    -0.281474
N      5.908207     7.120406    13.445522     0.019092
N      5.696911     2.318902     2.928409    -0.276077
N      7.257460     0.773662     3.088472     0.021940
N      1.185360     8.683371     5.275693    -0.281474
N     -0.612951     8.519671     4.030022     0.019092
O      4.633572     1.078123     7.307558    -0.573684
O      6.443347     0.009384     6.705907    -0.559142
O      0.419141     8.275686     8.324432    -0.564360
O      1.665126     6.558406     7.771930    -0.578092
O      3.278180     4.135236    16.723058    -0.573684
O      1.468405     5.203975    16.121407    -0.559141
O      4.876115     7.364391    17.739932    -0.564360
O      3.630130     9.081671    17.187430    -0.578092
O      1.969932     9.348595    11.523442    -0.573684
O      2.776653    -0.009384    12.125093    -0.559141
O      6.184363     2.151032    10.506568    -0.564360
O      4.938378     3.868312    11.059070    -0.578091
O      3.325324     6.291482     2.107942    -0.573684
O      5.135099     5.222743     2.709593    -0.559141
O      1.727389     3.062327     1.091068    -0.564360
O      2.973374     1.345047     1.643570    -0.578091

The following XYZ coordinates are in angstroms. Other properties are in atomic units.
The sperically averaged electron density of each atom fit to a function of the form exp(a - br)
eigen_1, eigen_2 and eigen_3 are the three eigenvalues of traceless quadrupole moment tensor
  atom number  atomic symbol              X              Y              Z     net charge C6 coefficient C8 coefficient C10 coefficient fluctuating dipole atomic polarizability isotropic forcefield polarizability              a              b squared Pearson coefficient          <r^3>          <r^4>         wp_QDO          m_QDO          q_QDO       dipole_x       dipole_y       dipole_z         dipole            Qxy            Qxz            Qyz     Q(x^2-y^2)  Q(3z^2 - R^2)        eigen_1        eigen_2        eigen_3 static polarizability      alpha(xx)      alpha(xy)      alpha(xz)      alpha(yy)      alpha(yz)      alpha(zz) atomic spin moment
            1             Cd       2.499276       8.714338       7.187039       0.886840     156.058364 0.40804322E+04  0.15293830E+06                                21.992433                           19.756095       1.026717       2.021116                    0.998586      78.745250     210.685705       0.455584       0.358697      -1.212782       0.000411       0.037544       0.089097       0.096685       0.047208       0.026873       0.026178      -0.037851       0.244031      -0.091893      -0.005276       0.097168             24.098418      26.485590       6.849033      -1.837758      26.286413      -4.125847      19.523250           0.000004
            2             Cd       2.795980       6.925739      16.602539       0.886840     156.058352 0.40804317E+04  0.15293828E+06                                21.992431                           19.756093       1.026717       2.021116                    0.998586      78.745249     210.685694       0.455584       0.358697      -1.212782      -0.000411      -0.037544       0.089097       0.096685       0.047208      -0.026873      -0.026178      -0.037851       0.244031      -0.091893      -0.005276       0.097168             24.098416      26.485589       6.849033       1.837759      26.286410       4.125847      19.523248           0.000004
            3             Cd       4.104228       1.712380      11.643961       0.886840     156.058337 0.40804314E+04  0.15293826E+06                                21.992430                           19.756093       1.026717       2.021116                    0.998586      78.745245     210.685682       0.455584       0.358697      -1.212782      -0.000411      -0.037544      -0.089097       0.096685       0.047208       0.026873       0.026179      -0.037851       0.244031      -0.091893      -0.005276       0.097168             24.098414      26.485586       6.849031      -1.837758      26.286407      -4.125846      19.523247           0.000004
            4             Cd       3.807524       3.500979       2.228461       0.886840     156.058339 0.40804314E+04  0.15293827E+06                                21.992430                           19.756093       1.026717       2.021116                    0.998586      78.745246     210.685685       0.455584       0.358697      -1.212782       0.000411       0.037544      -0.089097       0.096685       0.047208      -0.026873      -0.026179      -0.037851       0.244031      -0.091893      -0.005276       0.097168             24.098414      26.485587       6.849032       1.837758      26.286408       4.125846      19.523247           0.000005
            5              H       5.022019       3.637882       6.937340       0.138275       1.054791 0.81392138E+01  0.81247893E+02                                 1.793805                            1.735194      -1.307872       2.277537                    0.994440       3.656636      10.747827       0.442315       1.387219      -0.686243      -0.032518       0.000437       0.017358       0.036863      -0.006575      -0.009158       0.001596       0.009507      -0.006652      -0.009480      -0.004668       0.014149              1.802965       2.230472      -0.055838      -0.175588       1.649504       0.013742       1.528918           0.000001
            6              H      -0.869164       5.414595       5.532548       0.139904       0.862900 0.63362749E+01  0.59800871E+02                                 1.602255                            1.555802      -1.231830       2.312721                    0.994517       3.615107      10.554296       0.453030       1.432537      -0.676327       0.016301       0.028717      -0.006200       0.033598       0.001637      -0.001043      -0.001252      -0.006508      -0.031948      -0.010799       0.001724       0.009076              1.610981       1.526751       0.160776      -0.130348       1.920868      -0.148365       1.385324          -0.000001
            7              H       8.297301       1.443058       6.146438       0.130392       1.026752 0.76893443E+01  0.75517354E+02                                 1.741093                            1.668070      -1.281825       2.278710                    0.994833       3.662296      10.605229       0.459598       1.356970      -0.691466       0.013656      -0.033312       0.001846       0.036050      -0.010209      -0.000572      -0.001442      -0.005141      -0.015194      -0.008518      -0.004577       0.013094              1.770322       1.689040      -0.254364      -0.081325       2.197526       0.076169       1.424400           0.000000
            8              H      -1.724010       7.333111       6.620980       0.123794       0.921228 0.66692338E+01  0.63762997E+02                                 1.665038                            1.590546      -1.291830       2.270452                    0.994024       3.771130      11.086165       0.450366       1.422485      -0.677427       0.040789       0.013896       0.007587       0.043754       0.000066       0.000358       0.009395       0.003691      -0.063564      -0.023895       0.011427       0.012468              1.681800       2.184787       0.104744       0.111253       1.417636      -0.045852       1.442977           0.000000
            9              H       5.753658       9.022239       6.809290       0.119285       1.118028 0.78224436E+01  0.76292549E+02                                 1.775085                            1.634186      -0.968938       2.423306                    0.998677       3.427564       9.534534       0.490540       1.280242      -0.709531       0.009514       0.044278       0.009264       0.046227       0.011913       0.005230       0.008240      -0.000345      -0.053083      -0.020166      -0.002840       0.023006              1.842323       1.460529      -0.035000       0.005474       2.640717       0.115011       1.425723           0.000002
           10              H       3.960209       5.609574       6.180334       0.111530       0.996729 0.70423810E+01  0.67525728E+02                                 1.697477                            1.591139      -0.986720       2.419266                    0.997689       3.521409      10.010434       0.473837       1.348117      -0.693979      -0.044937      -0.030932      -0.004673       0.054754       0.004254       0.002951       0.002879       0.007210      -0.060779      -0.020749       0.004625       0.016124              1.725774       2.011893       0.430859       0.114731       1.822879       0.087027       1.342551           0.000000
           11              H       1.504590       1.940412       6.698187       0.145209       0.968818 0.68585920E+01  0.64135879E+02                                 1.563678                            1.496139      -0.792708       2.525332                    0.999766       3.054225       8.072776       0.535180       1.223883      -0.724196       0.005714      -0.028456       0.040342       0.049698      -0.009633      -0.004848      -0.020777       0.005646       0.013614      -0.025844       0.004527       0.021317              1.563612       1.380153       0.012132      -0.064876       1.534043      -0.303212       1.776640           0.000003
           12              H       3.505106       2.117666       5.325407       0.115355       1.028944 0.70357193E+01  0.68115522E+02                                 1.790231                            1.629356      -1.297415       2.265699                    0.993713       3.822153      11.275958       0.447109       1.414994      -0.678890       0.036772      -0.022627       0.009153       0.044136      -0.009492      -0.006701      -0.009849       0.010324      -0.007981      -0.018443       0.006244       0.012198              1.879827       2.543400      -0.471387       0.183102       1.653969      -0.056081       1.442112          -0.000000
           13              H       0.819143       4.484531       3.736070       0.110143       1.046653 0.76360892E+01  0.74395023E+02                                 1.727150                            1.637714      -0.986412       2.418316                    0.997724       3.504534       9.902325       0.477306       1.317154      -0.701026      -0.016997       0.032106      -0.040379       0.054315      -0.006495       0.000942      -0.019824       0.016893       0.019188      -0.025220       0.004796       0.020424              1.735460       1.620674      -0.256748       0.183096       1.887047      -0.330190       1.698658          -0.000000
           14              H       0.647751       4.388606       8.498430       0.114377       1.062387 0.80949083E+01  0.79914732E+02                                 1.735154                            1.678334      -1.048316       2.383251                    0.997149       3.548325      10.047629       0.475461       1.304897      -0.703627       0.032627      -0.015967      -0.011593       0.038130      -0.008470      -0.004393       0.000731      -0.005397      -0.031962      -0.012166      -0.002460       0.014626              1.735584       2.009948      -0.185380      -0.334108       1.525279       0.131585       1.671525           0.000002
           15              H      -1.699639       7.489512       9.515304       0.112712       1.125693 0.88160089E+01  0.88443403E+02                                 1.768123                            1.724641      -1.079812       2.366130                    0.996502       3.547663       9.954123       0.482565       1.265193      -0.712826      -0.008608       0.039573       0.003935       0.040689      -0.009077      -0.008538       0.003625      -0.012129      -0.048063      -0.019431      -0.000987       0.020418              1.758754       1.475325      -0.064617      -0.010457       2.186304       0.039191       1.614633           0.000003
           16              H       2.889733       1.575477      16.352840       0.138275       1.054790 0.81392081E+01  0.81247823E+02                                 1.793805                            1.735194      -1.307872       2.277538                    0.994440       3.656635      10.747824       0.442315       1.387219      -0.686243       0.032517      -0.000437       0.017358       0.036863      -0.006575       0.009158      -0.001596       0.009507      -0.006652      -0.009480      -0.004668       0.014149              1.802965       2.230472      -0.055838       0.175588       1.649504      -0.013742       1.528918           0.000001
           17              H       6.164420      10.225482      14.948048       0.139904       0.862900 0.63362757E+01  0.59800879E+02                                 1.602255                            1.555802      -1.231830       2.312721                    0.994517       3.615107      10.554295       0.453030       1.432537      -0.676327      -0.016301      -0.028717      -0.006200       0.033598       0.001637       0.001043       0.001252      -0.006508      -0.031948      -0.010799       0.001724       0.009076              1.610981       1.526751       0.160776       0.130348       1.920867       0.148365       1.385323          -0.000001
           18              H      -0.385549       3.770301      15.561938       0.130392       1.026752 0.76893486E+01  0.75517410E+02                                 1.741094                            1.668070      -1.281826       2.278710                    0.994833       3.662297      10.605234       0.459598       1.356971      -0.691466      -0.013656       0.033312       0.001846       0.036050      -0.010209       0.000572       0.001442      -0.005141      -0.015194      -0.008518      -0.004577       0.013094              1.770322       1.689041      -0.254364       0.081325       2.197527      -0.076169       1.424400           0.000001
           19              H       7.019266       8.306966      16.036480       0.123794       0.921229 0.66692379E+01  0.63763044E+02                                 1.665038                            1.590546      -1.291831       2.270452                    0.994024       3.771131      11.086167       0.450366       1.422485      -0.677427      -0.040789      -0.013896       0.007587       0.043754       0.000066      -0.000358      -0.009395       0.003691      -0.063564      -0.023895       0.011427       0.012468              1.681800       2.184787       0.104744      -0.111253       1.417637       0.045852       1.442978           0.000000
           20              H      -0.458402       6.617838      16.224790       0.119285       1.118028 0.78224480E+01  0.76292600E+02                                 1.775085                            1.634187      -0.968938       2.423306                    0.998677       3.427565       9.534536       0.490540       1.280241      -0.709531      -0.009514      -0.044278       0.009264       0.046226       0.011913      -0.005230      -0.008240      -0.000345      -0.053083      -0.020166      -0.002840       0.023006              1.842323       1.460529      -0.035000      -0.005474       2.640717      -0.115011       1.425723           0.000002
           21              H       1.335047      10.030503      15.595834       0.111529       0.996729 0.70423758E+01  0.67525671E+02                                 1.697477                            1.591139      -0.986719       2.419266                    0.997689       3.521408      10.010433       0.473836       1.348119      -0.693979       0.044937       0.030932      -0.004673       0.054754       0.004254      -0.002951      -0.002879       0.007210      -0.060779      -0.020749       0.004625       0.016124              1.725774       2.011894       0.430859      -0.114731       1.822879      -0.087027       1.342551           0.000000
           22              H       6.407162       3.272947      16.113687       0.145209       0.968818 0.68585917E+01  0.64135871E+02                                 1.563677                            1.496138      -0.792708       2.525332                    0.999766       3.054225       8.072774       0.535180       1.223883      -0.724196      -0.005714       0.028456       0.040342       0.049698      -0.009633       0.004848       0.020777       0.005646       0.013614      -0.025844       0.004527       0.021317              1.563612       1.380153       0.012132       0.064876       1.534042       0.303212       1.776640           0.000003
           23              H       4.406646       3.095693      14.740907       0.115355       1.028944 0.70357247E+01  0.68115583E+02                                 1.790231                            1.629356      -1.297415       2.265699                    0.993713       3.822154      11.275960       0.447110       1.414994      -0.678890      -0.036772       0.022627       0.009153       0.044136      -0.009492       0.006701       0.009849       0.010324      -0.007981      -0.018443       0.006244       0.012198              1.879828       2.543401      -0.471387      -0.183102       1.653969       0.056081       1.442112          -0.000000
           24              H       7.092609       0.728828      13.151570       0.110143       1.046652 0.76360858E+01  0.74394985E+02                                 1.727150                            1.637714      -0.986412       2.418316                    0.997724       3.504533       9.902323       0.477306       1.317154      -0.701026       0.016997      -0.032106      -0.040379       0.054315      -0.006495      -0.000942       0.019824       0.016893       0.019188      -0.025220       0.004796       0.020424              1.735460       1.620674      -0.256748      -0.183096       1.887047       0.330190       1.698658          -0.000000
           25              H       7.264001       0.824753      17.913930       0.114377       1.062387 0.80949092E+01  0.79914745E+02                                 1.735154                            1.678334      -1.048315       2.383251                    0.997149       3.548325      10.047630       0.475461       1.304897      -0.703627      -0.032627       0.015967      -0.011593       0.038130      -0.008470       0.004393      -0.000731      -0.005397      -0.031962      -0.012166      -0.002460       0.014626              1.735584       2.009949      -0.185380       0.334108       1.525279      -0.131585       1.671525           0.000002
           26              H       6.994895       8.150565       0.099804       0.112712       1.125694 0.88160188E+01  0.88443525E+02                                 1.768123                            1.724642      -1.079813       2.366129                    0.996502       3.547665       9.954129       0.482565       1.265193      -0.712826       0.008608      -0.039573       0.003935       0.040689      -0.009077       0.008538      -0.003625      -0.012129      -0.048063      -0.019431      -0.000987       0.020418              1.758754       1.475325      -0.064617       0.010457       2.186305      -0.039191       1.614633           0.000003
           27              H       1.581485       6.788836      11.893660       0.138275       1.054791 0.81392141E+01  0.81247890E+02                                 1.793805                            1.735194      -1.307872       2.277538                    0.994440       3.656636      10.747824       0.442315       1.387218      -0.686243       0.032517      -0.000437      -0.017358       0.036863      -0.006575      -0.009158       0.001596       0.009507      -0.006652      -0.009480      -0.004668       0.014149              1.802964       2.230472      -0.055838      -0.175588       1.649504       0.013742       1.528918           0.000001
           28              H       7.472668       5.012123      13.298452       0.139904       0.862900 0.63362758E+01  0.59800879E+02                                 1.602255                            1.555802      -1.231830       2.312721                    0.994517       3.615107      10.554295       0.453030       1.432537      -0.676327      -0.016301      -0.028717       0.006200       0.033598       0.001637      -0.001043      -0.001252      -0.006508      -0.031948      -0.010799       0.001724       0.009076              1.610981       1.526751       0.160776      -0.130347       1.920867      -0.148365       1.385323          -0.000001
           29              H      -1.693797       8.983660      12.684562       0.130392       1.026751 0.76893392E+01  0.75517299E+02                                 1.741093                            1.668070      -1.281825       2.278710                    0.994833       3.662295      10.605229       0.459598       1.356971      -0.691465      -0.013656       0.033312      -0.001846       0.036050      -0.010209      -0.000572      -0.001442      -0.005141      -0.015194      -0.008518      -0.004577       0.013094              1.770322       1.689040      -0.254364      -0.081325       2.197526       0.076169       1.424400           0.000000
           30              H       8.327514       3.093607      12.210020       0.123794       0.921229 0.66692393E+01  0.63763063E+02                                 1.665039                            1.590546      -1.291831       2.270451                    0.994024       3.771132      11.086172       0.450366       1.422485      -0.677427      -0.040789      -0.013896      -0.007586       0.043754       0.000066       0.000358       0.009395       0.003691      -0.063564      -0.023895       0.011427       0.012468              1.681801       2.184787       0.104744       0.111253       1.417637      -0.045852       1.442978           0.000000
           31              H       0.849846       1.404479      12.021710       0.119285       1.118029 0.78224529E+01  0.76292662E+02                                 1.775086                            1.634187      -0.968939       2.423306                    0.998677       3.427566       9.534541       0.490540       1.280242      -0.709531      -0.009514      -0.044278      -0.009264       0.046227       0.011913       0.005230       0.008240      -0.000345      -0.053083      -0.020166      -0.002840       0.023006              1.842324       1.460529      -0.035000       0.005474       2.640719       0.115011       1.425724           0.000002
           32              H       2.643295       4.817144      12.650666       0.111530       0.996729 0.70423817E+01  0.67525734E+02                                 1.697477                            1.591138      -0.986720       2.419266                    0.997689       3.521409      10.010433       0.473837       1.348117      -0.693979       0.044937       0.030932       0.004673       0.054754       0.004254       0.002951       0.002879       0.007210      -0.060779      -0.020749       0.004625       0.016124              1.725774       2.011893       0.430859       0.114731       1.822878       0.087027       1.342551           0.000000
           33              H       5.098914       8.486306      12.132813       0.145208       0.968818 0.68585882E+01  0.64135835E+02                                 1.563677                            1.496139      -0.792708       2.525332                    0.999766       3.054224       8.072773       0.535180       1.223884      -0.724196      -0.005714       0.028456      -0.040342       0.049698      -0.009633      -0.004848      -0.020777       0.005646       0.013614      -0.025844       0.004527       0.021317              1.563612       1.380153       0.012132      -0.064876       1.534043      -0.303212       1.776640           0.000003
           34              H       3.098398       8.309052      13.505593       0.115355       1.028943 0.70357161E+01  0.68115483E+02                                 1.790230                            1.629356      -1.297415       2.265699                    0.993713       3.822152      11.275955       0.447109       1.414995      -0.678890      -0.036772       0.022627      -0.009153       0.044136      -0.009492      -0.006701      -0.009849       0.010324      -0.007981      -0.018443       0.006244       0.012198              1.879827       2.543400      -0.471387       0.183102       1.653969      -0.056081       1.442112          -0.000000
           35              H       5.784361       5.942187      15.094930       0.110144       1.046652 0.76360865E+01  0.74394992E+02                                 1.727150                            1.637714      -0.986412       2.418316                    0.997724       3.504533       9.902323       0.477306       1.317154      -0.701026       0.016997      -0.032106       0.040379       0.054315      -0.006495       0.000942      -0.019824       0.016893       0.019188      -0.025220       0.004796       0.020424              1.735460       1.620674      -0.256748       0.183096       1.887047      -0.330190       1.698658          -0.000000
           36              H       5.955753       6.038112      10.332570       0.114377       1.062391 0.80949394E+01  0.79915112E+02                                 1.735157                            1.678337      -1.048318       2.383249                    0.997149       3.548330      10.047646       0.475461       1.304896      -0.703627      -0.032627       0.015967       0.011593       0.038130      -0.008470      -0.004393       0.000731      -0.005397      -0.031962      -0.012166      -0.002460       0.014626              1.735587       2.009953      -0.185381      -0.334110       1.525281       0.131586       1.671528           0.000002
           37              H       8.303143       2.937206       9.315696       0.112711       1.125697 0.88160498E+01  0.88443917E+02                                 1.768127                            1.724646      -1.079815       2.366128                    0.996502       3.547669       9.954146       0.482564       1.265193      -0.712826       0.008608      -0.039573      -0.003935       0.040689      -0.009077      -0.008538       0.003626      -0.012129      -0.048063      -0.019431      -0.000987       0.020418              1.758758       1.475328      -0.064617      -0.010457       2.186312       0.039191       1.614636           0.000003
           38              H       3.713771       8.851241       2.478160       0.138275       1.054790 0.81392087E+01  0.81247828E+02                                 1.793805                            1.735194      -1.307872       2.277538                    0.994440       3.656635      10.747823       0.442315       1.387219      -0.686243      -0.032518       0.000437      -0.017358       0.036863      -0.006575       0.009158      -0.001596       0.009507      -0.006652      -0.009480      -0.004668       0.014149              1.802964       2.230472      -0.055838       0.175588       1.649504      -0.013742       1.528918           0.000001
           39              H       0.439084       0.201236       3.882952       0.139904       0.862901 0.63362774E+01  0.59800895E+02                                 1.602255                            1.555802      -1.231830       2.312721                    0.994517       3.615107      10.554293       0.453030       1.432536      -0.676327       0.016301       0.028717       0.006200       0.033598       0.001637       0.001043       0.001252      -0.006508      -0.031948      -0.010799       0.001724       0.009076              1.610981       1.526751       0.160776       0.130347       1.920867       0.148365       1.385323          -0.000001
           40              H       6.989053       6.656417       3.269062       0.130392       1.026752 0.76893443E+01  0.75517357E+02                                 1.741094                            1.668070      -1.281825       2.278710                    0.994833       3.662296      10.605231       0.459598       1.356971      -0.691465       0.013656      -0.033312      -0.001846       0.036050      -0.010209       0.000572       0.001442      -0.005141      -0.015194      -0.008518      -0.004577       0.013094              1.770322       1.689040      -0.254364       0.081325       2.197526      -0.076169       1.424400           0.000001
           41              H      -0.415762       2.119752       2.794520       0.123794       0.921228 0.66692352E+01  0.63763017E+02                                 1.665039                            1.590546      -1.291831       2.270451                    0.994024       3.771131      11.086170       0.450366       1.422486      -0.677427       0.040789       0.013896      -0.007586       0.043754       0.000066      -0.000358      -0.009395       0.003691      -0.063564      -0.023895       0.011427       0.012468              1.681801       2.184787       0.104744      -0.111253       1.417637       0.045852       1.442978           0.000000
           42              H       7.061906       3.808880       2.606210       0.119285       1.118029 0.78224522E+01  0.76292650E+02                                 1.775085                            1.634187      -0.968938       2.423306                    0.998677       3.427566       9.534539       0.490540       1.280241      -0.709531       0.009514       0.044278      -0.009264       0.046227       0.011913      -0.005230      -0.008240      -0.000345      -0.053083      -0.020166      -0.002840       0.023006              1.842323       1.460529      -0.035000      -0.005474       2.640718      -0.115011       1.425724           0.000002
           43              H       5.268457       0.396215       3.235166       0.111530       0.996729 0.70423810E+01  0.67525728E+02                                 1.697477                            1.591139      -0.986720       2.419266                    0.997689       3.521409      10.010434       0.473837       1.348117      -0.693979      -0.044937      -0.030932       0.004673       0.054754       0.004254      -0.002951      -0.002879       0.007210      -0.060779      -0.020749       0.004625       0.016124              1.725774       2.011893       0.430859      -0.114731       1.822879      -0.087027       1.342551           0.000000
           44              H       0.196342       7.153771       2.717313       0.145208       0.968818 0.68585921E+01  0.64135881E+02                                 1.563678                            1.496139      -0.792707       2.525332                    0.999766       3.054225       8.072777       0.535180       1.223884      -0.724196       0.005714      -0.028456      -0.040342       0.049698      -0.009633       0.004848       0.020777       0.005646       0.013614      -0.025844       0.004527       0.021317              1.563613       1.380154       0.012132       0.064876       1.534043       0.303212       1.776641           0.000003
           45              H       2.196858       7.331025       4.090093       0.115355       1.028944 0.70357211E+01  0.68115539E+02                                 1.790230                            1.629356      -1.297415       2.265699                    0.993713       3.822153      11.275956       0.447110       1.414994      -0.678890       0.036772      -0.022627      -0.009153       0.044136      -0.009492       0.006701       0.009849       0.010324      -0.007981      -0.018443       0.006244       0.012198              1.879827       2.543400      -0.471387      -0.183102       1.653969       0.056081       1.442112          -0.000000
           46              H      -0.489105       9.697890       5.679430       0.110144       1.046652 0.76360870E+01  0.74394996E+02                                 1.727150                            1.637714      -0.986412       2.418316                    0.997724       3.504533       9.902322       0.477306       1.317154      -0.701026      -0.016997       0.032106       0.040379       0.054315      -0.006495      -0.000942       0.019824       0.016893       0.019188      -0.025220       0.004796       0.020424              1.735459       1.620674      -0.256748      -0.183096       1.887047       0.330190       1.698658          -0.000000
           47              H      -0.660497       9.601965       0.917070       0.114377       1.062391 0.80949394E+01  0.79915112E+02                                 1.735157                            1.678337      -1.048318       2.383249                    0.997149       3.548330      10.047646       0.475461       1.304896      -0.703627       0.032627      -0.015967       0.011593       0.038130      -0.008470       0.004393      -0.000731      -0.005397      -0.031962      -0.012166      -0.002460       0.014626              1.735587       2.009953      -0.185381       0.334110       1.525281      -0.131586       1.671528           0.000002
           48              H      -0.391391       2.276153      18.731196       0.112711       1.125698 0.88160598E+01  0.88444038E+02                                 1.768128                            1.724646      -1.079817       2.366127                    0.996502       3.547671       9.954151       0.482564       1.265193      -0.712826      -0.008609       0.039573      -0.003935       0.040689      -0.009077       0.008538      -0.003626      -0.012129      -0.048063      -0.019431      -0.000987       0.020418              1.758759       1.475328      -0.064617       0.010457       2.186312      -0.039191       1.614637           0.000003
           49              C       6.528979       2.335585       6.568253       0.045192      35.554886 0.44439516E+03  0.10498702E+05                                 9.583489                            7.162727      -0.215417       1.948120                    0.998543      27.185580      78.187028       0.598854       0.432931      -1.054556       0.024293       0.042011      -0.000879       0.048537      -0.023428      -0.001060       0.009110       0.020704       0.065583      -0.037394       0.011633       0.025760             11.306638      11.179753       1.728641      -2.090310      16.727851      -0.796431       6.012308          -0.000002
           50              C       5.896884       3.572194       6.629454      -0.205609      33.784219 0.48694730E+03  0.11866045E+05                                 9.254799                            7.506867      -0.232361       1.895731                    0.997893      31.184050      93.537722       0.579182       0.433977      -1.045389       0.002691      -0.028367       0.009717       0.030106      -0.009811       0.002862       0.008236       0.053157       0.108171      -0.047250       0.010234       0.037016             10.282212       9.312279      -0.403747      -1.141404      15.708651      -0.493394       5.825707          -0.000000
           51              C       6.582677       4.704535       6.228542       0.214519      32.523241 0.38352833E+03  0.87733999E+04                                 9.181489                            6.780361      -0.177761       1.972740                    0.999340      25.697762      73.827345       0.595657       0.449510      -1.039902      -0.005424       0.036676       0.006664       0.037669      -0.016140      -0.000020       0.003701      -0.024330      -0.116327      -0.038986      -0.000753       0.039739             11.039735      11.007436      -3.421061      -1.617519      16.482245      -0.078382       5.629524           0.000001
           52              C       7.901959       4.646146       5.803903      -0.266034      36.039500 0.51855659E+03  0.12799452E+05                                 9.590432                            7.698468      -0.246044       1.890812                    0.997914      31.694696      94.780592       0.578985       0.428592      -1.051698       0.001791       0.007805       0.009960       0.012780       0.028500       0.007298      -0.002199      -0.031092       0.038085      -0.039854       0.013475       0.026379             10.895346      13.238801      -3.882722      -2.392458      13.139459       0.694745       6.307779           0.000001
           53              C      -0.690942       3.414750       5.796182       0.191440      34.651198 0.39869350E+03  0.91910635E+04                                 9.472440                            6.850762      -0.165599       1.963743                    0.999500      26.116360      74.837993       0.601880       0.441438      -1.046680       0.039382       0.007810      -0.001966       0.040197      -0.009868      -0.020576      -0.019318       0.059245      -0.097046      -0.049793      -0.001500       0.051293             11.449439      16.403179      -1.681870      -3.795487      11.488610       0.558926       6.456526           0.000002
           54              C       7.859039       2.263640       6.166211      -0.220721      34.133084 0.50011764E+03  0.12259476E+05                                 9.286752                            7.589327      -0.261939       1.877067                    0.998377      31.663949      95.028960       0.578550       0.431882      -1.047430      -0.026543      -0.012515       0.020191       0.035620      -0.024021       0.031359       0.008736      -0.016405       0.069065      -0.050048       0.010095       0.039953             10.193328      12.572077       1.679316      -2.769449      11.656666      -0.427001       6.351241           0.000001
           55              C       5.808562       1.058312       6.905516       0.572900      22.855636 0.25473864E+03  0.53118979E+04                                 7.460948                            5.685908      -0.107025       2.017291                    0.999427      22.811890      64.584376       0.617185       0.475922      -1.015274      -0.012712      -0.053114       0.021296       0.058620      -0.007596       0.050145       0.007873       0.023244       0.242095      -0.060287      -0.040053       0.100340              8.532545       8.450194       1.346905      -1.480217      12.310017      -0.469685       4.837425           0.000002
           56              C       6.579672       7.189222       6.551682      -0.115169      29.922304 0.44433077E+03  0.10554867E+05                                 8.516869                            7.147117       0.009329       1.982403                    0.998353      29.581364      86.862098       0.598099       0.431109      -1.049861      -0.010488      -0.059523       0.000613       0.060443       0.028231       0.006782       0.025809      -0.019625      -0.140548      -0.054482      -0.004779       0.059261              9.209907      11.475887      -1.243709       0.772712      10.890858       0.094131       5.262975           0.000001
           57              C       5.612232       8.116157       6.651109      -0.037417      28.363864 0.38717865E+03  0.89028306E+04                                 8.201066                            6.646821       0.031017       1.992687                    0.999459      28.679721      83.367671       0.622503       0.427905      -1.049838      -0.069629      -0.007939      -0.004456       0.070221       0.021638       0.015798       0.007238      -0.003277      -0.035962      -0.023082      -0.010393       0.033474              9.043108       9.238069      -1.682115       0.158140      13.115101       0.555268       4.776155           0.000001
           58              C       4.621719       6.250817       6.306314       0.113707      24.409536 0.31764670E+03  0.69352408E+04                                 7.428060                            6.039557       0.401761       2.157977                    0.999444      25.539231      71.794149       0.651466       0.430623      -1.050613       0.025229       0.032292       0.012672       0.042893       0.020340       0.005084      -0.007276       0.036685       0.018459      -0.032436       0.007955       0.024481              8.121156      10.460690      -0.715869       0.383322       9.691880       0.638392       4.210898           0.000003
           59              C       1.614557       2.472175       5.943817      -0.110199      28.132669 0.38993346E+03  0.89135399E+04                                 7.988436                            6.565013       0.503975       2.146645                    0.999846      28.190500      79.685671       0.646449       0.414488      -1.066371      -0.042542       0.040390       0.006369       0.059007      -0.034842       0.011642      -0.048654       0.025553       0.006598      -0.060894      -0.002756       0.063650              8.662990      11.609244      -1.688442      -1.510827       6.525984      -1.708893       7.853742           0.000002
           60              C       2.709943       2.578527       5.178713      -0.043848      30.526706 0.41540751E+03  0.97251988E+04                                 8.677696                            6.915318       0.002101       1.979184                    0.999447      29.159828      85.635923       0.606039       0.431699      -1.047122       0.003253       0.048161      -0.048022       0.068089      -0.020006       0.006123      -0.019856      -0.001276       0.034266      -0.028506      -0.003658       0.032164              9.677490      14.785020      -2.773095      -0.823532       6.919854      -1.355199       7.327595          -0.000000
           61              C       1.252509       3.881867       4.296293       0.095763      24.417917 0.32658049E+03  0.71794570E+04                                 7.405596                            6.109582       0.387000       2.145442                    0.999424      25.946434      73.174840       0.650041       0.428612      -1.051910       0.029061      -0.023183       0.018942       0.041723       0.002477       0.015336      -0.011432      -0.027188       0.079814      -0.031915      -0.002036       0.033951              7.987969      10.144530      -1.244095      -1.567949       6.353690      -1.759023       7.465687          -0.000001
           62              C      -0.362077       6.101715       8.909699      -0.017011      32.774630 0.46850285E+03  0.11186413E+05                                 8.969653                            7.280761      -0.060138       1.989166                    0.999055      27.716167      79.463167       0.604582       0.424300      -1.062624      -0.023905      -0.026572       0.022080       0.042012      -0.002821       0.006772       0.005184       0.004286      -0.009631      -0.010749       0.002853       0.007896              9.860486      10.631958       2.573572      -3.744514      11.016657      -1.850596       7.932844          -0.000003
           63              C      -0.140522       4.719133       8.865823      -0.114911      28.329875 0.44343097E+03  0.10551269E+05                                 8.204882                            7.159072      -0.067606       1.953048                    0.999338      29.960090      88.681357       0.593894       0.433430      -1.046156      -0.014100       0.002669       0.016102       0.021569      -0.021435       0.009147       0.006911       0.028711      -0.005216      -0.028967       0.001447       0.027520              8.477790       8.510230       1.471649      -2.373589      10.015067      -0.945998       6.908073           0.000001
           64              C      -1.543409       6.573003       9.473123      -0.119067      28.639056 0.45328006E+03  0.10863985E+05                                 8.310505                            7.279102      -0.309628       1.870979                    0.998704      30.483868      91.077158       0.582993       0.438349      -1.041387      -0.000700      -0.021291       0.008316       0.022868      -0.015335       0.009793       0.012697      -0.026671      -0.025991      -0.027382       0.000883       0.026500              8.615278       9.260351       1.383086      -2.798122       8.900929      -0.873016       7.684553           0.000001
           65              C       0.640161       7.042205       8.309932       0.560444      21.979803 0.26532313E+03  0.55849910E+04                                 7.266906                            5.795300      -0.064358       2.026312                    0.999562      23.082282      65.496952       0.612986       0.474688      -1.016700       0.042027       0.034572      -0.012989       0.055949      -0.007273       0.065331       0.017084       0.026903       0.194728      -0.065806      -0.035696       0.101503              8.012497       8.896134       2.055408      -3.005088       8.730374      -1.626442       6.410982           0.000001
           66              C       1.382773       2.877774      15.983753       0.045192      35.554892 0.44439525E+03  0.10498704E+05                                 9.583489                            7.162728      -0.215417       1.948120                    0.998543      27.185583      78.187037       0.598854       0.432931      -1.054556      -0.024293      -0.042012      -0.000879       0.048537      -0.023428       0.001060      -0.009110       0.020704       0.065583      -0.037394       0.011633       0.025760             11.306638      11.179754       1.728641       2.090310      16.727852       0.796431       6.012309          -0.000002
           67              C       2.014868       1.641165      16.044954      -0.205609      33.784216 0.48694727E+03  0.11866044E+05                                 9.254799                            7.506867      -0.232361       1.895731                    0.997893      31.184048      93.537717       0.579182       0.433977      -1.045389      -0.002691       0.028367       0.009717       0.030106      -0.009811      -0.002861      -0.008236       0.053157       0.108171      -0.047250       0.010234       0.037016             10.282212       9.312279      -0.403747       1.141403      15.708651       0.493394       5.825707          -0.000000
           68              C       1.329075       0.508824      15.644042       0.214519      32.523241 0.38352834E+03  0.87734002E+04                                 9.181489                            6.780361      -0.177761       1.972740                    0.999340      25.697762      73.827342       0.595657       0.449510      -1.039902       0.005424      -0.036676       0.006664       0.037669      -0.016140       0.000020      -0.003701      -0.024330      -0.116327      -0.038986      -0.000753       0.039739             11.039735      11.007435      -3.421061       1.617518      16.482245       0.078382       5.629524           0.000001
           69              C       0.009793       0.567213      15.219403      -0.266034      36.039498 0.51855656E+03  0.12799451E+05                                 9.590432                            7.698468      -0.246044       1.890812                    0.997914      31.694695      94.780587       0.578985       0.428592      -1.051698      -0.001791      -0.007805       0.009960       0.012780       0.028500      -0.007298       0.002199      -0.031092       0.038085      -0.039854       0.013475       0.026379             10.895346      13.238800      -3.882722       2.392458      13.139459      -0.694745       6.307779           0.000001
           70              C       8.602694       1.798609      15.211682       0.191440      34.651202 0.39869355E+03  0.91910649E+04                                 9.472441                            6.850763      -0.165600       1.963743                    0.999500      26.116362      74.837999       0.601880       0.441438      -1.046680      -0.039382      -0.007810      -0.001966       0.040197      -0.009868       0.020576       0.019318       0.059245      -0.097046      -0.049793      -0.001500       0.051293             11.449439      16.403180      -1.681870       3.795487      11.488611      -0.558926       6.456526           0.000002
           71              C       0.052713       2.949719      15.581711      -0.220722      34.133092 0.50011779E+03  0.12259481E+05                                 9.286754                            7.589328      -0.261939       1.877067                    0.998377      31.663956      95.028988       0.578550       0.431882      -1.047430       0.026543       0.012516       0.020191       0.035621      -0.024021      -0.031358      -0.008736      -0.016406       0.069065      -0.050048       0.010095       0.039953             10.193330      12.572079       1.679316       2.769449      11.656668       0.427001       6.351242           0.000001
           72              C       2.103190       4.155047      16.321016       0.572900      22.855637 0.25473864E+03  0.53118979E+04                                 7.460948                            5.685908      -0.107025       2.017291                    0.999427      22.811889      64.584372       0.617185       0.475922      -1.015274       0.012712       0.053114       0.021296       0.058620      -0.007596      -0.050145      -0.007873       0.023244       0.242095      -0.060287      -0.040053       0.100340              8.532545       8.450194       1.346905       1.480217      12.310016       0.469685       4.837425           0.000002
           73              C      -1.284416       8.450855      15.967182      -0.115169      29.922309 0.44433085E+03  0.10554870E+05                                 8.516870                            7.147118       0.009329       1.982403                    0.998353      29.581368      86.862114       0.598099       0.431109      -1.049861       0.010488       0.059523       0.000613       0.060443       0.028231      -0.006782      -0.025809      -0.019625      -0.140548      -0.054482      -0.004779       0.059261              9.209908      11.475888      -1.243709      -0.772712      10.890859      -0.094131       5.262976           0.000002
           74              C      -0.316976       7.523920      16.066609      -0.037417      28.363869 0.38717872E+03  0.89028324E+04                                 8.201066                            6.646821       0.031017       1.992687                    0.999459      28.679725      83.367685       0.622503       0.427905      -1.049838       0.069629       0.007940      -0.004456       0.070221       0.021638      -0.015799      -0.007238      -0.003277      -0.035963      -0.023082      -0.010393       0.033474              9.043109       9.238070      -1.682115      -0.158141      13.115103      -0.555268       4.776156           0.000001
           75              C       0.673537       9.389260      15.721814       0.113707      24.409533 0.31764667E+03  0.69352400E+04                                 7.428059                            6.039556       0.401761       2.157977                    0.999444      25.539229      71.794141       0.651466       0.430623      -1.050613      -0.025229      -0.032292       0.012672       0.042893       0.020340      -0.005084       0.007276       0.036685       0.018459      -0.032436       0.007955       0.024481              8.121155      10.460689      -0.715869      -0.383322       9.691879      -0.638392       4.210897           0.000002
           76              C       6.297195       2.741184      15.359317      -0.110199      28.132670 0.38993348E+03  0.89135404E+04                                 7.988436                            6.565013       0.503975       2.146645                    0.999846      28.190501      79.685668       0.646449       0.414488      -1.066371       0.042542      -0.040390       0.006369       0.059007      -0.034842      -0.011642       0.048654       0.025553       0.006598      -0.060894      -0.002756       0.063650              8.662990      11.609244      -1.688442       1.510827       6.525983       1.708893       7.853742           0.000002
           77              C       5.201809       2.634832      14.594213      -0.043848      30.526701 0.41540740E+03  0.97251958E+04                                 8.677695                            6.915317       0.002101       1.979184                    0.999447      29.159825      85.635911       0.606039       0.431699      -1.047122      -0.003253      -0.048161      -0.048022       0.068089      -0.020006      -0.006123       0.019856      -0.001276       0.034266      -0.028506      -0.003658       0.032164              9.677489      14.785019      -2.773095       0.823532       6.919853       1.355199       7.327594          -0.000000
           78              C       6.659243       1.331492      13.711793       0.095763      24.417915 0.32658046E+03  0.71794560E+04                                 7.405596                            6.109581       0.387000       2.145442                    0.999424      25.946432      73.174834       0.650041       0.428612      -1.051910      -0.029061       0.023183       0.018942       0.041723       0.002477      -0.015336       0.011432      -0.027188       0.079814      -0.031915      -0.002036       0.033951              7.987968      10.144530      -1.244095       1.567949       6.353689       1.759023       7.465687          -0.000002
           79              C       5.657333       9.538362      18.325199      -0.017011      32.774633 0.46850289E+03  0.11186414E+05                                 8.969653                            7.280762      -0.060138       1.989166                    0.999055      27.716169      79.463176       0.604582       0.424300      -1.062624       0.023905       0.026572       0.022080       0.042012      -0.002821      -0.006772      -0.005184       0.004286      -0.009631      -0.010749       0.002853       0.007896              9.860487      10.631959       2.573572       3.744514      11.016658       1.850596       7.932844          -0.000003
           80              C       8.052274       0.494226      18.281323      -0.114911      28.329879 0.44343105E+03  0.10551272E+05                                 8.204883                            7.159073      -0.067606       1.953048                    0.999338      29.960094      88.681374       0.593894       0.433430      -1.046156       0.014100      -0.002669       0.016103       0.021569      -0.021435      -0.009147      -0.006911       0.028711      -0.005216      -0.028967       0.001447       0.027520              8.477791       8.510231       1.471650       2.373590      10.015069       0.945998       6.908074           0.000001
           81              C       6.838665       9.067074       0.057623      -0.119067      28.639060 0.45328013E+03  0.10863987E+05                                 8.310507                            7.279103      -0.309628       1.870979                    0.998704      30.483873      91.077182       0.582993       0.438349      -1.041387       0.000700       0.021291       0.008316       0.022868      -0.015335      -0.009793      -0.012697      -0.026671      -0.025991      -0.027382       0.000883       0.026500              8.615279       9.260352       1.383087       2.798122       8.900931       0.873017       7.684554           0.000001
           82              C       4.655095       8.597872      17.725432       0.560444      21.979805 0.26532316E+03  0.55849918E+04                                 7.266906                            5.795301      -0.064359       2.026312                    0.999562      23.082284      65.496960       0.612986       0.474688      -1.016700      -0.042028      -0.034572      -0.012989       0.055949      -0.007273      -0.065331      -0.017084       0.026903       0.194728      -0.065806      -0.035697       0.101503              8.012497       8.896135       2.055408       3.005088       8.730374       1.626443       6.410983           0.000001
           83              C       0.074525       8.091133      12.262747       0.045192      35.554882 0.44439511E+03  0.10498700E+05                                 9.583488                            7.162727      -0.215417       1.948120                    0.998543      27.185578      78.187021       0.598854       0.432931      -1.054556      -0.024293      -0.042012       0.000878       0.048537      -0.023428      -0.001060       0.009110       0.020704       0.065583      -0.037394       0.011633       0.025760             11.306637      11.179752       1.728641      -2.090310      16.727850      -0.796431       6.012308          -0.000002
           84              C       0.706620       6.854524      12.201546      -0.205610      33.784219 0.48694729E+03  0.11866044E+05                                 9.254800                            7.506868      -0.232361       1.895731                    0.997893      31.184050      93.537723       0.579182       0.433977      -1.045389      -0.002691       0.028367      -0.009717       0.030106      -0.009811       0.002862       0.008236       0.053157       0.108171      -0.047250       0.010234       0.037016             10.282213       9.312279      -0.403747      -1.141403      15.708653      -0.493394       5.825707           0.000000
           85              C       0.020827       5.722183      12.602458       0.214519      32.523243 0.38352836E+03  0.87734007E+04                                 9.181489                            6.780361      -0.177761       1.972740                    0.999340      25.697763      73.827346       0.595657       0.449510      -1.039902       0.005424      -0.036676      -0.006664       0.037669      -0.016140      -0.000020       0.003701      -0.024330      -0.116327      -0.038986      -0.000753       0.039739             11.039735      11.007436      -3.421061      -1.617518      16.482246      -0.078382       5.629524           0.000001
           86              C      -1.298455       5.780572      13.027097      -0.266034      36.039506 0.51855669E+03  0.12799456E+05                                 9.590433                            7.698469      -0.246044       1.890812                    0.997914      31.694700      94.780608       0.578985       0.428592      -1.051698      -0.001791      -0.007805      -0.009960       0.012780       0.028500       0.007298      -0.002199      -0.031092       0.038085      -0.039854       0.013475       0.026379             10.895348      13.238802      -3.882723      -2.392458      13.139461       0.694745       6.307780           0.000001
           87              C       7.294446       7.011968      13.034818       0.191440      34.651206 0.39869360E+03  0.91910664E+04                                 9.472441                            6.850763      -0.165600       1.963743                    0.999500      26.116364      74.838006       0.601880       0.441438      -1.046680      -0.039382      -0.007810       0.001966       0.040197      -0.009868      -0.020576      -0.019318       0.059245      -0.097046      -0.049793      -0.001500       0.051293             11.449440      16.403181      -1.681870      -3.795487      11.488612       0.558926       6.456527           0.000002
           88              C      -1.255535       8.163078      12.664789      -0.220721      34.133083 0.50011764E+03  0.12259476E+05                                 9.286752                            7.589326      -0.261939       1.877067                    0.998377      31.663948      95.028955       0.578550       0.431882      -1.047430       0.026543       0.012515      -0.020191       0.035621      -0.024021       0.031358       0.008736      -0.016405       0.069065      -0.050048       0.010095       0.039953             10.193327      12.572075       1.679316      -2.769448      11.656665      -0.427001       6.351240           0.000001
           89              C       0.794942       9.368406      11.925484       0.572900      22.855637 0.25473865E+03  0.53118980E+04                                 7.460948                            5.685908      -0.107025       2.017291                    0.999427      22.811889      64.584371       0.617185       0.475922      -1.015274       0.012712       0.053114      -0.021296       0.058620      -0.007596       0.050145       0.007873       0.023244       0.242095      -0.060287      -0.040053       0.100340              8.532545       8.450194       1.346904      -1.480217      12.310017      -0.469685       4.837425           0.000002
           90              C       0.023832       3.237496      12.279318      -0.115169      29.922313 0.44433092E+03  0.10554872E+05                                 8.516871                            7.147118       0.009329       1.982403                    0.998353      29.581371      86.862126       0.598099       0.431109      -1.049861       0.010488       0.059523      -0.000613       0.060443       0.028231       0.006782       0.025809      -0.019625      -0.140548      -0.054482      -0.004779       0.059261              9.209908      11.475890      -1.243710       0.772712      10.890860       0.094131       5.262976           0.000001
           91              C       0.991272       2.310561      12.179891      -0.037417      28.363864 0.38717863E+03  0.89028301E+04                                 8.201066                            6.646821       0.031016       1.992687                    0.999459      28.679722      83.367679       0.622503       0.427905      -1.049838       0.069629       0.007939       0.004456       0.070221       0.021638       0.015798       0.007238      -0.003277      -0.035963      -0.023082      -0.010393       0.033474              9.043109       9.238069      -1.682115       0.158140      13.115103       0.555268       4.776155           0.000001
           92              C       1.981785       4.175901      12.524686       0.113706      24.409536 0.31764669E+03  0.69352407E+04                                 7.428060                            6.039557       0.401761       2.157977                    0.999444      25.539231      71.794148       0.651466       0.430623      -1.050613      -0.025229      -0.032292      -0.012672       0.042893       0.020340       0.005084      -0.007276       0.036685       0.018459      -0.032436       0.007955       0.024481              8.121156      10.460690      -0.715869       0.383322       9.691879       0.638392       4.210898           0.000002
           93              C       4.988947       7.954543      12.887183      -0.110199      28.132663 0.38993337E+03  0.89135373E+04                                 7.988435                            6.565012       0.503975       2.146645                    0.999846      28.190496      79.685654       0.646449       0.414488      -1.066371       0.042542      -0.040390      -0.006369       0.059007      -0.034842       0.011642      -0.048654       0.025553       0.006598      -0.060894      -0.002756       0.063650              8.662989      11.609242      -1.688442      -1.510827       6.525983      -1.708893       7.853741           0.000002
           94              C       3.893561       7.848191      13.652287      -0.043849      30.526705 0.41540750E+03  0.97251986E+04                                 8.677697                            6.915319       0.002100       1.979184                    0.999447      29.159827      85.635922       0.606039       0.431699      -1.047122      -0.003253      -0.048160       0.048022       0.068089      -0.020006       0.006123      -0.019856      -0.001276       0.034266      -0.028506      -0.003658       0.032164              9.677490      14.785021      -2.773095      -0.823532       6.919854      -1.355199       7.327595          -0.000001
           95              C       5.350995       6.544851      14.534707       0.095763      24.417918 0.32658050E+03  0.71794572E+04                                 7.405596                            6.109582       0.387000       2.145442                    0.999424      25.946434      73.174838       0.650041       0.428612      -1.051910      -0.029061       0.023183      -0.018942       0.041723       0.002477       0.015336      -0.011432      -0.027188       0.079814      -0.031915      -0.002036       0.033951              7.987969      10.144530      -1.244095      -1.567949       6.353689      -1.759023       7.465687          -0.000001
           96              C       6.965581       4.325003       9.921301      -0.017013      32.774687 0.46850390E+03  0.11186443E+05                                 8.969663                            7.280769      -0.060137       1.989166                    0.999055      27.716192      79.463249       0.604581       0.424300      -1.062624       0.023904       0.026572      -0.022080       0.042012      -0.002821       0.006772       0.005184       0.004286      -0.009631      -0.010749       0.002853       0.007896              9.860497      10.631970       2.573575      -3.744519      11.016669      -1.850599       7.932853          -0.000003
           97              C       6.744026       5.707585       9.965177      -0.114905      28.329756 0.44342844E+03  0.10551193E+05                                 8.204854                            7.159047      -0.067599       1.953051                    0.999338      29.960006      88.681006       0.593895       0.433429      -1.046156       0.014100      -0.002669      -0.016103       0.021569      -0.021435       0.009147       0.006911       0.028711      -0.005216      -0.028966       0.001447       0.027520              8.477761       8.510206       1.471640      -2.373583      10.015029      -0.945992       6.908049           0.000001
           98              C       8.146913       3.853715       9.357877      -0.119061      28.638924 0.45327721E+03  0.10863898E+05                                 8.310474                            7.279074      -0.309621       1.870982                    0.998704      30.483771      91.076755       0.582995       0.438349      -1.041388       0.000700       0.021291      -0.008316       0.022868      -0.015335       0.009792       0.012697      -0.026671      -0.025991      -0.027382       0.000883       0.026499              8.615245       9.260313       1.383079      -2.798109       8.900904      -0.873012       7.684519           0.000001
           99              C       5.963343       3.384513      10.521068       0.560444      21.979807 0.26532321E+03  0.55849933E+04                                 7.266907                            5.795301      -0.064359       2.026311                    0.999562      23.082288      65.496977       0.612986       0.474688      -1.016700      -0.042028      -0.034572       0.012989       0.055949      -0.007273       0.065331       0.017084       0.026903       0.194728      -0.065806      -0.035697       0.101503              8.012497       8.896134       2.055408      -3.005088       8.730374      -1.626442       6.410983           0.000001
          100              C       5.220731       7.548944       2.847247       0.045192      35.554887 0.44439517E+03  0.10498702E+05                                 9.583489                            7.162727      -0.215417       1.948120                    0.998543      27.185580      78.187026       0.598854       0.432931      -1.054556       0.024293       0.042012       0.000879       0.048537      -0.023428       0.001060      -0.009110       0.020704       0.065583      -0.037394       0.011633       0.025760             11.306637      11.179752       1.728641       2.090310      16.727851       0.796431       6.012308          -0.000002
          101              C       4.588636       8.785553       2.786046      -0.205610      33.784220 0.48694732E+03  0.11866045E+05                                 9.254800                            7.506868      -0.232361       1.895731                    0.997893      31.184050      93.537723       0.579182       0.433977      -1.045389       0.002691      -0.028367      -0.009717       0.030106      -0.009811      -0.002862      -0.008236       0.053157       0.108171      -0.047250       0.010234       0.037016             10.282213       9.312279      -0.403747       1.141403      15.708653       0.493394       5.825707           0.000000
          102              C       5.274429       9.917894       3.186958       0.214519      32.523237 0.38352828E+03  0.87733985E+04                                 9.181489                            6.780361      -0.177761       1.972740                    0.999340      25.697760      73.827339       0.595657       0.449510      -1.039902      -0.005424       0.036676      -0.006664       0.037669      -0.016140       0.000020      -0.003701      -0.024330      -0.116326      -0.038986      -0.000753       0.039739             11.039735      11.007435      -3.421061       1.617518      16.482245       0.078382       5.629524           0.000001
          103              C       6.593711       9.859505       3.611597      -0.266034      36.039498 0.51855655E+03  0.12799451E+05                                 9.590432                            7.698468      -0.246044       1.890812                    0.997914      31.694695      94.780586       0.578985       0.428592      -1.051698       0.001791       0.007805      -0.009960       0.012780       0.028500      -0.007298       0.002199      -0.031092       0.038085      -0.039854       0.013475       0.026379             10.895346      13.238800      -3.882722       2.392458      13.139459      -0.694745       6.307779           0.000001
          104              C      -1.999190       8.628109       3.619318       0.191440      34.651207 0.39869361E+03  0.91910668E+04                                 9.472441                            6.850763      -0.165599       1.963743                    0.999500      26.116364      74.838005       0.601880       0.441438      -1.046680       0.039382       0.007810       0.001966       0.040197      -0.009868       0.020576       0.019318       0.059245      -0.097046      -0.049793      -0.001500       0.051293             11.449440      16.403181      -1.681870       3.795487      11.488612      -0.558926       6.456527           0.000002
          105              C       6.550791       7.476999       3.249289      -0.220721      34.133082 0.50011760E+03  0.12259475E+05                                 9.286752                            7.589326      -0.261939       1.877067                    0.998377      31.663948      95.028958       0.578550       0.431882      -1.047430      -0.026543      -0.012516      -0.020191       0.035620      -0.024021      -0.031359      -0.008736      -0.016405       0.069065      -0.050048       0.010095       0.039953             10.193327      12.572076       1.679316       2.769448      11.656666       0.427001       6.351241           0.000002
          106              C       4.500314       6.271671       2.509984       0.572900      22.855641 0.25473870E+03  0.53118994E+04                                 7.460948                            5.685908      -0.107025       2.017291                    0.999427      22.811892      64.584380       0.617185       0.475922      -1.015274      -0.012712      -0.053114      -0.021296       0.058620      -0.007596      -0.050145      -0.007873       0.023244       0.242095      -0.060287      -0.040053       0.100340              8.532546       8.450194       1.346905       1.480217      12.310017       0.469685       4.837425           0.000003
          107              C       7.887920       1.975863       2.863818      -0.115169      29.922313 0.44433094E+03  0.10554872E+05                                 8.516871                            7.147119       0.009329       1.982402                    0.998353      29.581371      86.862128       0.598099       0.431109      -1.049861      -0.010488      -0.059523      -0.000613       0.060443       0.028231      -0.006782      -0.025809      -0.019625      -0.140548      -0.054482      -0.004779       0.059261              9.209909      11.475890      -1.243709      -0.772712      10.890860      -0.094131       5.262976           0.000001
          108              C       6.920480       2.902798       2.764391      -0.037417      28.363866 0.38717866E+03  0.89028308E+04                                 8.201066                            6.646821       0.031016       1.992687                    0.999459      28.679723      83.367682       0.622503       0.427906      -1.049838      -0.069629      -0.007939       0.004456       0.070221       0.021638      -0.015798      -0.007238      -0.003277      -0.035963      -0.023082      -0.010393       0.033474              9.043109       9.238070      -1.682115      -0.158141      13.115103      -0.555268       4.776156           0.000001
          109              C       5.929967       1.037458       3.109186       0.113706      24.409536 0.31764670E+03  0.69352407E+04                                 7.428059                            6.039556       0.401761       2.157977                    0.999444      25.539231      71.794146       0.651466       0.430623      -1.050613       0.025229       0.032292      -0.012672       0.042893       0.020340      -0.005084       0.007276       0.036685       0.018459      -0.032436       0.007955       0.024481              8.121155      10.460690      -0.715869      -0.383322       9.691879      -0.638392       4.210898           0.000002
          110              C       0.306309       7.685534       3.471683      -0.110199      28.132670 0.38993348E+03  0.89135404E+04                                 7.988436                            6.565013       0.503974       2.146645                    0.999846      28.190501      79.685674       0.646449       0.414488      -1.066371      -0.042542       0.040390      -0.006369       0.059007      -0.034842      -0.011641       0.048654       0.025553       0.006598      -0.060894      -0.002756       0.063650              8.662990      11.609244      -1.688442       1.510827       6.525984       1.708894       7.853743           0.000002
          111              C       1.401695       7.791886       4.236787      -0.043848      30.526706 0.41540749E+03  0.97251985E+04                                 8.677696                            6.915318       0.002100       1.979184                    0.999447      29.159828      85.635924       0.606039       0.431699      -1.047122       0.003253       0.048161       0.048022       0.068089      -0.020006      -0.006123       0.019856      -0.001276       0.034266      -0.028506      -0.003658       0.032164              9.677490      14.785020      -2.773095       0.823532       6.919854       1.355199       7.327595          -0.000000
          112              C      -0.055739       9.095226       5.119207       0.095763      24.417917 0.32658048E+03  0.71794566E+04                                 7.405596                            6.109582       0.387000       2.145442                    0.999424      25.946433      73.174835       0.650041       0.428612      -1.051910       0.029061      -0.023183      -0.018942       0.041723       0.002477      -0.015336       0.011432      -0.027188       0.079814      -0.031915      -0.002036       0.033951              7.987969      10.144530      -1.244095       1.567949       6.353689       1.759023       7.465687          -0.000001
          113              C       0.946171       0.888356       0.505801      -0.017012      32.774686 0.46850387E+03  0.11186442E+05                                 8.969662                            7.280769      -0.060137       1.989166                    0.999055      27.716191      79.463244       0.604581       0.424300      -1.062624      -0.023905      -0.026572      -0.022080       0.042012      -0.002821      -0.006772      -0.005184       0.004286      -0.009631      -0.010749       0.002852       0.007896              9.860497      10.631970       2.573575       3.744519      11.016668       1.850598       7.932852          -0.000003
          114              C      -1.448770       9.932492       0.549677      -0.114905      28.329757 0.44342844E+03  0.10551193E+05                                 8.204854                            7.159047      -0.067599       1.953051                    0.999338      29.960006      88.681006       0.593895       0.433429      -1.046156      -0.014100       0.002669      -0.016103       0.021569      -0.021435      -0.009147      -0.006911       0.028711      -0.005216      -0.028966       0.001447       0.027520              8.477761       8.510206       1.471640       2.373583      10.015029       0.945992       6.908049           0.000001
          115              C      -0.235161       1.359644      18.773377      -0.119061      28.638932 0.45327737E+03  0.10863903E+05                                 8.310476                            7.279076      -0.309622       1.870982                    0.998704      30.483779      91.076787       0.582995       0.438349      -1.041388      -0.000700      -0.021291      -0.008316       0.022868      -0.015335      -0.009792      -0.012697      -0.026671      -0.025991      -0.027382       0.000883       0.026499              8.615247       9.260315       1.383079       2.798109       8.900906       0.873013       7.684521           0.000001
          116              C       1.948409       1.828846       1.105568       0.560444      21.979809 0.26532324E+03  0.55849941E+04                                 7.266907                            5.795302      -0.064360       2.026311                    0.999562      23.082290      65.496983       0.612986       0.474688      -1.016700       0.042028       0.034572       0.012989       0.055949      -0.007273      -0.065331      -0.017084       0.026903       0.194728      -0.065806      -0.035697       0.101503              8.012498       8.896135       2.055408       3.005088       8.730374       1.626442       6.410983           0.000002
          117              N       4.388663       7.532261       6.487091      -0.276077      35.960084 0.54672824E+03  0.13369027E+05                                 9.073863                            7.552232       0.134340       2.054354                    0.998780      28.666798      79.255955       0.640276       0.391210      -1.100551       0.147027      -0.040959       0.003244       0.152660       0.069776       0.000907       0.014395      -0.095414      -0.061747      -0.074892      -0.021409       0.096300             10.049989      12.920567      -2.588423      -0.303216      11.881307       0.722461       5.348092           0.000001
          118              N       5.949212       5.987021       6.327028       0.021940      31.021823 0.35340176E+03  0.77448164E+04                                 8.244527                            6.000292       0.042907       2.099035                    0.998411      23.435876      61.242724       0.731571       0.382039      -1.107634       0.015030       0.018402       0.013066       0.027116      -0.004098      -0.002249       0.015276      -0.009784      -0.264600      -0.089905       0.037785       0.052120             10.057539      10.095314      -4.641013       0.122214      15.533917       0.667761       4.543386           0.000001
          119              N       2.493608       3.470012       4.139807      -0.281474      35.523206 0.56465626E+03  0.13917448E+05                                 8.989144                            7.678837       0.104265       2.042524                    0.998824      28.863569      80.083586       0.634589       0.391596      -1.100422      -0.082096      -0.060246       0.110780       0.150472      -0.062392       0.055768      -0.007938      -0.006619      -0.017716      -0.079789      -0.008358       0.088147              9.765208      12.787439      -0.951879      -2.862720       6.881467      -1.339642       9.626719          -0.000000
          120              N       0.695297       3.306312       5.385478       0.019092      31.842103 0.35156471E+03  0.76873851E+04                                 8.377282                            5.970766       0.073520       2.104872                    0.998671      23.469911      61.077773       0.736625       0.380265      -1.109953       0.017905      -0.019104       0.013127       0.029289      -0.029497      -0.029786      -0.050033       0.066377      -0.042993      -0.084568       0.029946       0.054622             10.270897      17.379938      -2.021345      -3.985871       5.860682      -0.605733       7.572073           0.000002
          121              N       0.906593       8.107816      15.902591      -0.276077      35.960089 0.54672834E+03  0.13369030E+05                                 9.073864                            7.552233       0.134340       2.054354                    0.998780      28.666801      79.255966       0.640276       0.391210      -1.100551      -0.147027       0.040959       0.003244       0.152660       0.069776      -0.000907      -0.014395      -0.095414      -0.061747      -0.074891      -0.021409       0.096300             10.049990      12.920569      -2.588424       0.303216      11.881308      -0.722461       5.348093           0.000001
          122              N      -0.653956       9.653056      15.742528       0.021940      31.021821 0.35340173E+03  0.77448156E+04                                 8.244527                            6.000292       0.042907       2.099035                    0.998411      23.435875      61.242719       0.731571       0.382039      -1.107634      -0.015030      -0.018402       0.013066       0.027116      -0.004098       0.002249      -0.015276      -0.009784      -0.264600      -0.089905       0.037785       0.052120             10.057538      10.095313      -4.641013      -0.122214      15.533916      -0.667761       4.543386           0.000001
          123              N       5.418144       1.743347      13.555307      -0.281474      35.523209 0.56465631E+03  0.13917450E+05                                 8.989145                            7.678837       0.104264       2.042524                    0.998824      28.863570      80.083589       0.634589       0.391596      -1.100422       0.082096       0.060246       0.110780       0.150472      -0.062392      -0.055768       0.007938      -0.006619      -0.017716      -0.079789      -0.008358       0.088147              9.765209      12.787440      -0.951879       2.862720       6.881467       1.339642       9.626720          -0.000000
          124              N       7.216455       1.907047      14.800978       0.019092      31.842101 0.35156468E+03  0.76873845E+04                                 8.377282                            5.970765       0.073520       2.104872                    0.998671      23.469910      61.077771       0.736625       0.380265      -1.109953      -0.017905       0.019104       0.013128       0.029289      -0.029497       0.029786       0.050033       0.066376      -0.042993      -0.084568       0.029946       0.054622             10.270897      17.379938      -2.021345       3.985871       5.860682       0.605733       7.572073           0.000002
          125              N       2.214841       2.894457      12.343909      -0.276077      35.960080 0.54672817E+03  0.13369025E+05                                 9.073863                            7.552232       0.134340       2.054354                    0.998780      28.666796      79.255948       0.640276       0.391210      -1.100551      -0.147027       0.040959      -0.003244       0.152660       0.069776       0.000907       0.014395      -0.095414      -0.061747      -0.074892      -0.021409       0.096300             10.049988      12.920566      -2.588423      -0.303216      11.881306       0.722461       5.348092           0.000001
          126              N       0.654292       4.439697      12.503972       0.021940      31.021823 0.35340176E+03  0.77448164E+04                                 8.244527                            6.000292       0.042907       2.099035                    0.998411      23.435876      61.242723       0.731571       0.382039      -1.107634      -0.015030      -0.018402      -0.013066       0.027116      -0.004098      -0.002249       0.015276      -0.009784      -0.264600      -0.089905       0.037785       0.052120             10.057539      10.095313      -4.641013       0.122213      15.533917       0.667761       4.543386           0.000001
          127              N       4.109896       6.956706      14.691193      -0.281474      35.523207 0.56465627E+03  0.13917448E+05                                 8.989144                            7.678837       0.104264       2.042524                    0.998824      28.863569      80.083585       0.634589       0.391596      -1.100422       0.082096       0.060246      -0.110780       0.150472      -0.062392       0.055768      -0.007938      -0.006619      -0.017716      -0.079789      -0.008358       0.088147              9.765208      12.787439      -0.951879      -2.862720       6.881466      -1.339642       9.626719          -0.000000
          128              N       5.908207       7.120406      13.445522       0.019092      31.842103 0.35156471E+03  0.76873851E+04                                 8.377282                            5.970766       0.073519       2.104872                    0.998671      23.469911      61.077774       0.736625       0.380265      -1.109953      -0.017905       0.019104      -0.013127       0.029289      -0.029497      -0.029786      -0.050033       0.066376      -0.042993      -0.084568       0.029946       0.054622             10.270898      17.379938      -2.021345      -3.985871       5.860682      -0.605733       7.572073           0.000002
          129              N       5.696911       2.318902       2.928409      -0.276077      35.960082 0.54672821E+03  0.13369026E+05                                 9.073863                            7.552232       0.134340       2.054354                    0.998780      28.666797      79.255952       0.640276       0.391210      -1.100551       0.147027      -0.040959      -0.003244       0.152660       0.069776      -0.000907      -0.014395      -0.095414      -0.061747      -0.074892      -0.021409       0.096300             10.049988      12.920567      -2.588423       0.303216      11.881306      -0.722461       5.348092           0.000001
          130              N       7.257460       0.773662       3.088472       0.021940      31.021821 0.35340174E+03  0.77448158E+04                                 8.244526                            6.000292       0.042907       2.099035                    0.998411      23.435875      61.242718       0.731571       0.382039      -1.107634       0.015030       0.018402      -0.013066       0.027116      -0.004098       0.002249      -0.015276      -0.009784      -0.264600      -0.089905       0.037785       0.052120             10.057538      10.095313      -4.641012      -0.122214      15.533915      -0.667761       4.543386           0.000001
          131              N       1.185360       8.683371       5.275693      -0.281474      35.523207 0.56465627E+03  0.13917449E+05                                 8.989145                            7.678837       0.104264       2.042524                    0.998824      28.863569      80.083587       0.634589       0.391596      -1.100422      -0.082096      -0.060246      -0.110780       0.150472      -0.062392      -0.055768       0.007938      -0.006619      -0.017716      -0.079789      -0.008358       0.088147              9.765209      12.787439      -0.951879       2.862720       6.881467       1.339642       9.626720          -0.000000
          132              N      -0.612951       8.519671       4.030022       0.019092      31.842103 0.35156471E+03  0.76873851E+04                                 8.377282                            5.970765       0.073519       2.104872                    0.998671      23.469911      61.077772       0.736625       0.380265      -1.109953       0.017905      -0.019104      -0.013127       0.029289      -0.029497       0.029786       0.050033       0.066377      -0.042993      -0.084568       0.029946       0.054622             10.270897      17.379937      -2.021345       3.985870       5.860682       0.605733       7.572073           0.000002
          133              O       4.633572       1.078123       7.307558      -0.573684      30.705891 0.50250729E+03  0.11850033E+05                                 7.620281                            6.870147       0.930782       2.341318                    0.998312      27.608803      71.332319       0.737408       0.352226      -1.147100       0.017850      -0.001754      -0.000975       0.017963       0.001046       0.017882      -0.000649       0.161022       0.123501      -0.101106       0.030364       0.070742              7.858048      10.522752       0.693184      -1.289691       6.814518      -0.205718       6.236873          -0.000003
          134              O       6.443347       0.009384       6.705907      -0.559142      38.772943 0.55948388E+03  0.13600813E+05                                 9.179883                            7.362237       0.247319       2.130546                    0.995825      27.784705      73.734531       0.693530       0.363298      -1.134232      -0.027094       0.012790       0.012242       0.032366      -0.026671       0.013934       0.011539      -0.077957      -0.034557      -0.049021      -0.004733       0.053754             10.543294       7.701951      -1.806392      -0.766975      18.042677       0.410233       5.885253          -0.000000
          135              O       0.419141       8.275686       8.324432      -0.564360      29.981691 0.51210514E+03  0.12163879E+05                                 7.561860                            6.975528       0.665417       2.253054                    0.998288      27.844276      72.790621       0.723714       0.356309      -1.140955       0.011814      -0.020446       0.007255       0.024703      -0.000973       0.031566      -0.006326      -0.088770       0.011222      -0.061557       0.017513       0.044043              7.737533       6.028365       1.009526      -0.607570      10.407061      -0.962732       6.777174          -0.000004
          136              O       1.665126       6.558406       7.771930      -0.578092      32.734619 0.53296527E+03  0.12766879E+05                                 8.020399                            7.090137       0.655818       2.245823                    0.998946      27.973111      73.072526       0.722901       0.353705      -1.144792      -0.022137       0.015763       0.011384       0.029464      -0.012745      -0.021238       0.014165       0.088871       0.087872      -0.062298       0.008317       0.053981              8.475666      11.550325       0.048743      -3.536940       6.438247      -0.195582       7.438424           0.000002
          137              O       3.278180       4.135236      16.723058      -0.573684      30.705872 0.50250689E+03  0.11850021E+05                                 7.620277                            6.870144       0.930783       2.341319                    0.998312      27.608795      71.332287       0.737408       0.352226      -1.147100      -0.017850       0.001754      -0.000975       0.017962       0.001046      -0.017882       0.000649       0.161022       0.123501      -0.101105       0.030364       0.070742              7.858044      10.522747       0.693184       1.289690       6.814514       0.205718       6.236870          -0.000003
          138              O       1.468405       5.203975      16.121407      -0.559141      38.772943 0.55948388E+03  0.13600813E+05                                 9.179883                            7.362237       0.247319       2.130546                    0.995825      27.784705      73.734531       0.693530       0.363298      -1.134232       0.027094      -0.012790       0.012242       0.032366      -0.026671      -0.013934      -0.011539      -0.077957      -0.034557      -0.049021      -0.004733       0.053754             10.543294       7.701951      -1.806391       0.766975      18.042677      -0.410232       5.885252          -0.000000
          139              O       4.876115       7.364391      17.739932      -0.564360      29.981697 0.51210527E+03  0.12163883E+05                                 7.561861                            6.975529       0.665416       2.253054                    0.998288      27.844279      72.790633       0.723714       0.356309      -1.140955      -0.011814       0.020446       0.007255       0.024703      -0.000973      -0.031566       0.006326      -0.088770       0.011222      -0.061557       0.017513       0.044043              7.737535       6.028366       1.009527       0.607570      10.407063       0.962732       6.777175          -0.000004
          140              O       3.630130       9.081671      17.187430      -0.578092      32.734616 0.53296520E+03  0.12766877E+05                                 8.020399                            7.090137       0.655818       2.245824                    0.998946      27.973109      73.072521       0.722901       0.353705      -1.144792       0.022137      -0.015763       0.011384       0.029463      -0.012745       0.021238      -0.014165       0.088870       0.087872      -0.062298       0.008317       0.053981              8.475665      11.550325       0.048743       3.536940       6.438247       0.195582       7.438424           0.000002
          141              O       1.969932       9.348595      11.523442      -0.573684      30.705878 0.50250701E+03  0.11850025E+05                                 7.620279                            6.870145       0.930782       2.341318                    0.998312      27.608797      71.332296       0.737408       0.352226      -1.147100      -0.017850       0.001754       0.000975       0.017962       0.001046       0.017882      -0.000649       0.161022       0.123501      -0.101106       0.030364       0.070742              7.858045      10.522748       0.693184      -1.289691       6.814516      -0.205718       6.236871          -0.000003
          142              O       2.776653      -0.009384      12.125093      -0.559141      38.772934 0.55948374E+03  0.13600808E+05                                 9.179882                            7.362236       0.247320       2.130546                    0.995825      27.784702      73.734518       0.693531       0.363298      -1.134232       0.027094      -0.012790      -0.012242       0.032366      -0.026671       0.013934       0.011539      -0.077957      -0.034557      -0.049021      -0.004733       0.053754             10.543292       7.701950      -1.806392      -0.766975      18.042673       0.410232       5.885251          -0.000001
          143              O       6.184363       2.151032      10.506568      -0.564360      29.981692 0.51210518E+03  0.12163880E+05                                 7.561860                            6.975528       0.665417       2.253054                    0.998288      27.844277      72.790626       0.723714       0.356309      -1.140955      -0.011814       0.020446      -0.007255       0.024703      -0.000973       0.031566      -0.006326      -0.088770       0.011222      -0.061557       0.017513       0.044043              7.737533       6.028365       1.009526      -0.607570      10.407061      -0.962732       6.777174          -0.000004
          144              O       4.938378       3.868312      11.059070      -0.578091      32.734619 0.53296529E+03  0.12766880E+05                                 8.020399                            7.090137       0.655818       2.245824                    0.998946      27.973112      73.072530       0.722901       0.353705      -1.144792       0.022137      -0.015763      -0.011384       0.029463      -0.012745      -0.021238       0.014165       0.088871       0.087872      -0.062298       0.008317       0.053981              8.475665      11.550325       0.048742      -3.536940       6.438247      -0.195582       7.438424           0.000001
          145              O       3.325324       6.291482       2.107942      -0.573684      30.705881 0.50250707E+03  0.11850027E+05                                 7.620279                            6.870145       0.930782       2.341318                    0.998312      27.608799      71.332302       0.737408       0.352226      -1.147100       0.017850      -0.001754       0.000975       0.017963       0.001046      -0.017882       0.000649       0.161022       0.123501      -0.101106       0.030364       0.070742              7.858046      10.522749       0.693184       1.289691       6.814516       0.205718       6.236872          -0.000003
          146              O       5.135099       5.222743       2.709593      -0.559141      38.772936 0.55948376E+03  0.13600809E+05                                 9.179882                            7.362236       0.247319       2.130546                    0.995825      27.784703      73.734521       0.693531       0.363298      -1.134232      -0.027094       0.012790      -0.012242       0.032366      -0.026671      -0.013934      -0.011539      -0.077957      -0.034557      -0.049021      -0.004733       0.053754             10.543292       7.701950      -1.806392       0.766975      18.042673      -0.410233       5.885252          -0.000000
          147              O       1.727389       3.062327       1.091068      -0.564360      29.981699 0.51210534E+03  0.12163885E+05                                 7.561861                            6.975529       0.665416       2.253054                    0.998288      27.844281      72.790640       0.723714       0.356309      -1.140955       0.011814      -0.020446      -0.007255       0.024703      -0.000973      -0.031566       0.006326      -0.088770       0.011223      -0.061557       0.017513       0.044043              7.737535       6.028366       1.009526       0.607570      10.407063       0.962732       6.777175          -0.000003
          148              O       2.973374       1.345047       1.643570      -0.578091      32.734620 0.53296530E+03  0.12766880E+05                                 8.020399                            7.090138       0.655818       2.245823                    0.998946      27.973111      73.072530       0.722901       0.353705      -1.144792      -0.022137       0.015763      -0.011384       0.029463      -0.012745       0.021238      -0.014165       0.088871       0.087872      -0.062298       0.008317       0.053981              8.475666      11.550326       0.048742       3.536940       6.438247       0.195582       7.438424           0.000002

******************************************************
Auxiliary information for the entire system
The total spin magnetic moment of the unit cell is   0.000099
The total net atomic charge of the unit cell is   0.000009
Accuracy of reproducing the electrostatic potential in the unit cell:
  The inner radius (bohr) =    5.0000
  The outer radius (bohr) =   12.0000
  Valid grid points have density less than (e/(bohr^3)) =    0.0001
  The number of valid grid points were=         4064
  The rms potential error without charges in kcal/mol is=      4.65929
  The rms potential error with partial charges in kcal/mol is=      0.89103
  The RRMSE value at monopole order=      0.19124
  The rms potential error with partial charges and cloud penetration in kcal/mol is=      0.89636
  The RRMSE value at monopole order with cloud penetration is=      0.19238
  The rms potential error with partial charges and atomic dipoles in kcal/mol is=      0.52281
  The RRMSE value at dipole order=      0.11221
  The rms potential error with partial charges, atomic dipoles and cloud penetration in kcal/mol is=      0.52630
  The RRMSE value at dipole order with cloud penetration=      0.11296

******************************************************
The electron densities and ab initio electrostatic potential were computed in VASP using the PBE functional and
projector augmented wave method. See the main text of the journal article for a description of computational details.
The atomic charges, dipoles, and quadrupoles were computed with the DDEC6 method as described in
(a) T. A. Manz and N. Gabaldon Limas, RSC Adv. 6 (2016) 47771-47801 DOI: 10.1039/c6ra04656h
(b) N. Gabaldon Limas and T. A. Manz, RSC Adv. 8 (2018) 2678-2707 DOI: 10.1039/c7ra11829e.
For each atom in the material, the electron cloud parameters were fit to the spherically averaged atom-in-material
electron density using radial positions for which this density was between 10^-4 and 10^-2 electrons per cubic bohr.
The polarizabilities, dispersion coefficients, and quantum Drude oscillator (QDO) parameters were fit using the MCLF method.
The magnetic structure of the system was optimized in VASP from the default ferromagnetic initial guess using spin polarization.
The atomic spin moments (ASMs) were computed on this optimized magnetic structure using the DDEC6 partition as inputs
to the method of T. A. Manz and D. S. Sholl, J. Chem. Theory Comput. 7 (2011) 4146-4164 DOI: 10.1021/ct200539n.
The RMSE and RRMSE were computed using a uniform grid with Ewald summation.
