# Supplementary material for: A collection of forcefield precursors for metal–organic frameworks
Source: RSC Adv. 2019 Nov 13;9(63):36492–507. doi: 10.1039/c9ra07327b (PMC9075174; doi:10.1039/c9ra07327b)
Supplement: RA-009-C9RA07327B-s3898 [file RA-009-C9RA07327B-s3898.xyz]

  304
jmolscript: load "" {1 1 1} spacegroup "x,y,z" unitcell [{     13.961000     0.000000     0.000000 }, {     -3.865562    19.216051     0.000000 }, {      0.000000     0.000000    22.649000 }]
Zn     7.964477     6.438338    22.429078     0.865133
Zn    10.850442     6.977156     0.206785     0.864828
Zn     6.031696    16.046363    11.544422     0.865133
Zn     8.917661    16.585181    11.117715     0.864828
Zn     4.063742     3.169688    11.104578     0.865133
Zn     1.177777     2.630870    11.531285     0.864828
Zn     2.130961    12.777713     0.219922     0.865133
Zn    -0.755004    12.238895    22.442215     0.864828
H     -0.913771     5.451594     1.474450     0.101671
H      6.291495    13.314802    15.059320     0.135758
H     11.231539    11.798655    18.295862     0.129306
H      5.738765     5.874347     1.669231     0.102402
H      1.413156     5.238296     1.343086     0.140036
H     11.265366    10.263293    20.100987     0.119918
H      5.687885    12.553846     8.896527     0.125062
H      5.726782    11.062681     7.175203     0.130397
H     10.057890    14.669533    14.633519     0.125787
H      6.756231     8.408944     3.284105     0.116365
H     10.491653     9.723322     3.707641     0.131300
H      3.442226     5.943525     1.811920     0.128390
H     10.780282    13.458922    16.411465     0.125668
H      9.511036    13.522335     8.155905     0.129476
H      6.084849     9.581123     5.139058     0.122473
H      7.328582     9.644536    19.697835     0.127814
H     -0.827662     8.458906    21.645649     0.099186
H      3.300228     7.280962    20.775928     0.129141
H      5.607591     7.157979    20.671742     0.102168
H      1.475922     8.368590    21.502961     0.127672
H     -2.846552    15.059619     9.850050     0.101671
H      8.224276     3.706776    18.914180     0.135758
H     13.164320     2.190630    15.677638     0.129306
H      3.805984    15.482372     9.655269     0.102402
H     -0.519625    14.846321     9.981414     0.140036
H     13.198147     0.655267    13.872513     0.119918
H      7.620666     2.945821     2.427973     0.125062
H      7.659563     1.454655     4.149297     0.130397
H     11.990671     5.061508    19.339981     0.125787
H      4.823450    18.016969     8.040395     0.116365
H     12.424434     0.115296     7.616859     0.131300
H      1.509445    15.551550     9.512580     0.128390
H     12.713063     3.850897    17.562035     0.125668
H     11.443817     3.914310     3.168595     0.129476
H      8.017630    -0.026902     6.185442     0.122473
H      9.261363     0.036510    14.275665     0.127814
H     -2.760443    18.066931    12.327851     0.099186
H      1.367447    16.888987    13.197572     0.129141
H      3.674810    16.766004    13.301758     0.102168
H     -0.456859    17.976616    12.470539     0.127672
H     12.941990     4.156432    12.798950     0.101671
H      1.871162    15.509275     3.734820     0.135758
H     -3.068882    17.025421     6.971362     0.129306
H      6.289454     3.733679    12.993731     0.102402
H     10.615063     4.369730    12.667586     0.140036
H     -3.102709    18.560784     8.776488     0.119918
H      2.474772    16.270230    20.221027     0.125062
H      2.435875    17.761396    18.499703     0.130397
H     -1.895233    14.154543     3.309019     0.125787
H      5.271988     1.199082    14.608605     0.116365
H     -2.328996    19.100755    15.032141     0.131300
H      8.585993     3.664501    13.136420     0.128390
H     -2.617625    15.365154     5.086965     0.125668
H     -1.348379    15.301741    19.480405     0.129476
H      5.943370     0.026902    16.463558     0.122473
H      4.699637    -0.036510     8.373335     0.127814
H     12.855881     1.149120    10.321149     0.099186
H      8.727991     2.327064     9.451428     0.129141
H      6.420628     2.450047     9.347242     0.102168
H     10.552297     1.239435    10.178461     0.127672
H     11.009209    13.764457    21.174550     0.101671
H      3.803943     5.901249     7.589680     0.135758
H     -1.136101     7.417396     4.353138     0.129306
H      4.356673    13.341704    20.979769     0.102402
H      8.682282    13.977755    21.305914     0.140036
H     -1.169928     8.952758     2.548013     0.119918
H      4.407553     6.662205    13.752473     0.125062
H      4.368656     8.153370    15.473797     0.130397
H      0.037548     4.546518     8.015481     0.125787
H      3.339207    10.807107    19.364895     0.116365
H     -0.396215     9.492729    18.941359     0.131300
H      6.653212    13.272526    20.837080     0.128390
H     -0.684844     5.757129     6.237535     0.125668
H      0.584402     5.693716    14.493095     0.129476
H      4.010589     9.634928    17.509942     0.122473
H      2.766856     9.571515     2.951165     0.127814
H     10.923100    10.757145     1.003351     0.099186
H      6.795210    11.935089     1.873072     0.129141
H      4.487847    12.058072     1.977258     0.102168
H      8.619516    10.847461     1.146039     0.127672
C      9.405781     8.743303    21.083954     0.583631
C      3.138757     6.702559     0.052093     0.120063
C      9.216277    11.691045    17.956127     0.050304
C      8.073344    10.987738    18.413637    -0.116948
C      8.988952    12.536552    16.855386     0.050631
C      1.658272     6.823620     0.088331     0.115316
C      7.606231    13.191819     8.713070    -0.005796
C     -0.429265     6.020389     0.919549     0.099071
C      7.647695    11.354765     6.636157     0.045482
C      7.628141    12.534630    16.427320    -0.132654
C      7.185235    13.320567    15.317519    -0.104539
C      8.101571    14.081522    14.644843    -0.001262
C     10.445502    11.389353    18.578975    -0.123724
C      7.558451    14.262153     9.757189     0.585104
C      8.783497    12.065758     7.025720    -0.094203
C      5.255594     6.166431     0.928609     0.114515
C      9.182156    10.507337     5.023548    -0.111331
C      0.966682     5.903171     0.871986    -0.186926
C     10.464740    10.440081    19.661597    -0.095161
C      9.072504     8.151449     2.108622     0.575273
C      6.465982    12.440471     8.400514    -0.079156
C      6.491773    11.548847     7.379044    -0.113280
C      9.308965     9.786735    20.057954    -0.014540
C      8.675005     8.989269     3.279575    -0.018654
C      7.839299    10.443924     5.478793     0.060315
C      9.453878    14.125719    15.086499    -0.068873
C      7.373108     8.937385     3.737085    -0.079554
C      9.597226     9.734851     3.959045    -0.106703
C      3.859539     6.235609     1.032794    -0.176861
C      9.890385    13.399352    16.144207    -0.108565
C      8.757814    13.005423     7.986037    -0.106701
C      6.963427     9.648379     4.837826    -0.115680
C      7.676042    14.871302    13.460301     0.590731
C      8.109358    10.073054    19.428312    -0.104442
C     -0.372187     7.797873    22.116748     0.122976
C      3.785741     7.011937    21.521080    -0.182402
C      5.180227     6.915857    21.462192     0.093510
C      1.011712     7.761363    22.030682    -0.177426
C      7.473000    18.351329    12.889546     0.583631
C      1.205976    16.310584    11.272407     0.120063
C     11.149058     2.083020    16.017373     0.050304
C     10.006125     1.379712    15.559863    -0.116948
C     10.921733     2.928526    17.118114     0.050631
C     -0.274509    16.431645    11.236169     0.115316
C      9.539012     3.583794     2.611430    -0.005796
C     -2.362046    15.628414    10.404951     0.099071
C      9.580476     1.746739     4.688343     0.045482
C      9.560922     2.926605    17.546180    -0.132654
C      9.118016     3.712541    18.655981    -0.104539
C     10.034352     4.473497    19.328657    -0.001262
C     12.378283     1.781328    15.394525    -0.123724
C      9.491232     4.654128     1.567311     0.585104
C     10.716278     2.457733     4.298780    -0.094203
C      3.322813    15.774456    10.395891     0.114515
C     11.114937     0.899311     6.300952    -0.111331
C     -0.966099    15.511196    10.452514    -0.186926
C     12.397521     0.832055    14.311903    -0.095161
C      7.139723    17.759474     9.215878     0.575273
C      8.398763     2.832446     2.923986    -0.079156
C      8.424554     1.940821     3.945456    -0.113280
C     11.241746     0.178709    13.915546    -0.014540
C      6.742224    18.597294     8.044925    -0.018654
C      9.772080     0.835898     5.845707     0.060315
C     11.386659     4.517694    18.887001    -0.068873
C      5.440327    18.545411     7.587415    -0.079554
C     11.530007     0.126826     7.365455    -0.106703
C      1.926758    15.843634    10.291706    -0.176861
C     11.823166     3.791327    17.829293    -0.108565
C     10.690595     3.397398     3.338463    -0.106701
C      8.896208     0.040354     6.486674    -0.115680
C      9.608823     5.263276    20.513199     0.590731
C     10.042139     0.465028    14.545188    -0.104442
C     -2.304968    17.405899    11.856751     0.122976
C      1.852960    16.619963    12.452420    -0.182402
C      3.247446    16.523882    12.511308     0.093510
C     -0.921069    17.369388    11.942818    -0.177426
C      2.622438     0.864722     9.759454     0.583631
C      8.889462     2.905467    11.376593     0.120063
C     -1.053620    17.133031     6.631627     0.050304
C      0.089313    17.836339     7.089137    -0.116948
C     -0.826295    16.287525     5.530886     0.050631
C     10.369947     2.784406    11.412831     0.115316
C      0.556426    15.632257    20.037570    -0.005796
C     12.457484     3.587637    12.244049     0.099071
C      0.514962    17.469312    17.960657     0.045482
C      0.534516    16.289446     5.102820    -0.132654
C      0.977422    15.503510     3.993019    -0.104539
C      0.061086    14.742554     3.320343    -0.001262
C     -2.282845    17.434723     7.254475    -0.123724
C      0.604206    14.561923    21.081689     0.585104
C     -0.620840    16.758318    18.350220    -0.094203
C      6.772625     3.441595    12.253109     0.114515
C     -1.019499    18.316740    16.348048    -0.111331
C     11.061537     3.704855    12.196487    -0.186926
C     -2.302083    18.383996     8.337097    -0.095161
C      2.955715     1.456577    13.433122     0.575273
C      1.696675    16.383605    19.725014    -0.079156
C      1.670884    17.275230    18.703544    -0.113280
C     -1.146308    19.037342     8.733454    -0.014540
C      3.353214     0.618757    14.604075    -0.018654
C      0.323358    18.380153    16.803293     0.060315
C     -1.291221    14.698357     3.761999    -0.068873
C      4.655111     0.670640    15.061585    -0.079554
C     -1.434569    19.089225    15.283545    -0.106703
C      8.168680     3.372417    12.357294    -0.176861
C     -1.727728    15.424724     4.819707    -0.108565
C     -0.595157    15.818653    19.310537    -0.106701
C      1.199230    19.175697    16.162326    -0.115680
C      0.486615    13.952775     2.135801     0.590731
C      0.053299    18.751023     8.103812    -0.104442
C     12.400406     1.810152    10.792248     0.122976
C      8.242478     2.596088    10.196580    -0.182402
C      6.847992     2.692169    10.137692     0.093510
C     11.016507     1.846663    10.706182    -0.177426
C      0.689657    10.472748     1.565046     0.583631
C      6.956681    12.513492    22.596907     0.120063
C      0.879161     7.525006     4.692873     0.050304
C      2.022094     8.228313     4.235363    -0.116948
C      1.106486     6.679499     5.793614     0.050631
C      8.437166    12.392431    22.560669     0.115316
C      2.489207     6.024232    13.935930    -0.005796
C     10.524703    13.195662    21.729451     0.099071
C      2.447743     7.861286    16.012843     0.045482
C      2.467297     6.681421     6.221680    -0.132654
C      2.910203     5.895484     7.331481    -0.104539
C      1.993867     5.134529     8.004157    -0.001262
C     -0.350064     7.826698     4.070025    -0.123724
C      2.536987     4.953898    12.891811     0.585104
C      1.311941     7.150293    15.623280    -0.094203
C      4.839844    13.049620    21.720391     0.114515
C      0.913282     8.708714    17.625452    -0.111331
C      9.128756    13.312880    21.777013    -0.186926
C     -0.369302     8.775970     2.987403    -0.095161
C      1.022934    11.064602    20.540378     0.575273
C      3.629456     6.775580    14.248486    -0.079156
C      3.603665     7.667204    15.269956    -0.113280
C      0.786473     9.429316     2.591046    -0.014540
C      1.420433    10.226782    19.369425    -0.018654
C      2.256139     8.772127    17.170207     0.060315
C      0.641560     5.090332     7.562501    -0.068873
C      2.722330    10.278666    18.911915    -0.079554
C      0.498212     9.481200    18.689955    -0.106703
C      6.235899    12.980442    21.616206    -0.176861
C      0.205053     5.816699     6.504793    -0.108565
C      1.337624     6.210628    14.662963    -0.106701
C      3.132011     9.567672    17.811174    -0.115680
C      2.419396     4.344749     9.188699     0.590731
C      1.986080     9.142997     3.220688    -0.104442
C     10.467625    11.418178     0.532251     0.122976
C      6.309697    12.204114     1.127920    -0.182402
C      4.915211    12.300194     1.186808     0.093510
C      9.083726    11.454688     0.618318    -0.177426
S      6.677303    11.460068    17.412551     1.004193
S     10.134381    11.652037     5.952384     0.963740
S      8.610084     1.852043    16.560949     1.004193
S     12.067162     2.044011     5.372116     0.963740
S      1.485354    17.364008     6.088051     1.004193
S     -1.971724    17.172040    17.276884     0.963740
S      3.418135     7.755983     5.236449     1.004193
S     -0.038943     7.564014    16.696616     0.963739
N     -1.082978     6.931230     0.187987    -0.198348
N      5.924851     6.496947    22.483662    -0.189821
N     -3.015759    16.539255    11.136513    -0.198347
N      3.992070    16.104972    11.489838    -0.189821
N     13.111197     2.676796    11.512487    -0.198347
N      6.103368     3.111079    11.159162    -0.189821
N     11.178416    12.284821    22.461013    -0.198347
N      4.170587    12.719104     0.165338    -0.189821
O      6.454635    14.433176    10.402686    -0.557770
O     10.334751     8.178351     1.764357    -0.560843
O      8.301534     8.132233    21.376126    -0.579027
O      8.584756    15.003893     9.949706    -0.564698
O     10.520785     8.481965    21.586762    -0.529197
O      8.174107     7.544222     1.490304    -0.548621
O      6.438778    14.976990    13.193043    -0.542389
O      8.618960    15.361311    12.742327    -0.577836
O     11.175283    10.926247     6.749402    -0.526924
O      5.712681    12.159917    18.175822    -0.513589
O      6.274181    10.305568    16.624366    -0.531604
O     10.491485    12.805576     5.136793    -0.508759
O      8.387416     4.825150     0.921814    -0.557770
O      8.401970    17.786377     9.560143    -0.560843
O      6.368753    17.740258    12.597374    -0.579027
O     10.517537     5.395867     1.374794    -0.564698
O      8.588004    18.089990    12.386738    -0.529197
O      6.241326    17.152247     9.834196    -0.548621
O      8.371559     5.368965    20.780458    -0.542389
O     10.551741     5.753286    21.231173    -0.577836
O     13.108064     1.318221     4.575098    -0.526924
O      7.645462     2.551892    15.797678    -0.513589
O      8.206962     0.697543    17.349134    -0.531604
O     12.424266     3.197551     6.187707    -0.508759
O      1.708022    14.390901    21.727186    -0.557770
O      1.693468     1.429674    13.088857    -0.560843
O      3.726685     1.475793    10.051626    -0.579027
O     -0.422099    13.820184    21.274206    -0.564698
O      1.507434     1.126061    10.262262    -0.529197
O      3.854112     2.063804    12.814804    -0.548621
O      1.723879    13.847086     1.868543    -0.542389
O     -0.456303    13.462765     1.417827    -0.577836
O     -3.012626    17.897830    18.073902    -0.526924
O      2.449976    16.664159     6.851323    -0.513589
O      1.888476    18.518508     5.299866    -0.531604
O     -2.328828    16.018500    16.461293    -0.508759
O      3.640803     4.782875    12.246314    -0.557770
O     -0.239313    11.037700    20.884643    -0.560843
O      1.793904    11.083818     1.272874    -0.579027
O      1.510682     4.212158    12.699294    -0.564698
O     -0.425347    10.734086     1.062238    -0.529197
O      1.921331    11.671829    21.158696    -0.548621
O      3.656660     4.239061     9.455958    -0.542389
O      1.476478     3.854740     9.906673    -0.577836
O     -1.079845     8.289804    15.899598    -0.526924
O      4.382757     7.056134     4.473178    -0.513589
O      3.821257     8.910483     6.024634    -0.531604
O     -0.396047     6.410475    17.512207    -0.508759

The following XYZ coordinates are in angstroms. Other properties are in atomic units.
The sperically averaged electron density of each atom fit to a function of the form exp(a - br)
eigen_1, eigen_2 and eigen_3 are the three eigenvalues of traceless quadrupole moment tensor
  atom number  atomic symbol              X              Y              Z     net charge C6 coefficient C8 coefficient C10 coefficient fluctuating dipole atomic polarizability isotropic forcefield polarizability              a              b squared Pearson coefficient          <r^3>          <r^4>         wp_QDO          m_QDO          q_QDO       dipole_x       dipole_y       dipole_z         dipole            Qxy            Qxz            Qyz     Q(x^2-y^2)  Q(3z^2 - R^2)        eigen_1        eigen_2        eigen_3 static polarizability      alpha(xx)      alpha(xy)      alpha(xz)      alpha(yy)      alpha(yz)      alpha(zz) atomic spin moment
            1             Zn       7.964477       6.438338      22.429078       0.865133     106.155211 0.19806885E+04  0.63967307E+05                                18.391307                           14.621618       0.239568       1.935729                    0.996442      46.858926     129.110106       0.468552       0.404768      -1.139879      -0.003531      -0.005809       0.000336       0.006806      -0.008829      -0.004449      -0.010878      -0.142427       0.173069      -0.100769       0.037435       0.063334             23.624208      25.388030      -2.892386      -2.413806      22.208004       1.088169      23.276592          -0.000001
            2             Zn      10.850442       6.977156       0.206785       0.864828     101.085914 0.18510301E+04  0.58895713E+05                                18.337459                           14.602945       0.246416       1.938372                    0.996619      46.795837     128.828060       0.445592       0.432015      -1.119198       0.001282      -0.006275       0.000132       0.006406      -0.010741      -0.011620      -0.008930      -0.164195       0.156010      -0.109718       0.046498       0.063220             23.682645      24.501173      -0.871553      -0.320322      22.795117      -0.172941      23.751645          -0.000000
            3             Zn       6.031696      16.046363      11.544422       0.865133     106.155210 0.19806885E+04  0.63967308E+05                                18.391307                           14.621618       0.239568       1.935729                    0.996442      46.858926     129.110108       0.468552       0.404768      -1.139879      -0.003531      -0.005809      -0.000336       0.006806      -0.008829       0.004449       0.010878      -0.142427       0.173069      -0.100769       0.037435       0.063334             23.624207      25.388028      -2.892385       2.413799      22.208002      -1.088158      23.276592          -0.000001
            4             Zn       8.917661      16.585181      11.117715       0.864828     101.085918 0.18510300E+04  0.58895711E+05                                18.337459                           14.602945       0.246416       1.938372                    0.996619      46.795837     128.828060       0.445592       0.432015      -1.119198       0.001282      -0.006275      -0.000132       0.006406      -0.010741       0.011620       0.008930      -0.164195       0.156010      -0.109718       0.046498       0.063220             23.682645      24.501171      -0.871549       0.320320      22.795119       0.172949      23.751645          -0.000000
            5             Zn       4.063742       3.169688      11.104578       0.865133     106.155210 0.19806882E+04  0.63967298E+05                                18.391307                           14.621617       0.239568       1.935729                    0.996442      46.858926     129.110107       0.468553       0.404768      -1.139879       0.003531       0.005809       0.000336       0.006806      -0.008829       0.004449       0.010878      -0.142427       0.173069      -0.100769       0.037435       0.063334             23.624208      25.388026      -2.892387       2.413801      22.208004      -1.088163      23.276594          -0.000001
            6             Zn       1.177777       2.630870      11.531285       0.864828     101.085913 0.18510300E+04  0.58895710E+05                                18.337459                           14.602945       0.246416       1.938372                    0.996619      46.795837     128.828061       0.445592       0.432015      -1.119198      -0.001282       0.006275       0.000132       0.006406      -0.010741       0.011620       0.008930      -0.164195       0.156010      -0.109718       0.046498       0.063220             23.682645      24.501170      -0.871551       0.320320      22.795120       0.172950      23.751645          -0.000000
            7             Zn       2.130961      12.777713       0.219922       0.865133     106.155209 0.19806887E+04  0.63967318E+05                                18.391307                           14.621619       0.239568       1.935729                    0.996442      46.858926     129.110106       0.468552       0.404768      -1.139879       0.003531       0.005809      -0.000336       0.006806      -0.008829      -0.004449      -0.010878      -0.142427       0.173069      -0.100769       0.037435       0.063334             23.624207      25.388030      -2.892383      -2.413803      22.208001       1.088164      23.276589          -0.000001
            8             Zn      -0.755004      12.238895      22.442215       0.864828     101.085920 0.18510301E+04  0.58895714E+05                                18.337460                           14.602945       0.246416       1.938372                    0.996619      46.795837     128.828060       0.445592       0.432015      -1.119198      -0.001282       0.006275      -0.000132       0.006406      -0.010741      -0.011620      -0.008930      -0.164195       0.156010      -0.109718       0.046498       0.063220             23.682646      24.501175      -0.871552      -0.320321      22.795118      -0.172941      23.751646          -0.000000
            9              H      -0.913771       5.451594       1.474450       0.101671       1.118184 0.77424677E+01  0.74919678E+02                                 1.740512                            1.595288      -0.939764       2.431890                    0.998767       3.387351       9.224129       0.513522       1.232623      -0.720102      -0.020922      -0.031484       0.030165       0.048362      -0.004092      -0.000718      -0.016288      -0.009322      -0.001976      -0.015307      -0.003699       0.019006              1.831276       1.955095       0.433429      -0.378999       1.789257      -0.413625       1.749475          -0.000000
           10              H       6.291495      13.314802      15.059320       0.135758       1.170288 0.87477536E+01  0.86883846E+02                                 1.777113                            1.688675      -0.962933       2.441447                    0.998598       3.280152       8.919149       0.504472       1.222438      -0.724808      -0.040663      -0.000164      -0.012346       0.042496       0.004949       0.001204       0.000009       0.023164      -0.018337      -0.009555      -0.006160       0.015715              1.799501       2.185852      -0.003499       0.257200       1.532266      -0.215540       1.680386          -0.000001
           11              H      11.231539      11.798655      18.295862       0.129306       1.010983 0.72428520E+01  0.68725204E+02                                 1.616336                            1.540215      -0.754397       2.533567                    0.999805       3.153535       8.423006       0.525552       1.228243      -0.722850       0.035175       0.015221      -0.012885       0.040435       0.005275       0.000502      -0.011002       0.018064      -0.011199      -0.017261       0.004425       0.012837              1.642982       1.937690       0.224554      -0.127912       1.514359      -0.196520       1.476897           0.000000
           12              H       5.738765       5.874347       1.669231       0.102402       1.195630 0.84724465E+01  0.83679950E+02                                 1.812110                            1.664603      -0.958068       2.431733                    0.998108       3.393352       9.273573       0.505650       1.226433      -0.722482       0.024067      -0.014702       0.042684       0.051159      -0.000217       0.003894      -0.012057       0.015664       0.039876      -0.019050       0.000455       0.018594              1.896932       2.091829      -0.224585       0.490147       1.534989      -0.255004       2.063979          -0.000000
           13              H       1.413156       5.238296       1.343086       0.140036       1.012459 0.72232893E+01  0.67876261E+02                                 1.564001                            1.496906      -0.815758       2.509472                    0.999759       3.018505       7.789558       0.560323       1.163282      -0.739397       0.016089      -0.030061       0.018390       0.038739      -0.003689      -0.001019      -0.015185      -0.003474      -0.018109      -0.017233       0.001348       0.015885              1.579518       1.661323      -0.211988       0.162181       1.633620      -0.273363       1.443609          -0.000001
           14              H      11.265366      10.263293      20.100987       0.119918       1.007463 0.70657043E+01  0.68243951E+02                                 1.741321                            1.611978      -1.346334       2.241920                    0.993958       3.776579      11.004251       0.459836       1.379095      -0.685614       0.034069      -0.007313       0.018145       0.039286      -0.000540       0.005005      -0.003877       0.010850      -0.003749      -0.007729      -0.001252       0.008981              1.853392       2.321400      -0.186047       0.394921       1.528356      -0.169241       1.710420           0.000000
           15              H       5.687885      12.553846       8.896527       0.125062       1.113695 0.78474914E+01  0.75058410E+02                                 1.644113                            1.539047      -0.902717       2.458770                    0.999117       3.131352       8.072454       0.565761       1.131890      -0.746726      -0.035318       0.000762       0.020146       0.040667       0.006459      -0.006419       0.002692       0.023843      -0.018850      -0.013330      -0.004677       0.018007              1.689092       1.900610      -0.115547      -0.416984       1.471445       0.230157       1.695220          -0.000002
           16              H       5.726782      11.062681       7.175203       0.130397       1.016610 0.69682816E+01  0.65312331E+02                                 1.601505                            1.491302      -0.796773       2.516672                    0.999671       3.136705       8.255584       0.546009       1.196843      -0.729459      -0.032810      -0.019850      -0.005410       0.038727       0.005638      -0.006459       0.010398       0.017284      -0.008311      -0.018186       0.005351       0.012836              1.651125       1.858880       0.416443       0.153032       1.646385       0.259757       1.448112          -0.000001
           17              H      10.057890      14.669533      14.633519       0.125787       1.110645 0.78783878E+01  0.76668371E+02                                 1.741185                            1.616866      -1.073306       2.381122                    0.997316       3.376563       9.260673       0.505808       1.244348      -0.717453       0.029999       0.024257      -0.017400       0.042321       0.005512      -0.005418      -0.007658       0.016698      -0.022044      -0.013801      -0.002358       0.016159              1.830870       1.782498       0.389818      -0.221483       1.854167      -0.478982       1.855944           0.000000
           18              H       6.756231       8.408944       3.284105       0.116365       1.087768 0.77642693E+01  0.75705115E+02                                 1.745363                            1.625365      -1.203631       2.310804                    0.995812       3.537281       9.890027       0.492322       1.275947      -0.708991      -0.026955      -0.023924      -0.016675       0.039711       0.004951       0.004869       0.005518       0.008520      -0.014012      -0.009038      -0.002686       0.011724              1.823459       1.962742       0.396763       0.233120       1.753676       0.373925       1.753959           0.000000
           19              H      10.491653       9.723322       3.707641       0.131300       0.942897 0.65739219E+01  0.61991069E+02                                 1.644715                            1.541907      -0.903480       2.465901                    0.998903       3.411103       9.632861       0.478937       1.356198      -0.692579       0.039388      -0.001752      -0.007747       0.040181       0.004348      -0.001508       0.000735       0.018270      -0.022306      -0.008144      -0.005771       0.013915              1.709210       2.197663      -0.096784      -0.268028       1.391527       0.119652       1.538438           0.000000
           20              H       3.442226       5.943525       1.811920       0.128390       1.147079 0.84121165E+01  0.82813150E+02                                 1.745926                            1.648580      -1.059222       2.386291                    0.997376       3.352804       9.103698       0.513530       1.211563      -0.725762      -0.015223      -0.013071       0.028611       0.034945      -0.000674      -0.002893      -0.013511       0.010303       0.012352      -0.016438       0.002930       0.013508              1.780854       1.862709       0.103726      -0.327239       1.415756      -0.210101       2.064096          -0.000000
           21              H      10.780282      13.458922      16.411465       0.125668       1.122043 0.81170272E+01  0.78990648E+02                                 1.709319                            1.611203      -0.894560       2.465542                    0.998865       3.250098       8.699220       0.524799       1.199319      -0.729517       0.037904       0.006480       0.007300       0.039141       0.002607       0.001920      -0.011839       0.021343      -0.007838      -0.018642       0.006322       0.012320              1.735021       2.132865       0.098227       0.282457       1.512857      -0.132042       1.559343           0.000000
           22              H       9.511036      13.522335       8.155905       0.129476       1.046994 0.74150115E+01  0.71344633E+02                                 1.699176                            1.588583      -0.997997       2.418835                    0.998185       3.360310       9.278515       0.498790       1.276260      -0.710218       0.031010       0.020311       0.005188       0.037431       0.007637      -0.000235       0.000093       0.016086      -0.022205      -0.007570      -0.007223       0.014794              1.759365       1.900749       0.434195       0.151072       1.813958       0.334048       1.563389          -0.000000
           23              H       6.084849       9.581123       5.139058       0.122473       1.073408 0.74288463E+01  0.71702666E+02                                 1.729837                            1.588876      -1.213620       2.305673                    0.995456       3.550686       9.905798       0.497969       1.274353      -0.708585      -0.030741      -0.003536       0.012453       0.033356       0.000029      -0.001303       0.010340       0.006039       0.007381      -0.011812       0.001706       0.010106              1.807186       2.414942       0.224613      -0.307397       1.449254       0.063999       1.557361          -0.000000
           24              H       7.328582       9.644536      19.697835       0.127814       1.054179 0.77137974E+01  0.75173748E+02                                 1.726668                            1.636739      -1.025315       2.403387                    0.998033       3.430854       9.624749       0.482599       1.302333      -0.704591      -0.032354      -0.019186       0.009578       0.038816       0.005593      -0.001312      -0.000889       0.021267      -0.020938      -0.008709      -0.006894       0.015602              1.778380       2.081887       0.328526      -0.177920       1.670130      -0.253228       1.583122           0.000001
           25              H      -0.827662       8.458906      21.645649       0.099186       1.046164 0.73570495E+01  0.71623449E+02                                 1.776556                            1.639023      -1.217935       2.299455                    0.995273       3.748871      10.889291       0.459469       1.369298      -0.688332      -0.022447       0.035395      -0.022564       0.047601      -0.004609       0.001632      -0.009050       0.001293      -0.004784      -0.010154      -0.000472       0.010627              1.877563       1.942855      -0.377642       0.284325       1.959469      -0.402114       1.730366           0.000000
           26              H       3.300228       7.280962      20.775928       0.129141       1.063189 0.76496453E+01  0.73805574E+02                                 1.681168                            1.588185      -0.976203       2.426692                    0.998373       3.317888       9.024562       0.513412       1.236494      -0.719470      -0.020204       0.007112      -0.030694       0.037429      -0.000415       0.003420      -0.003957       0.020513       0.030708      -0.015972       0.003518       0.012454              1.719189       1.850850      -0.192520       0.347712       1.370657      -0.208137       1.936061           0.000000
           27              H       5.607591       7.157979      20.671742       0.102168       1.200091 0.85796010E+01  0.84482244E+02                                 1.778781                            1.648031      -0.822439       2.492045                    0.999388       3.294064       8.809331       0.523977       1.187122      -0.732897       0.022435       0.012627      -0.042893       0.050026      -0.002216      -0.002449      -0.010734       0.018865       0.042927      -0.020310       0.002456       0.017855              1.841553       1.947586       0.131879      -0.464052       1.449176      -0.217302       2.127896           0.000000
           28              H       1.475922       8.368590      21.502961       0.127672       0.949053 0.68674361E+01  0.65960544E+02                                 1.687603                            1.604097      -1.249050       2.296162                    0.994783       3.681516      10.751553       0.453856       1.405070      -0.681370       0.017281       0.023237      -0.014731       0.032490       0.002960      -0.002145      -0.004928       0.003754      -0.025020      -0.010327       0.001509       0.008818              1.728344       1.725437       0.173535      -0.253817       1.747495      -0.379839       1.712101           0.000000
           29              H      -2.846552      15.059619       9.850050       0.101671       1.118184 0.77424687E+01  0.74919692E+02                                 1.740512                            1.595288      -0.939764       2.431890                    0.998767       3.387351       9.224130       0.513522       1.232623      -0.720102      -0.020922      -0.031484      -0.030165       0.048362      -0.004092       0.000718       0.016288      -0.009322      -0.001976      -0.015307      -0.003699       0.019006              1.831276       1.955096       0.433429       0.378999       1.789257       0.413625       1.749475          -0.000000
           30              H       8.224276       3.706776      18.914180       0.135758       1.170288 0.87477522E+01  0.86883828E+02                                 1.777112                            1.688675      -0.962933       2.441447                    0.998598       3.280152       8.919149       0.504472       1.222438      -0.724808      -0.040663      -0.000164       0.012346       0.042496       0.004949      -0.001204      -0.000009       0.023164      -0.018337      -0.009555      -0.006160       0.015715              1.799501       2.185851      -0.003499      -0.257200       1.532266       0.215540       1.680386          -0.000001
           31              H      13.164320       2.190630      15.677638       0.129306       1.010983 0.72428519E+01  0.68725202E+02                                 1.616336                            1.540215      -0.754397       2.533567                    0.999805       3.153535       8.423006       0.525552       1.228243      -0.722850       0.035175       0.015221       0.012885       0.040435       0.005275      -0.000502       0.011002       0.018064      -0.011199      -0.017261       0.004425       0.012837              1.642982       1.937690       0.224554       0.127911       1.514359       0.196520       1.476897           0.000000
           32              H       3.805984      15.482372       9.655269       0.102402       1.195629 0.84724438E+01  0.83679919E+02                                 1.812110                            1.664603      -0.958068       2.431733                    0.998108       3.393351       9.273571       0.505649       1.226433      -0.722482       0.024067      -0.014702      -0.042684       0.051159      -0.000217      -0.003894       0.012057       0.015664       0.039876      -0.019050       0.000455       0.018594              1.896932       2.091829      -0.224585      -0.490147       1.534989       0.255004       2.063979          -0.000000
           33              H      -0.519625      14.846321       9.981414       0.140036       1.012459 0.72232893E+01  0.67876262E+02                                 1.564001                            1.496906      -0.815758       2.509472                    0.999759       3.018505       7.789558       0.560323       1.163282      -0.739397       0.016089      -0.030061      -0.018390       0.038739      -0.003689       0.001019       0.015185      -0.003474      -0.018109      -0.017233       0.001348       0.015885              1.579518       1.661323      -0.211988      -0.162181       1.633620       0.273363       1.443609          -0.000001
           34              H      13.198147       0.655267      13.872513       0.119918       1.007463 0.70657041E+01  0.68243949E+02                                 1.741321                            1.611978      -1.346334       2.241920                    0.993958       3.776579      11.004251       0.459836       1.379095      -0.685614       0.034069      -0.007313      -0.018145       0.039286      -0.000540      -0.005005       0.003877       0.010850      -0.003749      -0.007729      -0.001252       0.008981              1.853392       2.321400      -0.186046      -0.394921       1.528356       0.169241       1.710420           0.000000
           35              H       7.620666       2.945821       2.427973       0.125062       1.113695 0.78474931E+01  0.75058432E+02                                 1.644113                            1.539047      -0.902717       2.458770                    0.999117       3.131352       8.072455       0.565761       1.131890      -0.746726      -0.035318       0.000762      -0.020146       0.040667       0.006459       0.006419      -0.002692       0.023843      -0.018850      -0.013330      -0.004677       0.018007              1.689092       1.900610      -0.115547       0.416984       1.471446      -0.230157       1.695220          -0.000002
           36              H       7.659563       1.454655       4.149297       0.130397       1.016610 0.69682840E+01  0.65312356E+02                                 1.601505                            1.491302      -0.796773       2.516672                    0.999671       3.136706       8.255585       0.546009       1.196842      -0.729459      -0.032810      -0.019850       0.005410       0.038727       0.005638       0.006459      -0.010398       0.017284      -0.008311      -0.018186       0.005351       0.012836              1.651125       1.858879       0.416443      -0.153032       1.646384      -0.259756       1.448112          -0.000001
           37              H      11.990671       5.061508      19.339981       0.125787       1.110645 0.78783881E+01  0.76668370E+02                                 1.741184                            1.616865      -1.073305       2.381123                    0.997316       3.376563       9.260671       0.505808       1.244347      -0.717453       0.029999       0.024257       0.017400       0.042321       0.005512       0.005418       0.007658       0.016698      -0.022044      -0.013801      -0.002358       0.016159              1.830869       1.782497       0.389818       0.221483       1.854166       0.478981       1.855944           0.000000
           38              H       4.823450      18.016969       8.040395       0.116365       1.087772 0.77643041E+01  0.75705495E+02                                 1.745362                            1.625365      -1.203631       2.310804                    0.995812       3.537288       9.890030       0.492324       1.275940      -0.708992      -0.026955      -0.023924       0.016675       0.039711       0.004951      -0.004869      -0.005518       0.008520      -0.014012      -0.009038      -0.002686       0.011724              1.823458       1.962741       0.396763      -0.233120       1.753676      -0.373925       1.753958           0.000000
           39              H      12.424434       0.115296       7.616859       0.131300       0.942897 0.65739220E+01  0.61991070E+02                                 1.644715                            1.541907      -0.903480       2.465901                    0.998903       3.411103       9.632861       0.478937       1.356198      -0.692579       0.039388      -0.001752       0.007747       0.040181       0.004348       0.001508      -0.000735       0.018270      -0.022306      -0.008144      -0.005771       0.013915              1.709210       2.197663      -0.096785       0.268028       1.391528      -0.119653       1.538438           0.000000
           40              H       1.509445      15.551550       9.512580       0.128390       1.147079 0.84121164E+01  0.82813146E+02                                 1.745925                            1.648579      -1.059222       2.386291                    0.997376       3.352804       9.103697       0.513531       1.211562      -0.725762      -0.015223      -0.013071      -0.028611       0.034945      -0.000674       0.002893       0.013511       0.010303       0.012352      -0.016438       0.002930       0.013508              1.780854       1.862709       0.103726       0.327238       1.415756       0.210101       2.064096          -0.000000
           41              H      12.713063       3.850897      17.562035       0.125668       1.122043 0.81170270E+01  0.78990646E+02                                 1.709319                            1.611203      -0.894560       2.465542                    0.998865       3.250098       8.699220       0.524799       1.199319      -0.729517       0.037904       0.006480      -0.007300       0.039141       0.002607      -0.001920       0.011839       0.021343      -0.007838      -0.018642       0.006322       0.012320              1.735021       2.132864       0.098227      -0.282457       1.512857       0.132042       1.559343           0.000000
           42              H      11.443817       3.914310       3.168595       0.129476       1.046994 0.74150115E+01  0.71344633E+02                                 1.699176                            1.588583      -0.997997       2.418835                    0.998185       3.360310       9.278515       0.498790       1.276260      -0.710218       0.031011       0.020311      -0.005188       0.037431       0.007637       0.000235      -0.000093       0.016086      -0.022205      -0.007570      -0.007223       0.014794              1.759365       1.900749       0.434195      -0.151072       1.813958      -0.334048       1.563389          -0.000000
           43              H       8.017630      -0.026902       6.185442       0.122473       1.073409 0.74288538E+01  0.71702754E+02                                 1.729837                            1.588876      -1.213620       2.305673                    0.995456       3.550688       9.905804       0.497969       1.274353      -0.708586      -0.030741      -0.003536      -0.012453       0.033356       0.000029       0.001303      -0.010340       0.006039       0.007381      -0.011812       0.001706       0.010106              1.807186       2.414943       0.224614       0.307397       1.449255      -0.063999       1.557361          -0.000000
           44              H       9.261363       0.036510      14.275665       0.127814       1.054179 0.77137974E+01  0.75173748E+02                                 1.726668                            1.636739      -1.025315       2.403387                    0.998033       3.430854       9.624749       0.482599       1.302333      -0.704591      -0.032354      -0.019186      -0.009578       0.038816       0.005593       0.001312       0.000889       0.021267      -0.020938      -0.008709      -0.006894       0.015602              1.778380       2.081887       0.328526       0.177920       1.670130       0.253228       1.583122           0.000001
           45              H      -2.760443      18.066931      12.327851       0.099186       1.046164 0.73570489E+01  0.71623441E+02                                 1.776556                            1.639023      -1.217935       2.299455                    0.995273       3.748871      10.889290       0.459470       1.369297      -0.688332      -0.022447       0.035395       0.022564       0.047601      -0.004609      -0.001632       0.009050       0.001293      -0.004784      -0.010154      -0.000472       0.010627              1.877563       1.942855      -0.377641      -0.284325       1.959468       0.402114       1.730367           0.000000
           46              H       1.367447      16.888987      13.197572       0.129141       1.063189 0.76496433E+01  0.73805551E+02                                 1.681168                            1.588185      -0.976203       2.426692                    0.998373       3.317888       9.024562       0.513412       1.236495      -0.719470      -0.020204       0.007112       0.030694       0.037429      -0.000415      -0.003420       0.003957       0.020513       0.030708      -0.015972       0.003518       0.012454              1.719189       1.850850      -0.192519      -0.347712       1.370657       0.208136       1.936061           0.000000
           47              H       3.674810      16.766004      13.301758       0.102168       1.200091 0.85796014E+01  0.84482251E+02                                 1.778781                            1.648032      -0.822439       2.492045                    0.999388       3.294064       8.809332       0.523977       1.187122      -0.732897       0.022435       0.012627       0.042893       0.050026      -0.002216       0.002449       0.010734       0.018865       0.042927      -0.020310       0.002456       0.017855              1.841553       1.947587       0.131879       0.464052       1.449176       0.217302       2.127896           0.000000
           48              H      -0.456859      17.976616      12.470539       0.127672       0.949054 0.68674390E+01  0.65960580E+02                                 1.687603                            1.604098      -1.249050       2.296162                    0.994783       3.681516      10.751554       0.453856       1.405071      -0.681370       0.017281       0.023237       0.014731       0.032490       0.002960       0.002145       0.004928       0.003754      -0.025020      -0.010327       0.001509       0.008818              1.728345       1.725437       0.173535       0.253817       1.747496       0.379839       1.712102           0.000000
           49              H      12.941990       4.156432      12.798950       0.101671       1.118184 0.77424687E+01  0.74919692E+02                                 1.740512                            1.595288      -0.939764       2.431890                    0.998767       3.387351       9.224130       0.513522       1.232623      -0.720102       0.020922       0.031484       0.030165       0.048362      -0.004092       0.000718       0.016288      -0.009322      -0.001976      -0.015307      -0.003699       0.019006              1.831276       1.955096       0.433429       0.378999       1.789257       0.413625       1.749475          -0.000000
           50              H       1.871162      15.509275       3.734820       0.135758       1.170288 0.87477501E+01  0.86883805E+02                                 1.777113                            1.688675      -0.962933       2.441447                    0.998598       3.280151       8.919147       0.504472       1.222438      -0.724808       0.040663       0.000164      -0.012346       0.042496       0.004949      -0.001204      -0.000009       0.023164      -0.018337      -0.009555      -0.006160       0.015715              1.799501       2.185851      -0.003499      -0.257200       1.532266       0.215540       1.680386          -0.000001
           51              H      -3.068882      17.025421       6.971362       0.129306       1.010983 0.72428495E+01  0.68725181E+02                                 1.616337                            1.540215      -0.754397       2.533567                    0.999805       3.153534       8.423006       0.525551       1.228244      -0.722850      -0.035175      -0.015221      -0.012885       0.040435       0.005275      -0.000502       0.011002       0.018064      -0.011199      -0.017261       0.004425       0.012837              1.642983       1.937690       0.224554       0.127911       1.514360       0.196520       1.476898           0.000000
           52              H       6.289454       3.733679      12.993731       0.102402       1.195630 0.84724465E+01  0.83679950E+02                                 1.812110                            1.664603      -0.958068       2.431733                    0.998108       3.393352       9.273573       0.505650       1.226433      -0.722482      -0.024067       0.014702       0.042684       0.051159      -0.000217      -0.003894       0.012057       0.015664       0.039876      -0.019050       0.000455       0.018594              1.896932       2.091829      -0.224585      -0.490147       1.534989       0.255004       2.063979          -0.000000
           53              H      10.615063       4.369730      12.667586       0.140036       1.012458 0.72232861E+01  0.67876226E+02                                 1.564001                            1.496905      -0.815758       2.509472                    0.999759       3.018505       7.789558       0.560323       1.163282      -0.739397      -0.016089       0.030061       0.018390       0.038739      -0.003689       0.001019       0.015185      -0.003474      -0.018109      -0.017233       0.001348       0.015885              1.579517       1.661323      -0.211988      -0.162181       1.633620       0.273363       1.443609          -0.000001
           54              H      -3.102709      18.560784       8.776488       0.119918       1.007464 0.70657069E+01  0.68243982E+02                                 1.741322                            1.611979      -1.346334       2.241920                    0.993958       3.776579      11.004251       0.459836       1.379095      -0.685614      -0.034069       0.007313       0.018145       0.039286      -0.000540      -0.005005       0.003877       0.010850      -0.003749      -0.007729      -0.001252       0.008981              1.853392       2.321399      -0.186046      -0.394922       1.528356       0.169241       1.710421           0.000000
           55              H       2.474772      16.270230      20.221027       0.125062       1.113695 0.78474931E+01  0.75058432E+02                                 1.644113                            1.539047      -0.902717       2.458770                    0.999117       3.131352       8.072455       0.565761       1.131890      -0.746726       0.035318      -0.000762       0.020146       0.040667       0.006459       0.006419      -0.002692       0.023843      -0.018850      -0.013330      -0.004677       0.018007              1.689092       1.900610      -0.115547       0.416984       1.471446      -0.230157       1.695220          -0.000002
           56              H       2.435875      17.761396      18.499703       0.130397       1.016610 0.69682840E+01  0.65312358E+02                                 1.601505                            1.491302      -0.796773       2.516672                    0.999671       3.136706       8.255586       0.546009       1.196842      -0.729459       0.032810       0.019850      -0.005410       0.038727       0.005638       0.006459      -0.010398       0.017284      -0.008311      -0.018186       0.005351       0.012836              1.651125       1.858879       0.416443      -0.153032       1.646385      -0.259756       1.448112          -0.000001
           57              H      -1.895233      14.154543       3.309019       0.125787       1.110645 0.78783881E+01  0.76668370E+02                                 1.741184                            1.616865      -1.073306       2.381123                    0.997316       3.376563       9.260671       0.505808       1.244347      -0.717453      -0.029999      -0.024257      -0.017400       0.042321       0.005512       0.005418       0.007658       0.016698      -0.022044      -0.013801      -0.002358       0.016159              1.830869       1.782497       0.389818       0.221483       1.854166       0.478981       1.855944           0.000000
           58              H       5.271988       1.199082      14.608605       0.116365       1.087768 0.77642731E+01  0.75705160E+02                                 1.745363                            1.625366      -1.203631       2.310804                    0.995812       3.537281       9.890027       0.492321       1.275947      -0.708991       0.026955       0.023924      -0.016675       0.039711       0.004951      -0.004869      -0.005518       0.008520      -0.014012      -0.009038      -0.002686       0.011724              1.823459       1.962742       0.396763      -0.233120       1.753677      -0.373925       1.753959           0.000000
           59              H      -2.328996      19.100755      15.032141       0.131300       0.942896 0.65739167E+01  0.61991012E+02                                 1.644715                            1.541907      -0.903480       2.465901                    0.998903       3.411102       9.632860       0.478937       1.356199      -0.692578      -0.039388       0.001752      -0.007747       0.040181       0.004348       0.001508      -0.000735       0.018270      -0.022306      -0.008144      -0.005771       0.013915              1.709210       2.197663      -0.096785       0.268028       1.391527      -0.119653       1.538438           0.000000
           60              H       8.585993       3.664501      13.136420       0.128390       1.147079 0.84121165E+01  0.82813150E+02                                 1.745926                            1.648580      -1.059222       2.386291                    0.997376       3.352804       9.103698       0.513530       1.211563      -0.725762       0.015223       0.013071       0.028611       0.034945      -0.000674       0.002893       0.013511       0.010303       0.012352      -0.016438       0.002930       0.013508              1.780854       1.862709       0.103726       0.327239       1.415756       0.210101       2.064096          -0.000000
           61              H      -2.617625      15.365154       5.086965       0.125668       1.122043 0.81170270E+01  0.78990646E+02                                 1.709319                            1.611203      -0.894560       2.465542                    0.998865       3.250098       8.699220       0.524799       1.199319      -0.729517      -0.037904      -0.006480       0.007300       0.039141       0.002607      -0.001920       0.011839       0.021343      -0.007838      -0.018642       0.006322       0.012320              1.735021       2.132864       0.098227      -0.282457       1.512857       0.132042       1.559343           0.000000
           62              H      -1.348379      15.301741      19.480405       0.129476       1.046994 0.74150115E+01  0.71344633E+02                                 1.699176                            1.588583      -0.997997       2.418835                    0.998185       3.360310       9.278515       0.498790       1.276260      -0.710218      -0.031010      -0.020311       0.005188       0.037431       0.007637       0.000235      -0.000093       0.016086      -0.022205      -0.007570      -0.007223       0.014794              1.759365       1.900749       0.434195      -0.151072       1.813958      -0.334048       1.563389          -0.000000
           63              H       5.943370       0.026902      16.463558       0.122473       1.073408 0.74288508E+01  0.71702714E+02                                 1.729837                            1.588876      -1.213620       2.305673                    0.995456       3.550687       9.905799       0.497969       1.274352      -0.708586       0.030741       0.003536       0.012453       0.033356       0.000029       0.001303      -0.010340       0.006039       0.007381      -0.011812       0.001706       0.010106              1.807186       2.414942       0.224613       0.307397       1.449254      -0.063999       1.557361          -0.000000
           64              H       4.699637      -0.036510       8.373335       0.127814       1.054179 0.77137977E+01  0.75173750E+02                                 1.726667                            1.636739      -1.025315       2.403387                    0.998033       3.430854       9.624748       0.482599       1.302332      -0.704591       0.032354       0.019186       0.009578       0.038816       0.005593       0.001312       0.000889       0.021267      -0.020938      -0.008709      -0.006894       0.015602              1.778380       2.081887       0.328526       0.177920       1.670130       0.253228       1.583122           0.000001
           65              H      12.855881       1.149120      10.321149       0.099186       1.046164 0.73570456E+01  0.71623401E+02                                 1.776556                            1.639023      -1.217935       2.299455                    0.995273       3.748871      10.889290       0.459470       1.369297      -0.688332       0.022447      -0.035395      -0.022564       0.047601      -0.004609      -0.001632       0.009050       0.001293      -0.004784      -0.010154      -0.000472       0.010627              1.877563       1.942854      -0.377642      -0.284325       1.959468       0.402114       1.730366           0.000000
           66              H       8.727991       2.327064       9.451428       0.129141       1.063189 0.76496434E+01  0.73805550E+02                                 1.681168                            1.588185      -0.976203       2.426692                    0.998373       3.317888       9.024561       0.513412       1.236494      -0.719470       0.020204      -0.007112      -0.030694       0.037429      -0.000415      -0.003420       0.003957       0.020513       0.030708      -0.015972       0.003518       0.012454              1.719189       1.850850      -0.192519      -0.347712       1.370657       0.208136       1.936060           0.000000
           67              H       6.420628       2.450047       9.347242       0.102168       1.200091 0.85796010E+01  0.84482244E+02                                 1.778780                            1.648031      -0.822439       2.492045                    0.999388       3.294064       8.809331       0.523977       1.187122      -0.732897      -0.022435      -0.012627      -0.042893       0.050026      -0.002216       0.002449       0.010734       0.018865       0.042927      -0.020310       0.002456       0.017855              1.841553       1.947586       0.131878       0.464052       1.449176       0.217301       2.127896           0.000000
           68              H      10.552297       1.239435      10.178461       0.127672       0.949054 0.68674398E+01  0.65960588E+02                                 1.687603                            1.604098      -1.249050       2.296162                    0.994783       3.681516      10.751553       0.453856       1.405070      -0.681370      -0.017281      -0.023237      -0.014731       0.032490       0.002960       0.002145       0.004928       0.003754      -0.025020      -0.010327       0.001509       0.008818              1.728345       1.725437       0.173535       0.253817       1.747495       0.379839       1.712101           0.000000
           69              H      11.009209      13.764457      21.174550       0.101671       1.118184 0.77424719E+01  0.74919726E+02                                 1.740512                            1.595288      -0.939764       2.431890                    0.998767       3.387352       9.224131       0.513523       1.232622      -0.720102       0.020922       0.031484      -0.030165       0.048362      -0.004092      -0.000718      -0.016288      -0.009322      -0.001975      -0.015307      -0.003699       0.019006              1.831276       1.955095       0.433429      -0.378999       1.789257      -0.413625       1.749475          -0.000000
           70              H       3.803943       5.901249       7.589680       0.135758       1.170288 0.87477518E+01  0.86883821E+02                                 1.777112                            1.688675      -0.962933       2.441447                    0.998598       3.280152       8.919148       0.504472       1.222438      -0.724808       0.040663       0.000164       0.012346       0.042496       0.004949       0.001204       0.000009       0.023164      -0.018337      -0.009555      -0.006160       0.015715              1.799501       2.185851      -0.003499       0.257199       1.532265      -0.215540       1.680385          -0.000001
           71              H      -1.136101       7.417396       4.353138       0.129306       1.010983 0.72428520E+01  0.68725204E+02                                 1.616336                            1.540215      -0.754397       2.533567                    0.999805       3.153535       8.423006       0.525552       1.228243      -0.722850      -0.035175      -0.015221       0.012885       0.040435       0.005275       0.000502      -0.011002       0.018064      -0.011199      -0.017261       0.004425       0.012837              1.642982       1.937690       0.224554      -0.127912       1.514359      -0.196520       1.476897           0.000000
           72              H       4.356673      13.341704      20.979769       0.102402       1.195629 0.84724439E+01  0.83679922E+02                                 1.812110                            1.664603      -0.958068       2.431733                    0.998108       3.393351       9.273572       0.505649       1.226434      -0.722482      -0.024067       0.014702      -0.042684       0.051159      -0.000217       0.003894      -0.012057       0.015664       0.039876      -0.019050       0.000455       0.018594              1.896933       2.091829      -0.224585       0.490147       1.534989      -0.255004       2.063980          -0.000000
           73              H       8.682282      13.977755      21.305914       0.140036       1.012458 0.72232867E+01  0.67876235E+02                                 1.564001                            1.496905      -0.815758       2.509472                    0.999759       3.018505       7.789559       0.560322       1.163282      -0.739397      -0.016089       0.030061      -0.018390       0.038739      -0.003689      -0.001019      -0.015185      -0.003474      -0.018109      -0.017233       0.001348       0.015885              1.579518       1.661324      -0.211988       0.162181       1.633621      -0.273363       1.443609          -0.000001
           74              H      -1.169928       8.952758       2.548013       0.119918       1.007463 0.70656985E+01  0.68243888E+02                                 1.741321                            1.611978      -1.346334       2.241920                    0.993958       3.776578      11.004251       0.459836       1.379096      -0.685614      -0.034069       0.007313      -0.018145       0.039286      -0.000540       0.005005      -0.003877       0.010850      -0.003749      -0.007729      -0.001252       0.008981              1.853392       2.321400      -0.186047       0.394921       1.528356      -0.169241       1.710420           0.000000
           75              H       4.407553       6.662205      13.752473       0.125062       1.113694 0.78474902E+01  0.75058400E+02                                 1.644113                            1.539047      -0.902717       2.458770                    0.999117       3.131351       8.072453       0.565761       1.131891      -0.746726       0.035318      -0.000762      -0.020146       0.040667       0.006459      -0.006419       0.002692       0.023843      -0.018850      -0.013330      -0.004677       0.018007              1.689092       1.900610      -0.115547      -0.416984       1.471446       0.230157       1.695220          -0.000002
           76              H       4.368656       8.153370      15.473797       0.130397       1.016610 0.69682842E+01  0.65312360E+02                                 1.601505                            1.491302      -0.796774       2.516672                    0.999671       3.136706       8.255586       0.546009       1.196842      -0.729459       0.032810       0.019850       0.005410       0.038727       0.005638      -0.006459       0.010398       0.017284      -0.008311      -0.018186       0.005351       0.012836              1.651125       1.858879       0.416443       0.153032       1.646385       0.259757       1.448112          -0.000001
           77              H       0.037548       4.546518       8.015481       0.125787       1.110645 0.78783882E+01  0.76668369E+02                                 1.741184                            1.616865      -1.073305       2.381123                    0.997316       3.376563       9.260670       0.505808       1.244347      -0.717453      -0.029999      -0.024257       0.017400       0.042321       0.005512      -0.005418      -0.007658       0.016698      -0.022044      -0.013801      -0.002358       0.016159              1.830869       1.782497       0.389818      -0.221483       1.854166      -0.478981       1.855944           0.000000
           78              H       3.339207      10.807107      19.364895       0.116365       1.087772 0.77643011E+01  0.75705462E+02                                 1.745362                            1.625365      -1.203631       2.310804                    0.995812       3.537288       9.890031       0.492324       1.275941      -0.708992       0.026955       0.023924       0.016675       0.039711       0.004951       0.004869       0.005518       0.008520      -0.014012      -0.009038      -0.002686       0.011724              1.823458       1.962741       0.396763       0.233121       1.753675       0.373925       1.753958           0.000000
           79              H      -0.396215       9.492729      18.941359       0.131300       0.942896 0.65739166E+01  0.61991011E+02                                 1.644715                            1.541907      -0.903480       2.465901                    0.998903       3.411102       9.632860       0.478937       1.356199      -0.692578      -0.039388       0.001752       0.007747       0.040181       0.004348      -0.001508       0.000735       0.018270      -0.022306      -0.008144      -0.005771       0.013915              1.709210       2.197663      -0.096784      -0.268027       1.391527       0.119652       1.538438           0.000000
           80              H       6.653212      13.272526      20.837080       0.128390       1.147079 0.84121165E+01  0.82813150E+02                                 1.745926                            1.648580      -1.059222       2.386291                    0.997376       3.352804       9.103698       0.513530       1.211563      -0.725762       0.015223       0.013071      -0.028611       0.034945      -0.000674      -0.002893      -0.013511       0.010303       0.012352      -0.016438       0.002930       0.013508              1.780854       1.862709       0.103726      -0.327239       1.415756      -0.210101       2.064096          -0.000000
           81              H      -0.684844       5.757129       6.237535       0.125668       1.122043 0.81170272E+01  0.78990648E+02                                 1.709319                            1.611203      -0.894560       2.465542                    0.998865       3.250098       8.699220       0.524799       1.199319      -0.729517      -0.037904      -0.006480      -0.007300       0.039141       0.002607       0.001920      -0.011839       0.021343      -0.007838      -0.018642       0.006322       0.012320              1.735021       2.132865       0.098227       0.282457       1.512857      -0.132042       1.559343          -0.000000
           82              H       0.584402       5.693716      14.493095       0.129476       1.046994 0.74150115E+01  0.71344633E+02                                 1.699176                            1.588583      -0.997997       2.418835                    0.998185       3.360310       9.278515       0.498790       1.276260      -0.710218      -0.031010      -0.020311      -0.005188       0.037431       0.007637      -0.000235       0.000093       0.016086      -0.022205      -0.007570      -0.007223       0.014794              1.759365       1.900749       0.434195       0.151072       1.813958       0.334048       1.563389          -0.000000
           83              H       4.010589       9.634928      17.509942       0.122473       1.073408 0.74288530E+01  0.71702747E+02                                 1.729837                            1.588876      -1.213620       2.305673                    0.995456       3.550688       9.905805       0.497969       1.274353      -0.708585       0.030741       0.003536      -0.012453       0.033356       0.000029      -0.001303       0.010340       0.006039       0.007381      -0.011812       0.001706       0.010106              1.807186       2.414943       0.224614      -0.307397       1.449255       0.063999       1.557362          -0.000000
           84              H       2.766856       9.571515       2.951165       0.127814       1.054179 0.77137987E+01  0.75173764E+02                                 1.726668                            1.636739      -1.025315       2.403387                    0.998033       3.430854       9.624749       0.482599       1.302333      -0.704591       0.032354       0.019186      -0.009578       0.038816       0.005593      -0.001312      -0.000889       0.021267      -0.020938      -0.008709      -0.006894       0.015602              1.778380       2.081888       0.328526      -0.177920       1.670130      -0.253228       1.583122           0.000001
           85              H      10.923100      10.757145       1.003351       0.099186       1.046164 0.73570537E+01  0.71623497E+02                                 1.776557                            1.639024      -1.217935       2.299455                    0.995273       3.748871      10.889290       0.459470       1.369297      -0.688332       0.022447      -0.035395       0.022564       0.047601      -0.004609       0.001632      -0.009050       0.001293      -0.004784      -0.010154      -0.000472       0.010627              1.877564       1.942855      -0.377642       0.284325       1.959469      -0.402115       1.730367           0.000000
           86              H       6.795210      11.935089       1.873072       0.129141       1.063189 0.76496454E+01  0.73805573E+02                                 1.681168                            1.588185      -0.976203       2.426692                    0.998373       3.317888       9.024561       0.513412       1.236494      -0.719470       0.020204      -0.007112       0.030694       0.037429      -0.000415       0.003420      -0.003957       0.020513       0.030708      -0.015972       0.003518       0.012454              1.719189       1.850850      -0.192520       0.347711       1.370657      -0.208137       1.936061           0.000000
           87              H       4.487847      12.058072       1.977258       0.102168       1.200091 0.85795993E+01  0.84482221E+02                                 1.778780                            1.648031      -0.822439       2.492045                    0.999388       3.294064       8.809330       0.523978       1.187121      -0.732897      -0.022435      -0.012627       0.042893       0.050026      -0.002216      -0.002449      -0.010734       0.018865       0.042927      -0.020310       0.002456       0.017855              1.841552       1.947586       0.131879      -0.464051       1.449175      -0.217301       2.127896           0.000000
           88              H       8.619516      10.847461       1.146039       0.127672       0.949053 0.68674353E+01  0.65960536E+02                                 1.687603                            1.604097      -1.249050       2.296162                    0.994783       3.681516      10.751554       0.453856       1.405071      -0.681370      -0.017281      -0.023237       0.014731       0.032490       0.002960      -0.002145      -0.004928       0.003754      -0.025020      -0.010327       0.001509       0.008818              1.728345       1.725438       0.173535      -0.253818       1.747495      -0.379839       1.712102           0.000000
           89              C       9.405781       8.743303      21.083954       0.583631      24.074477 0.25927646E+03  0.54227503E+04                                 7.729340                            5.718135      -0.076449       2.027173                    0.999561      22.684124      64.021921       0.619259       0.472908      -1.018329       0.005075      -0.056343       0.033795       0.065897      -0.012059      -0.020908       0.079514      -0.019329       0.088824      -0.069489      -0.028773       0.098261              9.583517       8.992778      -0.174579       1.195484      10.374506      -5.100095       9.383267           0.000001
           90              C       3.138757       6.702559       0.052093       0.120063      33.088951 0.35920802E+03  0.80213675E+04                                 9.077961                            6.371391      -0.050881       2.011360                    0.999373      25.228844      69.827338       0.647217       0.423793      -1.063516      -0.000731       0.005423       0.000135       0.005474       0.007129      -0.004649       0.007358      -0.040046      -0.059903      -0.023510      -0.008542       0.032052             11.919720      21.468546      -1.787806      -0.105736       5.236961      -1.358688       9.053652           0.000000
           91              C       9.216277      11.691045      17.956127       0.050304      41.277343 0.41583527E+03  0.96332090E+04                                10.429711                            6.802882      -0.000865       1.999614                    0.999419      27.062800      76.321882       0.633520       0.417346      -1.067468       0.013644      -0.011347      -0.002820       0.017969       0.008083      -0.016155      -0.003626      -0.035723      -0.005008      -0.027768       0.004813       0.022955             14.796818      12.187158      -2.116845       4.404869      13.614134     -10.321219      18.589162           0.000000
           92              C       8.073344      10.987738      18.413637      -0.116948      44.906504 0.53267043E+03  0.13107323E+05                                11.071732                            7.754528      -0.163615       1.929455                    0.998784      29.495018      85.292603       0.587986       0.423334      -1.065336       0.027019      -0.038473       0.018512       0.050527      -0.008296       0.002260       0.013933       0.022813      -0.040851      -0.024821       0.003741       0.021081             14.754149      12.099514      -0.771350       2.870582      13.944811      -9.923551      18.218122           0.000000
           93              C       8.988952      12.536552      16.855386       0.050631      42.648084 0.41986397E+03  0.97321288E+04                                10.637510                            6.816546       0.026052       2.008802                    0.999411      26.954124      75.582657       0.636730       0.415003      -1.070936       0.020025       0.002745      -0.013630       0.024378      -0.016757       0.018100       0.002953      -0.009542       0.000042      -0.027570       0.005430       0.022140             15.464301      10.404894       0.699254       1.021572      16.154783     -12.244899      19.833225          -0.000000
           94              C       1.658272       6.823620       0.088331       0.115316      33.654403 0.38297070E+03  0.86943858E+04                                 9.214698                            6.602381      -0.097721       1.992047                    0.999284      25.690475      71.811103       0.632071       0.426842      -1.061084      -0.004747      -0.000309       0.001549       0.005003       0.005065      -0.000990       0.011872       0.011683       0.037808      -0.018355       0.000923       0.017432             11.977692      21.106034      -1.615750      -0.281144       7.771740      -2.349157       7.055303           0.000000
           95              C       7.606231      13.191819       8.713070      -0.005796      40.434599 0.41619482E+03  0.95797415E+04                                10.198472                            6.714412       0.030163       2.020066                    0.999225      26.547851      73.026614       0.655086       0.406210      -1.081876       0.004483      -0.033606      -0.031997       0.046619      -0.002639      -0.002165      -0.014483       0.006789       0.001442      -0.016789       0.003737       0.013052             14.548609      10.045020       0.173837      -1.925732      16.609488      11.110809      16.991320          -0.000001
           96              C      -0.429265       6.020389       0.919549       0.099071      26.480736 0.33134320E+03  0.72870183E+04                                 7.806614                            6.131637       0.193430       2.080130                    0.999734      25.783478      71.966899       0.654528       0.425506      -1.057230      -0.012269       0.031637      -0.034457       0.048360       0.008603       0.000204       0.003826      -0.049592       0.039214      -0.032786       0.011343       0.021443              9.048015      13.518491       0.229888      -0.433619       7.002259      -2.330704       6.623296          -0.000000
           97              C       7.647695      11.354765       6.636157       0.045482      40.533961 0.41651627E+03  0.96283028E+04                                10.287127                            6.792509       0.046859       2.019071                    0.999504      26.787181      74.836430       0.637865       0.415394      -1.071454      -0.014467      -0.002981       0.007125       0.016399       0.004243       0.013699       0.009579      -0.037514       0.012940      -0.026922       0.002524       0.024398             14.319980      10.798182      -0.643350      -3.368423      13.592432      10.190522      18.569326          -0.000000
           98              C       7.628141      12.534630      16.427320      -0.132654      49.423732 0.55494204E+03  0.13758381E+05                                11.746822                            7.863256      -0.175536       1.920683                    0.998565      29.732104      85.537460       0.591286       0.417819      -1.071750       0.000391       0.030475      -0.051475       0.059821       0.009078      -0.012752      -0.000395       0.005950      -0.033111      -0.018059      -0.001010       0.019070             16.799450      12.029510       0.312623       1.753243      16.610662     -12.692265      21.758180          -0.000001
           99              C       7.185235      13.320567      15.317519      -0.104539      38.292634 0.42737042E+03  0.10041456E+05                                10.028334                            6.980761      -0.019045       1.969198                    0.999429      29.503404      85.818387       0.609651       0.427595      -1.053293       0.016503      -0.013028       0.015336       0.026024      -0.015720       0.010932       0.037702       0.006591      -0.016136      -0.047369       0.011946       0.035423             13.579548       9.638979       0.632984       0.715654      13.590546     -10.032084      17.509118          -0.000002
          100              C       8.101571      14.081522      14.644843      -0.001262      40.942344 0.41562086E+03  0.95649303E+04                                10.286949                            6.709650       0.041846       2.025208                    0.999179      26.478396      72.871763       0.655221       0.406194      -1.081695       0.017368      -0.023800       0.031362       0.043031       0.002738      -0.008972       0.017541       0.001898      -0.021127      -0.023242       0.006268       0.016974             15.133630      10.689799      -0.374419       2.612216      14.155469     -11.341511      20.555621          -0.000001
          101              C      10.445502      11.389353      18.578975      -0.123724      35.201607 0.44526528E+03  0.10515350E+05                                 9.364184                            7.058851       0.246027       2.058486                    0.999511      29.077497      83.378033       0.618046       0.419643      -1.063722      -0.001951      -0.026734       0.001933       0.026875       0.018608      -0.004055      -0.010967       0.012366      -0.012940      -0.020499      -0.004583       0.025082             11.429346      11.707176      -1.457688       3.211093       9.850338      -5.919074      12.730523           0.000001
          102              C       7.558451      14.262153       9.757189       0.585104      27.068053 0.26809013E+03  0.56287387E+04                                 8.331854                            5.775033      -0.000628       2.051353                    0.999532      22.504318      62.707753       0.625340       0.466508      -1.026416       0.000808       0.044942       0.051022       0.067997      -0.026125       0.032619      -0.083287      -0.020647       0.072682      -0.073124      -0.035685       0.108809             11.202777       8.560457       0.445799      -1.220525      12.863501       7.424785      12.184373          -0.000000
          103              C       8.783497      12.065758       7.025720      -0.094203      45.214788 0.49145949E+03  0.11853118E+05                                11.092833                            7.431807      -0.198268       1.925979                    0.998470      28.801584      82.476262       0.602600       0.421437      -1.066454      -0.011663       0.019330       0.045697       0.050969      -0.006766      -0.006598      -0.024852       0.019277      -0.025956      -0.033758       0.015748       0.018010             15.397729      10.921176      -0.267878      -2.495438      16.075379      11.545117      19.196630          -0.000001
          104              C       5.255594       6.166431       0.928609       0.114515      27.118560 0.31015960E+03  0.67015730E+04                                 7.918159                            5.902240       0.238938       2.105883                    0.999670      25.057049      69.059717       0.673030       0.421192      -1.061165       0.000001       0.021947      -0.039022       0.044770       0.000681       0.013263       0.006760      -0.066908       0.018046      -0.040284       0.007841       0.032442              9.616612      15.808093      -0.659763      -0.372711       4.701975      -1.228812       8.339768          -0.000000
          105              C       9.182156      10.507337       5.023548      -0.111331      45.138976 0.52399608E+03  0.12831867E+05                                11.081686                            7.670782      -0.175553       1.926515                    0.998504      29.278605      84.265639       0.593966       0.421097      -1.067512       0.004265      -0.036939      -0.026575       0.045704       0.008402       0.014174      -0.007610       0.004391      -0.028135      -0.022342       0.006090       0.016253             14.767221      11.596998       0.046118      -2.326191      14.135794      10.080172      18.568871           0.000000
          106              C       0.966682       5.903171       0.871986      -0.186926      31.800884 0.43300113E+03  0.10143683E+05                                 8.698647                            6.934301       0.222324       2.047473                    0.999530      29.234152      83.198301       0.627844       0.416435      -1.066908      -0.001965      -0.005751      -0.000065       0.006077      -0.005272       0.010110      -0.010791      -0.024920       0.018580      -0.019568      -0.002186       0.021754             10.047752      16.022907       0.474127      -1.144731       7.409908      -2.146544       6.710442          -0.000001
          107              C      10.464740      10.440081      19.661597      -0.095161      35.162196 0.47268868E+03  0.11409430E+05                                 9.596847                            7.438322      -0.217061       1.906167                    0.998704      30.024175      89.020463       0.578111       0.438941      -1.044604      -0.012684       0.003754      -0.028651       0.031557      -0.008013       0.007091       0.019434      -0.003100      -0.007555      -0.024190       0.004319       0.019871             11.557588      11.886025       0.309161       1.342522      10.585272      -5.648195      12.201468           0.000001
          108              C       9.072504       8.151449       2.108622       0.575273      24.925293 0.26453433E+03  0.55498467E+04                                 7.886448                            5.759832       0.017298       2.058399                    0.999654      22.667748      63.672405       0.620781       0.470293      -1.021710       0.020602      -0.044224      -0.044649       0.066134      -0.007249       0.012987      -0.083110      -0.070884      -0.021478      -0.071251      -0.032311       0.103563              9.899660       9.443012      -0.338410      -1.609961       8.865596       5.155158      11.390371           0.000000
          109              C       6.465982      12.440471       8.400514      -0.079156      33.095552 0.38766920E+03  0.88437305E+04                                 8.954694                            6.558675       0.035549       1.993077                    0.999654      28.143835      79.321496       0.645253       0.416104      -1.065955       0.014611      -0.010505      -0.012083       0.021676      -0.002178      -0.008835      -0.020104       0.026915      -0.034208      -0.031050       0.009004       0.022046             11.071603       8.946726       1.150654      -0.882271      11.850492       7.000253      12.417590          -0.000003
          110              C       6.491773      11.548847       7.379044      -0.113280      33.861487 0.38677635E+03  0.88209085E+04                                 9.076671                            6.553227       0.244192       2.067348                    0.999710      28.091057      79.238908       0.645017       0.416372      -1.065465       0.012496       0.008638       0.013225       0.020141       0.013971       0.003256      -0.001003       0.017658      -0.033779      -0.013620      -0.008704       0.022325             11.194478       9.735915       0.309784      -2.156817      10.900306       6.674351      12.947211          -0.000003
          111              C       9.308965       9.786735      20.057954      -0.014540      37.205775 0.42529865E+03  0.98918738E+04                                 9.711103                            6.856214      -0.075199       1.986265                    0.999239      27.023837      75.958652       0.635354       0.414482      -1.071052      -0.013216       0.018445      -0.045672       0.050999       0.001691      -0.000075       0.016709       0.012077      -0.018950      -0.021441       0.008814       0.012627             12.671949      11.386750      -0.853375       2.420081      13.028881      -7.879838      13.600216           0.000000
          112              C       8.675005       8.989269       3.279575      -0.018654      37.848951 0.41798256E+03  0.96512716E+04                                 9.744787                            6.743726       0.062470       2.029360                    0.999419      26.744042      74.184982       0.650140       0.408012      -1.078433      -0.000594       0.017971       0.041460       0.045191       0.006805       0.007930      -0.013336       0.002813      -0.008644      -0.019684       0.007681       0.012003             12.843798      11.301465      -0.261822      -2.686919      11.125019       7.671132      16.104909           0.000000
          113              C       7.839299      10.443924       5.478793       0.060315      40.130381 0.40448772E+03  0.92923242E+04                                10.225643                            6.699910       0.061800       2.025424                    0.999414      26.588614      74.320700       0.640654       0.416163      -1.069768      -0.011875      -0.015868       0.004117       0.020243      -0.020177      -0.022951      -0.003679      -0.003720       0.022001      -0.033874       0.005509       0.028365             14.220370      10.595462       1.880732      -0.018731      14.283590      10.357393      17.782057           0.000000
          114              C       9.453878      14.125719      15.086499      -0.068873      34.911386 0.41325488E+03  0.96213743E+04                                 9.440110                            6.882157      -0.124886       1.944535                    0.999300      28.696134      82.885491       0.612103       0.429796      -1.052733      -0.014235      -0.004639       0.013009       0.019834       0.006630      -0.018915       0.023165      -0.001191      -0.035417      -0.036609       0.012132       0.024476             11.912547      10.369176      -0.123633       2.819762      10.768692      -7.126768      14.599774          -0.000001
          115              C       7.373108       8.937385       3.737085      -0.079554      33.556217 0.41002036E+03  0.95297620E+04                                 9.164647                            6.827497      -0.000026       1.981130                    0.999637      28.755801      83.055958       0.618131       0.426333      -1.054595       0.012208      -0.000250       0.030820       0.033151       0.003732       0.020720      -0.016873      -0.026804      -0.021039      -0.033427       0.006397       0.027030             11.073126      11.579118       0.186926      -2.768768       8.811322       5.135755      12.828936           0.000001
          116              C       9.597226       9.734851       3.959045      -0.106703      36.261465 0.42784813E+03  0.10075520E+05                                 9.709950                            7.032542      -0.004424       1.978347                    0.999387      29.440079      86.290524       0.600015       0.433477      -1.047614      -0.015724      -0.008417       0.019007       0.026065      -0.009533      -0.007703      -0.045539      -0.002455      -0.030715      -0.050875       0.006388       0.044487             12.185769      10.539506       0.010867      -1.288866      11.050273       7.387080      14.967528           0.000001
          117              C       3.859539       6.235609       1.032794      -0.176861      33.356791 0.39947337E+03  0.92069199E+04                                 9.038213                            6.685706       0.135048       2.027348                    0.999553      28.860722      82.498619       0.633347       0.419602      -1.060802       0.017796      -0.001664       0.001171       0.017911       0.012998      -0.012186       0.002211      -0.033760      -0.001610      -0.026770       0.005019       0.021752             11.063423      18.721718      -1.383323       0.720294       5.296567      -1.507844       9.171984          -0.000001
          118              C       9.890385      13.399352      16.144207      -0.108565      36.470883 0.41313993E+03  0.95975755E+04                                 9.619145                            6.820955       0.083316       2.011318                    0.999203      28.753066      82.383815       0.624334       0.422303      -1.059625      -0.016330       0.005394      -0.002899       0.017440       0.004034      -0.002889       0.000099       0.019735      -0.045924      -0.015576      -0.002973       0.018548             12.348936       9.827546       1.331245       0.820699      12.587814      -8.154326      14.631449          -0.000001
          119              C       8.757814      13.005423       7.986037      -0.106701      37.206036 0.40783677E+03  0.94907318E+04                                 9.858217                            6.847502      -0.066679       1.957873                    0.999483      29.243320      85.228961       0.610497       0.431131      -1.048949      -0.014743      -0.015463      -0.006850       0.022436       0.001630       0.030595      -0.042046      -0.013602      -0.030491      -0.055213       0.004283       0.050930             13.021238       9.714274      -0.406002      -2.546777      13.748241       9.182210      15.601199          -0.000001
          120              C       6.963427       9.648379       4.837826      -0.115680      34.948498 0.39946883E+03  0.92310134E+04                                 9.400963                            6.748877       0.015433       1.995015                    0.999039      28.676628      82.787579       0.619909       0.427574      -1.053052       0.016984      -0.021613      -0.003883       0.027761      -0.015741      -0.002471      -0.011978      -0.004649      -0.004444      -0.020529       0.000864       0.019664             11.539508      11.329576       2.162002      -0.559263      10.304311       6.030443      12.984636          -0.000000
          121              C       7.676042      14.871302      13.460301       0.590731      26.159154 0.26029670E+03  0.54278254E+04                                 8.175014                            5.700628       0.005432       2.059000                    0.999533      22.275859      61.966151       0.627395       0.468175      -1.024958      -0.014888       0.030526      -0.053419       0.063301       0.008130      -0.008553       0.084209      -0.100513      -0.056791      -0.076322      -0.037047       0.113368             11.213712       8.991663      -1.110547       1.935466       9.811203      -7.303047      14.838269           0.000000
          122              C       8.109358      10.073054      19.428312      -0.104442      35.732373 0.42832852E+03  0.10099509E+05                                 9.615125                            7.036029      -0.061681       1.956308                    0.999465      29.683049      87.335146       0.599340       0.433421      -1.046627       0.027140      -0.005883      -0.015264       0.031689       0.008079      -0.025630       0.035842      -0.014880      -0.015850      -0.048828       0.007240       0.041588             12.024309      11.270784      -1.291683       2.942542      11.096741      -6.982555      13.705404           0.000001
          123              C      -0.372187       7.797873      22.116748       0.122976      26.764521 0.33173981E+03  0.73370923E+04                                 8.027511                            6.244234       0.047992       2.048983                    0.998788      25.678612      73.144848       0.628330       0.440750      -1.042373      -0.005418      -0.035280       0.034708       0.049786       0.000034       0.011014       0.028751      -0.052834       0.055386      -0.038518      -0.008825       0.047343              9.528716      14.208800      -0.002216      -0.325868       7.701741      -2.388186       6.675608           0.000001
          124              C       3.785741       7.011937      21.521080      -0.182402      33.442735 0.42454163E+03  0.98958263E+04                                 8.969626                            6.832075       0.265045       2.060339                    0.999776      29.090769      82.562902       0.637321       0.412303      -1.069652       0.000043      -0.007830       0.004502       0.009032      -0.004786       0.017458      -0.001172      -0.011013       0.029043      -0.021048       0.000656       0.020393             10.786763      17.853364      -0.803168      -1.297133       5.005387      -1.199538       9.501538           0.000001
          125              C       5.180227       6.915857      21.462192       0.093510      26.856611 0.31508460E+03  0.68267879E+04                                 7.804825                            5.916472       0.310248       2.119018                    0.999879      25.398567      69.827731       0.678558       0.416610      -1.065328       0.016961      -0.019079       0.049191       0.055421       0.007404      -0.008325       0.004711      -0.039369       0.048216      -0.030816       0.011494       0.019322              9.317244      15.079258      -0.695661      -0.164336       4.594068      -1.232899       8.278407           0.000001
          126              C       1.011712       7.761363      22.030682      -0.177426      32.925353 0.44031323E+03  0.10437610E+05                                 9.098170                            7.125018      -0.052016       1.970237                    0.997835      29.606159      86.895873       0.597620       0.432356      -1.048912      -0.006226       0.009915       0.002082       0.011891       0.010882      -0.005299       0.023745      -0.024611      -0.010535      -0.027062      -0.004405       0.031467             10.752118      16.407552      -1.733924       0.307965       8.314576      -2.691682       7.534226           0.000001
          127              C       7.473000      18.351329      12.889546       0.583631      24.074490 0.25927652E+03  0.54227519E+04                                 7.729343                            5.718135      -0.076449       2.027173                    0.999561      22.684124      64.021920       0.619259       0.472908      -1.018329       0.005075      -0.056343      -0.033795       0.065897      -0.012059       0.020908      -0.079514      -0.019329       0.088824      -0.069489      -0.028773       0.098261              9.583523       8.992776      -0.174582      -1.195486      10.374516       5.100103       9.383276           0.000001
          128              C       1.205976      16.310584      11.272407       0.120063      33.088953 0.35920807E+03  0.80213690E+04                                 9.077962                            6.371391      -0.050881       2.011360                    0.999373      25.228844      69.827339       0.647217       0.423793      -1.063516      -0.000731       0.005423      -0.000135       0.005474       0.007129       0.004649      -0.007358      -0.040046      -0.059902      -0.023510      -0.008542       0.032052             11.919720      21.468546      -1.787806       0.105735       5.236962       1.358690       9.053652           0.000000
          129              C      11.149058       2.083020      16.017373       0.050304      41.277349 0.41583523E+03  0.96332079E+04                                10.429712                            6.802882      -0.000865       1.999614                    0.999419      27.062800      76.321884       0.633520       0.417346      -1.067468       0.013644      -0.011347       0.002820       0.017969       0.008083       0.016155       0.003626      -0.035723      -0.005008      -0.027768       0.004813       0.022955             14.796821      12.187157      -2.116847      -4.404873      13.614137      10.321222      18.589168           0.000000
          130              C      10.006125       1.379712      15.559863      -0.116948      44.906524 0.53267069E+03  0.13107331E+05                                11.071736                            7.754530      -0.163616       1.929455                    0.998784      29.495019      85.292607       0.587986       0.423334      -1.065336       0.027019      -0.038473      -0.018512       0.050526      -0.008296      -0.002260      -0.013933       0.022813      -0.040851      -0.024821       0.003740       0.021081             14.754155      12.099512      -0.771353      -2.870584      13.944823       9.923560      18.218130           0.000000
          131              C      10.921733       2.928526      17.118114       0.050631      42.648094 0.41986397E+03  0.97321287E+04                                10.637512                            6.816547       0.026052       2.008802                    0.999411      26.954124      75.582660       0.636730       0.415003      -1.070936       0.020025       0.002745       0.013630       0.024378      -0.016757      -0.018100      -0.002953      -0.009543       0.000042      -0.027570       0.005430       0.022140             15.464305      10.404896       0.699247      -1.021581      16.154787      12.244904      19.833234          -0.000000
          132              C      -0.274509      16.431645      11.236169       0.115316      33.654404 0.38297071E+03  0.86943860E+04                                 9.214698                            6.602381      -0.097721       1.992047                    0.999284      25.690476      71.811105       0.632071       0.426842      -1.061084      -0.004747      -0.000309      -0.001549       0.005003       0.005065       0.000990      -0.011872       0.011683       0.037808      -0.018355       0.000923       0.017432             11.977692      21.106033      -1.615749       0.281145       7.771740       2.349157       7.055302           0.000000
          133              C       9.539012       3.583794       2.611430      -0.005796      40.434593 0.41619479E+03  0.95797408E+04                                10.198472                            6.714412       0.030163       2.020066                    0.999225      26.547850      73.026613       0.655086       0.406210      -1.081876       0.004483      -0.033606       0.031997       0.046619      -0.002639       0.002165       0.014483       0.006789       0.001442      -0.016789       0.003737       0.013052             14.548607      10.045020       0.173837       1.925732      16.609483     -11.110806      16.991317          -0.000001
          134              C      -2.362046      15.628414      10.404951       0.099071      26.480739 0.33134323E+03  0.72870192E+04                                 7.806615                            6.131637       0.193430       2.080130                    0.999734      25.783479      71.966907       0.654528       0.425506      -1.057230      -0.012269       0.031637       0.034457       0.048360       0.008603      -0.000204      -0.003826      -0.049592       0.039214      -0.032786       0.011343       0.021442              9.048016      13.518493       0.229888       0.433619       7.002260       2.330705       6.623297          -0.000000
          135              C       9.580476       1.746739       4.688343       0.045482      40.533968 0.41651637E+03  0.96283056E+04                                10.287128                            6.792510       0.046859       2.019071                    0.999504      26.787180      74.836426       0.637865       0.415394      -1.071454      -0.014467      -0.002981      -0.007125       0.016399       0.004243      -0.013699      -0.009579      -0.037514       0.012940      -0.026922       0.002524       0.024398             14.319981      10.798180      -0.643349       3.368423      13.592435     -10.190524      18.569327          -0.000000
          136              C       9.560922       2.926605      17.546180      -0.132654      49.423732 0.55494184E+03  0.13758375E+05                                11.746822                            7.863254      -0.175536       1.920683                    0.998565      29.732104      85.537460       0.591287       0.417819      -1.071750       0.000391       0.030475       0.051475       0.059821       0.009078       0.012752       0.000395       0.005950      -0.033111      -0.018059      -0.001010       0.019070             16.799452      12.029510       0.312617      -1.753249      16.610660      12.692267      21.758186          -0.000001
          137              C       9.118016       3.712541      18.655981      -0.104539      38.292646 0.42737046E+03  0.10041458E+05                                10.028336                            6.980761      -0.019045       1.969198                    0.999429      29.503404      85.818388       0.609651       0.427595      -1.053293       0.016503      -0.013028      -0.015336       0.026024      -0.015720      -0.010932      -0.037702       0.006591      -0.016136      -0.047369       0.011946       0.035423             13.579553       9.638979       0.632983      -0.715656      13.590552      10.032090      17.509129          -0.000002
          138              C      10.034352       4.473497      19.328657      -0.001262      40.942367 0.41562094E+03  0.95649324E+04                                10.286953                            6.709650       0.041846       2.025208                    0.999179      26.478397      72.871764       0.655221       0.406194      -1.081695       0.017368      -0.023800      -0.031362       0.043031       0.002738       0.008972      -0.017541       0.001898      -0.021127      -0.023242       0.006268       0.016974             15.133639      10.689800      -0.374422      -2.612221      14.155478      11.341521      20.555638          -0.000001
          139              C      12.378283       1.781328      15.394525      -0.123724      35.201617 0.44526548E+03  0.10515356E+05                                 9.364186                            7.058852       0.246027       2.058486                    0.999511      29.077498      83.378036       0.618046       0.419643      -1.063722      -0.001951      -0.026734      -0.001933       0.026875       0.018608       0.004055       0.010967       0.012366      -0.012940      -0.020499      -0.004583       0.025082             11.429348      11.707178      -1.457689      -3.211096       9.850343       5.919076      12.730524           0.000001
          140              C       9.491232       4.654128       1.567311       0.585104      27.068032 0.26808996E+03  0.56287345E+04                                 8.331850                            5.775031      -0.000628       2.051353                    0.999532      22.504318      62.707754       0.625340       0.466508      -1.026416       0.000808       0.044942      -0.051022       0.067997      -0.026125      -0.032619       0.083287      -0.020647       0.072682      -0.073124      -0.035685       0.108809             11.202768       8.560457       0.445803       1.220524      12.863485      -7.424774      12.184362          -0.000000
          141              C      10.716278       2.457733       4.298780      -0.094203      45.214806 0.49145972E+03  0.11853125E+05                                11.092836                            7.431809      -0.198268       1.925979                    0.998470      28.801585      82.476267       0.602600       0.421437      -1.066454      -0.011663       0.019330      -0.045697       0.050969      -0.006766       0.006598       0.024852       0.019277      -0.025956      -0.033758       0.015748       0.018010             15.397733      10.921175      -0.267879       2.495439      16.075390     -11.545123      19.196635          -0.000001
          142              C       3.322813      15.774456      10.395891       0.114515      27.118560 0.31015960E+03  0.67015729E+04                                 7.918158                            5.902240       0.238938       2.105883                    0.999670      25.057049      69.059714       0.673031       0.421192      -1.061165       0.000001       0.021947       0.039022       0.044770       0.000681      -0.013263      -0.006760      -0.066908       0.018046      -0.040284       0.007841       0.032442              9.616611      15.808091      -0.659763       0.372711       4.701975       1.228812       8.339767          -0.000000
          143              C      11.114937       0.899311       6.300952      -0.111331      45.138974 0.52399593E+03  0.12831863E+05                                11.081685                            7.670780      -0.175553       1.926515                    0.998504      29.278607      84.265646       0.593966       0.421097      -1.067512       0.004265      -0.036939       0.026575       0.045704       0.008402      -0.014174       0.007610       0.004391      -0.028135      -0.022342       0.006090       0.016253             14.767220      11.597000       0.046116       2.326195      14.135788     -10.080169      18.568871           0.000000
          144              C      -0.966099      15.511196      10.452514      -0.186926      31.800888 0.43300116E+03  0.10143684E+05                                 8.698648                            6.934301       0.222324       2.047473                    0.999530      29.234153      83.198306       0.627844       0.416435      -1.066908      -0.001965      -0.005751       0.000065       0.006077      -0.005272      -0.010110       0.010791      -0.024920       0.018580      -0.019568      -0.002186       0.021754             10.047753      16.022908       0.474128       1.144731       7.409909       2.146544       6.710442          -0.000001
          145              C      12.397521       0.832055      14.311903      -0.095161      35.162205 0.47268888E+03  0.11409436E+05                                 9.596850                            7.438324      -0.217061       1.906167                    0.998704      30.024175      89.020465       0.578111       0.438941      -1.044604      -0.012684       0.003754       0.028651       0.031557      -0.008013      -0.007091      -0.019434      -0.003100      -0.007555      -0.024190       0.004319       0.019871             11.557592      11.886028       0.309162      -1.342520      10.585279       5.648197      12.201468           0.000001
          146              C       7.139723      17.759474       9.215878       0.575273      24.925290 0.26453431E+03  0.55498462E+04                                 7.886447                            5.759831       0.017298       2.058399                    0.999654      22.667747      63.672400       0.620781       0.470293      -1.021710       0.020602      -0.044224       0.044649       0.066134      -0.007249      -0.012987       0.083110      -0.070884      -0.021478      -0.071251      -0.032311       0.103563              9.899657       9.443010      -0.338406       1.609959       8.865595      -5.155156      11.390367           0.000000
          147              C       8.398763       2.832446       2.923986      -0.079156      33.095558 0.38766937E+03  0.88437353E+04                                 8.954695                            6.558676       0.035549       1.993077                    0.999654      28.143835      79.321497       0.645252       0.416104      -1.065955       0.014611      -0.010505       0.012083       0.021676      -0.002178       0.008835       0.020104       0.026915      -0.034208      -0.031050       0.009004       0.022046             11.071604       8.946728       1.150655       0.882270      11.850496      -7.000253      12.417588          -0.000003
          148              C       8.424554       1.940821       3.945456      -0.113280      33.861490 0.38677651E+03  0.88209129E+04                                 9.076671                            6.553229       0.244192       2.067348                    0.999710      28.091057      79.238906       0.645016       0.416372      -1.065465       0.012496       0.008638      -0.013225       0.020141       0.013971      -0.003256       0.001003       0.017658      -0.033778      -0.013621      -0.008704       0.022325             11.194478       9.735915       0.309784       2.156817      10.900309      -6.674351      12.947209          -0.000003
          149              C      11.241746       0.178709      13.915546      -0.014540      37.205779 0.42529850E+03  0.98918694E+04                                 9.711103                            6.856212      -0.075199       1.986265                    0.999239      27.023837      75.958652       0.635354       0.414482      -1.071052      -0.013216       0.018445       0.045672       0.050999       0.001691       0.000075      -0.016709       0.012077      -0.018950      -0.021441       0.008814       0.012627             12.671951      11.386749      -0.853376      -2.420082      13.028883       7.879841      13.600220           0.000000
          150              C       6.742224      18.597294       8.044925      -0.018654      37.848968 0.41798278E+03  0.96512781E+04                                 9.744791                            6.743729       0.062470       2.029360                    0.999419      26.744046      74.184999       0.650139       0.408012      -1.078433      -0.000594       0.017971      -0.041460       0.045191       0.006805      -0.007930       0.013336       0.002813      -0.008644      -0.019684       0.007681       0.012003             12.843804      11.301466      -0.261827       2.686923      11.125027      -7.671140      16.104919           0.000000
          151              C       9.772080       0.835898       5.845707       0.060315      40.130374 0.40448754E+03  0.92923194E+04                                10.225641                            6.699908       0.061800       2.025424                    0.999414      26.588614      74.320705       0.640654       0.416163      -1.069768      -0.011875      -0.015868      -0.004117       0.020243      -0.020177       0.022951       0.003679      -0.003720       0.022001      -0.033874       0.005509       0.028365             14.220366      10.595465       1.880732       0.018731      14.283583     -10.357387      17.782051           0.000000
          152              C      11.386659       4.517694      18.887001      -0.068873      34.911389 0.41325492E+03  0.96213753E+04                                 9.440110                            6.882158      -0.124887       1.944535                    0.999300      28.696136      82.885496       0.612103       0.429796      -1.052733      -0.014235      -0.004639      -0.013009       0.019834       0.006630       0.018915      -0.023165      -0.001191      -0.035417      -0.036609       0.012132       0.024476             11.912548      10.369176      -0.123634      -2.819764      10.768692       7.126768      14.599775          -0.000001
          153              C       5.440327      18.545411       7.587415      -0.079554      33.556314 0.41002195E+03  0.95298015E+04                                 9.164630                            6.827485      -0.000026       1.981130                    0.999637      28.755890      83.056038       0.618135       0.426330      -1.054598       0.012208      -0.000250      -0.030820       0.033151       0.003732      -0.020720       0.016873      -0.026804      -0.021039      -0.033427       0.006397       0.027030             11.073103      11.579091       0.186925       2.768760       8.811308      -5.135746      12.828911           0.000001
          154              C      11.530007       0.126826       7.365455      -0.106703      36.261466 0.42784814E+03  0.10075520E+05                                 9.709950                            7.032542      -0.004424       1.978347                    0.999387      29.440080      86.290527       0.600015       0.433477      -1.047614      -0.015724      -0.008417      -0.019007       0.026065      -0.009533       0.007703       0.045539      -0.002455      -0.030715      -0.050875       0.006388       0.044488             12.185769      10.539503       0.010862       1.288873      11.050273      -7.387081      14.967532           0.000001
          155              C       1.926758      15.843634      10.291706      -0.176861      33.356792 0.39947337E+03  0.92069200E+04                                 9.038213                            6.685706       0.135048       2.027348                    0.999553      28.860722      82.498619       0.633347       0.419602      -1.060802       0.017796      -0.001664      -0.001171       0.017911       0.012998       0.012186      -0.002211      -0.033760      -0.001610      -0.026770       0.005019       0.021752             11.063423      18.721718      -1.383323      -0.720294       5.296568       1.507844       9.171984          -0.000001
          156              C      11.823166       3.791327      17.829293      -0.108565      36.470890 0.41314009E+03  0.95975800E+04                                 9.619146                            6.820956       0.083316       2.011318                    0.999203      28.753067      82.383816       0.624334       0.422303      -1.059625      -0.016330       0.005394       0.002899       0.017440       0.004034       0.002889      -0.000099       0.019735      -0.045924      -0.015576      -0.002973       0.018548             12.348939       9.827546       1.331243      -0.820702      12.587818       8.154328      14.631452          -0.000001
          157              C      10.690595       3.397398       3.338463      -0.106701      37.206040 0.40783681E+03  0.94907328E+04                                 9.858217                            6.847502      -0.066679       1.957873                    0.999483      29.243322      85.228967       0.610497       0.431131      -1.048949      -0.014743      -0.015463       0.006850       0.022436       0.001630      -0.030595       0.042046      -0.013602      -0.030491      -0.055213       0.004283       0.050930             13.021238       9.714273      -0.406003       2.546778      13.748242      -9.182210      15.601199          -0.000001
          158              C       8.896208       0.040354       6.486674      -0.115680      34.948524 0.39946907E+03  0.92310202E+04                                 9.400966                            6.748878       0.015433       1.995015                    0.999039      28.676649      82.787641       0.619909       0.427574      -1.053052       0.016984      -0.021613       0.003883       0.027761      -0.015741       0.002471       0.011978      -0.004649      -0.004444      -0.020529       0.000864       0.019664             11.539510      11.329581       2.162003       0.559260      10.304312      -6.030444      12.984638          -0.000000
          159              C       9.608823       5.263276      20.513199       0.590731      26.159175 0.26029679E+03  0.54278276E+04                                 8.175019                            5.700629       0.005432       2.059000                    0.999533      22.275859      61.966152       0.627395       0.468175      -1.024958      -0.014888       0.030526       0.053419       0.063301       0.008130       0.008553      -0.084209      -0.100513      -0.056791      -0.076322      -0.037047       0.113368             11.213723       8.991665      -1.110553      -1.935477       9.811214       7.303059      14.838289           0.000000
          160              C      10.042139       0.465028      14.545188      -0.104442      35.732378 0.42832850E+03  0.10099508E+05                                 9.615126                            7.036029      -0.061681       1.956308                    0.999465      29.683048      87.335144       0.599340       0.433421      -1.046627       0.027140      -0.005883       0.015264       0.031689       0.008079       0.025630      -0.035842      -0.014880      -0.015850      -0.048828       0.007240       0.041588             12.024312      11.270785      -1.291685      -2.942545      11.096745       6.982557      13.705406           0.000001
          161              C      -2.304968      17.405899      11.856751       0.122976      26.764517 0.33173979E+03  0.73370917E+04                                 8.027510                            6.244234       0.047992       2.048983                    0.998788      25.678612      73.144849       0.628330       0.440750      -1.042373      -0.005418      -0.035280      -0.034708       0.049786       0.000034      -0.011014      -0.028751      -0.052834       0.055386      -0.038518      -0.008825       0.047343              9.528715      14.208797      -0.002216       0.325867       7.701742       2.388186       6.675607           0.000001
          162              C       1.852960      16.619963      12.452420      -0.182402      33.442730 0.42454161E+03  0.98958256E+04                                 8.969625                            6.832075       0.265045       2.060339                    0.999776      29.090769      82.562902       0.637321       0.412303      -1.069652       0.000043      -0.007830      -0.004502       0.009032      -0.004786      -0.017458       0.001172      -0.011013       0.029043      -0.021048       0.000656       0.020393             10.786761      17.853361      -0.803168       1.297130       5.005387       1.199539       9.501536           0.000001
          163              C       3.247446      16.523882      12.511308       0.093510      26.856613 0.31508464E+03  0.68267888E+04                                 7.804825                            5.916472       0.310248       2.119018                    0.999879      25.398568      69.827734       0.678558       0.416610      -1.065328       0.016961      -0.019079      -0.049191       0.055421       0.007404       0.008325      -0.004711      -0.039369       0.048216      -0.030816       0.011494       0.019322              9.317244      15.079257      -0.695663       0.164335       4.594068       1.232899       8.278408           0.000001
          164              C      -0.921069      17.369388      11.942818      -0.177426      32.925369 0.44031351E+03  0.10437619E+05                                 9.098173                            7.125021      -0.052016       1.970237                    0.997835      29.606159      86.895875       0.597620       0.432356      -1.048912      -0.006226       0.009915      -0.002082       0.011891       0.010882       0.005299      -0.023745      -0.024611      -0.010535      -0.027062      -0.004405       0.031467             10.752121      16.407556      -1.733927      -0.307965       8.314580       2.691683       7.534228           0.000001
          165              C       2.622438       0.864722       9.759454       0.583631      24.074490 0.25927652E+03  0.54227519E+04                                 7.729343                            5.718135      -0.076449       2.027173                    0.999561      22.684124      64.021921       0.619259       0.472908      -1.018329      -0.005075       0.056343       0.033795       0.065897      -0.012059       0.020908      -0.079514      -0.019329       0.088824      -0.069489      -0.028773       0.098261              9.583523       8.992776      -0.174581      -1.195486      10.374516       5.100103       9.383277           0.000001
          166              C       8.889462       2.905467      11.376593       0.120063      33.088951 0.35920807E+03  0.80213689E+04                                 9.077961                            6.371391      -0.050881       2.011360                    0.999373      25.228844      69.827338       0.647217       0.423793      -1.063516       0.000731      -0.005423       0.000135       0.005474       0.007129       0.004649      -0.007358      -0.040046      -0.059903      -0.023510      -0.008542       0.032052             11.919719      21.468543      -1.787807       0.105734       5.236962       1.358690       9.053652           0.000000
          167              C      -1.053620      17.133031       6.631627       0.050304      41.277351 0.41583525E+03  0.96332086E+04                                10.429712                            6.802882      -0.000865       1.999614                    0.999419      27.062801      76.321885       0.633520       0.417346      -1.067468      -0.013644       0.011347      -0.002820       0.017969       0.008083       0.016155       0.003626      -0.035723      -0.005008      -0.027768       0.004813       0.022955             14.796820      12.187157      -2.116847      -4.404873      13.614137      10.321222      18.589167           0.000000
          168              C       0.089313      17.836339       7.089137      -0.116948      44.906522 0.53267068E+03  0.13107331E+05                                11.071736                            7.754530      -0.163616       1.929455                    0.998784      29.495019      85.292608       0.587986       0.423334      -1.065336      -0.027019       0.038473       0.018512       0.050527      -0.008296      -0.002260      -0.013933       0.022814      -0.040851      -0.024821       0.003740       0.021081             14.754155      12.099512      -0.771353      -2.870583      13.944822       9.923559      18.218130           0.000000
          169              C      -0.826295      16.287525       5.530886       0.050631      42.648093 0.41986397E+03  0.97321287E+04                                10.637511                            6.816546       0.026052       2.008802                    0.999411      26.954124      75.582659       0.636730       0.415003      -1.070936      -0.020025      -0.002745      -0.013630       0.024378      -0.016757      -0.018100      -0.002953      -0.009543       0.000042      -0.027570       0.005430       0.022140             15.464305      10.404895       0.699247      -1.021581      16.154786      12.244903      19.833232          -0.000000
          170              C      10.369947       2.784406      11.412831       0.115316      33.654411 0.38297085E+03  0.86943899E+04                                 9.214700                            6.602383      -0.097721       1.992047                    0.999284      25.690476      71.811106       0.632071       0.426842      -1.061084       0.004747       0.000309       0.001549       0.005003       0.005065       0.000990      -0.011872       0.011683       0.037808      -0.018355       0.000923       0.017432             11.977693      21.106035      -1.615752       0.281143       7.771741       2.349158       7.055305           0.000000
          171              C       0.556426      15.632257      20.037570      -0.005796      40.434593 0.41619482E+03  0.95797414E+04                                10.198471                            6.714412       0.030163       2.020066                    0.999225      26.547851      73.026614       0.655086       0.406210      -1.081876      -0.004483       0.033606      -0.031997       0.046619      -0.002639       0.002165       0.014483       0.006789       0.001442      -0.016789       0.003737       0.013052             14.548606      10.045020       0.173837       1.925732      16.609483     -11.110805      16.991316          -0.000001
          172              C      12.457484       3.587637      12.244049       0.099071      26.480739 0.33134323E+03  0.72870192E+04                                 7.806614                            6.131637       0.193430       2.080130                    0.999734      25.783480      71.966908       0.654528       0.425506      -1.057230       0.012269      -0.031637      -0.034457       0.048360       0.008603      -0.000204      -0.003826      -0.049592       0.039214      -0.032786       0.011343       0.021442              9.048016      13.518493       0.229886       0.433615       7.002259       2.330704       6.623296          -0.000000
          173              C       0.514962      17.469312      17.960657       0.045482      40.533967 0.41651638E+03  0.96283057E+04                                10.287129                            6.792510       0.046859       2.019071                    0.999504      26.787180      74.836427       0.637865       0.415394      -1.071454       0.014467       0.002981       0.007126       0.016399       0.004243      -0.013699      -0.009579      -0.037514       0.012940      -0.026922       0.002524       0.024398             14.319982      10.798181      -0.643349       3.368423      13.592436     -10.190525      18.569329          -0.000000
          174              C       0.534516      16.289446       5.102820      -0.132654      49.423733 0.55494184E+03  0.13758375E+05                                11.746822                            7.863254      -0.175536       1.920683                    0.998565      29.732104      85.537461       0.591286       0.417819      -1.071750      -0.000391      -0.030475      -0.051475       0.059821       0.009078       0.012752       0.000395       0.005950      -0.033111      -0.018059      -0.001010       0.019070             16.799452      12.029509       0.312616      -1.753250      16.610660      12.692268      21.758187          -0.000001
          175              C       0.977422      15.503510       3.993019      -0.104539      38.292645 0.42737044E+03  0.10041457E+05                                10.028335                            6.980761      -0.019045       1.969198                    0.999429      29.503403      85.818384       0.609651       0.427595      -1.053293      -0.016503       0.013028       0.015336       0.026024      -0.015720      -0.010932      -0.037703       0.006591      -0.016136      -0.047369       0.011946       0.035423             13.579553       9.638978       0.632983      -0.715657      13.590552      10.032089      17.509127          -0.000002
          176              C       0.061086      14.742554       3.320343      -0.001262      40.942360 0.41562091E+03  0.95649315E+04                                10.286952                            6.709650       0.041846       2.025208                    0.999179      26.478396      72.871759       0.655221       0.406194      -1.081695      -0.017368       0.023800       0.031362       0.043031       0.002738       0.008972      -0.017541       0.001898      -0.021127      -0.023242       0.006268       0.016974             15.133636      10.689799      -0.374422      -2.612221      14.155476      11.341518      20.555632          -0.000001
          177              C      -2.282845      17.434723       7.254475      -0.123724      35.201618 0.44526548E+03  0.10515356E+05                                 9.364186                            7.058852       0.246027       2.058486                    0.999511      29.077498      83.378038       0.618046       0.419643      -1.063722       0.001951       0.026734       0.001933       0.026875       0.018608       0.004055       0.010967       0.012366      -0.012940      -0.020499      -0.004583       0.025082             11.429349      11.707179      -1.457688      -3.211095       9.850343       5.919075      12.730524           0.000001
          178              C       0.604206      14.561923      21.081689       0.585104      27.068032 0.26808997E+03  0.56287345E+04                                 8.331850                            5.775031      -0.000628       2.051353                    0.999532      22.504318      62.707753       0.625340       0.466508      -1.026416      -0.000808      -0.044942       0.051022       0.067997      -0.026125      -0.032619       0.083287      -0.020647       0.072682      -0.073124      -0.035685       0.108809             11.202768       8.560457       0.445803       1.220524      12.863485      -7.424774      12.184362          -0.000000
          179              C      -0.620840      16.758318      18.350220      -0.094203      45.214804 0.49145971E+03  0.11853125E+05                                11.092836                            7.431808      -0.198268       1.925979                    0.998470      28.801585      82.476265       0.602600       0.421437      -1.066454       0.011663      -0.019330       0.045697       0.050969      -0.006766       0.006598       0.024852       0.019277      -0.025956      -0.033758       0.015748       0.018010             15.397732      10.921174      -0.267879       2.495438      16.075389     -11.545123      19.196634          -0.000001
          180              C       6.772625       3.441595      12.253109       0.114515      27.118560 0.31015959E+03  0.67015727E+04                                 7.918159                            5.902240       0.238938       2.105883                    0.999670      25.057049      69.059714       0.673031       0.421192      -1.061165      -0.000001      -0.021947      -0.039022       0.044770       0.000681      -0.013263      -0.006760      -0.066908       0.018046      -0.040284       0.007841       0.032442              9.616611      15.808092      -0.659763       0.372711       4.701975       1.228812       8.339767          -0.000000
          181              C      -1.019499      18.316740      16.348048      -0.111331      45.138972 0.52399590E+03  0.12831862E+05                                11.081685                            7.670780      -0.175553       1.926515                    0.998504      29.278606      84.265643       0.593966       0.421097      -1.067512      -0.004265       0.036939      -0.026575       0.045704       0.008402      -0.014174       0.007610       0.004391      -0.028135      -0.022342       0.006090       0.016253             14.767219      11.596999       0.046116       2.326193      14.135787     -10.080168      18.568869           0.000000
          182              C      11.061537       3.704855      12.196487      -0.186926      31.800883 0.43300116E+03  0.10143684E+05                                 8.698648                            6.934301       0.222324       2.047473                    0.999530      29.234154      83.198312       0.627844       0.416435      -1.066908       0.001965       0.005751      -0.000065       0.006077      -0.005272      -0.010110       0.010791      -0.024920       0.018580      -0.019568      -0.002186       0.021754             10.047752      16.022906       0.474125       1.144728       7.409908       2.146543       6.710442          -0.000001
          183              C      -2.302083      18.383996       8.337097      -0.095161      35.162218 0.47268907E+03  0.11409441E+05                                 9.596852                            7.438326      -0.217061       1.906167                    0.998704      30.024175      89.020466       0.578111       0.438941      -1.044604       0.012684      -0.003754      -0.028651       0.031557      -0.008013      -0.007091      -0.019434      -0.003100      -0.007555      -0.024190       0.004319       0.019871             11.557595      11.886029       0.309162      -1.342522      10.585281       5.648200      12.201475           0.000001
          184              C       2.955715       1.456577      13.433122       0.575273      24.925292 0.26453433E+03  0.55498468E+04                                 7.886447                            5.759832       0.017298       2.058399                    0.999654      22.667748      63.672404       0.620781       0.470293      -1.021710      -0.020602       0.044224      -0.044649       0.066134      -0.007249      -0.012987       0.083110      -0.070884      -0.021478      -0.071251      -0.032311       0.103563              9.899658       9.443011      -0.338407       1.609960       8.865596      -5.155157      11.390369           0.000000
          185              C       1.696675      16.383605      19.725014      -0.079156      33.095556 0.38766934E+03  0.88437345E+04                                 8.954695                            6.558676       0.035549       1.993077                    0.999654      28.143834      79.321493       0.645253       0.416104      -1.065955      -0.014611       0.010505      -0.012083       0.021676      -0.002178       0.008835       0.020104       0.026915      -0.034208      -0.031050       0.009004       0.022046             11.071603       8.946728       1.150655       0.882270      11.850495      -7.000253      12.417587          -0.000003
          186              C       1.670884      17.275230      18.703544      -0.113280      33.861490 0.38677651E+03  0.88209130E+04                                 9.076672                            6.553229       0.244192       2.067348                    0.999710      28.091057      79.238907       0.645016       0.416372      -1.065465      -0.012496      -0.008638       0.013225       0.020141       0.013971      -0.003256       0.001003       0.017658      -0.033779      -0.013621      -0.008704       0.022325             11.194478       9.735915       0.309784       2.156817      10.900309      -6.674351      12.947209          -0.000003
          187              C      -1.146308      19.037342       8.733454      -0.014540      37.205777 0.42529849E+03  0.98918691E+04                                 9.711103                            6.856212      -0.075199       1.986265                    0.999239      27.023837      75.958652       0.635354       0.414482      -1.071052       0.013216      -0.018445      -0.045672       0.050999       0.001691       0.000075      -0.016709       0.012077      -0.018950      -0.021441       0.008814       0.012627             12.671950      11.386749      -0.853376      -2.420083      13.028883       7.879841      13.600219           0.000000
          188              C       3.353214       0.618757      14.604075      -0.018654      37.848955 0.41798266E+03  0.96512747E+04                                 9.744788                            6.743727       0.062470       2.029360                    0.999419      26.744041      74.184980       0.650140       0.408012      -1.078433       0.000594      -0.017971       0.041460       0.045191       0.006805      -0.007930       0.013336       0.002813      -0.008644      -0.019684       0.007681       0.012003             12.843799      11.301464      -0.261827       2.686923      11.125022      -7.671136      16.104912           0.000000
          189              C       0.323358      18.380153      16.803293       0.060315      40.130371 0.40448753E+03  0.92923192E+04                                10.225641                            6.699908       0.061800       2.025424                    0.999414      26.588613      74.320700       0.640654       0.416163      -1.069768       0.011875       0.015868       0.004117       0.020243      -0.020177       0.022951       0.003679      -0.003720       0.022001      -0.033874       0.005509       0.028365             14.220367      10.595464       1.880732       0.018731      14.283584     -10.357389      17.782053           0.000000
          190              C      -1.291221      14.698357       3.761999      -0.068873      34.911383 0.41325484E+03  0.96213731E+04                                 9.440109                            6.882157      -0.124886       1.944535                    0.999300      28.696133      82.885484       0.612103       0.429796      -1.052733       0.014235       0.004639       0.013009       0.019834       0.006630       0.018915      -0.023165      -0.001191      -0.035417      -0.036609       0.012132       0.024476             11.912546      10.369175      -0.123634      -2.819764      10.768690       7.126767      14.599772          -0.000001
          191              C       4.655111       0.670640      15.061585      -0.079554      33.556233 0.41002058E+03  0.95297680E+04                                 9.164650                            6.827499      -0.000026       1.981130                    0.999637      28.755802      83.055961       0.618131       0.426333      -1.054595      -0.012208       0.000250       0.030820       0.033151       0.003732      -0.020720       0.016873      -0.026804      -0.021039      -0.033427       0.006397       0.027030             11.073129      11.579117       0.186924       2.768769       8.811328      -5.135760      12.828943           0.000001
          192              C      -1.434569      19.089225      15.283545      -0.106703      36.261466 0.42784816E+03  0.10075520E+05                                 9.709950                            7.032542      -0.004424       1.978347                    0.999387      29.440079      86.290523       0.600015       0.433477      -1.047614       0.015724       0.008417       0.019007       0.026065      -0.009533       0.007703       0.045539      -0.002455      -0.030715      -0.050875       0.006388       0.044488             12.185769      10.539504       0.010863       1.288872      11.050272      -7.387080      14.967530           0.000001
          193              C       8.168680       3.372417      12.357294      -0.176861      33.356794 0.39947339E+03  0.92069203E+04                                 9.038213                            6.685706       0.135048       2.027348                    0.999553      28.860723      82.498620       0.633347       0.419602      -1.060802      -0.017796       0.001664       0.001171       0.017911       0.012998       0.012186      -0.002211      -0.033760      -0.001610      -0.026770       0.005019       0.021752             11.063423      18.721718      -1.383323      -0.720294       5.296568       1.507844       9.171983          -0.000001
          194              C      -1.727728      15.424724       4.819707      -0.108565      36.470888 0.41314007E+03  0.95975794E+04                                 9.619146                            6.820956       0.083316       2.011318                    0.999203      28.753066      82.383812       0.624334       0.422303      -1.059625       0.016330      -0.005394      -0.002899       0.017440       0.004034       0.002889      -0.000099       0.019735      -0.045924      -0.015576      -0.002973       0.018548             12.348938       9.827545       1.331243      -0.820702      12.587817       8.154328      14.631451          -0.000001
          195              C      -0.595157      15.818653      19.310537      -0.106701      37.206040 0.40783681E+03  0.94907328E+04                                 9.858217                            6.847502      -0.066679       1.957873                    0.999483      29.243322      85.228967       0.610497       0.431131      -1.048949       0.014743       0.015463      -0.006850       0.022436       0.001630      -0.030595       0.042046      -0.013602      -0.030491      -0.055213       0.004283       0.050930             13.021238       9.714273      -0.406003       2.546778      13.748242      -9.182210      15.601199          -0.000001
          196              C       1.199230      19.175697      16.162326      -0.115680      34.948490 0.39946864E+03  0.92310080E+04                                 9.400962                            6.748876       0.015433       1.995015                    0.999039      28.676628      82.787581       0.619909       0.427574      -1.053052      -0.016984       0.021613      -0.003883       0.027761      -0.015741       0.002471       0.011978      -0.004649      -0.004444      -0.020529       0.000864       0.019664             11.539506      11.329576       2.162002       0.559261      10.304308      -6.030443      12.984634          -0.000000
          197              C       0.486615      13.952775       2.135801       0.590731      26.159167 0.26029674E+03  0.54278264E+04                                 8.175017                            5.700628       0.005432       2.059000                    0.999533      22.275859      61.966149       0.627395       0.468175      -1.024958       0.014888      -0.030526      -0.053419       0.063301       0.008130       0.008553      -0.084209      -0.100513      -0.056791      -0.076322      -0.037047       0.113368             11.213718       8.991664      -1.110551      -1.935471       9.811210       7.303054      14.838280           0.000000
          198              C       0.053299      18.751023       8.103812      -0.104442      35.732380 0.42832853E+03  0.10099509E+05                                 9.615127                            7.036029      -0.061681       1.956308                    0.999465      29.683049      87.335149       0.599340       0.433421      -1.046627      -0.027140       0.005883      -0.015264       0.031689       0.008079       0.025630      -0.035842      -0.014880      -0.015850      -0.048828       0.007240       0.041588             12.024313      11.270786      -1.291685      -2.942545      11.096745       6.982558      13.705407           0.000001
          199              C      12.400406       1.810152      10.792248       0.122976      26.764513 0.33173977E+03  0.73370911E+04                                 8.027510                            6.244234       0.047992       2.048983                    0.998788      25.678612      73.144849       0.628330       0.440750      -1.042373       0.005418       0.035280       0.034708       0.049786       0.000034      -0.011014      -0.028751      -0.052834       0.055386      -0.038518      -0.008825       0.047343              9.528714      14.208796      -0.002220       0.325864       7.701740       2.388185       6.675606           0.000001
          200              C       8.242478       2.596088      10.196580      -0.182402      33.442726 0.42454157E+03  0.98958244E+04                                 8.969624                            6.832074       0.265046       2.060339                    0.999776      29.090768      82.562895       0.637321       0.412303      -1.069652      -0.000043       0.007830       0.004502       0.009033      -0.004786      -0.017458       0.001172      -0.011013       0.029043      -0.021048       0.000656       0.020393             10.786760      17.853358      -0.803168       1.297130       5.005387       1.199539       9.501535           0.000001
          201              C       6.847992       2.692169      10.137692       0.093510      26.856610 0.31508461E+03  0.68267881E+04                                 7.804824                            5.916472       0.310248       2.119018                    0.999879      25.398567      69.827729       0.678558       0.416610      -1.065328      -0.016961       0.019079       0.049191       0.055421       0.007404       0.008325      -0.004711      -0.039369       0.048216      -0.030816       0.011494       0.019322              9.317243      15.079255      -0.695663       0.164335       4.594068       1.232899       8.278407           0.000001
          202              C      11.016507       1.846663      10.706182      -0.177426      32.925369 0.44031348E+03  0.10437618E+05                                 9.098173                            7.125020      -0.052016       1.970237                    0.997835      29.606159      86.895875       0.597620       0.432356      -1.048912       0.006226      -0.009915       0.002082       0.011891       0.010882       0.005299      -0.023745      -0.024611      -0.010535      -0.027062      -0.004405       0.031467             10.752121      16.407558      -1.733929      -0.307969       8.314580       2.691683       7.534227           0.000001
          203              C       0.689657      10.472748       1.565046       0.583631      24.074477 0.25927647E+03  0.54227504E+04                                 7.729340                            5.718135      -0.076449       2.027173                    0.999561      22.684124      64.021920       0.619259       0.472908      -1.018329      -0.005075       0.056343      -0.033795       0.065897      -0.012059      -0.020908       0.079514      -0.019329       0.088824      -0.069489      -0.028773       0.098261              9.583517       8.992778      -0.174579       1.195484      10.374506      -5.100095       9.383267           0.000001
          204              C       6.956681      12.513492      22.596907       0.120063      33.088949 0.35920801E+03  0.80213674E+04                                 9.077961                            6.371391      -0.050881       2.011360                    0.999373      25.228844      69.827339       0.647217       0.423793      -1.063516       0.000731      -0.005423      -0.000135       0.005474       0.007129      -0.004649       0.007358      -0.040046      -0.059902      -0.023510      -0.008542       0.032052             11.919719      21.468543      -1.787807      -0.105737       5.236961      -1.358688       9.053652           0.000000
          205              C       0.879161       7.525006       4.692873       0.050304      41.277345 0.41583529E+03  0.96332098E+04                                10.429711                            6.802882      -0.000865       1.999614                    0.999419      27.062801      76.321886       0.633520       0.417346      -1.067468      -0.013644       0.011347       0.002820       0.017969       0.008083      -0.016155      -0.003626      -0.035723      -0.005008      -0.027768       0.004813       0.022955             14.796819      12.187158      -2.116845       4.404870      13.614135     -10.321220      18.589163           0.000000
          206              C       2.022094       8.228313       4.235363      -0.116948      44.906506 0.53267046E+03  0.13107324E+05                                11.071733                            7.754528      -0.163616       1.929455                    0.998784      29.495019      85.292607       0.587986       0.423334      -1.065336      -0.027019       0.038473      -0.018512       0.050527      -0.008296       0.002260       0.013933       0.022813      -0.040851      -0.024821       0.003741       0.021081             14.754149      12.099514      -0.771350       2.870582      13.944811      -9.923552      18.218123           0.000000
          207              C       1.106486       6.679499       5.793614       0.050631      42.648085 0.41986398E+03  0.97321289E+04                                10.637510                            6.816546       0.026052       2.008802                    0.999411      26.954124      75.582658       0.636730       0.415003      -1.070936      -0.020025      -0.002745       0.013630       0.024378      -0.016757       0.018100       0.002953      -0.009543       0.000042      -0.027570       0.005430       0.022140             15.464301      10.404894       0.699254       1.021572      16.154783     -12.244900      19.833225          -0.000000
          208              C       8.437166      12.392431      22.560669       0.115316      33.654407 0.38297086E+03  0.86943901E+04                                 9.214699                            6.602383      -0.097721       1.992047                    0.999284      25.690476      71.811105       0.632071       0.426842      -1.061084       0.004747       0.000309      -0.001549       0.005003       0.005065      -0.000990       0.011872       0.011683       0.037808      -0.018355       0.000923       0.017432             11.977693      21.106035      -1.615752      -0.281144       7.771739      -2.349157       7.055304           0.000000
          209              C       2.489207       6.024232      13.935930      -0.005796      40.434597 0.41619479E+03  0.95797407E+04                                10.198472                            6.714412       0.030163       2.020066                    0.999225      26.547850      73.026610       0.655086       0.406210      -1.081876      -0.004483       0.033606       0.031997       0.046619      -0.002639      -0.002165      -0.014483       0.006789       0.001442      -0.016789       0.003737       0.013052             14.548608      10.045020       0.173837      -1.925732      16.609487      11.110808      16.991319          -0.000001
          210              C      10.524703      13.195662      21.729451       0.099071      26.480740 0.33134324E+03  0.72870194E+04                                 7.806615                            6.131637       0.193430       2.080130                    0.999734      25.783480      71.966909       0.654528       0.425506      -1.057230       0.012269      -0.031637       0.034457       0.048360       0.008603       0.000204       0.003826      -0.049592       0.039214      -0.032786       0.011343       0.021442              9.048016      13.518491       0.229887      -0.433615       7.002261      -2.330705       6.623297          -0.000000
          211              C       2.447743       7.861286      16.012843       0.045482      40.533962 0.41651627E+03  0.96283027E+04                                10.287128                            6.792509       0.046859       2.019071                    0.999504      26.787181      74.836431       0.637865       0.415394      -1.071454       0.014467       0.002981      -0.007126       0.016399       0.004243       0.013699       0.009579      -0.037514       0.012940      -0.026922       0.002524       0.024398             14.319980      10.798182      -0.643349      -3.368423      13.592432      10.190522      18.569326          -0.000000
          212              C       2.467297       6.681421       6.221680      -0.132654      49.423729 0.55494201E+03  0.13758380E+05                                11.746822                            7.863256      -0.175536       1.920683                    0.998565      29.732103      85.537457       0.591286       0.417819      -1.071750      -0.000391      -0.030475       0.051475       0.059821       0.009078      -0.012752      -0.000395       0.005950      -0.033111      -0.018059      -0.001010       0.019070             16.799450      12.029510       0.312623       1.753243      16.610661     -12.692265      21.758179          -0.000001
          213              C       2.910203       5.895484       7.331481      -0.104539      38.292633 0.42737041E+03  0.10041456E+05                                10.028334                            6.980761      -0.019045       1.969198                    0.999429      29.503403      85.818383       0.609651       0.427595      -1.053293      -0.016503       0.013028      -0.015336       0.026024      -0.015720       0.010932       0.037703       0.006591      -0.016136      -0.047369       0.011946       0.035423             13.579548       9.638979       0.632984       0.715653      13.590546     -10.032084      17.509119          -0.000002
          214              C       1.993867       5.134529       8.004157      -0.001262      40.942343 0.41562082E+03  0.95649292E+04                                10.286949                            6.709650       0.041846       2.025208                    0.999179      26.478395      72.871757       0.655221       0.406194      -1.081695      -0.017368       0.023800      -0.031362       0.043031       0.002738      -0.008972       0.017541       0.001898      -0.021127      -0.023242       0.006268       0.016974             15.133630      10.689798      -0.374419       2.612215      14.155469     -11.341512      20.555622          -0.000001
          215              C      -0.350064       7.826698       4.070025      -0.123724      35.201610 0.44526531E+03  0.10515351E+05                                 9.364185                            7.058851       0.246027       2.058486                    0.999511      29.077498      83.378038       0.618046       0.419643      -1.063722       0.001951       0.026734      -0.001933       0.026875       0.018608      -0.004055      -0.010967       0.012366      -0.012940      -0.020499      -0.004583       0.025082             11.429346      11.707176      -1.457688       3.211094       9.850339      -5.919074      12.730523           0.000001
          216              C       2.536987       4.953898      12.891811       0.585104      27.068053 0.26809013E+03  0.56287387E+04                                 8.331854                            5.775033      -0.000628       2.051353                    0.999532      22.504318      62.707751       0.625340       0.466508      -1.026416      -0.000808      -0.044942      -0.051022       0.067997      -0.026125       0.032619      -0.083287      -0.020647       0.072682      -0.073124      -0.035685       0.108809             11.202776       8.560457       0.445799      -1.220525      12.863500       7.424784      12.184373          -0.000000
          217              C       1.311941       7.150293      15.623280      -0.094203      45.214790 0.49145952E+03  0.11853119E+05                                11.092833                            7.431807      -0.198268       1.925979                    0.998470      28.801585      82.476265       0.602600       0.421437      -1.066454       0.011663      -0.019330      -0.045697       0.050969      -0.006766      -0.006598      -0.024852       0.019277      -0.025956      -0.033758       0.015748       0.018010             15.397729      10.921176      -0.267878      -2.495438      16.075379      11.545117      19.196630          -0.000001
          218              C       4.839844      13.049620      21.720391       0.114515      27.118560 0.31015960E+03  0.67015730E+04                                 7.918158                            5.902240       0.238938       2.105883                    0.999670      25.057049      69.059714       0.673031       0.421192      -1.061165      -0.000001      -0.021947       0.039022       0.044770       0.000681       0.013263       0.006760      -0.066908       0.018046      -0.040284       0.007841       0.032442              9.616611      15.808091      -0.659763      -0.372711       4.701975      -1.228812       8.339767          -0.000000
          219              C       0.913282       8.708714      17.625452      -0.111331      45.138978 0.52399610E+03  0.12831868E+05                                11.081687                            7.670782      -0.175553       1.926515                    0.998504      29.278606      84.265643       0.593966       0.421097      -1.067512      -0.004265       0.036939       0.026575       0.045704       0.008402       0.014174      -0.007610       0.004391      -0.028135      -0.022342       0.006090       0.016253             14.767222      11.596999       0.046117      -2.326192      14.135794      10.080172      18.568872           0.000000
          220              C       9.128756      13.312880      21.777013      -0.186926      31.800876 0.43300111E+03  0.10143683E+05                                 8.698647                            6.934301       0.222324       2.047473                    0.999530      29.234152      83.198305       0.627844       0.416435      -1.066908       0.001965       0.005751       0.000065       0.006077      -0.005272       0.010110      -0.010791      -0.024920       0.018580      -0.019568      -0.002186       0.021754             10.047750      16.022903       0.474123      -1.144727       7.409907      -2.146542       6.710441          -0.000001
          221              C      -0.369302       8.775970       2.987403      -0.095161      35.162197 0.47268871E+03  0.11409431E+05                                 9.596848                            7.438322      -0.217061       1.906167                    0.998704      30.024175      89.020466       0.578111       0.438941      -1.044604       0.012684      -0.003754       0.028651       0.031557      -0.008013       0.007091       0.019434      -0.003100      -0.007555      -0.024190       0.004319       0.019871             11.557589      11.886026       0.309161       1.342522      10.585273      -5.648195      12.201469           0.000001
          222              C       1.022934      11.064602      20.540378       0.575273      24.925291 0.26453431E+03  0.55498462E+04                                 7.886447                            5.759832       0.017298       2.058399                    0.999654      22.667747      63.672401       0.620781       0.470293      -1.021710      -0.020602       0.044224       0.044649       0.066134      -0.007249       0.012987      -0.083110      -0.070884      -0.021478      -0.071251      -0.032311       0.103563              9.899659       9.443011      -0.338409      -1.609960       8.865595       5.155157      11.390370           0.000000
          223              C       3.629456       6.775580      14.248486      -0.079156      33.095552 0.38766919E+03  0.88437303E+04                                 8.954694                            6.558674       0.035549       1.993077                    0.999654      28.143835      79.321495       0.645253       0.416104      -1.065955      -0.014611       0.010505       0.012083       0.021676      -0.002178      -0.008835      -0.020104       0.026915      -0.034208      -0.031050       0.009004       0.022046             11.071602       8.946726       1.150654      -0.882272      11.850491       7.000252      12.417589          -0.000003
          224              C       3.603665       7.667204      15.269956      -0.113280      33.861490 0.38677637E+03  0.88209092E+04                                 9.076672                            6.553228       0.244192       2.067348                    0.999710      28.091058      79.238913       0.645016       0.416372      -1.065465      -0.012496      -0.008638      -0.013225       0.020141       0.013971       0.003256      -0.001003       0.017658      -0.033779      -0.013620      -0.008704       0.022325             11.194478       9.735916       0.309784      -2.156817      10.900307       6.674352      12.947212          -0.000003
          225              C       0.786473       9.429316       2.591046      -0.014540      37.205776 0.42529865E+03  0.98918739E+04                                 9.711103                            6.856214      -0.075199       1.986265                    0.999239      27.023837      75.958653       0.635354       0.414482      -1.071052       0.013216      -0.018445       0.045672       0.050999       0.001691      -0.000075       0.016709       0.012077      -0.018951      -0.021441       0.008814       0.012627             12.671949      11.386750      -0.853375       2.420081      13.028881      -7.879838      13.600216           0.000000
          226              C       1.420433      10.226782      19.369425      -0.018654      37.848964 0.41798267E+03  0.96512749E+04                                 9.744790                            6.743728       0.062470       2.029360                    0.999419      26.744047      74.185001       0.650140       0.408012      -1.078433       0.000594      -0.017971      -0.041460       0.045191       0.006805       0.007930      -0.013336       0.002813      -0.008644      -0.019684       0.007681       0.012003             12.843802      11.301468      -0.261823      -2.686920      11.125023       7.671136      16.104915           0.000000
          227              C       2.256139       8.772127      17.170207       0.060315      40.130384 0.40448772E+03  0.92923246E+04                                10.225643                            6.699910       0.061800       2.025424                    0.999414      26.588615      74.320707       0.640654       0.416163      -1.069768       0.011875       0.015868      -0.004117       0.020243      -0.020177      -0.022951      -0.003679      -0.003720       0.022001      -0.033874       0.005509       0.028365             14.220370      10.595464       1.880733      -0.018732      14.283589      10.357391      17.782055           0.000000
          228              C       0.641560       5.090332       7.562501      -0.068873      34.911384 0.41325485E+03  0.96213732E+04                                 9.440109                            6.882157      -0.124886       1.944535                    0.999300      28.696133      82.885483       0.612103       0.429796      -1.052733       0.014235       0.004639      -0.013009       0.019834       0.006630      -0.018915       0.023165      -0.001191      -0.035417      -0.036609       0.012132       0.024476             11.912546      10.369175      -0.123633       2.819762      10.768691      -7.126768      14.599774          -0.000001
          229              C       2.722330      10.278666      18.911915      -0.079554      33.556300 0.41002176E+03  0.95297961E+04                                 9.164628                            6.827484      -0.000026       1.981130                    0.999637      28.755890      83.056041       0.618135       0.426330      -1.054598      -0.012208       0.000250      -0.030820       0.033151       0.003732       0.020720      -0.016873      -0.026804      -0.021039      -0.033427       0.006397       0.027030             11.073100      11.579093       0.186927      -2.768759       8.811303       5.135741      12.828905           0.000001
          230              C       0.498212       9.481200      18.689955      -0.106703      36.261468 0.42784818E+03  0.10075521E+05                                 9.709951                            7.032542      -0.004424       1.978347                    0.999387      29.440080      86.290530       0.600015       0.433477      -1.047614       0.015724       0.008417      -0.019007       0.026065      -0.009533      -0.007703      -0.045539      -0.002455      -0.030715      -0.050875       0.006388       0.044488             12.185770      10.539506       0.010866      -1.288867      11.050275       7.387081      14.967530           0.000001
          231              C       6.235899      12.980442      21.616206      -0.176861      33.356792 0.39947337E+03  0.92069200E+04                                 9.038213                            6.685706       0.135048       2.027348                    0.999553      28.860722      82.498619       0.633347       0.419602      -1.060802      -0.017796       0.001664      -0.001171       0.017911       0.012998      -0.012186       0.002211      -0.033760      -0.001610      -0.026770       0.005019       0.021752             11.063423      18.721718      -1.383323       0.720293       5.296567      -1.507844       9.171984          -0.000001
          232              C       0.205053       5.816699       6.504793      -0.108565      36.470880 0.41313989E+03  0.95975743E+04                                 9.619144                            6.820954       0.083316       2.011318                    0.999203      28.753065      82.383808       0.624335       0.422303      -1.059625       0.016330      -0.005394       0.002899       0.017440       0.004034      -0.002889       0.000099       0.019735      -0.045924      -0.015576      -0.002973       0.018548             12.348935       9.827545       1.331245       0.820699      12.587812      -8.154325      14.631448          -0.000001
          233              C       1.337624       6.210628      14.662963      -0.106701      37.206037 0.40783679E+03  0.94907322E+04                                 9.858216                            6.847502      -0.066679       1.957873                    0.999483      29.243321      85.228962       0.610497       0.431131      -1.048949       0.014743       0.015463       0.006850       0.022436       0.001630       0.030595      -0.042046      -0.013602      -0.030491      -0.055213       0.004283       0.050930             13.021238       9.714273      -0.406002      -2.546777      13.748241       9.182210      15.601199          -0.000001
          234              C       3.132011       9.567672      17.811174      -0.115680      34.948533 0.39946927E+03  0.92310258E+04                                 9.400968                            6.748881       0.015433       1.995015                    0.999039      28.676649      82.787646       0.619909       0.427574      -1.053052      -0.016984       0.021613       0.003883       0.027761      -0.015741      -0.002471      -0.011978      -0.004649      -0.004444      -0.020529       0.000864       0.019664             11.539514      11.329583       2.162004      -0.559262      10.304316       6.030446      12.984641          -0.000000
          235              C       2.419396       4.344749       9.188699       0.590731      26.159162 0.26029676E+03  0.54278268E+04                                 8.175016                            5.700629       0.005432       2.059001                    0.999533      22.275859      61.966149       0.627395       0.468175      -1.024958       0.014888      -0.030526       0.053419       0.063301       0.008130      -0.008553       0.084209      -0.100513      -0.056791      -0.076322      -0.037047       0.113368             11.213715       8.991663      -1.110549       1.935471       9.811206      -7.303051      14.838276           0.000000
          236              C       1.986080       9.142997       3.220688      -0.104442      35.732373 0.42832852E+03  0.10099509E+05                                 9.615126                            7.036029      -0.061681       1.956308                    0.999465      29.683049      87.335149       0.599340       0.433421      -1.046627      -0.027140       0.005883       0.015264       0.031689       0.008079      -0.025630       0.035842      -0.014880      -0.015850      -0.048828       0.007240       0.041588             12.024310      11.270784      -1.291683       2.942542      11.096741      -6.982555      13.705404           0.000001
          237              C      10.467625      11.418178       0.532251       0.122976      26.764527 0.33173983E+03  0.73370929E+04                                 8.027512                            6.244234       0.047992       2.048983                    0.998788      25.678612      73.144850       0.628330       0.440750      -1.042373       0.005418       0.035280      -0.034708       0.049786       0.000034       0.011014       0.028751      -0.052834       0.055386      -0.038518      -0.008825       0.047343              9.528718      14.208803      -0.002212      -0.325871       7.701743      -2.388188       6.675609           0.000001
          238              C       6.309697      12.204114       1.127920      -0.182402      33.442734 0.42454162E+03  0.98958259E+04                                 8.969625                            6.832074       0.265046       2.060339                    0.999776      29.090769      82.562899       0.637321       0.412303      -1.069652      -0.000043       0.007830      -0.004502       0.009032      -0.004786       0.017458      -0.001172      -0.011013       0.029043      -0.021048       0.000656       0.020393             10.786762      17.853362      -0.803168      -1.297133       5.005387      -1.199538       9.501537           0.000001
          239              C       4.915211      12.300194       1.186808       0.093510      26.856611 0.31508461E+03  0.68267880E+04                                 7.804825                            5.916472       0.310248       2.119018                    0.999879      25.398567      69.827730       0.678558       0.416610      -1.065328      -0.016961       0.019080      -0.049191       0.055421       0.007404      -0.008325       0.004711      -0.039369       0.048216      -0.030816       0.011494       0.019322              9.317244      15.079258      -0.695661      -0.164336       4.594068      -1.232899       8.278407           0.000001
          240              C       9.083726      11.454688       0.618318      -0.177426      32.925355 0.44031327E+03  0.10437612E+05                                 9.098170                            7.125019      -0.052016       1.970237                    0.997835      29.606160      86.895878       0.597620       0.432356      -1.048912       0.006226      -0.009915      -0.002082       0.011891       0.010882      -0.005299       0.023745      -0.024611      -0.010535      -0.027062      -0.004405       0.031467             10.752118      16.407553      -1.733922       0.307962       8.314575      -2.691681       7.534226           0.000001
          241              S       6.677303      11.460068      17.412551       1.004193      80.477146 0.14612530E+04  0.44476008E+05                                13.220040                           10.666356       0.682708       2.012338                    0.999455      49.698039     140.417168       0.689236       0.291970      -1.216311      -0.103002      -0.025701      -0.016635       0.107456      -0.003974       0.019469      -0.077078       0.003339       0.043662      -0.076521      -0.007630       0.084151             15.324166      17.668905       2.364802      -0.675835      13.781835      -2.505228      14.521756           0.000000
          242              S      10.134381      11.652037       5.952384       0.963740      83.120478 0.15898608E+04  0.49400181E+05                                13.484766                           11.146589       0.587353       1.973586                    0.999428      51.011024     145.415568       0.672637       0.293060      -1.215709       0.108195       0.027217      -0.011373       0.112144       0.001377      -0.029082       0.078190      -0.006742       0.072265      -0.078436      -0.013638       0.092074             14.948013      15.425710       1.301796      -0.817813      14.866734       2.495474      14.551594           0.000001
          243              S       8.610084       1.852043      16.560949       1.004193      80.477141 0.14612530E+04  0.44476011E+05                                13.220040                           10.666357       0.682708       2.012338                    0.999455      49.698038     140.417164       0.689235       0.291970      -1.216311      -0.103002      -0.025701       0.016635       0.107456      -0.003974      -0.019469       0.077078       0.003339       0.043662      -0.076521      -0.007630       0.084151             15.324165      17.668901       2.364799       0.675838      13.781836       2.505231      14.521758           0.000000
          244              S      12.067162       2.044011       5.372116       0.963740      83.120509 0.15898617E+04  0.49400216E+05                                13.484769                           11.146592       0.587353       1.973586                    0.999428      51.011025     145.415570       0.672637       0.293060      -1.215709       0.108195       0.027217       0.011373       0.112144       0.001377       0.029082      -0.078190      -0.006743       0.072266      -0.078436      -0.013638       0.092074             14.948017      15.425711       1.301793       0.817809      14.866743      -2.495480      14.551597           0.000001
          245              S       1.485354      17.364008       6.088051       1.004193      80.477162 0.14612536E+04  0.44476031E+05                                13.220042                           10.666359       0.682708       2.012338                    0.999455      49.698039     140.417168       0.689235       0.291970      -1.216311       0.103002       0.025701      -0.016635       0.107456      -0.003974      -0.019469       0.077078       0.003339       0.043662      -0.076521      -0.007630       0.084151             15.324168      17.668900       2.364801       0.675839      13.781838       2.505231      14.521764           0.000000
          246              S      -1.971724      17.172040      17.276884       0.963740      83.120507 0.15898617E+04  0.49400216E+05                                13.484769                           11.146592       0.587353       1.973586                    0.999428      51.011024     145.415565       0.672637       0.293060      -1.215709      -0.108195      -0.027217      -0.011373       0.112144       0.001377       0.029082      -0.078190      -0.006742       0.072265      -0.078436      -0.013638       0.092074             14.948017      15.425710       1.301793       0.817809      14.866743      -2.495480      14.551596           0.000001
          247              S       3.418135       7.755983       5.236449       1.004193      80.477147 0.14612530E+04  0.44476010E+05                                13.220040                           10.666357       0.682708       2.012338                    0.999455      49.698039     140.417167       0.689236       0.291970      -1.216311       0.103002       0.025701       0.016635       0.107456      -0.003974       0.019469      -0.077078       0.003339       0.043662      -0.076521      -0.007630       0.084151             15.324166      17.668906       2.364802      -0.675835      13.781835      -2.505228      14.521757           0.000000
          248              S      -0.038943       7.564014      16.696616       0.963739      83.120482 0.15898609E+04  0.49400184E+05                                13.484766                           11.146589       0.587353       1.973586                    0.999428      51.011025     145.415570       0.672637       0.293060      -1.215709      -0.108195      -0.027217       0.011373       0.112144       0.001377      -0.029082       0.078190      -0.006743       0.072266      -0.078436      -0.013638       0.092074             14.948013      15.425711       1.301796      -0.817814      14.866735       2.495474      14.551595           0.000001
          249              N      -1.082978       6.931230       0.187987      -0.198348      35.044066 0.47409139E+03  0.11180561E+05                                 8.976490                            7.054556       0.053725       2.073997                    0.996559      26.523248      71.878902       0.659775       0.393648      -1.099474       0.138088      -0.016370      -0.009864       0.139404       0.007856       0.002423      -0.023276      -0.126889       0.090860      -0.079213       0.014778       0.064436             10.766578      15.583027       0.654346       0.178054       8.758042      -2.911678       7.958666           0.000000
          250              N       5.924851       6.496947      22.483662      -0.189821      34.628777 0.44415036E+03  0.10278526E+05                                 8.851056                            6.774172       0.122676       2.096957                    0.997557      26.070340      69.401698       0.683111       0.387448      -1.106691      -0.136071       0.010264       0.003696       0.136508       0.005530       0.005770      -0.009470      -0.100560       0.165409      -0.078448       0.020622       0.057826             10.853191      17.176887      -0.562595      -0.193126       5.396201      -1.478662       9.986485          -0.000000
          251              N      -3.015759      16.539255      11.136513      -0.198347      35.044067 0.47409144E+03  0.11180562E+05                                 8.976490                            7.054556       0.053725       2.073997                    0.996559      26.523248      71.878901       0.659775       0.393648      -1.099474       0.138088      -0.016370       0.009864       0.139404       0.007856      -0.002423       0.023276      -0.126889       0.090860      -0.079213       0.014778       0.064436             10.766578      15.583027       0.654347      -0.178056       8.758044       2.911677       7.958663           0.000000
          252              N       3.992070      16.104972      11.489838      -0.189821      34.628777 0.44415035E+03  0.10278525E+05                                 8.851055                            6.774172       0.122676       2.096957                    0.997557      26.070340      69.401696       0.683111       0.387448      -1.106691      -0.136071       0.010264      -0.003696       0.136508       0.005530      -0.005770       0.009470      -0.100560       0.165410      -0.078448       0.020622       0.057826             10.853190      17.176884      -0.562595       0.193125       5.396201       1.478662       9.986485          -0.000000
          253              N      13.111197       2.676796      11.512487      -0.198347      35.044075 0.47409163E+03  0.11180568E+05                                 8.976492                            7.054558       0.053725       2.073997                    0.996559      26.523248      71.878904       0.659775       0.393648      -1.099474      -0.138088       0.016370      -0.009864       0.139404       0.007856      -0.002423       0.023276      -0.126889       0.090860      -0.079213       0.014778       0.064436             10.766580      15.583028       0.654344      -0.178057       8.758045       2.911679       7.958667           0.000000
          254              N       6.103368       3.111079      11.159162      -0.189821      34.628777 0.44415035E+03  0.10278525E+05                                 8.851055                            6.774172       0.122676       2.096957                    0.997557      26.070340      69.401695       0.683111       0.387448      -1.106691       0.136071      -0.010264       0.003696       0.136508       0.005530      -0.005770       0.009470      -0.100560       0.165409      -0.078448       0.020622       0.057826             10.853190      17.176883      -0.562595       0.193126       5.396201       1.478662       9.986485          -0.000000
          255              N      11.178416      12.284821      22.461013      -0.198347      35.044064 0.47409121E+03  0.11180556E+05                                 8.976489                            7.054554       0.053725       2.073997                    0.996559      26.523248      71.878901       0.659775       0.393648      -1.099474      -0.138088       0.016370       0.009864       0.139404       0.007856       0.002423      -0.023276      -0.126889       0.090860      -0.079213       0.014778       0.064436             10.766578      15.583026       0.654348       0.178054       8.758043      -2.911678       7.958664           0.000001
          256              N       4.170587      12.719104       0.165338      -0.189821      34.628774 0.44415032E+03  0.10278525E+05                                 8.851055                            6.774172       0.122676       2.096957                    0.997557      26.070339      69.401694       0.683111       0.387448      -1.106691       0.136071      -0.010264      -0.003696       0.136508       0.005530       0.005770      -0.009470      -0.100560       0.165410      -0.078448       0.020622       0.057826             10.853190      17.176884      -0.562594      -0.193126       5.396201      -1.478662       9.986485          -0.000000
          257              O       6.454635      14.433176      10.402686      -0.557770      35.284923 0.52133096E+03  0.12439172E+05                                 8.566882                            7.033491       0.249742       2.124979                    0.997503      27.728877      72.667547       0.721387       0.355844      -1.141258       0.031503       0.007938       0.008675       0.033626      -0.062481      -0.035869      -0.033183       0.035075       0.075114      -0.096532       0.039295       0.057237             10.200492      10.279849      -2.746189      -4.015982       9.520196       4.015351      10.801430          -0.000001
          258              O      10.334751       8.178351       1.764357      -0.560843      37.686790 0.58504344E+03  0.14320761E+05                                 8.903117                            7.457413       0.478021       2.210772                    0.996181      27.573294      72.412415       0.701954       0.356467      -1.144491      -0.016831      -0.007841      -0.005391       0.019335      -0.016838      -0.041298      -0.037992       0.058628      -0.079008      -0.075009       0.013170       0.061839             10.520000      13.527633      -1.793055      -3.362568       8.316945       2.430332       9.715423           0.000001
          259              O       8.301534       8.132233      21.376126      -0.579027      39.022026 0.60151968E+03  0.14867067E+05                                 9.150446                            7.595236       0.256673       2.121768                    0.997150      28.320659      75.402817       0.689075       0.359637      -1.138857       0.027385       0.001019      -0.003035       0.027571       0.052697      -0.052784       0.031241      -0.006510      -0.004068      -0.092131       0.032464       0.059667             10.619866      11.017841       3.885203      -2.499262      12.054422      -3.919468       8.787334           0.000001
          260              O       8.584756      15.003893       9.949706      -0.564698      39.893570 0.56999733E+03  0.13898725E+05                                 9.311775                            7.375120       0.176048       2.100286                    0.997355      27.944066      73.882606       0.701952       0.357846      -1.140355      -0.029511      -0.006266       0.015161       0.033764       0.042668       0.059645      -0.035452      -0.021536      -0.038573      -0.095371       0.040398       0.054973             11.391122      10.642621       4.552985       2.536944      13.681253       5.224642       9.849493           0.000000
          261              O      10.520785       8.481965      21.586762      -0.529197      37.983277 0.56104365E+03  0.13649814E+05                                 9.075088                            7.390556       0.147557       2.110887                    0.995881      27.292337      72.484872       0.689584       0.365081      -1.132714      -0.016648      -0.011644      -0.008114       0.021876      -0.039753       0.035320       0.035976       0.030045       0.049309      -0.077246       0.029948       0.047298             10.992279      12.449378      -3.296239       4.096198      10.438522      -3.635126      10.088936           0.000001
          262              O       8.174107       7.544222       1.490304      -0.548621      39.646739 0.58324376E+03  0.14336901E+05                                 9.325228                            7.539050       0.139340       2.089407                    0.997344      28.005048      74.909253       0.681846       0.365439      -1.131754       0.022047       0.003729       0.009508       0.024298       0.025010       0.056345      -0.034584      -0.076700       0.008342      -0.091463       0.031633       0.059830             11.051897       9.855035       2.786309       2.741000      11.003930       5.357950      12.296728           0.000001
          263              O       6.438778      14.976990      13.193043      -0.542389      32.580868 0.48076368E+03  0.11229443E+05                                 8.063912                            6.707917       0.377877       2.172658                    0.998243      27.114111      70.062993       0.747144       0.350974      -1.146399       0.027396      -0.000742      -0.016095       0.031783      -0.029500       0.049888       0.035989       0.008276      -0.089388      -0.083565       0.031788       0.051777              9.578072      10.950702      -2.482916       3.757802       7.678282      -3.493996      10.105231          -0.000001
          264              O       8.618960      15.361311      12.742327      -0.577836      39.736864 0.57682918E+03  0.14105084E+05                                 9.307134                            7.419704       0.291359       2.129764                    0.998203      28.196925      74.618707       0.699875       0.357896      -1.140492      -0.017795      -0.011246       0.010526       0.023536       0.039105      -0.059069       0.037662      -0.071313       0.020805      -0.101088       0.041592       0.059497             11.711701       8.851790       2.441013      -3.167723      10.896962      -6.665152      15.386352           0.000000
          265              O      11.175283      10.926247       6.749402      -0.526924      24.311240 0.41858790E+03  0.94261594E+04                                 6.489145                            6.241451       0.636484       2.244527                    0.999161      26.995142      68.059481       0.779367       0.348992      -1.150252       0.046264      -0.034210       0.037942       0.068922      -0.066602       0.068489      -0.059025       0.025503      -0.003915      -0.067697      -0.062780       0.130477              6.393706       7.521108      -1.602178       1.458738       5.821189      -0.461701       5.838822          -0.000005
          266              O       5.712681      12.159917      18.175822      -0.513589      24.638037 0.39775079E+03  0.88378749E+04                                 6.602448                            6.125658       1.004694       2.396372                    0.999105      25.782503      64.439025       0.779190       0.353774      -1.147051      -0.035899       0.014109       0.015238       0.041473      -0.022963      -0.040885       0.033994       0.005861      -0.002547      -0.043239      -0.022667       0.065906              6.802608       8.515075      -0.779072      -2.138481       5.262590       0.472816       6.630158           0.000000
          267              O       6.274181      10.305568      16.624366      -0.531604      24.738260 0.39746914E+03  0.88204514E+04                                 6.587411                            6.066703       0.898620       2.347074                    0.999405      26.225472      65.272330       0.794850       0.347243      -1.153661      -0.009019      -0.035245      -0.026821       0.045198       0.026715       0.006977       0.060477      -0.064533      -0.031791      -0.055268      -0.029411       0.084680              6.864677       6.891389       2.513469       1.030496       7.882854       1.412405       5.819787          -0.000002
          268              O      10.491485      12.805576       5.136793      -0.508759      26.864688 0.43825208E+03  0.99652551E+04                                 7.024110                            6.440478       0.773993       2.313255                    0.999257      26.201469      65.997604       0.758924       0.354931      -1.147437       0.024512       0.040119      -0.025562       0.053514       0.023951      -0.022765      -0.068756      -0.096812      -0.009337      -0.057508      -0.046673       0.104182              7.196412       6.544453       2.717128      -1.413952       8.813799      -1.455070       6.230983           0.000001
          269              O       8.387416       4.825150       0.921814      -0.557770      35.284923 0.52133103E+03  0.12439174E+05                                 8.566882                            7.033492       0.249742       2.124979                    0.997503      27.728878      72.667551       0.721387       0.355844      -1.141258       0.031503       0.007938      -0.008675       0.033626      -0.062481       0.035869       0.033183       0.035075       0.075114      -0.096533       0.039295       0.057237             10.200490      10.279850      -2.746185       4.015982       9.520191      -4.015348      10.801430          -0.000001
          270              O       8.401970      17.786377       9.560143      -0.560843      37.686790 0.58504347E+03  0.14320762E+05                                 8.903117                            7.457413       0.478021       2.210772                    0.996181      27.573293      72.412413       0.701954       0.356467      -1.144491      -0.016831      -0.007841       0.005391       0.019335      -0.016838       0.041298       0.037992       0.058628      -0.079008      -0.075009       0.013170       0.061839             10.519999      13.527631      -1.793051       3.362567       8.316945      -2.430331       9.715422           0.000001
          271              O       6.368753      17.740258      12.597374      -0.579027      39.022035 0.60151989E+03  0.14867073E+05                                 9.150448                            7.595238       0.256673       2.121768                    0.997150      28.320659      75.402817       0.689075       0.359637      -1.138857       0.027385       0.001019       0.003035       0.027571       0.052697       0.052784      -0.031241      -0.006510      -0.004068      -0.092131       0.032464       0.059667             10.619868      11.017838       3.885205       2.499263      12.054428       3.919471       8.787338           0.000001
          272              O      10.517537       5.395867       1.374794      -0.564698      39.893565 0.56999718E+03  0.13898720E+05                                 9.311775                            7.375120       0.176048       2.100286                    0.997355      27.944066      73.882608       0.701952       0.357846      -1.140355      -0.029511      -0.006266      -0.015161       0.033764       0.042668      -0.059645       0.035452      -0.021536      -0.038573      -0.095371       0.040398       0.054973             11.391121      10.642622       4.552985      -2.536944      13.681249      -5.224641       9.849492           0.000000
          273              O       8.588004      18.089990      12.386738      -0.529197      37.983285 0.56104374E+03  0.13649817E+05                                 9.075090                            7.390557       0.147557       2.110887                    0.995881      27.292337      72.484871       0.689584       0.365081      -1.132714      -0.016648      -0.011644       0.008114       0.021876      -0.039753      -0.035320      -0.035976       0.030045       0.049309      -0.077246       0.029948       0.047298             10.992281      12.449376      -3.296243      -4.096199      10.438527       3.635131      10.088940           0.000001
          274              O       6.241326      17.152247       9.834196      -0.548621      39.646734 0.58324366E+03  0.14336898E+05                                 9.325227                            7.539049       0.139340       2.089407                    0.997344      28.005046      74.909244       0.681846       0.365439      -1.131754       0.022047       0.003729      -0.009508       0.024298       0.025010      -0.056345       0.034584      -0.076700       0.008342      -0.091463       0.031633       0.059830             11.051896       9.855033       2.786310      -2.741000      11.003931      -5.357949      12.296724           0.000001
          275              O       8.371559       5.368965      20.780458      -0.542389      32.580878 0.48076373E+03  0.11229445E+05                                 8.063913                            6.707917       0.377877       2.172658                    0.998243      27.114112      70.062994       0.747144       0.350974      -1.146399       0.027396      -0.000742       0.016095       0.031783      -0.029500      -0.049888      -0.035989       0.008276      -0.089388      -0.083565       0.031788       0.051777              9.578076      10.950703      -2.482920      -3.757809       7.678286       3.493999      10.105238          -0.000001
          276              O      10.551741       5.753286      21.231173      -0.577836      39.736869 0.57682938E+03  0.14105090E+05                                 9.307135                            7.419705       0.291359       2.129764                    0.998203      28.196926      74.618710       0.699875       0.357896      -1.140492      -0.017795      -0.011246      -0.010526       0.023536       0.039105       0.059069      -0.037662      -0.071313       0.020805      -0.101088       0.041592       0.059497             11.711703       8.851788       2.441013       3.167721      10.896968       6.665155      15.386354           0.000000
          277              O      13.108064       1.318221       4.575098      -0.526924      24.311238 0.41858786E+03  0.94261583E+04                                 6.489145                            6.241451       0.636484       2.244527                    0.999161      26.995142      68.059480       0.779367       0.348992      -1.150252       0.046264      -0.034210      -0.037942       0.068922      -0.066602      -0.068489       0.059025       0.025502      -0.003915      -0.067697      -0.062780       0.130477              6.393706       7.521107      -1.602178      -1.458737       5.821188       0.461701       5.838822          -0.000005
          278              O       7.645462       2.551892      15.797678      -0.513589      24.638032 0.39775070E+03  0.88378723E+04                                 6.602447                            6.125657       1.004694       2.396372                    0.999105      25.782502      64.439019       0.779190       0.353774      -1.147051      -0.035899       0.014109      -0.015238       0.041473      -0.022963       0.040885      -0.033994       0.005861      -0.002547      -0.043239      -0.022667       0.065906              6.802606       8.515072      -0.779072       2.138481       5.262589      -0.472816       6.630157           0.000000
          279              O       8.206962       0.697543      17.349134      -0.531604      24.738257 0.39746911E+03  0.88204507E+04                                 6.587410                            6.066703       0.898620       2.347074                    0.999405      26.225472      65.272329       0.794850       0.347243      -1.153662      -0.009019      -0.035245       0.026821       0.045198       0.026715      -0.006977      -0.060477      -0.064533      -0.031791      -0.055268      -0.029411       0.084680              6.864676       6.891388       2.513468      -1.030496       7.882853      -1.412405       5.819787          -0.000002
          280              O      12.424266       3.197551       6.187707      -0.508759      26.864692 0.43825227E+03  0.99652603E+04                                 7.024111                            6.440480       0.773993       2.313255                    0.999257      26.201469      65.997604       0.758924       0.354931      -1.147437       0.024512       0.040119       0.025562       0.053514       0.023951       0.022765       0.068756      -0.096812      -0.009337      -0.057508      -0.046673       0.104182              7.196412       6.544453       2.717127       1.413952       8.813801       1.455069       6.230983           0.000001
          281              O       1.708022      14.390901      21.727186      -0.557770      35.284917 0.52133095E+03  0.12439171E+05                                 8.566881                            7.033491       0.249742       2.124979                    0.997503      27.728877      72.667545       0.721387       0.355844      -1.141258      -0.031503      -0.007938       0.008675       0.033626      -0.062481       0.035869       0.033183       0.035075       0.075114      -0.096533       0.039295       0.057237             10.200489      10.279849      -2.746185       4.015981       9.520190      -4.015347      10.801428          -0.000001
          282              O       1.693468       1.429674      13.088857      -0.560843      37.686788 0.58504347E+03  0.14320762E+05                                 8.903117                            7.457413       0.478021       2.210772                    0.996181      27.573293      72.412413       0.701954       0.356467      -1.144491       0.016831       0.007841      -0.005391       0.019335      -0.016838       0.041298       0.037992       0.058628      -0.079008      -0.075009       0.013170       0.061839             10.520000      13.527631      -1.793051       3.362567       8.316945      -2.430331       9.715422           0.000001
          283              O       3.726685       1.475793      10.051626      -0.579027      39.022035 0.60151988E+03  0.14867073E+05                                 9.150447                            7.595238       0.256673       2.121768                    0.997150      28.320659      75.402816       0.689075       0.359637      -1.138857      -0.027385      -0.001019      -0.003035       0.027571       0.052697       0.052784      -0.031241      -0.006510      -0.004068      -0.092131       0.032464       0.059667             10.619868      11.017838       3.885204       2.499262      12.054428       3.919471       8.787337           0.000001
          284              O      -0.422099      13.820184      21.274206      -0.564698      39.893565 0.56999718E+03  0.13898720E+05                                 9.311775                            7.375120       0.176048       2.100286                    0.997355      27.944066      73.882608       0.701952       0.357846      -1.140355       0.029511       0.006266       0.015161       0.033764       0.042668      -0.059645       0.035452      -0.021536      -0.038573      -0.095371       0.040398       0.054973             11.391121      10.642623       4.552985      -2.536944      13.681250      -5.224642       9.849492           0.000000
          285              O       1.507434       1.126061      10.262262      -0.529197      37.983286 0.56104374E+03  0.13649817E+05                                 9.075090                            7.390557       0.147557       2.110887                    0.995881      27.292337      72.484871       0.689584       0.365081      -1.132714       0.016648       0.011644      -0.008114       0.021876      -0.039753      -0.035320      -0.035976       0.030045       0.049309      -0.077246       0.029948       0.047298             10.992282      12.449376      -3.296244      -4.096199      10.438528       3.635131      10.088940           0.000001
          286              O       3.854112       2.063804      12.814804      -0.548621      39.646740 0.58324375E+03  0.14336901E+05                                 9.325228                            7.539050       0.139340       2.089407                    0.997344      28.005048      74.909252       0.681846       0.365439      -1.131754      -0.022047      -0.003729       0.009508       0.024298       0.025010      -0.056345       0.034584      -0.076700       0.008342      -0.091463       0.031633       0.059830             11.051898       9.855034       2.786309      -2.740999      11.003933      -5.357951      12.296727           0.000001
          287              O       1.723879      13.847086       1.868543      -0.542389      32.580869 0.48076364E+03  0.11229442E+05                                 8.063912                            6.707917       0.377877       2.172658                    0.998243      27.114110      70.062988       0.747144       0.350974      -1.146399      -0.027396       0.000742      -0.016095       0.031783      -0.029500      -0.049888      -0.035989       0.008276      -0.089388      -0.083565       0.031788       0.051777              9.578073      10.950703      -2.482919      -3.757804       7.678284       3.493997      10.105231          -0.000001
          288              O      -0.456303      13.462765       1.417827      -0.577836      39.736872 0.57682935E+03  0.14105089E+05                                 9.307135                            7.419705       0.291359       2.129764                    0.998203      28.196925      74.618707       0.699875       0.357896      -1.140492       0.017795       0.011246       0.010526       0.023536       0.039105       0.059069      -0.037662      -0.071313       0.020805      -0.101088       0.041592       0.059497             11.711704       8.851789       2.441013       3.167722      10.896968       6.665156      15.386356           0.000000
          289              O      -3.012626      17.897830      18.073902      -0.526924      24.311232 0.41858771E+03  0.94261541E+04                                 6.489143                            6.241450       0.636484       2.244527                    0.999161      26.995140      68.059470       0.779368       0.348992      -1.150252      -0.046264       0.034210       0.037942       0.068922      -0.066602      -0.068489       0.059025       0.025502      -0.003915      -0.067698      -0.062780       0.130477              6.393704       7.521105      -1.602177      -1.458737       5.821187       0.461701       5.838820          -0.000005
          290              O       2.449976      16.664159       6.851323      -0.513589      24.638040 0.39775090E+03  0.88378777E+04                                 6.602448                            6.125659       1.004694       2.396372                    0.999105      25.782503      64.439024       0.779190       0.353774      -1.147051       0.035899      -0.014109       0.015238       0.041473      -0.022963       0.040885      -0.033994       0.005861      -0.002547      -0.043239      -0.022667       0.065906              6.802608       8.515072      -0.779071       2.138482       5.262590      -0.472817       6.630161           0.000000
          291              O       1.888476      18.518508       5.299866      -0.531604      24.738258 0.39746914E+03  0.88204514E+04                                 6.587410                            6.066703       0.898619       2.347074                    0.999405      26.225473      65.272332       0.794850       0.347243      -1.153662       0.009019       0.035245      -0.026821       0.045198       0.026715      -0.006978      -0.060477      -0.064533      -0.031791      -0.055268      -0.029411       0.084680              6.864676       6.891388       2.513468      -1.030496       7.882853      -1.412405       5.819787          -0.000003
          292              O      -2.328828      16.018500      16.461293      -0.508759      26.864691 0.43825226E+03  0.99652600E+04                                 7.024111                            6.440479       0.773993       2.313255                    0.999257      26.201469      65.997603       0.758924       0.354931      -1.147437      -0.024512      -0.040119      -0.025562       0.053514       0.023951       0.022765       0.068756      -0.096812      -0.009337      -0.057508      -0.046673       0.104182              7.196412       6.544453       2.717127       1.413952       8.813801       1.455069       6.230983           0.000001
          293              O       3.640803       4.782875      12.246314      -0.557770      35.284919 0.52133089E+03  0.12439169E+05                                 8.566881                            7.033491       0.249742       2.124979                    0.997503      27.728876      72.667542       0.721387       0.355844      -1.141258      -0.031503      -0.007938      -0.008675       0.033626      -0.062481      -0.035869      -0.033183       0.035075       0.075114      -0.096532       0.039295       0.057237             10.200491      10.279848      -2.746189      -4.015982       9.520194       4.015350      10.801429          -0.000001
          294              O      -0.239313      11.037700      20.884643      -0.560843      37.686792 0.58504344E+03  0.14320761E+05                                 8.903117                            7.457413       0.478021       2.210772                    0.996181      27.573294      72.412415       0.701954       0.356467      -1.144491       0.016831       0.007841       0.005391       0.019335      -0.016838      -0.041298      -0.037992       0.058628      -0.079008      -0.075009       0.013170       0.061839             10.520000      13.527632      -1.793055      -3.362568       8.316945       2.430333       9.715423           0.000001
          295              O       1.793904      11.083818       1.272874      -0.579027      39.022026 0.60151968E+03  0.14867067E+05                                 9.150446                            7.595236       0.256673       2.121768                    0.997150      28.320659      75.402817       0.689075       0.359637      -1.138857      -0.027385      -0.001019       0.003035       0.027571       0.052697      -0.052784       0.031241      -0.006510      -0.004068      -0.092131       0.032464       0.059667             10.619866      11.017841       3.885203      -2.499262      12.054421      -3.919468       8.787335           0.000001
          296              O       1.510682       4.212158      12.699294      -0.564698      39.893569 0.56999734E+03  0.13898725E+05                                 9.311775                            7.375121       0.176048       2.100286                    0.997355      27.944066      73.882607       0.701952       0.357846      -1.140355       0.029511       0.006266      -0.015161       0.033764       0.042668       0.059645      -0.035452      -0.021536      -0.038573      -0.095371       0.040398       0.054973             11.391122      10.642620       4.552984       2.536944      13.681253       5.224642       9.849493           0.000000
          297              O      -0.425347      10.734086       1.062238      -0.529197      37.983276 0.56104364E+03  0.13649814E+05                                 9.075088                            7.390556       0.147557       2.110887                    0.995881      27.292337      72.484871       0.689584       0.365081      -1.132714       0.016648       0.011644       0.008114       0.021876      -0.039753       0.035320       0.035976       0.030045       0.049309      -0.077246       0.029948       0.047298             10.992278      12.449377      -3.296239       4.096198      10.438521      -3.635126      10.088936           0.000001
          298              O       1.921331      11.671829      21.158696      -0.548621      39.646731 0.58324366E+03  0.14336898E+05                                 9.325226                            7.539049       0.139340       2.089407                    0.997344      28.005046      74.909244       0.681846       0.365439      -1.131754      -0.022047      -0.003729      -0.009508       0.024298       0.025010       0.056345      -0.034584      -0.076700       0.008342      -0.091463       0.031633       0.059830             11.051895       9.855034       2.786309       2.741000      11.003928       5.357948      12.296724           0.000001
          299              O       3.656660       4.239061       9.455958      -0.542389      32.580869 0.48076363E+03  0.11229442E+05                                 8.063912                            6.707916       0.377877       2.172658                    0.998243      27.114111      70.062989       0.747145       0.350974      -1.146399      -0.027396       0.000742       0.016095       0.031783      -0.029500       0.049888       0.035989       0.008276      -0.089388      -0.083565       0.031788       0.051777              9.578072      10.950700      -2.482916       3.757806       7.678281      -3.493996      10.105234          -0.000001
          300              O       1.476478       3.854740       9.906673      -0.577836      39.736858 0.57682917E+03  0.14105083E+05                                 9.307133                            7.419703       0.291359       2.129764                    0.998203      28.196925      74.618707       0.699875       0.357896      -1.140492       0.017795       0.011246      -0.010526       0.023536       0.039105      -0.059069       0.037662      -0.071313       0.020805      -0.101088       0.041592       0.059497             11.711700       8.851789       2.441012      -3.167722      10.896961      -6.665151      15.386349           0.000000
          301              O      -1.079845       8.289804      15.899598      -0.526924      24.311233 0.41858775E+03  0.94261550E+04                                 6.489144                            6.241450       0.636484       2.244527                    0.999161      26.995140      68.059471       0.779367       0.348992      -1.150252      -0.046264       0.034210      -0.037942       0.068922      -0.066602       0.068489      -0.059025       0.025503      -0.003915      -0.067698      -0.062780       0.130477              6.393705       7.521106      -1.602178       1.458737       5.821187      -0.461701       5.838821          -0.000005
          302              O       4.382757       7.056134       4.473178      -0.513589      24.638033 0.39775070E+03  0.88378724E+04                                 6.602447                            6.125657       1.004694       2.396372                    0.999105      25.782502      64.439019       0.779190       0.353774      -1.147051       0.035899      -0.014109      -0.015238       0.041473      -0.022963      -0.040885       0.033994       0.005861      -0.002547      -0.043239      -0.022667       0.065906              6.802607       8.515074      -0.779072      -2.138481       5.262589       0.472816       6.630157           0.000000
          303              O       3.821257       8.910483       6.024634      -0.531604      24.738257 0.39746909E+03  0.88204500E+04                                 6.587410                            6.066703       0.898620       2.347074                    0.999405      26.225472      65.272328       0.794850       0.347243      -1.153662       0.009019       0.035245       0.026821       0.045198       0.026715       0.006978       0.060477      -0.064533      -0.031791      -0.055268      -0.029411       0.084680              6.864676       6.891388       2.513468       1.030496       7.882853       1.412405       5.819787          -0.000003
          304              O      -0.396047       6.410475      17.512207      -0.508759      26.864689 0.43825210E+03  0.99652558E+04                                 7.024111                            6.440478       0.773993       2.313255                    0.999257      26.201469      65.997605       0.758924       0.354931      -1.147437      -0.024512      -0.040119       0.025562       0.053514       0.023951      -0.022765      -0.068756      -0.096812      -0.009337      -0.057508      -0.046673       0.104182              7.196412       6.544453       2.717128      -1.413953       8.813800      -1.455070       6.230984           0.000001

******************************************************
Auxiliary information for the entire system
The total spin magnetic moment of the unit cell is   -0.000040
The total net atomic charge of the unit cell is   -0.000002
Accuracy of reproducing the electrostatic potential in the unit cell:
  The inner radius (bohr) =    5.0000
  The outer radius (bohr) =   12.0000
  Valid grid points have density less than (e/(bohr^3)) =    0.0001
  The number of valid grid points were=       442018
  The rms potential error without charges in kcal/mol is=      4.18616
  The rms potential error with partial charges in kcal/mol is=      0.68379
  The RRMSE value at monopole order=      0.16334
  The rms potential error with partial charges and cloud penetration in kcal/mol is=      0.68876
  The RRMSE value at monopole order with cloud penetration is=      0.16453
  The rms potential error with partial charges and atomic dipoles in kcal/mol is=      0.34739
  The RRMSE value at dipole order=      0.08299
  The rms potential error with partial charges, atomic dipoles and cloud penetration in kcal/mol is=      0.33115
  The RRMSE value at dipole order with cloud penetration=      0.07911

******************************************************
The electron densities and ab initio electrostatic potential were computed in VASP using the PBE functional and
projector augmented wave method. See the main text of the journal article for a description of computational details.
The atomic charges, dipoles, and quadrupoles were computed with the DDEC6 method as described in
(a) T. A. Manz and N. Gabaldon Limas, RSC Adv. 6 (2016) 47771-47801 DOI: 10.1039/c6ra04656h
(b) N. Gabaldon Limas and T. A. Manz, RSC Adv. 8 (2018) 2678-2707 DOI: 10.1039/c7ra11829e.
For each atom in the material, the electron cloud parameters were fit to the spherically averaged atom-in-material
electron density using radial positions for which this density was between 10^-4 and 10^-2 electrons per cubic bohr.
The polarizabilities, dispersion coefficients, and quantum Drude oscillator (QDO) parameters were fit using the MCLF method.
The magnetic structure of the system was optimized in VASP from the default ferromagnetic initial guess using spin polarization.
The atomic spin moments (ASMs) were computed on this optimized magnetic structure using the DDEC6 partition as inputs
to the method of T. A. Manz and D. S. Sholl, J. Chem. Theory Comput. 7 (2011) 4146-4164 DOI: 10.1021/ct200539n.
The RMSE and RRMSE were computed using a uniform grid with Ewald summation.
