# Supplementary material for: A collection of forcefield precursors for metal–organic frameworks
Source: RSC Adv. 2019 Nov 13;9(63):36492–507. doi: 10.1039/c9ra07327b (PMC9075174; doi:10.1039/c9ra07327b)
Supplement: RA-009-C9RA07327B-s3899 [file RA-009-C9RA07327B-s3899.xyz]

  304
jmolscript: load "" {1 1 1} spacegroup "x,y,z" unitcell [{     13.896300     0.000000     0.000000 }, {     -4.278005    18.380725     0.000000 }, {      0.000000     0.000000    23.221000 }]
Zn     7.799699     5.974287    22.987397     0.849566
Zn    10.664313     6.608238     0.210847     0.850474
Zn     5.660697    15.164650    11.844335     0.849649
Zn     8.525310    15.798601    11.399653     0.850474
Zn     3.957598     3.216075    11.376897     0.849566
Zn     1.092985     2.582124    11.821347     0.850474
Zn     1.818596    12.406438     0.233835     0.849649
Zn    -1.046018    11.772487    23.010153     0.850474
H     10.316897     9.151763     3.882551     0.131590
H      6.464950     8.267650     2.960678     0.116440
H      5.688522     9.585548     4.734762     0.121871
H      5.278006    10.806028     6.871094     0.131559
H      9.263030    12.634910     8.598736     0.127997
H      5.226319    12.162526     8.775216     0.124479
H      8.080935     3.354482    19.347737     0.137289
H     11.852005     4.777150    19.907363     0.121971
H     12.598584     3.665117    17.998597     0.124194
H     13.071659     2.229582    16.017846     0.127470
H      9.175514    -0.011028    14.557245     0.127796
H     13.166017     0.707658    14.234473     0.114552
H      5.676394     5.565684     1.769440     0.110072
H      5.500014     6.484720    21.165942     0.103799
H      3.373754     5.756843     1.983073     0.131744
H      3.203564     6.756755    21.282047     0.127575
H      1.264072     4.951767     1.534908     0.137877
H      1.340996     7.934959    22.011186     0.121875
H     -1.049895     5.108003     1.541874     0.101346
H     -0.969757     8.041567    22.138901     0.103523
H      8.177895    18.342125     7.727949     0.131590
H      4.325947    17.458013     8.649823     0.116440
H      7.827524     0.395186     6.875738     0.121871
H      7.417008     1.615666     4.739406     0.131560
H     11.402033     3.444548     3.011764     0.127997
H      7.365321     2.972163     2.835284     0.124478
H      5.941932    12.544845    15.483763     0.137290
H      9.713002    13.967513    14.924137     0.121971
H     10.459582    12.855479    16.832903     0.124195
H     10.932657    11.419944    18.813654     0.127470
H      7.036512     9.179334    20.274255     0.127797
H     11.027015     9.898020    20.597027     0.114553
H      3.537391    14.756046     9.841060     0.110074
H      3.361011    15.675082    13.665559     0.103797
H      1.234751    14.947206     9.627427     0.131744
H      1.064561    15.947117    13.549454     0.127574
H     -0.874930    14.142130    10.075592     0.137877
H     -0.798006    17.125321    12.820314     0.121874
H     -3.188897    14.298366    10.068626     0.101346
H     -3.108760    17.231930    12.692599     0.103522
H      1.440400     0.038600    15.493051     0.131590
H      5.292348     0.922712    14.571177     0.116440
H      1.790771    17.985539    16.345262     0.121871
H      2.201287    16.765059    18.481594     0.131559
H     -1.783738    14.936177    20.209236     0.127997
H      2.252974    15.408562    20.385716     0.124479
H      3.676363     5.835880     7.737237     0.137289
H     -0.094707     4.413212     8.296863     0.121971
H     -0.841287     5.525246     6.388097     0.124194
H     -1.314362     6.960781     4.407346     0.127470
H      2.581783     9.201391     2.946745     0.127796
H     -1.408720     8.482705     2.623973     0.114552
H      6.080904     3.624679    13.379940     0.110072
H      6.257284     2.705643     9.555442     0.103799
H      8.383544     3.433519    13.593573     0.131744
H      8.553734     2.433608     9.671547     0.127575
H     10.493225     4.238595    13.145408     0.137877
H     10.416301     1.255404    10.400686     0.121875
H     12.807192     4.082359    13.152374     0.101346
H     12.727055     1.148795    10.528401     0.103523
H     -0.698602     9.228962    19.338449     0.131590
H      3.153345    10.113075    20.260323     0.116440
H      3.929773     8.795177    18.486238     0.121871
H      4.340289     7.574697    16.349906     0.131560
H      0.355265     5.745815    14.622264     0.127997
H      4.391976     6.218199    14.445784     0.124478
H      1.537360    15.026243     3.873263     0.137290
H     -2.233710    13.603575     3.313637     0.121971
H     -2.980289    14.715608     5.222403     0.124195
H     -3.453364    16.151143     7.203154     0.127470
H      4.720786     0.011028     8.663755     0.127797
H     -3.547722    17.673067     8.986527     0.114553
H      3.941901    12.815041    21.451560     0.110074
H      4.118281    11.896005     2.055059     0.103797
H      6.244541    12.623882    21.237927     0.131744
H      6.414731    11.623970     1.938953     0.127574
H      8.354223    13.428958    21.686092     0.137877
H      8.277299    10.445766     1.209814     0.121874
H     10.668190    13.272722    21.679126     0.101346
H     10.588052    10.339158     1.082099     0.103522
C      8.903137     7.769349     2.079208     0.587331
C      8.447957     8.580490     3.251637    -0.026349
C      9.386104     9.220507     4.060424    -0.106263
C      7.091277     8.713566     3.520304    -0.091644
C      8.913595     9.954449     5.124410    -0.116145
C      6.620816     9.479307     4.582897    -0.114767
C      7.553837    10.084033     5.414208     0.050962
C      7.299468    10.900505     6.612180     0.053669
C      8.464449    11.427481     7.165304    -0.116870
C      6.081916    11.171988     7.219409    -0.114643
C      8.457635    12.263987     8.259013    -0.108797
C      6.054175    11.987357     8.345395    -0.081624
C      7.225971    12.550727     8.852077    -0.015988
C      7.167842    13.519942     9.991996     0.609294
C      9.481318     4.862437    21.082578     0.600237
C      9.918560     4.149265    19.827947    -0.014117
C      8.992825     3.408154    19.088359    -0.099787
C     11.243411     4.246683    19.406719    -0.064817
C      9.459573     2.757476    17.967017    -0.119996
C     11.692661     3.589388    18.274927    -0.104285
C     10.793450     2.816111    17.551825     0.044314
C     11.070365     1.989346    16.358730     0.054812
C      9.936165     1.326537    15.895703    -0.128756
C     12.289299     1.772821    15.731763    -0.118826
C      9.964376     0.429741    14.851455    -0.105334
C     12.338420     0.867386    14.671957    -0.083525
C     11.200373     0.192446    14.241439    -0.021919
C      7.025479    17.510398    13.184652     0.587160
C      5.160385     5.801692     1.007791     0.113518
C      5.060255     6.345945    21.996789     0.106299
C      3.790495     5.919880     1.145260    -0.174914
C      3.691259     6.500895    22.056931    -0.177860
C      3.032472     6.279223     0.041333     0.112633
C      1.558178     6.397595     0.128180     0.108006
C      0.826231     5.578550     0.969941    -0.182059
C      0.867910     7.340526    22.580100    -0.173934
C     -0.551119     5.686996     0.976907     0.105967
C     -0.507328     7.395117    22.659052     0.117187
C      6.764135    16.959711     9.531292     0.587326
C      6.308954    17.770853     8.358863    -0.026345
C     11.525107     0.030144     7.550076    -0.106264
C      4.952274    17.903929     8.090196    -0.091645
C     11.052597     0.764087     6.486090    -0.116145
C      8.759818     0.288945     7.027603    -0.114768
C      9.692839     0.893671     6.196292     0.050958
C      9.438470     1.710143     4.998320     0.053672
C     10.603451     2.237118     4.445196    -0.116870
C      8.220919     1.981626     4.391091    -0.114642
C     10.596637     3.073625     3.351487    -0.108795
C      8.193177     2.796995     3.265105    -0.081625
C      9.364973     3.360364     2.758423    -0.015994
C      9.306845     4.329580     1.618504     0.609291
C      7.342315    14.052799    13.748922     0.600270
C      7.779558    13.339627    15.003553    -0.014123
C      6.853822    12.598517    15.743141    -0.099785
C      9.104408    13.437045    15.424781    -0.064816
C      7.320571    11.947839    16.864483    -0.119996
C      9.553659    12.779750    16.556573    -0.104284
C      8.654448    12.006473    17.279675     0.044318
C      8.931362    11.179708    18.472770     0.054808
C      7.797162    10.516899    18.935797    -0.128756
C     10.150297    10.963183    19.099737    -0.118825
C      7.825373     9.620104    19.980045    -0.105334
C     10.199417    10.057749    20.159543    -0.083525
C      9.061371     9.382809    20.590061    -0.021916
C      9.164481     8.320035    21.646848     0.587156
C      3.021382    14.992055    10.602709     0.113529
C      2.921253    15.536308    12.834711     0.106284
C      1.651492    15.110243    10.465240    -0.174915
C      1.552256    15.691257    12.774569    -0.177857
C      0.893470    15.469586    11.569167     0.112633
C     -0.580824    15.587958    11.482320     0.108007
C     -1.312772    14.768913    10.640559    -0.182059
C     -1.271093    16.530889    12.251400    -0.173935
C     -2.690122    14.877359    10.633593     0.105969
C     -2.646330    16.585480    12.172448     0.117185
C      2.854160     1.421014    13.689708     0.587331
C      3.309341     0.609872    14.862137    -0.026349
C      2.371193    -0.030144    15.670924    -0.106263
C      4.666021     0.476796    15.130804    -0.091644
C     -1.434302    17.616638    16.734910    -0.116145
C      0.858477    18.091780    16.193397    -0.114767
C     -0.074544    17.487054    17.024708     0.050962
C      0.179825    16.670582    18.222680     0.053669
C     -0.985156    16.143607    18.775804    -0.116870
C      1.397376    16.399099    18.829909    -0.114643
C     -0.978342    15.307100    19.869513    -0.108797
C      1.425118    15.583730    19.955895    -0.081624
C      0.253322    15.020361    20.462577    -0.015988
C      0.311450    14.051145    21.602496     0.609294
C      2.275980     4.327926     9.472078     0.600237
C      1.838737     5.041098     8.217447    -0.014117
C      2.764473     5.782208     7.477859    -0.099787
C      0.513887     4.943680     7.796219    -0.064817
C      2.297724     6.432886     6.356517    -0.119996
C      0.064636     5.600975     6.664427    -0.104285
C      0.963847     6.374252     5.941325     0.044314
C      0.686933     7.201017     4.748230     0.054812
C      1.821133     7.863826     4.285203    -0.128756
C     -0.532002     7.417542     4.121263    -0.118826
C      1.792922     8.760621     3.240955    -0.105334
C     -0.581122     8.322976     3.061457    -0.083525
C      0.556924     8.997916     2.630939    -0.021919
C      0.453814    10.060690     1.574152     0.587160
C      6.596913     3.388670    12.618291     0.113518
C      6.697042     2.844417    10.386289     0.106299
C      7.966803     3.270482    12.755760    -0.174914
C      8.066039     2.689468    10.446431    -0.177860
C      8.724825     2.911139    11.651833     0.112633
C     10.199119     2.792767    11.738680     0.108006
C     10.931067     3.611812    12.580441    -0.182059
C     10.889388     1.849836    10.969600    -0.173934
C     12.308417     3.503366    12.587407     0.105967
C     12.264625     1.795245    11.048552     0.117186
C      0.715158    10.611376    21.141792     0.587326
C      1.170338     9.800235    19.969363    -0.026345
C      0.232191     9.160218    19.160576    -0.106264
C      2.527018     9.667159    19.700696    -0.091645
C      0.704700     8.426276    18.096590    -0.116145
C      2.997479     8.901418    18.638103    -0.114768
C      2.064458     8.296692    17.806792     0.050958
C      2.318827     7.480220    16.608820     0.053673
C      1.153846     6.953244    16.055696    -0.116869
C      3.536379     7.208737    16.001591    -0.114642
C      1.160660     6.116738    14.961987    -0.108795
C      3.564120     6.393368    14.875605    -0.081625
C      2.392324     5.829998    14.368923    -0.015994
C      2.450453     4.860783    13.229004     0.609291
C      0.136977    13.518288     2.138422     0.600270
C     -0.300265    14.231460     3.393053    -0.014123
C      0.625470    14.972571     4.132641    -0.099785
C     -1.625116    14.134042     3.814281    -0.064816
C      0.158722    15.623249     5.253983    -0.119996
C     -2.074366    14.791337     4.946073    -0.104284
C     -1.175155    15.564614     5.669175     0.044318
C     -1.452070    16.391379     6.862270     0.054808
C     -0.317870    17.054188     7.325297    -0.128756
C     -2.671004    16.607904     7.489237    -0.118825
C     -0.346081    17.950984     8.369545    -0.105334
C     -2.720125    17.513339     8.549043    -0.083525
C     -1.582078    18.188279     8.979561    -0.021916
C      2.592816     0.870327    10.036348     0.587156
C      4.457910    12.579033    22.213209     0.113529
C      4.558040    12.034780     1.224211     0.106284
C      5.827800    12.460845    22.075740    -0.174915
C      5.927036    11.879830     1.164069    -0.177858
C      6.585823    12.101502    23.179667     0.112633
C      8.060117    11.983130    23.092820     0.108007
C      8.792064    12.802175    22.251059    -0.182059
C      8.750385    11.040199     0.640900    -0.173935
C     10.169414    12.693729    22.244093     0.105969
C     10.125623    10.985608     0.561948     0.117185
S      9.887797    10.867052     6.282209     1.000547
S      8.527634     1.691946    16.904191     0.997838
S     12.026799     1.676690     5.328291     1.000547
S      6.388632    10.882308    17.927309     0.997837
S     -2.408504    16.704035    17.892709     1.000547
S      3.229663     7.498417     5.293691     0.997838
S     -0.269502     7.513673    16.938791     1.000547
S      1.090661    16.688779     6.316809     0.997837
N      5.791658     6.006637    23.063097    -0.198731
N     -1.215267     6.574418     0.219206    -0.197205
N      3.652656    15.197000    11.768403    -0.198740
N     -3.354269    15.764780    11.391294    -0.197205
N      5.965639     3.183725    11.452597    -0.198731
N     12.972564     2.615945    11.829706    -0.197205
N      3.826637    12.374088     0.157903    -0.198740
N     10.833562    11.806307    23.001794    -0.197205
O      8.014565     7.151572     1.448294    -0.571171
O     10.133303     7.760710     1.812167    -0.540944
O      8.218090    14.157753    10.237674    -0.564358
O      6.072523    13.625080    10.596439    -0.550880
O      8.251004     4.856188    21.357979    -0.544521
O     10.382662     5.412204    21.758309    -0.574158
O      8.147526    17.364455    12.626187    -0.538019
O      5.989121    16.831414    12.967303    -0.560299
O     10.561007    11.936075     5.629931    -0.522046
O     10.675330     9.995806     7.096570    -0.520095
O      8.102624     0.520175    17.621720    -0.523202
O      7.524770     2.400523    16.165531    -0.526012
O      5.875562    16.341935    10.162206    -0.571163
O      7.994300    16.951072     9.798333    -0.540954
O     10.357093     4.967391     1.372826    -0.564349
O      8.211526     4.434718     1.014061    -0.550852
O      6.112002    14.046550    13.473521    -0.544596
O      8.243659    14.602567    13.073191    -0.574153
O     10.286529     8.174092    22.205313    -0.538025
O      8.128124     7.641051    21.864197    -0.560294
O     12.700010     2.745713     5.980569    -0.522045
O     12.814333     0.805443     4.513930    -0.520095
O      5.963621     9.710537    17.209780    -0.523202
O      5.385768    11.590885    18.665969    -0.526011
O      3.742733     2.038790    13.058794    -0.571171
O      1.623995     1.429653    13.422667    -0.540944
O     -0.738798    13.413334    21.848174    -0.564358
O      1.406769    13.946007    22.206939    -0.550880
O      3.506293     4.334175     9.747479    -0.544521
O      1.374636     3.778158    10.147809    -0.574158
O     -0.668234    10.206633     1.015687    -0.538019
O      1.490171    10.739674     1.356803    -0.560299
O     -3.081715    15.635012    17.240431    -0.522046
O     -3.196038    17.575282    18.707070    -0.520095
O      3.654674     8.670188     6.011220    -0.523202
O      4.232527     6.789840     4.555031    -0.526012
O      1.603730    11.229153    21.772706    -0.571163
O     -0.515008    10.620015    21.408833    -0.540954
O      1.400205     4.222972    12.983326    -0.564349
O      3.545772     4.755645    12.624561    -0.550852
O      1.367291    13.524537     1.863021    -0.544596
O     -0.764367    12.968521     1.462691    -0.574153
O      1.470769     1.016270    10.594813    -0.538025
O      3.629174     1.549311    10.253697    -0.560294
O     -0.942712     6.444650    17.591069    -0.522045
O     -1.057035     8.384919    16.124430    -0.520095
O      1.515671    17.860550     5.599280    -0.523202
O      2.093525    15.980202     7.055469    -0.526011

The following XYZ coordinates are in angstroms. Other properties are in atomic units.
The sperically averaged electron density of each atom fit to a function of the form exp(a - br)
eigen_1, eigen_2 and eigen_3 are the three eigenvalues of traceless quadrupole moment tensor
  atom number  atomic symbol              X              Y              Z     net charge C6 coefficient C8 coefficient C10 coefficient fluctuating dipole atomic polarizability isotropic forcefield polarizability              a              b squared Pearson coefficient          <r^3>          <r^4>         wp_QDO          m_QDO          q_QDO       dipole_x       dipole_y       dipole_z         dipole            Qxy            Qxz            Qyz     Q(x^2-y^2)  Q(3z^2 - R^2)        eigen_1        eigen_2        eigen_3 static polarizability      alpha(xx)      alpha(xy)      alpha(xz)      alpha(yy)      alpha(yz)      alpha(zz) atomic spin moment
            1             Zn       7.799699       5.974287      22.987397       0.849566     106.714194 0.20108133E+04  0.65168163E+05                                18.421205                           14.703045       0.246518       1.933856                    0.996621      47.184952     130.121784       0.468779       0.403157      -1.141324      -0.000585      -0.002887      -0.002113       0.003625      -0.013346      -0.004490      -0.008051      -0.137237       0.186686      -0.101187       0.036566       0.064621             23.443796      25.531048      -2.548229      -2.430939      21.174719       0.609052      23.625621           0.000002
            2             Zn      10.664313       6.608238       0.210847       0.850474     101.700111 0.19115771E+04  0.61256552E+05                                18.341309                           14.772884       0.289861       1.947667                    0.996722      47.067704     129.643759       0.446453       0.428124      -1.122776       0.000310      -0.001116      -0.004222       0.004378      -0.010024      -0.013926      -0.008885      -0.155046       0.163296      -0.106687       0.045052       0.061635             23.427362      24.956989      -1.059079      -0.301850      21.727636       0.068628      23.597461           0.000002
            3             Zn       5.660697      15.164650      11.844335       0.849649     106.699233 0.20104570E+04  0.65153193E+05                                18.419065                           14.701368       0.246831       1.933977                    0.996619      47.180983     130.103908       0.468828       0.403136      -1.141348      -0.000584      -0.002973       0.002264       0.003782      -0.013429       0.004508       0.007987      -0.137219       0.186867      -0.101225       0.036587       0.064638             23.441093      25.527950      -2.548077       2.433305      21.172376      -0.609511      23.622953           0.000002
            4             Zn       8.525310      15.798601      11.399653       0.850474     101.700646 0.19115969E+04  0.61257433E+05                                18.341524                           14.773088       0.289798       1.947647                    0.996723      47.068010     129.645487       0.446443       0.428132      -1.122769       0.000306      -0.001116       0.004219       0.004375      -0.010024       0.013925       0.008884      -0.155034       0.163292      -0.106680       0.045049       0.061631             23.427577      24.956875      -1.059174       0.301617      21.727999      -0.068560      23.597856           0.000002
            5             Zn       3.957598       3.216075      11.376897       0.849566     106.714173 0.20108135E+04  0.65168172E+05                                18.421203                           14.703046       0.246518       1.933856                    0.996621      47.184952     130.121784       0.468779       0.403157      -1.141324       0.000585       0.002887      -0.002113       0.003625      -0.013346       0.004490       0.008051      -0.137237       0.186686      -0.101187       0.036566       0.064621             23.443791      25.531037      -2.548230       2.430940      21.174724      -0.609049      23.625613           0.000002
            6             Zn       1.092985       2.582124      11.821347       0.850474     101.700118 0.19115775E+04  0.61256565E+05                                18.341311                           14.772886       0.289861       1.947667                    0.996722      47.067704     129.643760       0.446453       0.428124      -1.122776      -0.000310       0.001116      -0.004222       0.004378      -0.010024       0.013926       0.008885      -0.155046       0.163296      -0.106687       0.045052       0.061635             23.427364      24.956987      -1.059088       0.301848      21.727640      -0.068630      23.597464           0.000002
            7             Zn       1.818596      12.406438       0.233835       0.849649     106.699253 0.20104568E+04  0.65153185E+05                                18.419066                           14.701367       0.246831       1.933977                    0.996619      47.180983     130.103907       0.468828       0.403136      -1.141348       0.000584       0.002973       0.002264       0.003782      -0.013429      -0.004508      -0.007987      -0.137219       0.186867      -0.101225       0.036587       0.064638             23.441097      25.527960      -2.548075      -2.433304      21.172370       0.609515      23.622960           0.000002
            8             Zn      -1.046018      11.772487      23.010153       0.850474     101.700636 0.19115965E+04  0.61257418E+05                                18.341521                           14.773085       0.289798       1.947647                    0.996723      47.068009     129.645484       0.446443       0.428132      -1.122769      -0.000306       0.001116       0.004219       0.004375      -0.010024      -0.013925      -0.008884      -0.155034       0.163292      -0.106680       0.045049       0.061631             23.427574      24.956877      -1.059166      -0.301619      21.727995       0.068558      23.597851           0.000002
            9              H      10.316897       9.151763       3.882551       0.131590       0.994926 0.70322162E+01  0.67489506E+02                                 1.708626                            1.596829      -1.031300       2.403076                    0.997235       3.506675      10.014500       0.469360       1.359740      -0.691613       0.041089      -0.002194      -0.006282       0.041625       0.002272      -0.000435       0.001909       0.018823      -0.023128      -0.008932      -0.004606       0.013538              1.777587       2.348249      -0.167563      -0.226518       1.432366       0.130932       1.552148           0.000001
           10              H       6.464950       8.267650       2.960678       0.116440       1.147380 0.84272890E+01  0.83977134E+02                                 1.818764                            1.701328      -1.202871       2.305658                    0.995642       3.635398      10.318255       0.477214       1.288010      -0.706427      -0.028099      -0.021966      -0.020068       0.040924       0.002357       0.006959       0.005472       0.015653      -0.008217      -0.010668      -0.002756       0.013425              1.896169       2.031463       0.333069       0.307660       1.743262       0.389172       1.913782           0.000001
           11              H       5.688522       9.585548       4.734762       0.121871       1.162171 0.83334611E+01  0.82649934E+02                                 1.819822                            1.681580      -1.147565       2.333585                    0.996210       3.582876      10.081212       0.485342       1.272450      -0.709949      -0.036799       0.003041       0.005413       0.037319      -0.005316       0.004399       0.011478       0.013055       0.000967      -0.017200       0.008180       0.009020              1.893786       2.581619       0.046662      -0.185218       1.493341       0.099005       1.606397           0.000000
           12              H       5.278006      10.806028       6.871094       0.131559       1.111609 0.77700369E+01  0.74942120E+02                                 1.707937                            1.580670      -0.877187       2.474082                    0.998859       3.267001       8.762530       0.526639       1.205842      -0.727074      -0.035844      -0.016217      -0.011592       0.041014       0.001481      -0.002835       0.010537       0.024869      -0.004028      -0.018548       0.004892       0.013656              1.769007       2.045533       0.378423       0.284813       1.635223       0.314773       1.626266          -0.000001
           13              H       9.263030      12.634910       8.598736       0.127997       1.123809 0.81217439E+01  0.79711983E+02                                 1.763351                            1.648651      -1.006404       2.409662                    0.997952       3.404890       9.405902       0.497270       1.254987      -0.715281       0.035489       0.014027       0.014510       0.040826       0.004968       0.004079       0.002132       0.023434      -0.013868      -0.010721      -0.005269       0.015990              1.823511       2.019019       0.357823       0.291418       1.729183       0.373872       1.722330          -0.000000
           14              H       5.226319      12.162526       8.775216       0.124479       1.161012 0.83265482E+01  0.80966201E+02                                 1.702151                            1.593922      -0.933868       2.438904                    0.998745       3.208953       8.387424       0.550512       1.144196      -0.743448      -0.037608       0.003429       0.018013       0.041840       0.003127      -0.003644       0.004288       0.027243      -0.023767      -0.013879      -0.004445       0.018323              1.750704       2.032723      -0.179545      -0.384485       1.524342       0.264961       1.695048          -0.000003
           15              H       8.080935       3.354482      19.347737       0.137289       1.228709 0.92507779E+01  0.92984466E+02                                 1.820479                            1.724529      -1.019486       2.409835                    0.997803       3.319150       9.019327       0.505452       1.205574      -0.728806      -0.041123      -0.003180       0.011863       0.042917       0.005617      -0.001321       0.000104       0.025026      -0.020875      -0.010281      -0.006981       0.017262              1.841680       2.257606       0.029186      -0.283734       1.541989       0.192739       1.725444          -0.000001
           16              H      11.852005       4.777150      19.907363       0.121971       1.166281 0.83988383E+01  0.82728286E+02                                 1.774857                            1.651437      -1.007088       2.404945                    0.997813       3.380554       9.210108       0.510664       1.217688      -0.724160       0.029181       0.024895       0.018990       0.042801       0.007511       0.004829       0.007365       0.017080      -0.018893      -0.013356      -0.003464       0.016820              1.859677       1.798412       0.371728       0.265927       1.837137       0.495502       1.943482           0.000000
           17              H      12.598584       3.665117      17.998597       0.124194       1.201751 0.88347690E+01  0.87666190E+02                                 1.780991                            1.675376      -0.879687       2.467845                    0.998687       3.295991       8.858855       0.518094       1.191408      -0.731973       0.037579       0.007477      -0.008274       0.039199       0.003894      -0.002118       0.010838       0.024004      -0.006865      -0.018836       0.005059       0.013776              1.805412       2.234991       0.106509      -0.299623       1.550313       0.122358       1.630932           0.000000
           18              H      13.071659       2.229582      16.017846       0.127470       1.067940 0.77232724E+01  0.74525356E+02                                 1.682902                            1.594914      -0.761254       2.526899                    0.999739       3.225685       8.709551       0.513924       1.235107      -0.721306       0.034215       0.017788       0.010753       0.040034       0.006857      -0.001915       0.010925       0.017295      -0.013175      -0.017828       0.004341       0.013487              1.714817       2.005322       0.276319       0.138780       1.599168       0.220327       1.539961           0.000001
           19              H       9.175514      -0.011028      14.557245       0.127796       1.092235 0.80790244E+01  0.79695288E+02                                 1.770681                            1.676886      -1.057467       2.384100                    0.997581       3.500777       9.899566       0.475722       1.305207      -0.703792      -0.033587      -0.020055      -0.011316       0.040722       0.006573       0.002094       0.002074       0.022305      -0.017672      -0.010484      -0.005706       0.016190              1.822698       2.143611       0.337484       0.192108       1.697735       0.257274       1.626748           0.000001
           20              H      13.166017       0.707658      14.234473       0.114552       1.072583 0.75682716E+01  0.74262803E+02                                 1.803987                            1.658388      -1.367563       2.223290                    0.993429       3.871636      11.320036       0.458063       1.362720      -0.688607       0.035846      -0.007015      -0.017951       0.040699       0.000064      -0.004983       0.004431       0.008820      -0.007671      -0.008231      -0.000128       0.008359              1.928262       2.462051      -0.189852      -0.434287       1.551806       0.164564       1.770928           0.000001
           21              H       5.676394       5.565684       1.769440       0.110072       1.198257 0.85342988E+01  0.84720518E+02                                 1.837267                            1.686720      -0.999499       2.413989                    0.997464       3.445615       9.541624       0.493556       1.250113      -0.716691       0.024833      -0.012058       0.044727       0.052560      -0.001388       0.003751      -0.009062       0.016623       0.047999      -0.018688      -0.000519       0.019206              1.928261       2.156976      -0.199271       0.523946       1.533131      -0.213374       2.094676          -0.000000
           22              H       5.500014       6.484720      21.165942       0.103799       1.254012 0.90375302E+01  0.90084542E+02                                 1.830917                            1.690731      -0.833046       2.487464                    0.999025       3.314502       8.895251       0.518054       1.186125      -0.733631       0.021935       0.006540      -0.046899       0.052187      -0.003351      -0.003191      -0.007079       0.020052       0.048462      -0.020203       0.002250       0.017953              1.900491       1.999595       0.063170      -0.496579       1.447486      -0.124682       2.254393           0.000000
           23              H       3.373754       5.756843       1.983073       0.131744       1.215941 0.90884580E+01  0.91532266E+02                                 1.835848                            1.728828      -1.251339       2.295369                    0.994704       3.497356       9.713457       0.493148       1.233231      -0.720072      -0.014531      -0.007612       0.034668       0.038353      -0.001650      -0.003088      -0.011140       0.014120       0.017912      -0.016169       0.003977       0.012192              1.876038       1.954295       0.046272      -0.386934       1.427403      -0.100932       2.246416          -0.000000
           24              H       3.203564       6.756755      21.282047       0.127575       1.159868 0.85167618E+01  0.84207241E+02                                 1.763474                            1.660961      -1.093566       2.364669                    0.996896       3.417996       9.338584       0.509983       1.214719      -0.724391      -0.019090       0.007869      -0.031195       0.037410      -0.000760       0.002439      -0.001251       0.022921       0.028004      -0.016207       0.005314       0.010894              1.805249       1.913673      -0.201251       0.385619       1.433816      -0.221840       2.068257           0.000000
           25              H       1.264072       4.951767       1.534908       0.137877       1.099513 0.80642537E+01  0.77994676E+02                                 1.665608                            1.592004      -0.839931       2.494529                    0.999429       3.115394       8.190755       0.537341       1.178570      -0.736037       0.015894      -0.026410       0.024019       0.039077      -0.003110       0.000415      -0.016341       0.000498      -0.008668      -0.017476       0.001380       0.016096              1.683071       1.745246      -0.210307       0.201953       1.687262      -0.324945       1.616704          -0.000002
           26              H       1.340996       7.934959      22.011186       0.121875       1.019409 0.75303660E+01  0.73841755E+02                                 1.749842                            1.662793      -1.288174       2.266449                    0.994298       3.798188      11.123030       0.453658       1.376866      -0.686426       0.018261       0.024369      -0.016042       0.034419       0.002801      -0.001791      -0.004312       0.004637      -0.023524      -0.009543       0.001188       0.008354              1.792489       1.788380       0.182576      -0.293772       1.774547      -0.409264       1.814540           0.000001
           27              H      -1.049895       5.108003       1.541874       0.101346       1.150214 0.79992042E+01  0.78067957E+02                                 1.774842                            1.620857      -0.952254       2.421163                    0.998379       3.454923       9.460325       0.509573       1.231612      -0.719972      -0.022348      -0.032488       0.030239       0.049692      -0.003047      -0.000244      -0.016260      -0.007575      -0.001907      -0.015109      -0.003269       0.018379              1.874132       2.015512       0.458625      -0.401398       1.823421      -0.425061       1.783464           0.000000
           28              H      -0.969757       8.041567      22.138901       0.103523       1.095695 0.78476120E+01  0.77678430E+02                                 1.837006                            1.696341      -1.274047       2.275281                    0.994151       3.810366      11.177232       0.450011       1.375056      -0.687289      -0.023203       0.035018      -0.026212       0.049515      -0.003918       0.002118      -0.009571       0.004587       0.000660      -0.010951       0.000300       0.010652              1.936834       1.981839      -0.367857       0.315898       1.994063      -0.437129       1.834600           0.000001
           29              H       8.177895      18.342125       7.727949       0.131590       0.994927 0.70322274E+01  0.67489639E+02                                 1.708627                            1.596830      -1.031303       2.403074                    0.997235       3.506678      10.014509       0.469360       1.359739      -0.691613       0.041089      -0.002194       0.006282       0.041624       0.002272       0.000435      -0.001909       0.018823      -0.023128      -0.008932      -0.004606       0.013539              1.777588       2.348250      -0.167565       0.226519       1.432367      -0.130932       1.552148           0.000001
           30              H       4.325947      17.458013       8.649823       0.116440       1.147393 0.84273999E+01  0.83978502E+02                                 1.818775                            1.701337      -1.202883       2.305651                    0.995642       3.635416      10.318317       0.477214       1.288008      -0.706427      -0.028099      -0.021965       0.020068       0.040924       0.002357      -0.006960      -0.005472       0.015654      -0.008220      -0.010668      -0.002757       0.013425              1.896182       2.031479       0.333073      -0.307664       1.743271      -0.389174       1.913795           0.000001
           31              H       7.827524       0.395186       6.875738       0.121871       1.162171 0.83334590E+01  0.82649908E+02                                 1.819822                            1.681580      -1.147562       2.333586                    0.996210       3.582874      10.081206       0.485342       1.272451      -0.709949      -0.036799       0.003041      -0.005413       0.037319      -0.005316      -0.004399      -0.011478       0.013055       0.000967      -0.017200       0.008180       0.009020              1.893786       2.581619       0.046662       0.185217       1.493341      -0.099005       1.606398           0.000000
           32              H       7.417008       1.615666       4.739406       0.131560       1.111606 0.77700108E+01  0.74941808E+02                                 1.707934                            1.580668      -0.877185       2.474083                    0.998859       3.266994       8.762509       0.526639       1.205843      -0.727074      -0.035844      -0.016217       0.011592       0.041014       0.001481       0.002835      -0.010537       0.024869      -0.004028      -0.018548       0.004892       0.013656              1.769004       2.045529       0.378422      -0.284812       1.635220      -0.314772       1.626263          -0.000001
           33              H      11.402033       3.444548       3.011764       0.127997       1.123808 0.81217321E+01  0.79711833E+02                                 1.763349                            1.648649      -1.006398       2.409665                    0.997952       3.404886       9.405887       0.497271       1.254987      -0.715281       0.035490       0.014027      -0.014510       0.040826       0.004968      -0.004079      -0.002132       0.023434      -0.013868      -0.010721      -0.005269       0.015990              1.823509       2.019018       0.357821      -0.291416       1.729181      -0.373870       1.722327          -0.000000
           34              H       7.365321       2.972163       2.835284       0.124478       1.161007 0.83265035E+01  0.80965622E+02                                 1.702143                            1.593915      -0.933864       2.438905                    0.998745       3.208949       8.387394       0.550515       1.144192      -0.743449      -0.037609       0.003428      -0.018012       0.041840       0.003127       0.003645      -0.004288       0.027243      -0.023766      -0.013878      -0.004445       0.018324              1.750695       2.032711      -0.179543       0.384482       1.524336      -0.264960       1.695039          -0.000003
           35              H       5.941932      12.544845      15.483763       0.137290       1.228661 0.92503031E+01  0.92978416E+02                                 1.820425                            1.724480      -1.019427       2.409865                    0.997804       3.319080       9.019048       0.505462       1.205568      -0.728808      -0.041123      -0.003179      -0.011864       0.042918       0.005617       0.001323      -0.000106       0.025025      -0.020870      -0.010281      -0.006979       0.017261              1.841625       2.257531       0.029184       0.283722       1.541948      -0.192731       1.725395          -0.000001
           36              H       9.713002      13.967513      14.924137       0.121971       1.166277 0.83987989E+01  0.82727787E+02                                 1.774852                            1.651432      -1.007077       2.404951                    0.997814       3.380544       9.210069       0.510665       1.217687      -0.724160       0.029181       0.024895      -0.018990       0.042801       0.007511      -0.004829      -0.007365       0.017080      -0.018892      -0.013356      -0.003464       0.016820              1.859672       1.798408       0.371726      -0.265925       1.837132      -0.495498       1.943475           0.000000
           37              H      10.459582      12.855479      16.832903       0.124195       1.201745 0.88347089E+01  0.87665445E+02                                 1.780985                            1.675370      -0.879684       2.467848                    0.998687       3.295980       8.858818       0.518095       1.191409      -0.731973       0.037579       0.007477       0.008274       0.039199       0.003894       0.002118      -0.010838       0.024004      -0.006865      -0.018836       0.005059       0.013776              1.805406       2.234983       0.106508       0.299622       1.550309      -0.122358       1.630927           0.000000
           38              H      10.932657      11.419944      18.813654       0.127470       1.067942 0.77232908E+01  0.74525576E+02                                 1.682904                            1.594916      -0.761255       2.526898                    0.999739       3.225689       8.709563       0.513924       1.235106      -0.721306       0.034215       0.017788      -0.010753       0.040034       0.006857       0.001915      -0.010925       0.017295      -0.013175      -0.017828       0.004341       0.013487              1.714818       2.005323       0.276319      -0.138780       1.599170      -0.220328       1.539962           0.000001
           39              H       7.036512       9.179334      20.274255       0.127797       1.092242 0.80790856E+01  0.79696017E+02                                 1.770685                            1.676890      -1.057482       2.384093                    0.997581       3.500786       9.899589       0.475723       1.305203      -0.703793      -0.033587      -0.020055       0.011316       0.040723       0.006573      -0.002094      -0.002073       0.022306      -0.017673      -0.010484      -0.005707       0.016190              1.822703       2.143617       0.337486      -0.192109       1.697738      -0.257274       1.626753           0.000001
           40              H      11.027015       9.898020      20.597027       0.114553       1.072584 0.75682832E+01  0.74262941E+02                                 1.803988                            1.658388      -1.367568       2.223288                    0.993429       3.871637      11.320039       0.458063       1.362719      -0.688607       0.035846      -0.007015       0.017951       0.040699       0.000064       0.004983      -0.004431       0.008820      -0.007671      -0.008231      -0.000128       0.008359              1.928262       2.462051      -0.189855       0.434286       1.551807      -0.164565       1.770928           0.000001
           41              H       3.537391      14.756046       9.841060       0.110074       1.198267 0.85343565E+01  0.84721114E+02                                 1.837265                            1.686716      -0.999544       2.413968                    0.997463       3.445614       9.541578       0.493561       1.250099      -0.716694       0.024834      -0.012058      -0.044726       0.052560      -0.001389      -0.003751       0.009062       0.016622       0.048001      -0.018688      -0.000519       0.019207              1.928259       2.156961      -0.199272      -0.523949       1.533131       0.213375       2.094684          -0.000000
           42              H       3.361011      15.675082      13.665559       0.103797       1.253991 0.90373681E+01  0.90082445E+02                                 1.830888                            1.690709      -0.833048       2.487460                    0.999025       3.314491       8.895173       0.518061       1.186116      -0.733633       0.021933       0.006541       0.046900       0.052187      -0.003351       0.003192       0.007078       0.020050       0.048461      -0.020202       0.002249       0.017952              1.900460       1.999571       0.063167       0.496563       1.447467       0.124678       2.254341           0.000000
           43              H       1.234751      14.947206       9.627427       0.131744       1.215942 0.90884591E+01  0.91532277E+02                                 1.835849                            1.728828      -1.251342       2.295368                    0.994704       3.497355       9.713453       0.493148       1.233231      -0.720072      -0.014531      -0.007611      -0.034668       0.038353      -0.001650       0.003088       0.011140       0.014120       0.017912      -0.016169       0.003977       0.012192              1.876040       1.954295       0.046272       0.386936       1.427403       0.100933       2.246422          -0.000000
           44              H       1.064561      15.947117      13.549454       0.127574       1.159869 0.85167772E+01  0.84207424E+02                                 1.763475                            1.660962      -1.093564       2.364669                    0.996896       3.418000       9.338594       0.509983       1.214718      -0.724391      -0.019090       0.007869       0.031195       0.037410      -0.000760      -0.002439       0.001251       0.022922       0.028004      -0.016207       0.005314       0.010894              1.805248       1.913672      -0.201251      -0.385617       1.433817       0.221840       2.068255           0.000000
           45              H      -0.874930      14.142130      10.075592       0.137877       1.099514 0.80642617E+01  0.77994781E+02                                 1.665609                            1.592006      -0.839932       2.494529                    0.999429       3.115394       8.190759       0.537340       1.178572      -0.736037       0.015894      -0.026410      -0.024019       0.039077      -0.003110      -0.000415       0.016341       0.000498      -0.008668      -0.017476       0.001380       0.016096              1.683073       1.745248      -0.210308      -0.201953       1.687263       0.324946       1.616706          -0.000002
           46              H      -0.798006      17.125321      12.820314       0.121874       1.019409 0.75303641E+01  0.73841728E+02                                 1.749842                            1.662793      -1.288169       2.266451                    0.994298       3.798189      11.123031       0.453658       1.376866      -0.686426       0.018261       0.024369       0.016042       0.034418       0.002801       0.001791       0.004312       0.004637      -0.023525      -0.009543       0.001188       0.008355              1.792489       1.788381       0.182577       0.293774       1.774547       0.409264       1.814538           0.000001
           47              H      -3.188897      14.298366      10.068626       0.101346       1.150215 0.79992099E+01  0.78068035E+02                                 1.774844                            1.620858      -0.952261       2.421160                    0.998379       3.454925       9.460335       0.509572       1.231612      -0.719972      -0.022348      -0.032488      -0.030239       0.049692      -0.003047       0.000244       0.016260      -0.007575      -0.001906      -0.015109      -0.003269       0.018379              1.874134       2.015512       0.458626       0.401399       1.823424       0.425063       1.783467           0.000000
           48              H      -3.108760      17.231930      12.692599       0.103522       1.095696 0.78476172E+01  0.77678486E+02                                 1.837006                            1.696341      -1.274044       2.275283                    0.994151       3.810366      11.177228       0.450011       1.375055      -0.687290      -0.023203       0.035018       0.026212       0.049515      -0.003918      -0.002118       0.009571       0.004587       0.000660      -0.010951       0.000300       0.010652              1.936834       1.981840      -0.367857      -0.315898       1.994063       0.437129       1.834599           0.000001
           49              H       1.440400       0.038600      15.493051       0.131590       0.994926 0.70322172E+01  0.67489515E+02                                 1.708626                            1.596829      -1.031299       2.403076                    0.997235       3.506675      10.014498       0.469360       1.359739      -0.691613      -0.041089       0.002194      -0.006282       0.041625       0.002272       0.000435      -0.001909       0.018823      -0.023128      -0.008932      -0.004606       0.013538              1.777587       2.348248      -0.167563       0.226518       1.432366      -0.130932       1.552147           0.000001
           50              H       5.292348       0.922712      14.571177       0.116440       1.147381 0.84272932E+01  0.83977184E+02                                 1.818764                            1.701328      -1.202871       2.305658                    0.995642       3.635398      10.318255       0.477214       1.288010      -0.706427       0.028099       0.021966      -0.020068       0.040924       0.002357      -0.006959      -0.005472       0.015653      -0.008217      -0.010668      -0.002756       0.013425              1.896169       2.031463       0.333069      -0.307660       1.743262      -0.389172       1.913783           0.000001
           51              H       1.790771      17.985539      16.345262       0.121871       1.162171 0.83334611E+01  0.82649934E+02                                 1.819822                            1.681580      -1.147565       2.333585                    0.996210       3.582876      10.081212       0.485342       1.272450      -0.709949       0.036799      -0.003041       0.005413       0.037319      -0.005316      -0.004399      -0.011478       0.013055       0.000967      -0.017200       0.008180       0.009020              1.893786       2.581618       0.046662       0.185218       1.493341      -0.099005       1.606397           0.000000
           52              H       2.201287      16.765059      18.481594       0.131559       1.111610 0.77700424E+01  0.74942182E+02                                 1.707937                            1.580670      -0.877186       2.474082                    0.998859       3.267001       8.762529       0.526639       1.205842      -0.727074       0.035844       0.016217      -0.011592       0.041014       0.001481       0.002835      -0.010537       0.024869      -0.004028      -0.018548       0.004892       0.013656              1.769007       2.045533       0.378423      -0.284813       1.635223      -0.314772       1.626265          -0.000001
           53              H      -1.783738      14.936177      20.209236       0.127997       1.123810 0.81217540E+01  0.79712099E+02                                 1.763351                            1.648651      -1.006404       2.409662                    0.997952       3.404891       9.405903       0.497271       1.254986      -0.715281      -0.035489      -0.014027       0.014510       0.040826       0.004968      -0.004079      -0.002132       0.023434      -0.013868      -0.010721      -0.005269       0.015990              1.823511       2.019020       0.357823      -0.291418       1.729183      -0.373872       1.722330          -0.000000
           54              H       2.252974      15.408562      20.385716       0.124479       1.161012 0.83265490E+01  0.80966204E+02                                 1.702150                            1.593921      -0.933868       2.438904                    0.998745       3.208954       8.387424       0.550513       1.144195      -0.743448       0.037608      -0.003429       0.018013       0.041840       0.003127       0.003644      -0.004288       0.027243      -0.023767      -0.013879      -0.004445       0.018323              1.750704       2.032723      -0.179544       0.384485       1.524341      -0.264961       1.695047          -0.000003
           55              H       3.676363       5.835880       7.737237       0.137289       1.228709 0.92507753E+01  0.92984428E+02                                 1.820479                            1.724528      -1.019486       2.409835                    0.997803       3.319150       9.019325       0.505453       1.205573      -0.728807       0.041123       0.003180       0.011863       0.042917       0.005617       0.001321      -0.000104       0.025026      -0.020875      -0.010281      -0.006981       0.017262              1.841679       2.257605       0.029186       0.283734       1.541988      -0.192739       1.725443          -0.000001
           56              H      -0.094707       4.413212       8.296863       0.121971       1.166281 0.83988396E+01  0.82728306E+02                                 1.774858                            1.651437      -1.007088       2.404945                    0.997813       3.380553       9.210107       0.510664       1.217688      -0.724159      -0.029181      -0.024895       0.018990       0.042801       0.007511      -0.004829      -0.007365       0.017080      -0.018893      -0.013356      -0.003464       0.016820              1.859678       1.798413       0.371728      -0.265927       1.837139      -0.495502       1.943483           0.000000
           57              H      -0.841287       5.525246       6.388097       0.124194       1.201751 0.88347684E+01  0.87666180E+02                                 1.780991                            1.675376      -0.879687       2.467845                    0.998687       3.295991       8.858854       0.518094       1.191408      -0.731973      -0.037579      -0.007477      -0.008274       0.039199       0.003894       0.002118      -0.010838       0.024004      -0.006865      -0.018836       0.005059       0.013776              1.805412       2.234991       0.106509       0.299623       1.550313      -0.122358       1.630932           0.000000
           58              H      -1.314362       6.960781       4.407346       0.127470       1.067940 0.77232723E+01  0.74525352E+02                                 1.682902                            1.594914      -0.761254       2.526899                    0.999739       3.225685       8.709550       0.513924       1.235107      -0.721306      -0.034215      -0.017788       0.010753       0.040034       0.006857       0.001915      -0.010925       0.017295      -0.013175      -0.017828       0.004341       0.013487              1.714817       2.005322       0.276319      -0.138780       1.599168      -0.220328       1.539961           0.000001
           59              H       2.581783       9.201391       2.946745       0.127796       1.092235 0.80790220E+01  0.79695259E+02                                 1.770681                            1.676886      -1.057467       2.384100                    0.997581       3.500777       9.899566       0.475722       1.305207      -0.703792       0.033587       0.020055      -0.011316       0.040722       0.006573      -0.002094      -0.002074       0.022305      -0.017672      -0.010484      -0.005706       0.016190              1.822698       2.143610       0.337484      -0.192109       1.697735      -0.257274       1.626749           0.000001
           60              H      -1.408720       8.482705       2.623973       0.114552       1.072584 0.75682793E+01  0.74262892E+02                                 1.803988                            1.658388      -1.367563       2.223290                    0.993429       3.871636      11.320035       0.458063       1.362720      -0.688607      -0.035846       0.007015      -0.017951       0.040699       0.000064       0.004983      -0.004431       0.008820      -0.007671      -0.008231      -0.000128       0.008359              1.928262       2.462053      -0.189852       0.434287       1.551807      -0.164564       1.770928           0.000001
           61              H       6.080904       3.624679      13.379940       0.110072       1.198257 0.85343005E+01  0.84720537E+02                                 1.837267                            1.686720      -0.999499       2.413989                    0.997464       3.445615       9.541623       0.493556       1.250113      -0.716691      -0.024833       0.012058       0.044727       0.052560      -0.001388      -0.003751       0.009062       0.016623       0.047999      -0.018688      -0.000519       0.019206              1.928261       2.156975      -0.199272      -0.523946       1.533132       0.213374       2.094676          -0.000000
           62              H       6.257284       2.705643       9.555442       0.103799       1.254011 0.90375246E+01  0.90084471E+02                                 1.830916                            1.690730      -0.833046       2.487464                    0.999025       3.314502       8.895250       0.518054       1.186125      -0.733631      -0.021935      -0.006540      -0.046899       0.052187      -0.003351       0.003191       0.007079       0.020052       0.048462      -0.020203       0.002250       0.017953              1.900490       1.999593       0.063169       0.496578       1.447485       0.124682       2.254392           0.000000
           63              H       8.383544       3.433519      13.593573       0.131744       1.215941 0.90884582E+01  0.91532266E+02                                 1.835848                            1.728827      -1.251339       2.295369                    0.994704       3.497356       9.713456       0.493149       1.233231      -0.720072       0.014531       0.007612       0.034668       0.038353      -0.001650       0.003088       0.011140       0.014120       0.017912      -0.016169       0.003977       0.012192              1.876038       1.954295       0.046272       0.386934       1.427403       0.100932       2.246416          -0.000000
           64              H       8.553734       2.433608       9.671547       0.127575       1.159868 0.85167618E+01  0.84207240E+02                                 1.763474                            1.660961      -1.093566       2.364669                    0.996896       3.417996       9.338584       0.509983       1.214719      -0.724391       0.019090      -0.007869      -0.031195       0.037410      -0.000760      -0.002439       0.001251       0.022921       0.028004      -0.016207       0.005314       0.010894              1.805249       1.913673      -0.201251      -0.385619       1.433816       0.221840       2.068258           0.000000
           65              H      10.493225       4.238595      13.145408       0.137877       1.099513 0.80642591E+01  0.77994745E+02                                 1.665609                            1.592005      -0.839932       2.494529                    0.999429       3.115394       8.190757       0.537340       1.178571      -0.736037      -0.015894       0.026410       0.024019       0.039077      -0.003110      -0.000415       0.016341       0.000498      -0.008668      -0.017476       0.001380       0.016096              1.683072       1.745248      -0.210308      -0.201954       1.687263       0.324945       1.616705          -0.000002
           66              H      10.416301       1.255404      10.400686       0.121875       1.019409 0.75303645E+01  0.73841739E+02                                 1.749842                            1.662793      -1.288174       2.266449                    0.994298       3.798188      11.123031       0.453658       1.376867      -0.686425      -0.018261      -0.024369      -0.016042       0.034419       0.002801       0.001791       0.004312       0.004637      -0.023524      -0.009543       0.001188       0.008354              1.792489       1.788381       0.182576       0.293773       1.774546       0.409263       1.814540           0.000001
           67              H      12.807192       4.082359      13.152374       0.101346       1.150214 0.79992010E+01  0.78067920E+02                                 1.774842                            1.620856      -0.952254       2.421163                    0.998379       3.454923       9.460325       0.509573       1.231612      -0.719972       0.022348       0.032488       0.030239       0.049692      -0.003047       0.000244       0.016260      -0.007575      -0.001907      -0.015109      -0.003269       0.018379              1.874132       2.015510       0.458625       0.401398       1.823421       0.425061       1.783464           0.000000
           68              H      12.727055       1.148795      10.528401       0.103523       1.095696 0.78476153E+01  0.77678471E+02                                 1.837006                            1.696342      -1.274047       2.275281                    0.994151       3.810366      11.177232       0.450011       1.375056      -0.687289       0.023203      -0.035018      -0.026212       0.049515      -0.003918      -0.002118       0.009571       0.004587       0.000660      -0.010951       0.000300       0.010652              1.936835       1.981841      -0.367858      -0.315898       1.994063       0.437129       1.834601           0.000001
           69              H      -0.698602       9.228962      19.338449       0.131590       0.994926 0.70322234E+01  0.67489594E+02                                 1.708627                            1.596830      -1.031303       2.403075                    0.997235       3.506677      10.014508       0.469360       1.359740      -0.691613      -0.041089       0.002194       0.006282       0.041624       0.002272      -0.000435       0.001909       0.018823      -0.023128      -0.008932      -0.004606       0.013539              1.777588       2.348250      -0.167565      -0.226520       1.432367       0.130932       1.552148           0.000001
           70              H       3.153345      10.113075      20.260323       0.116440       1.147393 0.84274012E+01  0.83978518E+02                                 1.818775                            1.701338      -1.202883       2.305651                    0.995642       3.635416      10.318317       0.477214       1.288008      -0.706427       0.028099       0.021966       0.020068       0.040924       0.002357       0.006960       0.005472       0.015654      -0.008220      -0.010668      -0.002757       0.013425              1.896182       2.031479       0.333073       0.307664       1.743271       0.389174       1.913795           0.000001
           71              H       3.929773       8.795177      18.486238       0.121871       1.162171 0.83334595E+01  0.82649911E+02                                 1.819822                            1.681580      -1.147562       2.333586                    0.996210       3.582874      10.081205       0.485342       1.272450      -0.709949       0.036799      -0.003041      -0.005413       0.037319      -0.005316       0.004399       0.011478       0.013055       0.000967      -0.017200       0.008180       0.009020              1.893786       2.581619       0.046662      -0.185218       1.493341       0.099005       1.606398           0.000000
           72              H       4.340289       7.574697      16.349906       0.131560       1.111606 0.77700052E+01  0.74941740E+02                                 1.707933                            1.580667      -0.877184       2.474083                    0.998859       3.266994       8.762508       0.526639       1.205843      -0.727074       0.035844       0.016217       0.011592       0.041014       0.001481      -0.002835       0.010537       0.024869      -0.004028      -0.018548       0.004892       0.013656              1.769003       2.045528       0.378422       0.284812       1.635220       0.314772       1.626263          -0.000001
           73              H       0.355265       5.745815      14.622264       0.127997       1.123807 0.81217269E+01  0.79711766E+02                                 1.763348                            1.648648      -1.006398       2.409665                    0.997952       3.404886       9.405885       0.497271       1.254986      -0.715281      -0.035490      -0.014027      -0.014510       0.040826       0.004968       0.004079       0.002132       0.023434      -0.013868      -0.010721      -0.005269       0.015990              1.823508       2.019017       0.357821       0.291416       1.729180       0.373870       1.722327          -0.000000
           74              H       4.391976       6.218199      14.445784       0.124478       1.161007 0.83265047E+01  0.80965635E+02                                 1.702143                            1.593915      -0.933864       2.438905                    0.998745       3.208949       8.387394       0.550515       1.144192      -0.743449       0.037609      -0.003428      -0.018012       0.041840       0.003127      -0.003645       0.004288       0.027243      -0.023766      -0.013878      -0.004445       0.018324              1.750695       2.032710      -0.179544      -0.384482       1.524337       0.264960       1.695039          -0.000003
           75              H       1.537360      15.026243       3.873263       0.137290       1.228660 0.92503007E+01  0.92978381E+02                                 1.820425                            1.724479      -1.019427       2.409865                    0.997804       3.319080       9.019046       0.505462       1.205567      -0.728808       0.041123       0.003179      -0.011864       0.042918       0.005617      -0.001323       0.000106       0.025025      -0.020870      -0.010281      -0.006979       0.017261              1.841624       2.257530       0.029184      -0.283722       1.541948       0.192731       1.725394          -0.000001
           76              H      -2.233710      13.603575       3.313637       0.121971       1.166276 0.83987920E+01  0.82727706E+02                                 1.774852                            1.651432      -1.007077       2.404951                    0.997814       3.380543       9.210067       0.510665       1.217687      -0.724160      -0.029181      -0.024895      -0.018990       0.042801       0.007511       0.004829       0.007365       0.017080      -0.018892      -0.013356      -0.003464       0.016820              1.859671       1.798408       0.371726       0.265925       1.837131       0.495498       1.943475           0.000000
           77              H      -2.980289      14.715608       5.222403       0.124195       1.201745 0.88347080E+01  0.87665429E+02                                 1.780985                            1.675370      -0.879684       2.467847                    0.998687       3.295980       8.858816       0.518095       1.191408      -0.731973      -0.037579      -0.007477       0.008274       0.039199       0.003894      -0.002118       0.010838       0.024004      -0.006865      -0.018836       0.005059       0.013776              1.805406       2.234982       0.106508      -0.299622       1.550308       0.122358       1.630926           0.000000
           78              H      -3.453364      16.151143       7.203154       0.127470       1.067942 0.77232883E+01  0.74525550E+02                                 1.682904                            1.594916      -0.761255       2.526898                    0.999739       3.225688       8.709562       0.513924       1.235107      -0.721306      -0.034215      -0.017788      -0.010753       0.040034       0.006857      -0.001915       0.010925       0.017295      -0.013175      -0.017828       0.004341       0.013487              1.714819       2.005324       0.276319       0.138780       1.599170       0.220328       1.539962           0.000001
           79              H       4.720786       0.011028       8.663755       0.127797       1.092242 0.80790881E+01  0.79696047E+02                                 1.770686                            1.676890      -1.057482       2.384093                    0.997581       3.500786       9.899589       0.475723       1.305203      -0.703793       0.033587       0.020055       0.011316       0.040723       0.006573       0.002094       0.002073       0.022306      -0.017673      -0.010484      -0.005707       0.016190              1.822703       2.143618       0.337485       0.192109       1.697737       0.257274       1.626753           0.000001
           80              H      -3.547722      17.673067       8.986527       0.114553       1.072584 0.75682773E+01  0.74262869E+02                                 1.803987                            1.658388      -1.367568       2.223288                    0.993429       3.871637      11.320038       0.458063       1.362719      -0.688607      -0.035846       0.007015       0.017951       0.040699       0.000064      -0.004983       0.004431       0.008820      -0.007671      -0.008231      -0.000128       0.008359              1.928261       2.462049      -0.189854      -0.434286       1.551806       0.164564       1.770927           0.000001
           81              H       3.941901      12.815041      21.451560       0.110074       1.198267 0.85343549E+01  0.84721094E+02                                 1.837265                            1.686716      -0.999544       2.413968                    0.997463       3.445614       9.541578       0.493561       1.250099      -0.716694      -0.024834       0.012058      -0.044726       0.052560      -0.001389       0.003751      -0.009062       0.016622       0.048001      -0.018688      -0.000519       0.019207              1.928259       2.156961      -0.199272       0.523950       1.533131      -0.213375       2.094684          -0.000000
           82              H       4.118281      11.896005       2.055059       0.103797       1.253991 0.90373732E+01  0.90082507E+02                                 1.830889                            1.690710      -0.833048       2.487460                    0.999025       3.314491       8.895173       0.518061       1.186116      -0.733633      -0.021933      -0.006541       0.046900       0.052187      -0.003351      -0.003192      -0.007078       0.020050       0.048461      -0.020202       0.002249       0.017952              1.900461       1.999573       0.063168      -0.496564       1.447467      -0.124679       2.254341           0.000000
           83              H       6.244541      12.623882      21.237927       0.131744       1.215942 0.90884589E+01  0.91532274E+02                                 1.835849                            1.728828      -1.251342       2.295368                    0.994704       3.497355       9.713453       0.493148       1.233231      -0.720072       0.014531       0.007611      -0.034668       0.038353      -0.001650      -0.003088      -0.011140       0.014120       0.017912      -0.016169       0.003977       0.012192              1.876040       1.954295       0.046272      -0.386936       1.427403      -0.100933       2.246422          -0.000000
           84              H       6.414731      11.623970       1.938953       0.127574       1.159868 0.85167715E+01  0.84207353E+02                                 1.763474                            1.660962      -1.093564       2.364669                    0.996896       3.418000       9.338593       0.509983       1.214718      -0.724391       0.019090      -0.007869       0.031195       0.037410      -0.000760       0.002439      -0.001251       0.022922       0.028004      -0.016207       0.005314       0.010894              1.805247       1.913673      -0.201251       0.385617       1.433816      -0.221840       2.068253           0.000000
           85              H       8.354223      13.428958      21.686092       0.137877       1.099514 0.80642621E+01  0.77994783E+02                                 1.665609                            1.592006      -0.839932       2.494529                    0.999429       3.115395       8.190761       0.537340       1.178571      -0.736037      -0.015894       0.026410      -0.024019       0.039077      -0.003110       0.000415      -0.016341       0.000498      -0.008668      -0.017476       0.001380       0.016096              1.683072       1.745247      -0.210307       0.201953       1.687264      -0.324946       1.616706          -0.000002
           86              H       8.277299      10.445766       1.209814       0.121874       1.019410 0.75303705E+01  0.73841800E+02                                 1.749842                            1.662793      -1.288169       2.266451                    0.994298       3.798190      11.123031       0.453658       1.376865      -0.686426      -0.018261      -0.024369       0.016042       0.034418       0.002801      -0.001791      -0.004312       0.004637      -0.023525      -0.009543       0.001188       0.008355              1.792489       1.788380       0.182576      -0.293773       1.774548      -0.409264       1.814538           0.000001
           87              H      10.668190      13.272722      21.679126       0.101346       1.150216 0.79992169E+01  0.78068112E+02                                 1.774844                            1.620858      -0.952261       2.421160                    0.998379       3.454926       9.460335       0.509573       1.231611      -0.719972       0.022348       0.032488      -0.030239       0.049692      -0.003047      -0.000244      -0.016260      -0.007575      -0.001906      -0.015109      -0.003269       0.018379              1.874134       2.015513       0.458626      -0.401399       1.823423      -0.425063       1.783466           0.000000
           88              H      10.588052      10.339158       1.082099       0.103522       1.095696 0.78476146E+01  0.77678453E+02                                 1.837005                            1.696341      -1.274044       2.275283                    0.994151       3.810366      11.177227       0.450011       1.375055      -0.687290       0.023203      -0.035018       0.026212       0.049515      -0.003918       0.002118      -0.009571       0.004587       0.000660      -0.010951       0.000300       0.010652              1.936833       1.981839      -0.367856       0.315897       1.994062      -0.437129       1.834599           0.000001
           89              C       8.903137       7.769349       2.079208       0.587331      23.746352 0.25081659E+03  0.52046293E+04                                 7.662984                            5.630700      -0.020586       2.050476                    0.999569      22.487161      63.301454       0.622691       0.474023      -1.017311       0.019343      -0.042176      -0.045494       0.064982      -0.006068       0.017430      -0.084927      -0.074770      -0.012278      -0.072798      -0.034232       0.107030              9.504924       9.570494      -0.497308      -1.630531       8.387232       4.667493      10.557045           0.000001
           90              C       8.447957       8.580490       3.251637      -0.026349      38.385823 0.43441468E+03  0.10125190E+05                                 9.838154                            6.879154       0.052801       2.022220                    0.999326      27.085892      75.421453       0.643296       0.408504      -1.078392      -0.009277       0.013708       0.048276       0.051034       0.012625       0.003766      -0.007316      -0.009547      -0.014233      -0.016006      -0.000635       0.016641             12.837958      11.843737      -1.204867      -2.347049      10.626671       7.546587      16.043466           0.000001
           91              C       9.386104       9.220507       4.060424      -0.106263      36.801420 0.43954749E+03  0.10400075E+05                                 9.740126                            7.081389       0.077241       2.001912                    0.999553      29.484699      86.056815       0.605080       0.427821      -1.053182      -0.016880      -0.003719       0.013402       0.021872      -0.001961      -0.010160      -0.037307      -0.008577      -0.047661      -0.043602       0.005048       0.038555             12.108121      10.949429      -0.673127      -1.207815      10.086731       7.034966      15.288203           0.000001
           92              C       7.091277       8.713566       3.520304      -0.091644      34.872777 0.44089819E+03  0.10432566E+05                                 9.391430                            7.075335      -0.002638       1.971642                    0.999672      29.444249      85.740161       0.607948       0.425782      -1.055196       0.013239      -0.009995       0.036784       0.040351       0.010205       0.017121      -0.014593      -0.018544      -0.003582      -0.029918       0.009864       0.020053             11.270739      12.286687      -0.749283      -2.339494       8.705363       5.230090      12.820167           0.000001
           93              C       8.913595       9.954449       5.124410      -0.116145      44.711722 0.51869729E+03  0.12678418E+05                                11.014922                            7.639253      -0.213991       1.913943                    0.998540      29.337635      84.542726       0.593931       0.421909      -1.066279      -0.005228      -0.037632      -0.034681       0.051442       0.014429       0.012174      -0.012888      -0.007066      -0.020977      -0.026911       0.008118       0.018793             14.495493      12.156083      -1.034483      -2.232703      12.450313       9.554588      18.880082           0.000000
           94              C       6.620816       9.479307       4.582897      -0.114767      36.095102 0.43279909E+03  0.10181510E+05                                 9.561441                            6.988699       0.069784       2.004468                    0.999236      29.130674      84.254284       0.615237       0.423192      -1.058058       0.014127      -0.028006       0.008496       0.032498      -0.008226      -0.005016      -0.006287       0.003759      -0.018837      -0.013847       0.002270       0.011577             11.628720      11.995729       0.952077       0.073825       9.236739       5.944436      13.653692           0.000000
           95              C       7.553837      10.084033       5.414208       0.050962      40.413002 0.41441835E+03  0.95845260E+04                                10.289669                            6.789580       0.020585       2.009189                    0.999400      26.892507      75.581207       0.634887       0.417136      -1.068456      -0.008765      -0.017510       0.001477       0.019637      -0.011918      -0.024149      -0.003830      -0.023165      -0.004474      -0.033724       0.012099       0.021625             14.157625      11.200311       0.673566       0.117639      12.191031       9.871118      19.081534           0.000000
           96              C       7.299468      10.900505       6.612180       0.053669      39.861606 0.41382956E+03  0.95665517E+04                                10.197523                            6.790394      -0.009678       2.000069                    0.999441      26.882687      75.511761       0.634122       0.417830      -1.068119      -0.014567      -0.005469       0.009655       0.018312       0.008266       0.014379       0.011290      -0.042306       0.031470      -0.031733       0.002551       0.029181             13.935848      11.540095      -1.314439      -3.193251      11.885259       9.440430      18.382191          -0.000000
           97              C       8.464449      11.427481       7.165304      -0.116870      46.400579 0.51669758E+03  0.12610644E+05                                11.267123                            7.608626      -0.198422       1.919115                    0.998672      29.313691      84.264067       0.597307       0.420153      -1.067959      -0.020895       0.019774       0.043945       0.052524      -0.005530      -0.008746      -0.018413       0.009848      -0.028454      -0.026740       0.012117       0.014623             15.411430      11.641159      -0.797745      -1.985755      14.508082      11.250280      20.085047          -0.000001
           98              C       6.081916      11.171988       7.219409      -0.114643      35.526512 0.41159545E+03  0.95318475E+04                                 9.375405                            6.764606       0.206424       2.050843                    0.999521      28.547662      81.085337       0.634386       0.416913      -1.065364       0.009153       0.003620       0.021876       0.023988       0.010664       0.004165       0.004219       0.019702      -0.026407      -0.012150      -0.007829       0.019979             11.536219      10.730098      -0.098196      -1.649605      10.257045       6.816808      13.621513          -0.000002
           99              C       8.457635      12.263987       8.259013      -0.108797      38.039922 0.43391633E+03  0.10228494E+05                                 9.940236                            7.017879      -0.003216       1.970903                    0.999498      29.578761      86.024266       0.610469       0.425635      -1.055079      -0.013888      -0.013116      -0.003904       0.019497       0.008775       0.024729      -0.032970      -0.020750      -0.024556      -0.047421       0.007998       0.039423             12.894350      10.207702      -0.797920      -1.947158      12.392048       8.888612      16.083300          -0.000002
          100              C       6.054175      11.987357       8.345395      -0.081624      34.242535 0.40765743E+03  0.94107266E+04                                 9.147824                            6.713059       0.052630       1.993184                    0.999632      28.503661      80.628582       0.640032       0.414550      -1.067702       0.018885      -0.015419      -0.010731       0.026637      -0.001871      -0.010492      -0.013654       0.019768      -0.048818      -0.026713       0.005540       0.021173             11.300894       9.514377       0.684469      -0.356628      10.893660       7.227225      13.494643          -0.000004
          101              C       7.225971      12.550727       8.852077      -0.015988      40.370949 0.42785036E+03  0.99162936E+04                                10.183177                            6.809212       0.014212       2.010948                    0.999172      26.832736      74.066525       0.650303       0.406381      -1.081759       0.011014      -0.033018      -0.036666       0.050556      -0.000227      -0.006630      -0.016340       0.002223      -0.005037      -0.018557       0.001791       0.016766             14.254076      10.474215      -0.251973      -1.366115      14.728989      10.748700      17.559023          -0.000002
          102              C       7.167842      13.519942       9.991996       0.609294      24.725104 0.24675487E+03  0.50862131E+04                                 7.875225                            5.567691      -0.026564       2.052142                    0.999545      22.040788      61.313466       0.630756       0.471103      -1.021544       0.000110       0.038468       0.054143       0.066417      -0.030942       0.032257      -0.089666      -0.039554       0.032657      -0.077118      -0.039271       0.116389             10.298584       8.599423       0.472317      -1.160641      10.620390       6.351890      11.675938          -0.000000
          103              C       9.481318       4.862437      21.082578       0.600237      24.949822 0.25102465E+03  0.51909115E+04                                 7.924122                            5.606235      -0.005608       2.058545                    0.999501      22.095269      61.349481       0.630843       0.469524      -1.023495      -0.012702       0.025838       0.054956       0.062041      -0.005350       0.015452      -0.085602      -0.105538      -0.065427      -0.077787      -0.039836       0.117623             10.614960       8.729690      -0.623726      -1.885758       8.790301       6.491132      14.324890          -0.000000
          104              C       9.918560       4.149265      19.827947      -0.014117      40.741513 0.42608365E+03  0.98593481E+04                                10.245362                            6.784509       0.046422       2.022737                    0.999182      26.717027      73.546247       0.653401       0.405110      -1.083242       0.008174      -0.023243      -0.040920       0.047765       0.004358       0.008033      -0.010828      -0.006594      -0.016847      -0.017092       0.004521       0.012571             14.810452      10.533906      -0.264627      -2.672298      12.856613      10.634276      21.040836          -0.000001
          105              C       8.992825       3.408154      19.088359      -0.099787      37.517884 0.42303666E+03  0.99112112E+04                                 9.855523                            6.932463      -0.014199       1.972368                    0.999374      29.343087      85.142233       0.613662       0.426018      -1.054598       0.021847      -0.001698      -0.005196       0.022520      -0.009710      -0.005205      -0.039577      -0.004354      -0.043321      -0.045819       0.006347       0.039473             13.005347       9.620592       0.514872      -1.075923      11.894458       9.016299      17.500991          -0.000003
          106              C      11.243411       4.246683      19.406719      -0.064817      34.101841 0.41143269E+03  0.95500210E+04                                 9.236789                            6.819897      -0.037989       1.971933                    0.999554      28.495535      81.667937       0.622462       0.423924      -1.058389      -0.007542      -0.002458      -0.024155       0.025424       0.008905       0.017073      -0.017066      -0.020367      -0.019779      -0.031440       0.008171       0.023269             11.498882       9.965636       0.047470      -2.588245       9.729629       6.598088      14.801380          -0.000001
          107              C       9.459573       2.757476      17.967017      -0.119996      46.728231 0.52048933E+03  0.12719839E+05                                11.315661                            7.625230      -0.182076       1.923261                    0.998677      29.371736      84.343463       0.598289       0.418914      -1.069301       0.007717       0.026314       0.044878       0.052593       0.009425       0.018684      -0.006595      -0.000141      -0.038417      -0.027542       0.007813       0.019728             15.763608      11.770242       0.227409      -2.129044      14.197514      11.195138      21.323067          -0.000001
          108              C      11.692661       3.589388      18.274927      -0.104285      35.639921 0.41148881E+03  0.95467900E+04                                 9.449018                            6.794503       0.096675       2.017580                    0.999278      28.625572      81.884930       0.627506       0.420716      -1.060941      -0.010897       0.018083       0.006770       0.022171       0.000581      -0.002299      -0.008165       0.004344      -0.056278      -0.021242       0.009026       0.012216             11.874251       9.863416       1.305548      -0.878620      11.116163       7.322358      14.643174          -0.000001
          109              C      10.793450       2.816111      17.551825       0.044314      41.379647 0.41964545E+03  0.97285721E+04                                10.440133                            6.820006       0.023071       2.007920                    0.999422      26.998203      75.782699       0.635655       0.415641      -1.070219       0.010458       0.002299       0.010035       0.014675      -0.018527      -0.021603       0.001623      -0.022355       0.019833      -0.033612       0.005716       0.027896             14.805490      10.627183       0.831172      -1.089014      14.131423      11.027041      19.657865          -0.000000
          110              C      11.070365       1.989346      16.358730       0.054812      40.594342 0.41891106E+03  0.97197192E+04                                10.342051                            6.840497      -0.012172       1.997253                    0.999337      27.005575      76.152780       0.630216       0.418875      -1.066782       0.013732      -0.013152       0.003099       0.019265       0.004191       0.015178       0.006453      -0.050845       0.016982      -0.034100       0.007681       0.026419             14.414757      12.669553      -1.820342      -4.702508      12.011946       9.257016      18.562772           0.000000
          111              C       9.936165       1.326537      15.895703      -0.128756      43.995020 0.53167680E+03  0.13089290E+05                                10.917674                            7.748413      -0.188611       1.918971                    0.998743      29.718258      86.228397       0.587528       0.423457      -1.064240       0.027668      -0.035247      -0.025310       0.051463      -0.014299      -0.004873      -0.015001       0.015139      -0.033810      -0.026411       0.004117       0.022295             14.242287      12.474283      -0.452310      -2.871298      12.427481       8.853259      17.825097           0.000000
          112              C      12.289299       1.772821      15.731763      -0.118826      34.483474 0.42637817E+03  0.99713543E+04                                 9.210526                            6.891914       0.241012       2.060192                    0.999584      28.824780      82.535568       0.626947       0.417750      -1.063797      -0.002801      -0.022247      -0.000983       0.022444       0.016586       0.003467      -0.000582       0.006887      -0.016841      -0.014896      -0.005063       0.019959             11.169148      11.702707      -1.063471      -3.276566       9.221036       5.488402      12.583700           0.000001
          113              C       9.964376       0.429741      14.851455      -0.105334      35.695246 0.44562566E+03  0.10595627E+05                                 9.567629                            7.147294      -0.034405       1.961285                    0.999485      29.876890      87.833474       0.599246       0.429877      -1.050384       0.020437      -0.004598       0.019172       0.028396       0.008118       0.026894      -0.031757      -0.021904      -0.018816      -0.047580       0.008003       0.039578             11.734576      11.437357      -0.957896      -2.738915      10.286607       6.397743      13.479765           0.000001
          114              C      12.338420       0.867386      14.671957      -0.083525      34.750766 0.45807314E+03  0.10973106E+05                                 9.501295                            7.308558      -0.209135       1.910984                    0.998815      29.743803      87.932101       0.584725       0.437280      -1.045315      -0.015473       0.000772       0.024711       0.029166      -0.006422      -0.010439      -0.023431      -0.003598      -0.016354      -0.029312       0.005693       0.023619             11.418812      11.908429       0.208525      -1.557080      10.071744       5.464130      12.276264           0.000001
          115              C      11.200373       0.192446      14.241439      -0.021919      37.525808 0.44575654E+03  0.10475311E+05                                 9.750995                            7.009672      -0.058739       1.986901                    0.999185      27.325095      76.845989       0.630533       0.413360      -1.073300      -0.006158       0.021383       0.045635       0.050771       0.002112      -0.005269      -0.015215       0.007247      -0.009113      -0.018033       0.002702       0.015332             12.525303      11.486238      -0.562515      -2.278154      12.510994       7.545458      13.578677           0.000001
          116              C       7.025479      17.510398      13.184652       0.587160      23.373917 0.25720667E+03  0.53693844E+04                                 7.570619                            5.697846      -0.074414       2.029045                    0.999525      22.666748      63.939851       0.619860       0.473337      -1.017968       0.007066      -0.055863      -0.033160       0.065346      -0.022922       0.030047      -0.080539      -0.011837       0.082052      -0.072656      -0.031139       0.103795              9.213237       8.763931       0.309286      -1.351220       9.806097       4.551771       9.069683           0.000001
          117              C       5.160385       5.801692       1.007791       0.113518      27.665712 0.31849537E+03  0.69252451E+04                                 8.006391                            5.971110       0.229206       2.100448                    0.999686      25.238171      69.705820       0.671021       0.419796      -1.062386       0.005651       0.014298      -0.048497       0.050876       0.005648       0.008234       0.004047      -0.073910       0.026394      -0.042996       0.009116       0.033880              9.672805      15.715302      -0.826889      -0.422280       4.592318      -0.895176       8.710794          -0.000001
          118              C       5.060255       6.345945      21.996789       0.106299      26.894731 0.31058548E+03  0.66987162E+04                                 7.776633                            5.849007       0.358561       2.137075                    0.999844      25.151477      68.774867       0.687514       0.413061      -1.068635       0.014059      -0.017478       0.044566       0.049893       0.007814      -0.008211       0.006072      -0.054426       0.037835      -0.036281       0.011978       0.024303              9.279383      14.837114      -0.919838      -0.068327       4.399456      -0.857808       8.601579           0.000000
          119              C       3.790495       5.919880       1.145260      -0.174914      34.882655 0.43258600E+03  0.10150633E+05                                 9.272128                            6.928851       0.147907       2.025103                    0.999400      29.324597      84.039896       0.627197       0.416180      -1.065063       0.007784       0.002505       0.003320       0.008826       0.008015      -0.006473      -0.006420      -0.032956       0.016130      -0.021933       0.002035       0.019898             11.255487      18.870090      -1.399555       0.371158       5.112664      -0.960372       9.783706          -0.000001
          120              C       3.691259       6.500895      22.056931      -0.177860      34.120338 0.42814015E+03  0.10000824E+05                                 9.069256                            6.854162       0.228134       2.047444                    0.999714      29.191455      82.937293       0.637239       0.411485      -1.070179      -0.000005      -0.004867       0.003228       0.005840      -0.001584       0.017001       0.002089      -0.015928       0.028781      -0.022155       0.003316       0.018839             10.882678      17.821915      -1.157073      -1.281558       4.995442      -0.988354       9.830676           0.000000
          121              C       3.032472       6.279223       0.041333       0.112633      35.405555 0.39275373E+03  0.89487299E+04                                 9.460212                            6.645003      -0.067808       1.997319                    0.999185      25.760802      71.505222       0.637623       0.421601      -1.067240       0.002556       0.000293      -0.000009       0.002572       0.001074      -0.001524      -0.002159      -0.029641      -0.057231      -0.019338      -0.005173       0.024510             12.410098      22.401581      -1.594791      -0.701226       5.167335      -0.962910       9.661380           0.000000
          122              C       1.558178       6.397595       0.128180       0.108006      35.168220 0.40210625E+03  0.92307597E+04                                 9.459848                            6.750764      -0.111852       1.981588                    0.999209      26.063737      73.001317       0.627788       0.425007      -1.063378      -0.002433       0.000477      -0.001124       0.002722       0.001769       0.004525       0.013422       0.006593       0.031716      -0.015513      -0.003104       0.018617             12.311565      21.961421      -1.422408      -0.955183       7.470583      -2.274215       7.502691           0.000000
          123              C       0.826231       5.578550       0.969941      -0.182059      32.380294 0.43364338E+03  0.10174346E+05                                 8.804361                            6.937826       0.172686       2.030772                    0.999443      29.382502      84.003959       0.627172       0.416242      -1.065789      -0.002630       0.000898       0.001020       0.002960      -0.005252       0.013501      -0.004791      -0.032400       0.024425      -0.025923       0.006559       0.019363             10.235683      16.391367       0.450780      -1.248964       7.067937      -2.231104       7.247745          -0.000002
          124              C       0.867910       7.340526      22.580100      -0.173934      33.804854 0.46506716E+03  0.11151480E+05                                 9.214540                            7.286944      -0.013285       1.976831                    0.998053      29.888770      87.594101       0.596599       0.428160      -1.053801      -0.002053       0.007335       0.007448       0.010653       0.012996      -0.005733       0.016049      -0.032688      -0.002695      -0.025833      -0.002134       0.027967             10.799239      16.409304      -1.656367       0.166645       8.131860      -2.759718       7.856552           0.000002
          125              C      -0.551119       5.686996       0.976907       0.105967      26.752311 0.32993538E+03  0.72458644E+04                                 7.851915                            6.109532       0.218563       2.090851                    0.999765      25.637487      71.429478       0.657395       0.424247      -1.058375      -0.007586       0.031313      -0.039742       0.051161       0.009108       0.001214       0.007869      -0.052842       0.044897      -0.035430       0.009292       0.026138              9.155696      13.793435       0.198402      -0.339090       6.911131      -2.348880       6.762522          -0.000000
          126              C      -0.507328       7.395117      22.659052       0.117187      26.845675 0.33701439E+03  0.74782731E+04                                 8.004013                            6.265464       0.061402       2.049725                    0.998889      25.842498      73.574098       0.631923       0.436807      -1.045406      -0.010397      -0.030675       0.040055       0.051512       0.002423       0.011011       0.026747      -0.051073       0.048440      -0.036183      -0.008521       0.044704              9.402463      13.751162      -0.012623      -0.404690       7.476251      -2.494843       6.979975           0.000002
          127              C       6.764135      16.959711       9.531292       0.587326      23.746260 0.25081844E+03  0.52046767E+04                                 7.662958                            5.630717      -0.020627       2.050461                    0.999569      22.487254      63.301743       0.622691       0.474023      -1.017312       0.019347      -0.042178       0.045491       0.064983      -0.006068      -0.017428       0.084921      -0.074775      -0.012278      -0.072791      -0.034234       0.107025              9.504856       9.570515      -0.497420       1.630634       8.387114      -4.667378      10.556940           0.000001
          128              C       6.308954      17.770853       8.358863      -0.026345      38.385631 0.43441507E+03  0.10125205E+05                                 9.838135                            6.879167       0.052783       2.022215                    0.999326      27.085900      75.421590       0.643293       0.408506      -1.078390      -0.009277       0.013707      -0.048276       0.051034       0.012624      -0.003765       0.007319      -0.009549      -0.014236      -0.016007      -0.000636       0.016643             12.837891      11.843794      -1.204906       2.347100      10.626555      -7.546463      16.043323           0.000001
          129              C      11.525107       0.030144       7.550076      -0.106264      36.801360 0.43954830E+03  0.10400099E+05                                 9.740113                            7.081394       0.077242       2.001912                    0.999553      29.484723      86.056899       0.605080       0.427821      -1.053182      -0.016879      -0.003719      -0.013402       0.021871      -0.001961       0.010161       0.037306      -0.008578      -0.047660      -0.043602       0.005047       0.038555             12.108082      10.949436      -0.673160       1.207847      10.086683      -7.034911      15.288125           0.000001
          130              C       4.952274      17.903929       8.090196      -0.091645      34.872854 0.44089964E+03  0.10432611E+05                                 9.391448                            7.075349      -0.002648       1.971638                    0.999672      29.444315      85.740457       0.607947       0.425782      -1.055196       0.013239      -0.009995      -0.036785       0.040352       0.010204      -0.017120       0.014595      -0.018545      -0.003587      -0.029918       0.009863       0.020055             11.270757      12.286764      -0.749274       2.339490       8.705347      -5.230063      12.820159           0.000001
          131              C      11.052597       0.764087       6.486090      -0.116145      44.711715 0.51869814E+03  0.12678444E+05                                11.014919                            7.639258      -0.213990       1.913943                    0.998540      29.337657      84.542803       0.593931       0.421909      -1.066279      -0.005228      -0.037632       0.034682       0.051443       0.014430      -0.012174       0.012887      -0.007065      -0.020978      -0.026911       0.008118       0.018793             14.495474      12.156096      -1.034505       2.232726      12.450290      -9.554558      18.880036           0.000000
          132              C       8.759818       0.288945       7.027603      -0.114768      36.095115 0.43279950E+03  0.10181522E+05                                 9.561441                            6.988700       0.069788       2.004469                    0.999236      29.130697      84.254357       0.615237       0.423192      -1.058058       0.014127      -0.028006      -0.008496       0.032497      -0.008225       0.005016       0.006287       0.003760      -0.018840      -0.013847       0.002269       0.011578             11.628717      11.995737       0.952080      -0.073829       9.236730      -5.944425      13.653686           0.000000
          133              C       9.692839       0.893671       6.196292       0.050958      40.413096 0.41441951E+03  0.95845588E+04                                10.289679                            6.789586       0.020586       2.009189                    0.999400      26.892554      75.581346       0.634887       0.417136      -1.068457      -0.008765      -0.017510      -0.001477       0.019637      -0.011918       0.024149       0.003828      -0.023164      -0.004472      -0.033724       0.012097       0.021627             14.157639      11.200326       0.673557      -0.117631      12.191040      -9.871125      19.081551           0.000000
          134              C       9.438470       1.710143       4.998320       0.053672      39.861529 0.41382833E+03  0.95665172E+04                                10.197515                            6.790387      -0.009681       2.000069                    0.999441      26.882651      75.511665       0.634121       0.417830      -1.068119      -0.014566      -0.005469      -0.009655       0.018312       0.008265      -0.014379      -0.011288      -0.042306       0.031469      -0.031733       0.002553       0.029180             13.935843      11.540092      -1.314456       3.193266      11.885257      -9.440429      18.382181          -0.000000
          135              C      10.603451       2.237118       4.445196      -0.116870      46.400583 0.51669740E+03  0.12610639E+05                                11.267126                            7.608626      -0.198425       1.919114                    0.998672      29.313681      84.264044       0.597307       0.420153      -1.067959      -0.020895       0.019774      -0.043945       0.052524      -0.005530       0.008745       0.018413       0.009846      -0.028452      -0.026739       0.012116       0.014623             15.411446      11.641179      -0.797775       1.985786      14.508101     -11.250294      20.085059          -0.000001
          136              C       8.220919       1.981626       4.391091      -0.114642      35.526509 0.41159497E+03  0.95318336E+04                                 9.375406                            6.764603       0.206423       2.050843                    0.999521      28.547634      81.085241       0.634386       0.416913      -1.065364       0.009153       0.003620      -0.021876       0.023988       0.010664      -0.004165      -0.004219       0.019702      -0.026404      -0.012149      -0.007829       0.019978             11.536228      10.730098      -0.098214       1.649624      10.257063      -6.816822      13.621523          -0.000002
          137              C      10.596637       3.073625       3.351487      -0.108795      38.039949 0.43391615E+03  0.10228488E+05                                 9.940242                            7.017878      -0.003216       1.970903                    0.999498      29.578736      86.024166       0.610469       0.425635      -1.055079      -0.013889      -0.013116       0.003904       0.019498       0.008775      -0.024729       0.032971      -0.020748      -0.024557      -0.047422       0.007999       0.039423             12.894376      10.207730      -0.797960       1.947197      12.392075      -8.888635      16.083322          -0.000002
          138              C       8.193177       2.796995       3.265105      -0.081625      34.242565 0.40765770E+03  0.94107323E+04                                 9.147820                            6.713056       0.052635       1.993185                    0.999632      28.503684      80.628587       0.640033       0.414549      -1.067703       0.018885      -0.015421       0.010731       0.026639      -0.001870       0.010492       0.013656       0.019773      -0.048818      -0.026715       0.005540       0.021176             11.300894       9.514355       0.684447       0.356649      10.893689      -7.227243      13.494639          -0.000004
          139              C       9.364973       3.360364       2.758423      -0.015994      40.371150 0.42785171E+03  0.99163287E+04                                10.183192                            6.809209       0.014221       2.010949                    0.999172      26.832803      74.066631       0.650305       0.406379      -1.081761       0.011016      -0.033020       0.036667       0.050558      -0.000225       0.006629       0.016338       0.002224      -0.005033      -0.018554       0.001789       0.016765             14.254132      10.474231      -0.252049       1.366181      14.729091     -10.748775      17.559073          -0.000002
          140              C       9.306845       4.329580       1.618504       0.609291      24.725207 0.24675475E+03  0.50862111E+04                                 7.875270                            5.567703      -0.026556       2.052146                    0.999545      22.040726      61.313337       0.630753       0.471105      -1.021542       0.000111       0.038464      -0.054148       0.066419      -0.030940      -0.032254       0.089664      -0.039553       0.032671      -0.077115      -0.039271       0.116386             10.298691       8.599510       0.472154       1.160752      10.620514      -6.352020      11.676049          -0.000000
          141              C       7.342315      14.052799      13.748922       0.600270      24.949267 0.25101669E+03  0.51907076E+04                                 7.924041                            5.606166      -0.005600       2.058554                    0.999502      22.094862      61.348183       0.630843       0.469527      -1.023493      -0.012721       0.025831      -0.054959       0.062045      -0.005342      -0.015459       0.085606      -0.105527      -0.065445      -0.077799      -0.039823       0.117623             10.614888       8.729735      -0.623868       1.885910       8.790205      -6.491063      14.324724          -0.000000
          142              C       7.779558      13.339627      15.003553      -0.014123      40.741297 0.42608042E+03  0.98592462E+04                                10.245300                            6.784465       0.046467       2.022753                    0.999182      26.716923      73.545648       0.653406       0.405108      -1.083244       0.008173      -0.023245       0.040921       0.047767       0.004358      -0.008028       0.010825      -0.006581      -0.016849      -0.017086       0.004523       0.012563             14.810386      10.533903      -0.264731       2.672421      12.856539     -10.634211      21.040714          -0.000001
          143              C       6.853822      12.598517      15.743141      -0.099785      37.517603 0.42303307E+03  0.99110974E+04                                 9.855461                            6.932427      -0.014168       1.972380                    0.999374      29.342880      85.141266       0.613665       0.426018      -1.054599       0.021847      -0.001697       0.005194       0.022520      -0.009711       0.005210       0.039572      -0.004349      -0.043312      -0.045815       0.006349       0.039465             13.005278       9.620507       0.514820       1.075962      11.894418      -9.016268      17.500908          -0.000003
          144              C       9.104408      13.437045      15.424781      -0.064816      34.101841 0.41143212E+03  0.95500017E+04                                 9.236782                            6.819887      -0.037987       1.971933                    0.999554      28.495505      81.667752       0.622463       0.423923      -1.058390      -0.007542      -0.002459       0.024156       0.025425       0.008907      -0.017074       0.017066      -0.020364      -0.019779      -0.031441       0.008174       0.023268             11.498884       9.965660       0.047446       2.588275       9.729622      -6.598084      14.801371          -0.000001
          145              C       7.320571      11.947839      16.864483      -0.119996      46.728282 0.52049015E+03  0.12719864E+05                                11.315667                            7.625237      -0.182085       1.923258                    0.998677      29.371745      84.343498       0.598288       0.418915      -1.069301       0.007717       0.026314      -0.044878       0.052592       0.009424      -0.018683       0.006595      -0.000142      -0.038414      -0.027540       0.007813       0.019727             15.763626      11.770252       0.227391       2.129062      14.197545     -11.195156      21.323082          -0.000001
          146              C       9.553659      12.779750      16.556573      -0.104284      35.639873 0.41148807E+03  0.95467680E+04                                 9.449010                            6.794498       0.096676       2.017582                    0.999278      28.625527      81.884759       0.627507       0.420716      -1.060941      -0.010896       0.018083      -0.006770       0.022171       0.000580       0.002299       0.008165       0.004343      -0.056276      -0.021241       0.009026       0.012215             11.874247       9.863418       1.305535       0.878630      11.116159      -7.322354      14.643164          -0.000001
          147              C       8.654448      12.006473      17.279675       0.044318      41.379533 0.41964420E+03  0.97285366E+04                                10.440120                            6.820000       0.023067       2.007920                    0.999422      26.998156      75.782564       0.635654       0.415641      -1.070219       0.010458       0.002299      -0.010035       0.014675      -0.018526       0.021602      -0.001621      -0.022356       0.019830      -0.033611       0.005718       0.027894             14.805472      10.627169       0.831160       1.089018      14.131409     -11.027027      19.657840          -0.000000
          148              C       8.931362      11.179708      18.472770       0.054808      40.594396 0.41891200E+03  0.97197447E+04                                10.342052                            6.840500      -0.012168       1.997254                    0.999337      27.005603      76.152834       0.630217       0.418875      -1.066782       0.013732      -0.013152      -0.003099       0.019265       0.004191      -0.015178      -0.006455      -0.050845       0.016983      -0.034100       0.007680       0.026421             14.414758      12.669559      -1.820347       4.702508      12.011945      -9.257014      18.562771           0.000000
          149              C       7.797162      10.516899      18.935797      -0.128756      43.994965 0.53167615E+03  0.13089269E+05                                10.917662                            7.748407      -0.188605       1.918972                    0.998743      29.718253      86.228364       0.587529       0.423457      -1.064240       0.027668      -0.035248       0.025310       0.051464      -0.014298       0.004873       0.015001       0.015140      -0.033812      -0.026412       0.004117       0.022295             14.242269      12.474278      -0.452315       2.871305      12.427444      -8.853233      17.825084           0.000000
          150              C      10.150297      10.963183      19.099737      -0.118825      34.483435 0.42637790E+03  0.99713463E+04                                 9.210517                            6.891911       0.241014       2.060192                    0.999584      28.824772      82.535531       0.626947       0.417749      -1.063797      -0.002801      -0.022248       0.000983       0.022445       0.016586      -0.003466       0.000583       0.006888      -0.016843      -0.014896      -0.005063       0.019959             11.169133      11.702692      -1.063475       3.276554       9.221024      -5.488393      12.583682           0.000001
          151              C       7.825373       9.620104      19.980045      -0.105334      35.695249 0.44562596E+03  0.10595637E+05                                 9.567632                            7.147299      -0.034411       1.961283                    0.999485      29.876913      87.833585       0.599246       0.429877      -1.050384       0.020437      -0.004599      -0.019173       0.028397       0.008117      -0.026893       0.031759      -0.021905      -0.018819      -0.047581       0.008001       0.039580             11.734577      11.437379      -0.957897       2.738926      10.286571      -6.397721      13.479782           0.000001
          152              C      10.199417      10.057749      20.159543      -0.083525      34.750689 0.45807245E+03  0.10973086E+05                                 9.501282                            7.308554      -0.209135       1.910985                    0.998815      29.743780      87.932030       0.584725       0.437280      -1.045315      -0.015472       0.000772      -0.024711       0.029166      -0.006422       0.010439       0.023431      -0.003601      -0.016353      -0.029312       0.005692       0.023621             11.418787      11.908397       0.208500       1.557077      10.071713      -5.464118      12.276251           0.000001
          153              C       9.061371       9.382809      20.590061      -0.021916      37.525666 0.44575616E+03  0.10475301E+05                                 9.750974                            7.009672      -0.058747       1.986899                    0.999185      27.325079      76.845967       0.630533       0.413361      -1.073300      -0.006158       0.021381      -0.045636       0.050771       0.002111       0.005270       0.015219       0.007244      -0.009114      -0.018036       0.002702       0.015334             12.525257      11.486224      -0.562553       2.278172      12.510889      -7.545405      13.578657           0.000001
          154              C       9.164481       8.320035      21.646848       0.587156      23.373918 0.25720872E+03  0.53694380E+04                                 7.570621                            5.697871      -0.074385       2.029054                    0.999526      22.666828      63.940140       0.619858       0.473337      -1.017967       0.007070      -0.055866       0.033156       0.065348      -0.022920      -0.030046       0.080538      -0.011844       0.082047      -0.072652      -0.031140       0.103792              9.213221       8.763907       0.309193       1.351222       9.806035      -4.551777       9.069720           0.000001
          155              C       3.021382      14.992055      10.602709       0.113529      27.665478 0.31849056E+03  0.69251131E+04                                 8.006341                            5.971066       0.229141       2.100430                    0.999686      25.237968      69.705078       0.671023       0.419796      -1.062386       0.005653       0.014300       0.048499       0.050878       0.005646      -0.008232      -0.004048      -0.073907       0.026389      -0.042993       0.009114       0.033879              9.672729      15.714987      -0.826885       0.422342       4.592303       0.895188       8.710897          -0.000001
          156              C       2.921253      15.536308      12.834711       0.106284      26.895174 0.31059376E+03  0.66989428E+04                                 7.776726                            5.849094       0.358733       2.137124                    0.999844      25.151832      68.776194       0.687507       0.413062      -1.068634       0.014052      -0.017475      -0.044564       0.049888       0.007817       0.008212      -0.006072      -0.054441       0.037854      -0.036292       0.011984       0.024308              9.279496      14.837439      -0.919858       0.068441       4.399508       0.857795       8.601540           0.000000
          157              C       1.651492      15.110243      10.465240      -0.174915      34.882611 0.43258597E+03  0.10150632E+05                                 9.272119                            6.928852       0.147914       2.025106                    0.999400      29.324589      84.039872       0.627197       0.416180      -1.065063       0.007783       0.002506      -0.003321       0.008825       0.008015       0.006473       0.006420      -0.032957       0.016131      -0.021934       0.002035       0.019898             11.255463      18.869975      -1.399547      -0.371082       5.112662       0.960374       9.783751          -0.000001
          158              C       1.552256      15.691257      12.774569      -0.177857      34.120351 0.42813974E+03  0.10000814E+05                                 9.069262                            6.854161       0.228128       2.047443                    0.999714      29.191440      82.937290       0.637238       0.411485      -1.070179      -0.000002      -0.004867      -0.003228       0.005840      -0.001583      -0.017001      -0.002089      -0.015928       0.028782      -0.022155       0.003316       0.018839             10.882693      17.821965      -1.157076       1.281642       4.995447       0.988346       9.830667           0.000001
          159              C       0.893470      15.469586      11.569167       0.112633      35.405535 0.39275337E+03  0.89487204E+04                                 9.460209                            6.645000      -0.067807       1.997319                    0.999185      25.760799      71.505224       0.637623       0.421601      -1.067240       0.002556       0.000293       0.000008       0.002573       0.001074       0.001524       0.002158      -0.029640      -0.057232      -0.019338      -0.005172       0.024510             12.410093      22.401549      -1.594786       0.701317       5.167334       0.962907       9.661395           0.000000
          160              C      -0.580824      15.587958      11.482320       0.108007      35.168246 0.40210670E+03  0.92307732E+04                                 9.459855                            6.750770      -0.111856       1.981586                    0.999209      26.063744      73.001366       0.627788       0.425008      -1.063378      -0.002433       0.000478       0.001123       0.002722       0.001769      -0.004525      -0.013422       0.006593       0.031716      -0.015513      -0.003104       0.018617             12.311572      21.961430      -1.422408       0.955230       7.470589       2.274215       7.502698           0.000000
          161              C      -1.312772      14.768913      10.640559      -0.182059      32.380307 0.43364379E+03  0.10174358E+05                                 8.804363                            6.937830       0.172685       2.030772                    0.999443      29.382504      84.003974       0.627172       0.416242      -1.065789      -0.002630       0.000898      -0.001021       0.002960      -0.005252      -0.013501       0.004791      -0.032400       0.024425      -0.025923       0.006559       0.019363             10.235685      16.391361       0.450779       1.248983       7.067939       2.231109       7.247754          -0.000002
          162              C      -1.271093      16.530889      12.251400      -0.173935      33.804903 0.46506805E+03  0.11151508E+05                                 9.214549                            7.286952      -0.013290       1.976829                    0.998053      29.888812      87.594275       0.596599       0.428160      -1.053801      -0.002053       0.007335      -0.007449       0.010654       0.012996       0.005734      -0.016048      -0.032687      -0.002695      -0.025834      -0.002133       0.027967             10.799245      16.409317      -1.656362      -0.166613       8.131874       2.759718       7.856546           0.000002
          163              C      -2.690122      14.877359      10.633593       0.105969      26.752247 0.32993440E+03  0.72458382E+04                                 7.851904                            6.109525       0.218556       2.090850                    0.999765      25.637462      71.429405       0.657395       0.424247      -1.058375      -0.007587       0.031314       0.039741       0.051162       0.009108      -0.001214      -0.007870      -0.052842       0.044897      -0.035430       0.009291       0.026138              9.155679      13.793384       0.198402       0.339100       6.911132       2.348889       6.762521          -0.000000
          164              C      -2.646330      16.585480      12.172448       0.117185      26.845719 0.33701510E+03  0.74782921E+04                                 8.004018                            6.265469       0.061406       2.049726                    0.998889      25.842528      73.574188       0.631923       0.436806      -1.045407      -0.010397      -0.030674      -0.040056       0.051512       0.002423      -0.011011      -0.026746      -0.051072       0.048440      -0.036183      -0.008520       0.044703              9.402467      13.751166      -0.012625       0.404699       7.476260       2.494847       6.979974           0.000002
          165              C       2.854160       1.421014      13.689708       0.587331      23.746335 0.25081652E+03  0.52046275E+04                                 7.662980                            5.630699      -0.020586       2.050476                    0.999569      22.487161      63.301453       0.622691       0.474023      -1.017311      -0.019343       0.042176      -0.045494       0.064982      -0.006068      -0.017430       0.084927      -0.074770      -0.012278      -0.072798      -0.034232       0.107030              9.504916       9.570497      -0.497309       1.630530       8.387222      -4.667482      10.557030           0.000001
          166              C       3.309341       0.609872      14.862137      -0.026349      38.385809 0.43441488E+03  0.10125195E+05                                 9.838152                            6.879156       0.052801       2.022220                    0.999326      27.085892      75.421454       0.643295       0.408505      -1.078392       0.009277      -0.013708       0.048276       0.051034       0.012625      -0.003766       0.007316      -0.009547      -0.014233      -0.016006      -0.000635       0.016641             12.837952      11.843743      -1.204868       2.347048      10.626662      -7.546576      16.043450           0.000001
          167              C       2.371193      -0.030144      15.670924      -0.106263      36.801415 0.43954782E+03  0.10400085E+05                                 9.740126                            7.081392       0.077241       2.001912                    0.999553      29.484699      86.056815       0.605080       0.427821      -1.053182       0.016880       0.003719       0.013402       0.021872      -0.001961       0.010160       0.037307      -0.008577      -0.047661      -0.043602       0.005048       0.038555             12.108117      10.949435      -0.673130       1.207815      10.086726      -7.034957      15.288189           0.000001
          168              C       4.666021       0.476796      15.130804      -0.091644      34.872792 0.44089838E+03  0.10432571E+05                                 9.391433                            7.075336      -0.002638       1.971642                    0.999672      29.444248      85.740159       0.607948       0.425782      -1.055196      -0.013239       0.009995       0.036784       0.040351       0.010205      -0.017121       0.014593      -0.018544      -0.003582      -0.029918       0.009864       0.020053             11.270743      12.286689      -0.749284       2.339493       8.705366      -5.230093      12.820173           0.000001
          169              C      -1.434302      17.616638      16.734910      -0.116145      44.711723 0.51869762E+03  0.12678428E+05                                11.014923                            7.639255      -0.213991       1.913943                    0.998540      29.337636      84.542732       0.593931       0.421909      -1.066279       0.005228       0.037632      -0.034681       0.051442       0.014429      -0.012174       0.012888      -0.007066      -0.020977      -0.026911       0.008118       0.018793             14.495491      12.156088      -1.034485       2.232704      12.450314      -9.554584      18.880072           0.000000
          170              C       0.858477      18.091780      16.193397      -0.114767      36.095104 0.43279909E+03  0.10181510E+05                                 9.561442                            6.988699       0.069784       2.004468                    0.999236      29.130674      84.254285       0.615237       0.423192      -1.058058      -0.014127       0.028006       0.008496       0.032498      -0.008226       0.005016       0.006287       0.003759      -0.018837      -0.013847       0.002270       0.011577             11.628721      11.995729       0.952078      -0.073826       9.236740      -5.944436      13.653693           0.000000
          171              C      -0.074544      17.487054      17.024708       0.050962      40.413008 0.41441838E+03  0.95845268E+04                                10.289670                            6.789580       0.020585       2.009189                    0.999400      26.892508      75.581210       0.634887       0.417136      -1.068456       0.008765       0.017510       0.001477       0.019637      -0.011918       0.024149       0.003830      -0.023165      -0.004474      -0.033724       0.012099       0.021625             14.157626      11.200311       0.673567      -0.117642      12.191032      -9.871119      19.081536           0.000000
          172              C       0.179825      16.670582      18.222680       0.053669      39.861588 0.41382922E+03  0.95665419E+04                                10.197520                            6.790391      -0.009678       2.000069                    0.999441      26.882687      75.511760       0.634122       0.417830      -1.068119       0.014567       0.005469       0.009655       0.018312       0.008266      -0.014379      -0.011290      -0.042306       0.031470      -0.031733       0.002551       0.029181             13.935843      11.540094      -1.314440       3.193252      11.885251      -9.440424      18.382183          -0.000000
          173              C      -0.985156      16.143607      18.775804      -0.116870      46.400566 0.51669761E+03  0.12610645E+05                                11.267120                            7.608626      -0.198422       1.919115                    0.998672      29.313692      84.264068       0.597308       0.420153      -1.067959       0.020895      -0.019774       0.043945       0.052524      -0.005530       0.008746       0.018413       0.009848      -0.028454      -0.026740       0.012117       0.014623             15.411423      11.641162      -0.797742       1.985752      14.508074     -11.250271      20.085034          -0.000001
          174              C       1.397376      16.399099      18.829909      -0.114643      35.526522 0.41159545E+03  0.95318474E+04                                 9.375406                            6.764605       0.206424       2.050843                    0.999521      28.547660      81.085325       0.634387       0.416913      -1.065364      -0.009153      -0.003620       0.021876       0.023988       0.010664      -0.004165      -0.004219       0.019702      -0.026407      -0.012150      -0.007829       0.019979             11.536221      10.730103      -0.098202       1.649614      10.257043      -6.816808      13.621516          -0.000002
          175              C      -0.978342      15.307100      19.869513      -0.108797      38.039938 0.43391674E+03  0.10228506E+05                                 9.940238                            7.017882      -0.003216       1.970903                    0.999498      29.578761      86.024262       0.610469       0.425635      -1.055079       0.013888       0.013116      -0.003904       0.019497       0.008775      -0.024729       0.032970      -0.020750      -0.024557      -0.047421       0.007998       0.039423             12.894352      10.207708      -0.797917       1.947156      12.392050      -8.888611      16.083297          -0.000002
          176              C       1.425118      15.583730      19.955895      -0.081624      34.242518 0.40765720E+03  0.94107200E+04                                 9.147821                            6.713057       0.052630       1.993184                    0.999632      28.503659      80.628571       0.640032       0.414550      -1.067702      -0.018885       0.015419      -0.010731       0.026637      -0.001871       0.010492       0.013654       0.019768      -0.048818      -0.026713       0.005541       0.021173             11.300888       9.514379       0.684467       0.356632      10.893650      -7.227217      13.494635          -0.000004
          177              C       0.253322      15.020361      20.462577      -0.015988      40.370922 0.42785028E+03  0.99162910E+04                                10.183172                            6.809211       0.014212       2.010948                    0.999172      26.832736      74.066519       0.650303       0.406381      -1.081759      -0.011014       0.033018      -0.036666       0.050556      -0.000227       0.006630       0.016340       0.002223      -0.005037      -0.018557       0.001791       0.016767             14.254064      10.474212      -0.251966       1.366107      14.728976     -10.748687      17.559005          -0.000002
          178              C       0.311450      14.051145      21.602496       0.609294      24.725105 0.24675495E+03  0.50862150E+04                                 7.875224                            5.567692      -0.026564       2.052142                    0.999545      22.040788      61.313462       0.630756       0.471103      -1.021544      -0.000110      -0.038468       0.054143       0.066417      -0.030942      -0.032257       0.089666      -0.039554       0.032657      -0.077118      -0.039271       0.116389             10.298582       8.599425       0.472321       1.160637      10.620390      -6.351888      11.675932          -0.000000
          179              C       2.275980       4.327926       9.472078       0.600237      24.949812 0.25102456E+03  0.51909093E+04                                 7.924120                            5.606234      -0.005608       2.058545                    0.999501      22.095268      61.349477       0.630843       0.469524      -1.023495       0.012702      -0.025838       0.054956       0.062041      -0.005350      -0.015452       0.085602      -0.105538      -0.065427      -0.077787      -0.039836       0.117623             10.614956       8.729689      -0.623728       1.885764       8.790298      -6.491127      14.324882          -0.000000
          180              C       1.838737       5.041098       8.217447      -0.014117      40.741481 0.42608344E+03  0.98593420E+04                                10.245356                            6.784507       0.046422       2.022737                    0.999182      26.717026      73.546241       0.653401       0.405110      -1.083242      -0.008174       0.023243      -0.040920       0.047765       0.004358      -0.008033       0.010828      -0.006594      -0.016847      -0.017092       0.004521       0.012571             14.810438      10.533909      -0.264630       2.672304      12.856594     -10.634256      21.040811          -0.000001
          181              C       2.764473       5.782208       7.477859      -0.099787      37.517873 0.42303681E+03  0.99112152E+04                                 9.855522                            6.932465      -0.014199       1.972368                    0.999374      29.343086      85.142230       0.613661       0.426019      -1.054598      -0.021847       0.001698      -0.005196       0.022520      -0.009710       0.005205       0.039577      -0.004353      -0.043321      -0.045819       0.006347       0.039473             13.005340       9.620596       0.514870       1.075926      11.894448      -9.016289      17.500977          -0.000003
          182              C       0.513887       4.943680       7.796219      -0.064817      34.101848 0.41143267E+03  0.95500201E+04                                 9.236790                            6.819896      -0.037989       1.971933                    0.999554      28.495533      81.667927       0.622462       0.423924      -1.058389       0.007542       0.002458      -0.024155       0.025424       0.008905      -0.017073       0.017066      -0.020367      -0.019779      -0.031440       0.008171       0.023269             11.498883       9.965641       0.047469       2.588250       9.729629      -6.598087      14.801377          -0.000001
          183              C       2.297724       6.432886       6.356517      -0.119996      46.728229 0.52048956E+03  0.12719846E+05                                11.315661                            7.625231      -0.182076       1.923261                    0.998677      29.371737      84.343466       0.598289       0.418914      -1.069301      -0.007717      -0.026314       0.044878       0.052593       0.009425      -0.018684       0.006595      -0.000141      -0.038417      -0.027542       0.007813       0.019728             15.763605      11.770242       0.227402       2.129050      14.197512     -11.195135      21.323062          -0.000001
          184              C       0.064636       5.600975       6.664427      -0.104285      35.639922 0.41148888E+03  0.95467919E+04                                 9.449018                            6.794503       0.096675       2.017580                    0.999278      28.625571      81.884924       0.627506       0.420716      -1.060941       0.010897      -0.018083       0.006770       0.022171       0.000581       0.002299       0.008165       0.004344      -0.056278      -0.021242       0.009026       0.012216             11.874250       9.863420       1.305546       0.878623      11.116160      -7.322354      14.643169          -0.000001
          185              C       0.963847       6.374252       5.941325       0.044314      41.379637 0.41964538E+03  0.97285699E+04                                10.440131                            6.820005       0.023071       2.007920                    0.999422      26.998203      75.782697       0.635655       0.415641      -1.070219      -0.010458      -0.002299       0.010035       0.014675      -0.018527       0.021603      -0.001623      -0.022355       0.019833      -0.033612       0.005716       0.027896             14.805486      10.627178       0.831172       1.089010      14.131421     -11.027039      19.657859          -0.000000
          186              C       0.686933       7.201017       4.748230       0.054812      40.594354 0.41891128E+03  0.97197251E+04                                10.342053                            6.840498      -0.012172       1.997253                    0.999337      27.005575      76.152778       0.630216       0.418875      -1.066782      -0.013732       0.013152       0.003099       0.019265       0.004191      -0.015178      -0.006453      -0.050845       0.016982      -0.034100       0.007681       0.026419             14.414760      12.669553      -1.820338       4.702502      12.011951      -9.257020      18.562775           0.000000
          187              C       1.821133       7.863826       4.285203      -0.128756      43.994997 0.53167638E+03  0.13089277E+05                                10.917669                            7.748410      -0.188611       1.918971                    0.998743      29.718257      86.228394       0.587528       0.423457      -1.064240      -0.027668       0.035247      -0.025310       0.051463      -0.014299       0.004873       0.015001       0.015139      -0.033810      -0.026411       0.004117       0.022295             14.242279      12.474279      -0.452310       2.871298      12.427471      -8.853252      17.825088           0.000000
          188              C      -0.532002       7.417542       4.121263      -0.118826      34.483471 0.42637820E+03  0.99713553E+04                                 9.210526                            6.891914       0.241012       2.060192                    0.999584      28.824779      82.535565       0.626947       0.417750      -1.063797       0.002801       0.022247      -0.000983       0.022444       0.016586      -0.003467       0.000582       0.006887      -0.016841      -0.014896      -0.005063       0.019959             11.169146      11.702703      -1.063466       3.276559       9.221036      -5.488402      12.583699           0.000001
          189              C       1.792922       8.760621       3.240955      -0.105334      35.695234 0.44562558E+03  0.10595625E+05                                 9.567626                            7.147293      -0.034405       1.961285                    0.999485      29.876890      87.833471       0.599246       0.429877      -1.050384      -0.020437       0.004598       0.019172       0.028396       0.008118      -0.026894       0.031757      -0.021904      -0.018816      -0.047580       0.008003       0.039578             11.734572      11.437349      -0.957891       2.738910      10.286604      -6.397741      13.479762           0.000001
          190              C      -0.581122       8.322976       3.061457      -0.083525      34.750771 0.45807300E+03  0.10973102E+05                                 9.501295                            7.308557      -0.209135       1.910984                    0.998815      29.743802      87.932099       0.584725       0.437280      -1.045315       0.015473      -0.000772       0.024711       0.029166      -0.006422       0.010439       0.023431      -0.003598      -0.016354      -0.029312       0.005693       0.023619             11.418813      11.908427       0.208528       1.557076      10.071745      -5.464133      12.276267           0.000001
          191              C       0.556924       8.997916       2.630939      -0.021919      37.525806 0.44575667E+03  0.10475315E+05                                 9.750995                            7.009674      -0.058739       1.986901                    0.999185      27.325094      76.845988       0.630533       0.413361      -1.073300       0.006158      -0.021383       0.045635       0.050771       0.002112       0.005269       0.015215       0.007247      -0.009113      -0.018033       0.002702       0.015332             12.525301      11.486237      -0.562506       2.278144      12.510996      -7.545455      13.578671           0.000001
          192              C       0.453814      10.060690       1.574152       0.587160      23.373918 0.25720673E+03  0.53693860E+04                                 7.570619                            5.697847      -0.074414       2.029045                    0.999525      22.666747      63.939850       0.619859       0.473337      -1.017968      -0.007066       0.055863      -0.033160       0.065346      -0.022922      -0.030047       0.080539      -0.011836       0.082052      -0.072656      -0.031139       0.103795              9.213237       8.763931       0.309293       1.351213       9.806102      -4.551770       9.069679           0.000001
          193              C       6.596913       3.388670      12.618291       0.113518      27.665725 0.31849555E+03  0.69252498E+04                                 8.006394                            5.971112       0.229206       2.100448                    0.999686      25.238171      69.705820       0.671020       0.419796      -1.062386      -0.005651      -0.014298      -0.048497       0.050876       0.005648      -0.008234      -0.004047      -0.073910       0.026394      -0.042996       0.009116       0.033880              9.672809      15.715313      -0.826891       0.422282       4.592321       0.895177       8.710793          -0.000001
          194              C       6.697042       2.844417      10.386289       0.106299      26.894718 0.31058548E+03  0.66987162E+04                                 7.776630                            5.849007       0.358561       2.137075                    0.999844      25.151477      68.774866       0.687514       0.413061      -1.068635      -0.014059       0.017478       0.044566       0.049893       0.007814       0.008211      -0.006072      -0.054426       0.037835      -0.036281       0.011978       0.024303              9.279379      14.837103      -0.919835       0.068327       4.399455       0.857806       8.601579           0.000000
          195              C       7.966803       3.270482      12.755760      -0.174914      34.882651 0.43258584E+03  0.10150628E+05                                 9.272127                            6.928849       0.147907       2.025103                    0.999400      29.324597      84.039893       0.627197       0.416180      -1.065063      -0.007784      -0.002505       0.003320       0.008826       0.008015       0.006473       0.006420      -0.032956       0.016130      -0.021933       0.002035       0.019898             11.255485      18.870083      -1.399556      -0.371161       5.112664       0.960373       9.783709          -0.000001
          196              C       8.066039       2.689468      10.446431      -0.177860      34.120336 0.42814023E+03  0.10000827E+05                                 9.069256                            6.854162       0.228134       2.047445                    0.999714      29.191455      82.937292       0.637239       0.411485      -1.070179       0.000005       0.004867       0.003228       0.005840      -0.001584      -0.017001      -0.002089      -0.015928       0.028781      -0.022155       0.003316       0.018839             10.882676      17.821906      -1.157070       1.281560       4.995441       0.988352       9.830682           0.000000
          197              C       8.724825       2.911139      11.651833       0.112633      35.405533 0.39275342E+03  0.89487214E+04                                 9.460208                            6.645000      -0.067808       1.997319                    0.999185      25.760802      71.505223       0.637623       0.421601      -1.067240      -0.002556      -0.000293      -0.000009       0.002572       0.001074       0.001524       0.002159      -0.029641      -0.057231      -0.019338      -0.005173       0.024510             12.410090      22.401555      -1.594792       0.701223       5.167332       0.962910       9.661384           0.000000
          198              C      10.199119       2.792767      11.738680       0.108006      35.168233 0.40210653E+03  0.92307674E+04                                 9.459851                            6.750767      -0.111852       1.981588                    0.999209      26.063737      73.001318       0.627788       0.425007      -1.063378       0.002433      -0.000477      -0.001124       0.002722       0.001769      -0.004525      -0.013422       0.006593       0.031716      -0.015513      -0.003104       0.018617             12.311570      21.961438      -1.422412       0.955183       7.470582       2.274212       7.502690           0.000000
          199              C      10.931067       3.611812      12.580441      -0.182059      32.380310 0.43364375E+03  0.10174356E+05                                 8.804363                            6.937829       0.172686       2.030772                    0.999443      29.382504      84.003967       0.627172       0.416242      -1.065789       0.002630      -0.000898       0.001020       0.002960      -0.005252      -0.013501       0.004791      -0.032400       0.024426      -0.025923       0.006559       0.019363             10.235686      16.391379       0.450776       1.248961       7.067936       2.231102       7.247744          -0.000002
          200              C      10.889388       1.849836      10.969600      -0.173934      33.804843 0.46506692E+03  0.11151474E+05                                 9.214538                            7.286942      -0.013285       1.976831                    0.998053      29.888770      87.594103       0.596599       0.428160      -1.053801       0.002053      -0.007335       0.007448       0.010653       0.012996       0.005733      -0.016049      -0.032688      -0.002695      -0.025834      -0.002134       0.027967             10.799236      16.409309      -1.656364      -0.166641       8.131853       2.759713       7.856547           0.000002
          201              C      12.308417       3.503366      12.587407       0.105967      26.752288 0.32993496E+03  0.72458532E+04                                 7.851910                            6.109528       0.218563       2.090851                    0.999765      25.637488      71.429480       0.657395       0.424246      -1.058375       0.007586      -0.031313      -0.039742       0.051161       0.009108      -0.001214      -0.007869      -0.052842       0.044897      -0.035430       0.009292       0.026138              9.155689      13.793415       0.198401       0.339088       6.911130       2.348883       6.762522          -0.000000
          202              C      12.264625       1.795245      11.048552       0.117186      26.845688 0.33701447E+03  0.74782753E+04                                 8.004015                            6.265465       0.061401       2.049725                    0.998889      25.842498      73.574100       0.631923       0.436807      -1.045406       0.010397       0.030675       0.040055       0.051512       0.002423      -0.011011      -0.026747      -0.051073       0.048440      -0.036183      -0.008521       0.044704              9.402467      13.751171      -0.012626       0.404688       7.476254       2.494843       6.979976           0.000002
          203              C       0.715158      10.611376      21.141792       0.587326      23.746276 0.25081850E+03  0.52046781E+04                                 7.662961                            5.630717      -0.020627       2.050461                    0.999569      22.487253      63.301741       0.622691       0.474023      -1.017312      -0.019347       0.042178       0.045491       0.064983      -0.006068       0.017428      -0.084921      -0.074775      -0.012278      -0.072791      -0.034234       0.107025              9.504863       9.570511      -0.497419      -1.630635       8.387124       4.667388      10.556955           0.000001
          204              C       1.170338       9.800235      19.969363      -0.026345      38.385643 0.43441486E+03  0.10125199E+05                                 9.838136                            6.879165       0.052783       2.022215                    0.999326      27.085900      75.421590       0.643293       0.408506      -1.078390       0.009277      -0.013707      -0.048276       0.051034       0.012624       0.003765      -0.007319      -0.009549      -0.014236      -0.016007      -0.000636       0.016643             12.837896      11.843788      -1.204904      -2.347099      10.626564       7.546474      16.043338           0.000001
          205              C       0.232191       9.160218      19.160576      -0.106264      36.801364 0.43954798E+03  0.10400090E+05                                 9.740113                            7.081391       0.077242       2.001912                    0.999553      29.484723      86.056898       0.605080       0.427821      -1.053182       0.016879       0.003719      -0.013402       0.021871      -0.001961      -0.010161      -0.037306      -0.008578      -0.047660      -0.043602       0.005047       0.038555             12.108085      10.949429      -0.673157      -1.207847      10.086687       7.034919      15.288138           0.000001
          206              C       2.527018       9.667159      19.700696      -0.091645      34.872851 0.44089964E+03  0.10432611E+05                                 9.391447                            7.075349      -0.002648       1.971638                    0.999672      29.444315      85.740456       0.607947       0.425782      -1.055196      -0.013239       0.009995      -0.036785       0.040352       0.010204       0.017120      -0.014595      -0.018545      -0.003588      -0.029918       0.009863       0.020055             11.270756      12.286763      -0.749274      -2.339490       8.705346       5.230063      12.820158           0.000001
          207              C       0.704700       8.426276      18.096590      -0.116145      44.711716 0.51869785E+03  0.12678435E+05                                11.014919                            7.639256      -0.213990       1.913943                    0.998540      29.337657      84.542803       0.593931       0.421909      -1.066279       0.005228       0.037632       0.034682       0.051443       0.014430       0.012174      -0.012887      -0.007065      -0.020978      -0.026911       0.008118       0.018793             14.495476      12.156092      -1.034503      -2.232724      12.450290       9.554562      18.880046           0.000000
          208              C       2.997479       8.901418      18.638103      -0.114768      36.095113 0.43279950E+03  0.10181522E+05                                 9.561441                            6.988700       0.069788       2.004469                    0.999236      29.130697      84.254356       0.615238       0.423192      -1.058058      -0.014127       0.028006      -0.008496       0.032497      -0.008225      -0.005016      -0.006287       0.003760      -0.018840      -0.013847       0.002269       0.011578             11.628717      11.995737       0.952079       0.073827       9.236728       5.944424      13.653684           0.000000
          209              C       2.064458       8.296692      17.806792       0.050958      40.413088 0.41441948E+03  0.95845580E+04                                10.289678                            6.789585       0.020587       2.009189                    0.999400      26.892553      75.581342       0.634887       0.417136      -1.068457       0.008765       0.017510      -0.001477       0.019637      -0.011918      -0.024149      -0.003828      -0.023164      -0.004471      -0.033724       0.012097       0.021627             14.157637      11.200325       0.673556       0.117629      12.191038       9.871123      19.081547           0.000000
          210              C       2.318827       7.480220      16.608820       0.053673      39.861542 0.41382866E+03  0.95665262E+04                                10.197517                            6.790389      -0.009681       2.000069                    0.999441      26.882650      75.511658       0.634121       0.417830      -1.068119       0.014566       0.005469      -0.009655       0.018312       0.008265       0.014379       0.011288      -0.042306       0.031469      -0.031733       0.002553       0.029180             13.935847      11.540091      -1.314454      -3.193264      11.885263       9.440433      18.382186          -0.000000
          211              C       1.153846       6.953244      16.055696      -0.116869      46.400596 0.51669739E+03  0.12610638E+05                                11.267127                            7.608626      -0.198425       1.919114                    0.998672      29.313681      84.264040       0.597307       0.420153      -1.067959       0.020895      -0.019774      -0.043945       0.052524      -0.005530      -0.008745      -0.018413       0.009846      -0.028452      -0.026739       0.012116       0.014623             15.411450      11.641174      -0.797776      -1.985788      14.508107      11.250301      20.085068          -0.000001
          212              C       3.536379       7.208737      16.001591      -0.114642      35.526489 0.41159486E+03  0.95318303E+04                                 9.375403                            6.764602       0.206423       2.050843                    0.999521      28.547632      81.085234       0.634386       0.416913      -1.065364      -0.009153      -0.003620      -0.021875       0.023988       0.010663       0.004166       0.004219       0.019702      -0.026404      -0.012149      -0.007829       0.019978             11.536223      10.730091      -0.098207      -1.649615      10.257061       6.816820      13.621515          -0.000002
          213              C       1.160660       6.116738      14.961987      -0.108795      38.039930 0.43391570E+03  0.10228475E+05                                 9.940237                            7.017874      -0.003216       1.970903                    0.999498      29.578737      86.024162       0.610469       0.425635      -1.055079       0.013889       0.013116       0.003904       0.019498       0.008776       0.024729      -0.032971      -0.020748      -0.024557      -0.047422       0.007999       0.039423             12.894371      10.207723      -0.797963      -1.947198      12.392070       8.888634      16.083320          -0.000002
          214              C       3.564120       6.393368      14.875605      -0.081625      34.242578 0.40765789E+03  0.94107378E+04                                 9.147823                            6.713058       0.052635       1.993185                    0.999632      28.503685      80.628591       0.640033       0.414549      -1.067703      -0.018885       0.015421       0.010731       0.026639      -0.001870      -0.010492      -0.013656       0.019773      -0.048818      -0.026715       0.005540       0.021176             11.300899       9.514352       0.684449      -0.356645      10.893698       7.227250      13.494646          -0.000004
          215              C       2.392324       5.829998      14.368923      -0.015994      40.371171 0.42785177E+03  0.99163304E+04                                10.183195                            6.809209       0.014220       2.010949                    0.999172      26.832803      74.066629       0.650305       0.406379      -1.081761      -0.011016       0.033020       0.036667       0.050558      -0.000225      -0.006629      -0.016338       0.002224      -0.005033      -0.018554       0.001789       0.016765             14.254139      10.474232      -0.252056      -1.366188      14.729100      10.748784      17.559086          -0.000002
          216              C       2.450453       4.860783      13.229004       0.609291      24.725206 0.24675469E+03  0.50862094E+04                                 7.875269                            5.567702      -0.026556       2.052146                    0.999545      22.040726      61.313334       0.630753       0.471105      -1.021542      -0.000111      -0.038464      -0.054148       0.066419      -0.030940       0.032254      -0.089664      -0.039553       0.032671      -0.077115      -0.039271       0.116386             10.298690       8.599507       0.472150      -1.160756      10.620511       6.352021      11.676052          -0.000000
          217              C       0.136977      13.518288       2.138422       0.600270      24.949275 0.25101677E+03  0.51907095E+04                                 7.924043                            5.606167      -0.005600       2.058554                    0.999502      22.094862      61.348179       0.630843       0.469527      -1.023493       0.012721      -0.025831      -0.054959       0.062045      -0.005342       0.015459      -0.085606      -0.105527      -0.065445      -0.077799      -0.039823       0.117623             10.614890       8.729734      -0.623866      -1.885904       8.790207       6.491066      14.324729          -0.000000
          218              C      -0.300265      14.231460       3.393053      -0.014123      40.741319 0.42608054E+03  0.98592494E+04                                10.245304                            6.784466       0.046467       2.022753                    0.999182      26.716921      73.545639       0.653406       0.405108      -1.083244      -0.008173       0.023245       0.040921       0.047767       0.004358       0.008028      -0.010825      -0.006581      -0.016849      -0.017086       0.004523       0.012563             14.810395      10.533898      -0.264728      -2.672414      12.856555      10.634227      21.040732          -0.000001
          219              C       0.625470      14.972571       4.132641      -0.099785      37.517610 0.42303288E+03  0.99110919E+04                                 9.855462                            6.932425      -0.014168       1.972380                    0.999374      29.342878      85.141256       0.613665       0.426018      -1.054599      -0.021847       0.001697       0.005194       0.022520      -0.009711      -0.005210      -0.039572      -0.004349      -0.043312      -0.045815       0.006349       0.039465             13.005284       9.620502       0.514823      -1.075959      11.894428       9.016278      17.500921          -0.000003
          220              C      -1.625116      14.134042       3.814281      -0.064816      34.101825 0.41143204E+03  0.95499993E+04                                 9.236779                            6.819886      -0.037986       1.971933                    0.999554      28.495503      81.667741       0.622463       0.423923      -1.058390       0.007542       0.002459       0.024156       0.025425       0.008907       0.017074      -0.017066      -0.020364      -0.019779      -0.031441       0.008174       0.023268             11.498880       9.965652       0.047448      -2.588268       9.729619       6.598082      14.801368          -0.000001
          221              C       0.158722      15.623249       5.253983      -0.119996      46.728279 0.52048991E+03  0.12719857E+05                                11.315666                            7.625235      -0.182085       1.923258                    0.998677      29.371744      84.343489       0.598289       0.418915      -1.069301      -0.007717      -0.026314      -0.044878       0.052592       0.009424       0.018683      -0.006595      -0.000142      -0.038414      -0.027540       0.007813       0.019727             15.763626      11.770251       0.227398      -2.129055      14.197544      11.195156      21.323082          -0.000001
          222              C      -2.074366      14.791337       4.946073      -0.104284      35.639867 0.41148795E+03  0.95467644E+04                                 9.449009                            6.794496       0.096676       2.017582                    0.999278      28.625526      81.884752       0.627507       0.420716      -1.060941       0.010896      -0.018083      -0.006770       0.022171       0.000580      -0.002299      -0.008165       0.004343      -0.056276      -0.021241       0.009026       0.012215             11.874247       9.863412       1.305537      -0.878626      11.116161       7.322357      14.643167          -0.000001
          223              C      -1.175155      15.564614       5.669175       0.044318      41.379539 0.41964425E+03  0.97285380E+04                                10.440121                            6.820000       0.023067       2.007920                    0.999422      26.998155      75.782562       0.635654       0.415641      -1.070219      -0.010458      -0.002299      -0.010035       0.014675      -0.018526      -0.021602       0.001621      -0.022356       0.019830      -0.033611       0.005718       0.027894             14.805475      10.627173       0.831160      -1.089022      14.131410      11.027028      19.657844          -0.000000
          224              C      -1.452070      16.391379       6.862270       0.054808      40.594383 0.41891178E+03  0.97197387E+04                                10.342050                            6.840498      -0.012168       1.997254                    0.999337      27.005603      76.152834       0.630217       0.418875      -1.066782      -0.013732       0.013152      -0.003099       0.019265       0.004191       0.015178       0.006455      -0.050845       0.016984      -0.034100       0.007680       0.026421             14.414754      12.669559      -1.820351      -4.702513      12.011939       9.257008      18.562766           0.000000
          225              C      -0.317870      17.054188       7.325297      -0.128756      43.994986 0.53167654E+03  0.13089281E+05                                10.917666                            7.748410      -0.188605       1.918972                    0.998743      29.718253      86.228365       0.587528       0.423457      -1.064240      -0.027668       0.035248       0.025310       0.051464      -0.014298      -0.004873      -0.015001       0.015140      -0.033812      -0.026412       0.004117       0.022295             14.242276      12.474283      -0.452315      -2.871305      12.427453       8.853239      17.825093           0.000000
          226              C      -2.671004      16.607904       7.489237      -0.118825      34.483438 0.42637787E+03  0.99713454E+04                                 9.210517                            6.891910       0.241014       2.060192                    0.999584      28.824773      82.535532       0.626948       0.417749      -1.063797       0.002801       0.022248       0.000983       0.022445       0.016586       0.003466      -0.000583       0.006888      -0.016843      -0.014896      -0.005063       0.019959             11.169133      11.702695      -1.063479      -3.276561       9.221023       5.488392      12.583682           0.000001
          227              C      -0.346081      17.950984       8.369545      -0.105334      35.695260 0.44562604E+03  0.10595639E+05                                 9.567634                            7.147300      -0.034411       1.961283                    0.999485      29.876913      87.833586       0.599245       0.429877      -1.050384      -0.020437       0.004599      -0.019173       0.028397       0.008117       0.026893      -0.031759      -0.021905      -0.018819      -0.047581       0.008001       0.039580             11.734581      11.437386      -0.957901      -2.738931      10.286573       6.397722      13.479783           0.000001
          228              C      -2.720125      17.513339       8.549043      -0.083525      34.750683 0.45807259E+03  0.10973089E+05                                 9.501281                            7.308555      -0.209135       1.910985                    0.998815      29.743781      87.932032       0.584725       0.437280      -1.045315       0.015472      -0.000772      -0.024711       0.029166      -0.006422      -0.010439      -0.023431      -0.003601      -0.016353      -0.029312       0.005692       0.023621             11.418786      11.908398       0.208497      -1.557081      10.071712       5.464115      12.276248           0.000001
          229              C      -1.582078      18.188279       8.979561      -0.021916      37.525667 0.44575601E+03  0.10475297E+05                                 9.750974                            7.009671      -0.058747       1.986899                    0.999185      27.325079      76.845967       0.630533       0.413361      -1.073300       0.006158      -0.021381      -0.045636       0.050771       0.002111      -0.005270      -0.015219       0.007244      -0.009114      -0.018036       0.002702       0.015334             12.525258      11.486225      -0.562562      -2.278182      12.510887       7.545407      13.578663           0.000001
          230              C       2.592816       0.870327      10.036348       0.587156      23.373916 0.25720866E+03  0.53694364E+04                                 7.570620                            5.697870      -0.074385       2.029054                    0.999526      22.666829      63.940140       0.619858       0.473337      -1.017967      -0.007070       0.055866       0.033156       0.065348      -0.022920       0.030046      -0.080538      -0.011844       0.082047      -0.072652      -0.031140       0.103792              9.213220       8.763907       0.309186      -1.351229       9.806030       4.551777       9.069723           0.000001
          231              C       4.457910      12.579033      22.213209       0.113529      27.665464 0.31849037E+03  0.69251082E+04                                 8.006339                            5.971064       0.229141       2.100430                    0.999686      25.237967      69.705079       0.671023       0.419796      -1.062386      -0.005653      -0.014300       0.048499       0.050878       0.005646       0.008232       0.004048      -0.073907       0.026389      -0.042993       0.009114       0.033879              9.672726      15.714977      -0.826883      -0.422340       4.592301      -0.895187       8.710899          -0.000001
          232              C       4.558040      12.034780       1.224211       0.106284      26.895190 0.31059379E+03  0.66989436E+04                                 7.776729                            5.849094       0.358733       2.137124                    0.999844      25.151833      68.776197       0.687507       0.413062      -1.068634      -0.014052       0.017475      -0.044564       0.049888       0.007817      -0.008212       0.006072      -0.054441       0.037854      -0.036292       0.011984       0.024308              9.279500      14.837452      -0.919861      -0.068442       4.399510      -0.857796       8.601539           0.000000
          233              C       5.827800      12.460845      22.075740      -0.174915      34.882616 0.43258615E+03  0.10150637E+05                                 9.272121                            6.928854       0.147914       2.025106                    0.999400      29.324590      84.039877       0.627197       0.416180      -1.065063      -0.007783      -0.002506      -0.003321       0.008825       0.008015      -0.006473      -0.006420      -0.032957       0.016131      -0.021934       0.002035       0.019898             11.255464      18.869982      -1.399546       0.371080       5.112663      -0.960373       9.783748          -0.000002
          234              C       5.927036      11.879830       1.164069      -0.177858      34.120335 0.42813936E+03  0.10000803E+05                                 9.069260                            6.854158       0.228128       2.047443                    0.999714      29.191440      82.937290       0.637239       0.411485      -1.070179       0.000002       0.004867      -0.003228       0.005840      -0.001583       0.017001       0.002089      -0.015928       0.028782      -0.022155       0.003316       0.018839             10.882691      17.821970      -1.157078      -1.281639       4.995447      -0.988347       9.830656           0.000000
          235              C       6.585823      12.101502      23.179667       0.112633      35.405558 0.39275369E+03  0.89487293E+04                                 9.460213                            6.645003      -0.067807       1.997319                    0.999185      25.760799      71.505225       0.637622       0.421601      -1.067240      -0.002556      -0.000293       0.000008       0.002573       0.001074      -0.001524      -0.002158      -0.029640      -0.057232      -0.019338      -0.005172       0.024510             12.410101      22.401575      -1.594785      -0.701319       5.167336      -0.962907       9.661391           0.000000
          236              C       8.060117      11.983130      23.092820       0.108007      35.168233 0.40210642E+03  0.92307655E+04                                 9.459853                            6.750768      -0.111855       1.981586                    0.999209      26.063744      73.001367       0.627788       0.425008      -1.063378       0.002433      -0.000478       0.001123       0.002722       0.001769       0.004525       0.013422       0.006593       0.031716      -0.015513      -0.003104       0.018617             12.311567      21.961413      -1.422404      -0.955231       7.470590      -2.274218       7.502699           0.000000
          237              C       8.792064      12.802175      22.251059      -0.182059      32.380294 0.43364346E+03  0.10174348E+05                                 8.804361                            6.937827       0.172685       2.030772                    0.999443      29.382504      84.003976       0.627172       0.416242      -1.065789       0.002630      -0.000898      -0.001021       0.002960      -0.005252       0.013501      -0.004791      -0.032400       0.024425      -0.025923       0.006559       0.019363             10.235682      16.391349       0.450782      -1.248986       7.067941      -2.231112       7.247755          -0.000002
          238              C       8.750385      11.040199       0.640900      -0.173935      33.804914 0.46506827E+03  0.11151514E+05                                 9.214552                            7.286954      -0.013290       1.976829                    0.998053      29.888812      87.594276       0.596599       0.428161      -1.053801       0.002053      -0.007335      -0.007449       0.010654       0.012996      -0.005734       0.016048      -0.032687      -0.002695      -0.025834      -0.002133       0.027967             10.799248      16.409312      -1.656366       0.166618       8.131882      -2.759723       7.856551           0.000002
          239              C      10.169414      12.693729      22.244093       0.105969      26.752272 0.32993482E+03  0.72458494E+04                                 7.851909                            6.109529       0.218556       2.090850                    0.999765      25.637462      71.429403       0.657395       0.424247      -1.058375       0.007587      -0.031314       0.039741       0.051162       0.009108       0.001214       0.007870      -0.052842       0.044897      -0.035430       0.009291       0.026138              9.155686      13.793403       0.198403      -0.339102       6.911134      -2.348886       6.762521          -0.000000
          240              C      10.125623      10.985608       0.561948       0.117185      26.845707 0.33701501E+03  0.74782898E+04                                 8.004016                            6.265468       0.061406       2.049726                    0.998889      25.842528      73.574188       0.631923       0.436806      -1.045407       0.010397       0.030674      -0.040056       0.051512       0.002423       0.011011       0.026746      -0.051072       0.048440      -0.036183      -0.008520       0.044703              9.402463      13.751158      -0.012622      -0.404701       7.476258      -2.494847       6.979974           0.000002
          241              S       9.887797      10.867052       6.282209       1.000547      78.235818 0.14503709E+04  0.44091024E+05                                12.919412                           10.627765       0.564174       1.978767                    0.999288      49.766288     140.823028       0.689920       0.292036      -1.215452       0.106280       0.010586       0.014393       0.107771      -0.004261      -0.022528       0.085471       0.008009       0.095413      -0.084767      -0.014331       0.099099             14.237448      15.333307       0.771747      -0.393013      13.646240       1.920675      13.732795           0.000000
          242              S       8.527634       1.691946      16.904191       0.997838      81.889874 0.14877256E+04  0.45479649E+05                                13.374566                           10.765987       0.652423       2.001737                    0.999373      49.888773     141.204804       0.685797       0.292157      -1.216272      -0.100149      -0.031253       0.008250       0.105236      -0.011952      -0.023884       0.077800       0.015476       0.085452      -0.078818      -0.013271       0.092090             15.489799      18.110878       2.565150       0.507044      13.620956       2.304423      14.737562           0.000000
          243              S      12.026799       1.676690       5.328291       1.000547      78.235864 0.14503723E+04  0.44091075E+05                                12.919416                           10.627770       0.564174       1.978767                    0.999288      49.766289     140.823029       0.689920       0.292036      -1.215452       0.106280       0.010585      -0.014392       0.107771      -0.004262       0.022530      -0.085471       0.008011       0.095413      -0.084768      -0.014331       0.099099             14.237451      15.333327       0.771727       0.393032      13.646240      -1.920673      13.732788           0.000000
          244              S       6.388632      10.882308      17.927309       0.997837      81.889922 0.14877261E+04  0.45479671E+05                                13.374572                           10.765989       0.652423       2.001737                    0.999373      49.888791     141.204871       0.685797       0.292157      -1.216272      -0.100148      -0.031254      -0.008249       0.105236      -0.011951       0.023882      -0.077801       0.015475       0.085451      -0.078819      -0.013270       0.092089             15.489809      18.110890       2.565149      -0.507018      13.620969      -2.304417      14.737569           0.000000
          245              S      -2.408504      16.704035      17.892709       1.000547      78.235871 0.14503723E+04  0.44091076E+05                                12.919418                           10.627770       0.564174       1.978767                    0.999288      49.766287     140.823023       0.689920       0.292036      -1.215452      -0.106280      -0.010586       0.014393       0.107771      -0.004261       0.022528      -0.085471       0.008009       0.095413      -0.084768      -0.014331       0.099099             14.237454      15.333324       0.771750       0.393018      13.646242      -1.920678      13.732795           0.000000
          246              S       3.229663       7.498417       5.293691       0.997838      81.889874 0.14877258E+04  0.45479655E+05                                13.374566                           10.765987       0.652423       2.001737                    0.999373      49.888773     141.204803       0.685797       0.292157      -1.216272       0.100149       0.031253       0.008250       0.105236      -0.011952       0.023884      -0.077800       0.015476       0.085452      -0.078818      -0.013271       0.092090             15.489798      18.110880       2.565149      -0.507032      13.620955      -2.304422      14.737559           0.000000
          247              S      -0.269502       7.513673      16.938791       1.000547      78.235814 0.14503710E+04  0.44091028E+05                                12.919411                           10.627766       0.564174       1.978767                    0.999288      49.766289     140.823030       0.689920       0.292036      -1.215452      -0.106280      -0.010585      -0.014392       0.107771      -0.004263      -0.022530       0.085471       0.008011       0.095413      -0.084768      -0.014331       0.099099             14.237446      15.333311       0.771725      -0.393026      13.646238       1.920671      13.732788           0.000000
          248              S       1.090661      16.688779       6.316809       0.997837      81.889922 0.14877260E+04  0.45479664E+05                                13.374571                           10.765988       0.652423       2.001737                    0.999373      49.888791     141.204869       0.685797       0.292157      -1.216272       0.100148       0.031254      -0.008249       0.105236      -0.011951      -0.023882       0.077801       0.015475       0.085451      -0.078819      -0.013270       0.092089             15.489810      18.110888       2.565150       0.507030      13.620970       2.304418      14.737572           0.000000
          249              N       5.791658       6.006637      23.063097      -0.198731      35.493552 0.45535698E+03  0.10603650E+05                                 8.988924                            6.857355       0.079160       2.078025                    0.997704      26.318910      70.280205       0.679220       0.387251      -1.106840      -0.136282       0.014143       0.011063       0.137460       0.010997       0.008296      -0.007317      -0.093414       0.155878      -0.074618       0.020763       0.053855             10.955742      16.835391      -0.606190       0.015238       5.238248      -1.153537      10.793589          -0.000000
          250              N      -1.215267       6.574418       0.219206      -0.197205      35.412432 0.47922851E+03  0.11338123E+05                                 9.059789                            7.108920       0.005889       2.058506                    0.996100      26.615679      72.368871       0.654654       0.395454      -1.097644       0.138246      -0.008927      -0.007367       0.138730       0.005837       0.001695      -0.022400      -0.118659       0.086231      -0.074067       0.013286       0.060781             10.850803      15.611815       0.551649       0.119005       8.538619      -3.003533       8.401974           0.000001
          251              N       3.652656      15.197000      11.768403      -0.198740      35.494192 0.45536621E+03  0.10603921E+05                                 8.989050                            6.857441       0.079065       2.077989                    0.997705      26.319158      70.281102       0.679213       0.387253      -1.106838      -0.136281       0.014143      -0.011082       0.137460       0.010991      -0.008321       0.007325      -0.093395       0.155841      -0.074605       0.020756       0.053849             10.955919      16.835672      -0.606174      -0.014531       5.238316       1.153532      10.793769          -0.000000
          252              N      -3.354269      15.764780      11.391294      -0.197205      35.412364 0.47922797E+03  0.11338107E+05                                 9.059771                            7.108913       0.005893       2.058507                    0.996100      26.615672      72.368834       0.654655       0.395454      -1.097644       0.138247      -0.008926       0.007364       0.138730       0.005837      -0.001694       0.022400      -0.118661       0.086233      -0.074068       0.013287       0.060781             10.850768      15.611722       0.551637      -0.119000       8.538617       3.003543       8.401964           0.000001
          253              N       5.965639       3.183725      11.452597      -0.198731      35.493556 0.45535712E+03  0.10603654E+05                                 8.988924                            6.857356       0.079160       2.078025                    0.997704      26.318910      70.280205       0.679220       0.387251      -1.106840       0.136282      -0.014143       0.011063       0.137460       0.010997      -0.008296       0.007317      -0.093414       0.155878      -0.074618       0.020763       0.053855             10.955744      16.835397      -0.606189      -0.015236       5.238249       1.153535      10.793585          -0.000000
          254              N      12.972564       2.615945      11.829706      -0.197205      35.412430 0.47922841E+03  0.11338120E+05                                 9.059788                            7.108919       0.005889       2.058506                    0.996100      26.615679      72.368868       0.654654       0.395454      -1.097644      -0.138246       0.008927      -0.007367       0.138730       0.005837      -0.001695       0.022400      -0.118659       0.086231      -0.074067       0.013286       0.060781             10.850801      15.611806       0.551646      -0.119009       8.538622       3.003536       8.401976           0.000001
          255              N       3.826637      12.374088       0.157903      -0.198740      35.494187 0.45536607E+03  0.10603917E+05                                 8.989048                            6.857439       0.079065       2.077989                    0.997705      26.319158      70.281101       0.679213       0.387253      -1.106838       0.136281      -0.014143      -0.011082       0.137460       0.010991       0.008321      -0.007325      -0.093395       0.155841      -0.074605       0.020756       0.053849             10.955917      16.835664      -0.606176       0.014532       5.238315      -1.153533      10.793771          -0.000000
          256              N      10.833562      11.806307      23.001794      -0.197205      35.412366 0.47922806E+03  0.11338110E+05                                 9.059772                            7.108913       0.005893       2.058507                    0.996100      26.615672      72.368833       0.654655       0.395454      -1.097644      -0.138247       0.008926       0.007364       0.138730       0.005837       0.001694      -0.022400      -0.118661       0.086233      -0.074068       0.013287       0.060781             10.850769      15.611731       0.551640       0.118996       8.538614      -3.003539       8.401962           0.000001
          257              O       8.014565       7.151572       1.448294      -0.571171      40.956862 0.61230469E+03  0.15233789E+05                                 9.529168                            7.730309       0.124351       2.079704                    0.997042      28.399032      76.396929       0.672680       0.365980      -1.131450       0.019047       0.002255       0.014523       0.024058       0.029891       0.056967      -0.032447      -0.074301       0.013121      -0.093031       0.036778       0.056253             11.235381      10.129222       2.828178       2.745798      11.292177       5.361179      12.284743           0.000001
          258              O      10.133303       7.760710       1.812167      -0.540944      36.643992 0.55474241E+03  0.13426469E+05                                 8.772076                            7.296134       0.391845       2.191188                    0.995708      27.171653      71.419618       0.703251       0.359853      -1.139513      -0.018104      -0.011512      -0.003739       0.021778      -0.017824      -0.031859      -0.043393       0.039901      -0.063521      -0.071622       0.025679       0.045943             10.338285      13.883311      -1.756326      -3.053018       7.901431       2.210174       9.230112           0.000001
          259              O       8.218090      14.157753      10.237674      -0.564358      38.646942 0.54925539E+03  0.13278265E+05                                 9.124887                            7.252535       0.189669       2.109228                    0.997244      27.726109      73.150895       0.705509       0.359118      -1.138586      -0.020549      -0.011376       0.012896       0.026795       0.032063       0.053820      -0.040284      -0.026992      -0.062054      -0.089763       0.042151       0.047612             11.054762      10.849546       4.260886       2.718145      12.403527       5.054769       9.911212           0.000000
          260              O       6.072523      13.625080      10.596439      -0.550880      34.032925 0.49185040E+03  0.11580991E+05                                 8.372802                            6.843966       0.224799       2.123690                    0.997305      27.380967      71.579197       0.728416       0.357120      -1.138781       0.022775       0.001888       0.008540       0.024397      -0.052301      -0.032485      -0.041407       0.019075       0.044781      -0.087618       0.041451       0.046167              9.914498      10.322521      -2.395746      -4.089989       8.724328       3.701316      10.696644          -0.000003
          261              O       8.251004       4.856188      21.357979      -0.544521      31.765237 0.46987204E+03  0.10911940E+05                                 7.907760                            6.623711       0.414764       2.185845                    0.998360      27.024726      69.622507       0.753233       0.350150      -1.147116       0.026999      -0.000273       0.012126       0.029598      -0.027010      -0.044556      -0.039019       0.016552      -0.085358      -0.080284       0.031265       0.049020              9.235823      10.718949      -1.816589      -3.699833       7.091260       3.060109       9.897259          -0.000002
          262              O      10.382662       5.412204      21.758309      -0.574158      39.165649 0.56208648E+03  0.13666520E+05                                 9.217661                            7.334631       0.266065       2.123766                    0.998212      28.063909      74.243649       0.701886       0.358909      -1.138802      -0.017389      -0.011872      -0.012491       0.024482       0.028722       0.058518      -0.037748      -0.086634      -0.004294      -0.098561       0.032958       0.065602             11.513561       8.675740       2.408817       3.027646      10.712089       6.588382      15.152854           0.000000
          263              O       8.147526      17.364455      12.626187      -0.538019      37.690267 0.57508792E+03  0.14062387E+05                                 8.990922                            7.468962       0.177833       2.119888                    0.995154      27.394828      72.672999       0.688595       0.363762      -1.135018      -0.012691      -0.010007       0.006473       0.017410      -0.037080      -0.034522      -0.032999       0.049570       0.049050      -0.075647       0.024462       0.051185             10.699117      12.283344      -2.532891      -4.215788       9.637889       3.062346      10.176117           0.000002
          264              O       5.989121      16.831414      12.967303      -0.560299      37.963118 0.57648867E+03  0.14118036E+05                                 8.999293                            7.461529       0.190049       2.105359                    0.997427      28.010804      74.584440       0.690600       0.362156      -1.135242       0.026581       0.001386      -0.000827       0.026630       0.038015       0.053690      -0.037979      -0.026599      -0.005463      -0.088984       0.041184       0.047800             10.353533      10.533861       3.908075       2.092373      12.066522       3.776689       8.460217           0.000001
          265              O      10.561007      11.936075       5.629931      -0.522046      27.813778 0.44716679E+03  0.10220698E+05                                 7.190162                            6.515566       0.736029       2.296891                    0.999261      26.292598      66.428731       0.752712       0.356013      -1.146405       0.034444       0.021018      -0.015818       0.043340       0.033285      -0.030341      -0.043095      -0.058211      -0.013622      -0.048215      -0.030708       0.078923              7.421574       7.429018       3.246106      -1.527394       8.926938      -1.163156       5.908765           0.000001
          266              O      10.675330       9.995806       7.096570      -0.520095      23.416769 0.38946104E+03  0.86237975E+04                                 6.352792                            6.039957       0.633738       2.256444                    0.999165      26.358985      66.155198       0.787475       0.351265      -1.147020       0.036327      -0.022997       0.024241       0.049357      -0.042955       0.034248      -0.043596      -0.018658       0.010372      -0.045719      -0.035851       0.081571              6.299098       6.533865      -1.871725       1.400652       6.384474      -1.060699       5.978955          -0.000008
          267              O       8.102624       0.520175      17.621720      -0.523202      25.150316 0.40039206E+03  0.89043987E+04                                 6.690670                            6.112403       0.871881       2.343528                    0.999314      26.057232      64.989764       0.787077       0.349921      -1.151087      -0.020032      -0.025699       0.021951       0.039288       0.028932      -0.012267      -0.047190      -0.064352      -0.031958      -0.042661      -0.033166       0.075827              7.034899       7.048395       2.794141      -1.011911       8.276911      -1.443489       5.779391          -0.000003
          268              O       7.524770       2.400523      16.165531      -0.526012      25.320682 0.41546364E+03  0.93312670E+04                                 6.724536                            6.261128       0.976974       2.380042                    0.999129      26.152243      65.686064       0.770717       0.353837      -1.147158      -0.044051       0.009636      -0.012674       0.046840      -0.034346       0.051099      -0.033510       0.016402      -0.004390      -0.047816      -0.033256       0.081072              6.912899       8.642009      -0.888099       2.150376       5.406578      -0.542905       6.690110           0.000000
          269              O       5.875562      16.341935      10.162206      -0.571163      40.955453 0.61229981E+03  0.15233598E+05                                 9.528934                            7.730272       0.124144       2.079647                    0.997042      28.398782      76.395426       0.672684       0.365979      -1.131454       0.019061       0.002236      -0.014512       0.024061       0.029882      -0.056948       0.032430      -0.074328       0.013150      -0.093013       0.036768       0.056245             11.234996      10.129113       2.827921      -2.745602      11.291547      -5.360644      12.284327           0.000001
          270              O       7.994300      16.951072       9.798333      -0.540954      36.644109 0.55474377E+03  0.13426506E+05                                 8.772075                            7.296126       0.391892       2.191201                    0.995709      27.171749      71.419809       0.703254       0.359852      -1.139515      -0.018109      -0.011515       0.003738       0.021783      -0.017823       0.031861       0.043390       0.039901      -0.063524      -0.071620       0.025676       0.045944             10.338283      13.883254      -1.756419       3.053083       7.901451      -2.210197       9.230143           0.000001
          271              O      10.357093       4.967391       1.372826      -0.564349      38.646445 0.54924876E+03  0.13278064E+05                                 9.124810                            7.252494       0.189649       2.109226                    0.997243      27.725937      73.150312       0.705511       0.359118      -1.138585      -0.020544      -0.011379      -0.012899       0.026794       0.032063      -0.053818       0.040285      -0.026991      -0.062045      -0.089761       0.042149       0.047612             11.054652      10.849551       4.260767      -2.718088      12.403294      -5.054671       9.911109           0.000000
          272              O       8.211526       4.434718       1.014061      -0.550852      34.031989 0.49182735E+03  0.11580326E+05                                 8.372651                            6.843800       0.224695       2.123663                    0.997306      27.380415      71.577649       0.728425       0.357119      -1.138781       0.022790       0.001885      -0.008565       0.024419      -0.052285       0.032481       0.041379       0.019079       0.044848      -0.087591       0.041457       0.046134              9.914369      10.322341      -2.395940       4.089915       8.724534      -3.701384      10.696232          -0.000003
          273              O       6.112002      14.046550      13.473521      -0.544596      31.766849 0.46989094E+03  0.10912490E+05                                 7.907974                            6.623787       0.414724       2.185824                    0.998360      27.025559      69.625031       0.753238       0.350144      -1.147120       0.026985      -0.000336      -0.012077       0.029566      -0.026983       0.044528       0.039077       0.016598      -0.085424      -0.080304       0.031299       0.049004              9.236217      10.719240      -1.816906       3.700130       7.091712      -3.060529       9.897698          -0.000002
          274              O       8.243659      14.602567      13.073191      -0.574153      39.164759 0.56207483E+03  0.13666157E+05                                 9.217504                            7.334540       0.266076       2.123774                    0.998212      28.063659      74.242624       0.701893       0.358908      -1.138804      -0.017378      -0.011874       0.012487       0.024473       0.028722      -0.058516       0.037751      -0.086629      -0.004305      -0.098560       0.032956       0.065603             11.513307       8.675733       2.408757      -3.027607      10.711787      -6.588116      15.152402           0.000000
          275              O      10.286529       8.174092      22.205313      -0.538025      37.690339 0.57509019E+03  0.14062453E+05                                 8.990918                            7.468968       0.177866       2.119897                    0.995155      27.394897      72.673146       0.688596       0.363761      -1.135019      -0.012694      -0.010011      -0.006477       0.017416      -0.037080       0.034524       0.032997       0.049567       0.049049      -0.075646       0.024460       0.051186             10.699101      12.283267      -2.532936       4.215737       9.637935      -3.062373      10.176102           0.000002
          276              O       8.128124       7.641051      21.864197      -0.560294      37.961796 0.57647612E+03  0.14117628E+05                                 8.999052                            7.461426       0.190044       2.105365                    0.997428      28.010462      74.582860       0.690609       0.362154      -1.135246       0.026581       0.001381       0.000810       0.026629       0.038020      -0.053689       0.037999      -0.026582      -0.005455      -0.088995       0.041185       0.047810             10.353191      10.533622       3.907737      -2.092350      12.065703      -3.776499       8.460247           0.000001
          277              O      12.700010       2.745713       5.980569      -0.522045      27.813736 0.44716603E+03  0.10220676E+05                                 7.190154                            6.515560       0.736031       2.296892                    0.999261      26.292575      66.428648       0.752713       0.356013      -1.146405       0.034445       0.021017       0.015820       0.043341       0.033285       0.030341       0.043096      -0.058210      -0.013622      -0.048216      -0.030708       0.078923              7.421563       7.429009       3.246098       1.527394       8.926922       1.163156       5.908759           0.000001
          278              O      12.814333       0.805443       4.513930      -0.520095      23.416801 0.38946180E+03  0.86238186E+04                                 6.352799                            6.039963       0.633737       2.256443                    0.999165      26.358998      66.155245       0.787474       0.351265      -1.147020       0.036327      -0.022997      -0.024240       0.049357      -0.042955      -0.034248       0.043596      -0.018658       0.010371      -0.045720      -0.035851       0.081571              6.299106       6.533876      -1.871734      -1.400650       6.384488       1.060699       5.978954          -0.000008
          279              O       5.963621       9.710537      17.209780      -0.523202      25.150325 0.40039202E+03  0.89043975E+04                                 6.690672                            6.112403       0.871880       2.343528                    0.999314      26.057228      64.989755       0.787077       0.349921      -1.151087      -0.020031      -0.025701      -0.021949       0.039288       0.028932       0.012266       0.047190      -0.064353      -0.031960      -0.042661      -0.033166       0.075827              7.034904       7.048398       2.794142       1.011914       8.276918       1.443494       5.779397          -0.000003
          280              O       5.385768      11.590885      18.665969      -0.526011      25.320666 0.41546325E+03  0.93312564E+04                                 6.724535                            6.261127       0.976971       2.380041                    0.999129      26.152224      65.686019       0.770717       0.353837      -1.147157      -0.044052       0.009635       0.012675       0.046841      -0.034345      -0.051100       0.033510       0.016403      -0.004391      -0.047818      -0.033256       0.081073              6.912900       8.642008      -0.888098      -2.150370       5.406582       0.542904       6.690110           0.000000
          281              O       3.742733       2.038790      13.058794      -0.571171      40.956851 0.61230476E+03  0.15233792E+05                                 9.529167                            7.730309       0.124351       2.079704                    0.997042      28.399031      76.396926       0.672680       0.365980      -1.131450      -0.019047      -0.002255       0.014523       0.024058       0.029891      -0.056967       0.032447      -0.074301       0.013121      -0.093031       0.036778       0.056253             11.235377      10.129228       2.828176      -2.745798      11.292166      -5.361171      12.284736           0.000001
          282              O       1.623995       1.429653      13.422667      -0.540944      36.643977 0.55474192E+03  0.13426454E+05                                 8.772073                            7.296130       0.391845       2.191188                    0.995708      27.171653      71.419618       0.703251       0.359853      -1.139513       0.018104       0.011512      -0.003739       0.021778      -0.017824       0.031859       0.043393       0.039901      -0.063521      -0.071622       0.025679       0.045942             10.338281      13.883307      -1.756325       3.053017       7.901427      -2.210173       9.230109           0.000001
          283              O      -0.738798      13.413334      21.848174      -0.564358      38.646942 0.54925532E+03  0.13278263E+05                                 9.124887                            7.252534       0.189670       2.109228                    0.997244      27.726109      73.150894       0.705509       0.359117      -1.138586       0.020549       0.011376       0.012896       0.026795       0.032063      -0.053820       0.040284      -0.026992      -0.062054      -0.089763       0.042151       0.047612             11.054761      10.849550       4.260887      -2.718146      12.403524      -5.054766       9.911209          -0.000000
          284              O       1.406769      13.946007      22.206939      -0.550880      34.032918 0.49185028E+03  0.11580987E+05                                 8.372800                            6.843965       0.224799       2.123690                    0.997305      27.380967      71.579193       0.728416       0.357120      -1.138781      -0.022775      -0.001888       0.008540       0.024397      -0.052301       0.032485       0.041407       0.019075       0.044781      -0.087618       0.041451       0.046167              9.914495      10.322519      -2.395745       4.089988       8.724326      -3.701314      10.696640          -0.000003
          285              O       3.506293       4.334175       9.747479      -0.544521      31.765221 0.46987168E+03  0.10911930E+05                                 7.907756                            6.623708       0.414764       2.185845                    0.998360      27.024726      69.622505       0.753233       0.350150      -1.147116      -0.026999       0.000273       0.012126       0.029598      -0.027010       0.044556       0.039019       0.016552      -0.085358      -0.080284       0.031265       0.049020              9.235819      10.718946      -1.816587       3.699831       7.091256      -3.060106       9.897254          -0.000002
          286              O       1.374636       3.778158      10.147809      -0.574158      39.165645 0.56208658E+03  0.13666522E+05                                 9.217661                            7.334632       0.266066       2.123766                    0.998212      28.063907      74.243640       0.701886       0.358909      -1.138802       0.017389       0.011872      -0.012491       0.024482       0.028722      -0.058518       0.037748      -0.086634      -0.004294      -0.098561       0.032958       0.065602             11.513558       8.675737       2.408816      -3.027641      10.712091      -6.588380      15.152846           0.000000
          287              O      -0.668234      10.206633       1.015687      -0.538019      37.690274 0.57508835E+03  0.14062400E+05                                 8.990923                            7.468965       0.177833       2.119888                    0.995154      27.394828      72.673000       0.688595       0.363762      -1.135018       0.012691       0.010007       0.006473       0.017410      -0.037080       0.034522       0.032999       0.049570       0.049050      -0.075647       0.024462       0.051185             10.699117      12.283347      -2.532890       4.215785       9.637890      -3.062343      10.176115           0.000001
          288              O       1.490171      10.739674       1.356803      -0.560299      37.963110 0.57648828E+03  0.14118024E+05                                 8.999291                            7.461527       0.190049       2.105359                    0.997427      28.010804      74.584440       0.690600       0.362156      -1.135242      -0.026581      -0.001386      -0.000827       0.026630       0.038015      -0.053690       0.037979      -0.026599      -0.005463      -0.088984       0.041184       0.047800             10.353531      10.533859       3.908076      -2.092373      12.066521      -3.776687       8.460214           0.000001
          289              O      -3.081715      15.635012      17.240431      -0.522046      27.813781 0.44716687E+03  0.10220700E+05                                 7.190162                            6.515566       0.736030       2.296891                    0.999261      26.292598      66.428729       0.752712       0.356013      -1.146405      -0.034444      -0.021018      -0.015818       0.043340       0.033285       0.030341       0.043095      -0.058211      -0.013622      -0.048215      -0.030708       0.078923              7.421574       7.429022       3.246108       1.527394       8.926937       1.163155       5.908764           0.000001
          290              O      -3.196038      17.575282      18.707070      -0.520095      23.416757 0.38946092E+03  0.86237938E+04                                 6.352789                            6.039956       0.633739       2.256444                    0.999165      26.358980      66.155172       0.787475       0.351265      -1.147020      -0.036327       0.022997       0.024241       0.049357      -0.042955      -0.034249       0.043596      -0.018658       0.010373      -0.045720      -0.035851       0.081571              6.299095       6.533863      -1.871724      -1.400650       6.384472       1.060697       5.978950          -0.000008
          291              O       3.654674       8.670188       6.011220      -0.523202      25.150319 0.40039211E+03  0.89044000E+04                                 6.690670                            6.112403       0.871881       2.343528                    0.999314      26.057232      64.989763       0.787077       0.349921      -1.151087       0.020032       0.025699       0.021951       0.039288       0.028932       0.012267       0.047190      -0.064352      -0.031958      -0.042661      -0.033166       0.075827              7.034900       7.048398       2.794142       1.011913       8.276910       1.443491       5.779392          -0.000003
          292              O       4.232527       6.789840       4.555031      -0.526012      25.320678 0.41546363E+03  0.93312667E+04                                 6.724535                            6.261128       0.976974       2.380042                    0.999129      26.152243      65.686064       0.770717       0.353837      -1.147158       0.044051      -0.009636      -0.012674       0.046840      -0.034346      -0.051099       0.033510       0.016402      -0.004390      -0.047816      -0.033256       0.081072              6.912898       8.642008      -0.888099      -2.150375       5.406578       0.542905       6.690107           0.000000
          293              O       1.603730      11.229153      21.772706      -0.571163      40.955459 0.61229966E+03  0.15233593E+05                                 9.528935                            7.730272       0.124144       2.079647                    0.997042      28.398781      76.395424       0.672684       0.365979      -1.131454      -0.019061      -0.002236      -0.014512       0.024061       0.029882       0.056948      -0.032430      -0.074328       0.013150      -0.093013       0.036768       0.056245             11.234999      10.129107       2.827922       2.745602      11.291558       5.360652      12.284333           0.000001
          294              O      -0.515008      10.620015      21.408833      -0.540954      36.644124 0.55474425E+03  0.13426520E+05                                 8.772077                            7.296129       0.391892       2.191201                    0.995709      27.171749      71.419809       0.703254       0.359852      -1.139515       0.018109       0.011515       0.003738       0.021783      -0.017823      -0.031861      -0.043390       0.039901      -0.063524      -0.071620       0.025676       0.045944             10.338287      13.883258      -1.756420      -3.053085       7.901455       2.210198       9.230146           0.000001
          295              O       1.400205       4.222972      12.983326      -0.564349      38.646441 0.54924878E+03  0.13278065E+05                                 9.124810                            7.252494       0.189649       2.109226                    0.997243      27.725937      73.150310       0.705511       0.359118      -1.138585       0.020544       0.011379      -0.012899       0.026794       0.032063       0.053818      -0.040285      -0.026991      -0.062045      -0.089761       0.042149       0.047612             11.054651      10.849546       4.260765       2.718087      12.403296       5.054673       9.911110           0.000000
          296              O       3.545772       4.755645      12.624561      -0.550852      34.031987 0.49182732E+03  0.11580325E+05                                 8.372651                            6.843800       0.224696       2.123663                    0.997306      27.380414      71.577644       0.728425       0.357119      -1.138781      -0.022790      -0.001885      -0.008565       0.024419      -0.052285      -0.032481      -0.041379       0.019078       0.044848      -0.087591       0.041457       0.046134              9.914369      10.322341      -2.395939      -4.089915       8.724534       3.701384      10.696232          -0.000003
          297              O       1.367291      13.524537       1.863021      -0.544596      31.766861 0.46989125E+03  0.10912499E+05                                 7.907976                            6.623789       0.414724       2.185824                    0.998360      27.025559      69.625030       0.753238       0.350144      -1.147120      -0.026985       0.000336      -0.012077       0.029566      -0.026983      -0.044528      -0.039077       0.016598      -0.085424      -0.080304       0.031299       0.049004              9.236220      10.719243      -1.816908      -3.700131       7.091716       3.060531       9.897701          -0.000002
          298              O      -0.764367      12.968521       1.462691      -0.574153      39.164751 0.56207454E+03  0.13666149E+05                                 9.217503                            7.334538       0.266077       2.123774                    0.998212      28.063658      74.242619       0.701893       0.358908      -1.138804       0.017378       0.011874       0.012487       0.024473       0.028722       0.058516      -0.037751      -0.086630      -0.004305      -0.098560       0.032956       0.065604             11.513307       8.675734       2.408757       3.027611      10.711782       6.588115      15.152404           0.000000
          299              O       1.470769       1.016270      10.594813      -0.538025      37.690332 0.57508976E+03  0.14062440E+05                                 8.990917                            7.468965       0.177866       2.119897                    0.995155      27.394897      72.673146       0.688596       0.363761      -1.135019       0.012694       0.010011      -0.006477       0.017416      -0.037080      -0.034524      -0.032997       0.049567       0.049049      -0.075646       0.024460       0.051186             10.699101      12.283266      -2.532937      -4.215739       9.637933       3.062375      10.176104           0.000002
          300              O       3.629174       1.549311      10.253697      -0.560294      37.961803 0.57647650E+03  0.14117640E+05                                 8.999054                            7.461428       0.190044       2.105365                    0.997428      28.010462      74.582859       0.690609       0.362154      -1.135246      -0.026581      -0.001381       0.000810       0.026629       0.038020       0.053689      -0.037999      -0.026582      -0.005455      -0.088995       0.041185       0.047810             10.353192      10.533623       3.907735       2.092350      12.065703       3.776501       8.460249           0.000001
          301              O      -0.942712       6.444650      17.591069      -0.522045      27.813732 0.44716593E+03  0.10220673E+05                                 7.190153                            6.515559       0.736031       2.296892                    0.999261      26.292576      66.428650       0.752713       0.356013      -1.146405      -0.034445      -0.021017       0.015820       0.043341       0.033285      -0.030341      -0.043096      -0.058210      -0.013622      -0.048216      -0.030708       0.078923              7.421562       7.429005       3.246096      -1.527393       8.926923      -1.163156       5.908759           0.000001
          302              O      -1.057035       8.384919      16.124430      -0.520095      23.416786 0.38946136E+03  0.86238066E+04                                 6.352795                            6.039960       0.633737       2.256443                    0.999165      26.358995      66.155231       0.787475       0.351265      -1.147020      -0.036327       0.022997      -0.024240       0.049357      -0.042955       0.034248      -0.043596      -0.018658       0.010372      -0.045720      -0.035851       0.081571              6.299103       6.533871      -1.871733       1.400651       6.384484      -1.060700       5.978954          -0.000008
          303              O       1.515671      17.860550       5.599280      -0.523202      25.150319 0.40039192E+03  0.89043950E+04                                 6.690671                            6.112402       0.871880       2.343528                    0.999314      26.057228      64.989754       0.787077       0.349921      -1.151087       0.020031       0.025701      -0.021949       0.039288       0.028932      -0.012266      -0.047190      -0.064353      -0.031960      -0.042661      -0.033166       0.075827              7.034903       7.048394       2.794140      -1.011912       8.276919      -1.443493       5.779395          -0.000003
          304              O       2.093525      15.980202       7.055469      -0.526011      25.320669 0.41546324E+03  0.93312563E+04                                 6.724536                            6.261127       0.976971       2.380041                    0.999129      26.152224      65.686019       0.770717       0.353837      -1.147157       0.044052      -0.009635       0.012675       0.046841      -0.034345       0.051100      -0.033510       0.016403      -0.004391      -0.047818      -0.033256       0.081073              6.912901       8.642009      -0.888098       2.150371       5.406582      -0.542904       6.690113           0.000000

******************************************************
Auxiliary information for the entire system
The total spin magnetic moment of the unit cell is   -0.000040
The total net atomic charge of the unit cell is   0.000006
Accuracy of reproducing the electrostatic potential in the unit cell:
  The inner radius (bohr) =    5.0000
  The outer radius (bohr) =   12.0000
  Valid grid points have density less than (e/(bohr^3)) =    0.0001
  The number of valid grid points were=       437918
  The rms potential error without charges in kcal/mol is=      4.37638
  The rms potential error with partial charges in kcal/mol is=      0.66545
  The RRMSE value at monopole order=      0.15206
  The rms potential error with partial charges and cloud penetration in kcal/mol is=      0.66738
  The RRMSE value at monopole order with cloud penetration is=      0.15250
  The rms potential error with partial charges and atomic dipoles in kcal/mol is=      0.36524
  The RRMSE value at dipole order=      0.08346
  The rms potential error with partial charges, atomic dipoles and cloud penetration in kcal/mol is=      0.34821
  The RRMSE value at dipole order with cloud penetration=      0.07957

******************************************************
The electron densities and ab initio electrostatic potential were computed in VASP using the PBE functional and
projector augmented wave method. See the main text of the journal article for a description of computational details.
The atomic charges, dipoles, and quadrupoles were computed with the DDEC6 method as described in
(a) T. A. Manz and N. Gabaldon Limas, RSC Adv. 6 (2016) 47771-47801 DOI: 10.1039/c6ra04656h
(b) N. Gabaldon Limas and T. A. Manz, RSC Adv. 8 (2018) 2678-2707 DOI: 10.1039/c7ra11829e.
For each atom in the material, the electron cloud parameters were fit to the spherically averaged atom-in-material
electron density using radial positions for which this density was between 10^-4 and 10^-2 electrons per cubic bohr.
The polarizabilities, dispersion coefficients, and quantum Drude oscillator (QDO) parameters were fit using the MCLF method.
The magnetic structure of the system was optimized in VASP from the default ferromagnetic initial guess using spin polarization.
The atomic spin moments (ASMs) were computed on this optimized magnetic structure using the DDEC6 partition as inputs
to the method of T. A. Manz and D. S. Sholl, J. Chem. Theory Comput. 7 (2011) 4146-4164 DOI: 10.1021/ct200539n.
The RMSE and RRMSE were computed using a uniform grid with Ewald summation.
