# Supplementary material for: A collection of forcefield precursors for metal–organic frameworks
Source: RSC Adv. 2019 Nov 13;9(63):36492–507. doi: 10.1039/c9ra07327b (PMC9075174; doi:10.1039/c9ra07327b)
Supplement: RA-009-C9RA07327B-s3900 [file RA-009-C9RA07327B-s3900.xyz]

  216
jmolscript: load "" {1 1 1} spacegroup "x,y,z" unitcell [{      9.566700     0.000000     0.000000 }, {      0.000000    16.408100     0.000000 }, {      0.000000     0.000000    16.446900 }]
Cd     0.244621     7.049576     1.986621     0.908483
Cd     6.547736    12.304106    13.997134     0.864064
Cd     4.538729     9.358524    10.210071     0.908483
Cd     7.802314     4.103994     5.773684     0.864064
Cd     9.322079    15.253626     6.236829     0.908483
Cd     3.018964     4.100056    10.673216     0.864064
Cd     5.027971     1.154474    14.460279     0.908483
Cd     1.764386    12.308044     2.449766     0.864064
H      4.541312    11.523409     1.541075     0.248603
H      7.818864     6.056230     0.009868     0.257727
H      4.152904     9.447784     0.871686     0.081101
H      2.472992    11.411834    16.104804     0.154663
H      2.820263    10.053243    15.409101     0.150374
H      4.488696    11.313385     3.814036     0.118371
H      3.642043    10.012223     3.601871     0.121436
H      6.732087     6.825770     2.455522     0.096181
H      4.761347     7.941520     2.855182     0.136197
H      6.869847    11.328152     3.103530     0.135897
H      8.772664    10.135283     2.738409     0.102754
H      8.802321     4.080694    15.986387     0.084924
H      7.882961     3.030576     1.286148     0.155884
H      7.038221     4.338302     1.149638     0.149432
H      0.646709     6.438538    15.285749     0.114208
H      8.990785     5.736272    14.596624     0.110459
H      9.467206    10.827705    14.451891     0.088472
H      0.818910     8.816072    14.981481     0.128916
H      6.788530     7.137524    14.512745     0.144583
H      5.966751     9.222993    13.988088     0.095884
H      0.242038     4.884691     9.764525     0.248603
H      6.531186    10.351870     8.233318     0.257727
H      0.630446     6.960316     9.095136     0.081101
H      2.310358     4.996266     7.881354     0.154663
H      1.963087     6.354857     7.185651     0.150374
H      0.294654     5.094715    12.037486     0.118371
H      1.141307     6.395877    11.825321     0.121436
H      7.617963     9.582330    10.678972     0.096181
H      0.022003     8.466580    11.078632     0.136197
H      7.480203     5.079948    11.326980     0.135897
H      5.577386     6.272817    10.961859     0.102754
H      5.547729    12.327406     7.762937     0.084924
H      6.467089    13.377524     9.509598     0.155884
H      7.311829    12.069798     9.373088     0.149432
H      4.136641     9.969562     7.062299     0.114208
H      5.359265    10.671828     6.373174     0.110459
H      4.882844     5.580395     6.228441     0.088472
H      3.964440     7.592028     6.758031     0.128916
H      7.561520     9.270576     6.289295     0.144583
H      8.383299     7.185107     5.764638     0.095883
H      5.025388     3.319359     6.682375     0.248603
H      1.747836    14.260280     8.213582     0.257727
H      5.413796     1.243734     7.351764     0.081101
H      7.093708     3.207784     8.565546     0.154663
H      6.746437     1.849193     9.261249     0.150374
H      5.078004     3.109335     4.409414     0.118371
H      5.924657     1.808173     4.621579     0.121436
H      2.834613    15.029820     5.767928     0.096181
H      4.805353    16.145570     5.368268     0.136197
H      2.696853     3.124102     5.119920     0.135897
H      0.794036     1.931233     5.485041     0.102754
H      0.764379    12.284744     8.683963     0.084924
H      1.683739    11.234626     6.937302     0.155884
H      2.528479    12.542352     7.073812     0.149432
H      8.919991    14.642588     9.384601     0.114208
H      0.575915    13.940322    10.073726     0.110459
H      0.099494     2.623655    10.218459     0.088472
H      8.747790     0.612022     9.688869     0.128916
H      2.778170    15.341574    10.157605     0.144583
H      3.599949     1.018943    10.682262     0.095883
H      9.324662    13.088741    14.905825     0.248603
H      3.035514     2.147820    -0.009868     0.257727
H      8.936254    15.164366    15.575214     0.081101
H      7.256342    13.200316     0.342096     0.154663
H      7.603613    14.558907     1.037799     0.150374
H      9.272046    13.298765    12.632864     0.118372
H      8.425393    14.599927    12.845029     0.121436
H      1.948737     1.378280    13.991378     0.096181
H     -0.022003     0.262530    13.591718     0.136197
H      2.086497    13.283998    13.343370     0.135897
H      3.989314    14.476867    13.708491     0.102754
H      4.018971     4.123356     0.460513     0.084924
H      3.099611     5.173474    15.160752     0.155884
H      2.254871     3.865748    15.297262     0.149432
H      5.430059     1.765512     1.161151     0.114208
H      4.207435     2.467778     1.850276     0.110459
H      4.683856    13.784445     1.995009     0.088472
H      5.602260    15.796078     1.465419     0.128916
H      2.005180     1.066527     1.934155     0.144583
H      1.183401    15.389157     2.458812     0.095883
C      2.141027     9.380511     1.399631     0.569966
C      3.420095    10.094263     0.940763     0.014318
C      3.161794    10.735820    16.007768    -0.381004
C      4.363372    11.365891    15.379496     0.645420
C      4.312668    10.586506     3.198922    -0.148239
C      6.757917     7.747905     2.575585     0.095935
C      5.563036     8.410792     2.815709    -0.198862
C      5.582169     9.792354     2.998270     0.154866
C      6.813404    10.409299     2.967021    -0.180780
C      7.956624     9.688983     2.736764     0.104395
C      0.788296     4.230008     0.876620     0.571295
C      8.935298     4.549966     0.389792     0.009484
C      7.912618     3.993732     1.389763    -0.392453
C      8.153698     4.302204     2.843669     0.661998
C      9.244302     6.399159    15.257789    -0.129964
C      8.913294    10.081137    14.483140     0.083837
C      9.474860     8.870219    14.802210    -0.196814
C      8.698044     7.739701    14.856485     0.169756
C      7.351052     7.877529    14.525902    -0.187367
C      6.866021     9.142593    14.213411     0.093317
C      2.642323     7.027589     9.623081     0.569966
C      1.363255     6.313837     9.164213     0.014318
C      1.621556     5.672280     7.784318    -0.381004
C      0.419978     5.042209     7.156046     0.645420
C      0.470682     5.821594    11.422372    -0.148239
C      7.592133     8.660195    10.799035     0.095935
C      8.787014     7.997308    11.039159    -0.198862
C      8.767881     6.615746    11.221720     0.154866
C      7.536646     5.998801    11.190471    -0.180780
C      6.393426     6.719117    10.960214     0.104395
C      3.995054    12.178092     9.100070     0.571295
C      5.414752    11.858134     8.613242     0.009484
C      6.437432    12.414368     9.613213    -0.392453
C      6.196352    12.105896    11.067119     0.661998
C      5.105748    10.008941     7.034339    -0.129964
C      5.436756     6.326963     6.259690     0.083836
C      4.875190     7.537881     6.578760    -0.196814
C      5.652006     8.668399     6.633035     0.169756
C      6.998998     8.530571     6.302452    -0.187367
C      7.484029     7.265507     5.989961     0.093317
C      7.425673     1.176461     6.823819     0.569966
C      6.146605     1.890213     7.282687     0.014318
C      6.404906     2.531770     8.662582    -0.381004
C      5.203328     3.161841     9.290854     0.645420
C      5.254032     2.382456     5.024528    -0.148239
C      2.808783    15.951955     5.647865     0.095935
C      4.003664     0.206742     5.407741    -0.198862
C      3.984531     1.588304     5.225180     0.154866
C      2.753296     2.205249     5.256429    -0.180780
C      1.610076     1.484933     5.486686     0.104395
C      8.778404    12.434058     7.346830     0.571295
C      0.631402    12.754016     7.833658     0.009484
C      1.654082    12.197782     6.833687    -0.392453
C      1.413002    12.506254     5.379781     0.661998
C      0.322398    14.603209     9.412561    -0.129963
C      0.653406     1.877087    10.187210     0.083836
C      0.091840     0.666169     9.868140    -0.196814
C      0.868656    15.943751     9.813865     0.169756
C      2.215648    16.081579    10.144448    -0.187367
C      2.700679     0.938543    10.456939     0.093317
C      6.924377    15.231639    15.047269     0.569966
C      8.203445    14.517887    15.506137     0.014319
C      7.945144    13.876330     0.439132    -0.381004
C      9.146722    13.246259     1.067404     0.645420
C      9.096018    14.025644    13.247978    -0.148239
C      1.974567     0.456145    13.871315     0.095935
C      0.779686    16.201358    13.631191    -0.198862
C      0.798819    14.819796    13.448630     0.154866
C      2.030054    14.202851    13.479879    -0.180781
C      3.173274    14.923167    13.710136     0.104395
C      5.571646     3.974042    15.570280     0.571295
C      4.151948     3.654084    16.057108     0.009484
C      3.129268     4.210318    15.057137    -0.392453
C      3.370348     3.901846    13.603231     0.661998
C      4.460952     1.804891     1.189111    -0.129964
C      4.129944    14.531013     1.963760     0.083836
C      4.691510    15.741931     1.644690    -0.196814
C      3.914694     0.464349     1.590415     0.169756
C      2.567702     0.326521     1.920998    -0.187367
C      2.082671    15.469557     2.233489     0.093317
N      3.770236    11.147663     1.924287    -0.357617
N      7.945144     8.363209     2.506508    -0.244985
N      8.729614     5.993879     0.138154    -0.380468
N      7.611267    10.243577    14.216700    -0.237766
N      1.013114     5.260437    10.147737    -0.357617
N      6.404906     8.044891    10.729958    -0.244985
N      5.620436    10.414221     8.361604    -0.380468
N      6.738783     6.164523     5.993250    -0.237767
N      5.796464     2.943613     6.299163    -0.357617
N      1.621556     0.159159     5.716942    -0.244985
N      0.837086    14.197929     8.085296    -0.380468
N      1.955433     2.039527    10.453650    -0.237766
N      8.553586    13.464487    14.522613    -0.357617
N      3.161794    16.248941    13.940392    -0.244985
N      3.946264     2.210171    16.308746    -0.380468
N      2.827917    14.368573     2.230200    -0.237767
O      1.280024    10.034045     2.034482    -0.546581
O      2.009964     8.153185     1.100298    -0.546306
O      4.407379    11.441860    14.108973    -0.576568
O      5.310475    11.799065    16.081943    -0.595060
O      1.501015     5.190867     1.301114    -0.576860
O      1.138437     3.028935     0.810832    -0.591312
O      8.612900     5.411884     3.199415    -0.588266
O      7.776770     3.409111     3.672757    -0.565926
O      3.503326     6.374055    10.257932    -0.546581
O      2.773386     8.254915     9.323748    -0.546306
O      0.375971     4.966240     5.885523    -0.576568
O      9.039575     4.609035     7.858493    -0.595060
O      3.282335    11.217233     9.524564    -0.576860
O      3.644913    13.379165     9.034282    -0.591312
O      5.737150    10.996216    11.422865    -0.588266
O      6.573280    12.998989    11.896207    -0.565927
O      8.286676     1.829995     6.188968    -0.546581
O      7.556736    16.357235     7.123152    -0.546306
O      5.159321     3.237810    10.561377    -0.576568
O      4.256225     3.595015     8.588407    -0.595060
O      8.065685    13.394917     6.922336    -0.576860
O      8.428263    11.232985     7.412618    -0.591312
O      0.953800    13.615934     5.024035    -0.588266
O      1.789930    11.613161     4.550693    -0.565927
O      6.063374    14.578105    14.412418    -0.546581
O      6.793314     0.050865    15.346602    -0.546306
O      9.190729    13.170290     2.337927    -0.576568
O      0.527125    12.813085     0.364957    -0.595060
O      6.284365     3.013183    15.145786    -0.576860
O      5.921787     5.175115    15.636068    -0.591312
O      3.829550     2.792166    13.247485    -0.588266
O      2.993420     4.794939    12.774143    -0.565927

The following XYZ coordinates are in angstroms. Other properties are in atomic units.
The sperically averaged electron density of each atom fit to a function of the form exp(a - br)
eigen_1, eigen_2 and eigen_3 are the three eigenvalues of traceless quadrupole moment tensor
  atom number  atomic symbol              X              Y              Z     net charge C6 coefficient C8 coefficient C10 coefficient fluctuating dipole atomic polarizability isotropic forcefield polarizability              a              b squared Pearson coefficient          <r^3>          <r^4>         wp_QDO          m_QDO          q_QDO       dipole_x       dipole_y       dipole_z         dipole            Qxy            Qxz            Qyz     Q(x^2-y^2)  Q(3z^2 - R^2)        eigen_1        eigen_2        eigen_3 static polarizability      alpha(xx)      alpha(xy)      alpha(xz)      alpha(yy)      alpha(yz)      alpha(zz) atomic spin moment
            1             Cd       0.244621       7.049576       1.986621       0.908483     140.715496 0.37797734E+04  0.13891404E+06                                20.403263                           18.965238       1.068976       2.047337                    0.997080      77.254578     204.339693       0.467029       0.356847      -1.214965       0.130096      -0.051873       0.085035       0.163850       0.025922       0.020867      -0.073598       0.012115       0.338982      -0.107008      -0.033379       0.140386             21.608732      21.391296       2.232007      -3.333296      26.323994       1.024272      17.110904           0.000001
            2             Cd       6.547736      12.304106      13.997134       0.864064     165.202378 0.46839006E+04  0.18082918E+06                                22.939196                           21.339007       0.999769       2.018422                    0.997192      78.792211     210.561652       0.435184       0.364563      -1.213798      -0.113388       0.058952      -0.040509       0.134065       0.015721      -0.018980      -0.009788      -0.006262       0.146360      -0.041336      -0.014212       0.055548             24.584806      22.730213       2.075338      -2.159954      27.415455       0.352128      23.608749           0.000003
            3             Cd       4.538729       9.358524      10.210071       0.908483     140.715511 0.37797739E+04  0.13891407E+06                                20.403265                           18.965240       1.068975       2.047337                    0.997080      77.254581     204.339707       0.467029       0.356847      -1.214965      -0.130096       0.051873       0.085035       0.163850       0.025922      -0.020867       0.073598       0.012115       0.338982      -0.107008      -0.033379       0.140386             21.608733      21.391298       2.232007       3.333297      26.323997      -1.024272      17.110906           0.000001
            4             Cd       7.802314       4.103994       5.773684       0.864064     165.202370 0.46839004E+04  0.18082917E+06                                22.939196                           21.339008       0.999769       2.018421                    0.997192      78.792210     210.561652       0.435184       0.364563      -1.213798       0.113388      -0.058952      -0.040509       0.134065       0.015721       0.018980       0.009788      -0.006262       0.146360      -0.041336      -0.014212       0.055548             24.584806      22.730213       2.075338       2.159954      27.415454      -0.352129      23.608750           0.000003
            5             Cd       9.322079      15.253626       6.236829       0.908483     140.715491 0.37797732E+04  0.13891404E+06                                20.403263                           18.965238       1.068976       2.047337                    0.997080      77.254576     204.339688       0.467029       0.356847      -1.214965      -0.130096      -0.051873      -0.085035       0.163850      -0.025922       0.020867       0.073598       0.012115       0.338982      -0.107008      -0.033379       0.140386             21.608731      21.391295      -2.232007      -3.333296      26.323994      -1.024273      17.110904           0.000000
            6             Cd       3.018964       4.100056      10.673216       0.864064     165.202360 0.46839000E+04  0.18082915E+06                                22.939195                           21.339006       0.999769       2.018421                    0.997192      78.792205     210.561635       0.435184       0.364563      -1.213798       0.113388       0.058952       0.040509       0.134065      -0.015721      -0.018980       0.009788      -0.006262       0.146360      -0.041336      -0.014212       0.055548             24.584804      22.730212      -2.075338      -2.159954      27.415451      -0.352128      23.608749           0.000003
            7             Cd       5.027971       1.154474      14.460279       0.908483     140.715514 0.37797739E+04  0.13891407E+06                                20.403265                           18.965240       1.068975       2.047337                    0.997080      77.254579     204.339704       0.467029       0.356847      -1.214965       0.130096       0.051873      -0.085035       0.163850      -0.025922      -0.020867      -0.073598       0.012115       0.338982      -0.107008      -0.033379       0.140386             21.608734      21.391298      -2.232008       3.333297      26.323998       1.024273      17.110906           0.000000
            8             Cd       1.764386      12.308044       2.449766       0.864064     165.202372 0.46839005E+04  0.18082917E+06                                22.939195                           21.339007       0.999769       2.018421                    0.997192      78.792208     210.561643       0.435184       0.364563      -1.213798      -0.113388      -0.058952       0.040509       0.134065      -0.015721       0.018980      -0.009788      -0.006262       0.146360      -0.041336      -0.014212       0.055548             24.584805      22.730212      -2.075338       2.159954      27.415454       0.352129      23.608749           0.000003
            9              H       4.541312      11.523409       1.541075       0.248603       0.711488 0.51494629E+01  0.46695124E+02                                 1.471136                            1.448285      -1.512608       2.218535                    0.993432       3.422570      10.181559       0.442201       1.527486      -0.657711       0.030578       0.007995      -0.006988       0.032369       0.012992       0.012413       0.003921       0.003256       0.006836      -0.016285      -0.003935       0.020221              1.485871       1.474488       0.182778      -0.115452       1.466590      -0.143460       1.516534           0.000000
           10              H       7.818864       6.056230       0.009868       0.257727       0.667562 0.48081813E+01  0.43027988E+02                                 1.437378                            1.422547      -1.442038       2.264678                    0.995034       3.337026       9.989047       0.433663       1.578278      -0.649797      -0.033491      -0.000889      -0.009112       0.034720      -0.008822      -0.007659      -0.012047       0.007669      -0.002591      -0.019894       0.009755       0.010139              1.451651       1.657883      -0.035194      -0.013363       1.372126      -0.105935       1.324944           0.000001
           11              H       4.152904       9.447784       0.871686       0.081101       1.185157 0.98169094E+01  0.10183771E+03                                 1.871938                            1.845394      -1.164699       2.308608                    0.994186       3.941990      11.492219       0.453876       1.300873      -0.703233       0.032210      -0.026310      -0.010242       0.042832      -0.006092      -0.003657       0.007522      -0.004268       0.012512      -0.008781      -0.003784       0.012566              1.882672       2.114876      -0.398696       0.070244       1.873963      -0.028928       1.659178           0.000002
           12              H       2.472992      11.411834      16.104804       0.154663       0.903049 0.67752255E+01  0.65000574E+02                                 1.655917                            1.606814      -1.214315       2.315992                    0.994779       3.657127      10.752514       0.446760       1.429021      -0.676980      -0.017092       0.017969       0.002475       0.024923      -0.003114       0.002912      -0.003635      -0.003997      -0.009333      -0.005310      -0.001981       0.007291              1.680441       1.884186      -0.391318      -0.064162       1.729687       0.037681       1.427451           0.000000
           13              H       2.820263      10.053243      15.409101       0.150374       0.994307 0.75487470E+01  0.73192238E+02                                 1.672503                            1.626127      -0.843850       2.491827                    0.998774       3.351725       9.388812       0.480895       1.313607      -0.702846      -0.004790      -0.019336      -0.015616       0.025312      -0.000540       0.003871       0.005938      -0.008783      -0.000894      -0.007870      -0.000906       0.008776              1.685604       1.632978       0.270090       0.166489       1.742618       0.290926       1.681217           0.000000
           14              H       4.488696      11.313385       3.814036       0.118371       1.104106 0.85010701E+01  0.84676213E+02                                 1.775348                            1.710859      -0.874479       2.464772                    0.997972       3.483425       9.801019       0.476247       1.291178      -0.707835       0.006092       0.026192       0.020610       0.033881       0.003668       0.004189       0.004952      -0.016312       0.009957      -0.011328      -0.000173       0.011501              1.802958       1.536597      -0.015343       0.072966       1.896985       0.398368       1.975292           0.000001
           15              H       3.642043      10.012223       3.601871       0.121436       1.115147 0.89413032E+01  0.90744732E+02                                 1.825709                            1.785045      -1.055181       2.384772                    0.995779       3.644767      10.559910       0.451603       1.336376      -0.697502      -0.026294      -0.021244       0.012749       0.036128       0.007917      -0.000560      -0.008916      -0.003068       0.002232      -0.011369      -0.001266       0.012636              1.840312       2.012215       0.183924      -0.226947       1.713630      -0.150887       1.795091          -0.000000
           16              H       6.732087       6.825770       2.455522       0.096181       1.070337 0.76148375E+01  0.74249856E+02                                 1.764029                            1.639090      -0.946306       2.427405                    0.997872       3.587608      10.192109       0.474783       1.323050      -0.699173      -0.008085      -0.047585      -0.005306       0.048558       0.010872      -0.004792       0.004914      -0.011808      -0.049447      -0.019434      -0.001268       0.020702              1.820841       1.440981      -0.169293      -0.047134       2.573442       0.187201       1.448101           0.000001
           17              H       4.761347       7.941520       2.855182       0.136197       0.978248 0.73168817E+01  0.70125822E+02                                 1.622038                            1.581922      -0.863825       2.485038                    0.999327       3.272383       9.001073       0.498286       1.282553      -0.709756      -0.032155      -0.019686      -0.000833       0.037712       0.002555      -0.003843       0.003148      -0.002338      -0.056111      -0.019644       0.007470       0.012174              1.615213       1.929936       0.228759       0.010262       1.563760      -0.031426       1.351942           0.000001
           18              H       6.869847      11.328152       3.103530       0.135897       0.968107 0.71024370E+01  0.67540267E+02                                 1.607651                            1.554952      -0.863658       2.483653                    0.999515       3.251999       8.898917       0.504537       1.276608      -0.710854       0.003639       0.034002       0.005790       0.034683      -0.004299       0.001130       0.004081      -0.002831      -0.037547      -0.013520       0.002425       0.011095              1.608940       1.445603       0.057879      -0.002987       2.047187       0.061405       1.334031           0.000002
           19              H       8.772664      10.135283       2.738409       0.102754       1.075574 0.73554660E+01  0.71456644E+02                                 1.792902                            1.624537      -1.259211       2.278820                    0.994416       3.741919      10.784697       0.468590       1.345489      -0.692785       0.037838       0.028737       0.003950       0.047678       0.008911       0.004333       0.003372      -0.005629      -0.022913      -0.009446      -0.004987       0.014433              1.878145       2.582035       0.490028      -0.115499       1.664952      -0.021344       1.387448           0.000001
           20              H       8.802321       4.080694      15.986387       0.084924       1.283208 0.10949452E+02  0.11670727E+03                                 1.974121                            1.949020      -1.291375       2.252599                    0.992536       4.034229      11.914189       0.441702       1.300983      -0.703352      -0.011201      -0.021678      -0.035355       0.042958       0.001553      -0.007069       0.002888      -0.014827       0.017590      -0.013341       0.003845       0.009496              1.989578       1.779533       0.045595       0.040260       1.903772       0.215607       2.285429           0.000002
           21              H       7.882961       3.030576       1.286148       0.155884       1.101509 0.87777391E+01  0.88909542E+02                                 1.830393                            1.785416      -1.250052       2.308953                    0.993890       3.584955      10.466512       0.444031       1.361844      -0.692383       0.003226      -0.026993      -0.004672       0.027583       0.000886      -0.001504       0.000513      -0.021242      -0.007698      -0.009701      -0.002254       0.011955              1.847763       1.624525       0.108697      -0.002732       2.309519       0.074535       1.609245           0.000001
           22              H       7.038221       4.338302       1.149638       0.149432       0.957254 0.73823342E+01  0.72042280E+02                                 1.694459                            1.656926      -1.085210       2.370995                    0.995871       3.646594      10.658476       0.450058       1.394580      -0.684135      -0.019586       0.008158      -0.010245       0.023561      -0.000161      -0.006286       0.001105       0.011096      -0.013442      -0.007356      -0.003105       0.010461              1.713446       2.051507      -0.122616       0.245101       1.503275      -0.077117       1.585556           0.000000
           23              H       0.646709       6.438538      15.285749       0.114208       0.992981 0.76039448E+01  0.74003494E+02                                 1.675457                            1.634511      -0.869875       2.465471                    0.997726       3.522835       9.948649       0.477666       1.317553      -0.700975       0.035996       0.001329       0.005698       0.036468       0.003599      -0.002906      -0.004915       0.011466      -0.010920      -0.008715      -0.001245       0.009960              1.688001       2.138003      -0.058011       0.025636       1.506077      -0.031593       1.419924           0.000000
           24              H       8.990785       5.736272      14.596624       0.110459       1.011375 0.78799755E+01  0.77219173E+02                                 1.683131                            1.653584      -0.828060       2.480452                    0.998082       3.529398       9.935206       0.480338       1.301245      -0.704595      -0.011574      -0.023017      -0.015854       0.030250       0.002422      -0.000115       0.004194      -0.003979       0.011637      -0.005562      -0.001158       0.006719              1.697146       1.420075       0.072476       0.074924       1.748397       0.254492       1.922966           0.000002
           25              H       9.467206      10.827705      14.451891       0.088472       1.101872 0.77579373E+01  0.75676619E+02                                 1.771623                            1.633252      -0.910424       2.440809                    0.998136       3.548179       9.943551       0.486966       1.289412      -0.706678       0.031460       0.034384      -0.001056       0.046617       0.009067       0.001681      -0.007869       0.004645      -0.046201      -0.018805       0.001339       0.017466              1.836277       1.741501       0.499408       0.036074       2.409876      -0.019103       1.357454           0.000001
           26              H       0.818910       8.816072      14.981481       0.128916       0.997181 0.72220497E+01  0.69127760E+02                                 1.647766                            1.572089      -1.050310       2.389230                    0.997698       3.382182       9.357176       0.498642       1.283291      -0.708256       0.032756      -0.004027       0.007469       0.033837      -0.002232       0.000767      -0.001224       0.003120      -0.043160      -0.014478       0.004498       0.009980              1.666001       2.171149       0.048497       0.243196       1.456547       0.008385       1.370308          -0.000000
           27              H       6.788530       7.137524      14.512745       0.144583       0.959394 0.69315401E+01  0.66129864E+02                                 1.644470                            1.569401      -1.149980       2.349837                    0.996769       3.462723       9.785039       0.481802       1.332507      -0.696740      -0.023276      -0.026998       0.001059       0.035662      -0.001427       0.008573      -0.001424       0.012601      -0.033452      -0.014054      -0.000871       0.014925              1.669542       1.621862       0.380613       0.010896       2.006085      -0.082703       1.380681           0.000001
           28              H       5.966751       9.222993      13.988088       0.095884       1.131471 0.83897907E+01  0.83328653E+02                                 1.795386                            1.695662      -0.963365       2.419585                    0.998041       3.538098       9.954512       0.479849       1.285164      -0.708359      -0.046536      -0.002139      -0.011701       0.048032       0.010708       0.005044      -0.001536       0.011269      -0.044016      -0.016347      -0.003456       0.019803              1.821191       2.379710      -0.234112       0.193979       1.561814      -0.022667       1.522049           0.000000
           29              H       0.242038       4.884691       9.764525       0.248603       0.711488 0.51494612E+01  0.46695108E+02                                 1.471136                            1.448285      -1.512608       2.218535                    0.993432       3.422570      10.181561       0.442200       1.527487      -0.657710      -0.030578      -0.007995      -0.006988       0.032369       0.012992      -0.012413      -0.003921       0.003256       0.006836      -0.016285      -0.003935       0.020221              1.485871       1.474488       0.182778       0.115452       1.466590       0.143460       1.516534           0.000000
           30              H       6.531186      10.351870       8.233318       0.257727       0.667562 0.48081823E+01  0.43028000E+02                                 1.437378                            1.422547      -1.442038       2.264678                    0.995034       3.337026       9.989047       0.433663       1.578278      -0.649797       0.033491       0.000889      -0.009112       0.034720      -0.008822       0.007659       0.012047       0.007669      -0.002591      -0.019894       0.009755       0.010139              1.451651       1.657883      -0.035194       0.013363       1.372126       0.105935       1.324945           0.000001
           31              H       0.630446       6.960316       9.095136       0.081101       1.185157 0.98169051E+01  0.10183765E+03                                 1.871937                            1.845394      -1.164698       2.308609                    0.994186       3.941989      11.492215       0.453876       1.300872      -0.703233      -0.032210       0.026310      -0.010242       0.042832      -0.006092       0.003657      -0.007522      -0.004268       0.012512      -0.008781      -0.003784       0.012566              1.882672       2.114876      -0.398696      -0.070244       1.873963       0.028927       1.659178           0.000002
           32              H       2.310358       4.996266       7.881354       0.154663       0.903049 0.67752255E+01  0.65000574E+02                                 1.655917                            1.606814      -1.214315       2.315992                    0.994779       3.657127      10.752514       0.446760       1.429021      -0.676980       0.017092      -0.017969       0.002475       0.024923      -0.003114      -0.002912       0.003635      -0.003997      -0.009333      -0.005310      -0.001981       0.007291              1.680441       1.884186      -0.391318       0.064162       1.729687      -0.037681       1.427451           0.000000
           33              H       1.963087       6.354857       7.185651       0.150374       0.994307 0.75487425E+01  0.73192186E+02                                 1.672503                            1.626127      -0.843850       2.491828                    0.998774       3.351724       9.388810       0.480895       1.313607      -0.702846       0.004790       0.019336      -0.015616       0.025312      -0.000540      -0.003871      -0.005938      -0.008783      -0.000894      -0.007870      -0.000906       0.008776              1.685604       1.632978       0.270090      -0.166489       1.742618      -0.290926       1.681217           0.000000
           34              H       0.294654       5.094715      12.037486       0.118371       1.104106 0.85010745E+01  0.84676266E+02                                 1.775349                            1.710859      -0.874479       2.464772                    0.997972       3.483426       9.801022       0.476247       1.291178      -0.707836      -0.006092      -0.026192       0.020610       0.033881       0.003668      -0.004189      -0.004952      -0.016312       0.009957      -0.011328      -0.000173       0.011501              1.802959       1.536597      -0.015343      -0.072966       1.896986      -0.398368       1.975293           0.000001
           35              H       1.141307       6.395877      11.825321       0.121436       1.115147 0.89413030E+01  0.90744738E+02                                 1.825710                            1.785046      -1.055182       2.384771                    0.995779       3.644767      10.559914       0.451603       1.336377      -0.697502       0.026294       0.021244       0.012749       0.036128       0.007917       0.000560       0.008916      -0.003068       0.002232      -0.011369      -0.001266       0.012636              1.840313       2.012216       0.183924       0.226948       1.713631       0.150887       1.795092          -0.000000
           36              H       7.617963       9.582330      10.678972       0.096181       1.070337 0.76148327E+01  0.74249800E+02                                 1.764029                            1.639090      -0.946306       2.427405                    0.997872       3.587607      10.192107       0.474783       1.323050      -0.699173       0.008085       0.047585      -0.005306       0.048558       0.010872       0.004792      -0.004914      -0.011808      -0.049447      -0.019434      -0.001268       0.020702              1.820841       1.440980      -0.169293       0.047134       2.573442      -0.187201       1.448101           0.000001
           37              H       0.022003       8.466580      11.078632       0.136197       0.978249 0.73168850E+01  0.70125854E+02                                 1.622038                            1.581921      -0.863825       2.485038                    0.999327       3.272384       9.001073       0.498287       1.282552      -0.709756       0.032155       0.019686      -0.000833       0.037712       0.002555       0.003843      -0.003148      -0.002338      -0.056111      -0.019644       0.007470       0.012174              1.615212       1.929936       0.228759      -0.010262       1.563760       0.031426       1.351942           0.000001
           38              H       7.480203       5.079948      11.326980       0.135897       0.968107 0.71024365E+01  0.67540266E+02                                 1.607651                            1.554952      -0.863658       2.483653                    0.999515       3.251999       8.898919       0.504537       1.276609      -0.710854      -0.003639      -0.034002       0.005790       0.034683      -0.004299      -0.001130      -0.004081      -0.002831      -0.037547      -0.013520       0.002425       0.011095              1.608941       1.445604       0.057879       0.002987       2.047188      -0.061405       1.334031           0.000002
           39              H       5.577386       6.272817      10.961859       0.102754       1.075574 0.73554648E+01  0.71456630E+02                                 1.792902                            1.624537      -1.259211       2.278820                    0.994416       3.741919      10.784697       0.468590       1.345489      -0.692785      -0.037838      -0.028737       0.003950       0.047678       0.008911      -0.004333      -0.003372      -0.005629      -0.022913      -0.009446      -0.004987       0.014433              1.878145       2.582035       0.490028       0.115499       1.664952       0.021344       1.387448           0.000001
           40              H       5.547729      12.327406       7.762937       0.084924       1.283208 0.10949447E+02  0.11670720E+03                                 1.974120                            1.949020      -1.291375       2.252599                    0.992536       4.034228      11.914186       0.441702       1.300983      -0.703352       0.011201       0.021678      -0.035356       0.042958       0.001553       0.007069      -0.002888      -0.014827       0.017590      -0.013341       0.003845       0.009496              1.989578       1.779532       0.045594      -0.040260       1.903772      -0.215607       2.285429           0.000002
           41              H       6.467089      13.377524       9.509598       0.155884       1.101509 0.87777339E+01  0.88909481E+02                                 1.830393                            1.785416      -1.250052       2.308953                    0.993890       3.584954      10.466511       0.444031       1.361844      -0.692383      -0.003226       0.026993      -0.004672       0.027583       0.000886       0.001504      -0.000513      -0.021242      -0.007698      -0.009701      -0.002254       0.011955              1.847763       1.624525       0.108697       0.002732       2.309519      -0.074535       1.609245           0.000001
           42              H       7.311829      12.069798       9.373088       0.149432       0.957254 0.73823350E+01  0.72042287E+02                                 1.694459                            1.656925      -1.085210       2.370995                    0.995871       3.646594      10.658475       0.450058       1.394580      -0.684135       0.019586      -0.008158      -0.010245       0.023561      -0.000161       0.006286      -0.001105       0.011096      -0.013442      -0.007356      -0.003105       0.010461              1.713446       2.051507      -0.122616      -0.245101       1.503275       0.077117       1.585556           0.000000
           43              H       4.136641       9.969562       7.062299       0.114208       0.992981 0.76039454E+01  0.74003498E+02                                 1.675457                            1.634511      -0.869875       2.465471                    0.997726       3.522835       9.948648       0.477666       1.317553      -0.700975      -0.035996      -0.001329       0.005698       0.036468       0.003599       0.002906       0.004915       0.011466      -0.010920      -0.008715      -0.001245       0.009960              1.688001       2.138002      -0.058011      -0.025636       1.506077       0.031593       1.419924           0.000000
           44              H       5.359265      10.671828       6.373174       0.110459       1.011375 0.78799760E+01  0.77219177E+02                                 1.683131                            1.653584      -0.828059       2.480452                    0.998082       3.529398       9.935205       0.480338       1.301244      -0.704595       0.011574       0.023017      -0.015854       0.030250       0.002422       0.000115      -0.004194      -0.003979       0.011637      -0.005562      -0.001158       0.006719              1.697146       1.420075       0.072476      -0.074924       1.748396      -0.254492       1.922966           0.000002
           45              H       4.882844       5.580395       6.228441       0.088472       1.101872 0.77579371E+01  0.75676623E+02                                 1.771623                            1.633253      -0.910425       2.440809                    0.998136       3.548179       9.943554       0.486966       1.289413      -0.706678      -0.031460      -0.034384      -0.001056       0.046617       0.009067      -0.001681       0.007869       0.004645      -0.046201      -0.018805       0.001339       0.017466              1.836278       1.741502       0.499408      -0.036074       2.409877       0.019103       1.357454           0.000001
           46              H       3.964440       7.592028       6.758031       0.128916       0.997181 0.72220497E+01  0.69127760E+02                                 1.647766                            1.572089      -1.050310       2.389230                    0.997698       3.382182       9.357176       0.498642       1.283291      -0.708256      -0.032756       0.004027       0.007469       0.033837      -0.002232      -0.000767       0.001224       0.003120      -0.043160      -0.014478       0.004498       0.009980              1.666001       2.171149       0.048497      -0.243196       1.456547      -0.008385       1.370308          -0.000000
           47              H       7.561520       9.270576       6.289295       0.144583       0.959395 0.69315407E+01  0.66129869E+02                                 1.644470                            1.569401      -1.149980       2.349837                    0.996769       3.462723       9.785038       0.481802       1.332506      -0.696740       0.023276       0.026998       0.001059       0.035662      -0.001427      -0.008573       0.001424       0.012601      -0.033452      -0.014054      -0.000871       0.014925              1.669542       1.621862       0.380613      -0.010896       2.006085       0.082703       1.380681           0.000001
           48              H       8.383299       7.185107       5.764638       0.095883       1.131471 0.83897937E+01  0.83328685E+02                                 1.795386                            1.695662      -0.963365       2.419585                    0.998041       3.538099       9.954513       0.479849       1.285164      -0.708359       0.046536       0.002139      -0.011701       0.048032       0.010708      -0.005044       0.001536       0.011269      -0.044016      -0.016347      -0.003456       0.019803              1.821191       2.379710      -0.234112      -0.193979       1.561814       0.022667       1.522049           0.000000
           49              H       5.025388       3.319359       6.682375       0.248603       0.711488 0.51494621E+01  0.46695116E+02                                 1.471136                            1.448285      -1.512609       2.218534                    0.993432       3.422570      10.181560       0.442200       1.527486      -0.657711      -0.030578       0.007995       0.006988       0.032369      -0.012992       0.012413      -0.003921       0.003256       0.006836      -0.016285      -0.003935       0.020221              1.485871       1.474488      -0.182778      -0.115452       1.466590       0.143460       1.516534           0.000000
           50              H       1.747836      14.260280       8.213582       0.257727       0.667561 0.48081770E+01  0.43027944E+02                                 1.437378                            1.422547      -1.442038       2.264678                    0.995034       3.337025       9.989046       0.433663       1.578280      -0.649796       0.033491      -0.000889       0.009112       0.034720       0.008822      -0.007659       0.012047       0.007669      -0.002591      -0.019894       0.009755       0.010139              1.451651       1.657883       0.035194      -0.013363       1.372126       0.105935       1.324944           0.000001
           51              H       5.413796       1.243734       7.351764       0.081101       1.185157 0.98169045E+01  0.10183765E+03                                 1.871938                            1.845394      -1.164699       2.308609                    0.994186       3.941989      11.492216       0.453876       1.300873      -0.703233      -0.032210      -0.026310       0.010242       0.042832       0.006092      -0.003657      -0.007522      -0.004268       0.012512      -0.008781      -0.003784       0.012566              1.882672       2.114876       0.398696       0.070244       1.873963       0.028927       1.659178           0.000002
           52              H       7.093708       3.207784       8.565546       0.154663       0.903049 0.67752250E+01  0.65000572E+02                                 1.655918                            1.606814      -1.214315       2.315992                    0.994779       3.657127      10.752516       0.446759       1.429022      -0.676980       0.017092       0.017969      -0.002475       0.024923       0.003114       0.002912       0.003635      -0.003997      -0.009333      -0.005310      -0.001981       0.007291              1.680442       1.884187       0.391318      -0.064162       1.729687      -0.037681       1.427451           0.000000
           53              H       6.746437       1.849193       9.261249       0.150374       0.994307 0.75487466E+01  0.73192236E+02                                 1.672503                            1.626127      -0.843850       2.491827                    0.998774       3.351725       9.388813       0.480895       1.313607      -0.702846       0.004790      -0.019336       0.015616       0.025312       0.000540       0.003871      -0.005938      -0.008783      -0.000894      -0.007870      -0.000906       0.008776              1.685604       1.632978      -0.270090       0.166489       1.742619      -0.290926       1.681217           0.000000
           54              H       5.078004       3.109335       4.409414       0.118371       1.104106 0.85010745E+01  0.84676267E+02                                 1.775349                            1.710859      -0.874479       2.464772                    0.997972       3.483426       9.801022       0.476247       1.291178      -0.707836      -0.006092       0.026192      -0.020610       0.033881      -0.003668       0.004189      -0.004952      -0.016312       0.009957      -0.011328      -0.000173       0.011501              1.802959       1.536597       0.015343       0.072966       1.896986      -0.398368       1.975293           0.000001
           55              H       5.924657       1.808173       4.621579       0.121436       1.115147 0.89413039E+01  0.90744744E+02                                 1.825709                            1.785045      -1.055181       2.384772                    0.995779       3.644767      10.559912       0.451603       1.336377      -0.697502       0.026294      -0.021244      -0.012749       0.036128      -0.007917      -0.000560       0.008916      -0.003068       0.002232      -0.011369      -0.001266       0.012636              1.840313       2.012216      -0.183924      -0.226948       1.713631       0.150887       1.795092          -0.000000
           56              H       2.834613      15.029820       5.767928       0.096181       1.070338 0.76148381E+01  0.74249862E+02                                 1.764029                            1.639090      -0.946306       2.427405                    0.997872       3.587608      10.192108       0.474783       1.323049      -0.699173       0.008085      -0.047585       0.005306       0.048558      -0.010872      -0.004792      -0.004914      -0.011808      -0.049447      -0.019434      -0.001268       0.020702              1.820841       1.440980       0.169293      -0.047134       2.573442      -0.187201       1.448101           0.000001
           57              H       4.805353      16.145570       5.368268       0.136197       0.978248 0.73168810E+01  0.70125808E+02                                 1.622038                            1.581921      -0.863824       2.485039                    0.999327       3.272383       9.001070       0.498287       1.282552      -0.709756       0.032155      -0.019686       0.000833       0.037712      -0.002555      -0.003843      -0.003148      -0.002338      -0.056111      -0.019644       0.007470       0.012174              1.615212       1.929935      -0.228759       0.010262       1.563759       0.031426       1.351941           0.000001
           58              H       2.696853       3.124102       5.119920       0.135897       0.968107 0.71024378E+01  0.67540280E+02                                 1.607651                            1.554952      -0.863658       2.483653                    0.999515       3.251999       8.898919       0.504537       1.276609      -0.710854      -0.003639       0.034002      -0.005790       0.034683       0.004299       0.001130      -0.004081      -0.002831      -0.037547      -0.013520       0.002425       0.011095              1.608941       1.445604      -0.057879      -0.002987       2.047188      -0.061405       1.334031           0.000002
           59              H       0.794036       1.931233       5.485041       0.102754       1.075574 0.73554660E+01  0.71456644E+02                                 1.792902                            1.624537      -1.259212       2.278820                    0.994416       3.741919      10.784697       0.468590       1.345489      -0.692785      -0.037838       0.028737      -0.003950       0.047678      -0.008911       0.004333      -0.003372      -0.005629      -0.022913      -0.009446      -0.004987       0.014433              1.878145       2.582035      -0.490028      -0.115499       1.664952       0.021344       1.387448           0.000001
           60              H       0.764379      12.284744       8.683963       0.084924       1.283208 0.10949452E+02  0.11670727E+03                                 1.974121                            1.949020      -1.291375       2.252599                    0.992536       4.034229      11.914189       0.441702       1.300983      -0.703352       0.011201      -0.021678       0.035355       0.042958      -0.001553      -0.007069      -0.002888      -0.014827       0.017590      -0.013341       0.003845       0.009496              1.989578       1.779533      -0.045595       0.040260       1.903772      -0.215607       2.285429           0.000002
           61              H       1.683739      11.234626       6.937302       0.155884       1.101509 0.87777343E+01  0.88909484E+02                                 1.830393                            1.785415      -1.250051       2.308953                    0.993890       3.584954      10.466510       0.444031       1.361844      -0.692383      -0.003226      -0.026993       0.004672       0.027583      -0.000886      -0.001504      -0.000513      -0.021242      -0.007698      -0.009701      -0.002254       0.011955              1.847763       1.624525      -0.108697      -0.002732       2.309519      -0.074535       1.609245           0.000001
           62              H       2.528479      12.542352       7.073812       0.149432       0.957254 0.73823349E+01  0.72042286E+02                                 1.694459                            1.656925      -1.085210       2.370995                    0.995871       3.646594      10.658475       0.450058       1.394580      -0.684135       0.019586       0.008158       0.010245       0.023561       0.000161      -0.006286      -0.001105       0.011096      -0.013442      -0.007356      -0.003105       0.010461              1.713446       2.051507       0.122616       0.245101       1.503275       0.077117       1.585556           0.000000
           63              H       8.919991      14.642588       9.384601       0.114208       0.992982 0.76039542E+01  0.74003603E+02                                 1.675458                            1.634512      -0.869875       2.465471                    0.997726       3.522837       9.948654       0.477666       1.317553      -0.700975      -0.035996       0.001329      -0.005698       0.036468      -0.003599      -0.002906       0.004915       0.011466      -0.010920      -0.008715      -0.001245       0.009960              1.688002       2.138003       0.058011       0.025636       1.506077       0.031593       1.419925           0.000000
           64              H       0.575915      13.940322      10.073726       0.110459       1.011375 0.78799745E+01  0.77219165E+02                                 1.683132                            1.653584      -0.828060       2.480452                    0.998082       3.529398       9.935208       0.480338       1.301245      -0.704595       0.011574      -0.023017       0.015854       0.030250      -0.002422      -0.000115      -0.004194      -0.003979       0.011637      -0.005562      -0.001158       0.006719              1.697146       1.420075      -0.072476       0.074924       1.748397      -0.254492       1.922966           0.000002
           65              H       0.099494       2.623655      10.218459       0.088472       1.101872 0.77579363E+01  0.75676611E+02                                 1.771623                            1.633253      -0.910425       2.440809                    0.998136       3.548179       9.943553       0.486966       1.289412      -0.706678      -0.031460       0.034384       0.001056       0.046617      -0.009067       0.001681       0.007869       0.004645      -0.046201      -0.018805       0.001339       0.017466              1.836277       1.741501      -0.499408       0.036074       2.409877       0.019103       1.357454           0.000001
           66              H       8.747790       0.612022       9.688869       0.128916       0.997181 0.72220538E+01  0.69127808E+02                                 1.647766                            1.572090      -1.050310       2.389230                    0.997698       3.382183       9.357179       0.498642       1.283291      -0.708256      -0.032756      -0.004027      -0.007469       0.033837       0.002232       0.000767       0.001224       0.003120      -0.043160      -0.014478       0.004498       0.009980              1.666002       2.171149      -0.048497       0.243196       1.456548      -0.008385       1.370309          -0.000000
           67              H       2.778170      15.341574      10.157605       0.144583       0.959394 0.69315359E+01  0.66129816E+02                                 1.644470                            1.569401      -1.149980       2.349837                    0.996769       3.462722       9.785036       0.481802       1.332507      -0.696740       0.023276      -0.026998      -0.001059       0.035662       0.001427       0.008573       0.001424       0.012601      -0.033452      -0.014054      -0.000871       0.014925              1.669542       1.621861      -0.380613       0.010896       2.006084       0.082703       1.380680           0.000001
           68              H       3.599949       1.018943      10.682262       0.095883       1.131471 0.83897902E+01  0.83328647E+02                                 1.795386                            1.695662      -0.963365       2.419585                    0.998041       3.538098       9.954512       0.479848       1.285165      -0.708359       0.046536      -0.002139       0.011701       0.048032      -0.010708       0.005044       0.001536       0.011269      -0.044015      -0.016347      -0.003456       0.019803              1.821191       2.379710       0.234112       0.193979       1.561814       0.022667       1.522049           0.000000
           69              H       9.324662      13.088741      14.905825       0.248603       0.711488 0.51494657E+01  0.46695155E+02                                 1.471136                            1.448285      -1.512609       2.218534                    0.993432       3.422571      10.181562       0.442201       1.527486      -0.657711       0.030578      -0.007995       0.006988       0.032369      -0.012992      -0.012413       0.003921       0.003256       0.006836      -0.016285      -0.003935       0.020221              1.485871       1.474488      -0.182778       0.115452       1.466590      -0.143460       1.516534           0.000000
           70              H       3.035514       2.147820      -0.009868       0.257727       0.667562 0.48081821E+01  0.43027996E+02                                 1.437378                            1.422547      -1.442038       2.264678                    0.995034       3.337026       9.989046       0.433663       1.578278      -0.649797      -0.033491       0.000889       0.009112       0.034720       0.008822       0.007659      -0.012047       0.007669      -0.002591      -0.019894       0.009755       0.010139              1.451651       1.657883       0.035194       0.013363       1.372126      -0.105935       1.324944           0.000001
           71              H       8.936254      15.164366      15.575214       0.081101       1.185157 0.98169051E+01  0.10183765E+03                                 1.871938                            1.845394      -1.164698       2.308609                    0.994186       3.941989      11.492215       0.453876       1.300872      -0.703233       0.032210       0.026310       0.010242       0.042832       0.006092       0.003657       0.007522      -0.004268       0.012512      -0.008781      -0.003784       0.012566              1.882672       2.114876       0.398696      -0.070244       1.873963      -0.028927       1.659178           0.000002
           72              H       7.256342      13.200316       0.342096       0.154663       0.903049 0.67752267E+01  0.65000588E+02                                 1.655917                            1.606814      -1.214315       2.315992                    0.994779       3.657127      10.752514       0.446760       1.429021      -0.676980      -0.017092      -0.017969      -0.002475       0.024923       0.003114      -0.002912      -0.003635      -0.003997      -0.009333      -0.005310      -0.001981       0.007291              1.680442       1.884186       0.391318       0.064162       1.729687       0.037681       1.427451           0.000000
           73              H       7.603613      14.558907       1.037799       0.150374       0.994307 0.75487383E+01  0.73192136E+02                                 1.672503                            1.626127      -0.843849       2.491828                    0.998774       3.351723       9.388807       0.480895       1.313608      -0.702846      -0.004790       0.019336       0.015616       0.025312       0.000540      -0.003871       0.005938      -0.008783      -0.000894      -0.007870      -0.000906       0.008776              1.685604       1.632977      -0.270089      -0.166489       1.742618       0.290926       1.681216          -0.000000
           74              H       9.272046      13.298765      12.632864       0.118372       1.104106 0.85010691E+01  0.84676201E+02                                 1.775348                            1.710859      -0.874479       2.464772                    0.997972       3.483425       9.801019       0.476247       1.291178      -0.707836       0.006092      -0.026192      -0.020610       0.033881      -0.003668      -0.004189       0.004952      -0.016312       0.009957      -0.011328      -0.000173       0.011501              1.802958       1.536596       0.015343      -0.072966       1.896985       0.398367       1.975292           0.000001
           75              H       8.425393      14.599927      12.845029       0.121436       1.115147 0.89413014E+01  0.90744718E+02                                 1.825709                            1.785045      -1.055182       2.384771                    0.995779       3.644767      10.559914       0.451603       1.336377      -0.697502      -0.026294       0.021244      -0.012749       0.036128      -0.007917       0.000560      -0.008916      -0.003068       0.002232      -0.011369      -0.001266       0.012635              1.840313       2.012216      -0.183924       0.226948       1.713631      -0.150887       1.795092          -0.000000
           76              H       1.948737       1.378280      13.991378       0.096181       1.070337 0.76148375E+01  0.74249852E+02                                 1.764029                            1.639090      -0.946306       2.427405                    0.997872       3.587608      10.192107       0.474783       1.323049      -0.699173      -0.008085       0.047585       0.005306       0.048558      -0.010872       0.004792       0.004914      -0.011808      -0.049447      -0.019434      -0.001268       0.020702              1.820841       1.440980       0.169293       0.047134       2.573442       0.187201       1.448101           0.000001
           77              H      -0.022003       0.262530      13.591718       0.136197       0.978249 0.73168846E+01  0.70125854E+02                                 1.622038                            1.581922      -0.863825       2.485038                    0.999327       3.272384       9.001075       0.498286       1.282552      -0.709756      -0.032155       0.019686       0.000833       0.037712      -0.002555       0.003843       0.003148      -0.002338      -0.056111      -0.019644       0.007470       0.012174              1.615213       1.929936      -0.228759      -0.010262       1.563760      -0.031426       1.351942           0.000001
           78              H       2.086497      13.283998      13.343370       0.135897       0.968108 0.71024412E+01  0.67540314E+02                                 1.607651                            1.554952      -0.863658       2.483653                    0.999515       3.252000       8.898919       0.504537       1.276608      -0.710854       0.003639      -0.034002      -0.005790       0.034683       0.004299      -0.001130       0.004081      -0.002831      -0.037547      -0.013520       0.002425       0.011095              1.608941       1.445603      -0.057879       0.002987       2.047188       0.061405       1.334031           0.000002
           79              H       3.989314      14.476867      13.708491       0.102754       1.075575 0.73554708E+01  0.71456698E+02                                 1.792902                            1.624537      -1.259211       2.278820                    0.994416       3.741920      10.784698       0.468591       1.345489      -0.692785       0.037838      -0.028737      -0.003950       0.047678      -0.008911      -0.004333       0.003372      -0.005629      -0.022913      -0.009446      -0.004987       0.014433              1.878145       2.582035      -0.490028       0.115499       1.664952      -0.021344       1.387448           0.000001
           80              H       4.018971       4.123356       0.460513       0.084924       1.283208 0.10949447E+02  0.11670720E+03                                 1.974120                            1.949020      -1.291374       2.252599                    0.992536       4.034228      11.914187       0.441702       1.300983      -0.703352      -0.011201       0.021678       0.035355       0.042958      -0.001553       0.007069       0.002888      -0.014827       0.017590      -0.013341       0.003845       0.009496              1.989578       1.779533      -0.045594      -0.040260       1.903772       0.215607       2.285429           0.000002
           81              H       3.099611       5.173474      15.160752       0.155884       1.101509 0.87777394E+01  0.88909552E+02                                 1.830394                            1.785416      -1.250052       2.308953                    0.993890       3.584955      10.466515       0.444031       1.361844      -0.692383       0.003226       0.026993       0.004672       0.027583      -0.000886       0.001504       0.000513      -0.021242      -0.007698      -0.009701      -0.002254       0.011955              1.847764       1.624526      -0.108697       0.002732       2.309520       0.074535       1.609246           0.000001
           82              H       2.254871       3.865748      15.297262       0.149432       0.957254 0.73823340E+01  0.72042281E+02                                 1.694459                            1.656926      -1.085210       2.370994                    0.995871       3.646594      10.658478       0.450058       1.394581      -0.684135      -0.019586      -0.008158       0.010245       0.023561       0.000161       0.006286       0.001105       0.011096      -0.013442      -0.007356      -0.003105       0.010461              1.713446       2.051507       0.122616      -0.245101       1.503275      -0.077117       1.585556           0.000000
           83              H       5.430059       1.765512       1.161151       0.114208       0.992982 0.76039542E+01  0.74003603E+02                                 1.675458                            1.634512      -0.869875       2.465471                    0.997726       3.522837       9.948654       0.477666       1.317553      -0.700975       0.035996      -0.001329      -0.005698       0.036468      -0.003599       0.002906      -0.004915       0.011466      -0.010920      -0.008715      -0.001245       0.009960              1.688002       2.138003       0.058011      -0.025636       1.506077      -0.031593       1.419925           0.000000
           84              H       4.207435       2.467778       1.850276       0.110459       1.011375 0.78799745E+01  0.77219165E+02                                 1.683132                            1.653584      -0.828060       2.480452                    0.998082       3.529398       9.935208       0.480338       1.301245      -0.704595      -0.011574       0.023017       0.015854       0.030250      -0.002422       0.000115       0.004194      -0.003979       0.011637      -0.005562      -0.001157       0.006719              1.697146       1.420075      -0.072476      -0.074924       1.748397       0.254492       1.922966           0.000002
           85              H       4.683856      13.784445       1.995009       0.088472       1.101872 0.77579373E+01  0.75676619E+02                                 1.771623                            1.633252      -0.910424       2.440809                    0.998136       3.548179       9.943551       0.486966       1.289412      -0.706678       0.031460      -0.034384       0.001056       0.046617      -0.009067      -0.001681      -0.007869       0.004645      -0.046201      -0.018805       0.001339       0.017466              1.836277       1.741501      -0.499408      -0.036074       2.409876      -0.019103       1.357454           0.000001
           86              H       5.602260      15.796078       1.465419       0.128916       0.997181 0.72220501E+01  0.69127762E+02                                 1.647766                            1.572089      -1.050310       2.389230                    0.997698       3.382182       9.357175       0.498642       1.283291      -0.708256       0.032756       0.004027      -0.007469       0.033837       0.002232      -0.000767      -0.001224       0.003120      -0.043160      -0.014478       0.004498       0.009980              1.666001       2.171148      -0.048497      -0.243196       1.456547       0.008385       1.370308          -0.000000
           87              H       2.005180       1.066527       1.934155       0.144583       0.959395 0.69315417E+01  0.66129882E+02                                 1.644470                            1.569401      -1.149980       2.349837                    0.996769       3.462722       9.785036       0.481802       1.332507      -0.696740      -0.023276       0.026998      -0.001059       0.035662       0.001427      -0.008573      -0.001424       0.012601      -0.033452      -0.014054      -0.000871       0.014925              1.669543       1.621862      -0.380613      -0.010896       2.006086      -0.082703       1.380681           0.000001
           88              H       1.183401      15.389157       2.458812       0.095883       1.131471 0.83897905E+01  0.83328649E+02                                 1.795386                            1.695662      -0.963364       2.419585                    0.998041       3.538098       9.954511       0.479849       1.285164      -0.708359      -0.046536       0.002139       0.011701       0.048032      -0.010708      -0.005044      -0.001536       0.011269      -0.044016      -0.016347      -0.003456       0.019803              1.821191       2.379710       0.234112      -0.193979       1.561814      -0.022667       1.522049           0.000000
           89              C       2.141027       9.380511       1.399631       0.569966      22.541584 0.26639495E+03  0.56072765E+04                                 7.377814                            5.820456      -0.065088       2.033361                    0.999499      22.749481      64.328516       0.610184       0.476891      -1.016597      -0.050503      -0.029299       0.009206       0.059108      -0.021096       0.064877      -0.028411       0.012851       0.228424      -0.065592      -0.048591       0.114183              8.276835       9.480193       2.158676      -1.575390      10.010010       1.089463       5.340300           0.000002
           90              C       3.420095      10.094263       0.940763       0.014318      26.405924 0.41099204E+03  0.95752104E+04                                 7.905176                            6.844463      -0.430436       1.882673                    0.997678      27.498152      79.987114       0.615056       0.427441      -1.052017       0.026279       0.098594      -0.021041       0.104183      -0.002238       0.021545       0.025128      -0.065236       0.160279      -0.064010      -0.003099       0.067110              8.644626       9.247378       1.487501       0.230202       7.469502      -0.708996       9.216999           0.000000
           91              C       3.161794      10.735820      16.007768      -0.381004      31.622818 0.49710922E+03  0.12122157E+05                                 8.732945                            7.390940      -0.201664       1.914654                    0.996889      31.512625      93.187832       0.609536       0.412077      -1.063747       0.029071      -0.026898       0.063500       0.074839      -0.015810       0.030725      -0.006499      -0.037657       0.065994      -0.046666       0.005433       0.041233              9.616638      10.244397       1.632792      -2.007804       7.656105      -2.021918      10.949412          -0.000001
           92              C       4.363372      11.365891      15.379496       0.645420      20.177061 0.24149077E+03  0.49579558E+04                                 6.883258                            5.543476       0.090590       2.097495                    0.999834      21.658071      60.407751       0.625186       0.477194      -1.016828       0.015768       0.013003      -0.004589       0.020947      -0.052816      -0.013264      -0.001626      -0.091790      -0.146221      -0.060070      -0.034385       0.094455              7.601755       8.639575       2.130049      -1.954272       4.894898      -1.098531       9.270791           0.000002
           93              C       4.312668      10.586506       3.198922      -0.148239      27.311988 0.40082900E+03  0.93274345E+04                                 8.089323                            6.741950      -0.327618       1.896749                    0.996909      29.328322      86.687407       0.618956       0.425249      -1.048031      -0.013283       0.023778      -0.096561       0.100329       0.014178       0.022671      -0.022190      -0.016762       0.070294      -0.042721       0.003455       0.039266              9.071104      10.458657      -2.784762       1.137402       7.497543      -0.448456       9.257111          -0.000002
           94              C       6.757917       7.747905       2.575585       0.095935      25.332756 0.34848560E+03  0.77993280E+04                                 7.673271                            6.371670       0.071677       2.036659                    0.999607      26.486758      75.780578       0.626442       0.436871      -1.045163       0.023056       0.037436       0.002456       0.044035       0.023535       0.010737      -0.009803      -0.046875       0.074599      -0.048220       0.018236       0.029984              8.209156       9.873401      -1.623207      -1.027799      10.102487       0.791881       4.651580           0.000000
           95              C       5.563036       8.410792       2.815709      -0.198862      29.995523 0.45423774E+03  0.10791658E+05                                 8.366221                            7.120042       0.253434       2.059451                    0.999205      29.599881      85.408689       0.616010       0.418517      -1.063374       0.005345      -0.013397      -0.009172       0.017093       0.014097       0.005750      -0.005942       0.012348      -0.030256      -0.018368      -0.002149       0.020518              8.868138      10.955057      -2.587957      -0.534985      10.676090       0.438883       4.973268          -0.000002
           96              C       5.582169       9.792354       2.998270       0.154866      29.082043 0.39679921E+03  0.90842261E+04                                 8.378402                            6.754852      -0.007091       2.024950                    0.999357      25.427615      71.263810       0.620436       0.431213      -1.058890      -0.024313       0.013568      -0.006240       0.028534      -0.017186      -0.003086      -0.000921       0.017804       0.028362      -0.024252       0.008825       0.015427              9.392275      13.530184      -2.917841       0.023374       9.836682       0.134109       4.809960          -0.000001
           97              C       6.813404      10.409299       2.967021      -0.180780      29.068221 0.42222247E+03  0.98408315E+04                                 8.155242                            6.837206       0.335866       2.095525                    0.999437      28.741906      81.909135       0.632948       0.415190      -1.066427       0.018114      -0.000373      -0.004530       0.018675      -0.004798       0.011711       0.003474      -0.028597       0.033336      -0.024742       0.009180       0.015562              8.680384      12.749965      -0.751696      -0.699267       8.559551       0.422415       4.731635          -0.000002
           98              C       7.956624       9.688983       2.736764       0.104395      25.643651 0.33573188E+03  0.74340585E+04                                 7.701858                            6.226953       0.084802       2.047134                    0.999660      25.970768      73.580765       0.638679       0.433102      -1.048855      -0.026552      -0.037049      -0.004283       0.045782       0.025371       0.020557      -0.008262      -0.018836       0.148021      -0.056170       0.001955       0.054215              8.324532      11.172046      -0.012331      -0.945818       9.375722       0.639786       4.425828           0.000001
           99              C       0.788296       4.230008       0.876620       0.571295      21.832381 0.27109252E+03  0.57325838E+04                                 7.232239                            5.882605      -0.211213       1.985312                    0.998776      22.913091      64.994293       0.605090       0.478689      -1.015387       0.064945      -0.015162       0.029898       0.073087       0.017919      -0.062468      -0.036721       0.038213       0.227307      -0.066621      -0.049839       0.116460              8.010488       9.368003      -2.288823       0.646069       9.906460       0.619784       4.757001           0.000002
          100              C       8.935298       4.549966       0.389792       0.009484      27.213791 0.41083285E+03  0.96076891E+04                                 8.168514                            6.902678      -0.588144       1.829867                    0.996999      28.032919      82.736091       0.602214       0.434912      -1.043423      -0.092513       0.060810       0.033385       0.115633       0.020505      -0.039166      -0.028528      -0.094840      -0.038565      -0.068541      -0.005947       0.074488              9.160852       9.553705      -0.655767      -0.425672       9.228962      -2.280374       8.699888           0.000000
          101              C       7.912618       3.993732       1.389763      -0.392453      32.020928 0.51121009E+03  0.12596279E+05                                 8.882574                            7.527372      -0.403056       1.842807                    0.996431      32.421508      97.452398       0.598060       0.415641      -1.057854       0.055424       0.031815      -0.053546       0.083374       0.006613      -0.025679      -0.019359      -0.007365      -0.024282      -0.033014      -0.001469       0.034484              9.892755       8.707664       1.325874      -0.985314       7.676503      -0.647149      13.294097          -0.000002
          102              C       8.153698       4.302204       2.843669       0.661998      20.915668 0.23862745E+03  0.48899326E+04                                 7.071036                            5.524472       0.079365       2.093768                    0.999697      21.599718      60.403767       0.623205       0.479615      -1.014432       0.020129      -0.004549       0.036994       0.042360      -0.057092       0.005768       0.001819       0.105734      -0.130277      -0.057252      -0.042417       0.099669              8.018296       4.581369       1.573497      -0.562001       7.809998      -0.907491      11.663521           0.000001
          103              C       9.244302       6.399159      15.257789      -0.129964      26.955416 0.39389716E+03  0.91238379E+04                                 8.056502                            6.711176      -0.286818       1.915192                    0.997059      28.905137      85.166019       0.616688       0.428791      -1.046135      -0.045310      -0.006038       0.089211       0.100239       0.001887      -0.022805      -0.034521       0.008755       0.017599      -0.040466      -0.002836       0.043302              9.047328       6.747765      -0.998464      -0.095828      10.923581      -3.168252       9.470637          -0.000002
          104              C       8.913294      10.081137      14.483140       0.083837      25.200006 0.33315447E+03  0.73468736E+04                                 7.509757                            6.127587       0.255905       2.092891                    0.999811      26.130536      73.361793       0.657180       0.422634      -1.057576      -0.042373      -0.016935       0.008414       0.046401       0.030821      -0.010431       0.007277       0.020345       0.080713      -0.047844       0.017501       0.030344              8.079617       8.707452      -0.149322       1.263563      11.007335      -1.029265       4.524063          -0.000000
          105              C       9.474860       8.870219      14.802210      -0.196814      30.678058 0.43732561E+03  0.10300470E+05                                 8.497899                            6.986497       0.263600       2.062648                    0.999408      29.461508      84.876726       0.621310       0.418548      -1.062456      -0.001466       0.015024       0.010598       0.018444      -0.014618      -0.000395       0.007688       0.031855       0.008251      -0.024798       0.003966       0.020832              9.162884       9.141687       0.287402       1.252792      13.050167      -1.470777       5.296798          -0.000002
          106              C       8.698044       7.739701      14.856485       0.169756      29.658497 0.39318439E+03  0.90072524E+04                                 8.578649                            6.779506      -0.097021       1.997533                    0.999392      25.516813      72.224763       0.609929       0.438360      -1.051462       0.008674      -0.024979       0.018169       0.032082      -0.012725      -0.010907      -0.004014      -0.016582      -0.013350      -0.020994       0.003424       0.017570              9.693357       8.630666      -0.901721       1.600334      14.287229      -3.036575       6.162176          -0.000001
          107              C       7.351052       7.877529      14.525902      -0.187367      30.808400 0.46079606E+03  0.11016534E+05                                 8.641207                            7.263566       0.002854       1.987246                    0.997653      29.654332      86.597149       0.596688       0.429361      -1.053741      -0.015301       0.006703       0.006889       0.018069       0.007167       0.000607      -0.005594      -0.001185       0.037294      -0.014107      -0.000019       0.014126              9.232985       9.391542      -1.312086       1.706329      12.353390      -1.853640       5.954022           0.000001
          108              C       6.866021       9.142593      14.213411       0.093317      24.640590 0.33882020E+03  0.75229639E+04                                 7.478552                            6.238995       0.069731       2.037156                    0.999507      26.286218      74.684123       0.640317       0.430815      -1.049780       0.036753       0.020437       0.006847       0.042607       0.018160      -0.003083       0.013603       0.053567       0.070804      -0.046905       0.020383       0.026522              7.960574       8.324679      -0.915549       1.102000      10.754446      -0.980629       4.802596          -0.000002
          109              C       2.642323       7.027589       9.623081       0.569966      22.541581 0.26639491E+03  0.56072754E+04                                 7.377814                            5.820456      -0.065088       2.033361                    0.999499      22.749479      64.328510       0.610184       0.476891      -1.016597       0.050503       0.029299       0.009206       0.059108      -0.021096      -0.064877       0.028411       0.012852       0.228424      -0.065592      -0.048591       0.114184              8.276834       9.480193       2.158675       1.575389      10.010010      -1.089463       5.340300           0.000002
          110              C       1.363255       6.313837       9.164213       0.014318      26.405924 0.41099204E+03  0.95752104E+04                                 7.905176                            6.844463      -0.430436       1.882673                    0.997678      27.498151      79.987109       0.615056       0.427441      -1.052017      -0.026279      -0.098594      -0.021041       0.104183      -0.002238      -0.021545      -0.025128      -0.065236       0.160279      -0.064010      -0.003099       0.067110              8.644626       9.247378       1.487501      -0.230202       7.469502       0.708996       9.216999           0.000000
          111              C       1.621556       5.672280       7.784318      -0.381004      31.622816 0.49710917E+03  0.12122155E+05                                 8.732944                            7.390939      -0.201664       1.914654                    0.996889      31.512622      93.187817       0.609536       0.412077      -1.063747      -0.029071       0.026898       0.063500       0.074839      -0.015810      -0.030725       0.006499      -0.037656       0.065994      -0.046666       0.005433       0.041233              9.616637      10.244396       1.632792       2.007804       7.656104       2.021918      10.949410          -0.000001
          112              C       0.419978       5.042209       7.156046       0.645420      20.177059 0.24149075E+03  0.49579551E+04                                 6.883258                            5.543476       0.090590       2.097495                    0.999834      21.658070      60.407750       0.625186       0.477194      -1.016828      -0.015768      -0.013003      -0.004589       0.020947      -0.052817       0.013264       0.001626      -0.091790      -0.146221      -0.060070      -0.034385       0.094455              7.601755       8.639575       2.130049       1.954272       4.894898       1.098531       9.270791           0.000002
          113              C       0.470682       5.821594      11.422372      -0.148239      27.311991 0.40082904E+03  0.93274357E+04                                 8.089323                            6.741950      -0.327618       1.896749                    0.996909      29.328325      86.687422       0.618956       0.425249      -1.048031       0.013283      -0.023778      -0.096561       0.100329       0.014178      -0.022671       0.022190      -0.016762       0.070294      -0.042721       0.003455       0.039266              9.071104      10.458658      -2.784762      -1.137402       7.497543       0.448456       9.257112          -0.000002
          114              C       7.592133       8.660195      10.799035       0.095935      25.332751 0.34848553E+03  0.77993258E+04                                 7.673270                            6.371669       0.071678       2.036659                    0.999607      26.486754      75.780558       0.626442       0.436871      -1.045163      -0.023056      -0.037436       0.002456       0.044035       0.023535      -0.010737       0.009803      -0.046875       0.074599      -0.048220       0.018236       0.029984              8.209154       9.873398      -1.623207       1.027798      10.102485      -0.791881       4.651579           0.000000
          115              C       8.787014       7.997308      11.039159      -0.198862      29.995524 0.45423775E+03  0.10791658E+05                                 8.366221                            7.120042       0.253434       2.059451                    0.999205      29.599882      85.408690       0.616010       0.418517      -1.063374      -0.005345       0.013397      -0.009172       0.017093       0.014097      -0.005751       0.005942       0.012348      -0.030256      -0.018368      -0.002149       0.020518              8.868138      10.955057      -2.587957       0.534985      10.676090      -0.438883       4.973268          -0.000002
          116              C       8.767881       6.615746      11.221720       0.154866      29.082044 0.39679924E+03  0.90842268E+04                                 8.378402                            6.754852      -0.007091       2.024950                    0.999357      25.427616      71.263813       0.620436       0.431213      -1.058890       0.024313      -0.013568      -0.006240       0.028534      -0.017186       0.003086       0.000921       0.017804       0.028362      -0.024252       0.008825       0.015427              9.392276      13.530185      -2.917841      -0.023374       9.836682      -0.134109       4.809960          -0.000001
          117              C       7.536646       5.998801      11.190471      -0.180780      29.068222 0.42222249E+03  0.98408321E+04                                 8.155242                            6.837206       0.335866       2.095525                    0.999437      28.741907      81.909137       0.632949       0.415190      -1.066428      -0.018114       0.000373      -0.004530       0.018676      -0.004798      -0.011711      -0.003474      -0.028597       0.033336      -0.024742       0.009180       0.015562              8.680383      12.749965      -0.751696       0.699267       8.559551      -0.422415       4.731635          -0.000002
          118              C       6.393426       6.719117      10.960214       0.104395      25.643653 0.33573191E+03  0.74340593E+04                                 7.701858                            6.226954       0.084802       2.047134                    0.999660      25.970769      73.580769       0.638679       0.433102      -1.048855       0.026552       0.037049      -0.004283       0.045782       0.025371      -0.020557       0.008262      -0.018836       0.148021      -0.056170       0.001955       0.054215              8.324532      11.172046      -0.012331       0.945818       9.375722      -0.639786       4.425828           0.000001
          119              C       3.995054      12.178092       9.100070       0.571295      21.832378 0.27109247E+03  0.57325827E+04                                 7.232239                            5.882605      -0.211213       1.985312                    0.998776      22.913089      64.994287       0.605090       0.478689      -1.015387      -0.064945       0.015162       0.029898       0.073087       0.017919       0.062468       0.036721       0.038213       0.227307      -0.066621      -0.049839       0.116460              8.010487       9.368002      -2.288822      -0.646069       9.906459      -0.619784       4.757001           0.000003
          120              C       5.414752      11.858134       8.613242       0.009484      27.213792 0.41083286E+03  0.96076896E+04                                 8.168514                            6.902678      -0.588144       1.829867                    0.996999      28.032919      82.736093       0.602214       0.434912      -1.043423       0.092513      -0.060810       0.033385       0.115633       0.020505       0.039166       0.028528      -0.094840      -0.038565      -0.068541      -0.005947       0.074488              9.160852       9.553706      -0.655767       0.425672       9.228963       2.280374       8.699889          -0.000000
          121              C       6.437432      12.414368       9.613213      -0.392453      32.020931 0.51121017E+03  0.12596281E+05                                 8.882574                            7.527373      -0.403056       1.842807                    0.996431      32.421510      97.452406       0.598060       0.415641      -1.057854      -0.055424      -0.031815      -0.053546       0.083374       0.006613       0.025679       0.019359      -0.007365      -0.024282      -0.033014      -0.001469       0.034484              9.892755       8.707664       1.325875       0.985314       7.676504       0.647149      13.294098          -0.000002
          122              C       6.196352      12.105896      11.067119       0.661998      20.915666 0.23862742E+03  0.48899319E+04                                 7.071036                            5.524471       0.079365       2.093768                    0.999697      21.599717      60.403763       0.623206       0.479615      -1.014432      -0.020129       0.004549       0.036994       0.042360      -0.057092      -0.005768      -0.001819       0.105734      -0.130277      -0.057252      -0.042417       0.099669              8.018295       4.581368       1.573497       0.562001       7.809997       0.907491      11.663520           0.000002
          123              C       5.105748      10.008941       7.034339      -0.129964      26.955416 0.39389716E+03  0.91238381E+04                                 8.056502                            6.711177      -0.286818       1.915192                    0.997059      28.905137      85.166018       0.616688       0.428791      -1.046135       0.045310       0.006038       0.089211       0.100239       0.001887       0.022805       0.034521       0.008755       0.017599      -0.040466      -0.002836       0.043302              9.047328       6.747765      -0.998464       0.095828      10.923582       3.168252       9.470637          -0.000002
          124              C       5.436756       6.326963       6.259690       0.083836      25.200009 0.33315454E+03  0.73468755E+04                                 7.509758                            6.127588       0.255904       2.092891                    0.999811      26.130539      73.361806       0.657180       0.422634      -1.057576       0.042373       0.016935       0.008414       0.046401       0.030821       0.010431      -0.007277       0.020345       0.080713      -0.047844       0.017501       0.030344              8.079618       8.707453      -0.149321      -1.263563      11.007336       1.029265       4.524063          -0.000000
          125              C       4.875190       7.537881       6.578760      -0.196814      30.678057 0.43732558E+03  0.10300469E+05                                 8.497899                            6.986497       0.263600       2.062648                    0.999408      29.461507      84.876722       0.621310       0.418548      -1.062456       0.001467      -0.015024       0.010598       0.018444      -0.014618       0.000395      -0.007688       0.031855       0.008251      -0.024798       0.003966       0.020832              9.162884       9.141687       0.287402      -1.252792      13.050167       1.470777       5.296798          -0.000002
          126              C       5.652006       8.668399       6.633035       0.169756      29.658496 0.39318437E+03  0.90072519E+04                                 8.578649                            6.779505      -0.097020       1.997534                    0.999392      25.516812      72.224758       0.609929       0.438360      -1.051462      -0.008674       0.024979       0.018169       0.032082      -0.012725       0.010907       0.004014      -0.016582      -0.013350      -0.020994       0.003424       0.017570              9.693357       8.630665      -0.901721      -1.600334      14.287229       3.036575       6.162176          -0.000001
          127              C       6.998998       8.530571       6.302452      -0.187367      30.808395 0.46079597E+03  0.11016531E+05                                 8.641206                            7.263565       0.002855       1.987246                    0.997653      29.654329      86.597136       0.596688       0.429361      -1.053741       0.015301      -0.006703       0.006889       0.018069       0.007167      -0.000607       0.005594      -0.001185       0.037293      -0.014107      -0.000019       0.014126              9.232983       9.391541      -1.312085      -1.706329      12.353388       1.853640       5.954022           0.000001
          128              C       7.484029       7.265507       5.989961       0.093317      24.640595 0.33882028E+03  0.75229661E+04                                 7.478553                            6.238996       0.069731       2.037156                    0.999507      26.286222      74.684136       0.640317       0.430815      -1.049780      -0.036753      -0.020437       0.006847       0.042607       0.018160       0.003083      -0.013603       0.053567       0.070804      -0.046905       0.020383       0.026522              7.960575       8.324680      -0.915549      -1.102001      10.754447       0.980629       4.802597          -0.000002
          129              C       7.425673       1.176461       6.823819       0.569966      22.541583 0.26639493E+03  0.56072760E+04                                 7.377814                            5.820456      -0.065088       2.033361                    0.999499      22.749480      64.328512       0.610184       0.476891      -1.016597       0.050503      -0.029299      -0.009206       0.059108       0.021096       0.064877       0.028411       0.012852       0.228424      -0.065592      -0.048591       0.114184              8.276834       9.480193      -2.158675      -1.575389      10.010010      -1.089463       5.340300           0.000002
          130              C       6.146605       1.890213       7.282687       0.014318      26.405923 0.41099203E+03  0.95752101E+04                                 7.905176                            6.844463      -0.430436       1.882673                    0.997678      27.498151      79.987110       0.615056       0.427441      -1.052017      -0.026280       0.098594       0.021041       0.104183       0.002238       0.021545      -0.025128      -0.065236       0.160279      -0.064010      -0.003099       0.067110              8.644626       9.247377      -1.487501       0.230203       7.469502       0.708996       9.216999           0.000000
          131              C       6.404906       2.531770       8.662582      -0.381004      31.622819 0.49710922E+03  0.12122157E+05                                 8.732945                            7.390939      -0.201664       1.914654                    0.996889      31.512625      93.187832       0.609536       0.412077      -1.063747      -0.029071      -0.026898      -0.063500       0.074839       0.015810       0.030725       0.006499      -0.037656       0.065994      -0.046666       0.005433       0.041233              9.616638      10.244397      -1.632792      -2.007804       7.656105       2.021918      10.949411          -0.000001
          132              C       5.203328       3.161841       9.290854       0.645420      20.177059 0.24149075E+03  0.49579552E+04                                 6.883257                            5.543475       0.090590       2.097495                    0.999834      21.658070      60.407748       0.625186       0.477194      -1.016828      -0.015768       0.013003       0.004589       0.020947       0.052816      -0.013264       0.001626      -0.091790      -0.146221      -0.060070      -0.034385       0.094455              7.601754       8.639575      -2.130049      -1.954272       4.894898       1.098531       9.270791           0.000002
          133              C       5.254032       2.382456       5.024528      -0.148239      27.311987 0.40082897E+03  0.93274336E+04                                 8.089322                            6.741949      -0.327618       1.896749                    0.996909      29.328322      86.687409       0.618956       0.425249      -1.048031       0.013283       0.023778       0.096561       0.100329      -0.014178       0.022671       0.022190      -0.016762       0.070294      -0.042721       0.003455       0.039266              9.071103      10.458657       2.784762       1.137402       7.497543       0.448456       9.257111          -0.000002
          134              C       2.808783      15.951955       5.647865       0.095935      25.332748 0.34848546E+03  0.77993240E+04                                 7.673269                            6.371669       0.071678       2.036659                    0.999607      26.486752      75.780550       0.626442       0.436871      -1.045163      -0.023056       0.037436      -0.002456       0.044035      -0.023535       0.010737       0.009803      -0.046875       0.074599      -0.048220       0.018236       0.029984              8.209154       9.873397       1.623207      -1.027798      10.102485      -0.791881       4.651579           0.000000
          135              C       4.003664       0.206742       5.407741      -0.198862      29.995522 0.45423773E+03  0.10791657E+05                                 8.366221                            7.120042       0.253434       2.059451                    0.999205      29.599880      85.408683       0.616010       0.418517      -1.063374      -0.005345      -0.013397       0.009172       0.017093      -0.014097       0.005750       0.005942       0.012348      -0.030256      -0.018369      -0.002149       0.020518              8.868138      10.955056       2.587957      -0.534985      10.676090      -0.438883       4.973268          -0.000002
          136              C       3.984531       1.588304       5.225180       0.154866      29.082043 0.39679922E+03  0.90842262E+04                                 8.378402                            6.754852      -0.007091       2.024950                    0.999357      25.427615      71.263809       0.620436       0.431213      -1.058890       0.024313       0.013568       0.006240       0.028534       0.017186      -0.003086       0.000921       0.017804       0.028362      -0.024252       0.008825       0.015427              9.392275      13.530184       2.917840       0.023374       9.836681      -0.134109       4.809960          -0.000001
          137              C       2.753296       2.205249       5.256429      -0.180780      29.068221 0.42222247E+03  0.98408313E+04                                 8.155242                            6.837206       0.335866       2.095525                    0.999437      28.741906      81.909134       0.632948       0.415190      -1.066428      -0.018114      -0.000373       0.004530       0.018675       0.004798       0.011711      -0.003474      -0.028597       0.033336      -0.024742       0.009180       0.015562              8.680383      12.749964       0.751696      -0.699267       8.559550      -0.422415       4.731635          -0.000002
          138              C       1.610076       1.484933       5.486686       0.104395      25.643650 0.33573185E+03  0.74340579E+04                                 7.701857                            6.226953       0.084802       2.047134                    0.999660      25.970767      73.580761       0.638679       0.433102      -1.048855       0.026552      -0.037049       0.004283       0.045782      -0.025371       0.020557       0.008262      -0.018836       0.148021      -0.056170       0.001955       0.054215              8.324531      11.172045       0.012331      -0.945818       9.375721      -0.639786       4.425828           0.000001
          139              C       8.778404      12.434058       7.346830       0.571295      21.832381 0.27109252E+03  0.57325839E+04                                 7.232239                            5.882605      -0.211213       1.985312                    0.998776      22.913091      64.994294       0.605090       0.478689      -1.015387      -0.064945      -0.015162      -0.029898       0.073087      -0.017919      -0.062468       0.036721       0.038213       0.227307      -0.066621      -0.049839       0.116460              8.010488       9.368003       2.288823       0.646069       9.906460      -0.619784       4.757001           0.000002
          140              C       0.631402      12.754016       7.833658       0.009484      27.213788 0.41083280E+03  0.96076879E+04                                 8.168513                            6.902677      -0.588144       1.829867                    0.996999      28.032917      82.736083       0.602214       0.434912      -1.043423       0.092513       0.060810      -0.033385       0.115633      -0.020505      -0.039166       0.028528      -0.094840      -0.038565      -0.068541      -0.005947       0.074488              9.160851       9.553704       0.655767      -0.425672       9.228961       2.280374       8.699888           0.000000
          141              C       1.654082      12.197782       6.833687      -0.392453      32.020931 0.51121016E+03  0.12596280E+05                                 8.882574                            7.527372      -0.403056       1.842807                    0.996431      32.421509      97.452400       0.598060       0.415641      -1.057854      -0.055424       0.031815       0.053546       0.083374      -0.006613      -0.025679       0.019359      -0.007365      -0.024282      -0.033014      -0.001469       0.034484              9.892755       8.707664      -1.325874      -0.985314       7.676504       0.647149      13.294097          -0.000002
          142              C       1.413002      12.506254       5.379781       0.661998      20.915664 0.23862740E+03  0.48899311E+04                                 7.071035                            5.524471       0.079365       2.093768                    0.999697      21.599715      60.403757       0.623205       0.479615      -1.014432      -0.020129      -0.004549      -0.036994       0.042360       0.057092       0.005768      -0.001819       0.105734      -0.130277      -0.057252      -0.042417       0.099669              8.018295       4.581368      -1.573497      -0.562001       7.809997       0.907491      11.663520           0.000001
          143              C       0.322398      14.603209       9.412561      -0.129963      26.955412 0.39389708E+03  0.91238358E+04                                 8.056501                            6.711176      -0.286818       1.915192                    0.997059      28.905135      85.166012       0.616688       0.428791      -1.046135       0.045310      -0.006038      -0.089211       0.100239      -0.001887      -0.022805       0.034521       0.008756       0.017599      -0.040466      -0.002836       0.043302              9.047326       6.747764       0.998463      -0.095828      10.923580       3.168251       9.470635          -0.000002
          144              C       0.653406       1.877087      10.187210       0.083836      25.200010 0.33315455E+03  0.73468757E+04                                 7.509758                            6.127588       0.255904       2.092891                    0.999811      26.130539      73.361806       0.657180       0.422634      -1.057576       0.042373      -0.016935      -0.008414       0.046401      -0.030821      -0.010431      -0.007277       0.020345       0.080713      -0.047844       0.017501       0.030344              8.079618       8.707454       0.149322       1.263564      11.007336       1.029266       4.524063          -0.000000
          145              C       0.091840       0.666169       9.868140      -0.196814      30.678057 0.43732559E+03  0.10300469E+05                                 8.497899                            6.986497       0.263600       2.062648                    0.999408      29.461508      84.876726       0.621310       0.418548      -1.062456       0.001467       0.015024      -0.010598       0.018444       0.014618      -0.000395      -0.007688       0.031855       0.008251      -0.024798       0.003966       0.020832              9.162884       9.141687      -0.287402       1.252792      13.050167       1.470777       5.296798          -0.000002
          146              C       0.868656      15.943751       9.813865       0.169756      29.658494 0.39318434E+03  0.90072510E+04                                 8.578649                            6.779505      -0.097020       1.997534                    0.999392      25.516811      72.224757       0.609929       0.438360      -1.051462      -0.008674      -0.024979      -0.018169       0.032082       0.012725      -0.010907       0.004014      -0.016582      -0.013350      -0.020994       0.003424       0.017570              9.693357       8.630665       0.901721       1.600334      14.287229       3.036575       6.162176          -0.000001
          147              C       2.215648      16.081579      10.144448      -0.187367      30.808398 0.46079604E+03  0.11016533E+05                                 8.641207                            7.263566       0.002854       1.987246                    0.997653      29.654330      86.597141       0.596688       0.429361      -1.053741       0.015301       0.006703      -0.006889       0.018069      -0.007167       0.000606       0.005594      -0.001185       0.037294      -0.014107      -0.000019       0.014126              9.232984       9.391542       1.312086       1.706329      12.353389       1.853640       5.954022           0.000001
          148              C       2.700679       0.938543      10.456939       0.093317      24.640587 0.33882016E+03  0.75229627E+04                                 7.478551                            6.238995       0.069732       2.037156                    0.999507      26.286216      74.684115       0.640317       0.430815      -1.049780      -0.036753       0.020437      -0.006847       0.042607      -0.018160      -0.003083      -0.013603       0.053567       0.070805      -0.046905       0.020383       0.026522              7.960573       8.324679       0.915549       1.102000      10.754445       0.980629       4.802596          -0.000002
          149              C       6.924377      15.231639      15.047269       0.569966      22.541585 0.26639496E+03  0.56072769E+04                                 7.377814                            5.820456      -0.065088       2.033361                    0.999499      22.749482      64.328519       0.610184       0.476891      -1.016597      -0.050503       0.029299      -0.009206       0.059108       0.021096      -0.064877      -0.028411       0.012852       0.228424      -0.065592      -0.048591       0.114183              8.276835       9.480193      -2.158676       1.575389      10.010011       1.089463       5.340300           0.000002
          150              C       8.203445      14.517887      15.506137       0.014319      26.405921 0.41099198E+03  0.95752085E+04                                 7.905175                            6.844462      -0.430436       1.882673                    0.997678      27.498148      79.987096       0.615056       0.427441      -1.052017       0.026280      -0.098594       0.021041       0.104183       0.002238      -0.021545       0.025128      -0.065236       0.160279      -0.064010      -0.003099       0.067110              8.644625       9.247376      -1.487501      -0.230202       7.469501      -0.708996       9.216998          -0.000000
          151              C       7.945144      13.876330       0.439132      -0.381004      31.622818 0.49710921E+03  0.12122157E+05                                 8.732944                            7.390939      -0.201664       1.914654                    0.996889      31.512623      93.187822       0.609536       0.412077      -1.063747       0.029071       0.026898      -0.063500       0.074839       0.015810      -0.030725      -0.006499      -0.037656       0.065994      -0.046666       0.005433       0.041233              9.616637      10.244397      -1.632792       2.007804       7.656104      -2.021918      10.949411          -0.000001
          152              C       9.146722      13.246259       1.067404       0.645420      20.177058 0.24149074E+03  0.49579549E+04                                 6.883257                            5.543475       0.090590       2.097495                    0.999834      21.658069      60.407744       0.625186       0.477194      -1.016828       0.015768      -0.013003       0.004589       0.020947       0.052817       0.013264      -0.001626      -0.091790      -0.146221      -0.060070      -0.034385       0.094455              7.601754       8.639574      -2.130049       1.954272       4.894897      -1.098531       9.270791           0.000002
          153              C       9.096018      14.025644      13.247978      -0.148239      27.311997 0.40082916E+03  0.93274393E+04                                 8.089325                            6.741951      -0.327618       1.896749                    0.996909      29.328329      86.687438       0.618956       0.425249      -1.048031      -0.013283      -0.023778       0.096561       0.100329      -0.014178      -0.022671      -0.022190      -0.016762       0.070294      -0.042721       0.003455       0.039266              9.071106      10.458661       2.784764      -1.137402       7.497545      -0.448456       9.257113          -0.000002
          154              C       1.974567       0.456145      13.871315       0.095935      25.332754 0.34848555E+03  0.77993268E+04                                 7.673271                            6.371670       0.071678       2.036659                    0.999607      26.486756      75.780571       0.626442       0.436871      -1.045163       0.023056      -0.037436      -0.002456       0.044035      -0.023535      -0.010737      -0.009803      -0.046875       0.074599      -0.048220       0.018236       0.029984              8.209156       9.873400       1.623207       1.027799      10.102487       0.791881       4.651580           0.000000
          155              C       0.779686      16.201358      13.631191      -0.198862      29.995526 0.45423778E+03  0.10791659E+05                                 8.366221                            7.120043       0.253434       2.059451                    0.999205      29.599883      85.408696       0.616010       0.418517      -1.063374       0.005345       0.013397       0.009172       0.017093      -0.014097      -0.005750      -0.005942       0.012348      -0.030256      -0.018369      -0.002149       0.020518              8.868139      10.955058       2.587957       0.534985      10.676090       0.438883       4.973268          -0.000002
          156              C       0.798819      14.819796      13.448630       0.154866      29.082043 0.39679921E+03  0.90842259E+04                                 8.378402                            6.754852      -0.007091       2.024950                    0.999357      25.427615      71.263809       0.620436       0.431213      -1.058890      -0.024313      -0.013568       0.006240       0.028534       0.017186       0.003086      -0.000921       0.017804       0.028362      -0.024252       0.008825       0.015427              9.392275      13.530184       2.917840      -0.023374       9.836682       0.134109       4.809960          -0.000001
          157              C       2.030054      14.202851      13.479879      -0.180781      29.068222 0.42222248E+03  0.98408318E+04                                 8.155243                            6.837207       0.335866       2.095525                    0.999437      28.741907      81.909139       0.632948       0.415190      -1.066427       0.018114       0.000373       0.004530       0.018676       0.004798      -0.011711       0.003474      -0.028597       0.033336      -0.024742       0.009180       0.015562              8.680384      12.749966       0.751696       0.699267       8.559551       0.422415       4.731635          -0.000002
          158              C       3.173274      14.923167      13.710136       0.104395      25.643649 0.33573181E+03  0.74340567E+04                                 7.701857                            6.226953       0.084802       2.047134                    0.999660      25.970766      73.580757       0.638679       0.433102      -1.048855      -0.026552       0.037049       0.004283       0.045782      -0.025371      -0.020557      -0.008262      -0.018836       0.148021      -0.056170       0.001955       0.054215              8.324531      11.172045       0.012331       0.945818       9.375721       0.639786       4.425827           0.000001
          159              C       5.571646       3.974042      15.570280       0.571295      21.832379 0.27109249E+03  0.57325832E+04                                 7.232239                            5.882605      -0.211213       1.985312                    0.998776      22.913091      64.994297       0.605090       0.478689      -1.015387       0.064945       0.015162      -0.029898       0.073087      -0.017919       0.062468      -0.036721       0.038213       0.227307      -0.066621      -0.049839       0.116460              8.010488       9.368003       2.288823      -0.646069       9.906460       0.619784       4.757001           0.000003
          160              C       4.151948       3.654084      16.057108       0.009484      27.213795 0.41083292E+03  0.96076916E+04                                 8.168515                            6.902679      -0.588144       1.829867                    0.996999      28.032923      82.736112       0.602214       0.434912      -1.043423      -0.092513      -0.060810      -0.033385       0.115633      -0.020505       0.039166      -0.028528      -0.094840      -0.038565      -0.068541      -0.005947       0.074488              9.160854       9.553707       0.655767       0.425672       9.228964      -2.280375       8.699890           0.000000
          161              C       3.129268       4.210318      15.057137      -0.392453      32.020928 0.51121010E+03  0.12596279E+05                                 8.882574                            7.527372      -0.403056       1.842807                    0.996431      32.421509      97.452405       0.598060       0.415641      -1.057854       0.055424      -0.031815       0.053546       0.083374      -0.006613       0.025679      -0.019359      -0.007365      -0.024282      -0.033014      -0.001469       0.034484              9.892755       8.707664      -1.325874       0.985314       7.676504      -0.647149      13.294097          -0.000002
          162              C       3.370348       3.901846      13.603231       0.661998      20.915669 0.23862746E+03  0.48899327E+04                                 7.071036                            5.524472       0.079364       2.093767                    0.999697      21.599719      60.403771       0.623205       0.479615      -1.014432       0.020129       0.004549      -0.036994       0.042360       0.057092      -0.005768       0.001819       0.105734      -0.130277      -0.057252      -0.042417       0.099669              8.018296       4.581369      -1.573497       0.562001       7.809998      -0.907491      11.663522           0.000001
          163              C       4.460952       1.804891       1.189111      -0.129964      26.955414 0.39389712E+03  0.91238368E+04                                 8.056501                            6.711176      -0.286818       1.915192                    0.997059      28.905137      85.166021       0.616688       0.428791      -1.046135      -0.045310       0.006038      -0.089211       0.100239      -0.001887       0.022805      -0.034521       0.008756       0.017599      -0.040466      -0.002836       0.043302              9.047327       6.747765       0.998464       0.095828      10.923581      -3.168251       9.470636          -0.000002
          164              C       4.129944      14.531013       1.963760       0.083836      25.200007 0.33315450E+03  0.73468743E+04                                 7.509758                            6.127587       0.255904       2.092891                    0.999811      26.130537      73.361798       0.657180       0.422634      -1.057576      -0.042373       0.016935      -0.008414       0.046401      -0.030821       0.010431       0.007277       0.020345       0.080713      -0.047844       0.017501       0.030344              8.079617       8.707453       0.149322      -1.263563      11.007336      -1.029265       4.524063          -0.000000
          165              C       4.691510      15.741931       1.644690      -0.196814      30.678056 0.43732558E+03  0.10300469E+05                                 8.497898                            6.986496       0.263600       2.062648                    0.999408      29.461507      84.876719       0.621311       0.418548      -1.062456      -0.001467      -0.015024      -0.010598       0.018444       0.014618       0.000395       0.007688       0.031855       0.008251      -0.024798       0.003966       0.020832              9.162883       9.141686      -0.287402      -1.252792      13.050166      -1.470777       5.296798          -0.000001
          166              C       3.914694       0.464349       1.590415       0.169756      29.658492 0.39318432E+03  0.90072506E+04                                 8.578648                            6.779505      -0.097020       1.997534                    0.999392      25.516811      72.224756       0.609929       0.438360      -1.051462       0.008674       0.024979      -0.018169       0.032082       0.012725       0.010907      -0.004014      -0.016582      -0.013350      -0.020994       0.003424       0.017570              9.693356       8.630664       0.901721      -1.600334      14.287228      -3.036575       6.162176          -0.000001
          167              C       2.567702       0.326521       1.920998      -0.187367      30.808418 0.46079639E+03  0.11016543E+05                                 8.641210                            7.263569       0.002854       1.987246                    0.997653      29.654332      86.597148       0.596688       0.429361      -1.053741      -0.015301      -0.006703      -0.006889       0.018069      -0.007167      -0.000606      -0.005594      -0.001185       0.037294      -0.014107      -0.000019       0.014126              9.232988       9.391543       1.312087      -1.706329      12.353397      -1.853641       5.954024           0.000001
          168              C       2.082671      15.469557       2.233489       0.093317      24.640589 0.33882017E+03  0.75229630E+04                                 7.478551                            6.238995       0.069732       2.037156                    0.999507      26.286217      74.684118       0.640317       0.430815      -1.049780       0.036753      -0.020437      -0.006847       0.042607      -0.018160       0.003083       0.013603       0.053567       0.070804      -0.046905       0.020383       0.026522              7.960574       8.324679       0.915549      -1.102001      10.754445      -0.980629       4.802596          -0.000002
          169              N       3.770236      11.147663       1.924287      -0.357617      33.492740 0.58122885E+03  0.14584877E+05                                 8.958643                            7.955225      -0.510730       1.848622                    0.997281      30.226772      87.625336       0.597808       0.408309      -1.077413       0.047047      -0.154349       0.024035       0.163140       0.078578       0.062153      -0.009136      -0.019722       0.317732      -0.143577       0.015483       0.128094              9.708576       9.094133      -0.222177       2.180060       8.340977      -0.059760      11.690619           0.000000
          170              N       7.945144       8.363209       2.506508      -0.244985      33.311047 0.53388546E+03  0.12947148E+05                                 8.511824                            7.433050       0.134232       2.058960                    0.998860      28.068420      76.689006       0.650823       0.388076      -1.105363      -0.136527       0.079552       0.028614       0.160583       0.063457       0.020013      -0.006983      -0.082600       0.004420      -0.081716       0.006576       0.075140              8.843978       9.738153       0.378580      -1.141486      11.486519       0.902941       5.307263          -0.000002
          171              N       8.729614       5.993879       0.138154      -0.380468      35.639904 0.59027218E+03  0.14910667E+05                                 9.452742                            8.095915      -0.584764       1.816972                    0.997667      30.916551      90.747638       0.582305       0.416400      -1.069151       0.050354      -0.118776      -0.129093       0.182506      -0.016166      -0.064915      -0.117576       0.021098       0.008314      -0.143774       0.017915       0.125860             10.633987       7.430030      -0.358970      -0.237265      12.636641      -4.635207      11.835289           0.000001
          172              N       7.611267      10.243577      14.216700      -0.237766      32.667318 0.51945008E+03  0.12520205E+05                                 8.434649                            7.347530       0.095459       2.052071                    0.998770      27.833411      75.995880       0.652031       0.389736      -1.103377       0.057797      -0.146776       0.040202       0.162788       0.050074      -0.000155       0.023386       0.115490       0.031754      -0.086704       0.014462       0.072243              8.830767      10.331249       0.079816       1.231963      10.975147      -0.389358       5.185905          -0.000001
          173              N       1.013114       5.260437      10.147737      -0.357617      33.492740 0.58122887E+03  0.14584877E+05                                 8.958643                            7.955225      -0.510729       1.848622                    0.997281      30.226772      87.625335       0.597808       0.408309      -1.077413      -0.047047       0.154349       0.024035       0.163141       0.078578      -0.062153       0.009136      -0.019722       0.317732      -0.143577       0.015483       0.128094              9.708576       9.094133      -0.222177      -2.180060       8.340977       0.059760      11.690619           0.000000
          174              N       6.404906       8.044891      10.729958      -0.244985      33.311046 0.53388543E+03  0.12947147E+05                                 8.511824                            7.433050       0.134232       2.058960                    0.998860      28.068419      76.689003       0.650823       0.388076      -1.105363       0.136527      -0.079552       0.028614       0.160583       0.063457      -0.020013       0.006983      -0.082600       0.004420      -0.081716       0.006576       0.075140              8.843978       9.738153       0.378580       1.141486      11.486519      -0.902941       5.307263          -0.000002
          175              N       5.620436      10.414221       8.361604      -0.380468      35.639900 0.59027209E+03  0.14910664E+05                                 9.452741                            8.095914      -0.584764       1.816972                    0.997667      30.916548      90.747624       0.582305       0.416400      -1.069151      -0.050354       0.118776      -0.129093       0.182506      -0.016165       0.064915       0.117576       0.021098       0.008314      -0.143774       0.017915       0.125860             10.633985       7.430029      -0.358970       0.237265      12.636639       4.635207      11.835287           0.000001
          176              N       6.738783       6.164523       5.993250      -0.237767      32.667321 0.51945014E+03  0.12520206E+05                                 8.434649                            7.347530       0.095459       2.052071                    0.998770      27.833413      75.995887       0.652031       0.389736      -1.103377      -0.057797       0.146776       0.040202       0.162788       0.050074       0.000155      -0.023386       0.115490       0.031753      -0.086704       0.014462       0.072243              8.830768      10.331250       0.079816      -1.231963      10.975147       0.389358       5.185906          -0.000001
          177              N       5.796464       2.943613       6.299163      -0.357617      33.492745 0.58122896E+03  0.14584880E+05                                 8.958644                            7.955225      -0.510730       1.848622                    0.997281      30.226775      87.625347       0.597808       0.408309      -1.077413      -0.047047      -0.154349      -0.024035       0.163141      -0.078578       0.062153       0.009136      -0.019722       0.317732      -0.143577       0.015483       0.128094              9.708577       9.094134       0.222177       2.180060       8.340978       0.059760      11.690620           0.000000
          178              N       1.621556       0.159159       5.716942      -0.244985      33.311046 0.53388544E+03  0.12947147E+05                                 8.511824                            7.433050       0.134232       2.058960                    0.998860      28.068419      76.689002       0.650823       0.388076      -1.105363       0.136527       0.079552      -0.028614       0.160583      -0.063457       0.020013       0.006983      -0.082600       0.004420      -0.081716       0.006576       0.075140              8.843978       9.738153      -0.378580      -1.141486      11.486519      -0.902941       5.307263          -0.000002
          179              N       0.837086      14.197929       8.085296      -0.380468      35.639903 0.59027217E+03  0.14910666E+05                                 9.452742                            8.095914      -0.584764       1.816972                    0.997667      30.916549      90.747631       0.582305       0.416400      -1.069151      -0.050354      -0.118776       0.129093       0.182506       0.016166      -0.064915       0.117576       0.021098       0.008314      -0.143774       0.017915       0.125860             10.633986       7.430029       0.358970      -0.237265      12.636641       4.635207      11.835288           0.000001
          180              N       1.955433       2.039527      10.453650      -0.237766      32.667313 0.51944998E+03  0.12520202E+05                                 8.434648                            7.347529       0.095460       2.052071                    0.998770      27.833408      75.995871       0.652031       0.389736      -1.103377      -0.057797      -0.146776      -0.040202       0.162788      -0.050074      -0.000155      -0.023386       0.115490       0.031754      -0.086705       0.014462       0.072243              8.830766      10.331249      -0.079816       1.231963      10.975145       0.389358       5.185905          -0.000001
          181              N       8.553586      13.464487      14.522613      -0.357617      33.492742 0.58122889E+03  0.14584878E+05                                 8.958644                            7.955225      -0.510729       1.848622                    0.997281      30.226774      87.625342       0.597808       0.408309      -1.077413       0.047047       0.154349      -0.024035       0.163141      -0.078578      -0.062153      -0.009136      -0.019722       0.317732      -0.143577       0.015483       0.128094              9.708577       9.094133       0.222177      -2.180060       8.340977      -0.059761      11.690619           0.000000
          182              N       3.161794      16.248941      13.940392      -0.244985      33.311046 0.53388543E+03  0.12947147E+05                                 8.511823                            7.433049       0.134232       2.058960                    0.998860      28.068419      76.689001       0.650823       0.388076      -1.105363      -0.136527      -0.079552      -0.028614       0.160583      -0.063457      -0.020013      -0.006983      -0.082600       0.004420      -0.081716       0.006576       0.075140              8.843978       9.738153      -0.378580       1.141486      11.486518       0.902941       5.307263          -0.000002
          183              N       3.946264       2.210171      16.308746      -0.380468      35.639902 0.59027213E+03  0.14910665E+05                                 9.452742                            8.095914      -0.584764       1.816972                    0.997667      30.916550      90.747634       0.582305       0.416400      -1.069151       0.050354       0.118776       0.129093       0.182506       0.016166       0.064915      -0.117576       0.021098       0.008314      -0.143774       0.017915       0.125860             10.633986       7.430029       0.358970       0.237265      12.636641      -4.635207      11.835289           0.000001
          184              N       2.827917      14.368573       2.230200      -0.237767      32.667314 0.51945001E+03  0.12520203E+05                                 8.434648                            7.347529       0.095460       2.052071                    0.998770      27.833409      75.995873       0.652031       0.389736      -1.103377       0.057797       0.146776      -0.040202       0.162788      -0.050074       0.000155       0.023386       0.115490       0.031754      -0.086704       0.014462       0.072243              8.830767      10.331248      -0.079816      -1.231962      10.975146      -0.389358       5.185905          -0.000001
          185              O       1.280024      10.034045       2.034482      -0.546581      35.589199 0.57805612E+03  0.14157851E+05                                 8.627262                            7.512480       0.205908       2.122639                    0.994051      27.718472      73.670583       0.683047       0.366124      -1.132808       0.005012       0.008141       0.003668       0.010240      -0.064180      -0.001800       0.030446       0.026824       0.080273      -0.083661       0.019097       0.064564              9.263656      11.441621      -1.194328      -2.560108       9.197860       2.127909       7.151487          -0.000004
          186              O       2.009964       8.153185       1.100298      -0.546306      34.843476 0.51081076E+03  0.12080667E+05                                 8.332283                            6.902023       0.705440       2.276955                    0.998528      27.180502      70.049621       0.740544       0.349723      -1.150539      -0.015446       0.005495       0.005161       0.017188       0.034140       0.025643      -0.006019      -0.125688      -0.028918      -0.076996       0.000655       0.076341              9.209936       7.742245       3.521063       0.282202      14.328874       1.456261       5.558689          -0.000004
          187              O       4.407379      11.441860      14.108973      -0.576568      32.458571 0.51441067E+03  0.12192463E+05                                 7.942260                            6.925000       0.740463       2.284172                    0.997908      27.518955      71.100065       0.739203       0.349592      -1.150149       0.024690       0.019053       0.004049       0.031449      -0.039666      -0.046038      -0.029266      -0.051183       0.154291      -0.093393       0.021271       0.072122              8.528845       7.137805       0.098969      -1.875042       5.539713      -0.900072      12.909017          -0.000002
          188              O       5.310475      11.799065      16.081943      -0.595060      31.809641 0.56398654E+03  0.13653891E+05                                 7.785600                            7.270785       0.741884       2.289838                    0.996744      27.623589      71.707086       0.719769       0.351500      -1.150659      -0.019294      -0.000693      -0.015280       0.024621       0.005756       0.029427       0.016793       0.011092      -0.086126      -0.045659       0.006507       0.039152              7.947833       9.590853       2.101316       0.347292       6.198516       0.226997       8.054131          -0.000003
          189              O       1.501015       5.190867       1.301114      -0.576860      31.994998 0.54908572E+03  0.13275977E+05                                 7.914980                            7.260254       0.371172       2.158661                    0.996338      28.178447      74.401347       0.703696       0.359994      -1.137649      -0.014034      -0.017164      -0.027256       0.035135       0.050497      -0.052813       0.038046      -0.104070       0.013687      -0.110079       0.034502       0.075577              8.175834       7.974850       0.721042       0.428238      10.255019       1.942958       6.297634          -0.000002
          190              O       1.138437       3.028935       0.810832      -0.591312      34.314793 0.50796845E+03  0.11975162E+05                                 8.224507                            6.850407       0.860598       2.321244                    0.997933      27.462599      70.250217       0.749953       0.346439      -1.155330       0.011728       0.039761       0.020700       0.046335      -0.045859      -0.082678      -0.025376      -0.082630      -0.003799      -0.122292       0.052529       0.069763              9.190678       8.751800      -4.650170      -0.747431      13.267453       0.276655       5.552782          -0.000001
          191              O       8.612900       5.411884       3.199415      -0.588266      37.139718 0.63627843E+03  0.15949265E+05                                 8.848127                            7.890038       0.166308       2.101963                    0.993000      28.358774      76.048683       0.665994       0.366895      -1.133133       0.015585      -0.016155      -0.006282       0.023310       0.002714       0.013168       0.005440      -0.007417      -0.227555      -0.077622       0.034302       0.043320              9.350064       6.446274       1.700196      -0.432391      12.280984       0.270586       9.322934          -0.000002
          192              O       7.776770       3.409111       3.672757      -0.565926      34.798594 0.49906541E+03  0.11730116E+05                                 8.355948                            6.796726       0.647350       2.264871                    0.998155      27.033983      69.373126       0.750737       0.347115      -1.153120       0.028298       0.016507       0.014882       0.035983      -0.007199      -0.024665      -0.057168       0.042049       0.082548      -0.073247       0.006385       0.066862              9.496225       6.231901       1.916021      -2.248974       8.733287      -4.264802      13.523486          -0.000004
          193              O       3.503326       6.374055      10.257932      -0.546581      35.589202 0.57805617E+03  0.14157853E+05                                 8.627262                            7.512481       0.205908       2.122639                    0.994051      27.718473      73.670586       0.683047       0.366124      -1.132808      -0.005012      -0.008141       0.003668       0.010240      -0.064180       0.001800      -0.030446       0.026824       0.080273      -0.083661       0.019097       0.064564              9.263657      11.441622      -1.194328       2.560108       9.197860      -2.127909       7.151488          -0.000004
          194              O       2.773386       8.254915       9.323748      -0.546306      34.843472 0.51081070E+03  0.12080666E+05                                 8.332282                            6.902023       0.705440       2.276955                    0.998528      27.180500      70.049615       0.740544       0.349723      -1.150539       0.015446      -0.005495       0.005161       0.017187       0.034140      -0.025643       0.006019      -0.125688      -0.028918      -0.076996       0.000655       0.076341              9.209935       7.742244       3.521062      -0.282202      14.328873      -1.456261       5.558689          -0.000004
          195              O       0.375971       4.966240       5.885523      -0.576568      32.458577 0.51441079E+03  0.12192467E+05                                 7.942261                            6.925001       0.740463       2.284172                    0.997908      27.518958      71.100075       0.739203       0.349592      -1.150149      -0.024690      -0.019053       0.004049       0.031449      -0.039666       0.046038       0.029266      -0.051183       0.154291      -0.093393       0.021271       0.072122              8.528846       7.137806       0.098969       1.875042       5.539714       0.900072      12.909018          -0.000002
          196              O       9.039575       4.609035       7.858493      -0.595060      31.809644 0.56398661E+03  0.13653893E+05                                 7.785600                            7.270785       0.741884       2.289838                    0.996744      27.623591      71.707092       0.719769       0.351500      -1.150659       0.019294       0.000693      -0.015280       0.024621       0.005756      -0.029427      -0.016793       0.011092      -0.086126      -0.045659       0.006507       0.039152              7.947834       9.590853       2.101316      -0.347292       6.198516      -0.226997       8.054132          -0.000003
          197              O       3.282335      11.217233       9.524564      -0.576860      31.994999 0.54908575E+03  0.13275978E+05                                 7.914980                            7.260254       0.371171       2.158661                    0.996338      28.178448      74.401350       0.703696       0.359994      -1.137649       0.014034       0.017164      -0.027257       0.035135       0.050497       0.052813      -0.038046      -0.104070       0.013687      -0.110079       0.034502       0.075577              8.175834       7.974851       0.721042      -0.428238      10.255019      -1.942958       6.297634          -0.000002
          198              O       3.644913      13.379165       9.034282      -0.591312      34.314792 0.50796844E+03  0.11975162E+05                                 8.224507                            6.850407       0.860598       2.321244                    0.997933      27.462598      70.250215       0.749953       0.346439      -1.155330      -0.011727      -0.039761       0.020700       0.046335      -0.045859       0.082678       0.025376      -0.082630      -0.003799      -0.122292       0.052529       0.069763              9.190678       8.751799      -4.650169       0.747431      13.267453      -0.276656       5.552782          -0.000001
          199              O       5.737150      10.996216      11.422865      -0.588266      37.139722 0.63627851E+03  0.15949267E+05                                 8.848127                            7.890038       0.166308       2.101963                    0.993000      28.358776      76.048688       0.665994       0.366895      -1.133133      -0.015585       0.016155      -0.006282       0.023310       0.002714      -0.013168      -0.005440      -0.007417      -0.227555      -0.077622       0.034302       0.043320              9.350065       6.446275       1.700196       0.432391      12.280985      -0.270586       9.322934          -0.000002
          200              O       6.573280      12.998989      11.896207      -0.565927      34.798605 0.49906559E+03  0.11730121E+05                                 8.355950                            6.796728       0.647350       2.264871                    0.998155      27.033986      69.373139       0.750737       0.347115      -1.153120      -0.028298      -0.016507       0.014882       0.035983      -0.007199       0.024665       0.057168       0.042049       0.082548      -0.073247       0.006385       0.066862              9.496227       6.231902       1.916022       2.248975       8.733289       4.264804      13.523490          -0.000004
          201              O       8.286676       1.829995       6.188968      -0.546581      35.589202 0.57805618E+03  0.14157853E+05                                 8.627262                            7.512481       0.205908       2.122639                    0.994051      27.718473      73.670588       0.683047       0.366124      -1.132808      -0.005012       0.008141      -0.003668       0.010239       0.064180      -0.001800      -0.030446       0.026824       0.080273      -0.083661       0.019097       0.064564              9.263657      11.441622       1.194328      -2.560108       9.197861      -2.127909       7.151488          -0.000004
          202              O       7.556736      16.357235       7.123152      -0.546306      34.843470 0.51081066E+03  0.12080664E+05                                 8.332282                            6.902023       0.705440       2.276955                    0.998528      27.180499      70.049612       0.740544       0.349723      -1.150539       0.015446       0.005495      -0.005161       0.017187      -0.034140       0.025643       0.006019      -0.125688      -0.028918      -0.076996       0.000655       0.076341              9.209935       7.742244      -3.521062       0.282202      14.328873      -1.456261       5.558689          -0.000004
          203              O       5.159321       3.237810      10.561377      -0.576568      32.458583 0.51441090E+03  0.12192470E+05                                 7.942262                            6.925002       0.740462       2.284172                    0.997908      27.518960      71.100083       0.739203       0.349592      -1.150149      -0.024690       0.019053      -0.004049       0.031449       0.039666      -0.046038       0.029266      -0.051183       0.154291      -0.093393       0.021271       0.072122              8.528847       7.137807      -0.098969      -1.875043       5.539715       0.900073      12.909020          -0.000002
          204              O       4.256225       3.595015       8.588407      -0.595060      31.809639 0.56398648E+03  0.13653889E+05                                 7.785599                            7.270784       0.741884       2.289838                    0.996744      27.623588      71.707081       0.719769       0.351500      -1.150659       0.019294      -0.000693       0.015280       0.024621      -0.005756       0.029427      -0.016793       0.011092      -0.086126      -0.045659       0.006507       0.039152              7.947833       9.590852      -2.101316       0.347292       6.198515      -0.226997       8.054131          -0.000003
          205              O       8.065685      13.394917       6.922336      -0.576860      31.994997 0.54908572E+03  0.13275977E+05                                 7.914979                            7.260254       0.371171       2.158661                    0.996338      28.178448      74.401349       0.703696       0.359994      -1.137649       0.014034      -0.017164       0.027257       0.035135      -0.050497      -0.052813      -0.038046      -0.104070       0.013686      -0.110079       0.034502       0.075577              8.175834       7.974850      -0.721042       0.428238      10.255018      -1.942958       6.297633          -0.000003
          206              O       8.428263      11.232985       7.412618      -0.591312      34.314788 0.50796837E+03  0.11975160E+05                                 8.224506                            6.850407       0.860598       2.321244                    0.997933      27.462597      70.250210       0.749953       0.346439      -1.155330      -0.011727       0.039761      -0.020700       0.046335       0.045859      -0.082678       0.025376      -0.082630      -0.003799      -0.122292       0.052529       0.069763              9.190677       8.751798       4.650169      -0.747431      13.267452      -0.276656       5.552782          -0.000001
          207              O       0.953800      13.615934       5.024035      -0.588266      37.139719 0.63627845E+03  0.15949265E+05                                 8.848126                            7.890037       0.166308       2.101963                    0.993000      28.358775      76.048683       0.665994       0.366895      -1.133133      -0.015585      -0.016155       0.006282       0.023310      -0.002714       0.013168      -0.005440      -0.007417      -0.227555      -0.077622       0.034302       0.043320              9.350064       6.446274      -1.700196      -0.432391      12.280984      -0.270586       9.322934          -0.000002
          208              O       1.789930      11.613161       4.550693      -0.565927      34.798595 0.49906544E+03  0.11730116E+05                                 8.355948                            6.796726       0.647351       2.264871                    0.998155      27.033984      69.373128       0.750737       0.347115      -1.153120      -0.028298       0.016507      -0.014882       0.035983       0.007199      -0.024665       0.057167       0.042049       0.082548      -0.073247       0.006385       0.066862              9.496225       6.231901      -1.916021      -2.248974       8.733287       4.264802      13.523486          -0.000004
          209              O       6.063374      14.578105      14.412418      -0.546581      35.589208 0.57805629E+03  0.14157857E+05                                 8.627263                            7.512482       0.205907       2.122639                    0.994051      27.718475      73.670596       0.683047       0.366124      -1.132808       0.005012      -0.008141      -0.003668       0.010239       0.064180       0.001800       0.030446       0.026824       0.080273      -0.083661       0.019097       0.064564              9.263658      11.441623       1.194328       2.560109       9.197862       2.127909       7.151489          -0.000004
          210              O       6.793314       0.050865      15.346602      -0.546306      34.843476 0.51081076E+03  0.12080668E+05                                 8.332283                            6.902023       0.705439       2.276955                    0.998528      27.180501      70.049620       0.740544       0.349723      -1.150539      -0.015446      -0.005495      -0.005161       0.017188      -0.034140      -0.025643      -0.006019      -0.125688      -0.028918      -0.076996       0.000655       0.076341              9.209936       7.742245      -3.521063      -0.282202      14.328875       1.456262       5.558689          -0.000004
          211              O       9.190729      13.170290       2.337927      -0.576568      32.458570 0.51441064E+03  0.12192462E+05                                 7.942259                            6.925000       0.740463       2.284172                    0.997908      27.518955      71.100063       0.739203       0.349591      -1.150149       0.024690      -0.019053      -0.004049       0.031449       0.039666       0.046038      -0.029266      -0.051183       0.154291      -0.093393       0.021271       0.072122              8.528844       7.137804      -0.098969       1.875042       5.539713      -0.900072      12.909016          -0.000002
          212              O       0.527125      12.813085       0.364957      -0.595060      31.809644 0.56398660E+03  0.13653893E+05                                 7.785600                            7.270785       0.741884       2.289838                    0.996744      27.623591      71.707091       0.719769       0.351500      -1.150659      -0.019294       0.000694       0.015280       0.024621      -0.005756      -0.029427       0.016793       0.011092      -0.086126      -0.045659       0.006507       0.039152              7.947833       9.590853      -2.101316      -0.347292       6.198516       0.226997       8.054132          -0.000003
          213              O       6.284365       3.013183      15.145786      -0.576860      31.995003 0.54908583E+03  0.13275980E+05                                 7.914981                            7.260255       0.371171       2.158661                    0.996338      28.178449      74.401355       0.703696       0.359994      -1.137649      -0.014034       0.017164       0.027257       0.035135      -0.050497       0.052813       0.038046      -0.104070       0.013686      -0.110079       0.034502       0.075577              8.175835       7.974851      -0.721042      -0.428238      10.255020       1.942959       6.297634          -0.000003
          214              O       5.921787       5.175115      15.636068      -0.591312      34.314803 0.50796864E+03  0.11975168E+05                                 8.224509                            6.850409       0.860597       2.321244                    0.997933      27.462602      70.250230       0.749953       0.346439      -1.155330       0.011727      -0.039761      -0.020700       0.046335       0.045859       0.082678      -0.025376      -0.082630      -0.003799      -0.122292       0.052529       0.069763              9.190680       8.751802       4.650171       0.747431      13.267456       0.276656       5.552783          -0.000001
          215              O       3.829550       2.792166      13.247485      -0.588266      37.139721 0.63627850E+03  0.15949267E+05                                 8.848127                            7.890038       0.166307       2.101963                    0.993000      28.358775      76.048688       0.665994       0.366895      -1.133133       0.015585       0.016155       0.006282       0.023310      -0.002714      -0.013168       0.005440      -0.007417      -0.227555      -0.077622       0.034302       0.043320              9.350065       6.446275      -1.700196       0.432391      12.280986       0.270586       9.322935          -0.000002
          216              O       2.993420       4.794939      12.774143      -0.565927      34.798609 0.49906567E+03  0.11730123E+05                                 8.355950                            6.796728       0.647350       2.264870                    0.998155      27.033988      69.373146       0.750737       0.347115      -1.153120       0.028298      -0.016507      -0.014882       0.035983       0.007199       0.024665      -0.057168       0.042049       0.082548      -0.073247       0.006385       0.066862              9.496228       6.231903      -1.916022       2.248975       8.733290      -4.264804      13.523491          -0.000004

******************************************************
Auxiliary information for the entire system
The total spin magnetic moment of the unit cell is   -0.000039
The total net atomic charge of the unit cell is   -0.000001
Accuracy of reproducing the electrostatic potential in the unit cell:
  The inner radius (bohr) =    5.0000
  The outer radius (bohr) =   12.0000
  Valid grid points have density less than (e/(bohr^3)) =    0.0001
  The number of valid grid points were=         4588
  The rms potential error without charges in kcal/mol is=      4.58036
  The rms potential error with partial charges in kcal/mol is=      0.57143
  The RRMSE value at monopole order=      0.12476
  The rms potential error with partial charges and cloud penetration in kcal/mol is=      0.54757
  The RRMSE value at monopole order with cloud penetration is=      0.11955
  The rms potential error with partial charges and atomic dipoles in kcal/mol is=      0.57954
  The RRMSE value at dipole order=      0.12653
  The rms potential error with partial charges, atomic dipoles and cloud penetration in kcal/mol is=      0.57536
  The RRMSE value at dipole order with cloud penetration=      0.12561

******************************************************
The electron densities and ab initio electrostatic potential were computed in VASP using the PBE functional and
projector augmented wave method. See the main text of the journal article for a description of computational details.
The atomic charges, dipoles, and quadrupoles were computed with the DDEC6 method as described in
(a) T. A. Manz and N. Gabaldon Limas, RSC Adv. 6 (2016) 47771-47801 DOI: 10.1039/c6ra04656h
(b) N. Gabaldon Limas and T. A. Manz, RSC Adv. 8 (2018) 2678-2707 DOI: 10.1039/c7ra11829e.
For each atom in the material, the electron cloud parameters were fit to the spherically averaged atom-in-material
electron density using radial positions for which this density was between 10^-4 and 10^-2 electrons per cubic bohr.
The polarizabilities, dispersion coefficients, and quantum Drude oscillator (QDO) parameters were fit using the MCLF method.
The magnetic structure of the system was optimized in VASP from the default ferromagnetic initial guess using spin polarization.
The atomic spin moments (ASMs) were computed on this optimized magnetic structure using the DDEC6 partition as inputs
to the method of T. A. Manz and D. S. Sholl, J. Chem. Theory Comput. 7 (2011) 4146-4164 DOI: 10.1021/ct200539n.
The RMSE and RRMSE were computed using a uniform grid with Ewald summation.
