# Supplementary material for: A collection of forcefield precursors for metal–organic frameworks
Source: RSC Adv. 2019 Nov 13;9(63):36492–507. doi: 10.1039/c9ra07327b (PMC9075174; doi:10.1039/c9ra07327b)
Supplement: RA-009-C9RA07327B-s3901 [file RA-009-C9RA07327B-s3901.xyz]

  110
jmolscript: load "" {1 1 1} spacegroup "x,y,z" unitcell [{     14.186900     0.000000     0.000000 }, {     -6.615039    13.308990     0.000000 }, {      6.615039     7.076019    11.272053 }]
Cd    13.947694    12.424650    10.549965     0.994768
Cd     0.239205     7.960359     0.722088     0.994768
Cd    -3.307520     6.654495     0.000000     1.165990
Cd     3.785930     6.654495     0.000000     1.165990
Si     6.854245     7.753222     7.966862     0.657007
Si     7.332655    12.631787     3.305191     0.657007
H      5.516299     5.234459     7.492534     0.101208
H     13.210289    16.370064     8.274814     0.117821
H      1.769166    17.513122    10.992506     0.101817
H      8.268900     6.374803    10.191063     0.096050
H      5.993525    10.533691     7.926508     0.100983
H      4.167110    11.755852     8.720060     0.106818
H     16.655670     8.361664    10.097505     0.123036
H     18.456070     7.128233     9.305080     0.101269
H      8.192190     6.012333     6.085781     0.101208
H      8.070061     5.519358     3.829116     0.117821
H      5.324284     8.428840     3.352309     0.101817
H      5.439589     8.904143     5.616864     0.096050
H      7.714964     9.197342    10.343236     0.100983
H      9.541379    10.519230    10.956436     0.106818
H     11.239719     9.881263     7.349379     0.123036
H      9.439319     8.554337     6.726034     0.101269
H      8.670601    15.150550     3.779519     0.101208
H      0.976611     4.014945     2.997239     0.117820
H     12.417734     2.871887     0.279547     0.101817
H     12.533039     0.701216     1.080990     0.096050
H      8.193375     9.851318     3.345545     0.100983
H     10.019790     8.629157     2.551993     0.106818
H     -2.468770    12.023345     1.174548     0.123036
H     -4.269170    13.256776     1.966973     0.101269
H      5.994710    14.372676     5.186272     0.101208
H      6.116839    14.865651     7.442937     0.117820
H      8.862616    11.956169     7.919744     0.101816
H      8.747311    11.480866     5.655189     0.096050
H      6.471936    11.187667     0.928817     0.100983
H      4.645521     9.865779     0.315617     0.106818
H      2.947181    10.503746     3.922674     0.123036
H      4.747581    11.830672     4.546019     0.101269
C      6.901418     6.049757     8.732572    -0.196615
C     -0.497923    18.339183     8.197939    -0.081155
C     -0.428535    17.041021     8.660544    -0.103461
C      0.441779    16.718695     9.687766    -0.023307
C      1.195321    17.714914    10.263655    -0.103474
C      1.118378    19.011155     9.785269    -0.078101
C     14.753043    15.299318    10.176071     0.615015
C      5.344656     8.690592     8.545682    -0.199511
C      5.283189    10.084184     8.369725    -0.072941
C      4.192972    10.813655     8.837853    -0.100668
C     17.334972    10.168082     9.474386    -0.024966
C     17.371819     8.801758     9.653499    -0.090524
C      4.262461     8.070430     9.187287    -0.075813
C     16.186793    10.972433    10.026604     0.587961
C      6.807071     7.496056     6.117005    -0.196615
C      7.591373     6.501174     5.537734    -0.081155
C      7.521985     6.202781     4.192302    -0.103461
C      6.651671     6.901415     3.373162    -0.023307
C      5.898129     7.918827     3.910726    -0.103475
C      5.975072     8.202832     5.262922    -0.078100
C      6.527307     6.560342     1.911402     0.615015
C      8.363833     8.741827     8.453025    -0.199511
C      8.425300     9.333735     9.726880    -0.072941
C      9.515517    10.118055    10.095814    -0.100668
C     10.560417    10.313934     9.210620    -0.024966
C     10.523570     9.739197     7.958182    -0.090524
C      9.446028     8.955512     7.586655    -0.075813
C     11.708596    11.209286     9.598266     0.587961
C      7.285482    14.335252     2.539481    -0.196615
C     14.684823     2.045826     3.074114    -0.081155
C     14.615435     3.343988     2.611509    -0.103461
C     13.745121     3.666314     1.584287    -0.023307
C     12.991579     2.670095     1.008398    -0.103474
C     13.068522     1.373854     1.486784    -0.078101
C     -0.566143     5.085691     1.095982     0.615015
C      8.842244    11.694417     2.726371    -0.199511
C      8.903711    10.300825     2.902328    -0.072941
C      9.993928     9.571354     2.434200    -0.100668
C     -3.148072    10.216927     1.797667    -0.024966
C     -3.184919    11.583251     1.618554    -0.090524
C     -4.262461    12.314579     2.084766    -0.075813
C     -1.999893     9.412576     1.245449     0.587961
C      7.379829    12.888953     5.155048    -0.196615
C      6.595527    13.883835     5.734319    -0.081155
C      6.664915    14.182228     7.079751    -0.103461
C      7.535229    13.483594     7.898891    -0.023307
C      8.288771    12.466182     7.361327    -0.103475
C      8.211828    12.182177     6.009131    -0.078100
C      7.659593    13.824667     9.360651     0.615015
C      5.823067    11.643182     2.819028    -0.199511
C      5.761600    11.051274     1.545173    -0.072941
C      4.671383    10.266954     1.176239    -0.100668
C      3.626483    10.071075     2.061433    -0.024966
C      3.663330    10.645812     3.313871    -0.090524
C      4.740872    11.429497     3.685398    -0.075813
C      2.478304     9.175723     1.673787     0.587961
O     13.921533    14.455580     9.679199    -0.572162
O     15.630967    15.020164    11.005356    -0.608056
O     16.246227    12.235488     9.991886    -0.624543
O     15.173559    10.387198    10.466890    -0.505563
O      7.358817     5.690924     1.460971    -0.572162
O      5.649383     7.114287     1.234064    -0.608056
O     11.649162    11.851413    10.686470    -0.624543
O     12.721830    11.271033     8.868513    -0.505563
O      0.265367     5.929429     1.592854    -0.572162
O     -1.444067     5.364845     0.266697    -0.608056
O     -2.059327     8.149521     1.280167    -0.624543
O     -0.986659     9.997811     0.805163    -0.505563
O      6.828083    14.694085     9.811082    -0.572162
O      8.537517    13.270722    10.037989    -0.608056
O      2.537738     8.533596     0.585583    -0.624543
O      1.465070     9.113976     2.403540    -0.505563

The following XYZ coordinates are in angstroms. Other properties are in atomic units.
The sperically averaged electron density of each atom fit to a function of the form exp(a - br)
eigen_1, eigen_2 and eigen_3 are the three eigenvalues of traceless quadrupole moment tensor
  atom number  atomic symbol              X              Y              Z     net charge C6 coefficient C8 coefficient C10 coefficient fluctuating dipole atomic polarizability isotropic forcefield polarizability              a              b squared Pearson coefficient          <r^3>          <r^4>         wp_QDO          m_QDO          q_QDO       dipole_x       dipole_y       dipole_z         dipole            Qxy            Qxz            Qyz     Q(x^2-y^2)  Q(3z^2 - R^2)        eigen_1        eigen_2        eigen_3 static polarizability      alpha(xx)      alpha(xy)      alpha(xz)      alpha(yy)      alpha(yz)      alpha(zz) atomic spin moment
            1             Cd      13.947694      12.424650      10.549965       0.994768     171.171742 0.42637715E+04  0.16107666E+06                                23.499123                           20.201925       0.673763       1.943055                    0.998498      75.986280     202.056191       0.451694       0.358941      -1.216333       0.000000      -0.023496      -0.012992       0.026848       0.013140      -0.023762      -0.035779      -0.019720       0.109560      -0.036099      -0.028185       0.064284             28.477038      38.769433       0.317143      -0.573474      26.988349       5.825543      19.673331          -0.000003
            2             Cd       0.239205       7.960359       0.722088       0.994768     171.171647 0.42637716E+04  0.16107666E+06                                23.499115                           20.201925       0.673763       1.943055                    0.998498      75.986280     202.056194       0.451694       0.358941      -1.216333       0.000000       0.023496       0.012992       0.026848       0.013140      -0.023763      -0.035779      -0.019720       0.109560      -0.036099      -0.028185       0.064284             28.476854      38.768931       0.317135      -0.573486      26.988116       5.825604      19.673515          -0.000003
            3             Cd      -3.307520       6.654495       0.000000       1.165990     139.283693 0.30203961E+04  0.10485385E+06                                20.414975                           17.055747       0.847734       2.025835                    0.999660      70.540462     180.779583       0.488514       0.361168      -1.212458       0.000000      -0.000000      -0.000000       0.000000       0.009766      -0.086970      -0.081113      -0.033227       0.375383      -0.118366      -0.066313       0.184679             24.130478      31.998706      -6.726772       4.540807      26.416098       2.871982      13.976629           0.000001
            4             Cd       3.785930       6.654495       0.000000       1.165990     139.283637 0.30203958E+04  0.10485384E+06                                20.414969                           17.055746       0.847734       2.025835                    0.999660      70.540462     180.779584       0.488514       0.361168      -1.212458       0.000000      -0.000000       0.000000       0.000000       0.068467      -0.054511      -0.112292      -0.082896       0.226377      -0.118366      -0.066313       0.184679             24.130284      31.998682      -0.269640       8.111000      20.080314       6.849376      20.311856           0.000001
            5             Si       6.854245       7.753222       7.966862       0.657007     123.870629 0.23806956E+04  0.83283128E+05                                19.688552                           15.132805       0.233833       1.835316                    0.997007      54.567145     174.823730       0.485385       0.360717      -1.134043       0.000000       0.002830       0.001565       0.003234      -0.002761       0.004994       0.004201      -0.012532       0.001983      -0.010347       0.002088       0.008258             24.921560      19.294762       0.195616      -0.353746      27.541333      -0.308369      27.928584          -0.000001
            6             Si       7.332655      12.631787       3.305191       0.657007     123.870630 0.23806956E+04  0.83283129E+05                                19.688552                           15.132805       0.233833       1.835316                    0.997007      54.567145     174.823728       0.485385       0.360717      -1.134043      -0.000000      -0.002830      -0.001565       0.003234      -0.002761       0.004994       0.004201      -0.012532       0.001983      -0.010347       0.002088       0.008258             24.921554      19.294758       0.195616      -0.353746      27.541324      -0.308366      27.928581          -0.000001
            7              H       5.516299       5.234459       7.492534       0.101208       1.273006 0.94900622E+01  0.95491664E+02                                 1.819589                            1.710087      -0.915294       2.431525                    0.998567       3.401280       9.088272       0.526758       1.155576      -0.740490      -0.027213       0.005595      -0.030451       0.041220       0.003416       0.018844      -0.000292      -0.004961      -0.006975      -0.020947       0.003547       0.017400              1.871807       1.741471      -0.145126       0.433847       1.712486      -0.312726       2.161465           0.000002
            8              H      13.210289      16.370064       8.274814       0.117821       1.228684 0.90626952E+01  0.89812012E+02                                 1.747051                            1.648347      -1.061474       2.371024                    0.997659       3.306356       8.661614       0.549741       1.124271      -0.748372      -0.023069      -0.027087      -0.019678       0.040658       0.005715       0.016783       0.004165       0.001205      -0.000182      -0.016572      -0.002941       0.019514              1.776938       1.667205       0.386968       0.230762       2.073868       0.176369       1.589739           0.000001
            9              H       1.769166      17.513122      10.992506       0.101817       1.189417 0.88469128E+01  0.89999105E+02                                 1.898471                            1.767171      -1.551526       2.122524                    0.991975       4.100789      12.091649       0.454845       1.323721      -0.695666       0.018804      -0.006637       0.026982       0.033551       0.003245       0.005693      -0.002609      -0.000912       0.002497      -0.007945       0.002204       0.005742              1.968329       1.871921      -0.186239       0.590078       1.731586      -0.265520       2.301480           0.000001
           10              H       8.268900       6.374803      10.191063       0.096050       1.196333 0.91593062E+01  0.92980154E+02                                 1.847312                            1.757418      -1.200858       2.291496                    0.995373       3.762942      10.699859       0.477155       1.264500      -0.711306       0.023102       0.025373       0.017107       0.038342       0.004690       0.011039       0.002998      -0.001962      -0.016527      -0.013498       0.000431       0.013067              1.877827       1.689013       0.390065       0.227572       2.238564       0.139143       1.705904           0.000001
           11              H       5.993525      10.533691       7.926508       0.100983       1.029554 0.74971585E+01  0.73217540E+02                                 1.743807                            1.644509      -1.166583       2.314091                    0.995385       3.785902      10.957873       0.463639       1.352718      -0.691516       0.026847       0.020270      -0.017649       0.037989      -0.000041      -0.010486      -0.002697      -0.007152      -0.017364      -0.014251       0.005444       0.008807              1.802132       2.023968       0.312768      -0.424318       1.665618      -0.217885       1.716810           0.000002
           12              H       4.167110      11.755852       8.720060       0.106818       1.274545 0.98297137E+01  0.10108335E+03                                 1.900244                            1.802227      -1.157019       2.320150                    0.995862       3.670536      10.343356       0.480682       1.239108      -0.718319       0.001840       0.037661      -0.007219       0.038391       0.002393      -0.003293      -0.007254      -0.010551      -0.032468      -0.013494      -0.000203       0.013698              1.931214       1.678225      -0.113060      -0.112005       2.502668      -0.079310       1.612747           0.000000
           13              H      16.655670       8.361664      10.097505       0.123036       1.177821 0.86519178E+01  0.84900498E+02                                 1.715217                            1.624841      -0.933771       2.436638                    0.998743       3.229974       8.468013       0.545466       1.144302      -0.743778      -0.030438      -0.021517       0.018417       0.041577       0.008045      -0.008586      -0.006635      -0.010996      -0.025574      -0.014273      -0.003560       0.017833              1.739501       2.030208       0.232613      -0.324363       1.652563      -0.172559       1.535732          -0.000000
           14              H      18.456070       7.128233       9.305080       0.101269       1.242906 0.91678607E+01  0.92155727E+02                                 1.834535                            1.712907      -1.037713       2.371222                    0.997823       3.521215       9.640876       0.507716       1.200137      -0.727953      -0.004762      -0.037956       0.005527       0.038651       0.005125      -0.009846      -0.004683      -0.011327      -0.028945      -0.016084       0.000760       0.015323              1.897390       1.545814      -0.156071      -0.050252       2.644672      -0.120221       1.501684           0.000002
           15              H       8.192190       6.012333       6.085781       0.101208       1.273006 0.94900625E+01  0.95491666E+02                                 1.819589                            1.710087      -0.915294       2.431525                    0.998567       3.401280       9.088271       0.526758       1.155576      -0.740491       0.027213      -0.022815       0.020929       0.041220      -0.017776       0.007126       0.002561      -0.000417       0.006656      -0.020947       0.003547       0.017400              1.871808       1.741467      -0.290285       0.353580       1.752905      -0.338102       2.121052           0.000002
           16              H       8.070061       5.519358       3.829116       0.117821       1.228683 0.90626909E+01  0.89811951E+02                                 1.747050                            1.648346      -1.061474       2.371024                    0.997659       3.306356       8.661611       0.549741       1.124271      -0.748373       0.023069      -0.031067      -0.012479       0.040658      -0.017253       0.004082       0.001580      -0.002913      -0.012537      -0.016572      -0.002941       0.019514              1.776937       1.667203      -0.401183      -0.205054       1.885426       0.294663       1.778180           0.000001
           17              H       5.324284       8.428840       3.352309       0.101817       1.189418 0.88469155E+01  0.89999134E+02                                 1.898471                            1.767170      -1.551525       2.122524                    0.991975       4.100790      12.091650       0.454845       1.323720      -0.695666      -0.018804       0.019324      -0.019967       0.033551      -0.006547       0.000279      -0.001491       0.000869       0.007840      -0.007945       0.002203       0.005742              1.968331       1.871907      -0.400752       0.471465       1.901275      -0.372054       2.131812           0.000001
           18              H       5.439589       8.904143       5.616864       0.096050       1.196334 0.91593168E+01  0.92980285E+02                                 1.847313                            1.757419      -1.200858       2.291496                    0.995373       3.762943      10.699862       0.477155       1.264500      -0.711306      -0.023102       0.027979       0.012394       0.038342      -0.011843       0.001897       0.005466       0.001969      -0.004733      -0.013498       0.000431       0.013067              1.877825       1.689003      -0.400123      -0.209368       1.981776       0.300331       1.962696           0.000001
           19              H       7.714964       9.197342      10.343236       0.100983       1.029554 0.74971574E+01  0.73217529E+02                                 1.743807                            1.644509      -1.166584       2.314091                    0.995385       3.785902      10.957874       0.463639       1.352718      -0.691516      -0.026847      -0.004171       0.026552       0.037989       0.008903      -0.005540       0.004348       0.004070       0.016302      -0.014251       0.005444       0.008807              1.802134       2.023975       0.193087      -0.490498       1.506116      -0.117756       1.876312           0.000002
           20              H       9.541379      10.519230      10.956436       0.106818       1.274546 0.98297228E+01  0.10108346E+03                                 1.900244                            1.802227      -1.157020       2.320150                    0.995862       3.670537      10.343357       0.480682       1.239108      -0.718319      -0.001840       0.013909       0.035736       0.038391       0.001517      -0.003778       0.006533       0.011411       0.033420      -0.013494      -0.000203       0.013698              1.931212       1.678237       0.154974       0.036204       1.792892       0.366255       2.322506           0.000000
           21              H      11.239719       9.881263       7.349379       0.123036       1.177821 0.86519197E+01  0.84900526E+02                                 1.715217                            1.624842      -0.933771       2.436638                    0.998743       3.229974       8.468015       0.545465       1.144303      -0.743778       0.030438       0.004158      -0.028016       0.041577       0.002994      -0.011379       0.005350       0.008095       0.031701      -0.014273      -0.003560       0.017833              1.739500       2.030206       0.151046      -0.369466       1.413352      -0.022395       1.774943          -0.000000
           22              H       9.439319       8.554337       6.726034       0.101269       1.242907 0.91678643E+01  0.92155774E+02                                 1.834535                            1.712907      -1.037714       2.371222                    0.997823       3.521216       9.640880       0.507716       1.200137      -0.727953       0.004762      -0.015499      -0.035085       0.038651       0.005614      -0.009576       0.007032       0.007334       0.027039      -0.016084       0.000760       0.015323              1.897389       1.545813       0.125539       0.105466       1.716506       0.462433       2.429849           0.000002
           23              H       8.670601      15.150550       3.779519       0.101208       1.273006 0.94900622E+01  0.95491664E+02                                 1.819589                            1.710087      -0.915294       2.431525                    0.998567       3.401280       9.088272       0.526758       1.155576      -0.740490       0.027213      -0.005595       0.030451       0.041220       0.003416       0.018844      -0.000292      -0.004961      -0.006975      -0.020947       0.003547       0.017400              1.871807       1.741472      -0.145126       0.433848       1.712485      -0.312725       2.161466           0.000002
           24              H       0.976611       4.014945       2.997239       0.117820       1.228684 0.90627038E+01  0.89812124E+02                                 1.747053                            1.648349      -1.061474       2.371024                    0.997659       3.306357       8.661620       0.549740       1.124272      -0.748372       0.023069       0.027087       0.019678       0.040658       0.005715       0.016783       0.004165       0.001205      -0.000183      -0.016572      -0.002941       0.019514              1.776939       1.667207       0.386969       0.230762       2.073871       0.176369       1.589741           0.000001
           25              H      12.417734       2.871887       0.279547       0.101817       1.189418 0.88469182E+01  0.89999168E+02                                 1.898471                            1.767171      -1.551526       2.122524                    0.991975       4.100790      12.091650       0.454845       1.323720      -0.695666      -0.018804       0.006637      -0.026982       0.033551       0.003245       0.005693      -0.002609      -0.000912       0.002497      -0.007945       0.002204       0.005742              1.968330       1.871918      -0.186239       0.590080       1.731582      -0.265522       2.301489           0.000001
           26              H      12.533039       0.701216       1.080990       0.096050       1.196334 0.91593066E+01  0.92980157E+02                                 1.847312                            1.757418      -1.200858       2.291497                    0.995373       3.762942      10.699858       0.477155       1.264500      -0.711306      -0.023102      -0.025373      -0.017107       0.038342       0.004690       0.011039       0.002998      -0.001962      -0.016527      -0.013498       0.000431       0.013067              1.877826       1.689010       0.390060       0.227572       2.238565       0.139140       1.705904           0.000001
           27              H       8.193375       9.851318       3.345545       0.100983       1.029554 0.74971531E+01  0.73217478E+02                                 1.743806                            1.644509      -1.166583       2.314091                    0.995385       3.785901      10.957871       0.463639       1.352719      -0.691516      -0.026847      -0.020270       0.017649       0.037989      -0.000041      -0.010486      -0.002697      -0.007152      -0.017364      -0.014251       0.005444       0.008807              1.802131       2.023967       0.312768      -0.424318       1.665617      -0.217885       1.716810           0.000002
           28              H      10.019790       8.629157       2.551993       0.106818       1.274545 0.98297122E+01  0.10108333E+03                                 1.900244                            1.802227      -1.157019       2.320151                    0.995862       3.670536      10.343357       0.480682       1.239109      -0.718319      -0.001840      -0.037661       0.007219       0.038391       0.002393      -0.003293      -0.007254      -0.010551      -0.032468      -0.013494      -0.000203       0.013698              1.931213       1.678225      -0.113060      -0.112005       2.502668      -0.079310       1.612747           0.000000
           29              H      -2.468770      12.023345       1.174548       0.123036       1.177821 0.86519183E+01  0.84900500E+02                                 1.715216                            1.624841      -0.933771       2.436638                    0.998743       3.229974       8.468012       0.545466       1.144302      -0.743778       0.030438       0.021517      -0.018417       0.041577       0.008045      -0.008586      -0.006635      -0.010996      -0.025574      -0.014273      -0.003560       0.017833              1.739501       2.030207       0.232613      -0.324363       1.652562      -0.172558       1.535733          -0.000000
           30              H      -4.269170      13.256776       1.966973       0.101269       1.242906 0.91678564E+01  0.92155673E+02                                 1.834535                            1.712906      -1.037713       2.371222                    0.997823       3.521214       9.640873       0.507716       1.200137      -0.727953       0.004762       0.037956      -0.005527       0.038651       0.005125      -0.009846      -0.004683      -0.011327      -0.028945      -0.016084       0.000760       0.015323              1.897389       1.545814      -0.156070      -0.050251       2.644670      -0.120220       1.501683           0.000002
           31              H       5.994710      14.372676       5.186272       0.101208       1.273006 0.94900572E+01  0.95491590E+02                                 1.819587                            1.710086      -0.915294       2.431525                    0.998567       3.401280       9.088267       0.526759       1.155575      -0.740491      -0.027213       0.022815      -0.020929       0.041220      -0.017776       0.007126       0.002561      -0.000417       0.006656      -0.020947       0.003547       0.017400              1.871807       1.741466      -0.290285       0.353579       1.752904      -0.338101       2.121050           0.000002
           32              H       6.116839      14.865651       7.442937       0.117820       1.228684 0.90626975E+01  0.89812041E+02                                 1.747052                            1.648348      -1.061474       2.371024                    0.997659       3.306356       8.661615       0.549740       1.124272      -0.748372      -0.023069       0.031067       0.012479       0.040658      -0.017253       0.004082       0.001580      -0.002913      -0.012537      -0.016572      -0.002941       0.019514              1.776939       1.667205      -0.401183      -0.205054       1.885428       0.294664       1.778183           0.000001
           33              H       8.862616      11.956169       7.919744       0.101816       1.189418 0.88469190E+01  0.89999178E+02                                 1.898471                            1.767171      -1.551525       2.122524                    0.991975       4.100791      12.091653       0.454845       1.323721      -0.695666       0.018804      -0.019324       0.019967       0.033551      -0.006547       0.000279      -0.001491       0.000869       0.007840      -0.007945       0.002203       0.005742              1.968332       1.871908      -0.400752       0.471465       1.901276      -0.372054       2.131812           0.000001
           34              H       8.747311      11.480866       5.655189       0.096050       1.196334 0.91593168E+01  0.92980285E+02                                 1.847313                            1.757419      -1.200858       2.291496                    0.995373       3.762943      10.699862       0.477155       1.264500      -0.711306       0.023102      -0.027979      -0.012394       0.038342      -0.011843       0.001897       0.005466       0.001969      -0.004733      -0.013498       0.000431       0.013067              1.877825       1.689002      -0.400123      -0.209368       1.981776       0.300331       1.962696           0.000001
           35              H       6.471936      11.187667       0.928817       0.100983       1.029554 0.74971578E+01  0.73217531E+02                                 1.743807                            1.644509      -1.166583       2.314091                    0.995385       3.785902      10.957872       0.463640       1.352718      -0.691516       0.026847       0.004171      -0.026552       0.037989       0.008903      -0.005540       0.004348       0.004070       0.016302      -0.014251       0.005444       0.008807              1.802133       2.023972       0.193087      -0.490497       1.506115      -0.117756       1.876313           0.000002
           36              H       4.645521       9.865779       0.315617       0.106818       1.274545 0.98297182E+01  0.10108340E+03                                 1.900244                            1.802227      -1.157019       2.320151                    0.995862       3.670536      10.343356       0.480682       1.239108      -0.718319       0.001840      -0.013909      -0.035736       0.038391       0.001517      -0.003778       0.006533       0.011411       0.033420      -0.013494      -0.000203       0.013698              1.931213       1.678234       0.154974       0.036204       1.792890       0.366258       2.322515           0.000000
           37              H       2.947181      10.503746       3.922674       0.123036       1.177821 0.86519153E+01  0.84900462E+02                                 1.715216                            1.624841      -0.933771       2.436638                    0.998743       3.229974       8.468011       0.545466       1.144302      -0.743778      -0.030438      -0.004158       0.028016       0.041577       0.002994      -0.011379       0.005350       0.008095       0.031701      -0.014273      -0.003560       0.017833              1.739499       2.030204       0.151045      -0.369466       1.413351      -0.022395       1.774942          -0.000000
           38              H       4.747581      11.830672       4.546019       0.101269       1.242906 0.91678599E+01  0.92155714E+02                                 1.834535                            1.712906      -1.037714       2.371222                    0.997823       3.521215       9.640875       0.507716       1.200136      -0.727953      -0.004762       0.015499       0.035085       0.038651       0.005614      -0.009576       0.007032       0.007334       0.027039      -0.016084       0.000760       0.015323              1.897389       1.545813       0.125538       0.105466       1.716505       0.462433       2.429848           0.000002
           39              C       6.901418       6.049757       8.732572      -0.196615      44.526471 0.61612249E+03  0.15765237E+05                                11.041645                            8.367078      -0.376987       1.850312                    0.997946      31.693175      94.288469       0.561773       0.426100      -1.060727       0.000131      -0.074985       0.024868       0.079001      -0.013471      -0.024093       0.003956       0.014230       0.013192      -0.023411      -0.009071       0.032483             13.715329       8.376086       0.083102       3.184238      19.611705      -5.774365      13.158196          -0.000000
           40              C      -0.497923      18.339183       8.197939      -0.081155      32.377613 0.41414535E+03  0.96358858E+04                                 8.824122                            6.785630       0.086106       2.000996                    0.999716      29.048681      83.553096       0.631406       0.416926      -1.062021       0.027707      -0.007594       0.025326       0.038298      -0.006438       0.022215       0.008069       0.051981       0.047521      -0.037232      -0.001977       0.039209             10.342624       6.434571       0.454191       2.066172      15.505768      -3.633419       9.087534           0.000002
           41              C      -0.428535      17.041021       8.660544      -0.103461      32.775211 0.40765714E+03  0.94219069E+04                                 8.856583                            6.707308       0.111637       2.008750                    0.999630      28.797899      81.826278       0.640368       0.413840      -1.066891       0.020106       0.018851       0.006778       0.028382       0.017473       0.002769       0.025167       0.017480       0.007709      -0.033508       0.003130       0.030378             10.410500       6.783019      -0.138250       2.585803      15.224174      -3.971792       9.224309           0.000003
           42              C       0.441779      16.718695       9.687766      -0.023307      35.810119 0.42794044E+03  0.99417165E+04                                 9.408939                            6.846637       0.126175       2.048249                    0.999367      26.966423      75.084389       0.641838       0.410774      -1.076379      -0.007425       0.043070      -0.018516       0.047466       0.001153      -0.007045      -0.002784       0.004227       0.014731      -0.005821      -0.004562       0.010383             11.727015       7.171257      -0.506319       2.789724      18.818094      -3.967078       9.191694           0.000000
           43              C       1.195321      17.714914      10.263655      -0.103474      33.933524 0.44158374E+03  0.10486376E+05                                 9.300953                            7.135447      -0.170851       1.921898                    0.998983      29.782889      87.795746       0.596531       0.432375      -1.047790      -0.018514       0.011481      -0.024672       0.032913      -0.008398      -0.007814      -0.006748       0.049943       0.040076      -0.034363       0.010186       0.024177             10.957593       7.031072       0.150524       2.707954      16.234825      -3.211641       9.606881           0.000000
           44              C       1.118378      19.011155       9.785269      -0.078101      32.953346 0.41924560E+03  0.98117811E+04                                 8.994754                            6.853093       0.083012       1.999142                    0.999797      29.359845      85.470775       0.623004       0.420084      -1.057066      -0.020647      -0.030658      -0.018702       0.041425       0.014434      -0.005128       0.029410       0.036150      -0.012749      -0.043375       0.016321       0.027054             10.730192       6.670446      -0.193543       2.688837      15.385402      -4.390551      10.134729           0.000002
           45              C      14.753043      15.299318      10.176071       0.615015      23.585373 0.25328098E+03  0.52675384E+04                                 7.654616                            5.682028      -0.099578       2.025868                    0.999496      22.365648      62.987204       0.616120       0.478008      -1.015395       0.003869      -0.063343       0.034705       0.072331      -0.014574      -0.071072       0.041255       0.062331       0.195278      -0.076660      -0.043566       0.120227              9.264539       7.403954       0.036078       2.185537      13.891526      -2.258224       6.498136          -0.000000
           46              C       5.344656       8.690592       8.545682      -0.199511      41.925131 0.63584962E+03  0.16396619E+05                                10.569720                            8.508401      -0.380616       1.848090                    0.997566      31.946036      95.370069       0.556331       0.426946      -1.060337      -0.065101       0.044991       0.022360       0.082233       0.000191       0.014898       0.010550       0.018807       0.067047      -0.023612      -0.007640       0.031252             12.126026      13.551193      -2.442983      -4.576846      13.692510       0.208535       9.134374          -0.000001
           47              C       5.283189      10.084184       8.369725      -0.072941      32.202795 0.44033887E+03  0.10426787E+05                                 8.899111                            7.072311       0.101112       2.013310                    0.999266      29.257266      85.514107       0.607261       0.425958      -1.053998      -0.025970      -0.016529       0.023523       0.038743       0.029338       0.001515      -0.004108      -0.001797       0.043728      -0.036942       0.014413       0.022530             10.180334      11.603594      -2.340505      -3.906653      11.340662       0.434764       7.596744           0.000000
           48              C       4.192972      10.813655       8.837853      -0.100668      32.487820 0.43281264E+03  0.10203073E+05                                 8.943140                            7.003827      -0.025005       1.965882                    0.999579      29.509948      86.021740       0.611326       0.425013      -1.054731       0.009099      -0.024911       0.004225       0.026855       0.008333       0.027389      -0.010243      -0.031821      -0.007938      -0.039590       0.017088       0.022502             10.321568      12.969453      -2.535305      -4.468577      10.308990       0.749110       7.686263          -0.000001
           49              C      17.334972      10.168082       9.474386      -0.024966      37.067183 0.43219849E+03  0.10068482E+05                                 9.647422                            6.893377      -0.010647       2.005484                    0.999213      27.098429      75.629121       0.637695       0.412299      -1.075066       0.031289      -0.028439      -0.023308       0.048281      -0.004357       0.011766      -0.003317       0.015429      -0.007862      -0.010033      -0.007536       0.017570             12.322060      16.015861      -5.235700      -4.689294      13.519662       1.389874       7.430658          -0.000001
           50              C      17.371819       8.801758       9.653499      -0.090524      31.142489 0.40517692E+03  0.93647249E+04                                 8.625580                            6.749959       0.126496       2.024285                    0.999689      28.519571      81.444931       0.628444       0.421686      -1.060259       0.020281       0.010460      -0.014018       0.026782       0.027128       0.008554      -0.011457       0.016591       0.051852      -0.040545       0.019723       0.020822              9.808842      11.390354      -3.181113      -2.725954      11.928700       0.507482       6.107474           0.000000
           51              C       4.262461       8.070430       9.187287      -0.075813      31.151731 0.41304657E+03  0.96059599E+04                                 8.588382                            6.778877       0.172866       2.030437                    0.999809      28.962696      83.344114       0.631272       0.417203      -1.061621      -0.003076       0.040712      -0.005840       0.041244       0.021437       0.010418      -0.008420      -0.052384       0.023587      -0.041063       0.010200       0.030863              9.729653      11.163402      -2.375375      -3.358174      11.238364       0.159040       6.787195           0.000001
           52              C      16.186793      10.972433      10.026604       0.587961      25.438353 0.26115882E+03  0.54567346E+04                                 8.030488                            5.734527      -0.010774       2.050270                    0.999596      22.442515      62.733462       0.620806       0.472195      -1.021565      -0.049612       0.053347      -0.000642       0.072854       0.005412       0.070589      -0.027202      -0.003898       0.272455      -0.083488      -0.040196       0.123684             10.199051      14.017092      -3.865075      -3.406846      10.987159       1.727261       5.592903           0.000000
           53              C       6.807071       7.496056       6.117005      -0.196615      44.526504 0.61612270E+03  0.15765244E+05                                11.041650                            8.367079      -0.376987       1.850312                    0.997946      31.693176      94.288471       0.561773       0.426100      -1.060727      -0.000131      -0.018806      -0.076730       0.079001       0.027568      -0.001400      -0.004455       0.000832      -0.027003      -0.023411      -0.009071       0.032483             13.715388       8.376064      -2.741038       1.622616       9.782002       0.396198      22.988098          -0.000000
           54              C       7.591373       6.501174       5.537734      -0.081155      32.377635 0.41414531E+03  0.96358846E+04                                 8.824127                            6.785630       0.086106       2.000996                    0.999716      29.048679      83.553089       0.631406       0.416926      -1.062021      -0.027707       0.017412      -0.019897       0.038298      -0.015392       0.017263      -0.018896       0.009026      -0.081345      -0.037232      -0.001977       0.039210             10.342727       6.434541      -1.991387       0.713872       7.629507       1.310867      16.964134           0.000002
           55              C       7.521985       6.202781       4.192302      -0.103461      32.775215 0.40765694E+03  0.94219013E+04                                 8.856584                            6.707307       0.111637       2.008750                    0.999630      28.797896      81.826268       0.640368       0.413840      -1.066891      -0.020106       0.015764       0.012362       0.028382      -0.011635      -0.013327       0.005267      -0.014220      -0.087390      -0.033508       0.003130       0.030378             10.410540       6.783018      -2.116540       1.491894       7.343329       0.975399      17.105271           0.000003
           56              C       6.651671       6.901415       3.373162      -0.023307      35.810127 0.42794077E+03  0.99417259E+04                                 9.408940                            6.846640       0.126177       2.048250                    0.999367      26.966425      75.084394       0.641838       0.410774      -1.076380       0.007425       0.007217       0.046323       0.047466       0.005353      -0.004722      -0.005478      -0.000066       0.001853      -0.005821      -0.004562       0.010383             11.726968       7.171228      -2.093560       1.912045       8.340054       2.610403      19.669623           0.000000
           57              C       5.898129       7.918827       3.910726      -0.103475      33.933516 0.44158371E+03  0.10486375E+05                                 9.300950                            7.135446      -0.170851       1.921898                    0.998983      29.782894      87.795758       0.596531       0.432375      -1.047790       0.018514      -0.014791       0.022842       0.032913       0.011083       0.002958      -0.023201       0.023734      -0.038555      -0.034363       0.010186       0.024178             10.957559       7.031026      -2.373535       1.312278       8.588029       1.588487      17.253623           0.000000
           58              C       5.975072       8.202832       5.262922      -0.078100      32.953355 0.41924551E+03  0.98117787E+04                                 8.994756                            6.853092       0.083012       1.999142                    0.999797      29.359841      85.470763       0.623004       0.420084      -1.057066       0.020647      -0.032140      -0.016023       0.041425      -0.003331      -0.014951       0.007514       0.001270      -0.117389      -0.043375       0.016321       0.027054             10.730214       6.670407      -2.174379       1.593517       7.664776       0.455977      17.855460           0.000001
           59              C       6.527307       6.560342       1.911402       0.615015      23.585372 0.25328112E+03  0.52675417E+04                                 7.654616                            5.682029      -0.099578       2.025868                    0.999496      22.365647      62.987197       0.616120       0.478008      -1.015395      -0.003869      -0.004284      -0.072100       0.072331       0.067943      -0.025444      -0.040069      -0.067218      -0.193368      -0.076660      -0.043566       0.120227              9.264487       7.403884      -1.870233       1.131432       6.554304       2.347621      13.835273          -0.000000
           60              C       8.363833       8.741827       8.453025      -0.199511      41.925141 0.63584982E+03  0.16396626E+05                                10.569721                            8.508402      -0.380616       1.848090                    0.997566      31.946036      95.370066       0.556331       0.426946      -1.060337       0.065101       0.042858       0.026217       0.082233      -0.012719       0.007759      -0.014745      -0.021487      -0.053836      -0.023613      -0.007640       0.031253             12.126022      13.551192       5.175223      -0.364286      10.610650       2.143175      12.216223          -0.000001
           61              C       8.425300       9.333735       9.726880      -0.072941      32.202809 0.44033890E+03  0.10426788E+05                                 8.899114                            7.072311       0.101111       2.013310                    0.999266      29.257265      85.514105       0.607261       0.425958      -1.053998       0.025970       0.011135      -0.026506       0.038743      -0.016881      -0.024042      -0.011226      -0.013137       0.009708      -0.036942       0.014413       0.022529             10.180359      11.603645       4.553147      -0.094774       9.046640       1.874852       9.890791           0.000001
           62              C       9.515517      10.118055      10.095814      -0.100668      32.487835 0.43281248E+03  0.10203068E+05                                 8.943142                            7.003826      -0.025005       1.965882                    0.999579      29.509947      86.021734       0.611326       0.425013      -1.054731      -0.009099      -0.009666      -0.023345       0.026855      -0.027627       0.007505       0.004500      -0.008337       0.062515      -0.039590       0.017088       0.022502             10.321597      12.969539       5.132654      -0.228552       9.102347       1.506598       8.892904          -0.000001
           63              C      10.560417      10.313934       9.210620      -0.024966      37.067181 0.43219830E+03  0.10068477E+05                                 9.647421                            6.893375      -0.010646       2.005484                    0.999213      27.098427      75.629110       0.637695       0.412299      -1.075066      -0.031289      -0.034861      -0.011694       0.048281      -0.007648       0.009946      -0.003146       0.015702      -0.007044      -0.010033      -0.007537       0.017570             12.322055      16.015872       6.755286       1.941188      10.403602       3.345968      10.546692          -0.000001
           64              C      10.523570       9.739197       7.958182      -0.090524      31.142480 0.40517687E+03  0.93647234E+04                                 8.625578                            6.749959       0.126494       2.024285                    0.999689      28.519567      81.444916       0.628444       0.421686      -1.060259      -0.020281      -0.006311       0.016313       0.026782      -0.021668      -0.018428      -0.020390       0.002361       0.009163      -0.040545       0.019723       0.020822              9.808818      11.390330       4.000047       1.244920       8.210018       2.841860       9.826107           0.000000
           65              C       9.446028       8.955512       7.586655      -0.075813      31.151725 0.41304653E+03  0.96059589E+04                                 8.588380                            6.778877       0.172866       2.030437                    0.999809      28.962697      83.344118       0.631272       0.417203      -1.061621       0.003076       0.016700       0.037586       0.041244      -0.020221      -0.012617       0.002824      -0.034473       0.077321      -0.041063       0.010200       0.030862              9.729638      11.163388       4.107117       0.226376       8.188649       2.073485       9.836876           0.000001
           66              C      11.708596      11.209286       9.598266       0.587961      25.438359 0.26115899E+03  0.54567389E+04                                 8.030489                            5.734529      -0.010774       2.050270                    0.999596      22.442515      62.733462       0.620806       0.472195      -1.021565       0.049612       0.027819       0.045523       0.072854      -0.062663       0.032946      -0.072289      -0.075721       0.056986      -0.083488      -0.040197       0.123684             10.199023      14.017071       4.940393       1.462182       8.673311       3.179751       7.906686           0.000000
           67              C       7.285482      14.335252       2.539481      -0.196615      44.526468 0.61612249E+03  0.15765237E+05                                11.041644                            8.367078      -0.376987       1.850312                    0.997946      31.693175      94.288467       0.561773       0.426100      -1.060727      -0.000131       0.074985      -0.024868       0.079001      -0.013471      -0.024093       0.003956       0.014230       0.013192      -0.023411      -0.009071       0.032483             13.715307       8.376089       0.083112       3.184239      19.611648      -5.774328      13.158183           0.000000
           68              C      14.684823       2.045826       3.074114      -0.081155      32.377618 0.41414538E+03  0.96358864E+04                                 8.824123                            6.785630       0.086106       2.000996                    0.999716      29.048682      83.553099       0.631406       0.416926      -1.062021      -0.027707       0.007594      -0.025326       0.038298      -0.006438       0.022215       0.008069       0.051981       0.047521      -0.037232      -0.001977       0.039209             10.342646       6.434566       0.454186       2.066169      15.505824      -3.633456       9.087548           0.000002
           69              C      14.615435       3.343988       2.611509      -0.103461      32.775212 0.40765710E+03  0.94219059E+04                                 8.856583                            6.707308       0.111637       2.008750                    0.999630      28.797898      81.826282       0.640368       0.413840      -1.066891      -0.020106      -0.018851      -0.006778       0.028382       0.017473       0.002769       0.025167       0.017480       0.007709      -0.033508       0.003130       0.030378             10.410511       6.783021      -0.138250       2.585806      15.224189      -3.971803       9.224322           0.000003
           70              C      13.745121       3.666314       1.584287      -0.023307      35.810119 0.42794050E+03  0.99417184E+04                                 9.408939                            6.846638       0.126175       2.048249                    0.999367      26.966425      75.084399       0.641838       0.410774      -1.076379       0.007425      -0.043070       0.018516       0.047466       0.001153      -0.007045      -0.002784       0.004227       0.014731      -0.005821      -0.004562       0.010383             11.726995       7.171248      -0.506321       2.789727      18.818027      -3.967083       9.191708          -0.000000
           71              C      12.991579       2.670095       1.008398      -0.103474      33.933521 0.44158373E+03  0.10486375E+05                                 9.300952                            7.135447      -0.170851       1.921898                    0.998983      29.782890      87.795748       0.596531       0.432375      -1.047790       0.018514      -0.011481       0.024672       0.032913      -0.008398      -0.007814      -0.006748       0.049943       0.040076      -0.034363       0.010186       0.024177             10.957577       7.031055       0.150516       2.707962      16.234757      -3.211655       9.606920           0.000000
           72              C      13.068522       1.373854       1.486784      -0.078101      32.953347 0.41924562E+03  0.98117818E+04                                 8.994754                            6.853093       0.083012       1.999142                    0.999797      29.359846      85.470779       0.623004       0.420084      -1.057066       0.020647       0.030658       0.018702       0.041425       0.014434      -0.005128       0.029410       0.036150      -0.012749      -0.043375       0.016321       0.027054             10.730192       6.670434      -0.193550       2.688834      15.385400      -4.390578      10.134744           0.000001
           73              C      -0.566143       5.085691       1.095982       0.615015      23.585368 0.25328097E+03  0.52675381E+04                                 7.654615                            5.682028      -0.099578       2.025868                    0.999496      22.365648      62.987205       0.616120       0.478008      -1.015395      -0.003869       0.063343      -0.034705       0.072331      -0.014574      -0.071072       0.041255       0.062331       0.195278      -0.076660      -0.043566       0.120227              9.264520       7.403931       0.036076       2.185545      13.891466      -2.258227       6.498163           0.000000
           74              C       8.842244      11.694417       2.726371      -0.199511      41.925131 0.63584964E+03  0.16396620E+05                                10.569720                            8.508401      -0.380616       1.848090                    0.997566      31.946036      95.370065       0.556331       0.426946      -1.060337       0.065101      -0.044991      -0.022360       0.082233       0.000191       0.014898       0.010550       0.018807       0.067047      -0.023612      -0.007640       0.031252             12.126021      13.551184      -2.442981      -4.576843      13.692508       0.208533       9.134371          -0.000001
           75              C       8.903711      10.300825       2.902328      -0.072941      32.202794 0.44033887E+03  0.10426787E+05                                 8.899111                            7.072311       0.101112       2.013310                    0.999266      29.257265      85.514101       0.607261       0.425958      -1.053998       0.025970       0.016529      -0.023523       0.038743       0.029338       0.001515      -0.004108      -0.001797       0.043728      -0.036942       0.014413       0.022530             10.180328      11.603585      -2.340503      -3.906650      11.340661       0.434763       7.596739           0.000000
           76              C       9.993928       9.571354       2.434200      -0.100668      32.487817 0.43281262E+03  0.10203072E+05                                 8.943139                            7.003827      -0.025005       1.965882                    0.999579      29.509947      86.021734       0.611326       0.425013      -1.054731      -0.009099       0.024911      -0.004225       0.026855       0.008333       0.027389      -0.010243      -0.031821      -0.007938      -0.039590       0.017088       0.022502             10.321560      12.969435      -2.535300      -4.468574      10.308985       0.749109       7.686259          -0.000001
           77              C      -3.148072      10.216927       1.797667      -0.024966      37.067181 0.43219850E+03  0.10068482E+05                                 9.647422                            6.893377      -0.010647       2.005484                    0.999213      27.098429      75.629120       0.637695       0.412299      -1.075066      -0.031289       0.028439       0.023308       0.048281      -0.004357       0.011766      -0.003317       0.015429      -0.007862      -0.010033      -0.007536       0.017570             12.322042      16.015826      -5.235681      -4.689293      13.519642       1.389874       7.430659          -0.000001
           78              C      -3.184919      11.583251       1.618554      -0.090524      31.142484 0.40517686E+03  0.93647231E+04                                 8.625578                            6.749959       0.126496       2.024285                    0.999689      28.519569      81.444920       0.628444       0.421686      -1.060259      -0.020281      -0.010460       0.014018       0.026782       0.027128       0.008554      -0.011457       0.016591       0.051852      -0.040545       0.019723       0.020822              9.808832      11.390337      -3.181102      -2.725953      11.928685       0.507483       6.107474           0.000000
           79              C      -4.262461      12.314579       2.084766      -0.075813      31.151726 0.41304651E+03  0.96059580E+04                                 8.588380                            6.778876       0.172866       2.030437                    0.999809      28.962693      83.344100       0.631272       0.417203      -1.061621       0.003075      -0.040712       0.005840       0.041243       0.021437       0.010418      -0.008420      -0.052384       0.023587      -0.041063       0.010200       0.030863              9.729647      11.163392      -2.375369      -3.358173      11.238356       0.159040       6.787193           0.000001
           80              C      -1.999893       9.412576       1.245449       0.587961      25.438349 0.26115882E+03  0.54567348E+04                                 8.030487                            5.734527      -0.010774       2.050270                    0.999596      22.442516      62.733467       0.620806       0.472195      -1.021565       0.049612      -0.053347       0.000642       0.072854       0.005412       0.070589      -0.027202      -0.003898       0.272455      -0.083488      -0.040196       0.123684             10.199029      14.017046      -3.865060      -3.406847      10.987132       1.727264       5.592908           0.000000
           81              C       7.379829      12.888953       5.155048      -0.196615      44.526504 0.61612269E+03  0.15765244E+05                                11.041650                            8.367079      -0.376987       1.850312                    0.997946      31.693176      94.288471       0.561773       0.426100      -1.060727       0.000131       0.018806       0.076730       0.079001       0.027568      -0.001400      -0.004455       0.000832      -0.027003      -0.023411      -0.009071       0.032483             13.715390       8.376064      -2.741038       1.622616       9.782003       0.396199      22.988102           0.000000
           82              C       6.595527      13.883835       5.734319      -0.081155      32.377637 0.41414534E+03  0.96358852E+04                                 8.824127                            6.785630       0.086106       2.000996                    0.999716      29.048679      83.553084       0.631406       0.416926      -1.062021       0.027707      -0.017413       0.019897       0.038298      -0.015392       0.017263      -0.018896       0.009026      -0.081345      -0.037232      -0.001977       0.039210             10.342730       6.434542      -1.991387       0.713871       7.629508       1.310869      16.964140           0.000002
           83              C       6.664915      14.182228       7.079751      -0.103461      32.775211 0.40765686E+03  0.94218991E+04                                 8.856583                            6.707306       0.111637       2.008750                    0.999630      28.797894      81.826263       0.640368       0.413840      -1.066891       0.020106      -0.015764      -0.012362       0.028382      -0.011635      -0.013327       0.005267      -0.014220      -0.087390      -0.033508       0.003130       0.030378             10.410541       6.783020      -2.116541       1.491893       7.343330       0.975401      17.105274           0.000003
           84              C       7.535229      13.483594       7.898891      -0.023307      35.810128 0.42794078E+03  0.99417261E+04                                 9.408941                            6.846640       0.126177       2.048250                    0.999367      26.966425      75.084396       0.641838       0.410774      -1.076380      -0.007425      -0.007217      -0.046323       0.047466       0.005353      -0.004722      -0.005478      -0.000066       0.001853      -0.005821      -0.004562       0.010383             11.726970       7.171229      -2.093561       1.912045       8.340056       2.610404      19.669625          -0.000000
           85              C       8.288771      12.466182       7.361327      -0.103475      33.933517 0.44158371E+03  0.10486375E+05                                 9.300950                            7.135446      -0.170851       1.921897                    0.998983      29.782895      87.795762       0.596531       0.432375      -1.047790      -0.018514       0.014791      -0.022842       0.032913       0.011083       0.002958      -0.023201       0.023734      -0.038554      -0.034363       0.010186       0.024178             10.957560       7.031027      -2.373535       1.312279       8.588031       1.588488      17.253624           0.000000
           86              C       8.211828      12.182177       6.009131      -0.078100      32.953359 0.41924557E+03  0.98117803E+04                                 8.994757                            6.853093       0.083012       1.999142                    0.999797      29.359843      85.470773       0.623004       0.420084      -1.057066      -0.020647       0.032140       0.016023       0.041425      -0.003331      -0.014951       0.007514       0.001270      -0.117389      -0.043375       0.016321       0.027054             10.730216       6.670408      -2.174379       1.593517       7.664777       0.455977      17.855463           0.000002
           87              C       7.659593      13.824667       9.360651       0.615015      23.585376 0.25328114E+03  0.52675421E+04                                 7.654616                            5.682029      -0.099578       2.025868                    0.999496      22.365648      62.987199       0.616120       0.478008      -1.015395       0.003869       0.004284       0.072100       0.072331       0.067943      -0.025444      -0.040069      -0.067218      -0.193368      -0.076660      -0.043566       0.120227              9.264497       7.403902      -1.870242       1.131431       6.554315       2.347622      13.835274          -0.000000
           88              C       5.823067      11.643182       2.819028      -0.199511      41.925142 0.63584983E+03  0.16396626E+05                                10.569721                            8.508402      -0.380616       1.848090                    0.997566      31.946036      95.370064       0.556331       0.426946      -1.060337      -0.065101      -0.042858      -0.026217       0.082233      -0.012719       0.007759      -0.014745      -0.021487      -0.053835      -0.023613      -0.007640       0.031253             12.126022      13.551190       5.175220      -0.364285      10.610649       2.143178      12.216227          -0.000001
           89              C       5.761600      11.051274       1.545173      -0.072941      32.202806 0.44033887E+03  0.10426787E+05                                 8.899114                            7.072311       0.101112       2.013310                    0.999266      29.257264      85.514100       0.607261       0.425958      -1.053998      -0.025970      -0.011135       0.026506       0.038743      -0.016881      -0.024042      -0.011226      -0.013137       0.009708      -0.036942       0.014413       0.022529             10.180350      11.603623       4.553135      -0.094772       9.046630       1.874857       9.890797           0.000000
           90              C       4.671383      10.266954       1.176239      -0.100668      32.487832 0.43281247E+03  0.10203068E+05                                 8.943141                            7.003826      -0.025005       1.965882                    0.999579      29.509946      86.021731       0.611326       0.425013      -1.054731       0.009099       0.009666       0.023345       0.026855      -0.027627       0.007505       0.004500      -0.008337       0.062515      -0.039590       0.017088       0.022502             10.321584      12.969498       5.132636      -0.228550       9.102330       1.506607       8.892925          -0.000001
           91              C       3.626483      10.071075       2.061433      -0.024966      37.067180 0.43219831E+03  0.10068477E+05                                 9.647421                            6.893376      -0.010646       2.005484                    0.999213      27.098427      75.629111       0.637695       0.412299      -1.075066       0.031289       0.034861       0.011694       0.048281      -0.007648       0.009946      -0.003146       0.015702      -0.007044      -0.010033      -0.007537       0.017570             12.322046      16.015847       6.755274       1.941189      10.403595       3.345972      10.546697          -0.000001
           92              C       3.663330      10.645812       3.313871      -0.090524      31.142478 0.40517684E+03  0.93647223E+04                                 8.625577                            6.749958       0.126494       2.024285                    0.999689      28.519566      81.444903       0.628445       0.421686      -1.060259       0.020281       0.006311      -0.016312       0.026782      -0.021668      -0.018428      -0.020390       0.002361       0.009163      -0.040545       0.019723       0.020822              9.808819      11.390327       4.000045       1.244922       8.210018       2.841862       9.826111           0.000000
           93              C       4.740872      11.429497       3.685398      -0.075813      31.151722 0.41304649E+03  0.96059575E+04                                 8.588379                            6.778876       0.172866       2.030437                    0.999809      28.962695      83.344106       0.631272       0.417203      -1.061621      -0.003076      -0.016700      -0.037586       0.041244      -0.020221      -0.012617       0.002824      -0.034473       0.077321      -0.041063       0.010200       0.030863              9.729637      11.163385       4.107115       0.226377       8.188648       2.073486       9.836878           0.000001
           94              C       2.478304       9.175723       1.673787       0.587961      25.438359 0.26115898E+03  0.54567389E+04                                 8.030489                            5.734529      -0.010774       2.050270                    0.999596      22.442515      62.733463       0.620806       0.472195      -1.021565      -0.049612      -0.027819      -0.045523       0.072854      -0.062663       0.032946      -0.072289      -0.075721       0.056986      -0.083488      -0.040197       0.123684             10.199019      14.017044       4.940382       1.462184       8.673308       3.179760       7.906706           0.000001
           95              O      13.921533      14.455580       9.679199      -0.572162      33.586960 0.51418101E+03  0.12223145E+05                                 8.218934                            6.960605       0.366619       2.155785                    0.997747      27.935354      73.011654       0.729172       0.353353      -1.143558       0.032380       0.005673      -0.001975       0.032932       0.042956      -0.020722       0.040019      -0.022339       0.018301      -0.070274       0.017109       0.053165              9.241256       8.216226       3.673405       1.059492      13.461007       0.516364       6.046534           0.000000
           96              O      15.630967      15.020164      11.005356      -0.608056      40.509923 0.62939490E+03  0.15737408E+05                                 9.376699                            7.798984       0.314266       2.131981                    0.996221      28.840953      77.301977       0.675946       0.362397      -1.136379      -0.061694       0.021733      -0.004148       0.065541      -0.044038      -0.016738       0.019317       0.095809       0.144120      -0.090149       0.022198       0.067951             10.734750      12.620218      -3.701130       3.987779      10.640419      -2.027918       8.943613          -0.000000
           97              O      16.246227      12.235488       9.991886      -0.624543      37.999308 0.57382221E+03  0.14029347E+05                                 8.950907                            7.364212       0.346496       2.132530                    0.998005      28.979310      76.971549       0.706870       0.354410      -1.141973      -0.020270      -0.047086      -0.052821       0.073608      -0.003954       0.048520      -0.007627      -0.093117       0.059556      -0.080050       0.030792       0.049258             10.360814       9.888839      -2.493650      -0.812945      15.362813       1.980758       5.830791           0.000001
           98              O      15.173559      10.387198      10.466890      -0.505563      26.668483 0.38941915E+03  0.86240135E+04                                 6.960765                            5.976076       0.799072       2.319044                    0.999198      26.159859      65.694006       0.804207       0.343911      -1.152919       0.003391      -0.002506      -0.007077       0.008237       0.031462       0.009230      -0.028226       0.100003       0.113968      -0.085220       0.039885       0.045335              7.785702      12.047514       0.145590      -2.048324       6.328761      -0.103902       4.980832           0.000001
           99              O       7.358817       5.690924       1.460971      -0.572162      33.586938 0.51418100E+03  0.12223145E+05                                 8.218930                            6.960604       0.366618       2.155785                    0.997747      27.935354      73.011653       0.729172       0.353353      -1.143558      -0.032380       0.001343       0.005855       0.032932      -0.005287      -0.047399       0.018303      -0.056932      -0.085477      -0.070274       0.017109       0.053165              9.241200       8.216174      -2.850363      -2.547854       8.607435       3.563132      10.899989           0.000000
          100              O       5.649383       7.114287       1.234064      -0.608056      40.509865 0.62939467E+03  0.15737400E+05                                 9.376690                            7.798983       0.314266       2.131981                    0.996221      28.840940      77.301934       0.675946       0.362397      -1.136379       0.061693       0.008042       0.020614       0.065541       0.037590       0.028399      -0.045622      -0.007642      -0.166224      -0.090146       0.022197       0.067949             10.734596      12.619871      -1.409749       5.254721       7.597043      -0.117623      11.986876          -0.000000
          101              O      11.649162      11.851413      10.686470      -0.624543      37.999304 0.57382244E+03  0.14029354E+05                                 8.950906                            7.364213       0.346496       2.132530                    0.998005      28.979310      76.971546       0.706870       0.354410      -1.141973       0.020270      -0.069772      -0.011796       0.073608      -0.038992       0.029146       0.004241      -0.074212       0.116273      -0.080050       0.030792       0.049258             10.360798       9.888954       2.014323       1.679754      10.309247       5.153120      10.884195           0.000001
          102              O      12.721830      11.271033       8.868513      -0.505563      26.668476 0.38941924E+03  0.86240159E+04                                 6.960763                            5.976077       0.799072       2.319044                    0.999198      26.159861      65.694012       0.804207       0.343911      -1.152919      -0.003391      -0.007326       0.001640       0.008237      -0.024545      -0.021739      -0.060444       0.048680      -0.040001      -0.085220       0.039885       0.045336              7.785659      12.047425       1.657431      -1.212346       5.268295       0.561775       6.041257           0.000001
          103              O       0.265367       5.929429       1.592854      -0.572162      33.586960 0.51418112E+03  0.12223148E+05                                 8.218934                            6.960606       0.366619       2.155785                    0.997747      27.935354      73.011659       0.729172       0.353353      -1.143558      -0.032380      -0.005673       0.001975       0.032932       0.042956      -0.020723       0.040019      -0.022339       0.018301      -0.070274       0.017109       0.053165              9.241238       8.216210       3.673389       1.059496      13.460964       0.516366       6.046540           0.000000
          104              O      -1.444067       5.364845       0.266697      -0.608056      40.509909 0.62939495E+03  0.15737409E+05                                 9.376696                            7.798984       0.314266       2.131981                    0.996221      28.840953      77.301977       0.675946       0.362397      -1.136379       0.061693      -0.021733       0.004148       0.065541      -0.044038      -0.016738       0.019317       0.095809       0.144120      -0.090149       0.022198       0.067951             10.734706      12.620095      -3.701080       3.987800      10.640296      -2.027915       8.943725          -0.000000
          105              O      -2.059327       8.149521       1.280167      -0.624543      37.999302 0.57382225E+03  0.14029348E+05                                 8.950906                            7.364212       0.346496       2.132530                    0.998005      28.979310      76.971552       0.706870       0.354410      -1.141973       0.020270       0.047086       0.052821       0.073608      -0.003954       0.048520      -0.007627      -0.093118       0.059556      -0.080050       0.030792       0.049258             10.360787       9.888800      -2.493634      -0.812945      15.362762       1.980761       5.830798           0.000001
          106              O      -0.986659       9.997811       0.805163      -0.505563      26.668486 0.38941929E+03  0.86240175E+04                                 6.960766                            5.976078       0.799072       2.319044                    0.999198      26.159861      65.694017       0.804207       0.343911      -1.152919      -0.003391       0.002506       0.007077       0.008237       0.031462       0.009231      -0.028226       0.100003       0.113968      -0.085220       0.039885       0.045335              7.785685      12.047467       0.145593      -2.048326       6.328741      -0.103897       4.980845           0.000001
          107              O       6.828083      14.694085       9.811082      -0.572162      33.586946 0.51418102E+03  0.12223145E+05                                 8.218931                            6.960605       0.366619       2.155785                    0.997747      27.935354      73.011653       0.729172       0.353353      -1.143558       0.032380      -0.001343      -0.005855       0.032932      -0.005287      -0.047399       0.018303      -0.056932      -0.085477      -0.070274       0.017109       0.053165              9.241220       8.216212      -2.850381      -2.547863       8.607463       3.563137      10.899986           0.000000
          108              O       8.537517      13.270722      10.037989      -0.608056      40.509875 0.62939469E+03  0.15737401E+05                                 9.376691                            7.798983       0.314266       2.131981                    0.996221      28.840941      77.301939       0.675946       0.362397      -1.136379      -0.061693      -0.008042      -0.020614       0.065541       0.037590       0.028399      -0.045622      -0.007642      -0.166224      -0.090146       0.022197       0.067949             10.734611      12.619924      -1.409764       5.254723       7.597069      -0.117629      11.986840          -0.000000
          109              O       2.537738       8.533596       0.585583      -0.624543      37.999305 0.57382243E+03  0.14029353E+05                                 8.950907                            7.364213       0.346496       2.132530                    0.998005      28.979309      76.971543       0.706870       0.354410      -1.141973      -0.020270       0.069772       0.011796       0.073608      -0.038992       0.029146       0.004241      -0.074212       0.116273      -0.080050       0.030792       0.049258             10.360795       9.888878       2.014318       1.679760      10.309227       5.153153      10.884280           0.000001
          110              O       1.465070       9.113976       2.403540      -0.505563      26.668482 0.38941932E+03  0.86240184E+04                                 6.960765                            5.976078       0.799072       2.319044                    0.999198      26.159862      65.694018       0.804207       0.343911      -1.152919       0.003391       0.007326      -0.001640       0.008237      -0.024545      -0.021739      -0.060444       0.048680      -0.040001      -0.085220       0.039885       0.045336              7.785659      12.047419       1.657426      -1.212348       5.268295       0.561777       6.041264           0.000001

******************************************************
Auxiliary information for the entire system
The total spin magnetic moment of the unit cell is   0.000058
The total net atomic charge of the unit cell is   -0.000001
Accuracy of reproducing the electrostatic potential in the unit cell:
  The inner radius (bohr) =    5.0000
  The outer radius (bohr) =   12.0000
  Valid grid points have density less than (e/(bohr^3)) =    0.0001
  The number of valid grid points were=       185728
  The rms potential error without charges in kcal/mol is=      5.23848
  The rms potential error with partial charges in kcal/mol is=      0.69621
  The RRMSE value at monopole order=      0.13290
  The rms potential error with partial charges and cloud penetration in kcal/mol is=      0.69683
  The RRMSE value at monopole order with cloud penetration is=      0.13302
  The rms potential error with partial charges and atomic dipoles in kcal/mol is=      0.35925
  The RRMSE value at dipole order=      0.06858
  The rms potential error with partial charges, atomic dipoles and cloud penetration in kcal/mol is=      0.34425
  The RRMSE value at dipole order with cloud penetration=      0.06572

******************************************************
The electron densities and ab initio electrostatic potential were computed in VASP using the PBE functional and
projector augmented wave method. See the main text of the journal article for a description of computational details.
The atomic charges, dipoles, and quadrupoles were computed with the DDEC6 method as described in
(a) T. A. Manz and N. Gabaldon Limas, RSC Adv. 6 (2016) 47771-47801 DOI: 10.1039/c6ra04656h
(b) N. Gabaldon Limas and T. A. Manz, RSC Adv. 8 (2018) 2678-2707 DOI: 10.1039/c7ra11829e.
For each atom in the material, the electron cloud parameters were fit to the spherically averaged atom-in-material
electron density using radial positions for which this density was between 10^-4 and 10^-2 electrons per cubic bohr.
The polarizabilities, dispersion coefficients, and quantum Drude oscillator (QDO) parameters were fit using the MCLF method.
The magnetic structure of the system was optimized in VASP from the default ferromagnetic initial guess using spin polarization.
The atomic spin moments (ASMs) were computed on this optimized magnetic structure using the DDEC6 partition as inputs
to the method of T. A. Manz and D. S. Sholl, J. Chem. Theory Comput. 7 (2011) 4146-4164 DOI: 10.1021/ct200539n.
The RMSE and RRMSE were computed using a uniform grid with Ewald summation.
