# Supplementary material for: A collection of forcefield precursors for metal–organic frameworks
Source: RSC Adv. 2019 Nov 13;9(63):36492–507. doi: 10.1039/c9ra07327b (PMC9075174; doi:10.1039/c9ra07327b)
Supplement: RA-009-C9RA07327B-s3902 [file RA-009-C9RA07327B-s3902.xyz]

  110
jmolscript: load "" {1 1 1} spacegroup "x,y,z" unitcell [{     13.882000     0.000000     0.000000 }, {     -6.591890    13.174036     0.000000 }, {      6.591959     6.743190    11.317408 }]
Mn    13.707510    12.039572    10.584040     0.997072
Mn     0.174559     7.877654     0.733368     0.997094
Mn    -3.295945     6.587018     0.000000     1.163878
Mn     3.645055     6.587018     0.000000     1.163880
Si     6.766494     7.416385     7.957043     0.653322
Si     7.115575    12.500841     3.360365     0.653322
H      5.550373     4.822219     7.436669     0.103513
H     13.040658    15.833846     8.256049     0.117996
H      1.785907    17.129585    11.029946     0.102485
H      8.176094     6.112689    10.210565     0.097493
H      5.893535    10.182938     7.976509     0.099984
H      4.097657    11.399825     8.807207     0.107726
H     16.282238     7.974105    10.157374     0.122437
H     18.102616     6.756699     9.336862     0.102344
H      7.982599     5.641509     5.994831     0.103517
H      7.782415     5.238579     3.717769     0.117995
H      5.155181     8.284795     3.411067     0.102486
H      5.356892     8.685027     5.683602     0.097492
H      7.639467     8.849180    10.323740     0.099983
H      9.435354    10.185682    10.943934     0.107719
H     11.132758     9.592106     7.309914     0.122436
H      9.312372     8.264090     6.684061     0.102347
H      8.331696    15.095007     3.880739     0.103512
H      0.841411     4.083380     3.061359     0.117997
H     12.096162     2.787641     0.287462     0.102485
H     12.297865     0.630501     1.106843     0.097493
H      7.988534     9.734288     3.340899     0.099984
H      9.784412     8.517401     2.510201     0.107726
H     -2.400169    11.943121     1.160034     0.122438
H     -4.220547    13.160527     1.980546     0.102344
H      5.899470    14.275717     5.322577     0.103517
H      6.099654    14.678647     7.599639     0.117996
H      8.726888    11.632431     7.906341     0.102486
H      8.525177    11.232199     5.633806     0.097492
H      6.242602    11.068046     0.993668     0.099983
H      4.446715     9.731544     0.373474     0.107719
H      2.749311    10.325120     4.007494     0.122436
H      4.569697    11.653136     4.633347     0.102347
C      6.862988     5.710425     8.716894    -0.196979
C     -0.455391    17.826735     8.164378    -0.083383
C     -0.339567    16.536237     8.653517    -0.104278
C      0.502803    16.261423     9.717692    -0.029771
C      1.212230    17.300414    10.292051    -0.103071
C      1.091381    18.586762     9.798159    -0.077940
C     14.558395    14.864501    10.232295     0.623833
C      5.257850     8.341141     8.582670    -0.193585
C      5.190955     9.730517     8.428187    -0.075742
C      4.123202    10.456873     8.920268    -0.094573
C     16.968763     9.807825     9.581657    -0.028305
C     16.998008     8.424160     9.725162    -0.088768
C     18.082753     7.701397     9.230931    -0.081543
C     15.838737    10.596612    10.158619     0.587035
C      6.669992     7.195951     6.102573    -0.196947
C      7.396475     6.179896     5.476720    -0.083395
C      7.280645     5.939556     4.117726    -0.104273
C      6.438276     6.713098     3.336938    -0.029781
C      5.728857     7.738327     3.935515    -0.103052
C      5.849711     7.972460     5.293378    -0.077957
C      6.264679     6.440159     1.873484     0.623820
C      8.275143     8.427186     8.431243    -0.193589
C      8.342046     9.005632     9.703885    -0.075751
C      9.409804     9.800155    10.076002    -0.094574
C     10.446241    10.036120     9.179889    -0.028294
C     10.416990     9.451166     7.917772    -0.088767
C      9.332239     8.656635     7.549843    -0.081544
C     11.576274    10.935517     9.562191     0.587033
C      7.019081    14.206801     2.600514    -0.196978
C     14.337460     2.090491     3.153030    -0.083383
C     14.221636     3.380989     2.663891    -0.104277
C     13.379266     3.655803     1.599716    -0.029772
C     12.669839     2.616812     1.025357    -0.103071
C     12.790688     1.330464     1.519249    -0.077940
C     -0.676326     5.052725     1.085113     0.623834
C      8.624219    11.576085     2.734738    -0.193584
C      8.691114    10.186709     2.889221    -0.075742
C      9.758867     9.460353     2.397140    -0.094574
C     -3.086694    10.109401     1.735751    -0.028306
C     -3.115939    11.493066     1.592246    -0.088767
C     -4.200684    12.215829     2.086477    -0.081543
C     -1.956668     9.320614     1.158789     0.587036
C      7.212077    12.721275     5.214835    -0.196946
C      6.485594    13.737330     5.840688    -0.083394
C      6.601424    13.977670     7.199682    -0.104273
C      7.443793    13.204128     7.980470    -0.029782
C      8.153212    12.178899     7.381893    -0.103052
C      8.032358    11.944766     6.024030    -0.077957
C      7.617390    13.477067     9.443924     0.623820
C      5.606926    11.490040     2.886165    -0.193589
C      5.540023    10.911594     1.613523    -0.075751
C      4.472265    10.117071     1.241406    -0.094573
C      3.435828     9.881106     2.137519    -0.028295
C      3.465079    10.466060     3.399636    -0.088767
C      4.549830    11.260591     3.767565    -0.081544
C      2.305795     8.981709     1.755217     0.587034
O     13.733987    13.993006     9.819436    -0.564525
O     15.490555    14.632127    11.035378    -0.610794
O     15.919769    11.875954    10.169031    -0.632329
O     14.807664    10.033322    10.580984    -0.506403
O      7.089081     5.639404     1.336133    -0.564518
O      5.332520     7.011126     1.262796    -0.610790
O     11.495248    11.599299    10.655906    -0.632329
O     12.607344    11.010038     8.862096    -0.506395
O      0.148082     5.924220     1.497972    -0.564531
O     -1.608486     5.285099     0.282030    -0.610794
O     -2.037700     8.041272     1.148377    -0.632335
O     -0.925595     9.883904     0.736424    -0.506407
O      6.792988    14.277822     9.981275    -0.564524
O      8.549549    12.906100    10.054612    -0.610791
O      2.386821     8.317927     0.661502    -0.632335
O      1.274725     8.907188     2.455312    -0.506399

The following XYZ coordinates are in angstroms. Other properties are in atomic units.
The sperically averaged electron density of each atom fit to a function of the form exp(a - br)
eigen_1, eigen_2 and eigen_3 are the three eigenvalues of traceless quadrupole moment tensor
  atom number  atomic symbol              X              Y              Z     net charge C6 coefficient C8 coefficient C10 coefficient fluctuating dipole atomic polarizability isotropic forcefield polarizability              a              b squared Pearson coefficient          <r^3>          <r^4>         wp_QDO          m_QDO          q_QDO       dipole_x       dipole_y       dipole_z         dipole            Qxy            Qxz            Qyz     Q(x^2-y^2)  Q(3z^2 - R^2)        eigen_1        eigen_2        eigen_3 static polarizability      alpha(xx)      alpha(xy)      alpha(xz)      alpha(yy)      alpha(yz)      alpha(zz) atomic spin moment
            1             Mn      13.707510      12.039572      10.584040       0.997072     155.641034 0.36526131E+04  0.13690578E+06                                22.892853                           19.067588       0.100780       1.825538                    0.999782      54.139373     158.575266       0.437793       0.373267      -1.167955       0.000008      -0.017776      -0.010094       0.020442       0.009331      -0.016417      -0.032632      -0.000735       0.078561      -0.031261      -0.019053       0.050314             28.431318      40.087399      -0.034866       0.061350      25.892496       5.520529      19.314060           4.695012
            2             Mn       0.174559       7.877654       0.733368       0.997094     155.638885 0.36525507E+04  0.13690278E+06                                22.892604                           19.067392       0.100804       1.825548                    0.999782      54.138971     158.573396       0.437797       0.373265      -1.167957      -0.000008       0.017775       0.010093       0.020441       0.009330      -0.016415      -0.032631      -0.000735       0.078558      -0.031261      -0.019051       0.050312             28.430995      40.086912      -0.034868       0.061358      25.892209       5.520455      19.313864           4.695006
            3             Mn      -3.295945       6.587018       0.000000       1.163878     152.453941 0.31683355E+04  0.11434165E+06                                22.540653                           18.003103       0.092212       1.856487                    0.999957      49.613191     141.522359       0.442423       0.383614      -1.162677       0.000000       0.000001       0.000000       0.000001       0.025429      -0.115121      -0.093756      -0.036685       0.511684      -0.146795      -0.095963       0.242758             27.457422      37.568409      -7.731686       6.198022      29.658085       2.504257      15.145772           4.800630
            4             Mn       3.645055       6.587018       0.000000       1.163880     152.453252 0.31683112E+04  0.11434054E+06                                22.540557                           18.003008       0.092225       1.856491                    0.999957      49.613120     141.521907       0.442425       0.383613      -1.162678      -0.000000       0.000001       0.000000       0.000001       0.085868      -0.080777      -0.149049      -0.129511       0.233266      -0.146796      -0.095952       0.242749             27.457323      37.568373      -1.367112       9.814486      21.150227       7.573353      23.653369           4.800630
            5             Si       6.766494       7.416385       7.957043       0.653322     124.824452 0.24118188E+04  0.84605216E+05                                19.736423                           15.181973       0.241906       1.837308                    0.996899      54.617245     174.948293       0.487204       0.358379      -1.136439      -0.000004      -0.001574      -0.000867       0.001797      -0.002407       0.004234       0.003575      -0.017334       0.008661      -0.011959       0.002722       0.009237             24.983294      19.340453      -0.103200       0.181568      27.433956      -0.622336      28.175473           0.000612
            6             Si       7.115575      12.500841       3.360365       0.653322     124.824435 0.24118190E+04  0.84605228E+05                                19.736422                           15.181975       0.241906       1.837308                    0.996899      54.617247     174.948307       0.487204       0.358379      -1.136439       0.000004       0.001574       0.000867       0.001797      -0.002407       0.004234       0.003575      -0.017334       0.008660      -0.011959       0.002722       0.009237             24.983289      19.340450      -0.103197       0.181567      27.433951      -0.622335      28.175466           0.000612
            7              H       5.550373       4.822219       7.436669       0.103513       1.276220 0.95003522E+01  0.95663246E+02                                 1.825605                            1.713279      -0.961365       2.412045                    0.998258       3.404405       9.112964       0.524993       1.158638      -0.739675      -0.026987       0.004265      -0.031005       0.041326       0.003050       0.018829       0.000983      -0.006097      -0.006031      -0.020942       0.003529       0.017413              1.879141       1.731820      -0.122256       0.444269       1.694072      -0.300526       2.211533          -0.000004
            8              H      13.040658      15.833846       8.256049       0.117996       1.232225 0.91151369E+01  0.90464928E+02                                 1.751329                            1.653798      -1.071455       2.366666                    0.997544       3.308874       8.675483       0.548474       1.125208      -0.748193      -0.021122      -0.028132      -0.019997       0.040465       0.005373       0.016558       0.005600      -0.002629       0.002355      -0.017067      -0.002335       0.019402              1.780075       1.625782       0.366586       0.222362       2.113403       0.190669       1.601038           0.000011
            9              H       1.785907      17.129585      11.029946       0.102485       1.169080 0.86602908E+01  0.87636879E+02                                 1.876742                            1.748305      -1.535215       2.129818                    0.992256       4.084118      12.012817       0.457318       1.323528      -0.695655       0.019356      -0.006178       0.026825       0.033651       0.003343       0.005216      -0.002554      -0.001779       0.005103      -0.007776       0.002300       0.005476              1.944321       1.850988      -0.174385       0.584583       1.703247      -0.241485       2.278728          -0.000260
           10              H       8.176094       6.112689      10.210565       0.097493       1.185661 0.90352951E+01  0.91513628E+02                                 1.844583                            1.751575      -1.211846       2.288676                    0.995269       3.765400      10.734679       0.474915       1.273346      -0.709257       0.021286       0.026022       0.017455       0.037880       0.004055       0.011025       0.003425      -0.004015      -0.014548      -0.013553       0.000978       0.012575              1.879612       1.642144       0.368722       0.210407       2.301302       0.150910       1.695390           0.000004
           11              H       5.893535      10.182938       7.976509       0.099984       1.038477 0.75689564E+01  0.74038009E+02                                 1.748493                            1.648112      -1.161686       2.314817                    0.995510       3.786218      10.940064       0.465285       1.345763      -0.692941       0.025825       0.020028      -0.017161       0.036913       0.000032      -0.010401      -0.002672      -0.007785      -0.017916      -0.014350       0.005504       0.008845              1.807419       2.024813       0.306721      -0.428870       1.664688      -0.213643       1.732754          -0.000030
           12              H       4.097657      11.399825       8.807207       0.107726       1.261854 0.97155492E+01  0.99614324E+02                                 1.888945                            1.792948      -1.164942       2.318843                    0.995938       3.644181      10.252688       0.481451       1.240792      -0.718102       0.002198       0.037397      -0.007358       0.038177       0.001959      -0.004147      -0.007186      -0.010904      -0.030197      -0.013240      -0.000230       0.013470              1.919067       1.662701      -0.118192      -0.111941       2.486548      -0.059455       1.607951           0.000543
           13              H      16.282238       7.974105      10.157374       0.122437       1.175571 0.86402054E+01  0.84756509E+02                                 1.712101                            1.623102      -0.940010       2.433404                    0.998720       3.233300       8.475167       0.546082       1.143402      -0.743927      -0.031428      -0.022994       0.017418       0.042660       0.008449      -0.008460      -0.005944      -0.011259      -0.027372      -0.014480      -0.003491       0.017972              1.734689       2.019771       0.245535      -0.315893       1.662073      -0.168985       1.522223           0.000050
           14              H      18.102616       6.756699       9.336862       0.102344       1.240319 0.91433449E+01  0.91738653E+02                                 1.824086                            1.704832      -1.009942       2.383271                    0.998044       3.496429       9.527052       0.512117       1.192036      -0.730054      -0.003672      -0.038572       0.005215       0.039096       0.004600      -0.009610      -0.004896      -0.011881      -0.028546      -0.015924       0.000854       0.015070              1.884701       1.540949      -0.156696      -0.049202       2.622464      -0.107384       1.490689          -0.000004
           15              H       7.982599       5.641509       5.994831       0.103517       1.276205 0.95002107E+01  0.95661545E+02                                 1.825598                            1.713273      -0.961391       2.412038                    0.998258       3.404377       9.112901       0.524990       1.158647      -0.739673       0.026984      -0.024452       0.019535       0.041324      -0.017737       0.007016       0.003135      -0.002486       0.004807      -0.020943       0.003531       0.017412              1.879135       1.731812      -0.319080       0.332425       1.811661      -0.370591       2.093932          -0.000004
           16              H       7.782415       5.238579       3.717769       0.117995       1.232220 0.91150819E+01  0.90464228E+02                                 1.751324                            1.653792      -1.071494       2.366653                    0.997543       3.308864       8.675444       0.548475       1.125207      -0.748194       0.021119      -0.031579      -0.013929       0.040463      -0.016975       0.003859       0.002725      -0.007452      -0.012113      -0.017067      -0.002335       0.019402              1.780069       1.625773      -0.378662      -0.201105       1.902955       0.316059       1.811479           0.000010
           17              H       5.155181       8.284795       3.411067       0.102486       1.169076 0.86602439E+01  0.87636295E+02                                 1.876739                            1.748301      -1.535227       2.129815                    0.992256       4.084110      12.012790       0.457319       1.323529      -0.695654      -0.019353       0.019882      -0.019040       0.033651      -0.006194      -0.000201      -0.001945      -0.000759       0.008160      -0.007776       0.002300       0.005477              1.944319       1.850985      -0.412942       0.449032       1.915585      -0.368002       2.066386          -0.000260
           18              H       5.356892       8.685027       5.683602       0.097492       1.185630 0.90349917E+01  0.91509707E+02                                 1.844545                            1.751542      -1.211870       2.288668                    0.995269       3.765345      10.734442       0.474922       1.273341      -0.709259      -0.021285       0.028311       0.013421       0.037878      -0.011548       0.002159       0.005708      -0.000183      -0.003032      -0.013551       0.000976       0.012575              1.879573       1.642108      -0.369472      -0.209051       1.986813       0.338256       2.009798           0.000004
           19              H       7.639467       8.849180      10.323740       0.099983       1.038484 0.75690121E+01  0.74038676E+02                                 1.748499                            1.648116      -1.161736       2.314794                    0.995509       3.786231      10.940104       0.465285       1.345760      -0.692942      -0.025825      -0.004492       0.025988       0.036911       0.008917      -0.005351       0.004379       0.004051       0.017592      -0.014349       0.005502       0.008847              1.807426       2.024820       0.211436      -0.483020       1.527039      -0.131629       1.870417          -0.000030
           20              H       9.435354      10.185682      10.943934       0.107719       1.261845 0.97154759E+01  0.99613465E+02                                 1.888944                            1.792948      -1.164838       2.318890                    0.995939       3.644179      10.252704       0.481448       1.240802      -0.718100      -0.002195       0.012824       0.035895       0.038180       0.002560      -0.003808       0.005615       0.010581       0.034260      -0.013239      -0.000231       0.013470              1.919066       1.662704       0.156664       0.044239       1.785851       0.358032       2.308642           0.000543
           21              H      11.132758       9.592106       7.309914       0.122436       1.175577 0.86402742E+01  0.84757417E+02                                 1.712113                            1.623113      -0.939869       2.433464                    0.998722       3.233315       8.475239       0.546078       1.143408      -0.743926       0.031430       0.003197      -0.028669       0.042661       0.002944      -0.011589       0.005666       0.008221       0.031070      -0.014482      -0.003489       0.017971              1.734702       2.019785       0.145698      -0.372627       1.410261      -0.018944       1.774059           0.000050
           22              H       9.312372       8.264090       6.684061       0.102347       1.240341 0.91435360E+01  0.91741063E+02                                 1.824107                            1.704849      -1.009941       2.383268                    0.998044       3.496458       9.527161       0.512115       1.192035      -0.730054       0.003668      -0.015264      -0.035807       0.039097       0.005900      -0.008870       0.006556       0.007341       0.029122      -0.015921       0.000853       0.015068              1.884723       1.540965       0.122477       0.109432       1.692788       0.446557       2.420416          -0.000004
           23              H       8.331696      15.095007       3.880739       0.103512       1.276225 0.95003974E+01  0.95663817E+02                                 1.825610                            1.713283      -0.961369       2.412042                    0.998258       3.404412       9.112989       0.524992       1.158638      -0.739675       0.026987      -0.004265       0.031005       0.041326       0.003050       0.018829       0.000983      -0.006097      -0.006031      -0.020942       0.003529       0.017413              1.879147       1.731824      -0.122256       0.444271       1.694076      -0.300528       2.211539          -0.000004
           24              H       0.841411       4.083380       3.061359       0.117997       1.232223 0.91151126E+01  0.90464637E+02                                 1.751328                            1.653796      -1.071451       2.366668                    0.997545       3.308869       8.675471       0.548474       1.125209      -0.748193       0.021122       0.028132       0.019997       0.040465       0.005373       0.016558       0.005599      -0.002629       0.002355      -0.017067      -0.002335       0.019402              1.780073       1.625781       0.366586       0.222361       2.113401       0.190669       1.601037           0.000011
           25              H      12.096162       2.787641       0.287462       0.102485       1.169078 0.86602745E+01  0.87636667E+02                                 1.876740                            1.748303      -1.535213       2.129819                    0.992256       4.084114      12.012800       0.457319       1.323527      -0.695655      -0.019356       0.006178      -0.026825       0.033651       0.003343       0.005216      -0.002554      -0.001779       0.005103      -0.007776       0.002300       0.005476              1.944319       1.850986      -0.174385       0.584582       1.703245      -0.241484       2.278725          -0.000260
           26              H      12.297865       0.630501       1.106843       0.097493       1.185661 0.90352965E+01  0.91513645E+02                                 1.844583                            1.751575      -1.211847       2.288676                    0.995269       3.765400      10.734679       0.474915       1.273346      -0.709257      -0.021286      -0.026022      -0.017455       0.037881       0.004055       0.011025       0.003425      -0.004015      -0.014548      -0.013553       0.000978       0.012575              1.879612       1.642144       0.368722       0.210407       2.301302       0.150910       1.695391           0.000004
           27              H       7.988534       9.734288       3.340899       0.099984       1.038479 0.75689688E+01  0.74038156E+02                                 1.748494                            1.648113      -1.161687       2.314816                    0.995510       3.786221      10.940073       0.465285       1.345762      -0.692941      -0.025825      -0.020028       0.017160       0.036913       0.000032      -0.010401      -0.002672      -0.007785      -0.017916      -0.014350       0.005504       0.008845              1.807420       2.024815       0.306722      -0.428870       1.664689      -0.213643       1.732755          -0.000030
           28              H       9.784412       8.517401       2.510201       0.107726       1.261851 0.97155186E+01  0.99613932E+02                                 1.888942                            1.792945      -1.164940       2.318845                    0.995938       3.644176      10.252670       0.481452       1.240793      -0.718102      -0.002198      -0.037397       0.007358       0.038177       0.001959      -0.004148      -0.007186      -0.010904      -0.030198      -0.013240      -0.000230       0.013470              1.919064       1.662699      -0.118191      -0.111941       2.486543      -0.059455       1.607949           0.000543
           29              H      -2.400169      11.943121       1.160034       0.122438       1.175570 0.86401992E+01  0.84756437E+02                                 1.712101                            1.623102      -0.940010       2.433405                    0.998720       3.233299       8.475165       0.546082       1.143402      -0.743927       0.031428       0.022994      -0.017418       0.042660       0.008449      -0.008460      -0.005944      -0.011259      -0.027372      -0.014480      -0.003491       0.017972              1.734689       2.019771       0.245535      -0.315892       1.662072      -0.168984       1.522223           0.000050
           30              H      -4.220547      13.160527       1.980546       0.102344       1.240320 0.91433562E+01  0.91738795E+02                                 1.824087                            1.704833      -1.009944       2.383270                    0.998044       3.496431       9.527059       0.512117       1.192036      -0.730054       0.003672       0.038572      -0.005215       0.039096       0.004600      -0.009610      -0.004896      -0.011881      -0.028545      -0.015924       0.000854       0.015070              1.884702       1.540950      -0.156696      -0.049202       2.622465      -0.107384       1.490690          -0.000004
           31              H       5.899470      14.275717       5.322577       0.103517       1.276208 0.95002401E+01  0.95661912E+02                                 1.825601                            1.713275      -0.961395       2.412035                    0.998258       3.404382       9.112917       0.524990       1.158646      -0.739673      -0.026984       0.024452      -0.019535       0.041323      -0.017737       0.007016       0.003135      -0.002486       0.004807      -0.020943       0.003531       0.017412              1.879138       1.731815      -0.319081       0.332425       1.811664      -0.370592       2.093935          -0.000004
           32              H       6.099654      14.678647       7.599639       0.117996       1.232216 0.91150384E+01  0.90463692E+02                                 1.751320                            1.653789      -1.071488       2.366656                    0.997543       3.308857       8.675422       0.548476       1.125208      -0.748193      -0.021119       0.031579       0.013929       0.040463      -0.016975       0.003859       0.002725      -0.007452      -0.012112      -0.017067      -0.002335       0.019402              1.780065       1.625770      -0.378660      -0.201104       1.902950       0.316058       1.811475           0.000010
           33              H       8.726888      11.632431       7.906341       0.102486       1.169074 0.86602217E+01  0.87636019E+02                                 1.876738                            1.748299      -1.535225       2.129816                    0.992256       4.084105      12.012774       0.457319       1.323530      -0.695654       0.019353      -0.019882       0.019040       0.033651      -0.006194      -0.000201      -0.001945      -0.000759       0.008160      -0.007776       0.002300       0.005477              1.944317       1.850983      -0.412941       0.449031       1.915583      -0.368002       2.066384          -0.000260
           34              H       8.525177      11.232199       5.633806       0.097492       1.185630 0.90349979E+01  0.91509789E+02                                 1.844546                            1.751543      -1.211871       2.288667                    0.995269       3.765346      10.734447       0.474922       1.273341      -0.709259       0.021285      -0.028311      -0.013421       0.037878      -0.011548       0.002159       0.005708      -0.000183      -0.003032      -0.013551       0.000976       0.012575              1.879574       1.642109      -0.369472      -0.209051       1.986814       0.338256       2.009799           0.000004
           35              H       6.242602      11.068046       0.993668       0.099983       1.038485 0.75690174E+01  0.74038745E+02                                 1.748500                            1.648117      -1.161736       2.314794                    0.995509       3.786233      10.940113       0.465285       1.345761      -0.692942       0.025825       0.004493      -0.025988       0.036911       0.008917      -0.005351       0.004379       0.004051       0.017592      -0.014349       0.005502       0.008847              1.807427       2.024821       0.211436      -0.483020       1.527040      -0.131629       1.870419          -0.000030
           36              H       4.446715       9.731544       0.373474       0.107719       1.261844 0.97154615E+01  0.99613279E+02                                 1.888942                            1.792947      -1.164837       2.318890                    0.995939       3.644177      10.252696       0.481448       1.240802      -0.718100       0.002195      -0.012824      -0.035895       0.038180       0.002560      -0.003808       0.005615       0.010581       0.034260      -0.013239      -0.000231       0.013470              1.919064       1.662703       0.156664       0.044239       1.785849       0.358031       2.308640           0.000543
           37              H       2.749311      10.325120       4.007494       0.122436       1.175577 0.86402716E+01  0.84757398E+02                                 1.712114                            1.623114      -0.939866       2.433465                    0.998722       3.233314       8.475241       0.546077       1.143410      -0.743925      -0.031430      -0.003197       0.028669       0.042661       0.002944      -0.011589       0.005666       0.008221       0.031069      -0.014482      -0.003489       0.017971              1.734703       2.019786       0.145698      -0.372627       1.410262      -0.018944       1.774060           0.000050
           38              H       4.569697      11.653136       4.633347       0.102347       1.240344 0.91435674E+01  0.91741461E+02                                 1.824110                            1.704852      -1.009945       2.383266                    0.998044       3.496464       9.527183       0.512115       1.192035      -0.730054      -0.003668       0.015264       0.035807       0.039097       0.005900      -0.008870       0.006556       0.007341       0.029122      -0.015921       0.000853       0.015068              1.884726       1.540967       0.122478       0.109432       1.692791       0.446559       2.420421          -0.000004
           39              C       6.862988       5.710425       8.716894      -0.196979      44.755402 0.61887624E+03  0.15848033E+05                                11.068787                            8.379202      -0.367540       1.852769                    0.997931      31.713359      94.281608       0.562214       0.425435      -1.061499       0.003514      -0.075455       0.026606       0.080086      -0.013757      -0.024169       0.002284       0.014162       0.007130      -0.024448      -0.007391       0.031839             13.741003       8.253794      -0.186805       3.363987      19.744057      -5.501508      13.225157           0.002551
           40              C      -0.455391      17.826735       8.164378      -0.083383      32.800266 0.41845983E+03  0.97585511E+04                                 8.894883                            6.816959       0.095839       2.002490                    0.999742      29.136509      83.817961       0.630690       0.416446      -1.062650       0.026563      -0.006858       0.028097       0.039270      -0.002695       0.022570       0.010002       0.049605       0.047222      -0.035784      -0.003494       0.039278             10.446165       6.339290       0.204866       2.231278      15.574668      -3.624209       9.424537          -0.000554
           41              C      -0.339567      16.536237       8.653517      -0.104278      33.072120 0.41104028E+03  0.95169432E+04                                 8.900011                            6.726829       0.104364       2.004267                    0.999607      28.890899      82.084210       0.640804       0.412827      -1.067860       0.021318       0.022557       0.008525       0.032186       0.017761       0.004484       0.026193       0.014805       0.008021      -0.033254       0.000739       0.032514             10.480910       6.684942      -0.381266       2.730677      15.229504      -4.005860       9.528284           0.002389
           42              C       0.502803      16.261423       9.717692      -0.029771      36.428125 0.43038312E+03  0.10008309E+05                                 9.501948                            6.855477       0.121706       2.045706                    0.999346      27.014805      75.148352       0.643205       0.409498      -1.077690      -0.007201       0.046666      -0.017771       0.050452       0.001948      -0.006776      -0.001110       0.009075       0.004165      -0.005666      -0.004160       0.009826             11.943838       7.168295      -0.845384       2.939812      19.124242      -4.193416       9.538976           0.000292
           43              C       1.212230      17.300414      10.292051      -0.103071      34.447313 0.44591734E+03  0.10612463E+05                                 9.399716                            7.174819      -0.167992       1.922389                    0.998936      29.814394      87.911436       0.594491       0.432911      -1.047732      -0.016291       0.008790      -0.027555       0.033196      -0.007189      -0.008128      -0.004931       0.054542       0.038035      -0.035291       0.009147       0.026145             11.142673       6.995240      -0.160332       2.789607      16.681493      -3.274217       9.751286           0.002470
           44              C       1.091381      18.586762       9.798159      -0.077940      33.145657 0.41959805E+03  0.98208558E+04                                 9.029486                            6.854267       0.085815       2.000525                    0.999769      29.335690      85.368914       0.623262       0.419875      -1.057331      -0.019019      -0.031339      -0.019714       0.041623       0.013826      -0.005540       0.029860       0.034898      -0.018235      -0.043504       0.016632       0.026872             10.808846       6.581919      -0.421482       2.764797      15.615563      -4.338792      10.229057          -0.000636
           45              C      14.558395      14.864501      10.232295       0.623833      23.796549 0.24806873E+03  0.51306816E+04                                 7.698944                            5.623009      -0.088243       2.033373                    0.999432      22.116177      62.045181       0.619593       0.477966      -1.015755       0.009963      -0.064442       0.038822       0.075889      -0.013740      -0.064872       0.041656       0.053307       0.199303      -0.073166      -0.041762       0.114929              9.423916       7.828617       0.002264       2.229379      14.062119      -2.418453       6.381014           0.019048
           46              C       5.257850       8.341141       8.582670      -0.193585      41.551340 0.62693050E+03  0.16116580E+05                                10.517171                            8.457617      -0.384647       1.847836                    0.997762      31.833769      95.021523       0.556858       0.427866      -1.059309      -0.066676       0.044955       0.024742       0.084135       0.000177       0.015712       0.009556       0.019139       0.066929      -0.023319      -0.008221       0.031540             12.061163      13.357665      -2.299179      -4.629594      13.624359       0.269910       9.201467           0.002230
           47              C       5.190955       9.730517       8.428187      -0.075742      32.244290 0.43515037E+03  0.10279771E+05                                 8.914416                            7.036447       0.086036       2.008244                    0.999319      29.256758      85.584374       0.607664       0.426677      -1.052905      -0.025858      -0.018775       0.023187       0.039481       0.030389       0.003736      -0.005052      -0.003824       0.042731      -0.038298       0.014824       0.023474             10.242507      11.591197      -2.450043      -4.056875      11.380712       0.659060       7.755612          -0.000504
           48              C       4.123202      10.456873       8.920268      -0.094573      32.357486 0.42779790E+03  0.10053242E+05                                 8.913624                            6.956476      -0.004713       1.973637                    0.999575      29.344101      85.341040       0.614423       0.424201      -1.055474       0.005813      -0.026111       0.007465       0.027772       0.009650       0.025368      -0.010581      -0.029087      -0.002466      -0.037504       0.016354       0.021149             10.330848      12.838713      -2.626940      -4.621781      10.292310       0.963609       7.861520           0.002066
           49              C      16.968763       9.807825       9.581657      -0.028305      37.736299 0.43833515E+03  0.10247204E+05                                 9.771588                            6.948463      -0.038353       1.996595                    0.999142      27.173344      75.963776       0.634314       0.413050      -1.074608       0.032779      -0.028080      -0.021522       0.048230      -0.004110       0.012113      -0.001101       0.010152      -0.011740      -0.011940      -0.003786       0.015725             12.545272      16.215931      -5.383519      -5.018448      13.687007       1.750727       7.732878          -0.002669
           50              C      16.998008       8.424160       9.725162      -0.088768      31.295318 0.41136438E+03  0.95367374E+04                                 8.645838                            6.794796       0.148700       2.030353                    0.999701      28.559311      81.484720       0.627734       0.420879      -1.061555       0.020832       0.008439      -0.014043       0.026503       0.026839       0.007010      -0.012609       0.013487       0.042538      -0.038617       0.016807       0.021810              9.810707      11.353487      -3.039594      -2.826993      11.917334       0.686235       6.161301           0.002421
           51              C      18.082753       7.701397       9.230931      -0.081543      31.244606 0.41645664E+03  0.97026029E+04                                 8.598902                            6.803965       0.180882       2.031546                    0.999809      29.055248      83.612273       0.630670       0.416856      -1.062126      -0.005615       0.038432      -0.003657       0.039012       0.019696       0.012246      -0.008585      -0.053722       0.021120      -0.041105       0.010400       0.030705              9.718250      11.072163      -2.245647      -3.437977      11.209148       0.196162       6.873440          -0.000476
           52              C      15.838737      10.596612      10.158619       0.587035      25.998336 0.26278749E+03  0.55004850E+04                                 8.161127                            5.756393      -0.016879       2.049381                    0.999539      22.455376      62.868992       0.618846       0.472855      -1.020989      -0.044880       0.054176       0.009702       0.071016       0.006607       0.065786      -0.030112      -0.011019       0.260912      -0.082902      -0.034884       0.117786             10.471576      14.542162      -4.024912      -3.624297      11.088326       2.026502       5.784241           0.016220
           53              C       6.669992       7.195951       6.102573      -0.196947      44.753455 0.61884402E+03  0.15846983E+05                                11.068437                            8.378959      -0.367476       1.852798                    0.997931      31.712470      94.277929       0.562225       0.425432      -1.061502      -0.003507      -0.015763      -0.078426       0.080072       0.027796      -0.000539      -0.003585       0.004297      -0.022412      -0.024448      -0.007370       0.031819             13.740524       8.253548      -2.794225       1.882283      10.094571       0.247701      22.873454           0.002552
           54              C       7.396475       6.179896       5.476720      -0.083395      32.800502 0.41846267E+03  0.97586352E+04                                 8.894932                            6.816988       0.095856       2.002496                    0.999742      29.136628      83.818415       0.630687       0.416447      -1.062650      -0.026566       0.020625      -0.020283       0.039275      -0.018005       0.013859      -0.016524       0.005090      -0.086384      -0.035788      -0.003484       0.039272             10.446228       6.339308      -2.021699       0.966123       7.848624       0.979183      17.150750          -0.000555
           55              C       7.280645       5.939556       4.117726      -0.104273      33.071748 0.41103407E+03  0.95167598E+04                                 8.899928                            6.726765       0.104408       2.004280                    0.999607      28.890738      82.083481       0.640809       0.412825      -1.067862      -0.021317       0.018873       0.015011       0.032186      -0.012945      -0.012978       0.007453      -0.016655      -0.086362      -0.033265       0.000742       0.032523             10.480808       6.684874      -2.150674       1.725260       7.499009       0.600096      17.258540           0.002390
           56              C       6.438276       6.713098       3.336938      -0.029781      36.428251 0.43038364E+03  0.10008318E+05                                 9.501940                            6.855462       0.121799       2.045732                    0.999346      27.014873      75.148371       0.643208       0.409495      -1.077692       0.007200       0.008614       0.049182       0.050448       0.004829      -0.005146      -0.003430       0.005149      -0.007568      -0.005661      -0.004165       0.009826             11.943832       7.168276      -2.092789       2.231038       8.362421       2.218734      20.300798           0.000290
           57              C       5.728857       7.738327       3.935515      -0.103052      34.446710 0.44590695E+03  0.10612149E+05                                 9.399582                            7.174716      -0.167987       1.922395                    0.998936      29.814114      87.910203       0.594498       0.432909      -1.047734       0.016289      -0.019171       0.021662       0.033198       0.010658       0.002009      -0.022694       0.024721      -0.051396      -0.035277       0.009140       0.026137             11.142503       6.995133      -2.314373       1.565617       8.687395       1.488765      17.744982           0.002471
           58              C       5.849711       7.972460       5.293378      -0.077957      33.146030 0.41960308E+03  0.98210056E+04                                 9.029582                            6.854333       0.085772       2.000512                    0.999769      29.335836      85.369554       0.623255       0.419878      -1.057328       0.019022      -0.032971      -0.016810       0.041611      -0.002328      -0.014714       0.010546       0.002491      -0.115542      -0.043526       0.016636       0.026890             10.808972       6.581967      -2.159432       1.777325       7.824669       0.303226      18.020280          -0.000637
           59              C       6.264679       6.440159       1.873484       0.623820      23.796401 0.24806649E+03  0.51306183E+04                                 7.698869                            5.622954      -0.088158       2.033400                    0.999433      22.116125      62.044715       0.619601       0.477961      -1.015759      -0.009964       0.000376      -0.075223       0.075881       0.062762      -0.021410      -0.035707      -0.076538      -0.190254      -0.073172      -0.041758       0.114929              9.423821       7.828528      -1.916341       1.139180       6.266499       2.226308      14.176436           0.019050
           60              C       8.275143       8.427186       8.431243      -0.193589      41.551170 0.62692737E+03  0.16116468E+05                                10.517114                            8.457576      -0.384640       1.847835                    0.997763      31.833701      95.020984       0.556862       0.427864      -1.059311       0.066680       0.044261       0.025975       0.084142      -0.013589       0.007897      -0.014385      -0.021027      -0.053568      -0.023329      -0.008220       0.031550             12.061089      13.357609       5.153967      -0.394532      10.597518       2.073281      12.228140           0.002230
           61              C       8.342046       9.005632       9.703885      -0.075751      32.244266 0.43514974E+03  0.10279744E+05                                 8.914371                            7.036409       0.086091       2.008260                    0.999319      29.256776      85.584130       0.607670       0.426673      -1.052909       0.025847       0.010307      -0.027990       0.039468      -0.018770      -0.024190      -0.010964      -0.013721       0.013028      -0.038300       0.014823       0.023477             10.242454      11.591164       4.739200       0.028217       9.284905       1.907712       9.851293          -0.000505
           62              C       9.409804       9.800155      10.076002      -0.094574      32.357983 0.42780588E+03  0.10053484E+05                                 8.913743                            6.956562      -0.004707       1.973636                    0.999575      29.344362      85.342230       0.614416       0.424203      -1.055472      -0.005827      -0.006943      -0.026234       0.027756      -0.026733       0.004696       0.001895      -0.008122       0.060383      -0.037503       0.016349       0.021154             10.330994      12.838932       5.315156      -0.108969       9.345935       1.527545       8.808114           0.002067
           63              C      10.446241      10.036120       9.179889      -0.028294      37.735235 0.43832113E+03  0.10246798E+05                                 9.771442                            6.948376      -0.038445       1.996580                    0.999142      27.172849      75.962176       0.634315       0.413053      -1.074606      -0.032809      -0.032878      -0.013115       0.048263      -0.008294       0.009724      -0.000172       0.011689      -0.007078      -0.011931      -0.003778       0.015709             12.545063      16.215691       7.066645       2.056016      10.832279       3.451397      10.587219          -0.002670
           64              C      10.416990       9.451166       7.917772      -0.088767      31.295525 0.41136811E+03  0.95368480E+04                                 8.645884                            6.794833       0.148660       2.030337                    0.999701      28.559448      81.485281       0.627731       0.420880      -1.061554      -0.020840      -0.007750       0.014431       0.026508      -0.019761      -0.019470      -0.018312       0.003915       0.013804      -0.038615       0.016800       0.021815              9.810761      11.353570       3.984453       1.164219       8.272892       2.857695       9.805820           0.002421
           65              C       9.332239       8.656635       7.549843      -0.081544      31.244264 0.41645105E+03  0.97024256E+04                                 8.598777                            6.803868       0.180986       2.031575                    0.999809      29.055128      83.611322       0.630682       0.416849      -1.062131       0.005600       0.016520       0.034897       0.039014      -0.020590      -0.010667       0.003066      -0.034129       0.079796      -0.041086       0.010401       0.030685              9.718106      11.071999       4.102843       0.169402       8.181750       1.999827       9.900568          -0.000477
           66              C      11.576274      10.935517       9.562191       0.587033      25.998117 0.26278538E+03  0.55004317E+04                                 8.161084                            5.756370      -0.016923       2.049367                    0.999539      22.455358      62.868960       0.618847       0.472854      -1.020989       0.044867       0.036058       0.041566       0.070999      -0.059896       0.028005      -0.069270      -0.076764       0.063688      -0.082896      -0.034890       0.117786             10.471510      14.542095       5.173650       1.602535       8.955998       3.296900       7.916436           0.016219
           67              C       7.019081      14.206801       2.600514      -0.196978      44.755376 0.61887591E+03  0.15848023E+05                                11.068782                            8.379199      -0.367540       1.852769                    0.997931      31.713349      94.281570       0.562214       0.425435      -1.061499      -0.003514       0.075455      -0.026606       0.080086      -0.013757      -0.024169       0.002284       0.014162       0.007130      -0.024448      -0.007391       0.031839             13.740995       8.253792      -0.186803       3.363987      19.744041      -5.501501      13.225151           0.002551
           68              C      14.337460       2.090491       3.153030      -0.083383      32.800271 0.41845990E+03  0.97585534E+04                                 8.894884                            6.816959       0.095838       2.002489                    0.999742      29.136517      83.817994       0.630690       0.416446      -1.062650      -0.026563       0.006858      -0.028097       0.039270      -0.002695       0.022570       0.010002       0.049605       0.047222      -0.035784      -0.003494       0.039278             10.446165       6.339291       0.204866       2.231280      15.574665      -3.624208       9.424539          -0.000555
           69              C      14.221636       3.380989       2.663891      -0.104277      33.072082 0.41103977E+03  0.95169280E+04                                 8.900004                            6.726824       0.104367       2.004268                    0.999607      28.890876      82.084117       0.640805       0.412826      -1.067860      -0.021318      -0.022557      -0.008525       0.032186       0.017761       0.004483       0.026192       0.014805       0.008020      -0.033253       0.000740       0.032514             10.480900       6.684936      -0.381265       2.730674      15.229489      -4.005856       9.528275           0.002389
           70              C      13.379266       3.655803       1.599716      -0.029772      36.428094 0.43038281E+03  0.10008299E+05                                 9.501942                            6.855474       0.121711       2.045708                    0.999346      27.014792      75.148291       0.643205       0.409498      -1.077690       0.007201      -0.046667       0.017771       0.050452       0.001949      -0.006776      -0.001110       0.009076       0.004164      -0.005666      -0.004160       0.009826             11.943828       7.168291      -0.845382       2.939810      19.124224      -4.193410       9.538968           0.000291
           71              C      12.669839       2.616812       1.025357      -0.103071      34.447305 0.44591729E+03  0.10612461E+05                                 9.399714                            7.174819      -0.167991       1.922390                    0.998936      29.814389      87.911406       0.594491       0.432911      -1.047732       0.016291      -0.008790       0.027555       0.033196      -0.007189      -0.008128      -0.004932       0.054542       0.038034      -0.035291       0.009147       0.026145             11.142669       6.995239      -0.160332       2.789606      16.681484      -3.274215       9.751284           0.002470
           72              C      12.790688       1.330464       1.519249      -0.077940      33.145649 0.41959797E+03  0.98208532E+04                                 9.029485                            6.854266       0.085814       2.000525                    0.999769      29.335686      85.368899       0.623262       0.419875      -1.057331       0.019018       0.031339       0.019714       0.041623       0.013826      -0.005540       0.029860       0.034898      -0.018236      -0.043504       0.016632       0.026872             10.808844       6.581918      -0.421481       2.764797      15.615557      -4.338789      10.229056          -0.000636
           73              C      -0.676326       5.052725       1.085113       0.623834      23.796463 0.24806774E+03  0.51306552E+04                                 7.698923                            5.622995      -0.088232       2.033378                    0.999432      22.116124      62.044965       0.619594       0.477965      -1.015756      -0.009962       0.064442      -0.038821       0.075889      -0.013740      -0.064872       0.041657       0.053308       0.199303      -0.073167      -0.041762       0.114929              9.423888       7.828597       0.002265       2.229374      14.062069      -2.418443       6.380997           0.019050
           74              C       8.624219      11.576085       2.734738      -0.193584      41.551313 0.62693009E+03  0.16116567E+05                                10.517167                            8.457614      -0.384647       1.847836                    0.997762      31.833757      95.021479       0.556858       0.427866      -1.059309       0.066676      -0.044955      -0.024742       0.084135       0.000177       0.015712       0.009556       0.019139       0.066929      -0.023319      -0.008221       0.031540             12.061157      13.357656      -2.299174      -4.629591      13.624352       0.269908       9.201463           0.002228
           75              C       8.691114      10.186709       2.889221      -0.075742      32.244292 0.43515044E+03  0.10279773E+05                                 8.914417                            7.036448       0.086036       2.008243                    0.999319      29.256762      85.584389       0.607664       0.426677      -1.052905       0.025858       0.018775      -0.023187       0.039481       0.030389       0.003736      -0.005052      -0.003823       0.042730      -0.038298       0.014824       0.023474             10.242506      11.591196      -2.450040      -4.056875      11.380711       0.659059       7.755612          -0.000503
           76              C       9.758867       9.460353       2.397140      -0.094574      32.357477 0.42779783E+03  0.10053240E+05                                 8.913622                            6.956475      -0.004711       1.973637                    0.999575      29.344094      85.340999       0.614423       0.424200      -1.055474      -0.005813       0.026111      -0.007465       0.027772       0.009650       0.025368      -0.010581      -0.029087      -0.002467      -0.037504       0.016354       0.021150             10.330843      12.838707      -2.626938      -4.621779      10.292305       0.963609       7.861518           0.002066
           77              C      -3.086694      10.109401       1.735751      -0.028306      37.736265 0.43833482E+03  0.10247194E+05                                 9.771580                            6.948459      -0.038349       1.996597                    0.999142      27.173331      75.963709       0.634315       0.413050      -1.074608      -0.032779       0.028080       0.021522       0.048230      -0.004110       0.012113      -0.001101       0.010152      -0.011740      -0.011940      -0.003786       0.015725             12.545259      16.215913      -5.383510      -5.018442      13.686993       1.750725       7.732871          -0.002668
           78              C      -3.115939      11.493066       1.592246      -0.088767      31.295298 0.41136411E+03  0.95367295E+04                                 8.645834                            6.794794       0.148701       2.030354                    0.999701      28.559298      81.484674       0.627734       0.420879      -1.061555      -0.020832      -0.008439       0.014043       0.026503       0.026838       0.007010      -0.012609       0.013488       0.042539      -0.038617       0.016807       0.021810              9.810702      11.353482      -3.039591      -2.826992      11.917327       0.686235       6.161298           0.002419
           79              C      -4.200684      12.215829       2.086477      -0.081543      31.244606 0.41645667E+03  0.97026037E+04                                 8.598902                            6.803965       0.180881       2.031545                    0.999809      29.055249      83.612281       0.630670       0.416856      -1.062126       0.005615      -0.038432       0.003657       0.039012       0.019696       0.012246      -0.008585      -0.053721       0.021121      -0.041105       0.010400       0.030705              9.718250      11.072162      -2.245646      -3.437977      11.209148       0.196161       6.873440          -0.000476
           80              C      -1.956668       9.320614       1.158789       0.587036      25.998243 0.26278649E+03  0.55004588E+04                                 8.161107                            5.756382      -0.016875       2.049383                    0.999539      22.455331      62.868827       0.618846       0.472854      -1.020990       0.044879      -0.054176      -0.009702       0.071016       0.006607       0.065786      -0.030113      -0.011020       0.260915      -0.082903      -0.034884       0.117786             10.471547      14.542118      -4.024893      -3.624284      11.088296       2.026494       5.784228           0.016220
           81              C       7.212077      12.721275       5.214835      -0.196946      44.753444 0.61884395E+03  0.15846981E+05                                11.068435                            8.378959      -0.367476       1.852798                    0.997931      31.712467      94.277924       0.562225       0.425432      -1.061501       0.003507       0.015763       0.078426       0.080072       0.027796      -0.000539      -0.003585       0.004297      -0.022412      -0.024448      -0.007370       0.031819             13.740521       8.253548      -2.794225       1.882283      10.094571       0.247701      22.873444           0.002551
           82              C       6.485594      13.737330       5.840688      -0.083394      32.800484 0.41846240E+03  0.97586275E+04                                 8.894929                            6.816987       0.095856       2.002496                    0.999742      29.136620      83.818394       0.630687       0.416447      -1.062650       0.026566      -0.020625       0.020283       0.039275      -0.018005       0.013859      -0.016524       0.005089      -0.086383      -0.035788      -0.003484       0.039272             10.446224       6.339307      -2.021700       0.966124       7.848623       0.979181      17.150741          -0.000555
           83              C       6.601424      13.977670       7.199682      -0.104273      33.071733 0.41103392E+03  0.95167551E+04                                 8.899925                            6.726764       0.104411       2.004281                    0.999607      28.890726      82.083427       0.640809       0.412825      -1.067862       0.021317      -0.018873      -0.015011       0.032186      -0.012945      -0.012978       0.007453      -0.016656      -0.086360      -0.033265       0.000742       0.032523             10.480803       6.684871      -2.150672       1.725260       7.499005       0.600095      17.258534           0.002389
           84              C       7.443793      13.204128       7.980470      -0.029782      36.428234 0.43038350E+03  0.10008313E+05                                 9.501936                            6.855461       0.121803       2.045734                    0.999346      27.014866      75.148337       0.643209       0.409495      -1.077692      -0.007201      -0.008614      -0.049182       0.050448       0.004829      -0.005147      -0.003430       0.005149      -0.007568      -0.005661      -0.004165       0.009826             11.943827       7.168274      -2.092788       2.231036       8.362418       2.218734      20.300788           0.000292
           85              C       8.153212      12.178899       7.381893      -0.103052      34.446688 0.44590665E+03  0.10612140E+05                                 9.399577                            7.174713      -0.167986       1.922395                    0.998936      29.814099      87.910144       0.594498       0.432909      -1.047734      -0.016289       0.019171      -0.021662       0.033198       0.010658       0.002009      -0.022694       0.024721      -0.051396      -0.035277       0.009140       0.026137             11.142498       6.995131      -2.314372       1.565617       8.687390       1.488764      17.744971           0.002469
           86              C       8.032358      11.944766       6.024030      -0.077957      33.146036 0.41960322E+03  0.98210094E+04                                 9.029582                            6.854333       0.085772       2.000513                    0.999769      29.335842      85.369572       0.623255       0.419878      -1.057328      -0.019022       0.032971       0.016810       0.041611      -0.002328      -0.014714       0.010546       0.002491      -0.115540      -0.043526       0.016635       0.026890             10.808972       6.581967      -2.159432       1.777326       7.824670       0.303226      18.020278          -0.000635
           87              C       7.617390      13.477067       9.443924       0.623820      23.796320 0.24806554E+03  0.51305930E+04                                 7.698849                            5.622941      -0.088148       2.033405                    0.999433      22.116075      62.044516       0.619602       0.477960      -1.015759       0.009964      -0.000376       0.075223       0.075881       0.062762      -0.021410      -0.035707      -0.076538      -0.190256      -0.073172      -0.041757       0.114930              9.423795       7.828511      -1.916336       1.139177       6.266484       2.226300      14.176392           0.019049
           88              C       5.606926      11.490040       2.886165      -0.193589      41.551152 0.62692706E+03  0.16116458E+05                                10.517112                            8.457575      -0.384640       1.847835                    0.997763      31.833694      95.020967       0.556862       0.427864      -1.059311      -0.066680      -0.044261      -0.025975       0.084142      -0.013589       0.007897      -0.014385      -0.021027      -0.053569      -0.023329      -0.008220       0.031550             12.061086      13.357605       5.153964      -0.394535      10.597514       2.073280      12.228139           0.002229
           89              C       5.540023      10.911594       1.613523      -0.075751      32.244279 0.43515000E+03  0.10279751E+05                                 8.914373                            7.036411       0.086091       2.008259                    0.999319      29.256786      85.584168       0.607670       0.426673      -1.052909      -0.025847      -0.010306       0.027990       0.039468      -0.018770      -0.024190      -0.010964      -0.013721       0.013028      -0.038300       0.014823       0.023477             10.242455      11.591164       4.739199       0.028216       9.284906       1.907712       9.851296          -0.000503
           90              C       4.472265      10.117071       1.241406      -0.094573      32.357965 0.42780564E+03  0.10053477E+05                                 8.913740                            6.956560      -0.004707       1.973636                    0.999575      29.344350      85.342183       0.614416       0.424203      -1.055472       0.005826       0.006943       0.026235       0.027756      -0.026733       0.004696       0.001895      -0.008121       0.060384      -0.037503       0.016349       0.021154             10.330989      12.838925       5.315153      -0.108969       9.345931       1.527544       8.808111           0.002066
           91              C       3.435828       9.881106       2.137519      -0.028295      37.735202 0.43832080E+03  0.10246787E+05                                 9.771435                            6.948372      -0.038440       1.996582                    0.999142      27.172836      75.962114       0.634315       0.413053      -1.074606       0.032809       0.032878       0.013115       0.048264      -0.008294       0.009724      -0.000172       0.011689      -0.007078      -0.011931      -0.003779       0.015709             12.545052      16.215674       7.066636       2.056013      10.832270       3.451394      10.587212          -0.002667
           92              C       3.465079      10.466060       3.399636      -0.088767      31.295532 0.41136824E+03  0.95368519E+04                                 8.645887                            6.794835       0.148661       2.030337                    0.999701      28.559451      81.485303       0.627731       0.420880      -1.061554       0.020841       0.007750      -0.014432       0.026508      -0.019761      -0.019470      -0.018312       0.003915       0.013804      -0.038615       0.016800       0.021815              9.810763      11.353574       3.984454       1.164218       8.272895       2.857696       9.805821           0.002419
           93              C       4.549830      11.260591       3.767565      -0.081544      31.244285 0.41645137E+03  0.97024354E+04                                 8.598782                            6.803871       0.180984       2.031574                    0.999809      29.055144      83.611394       0.630682       0.416849      -1.062131      -0.005600      -0.016520      -0.034898       0.039014      -0.020590      -0.010667       0.003067      -0.034129       0.079795      -0.041086       0.010401       0.030685              9.718111      11.072004       4.102845       0.169401       8.181755       1.999829       9.900575          -0.000475
           94              C       2.305795       8.981709       1.755217       0.587034      25.998030 0.26278445E+03  0.55004072E+04                                 8.161065                            5.756359      -0.016918       2.049370                    0.999539      22.455317      62.868808       0.618847       0.472854      -1.020989      -0.044867      -0.036058      -0.041566       0.070999      -0.059896       0.028004      -0.069271      -0.076765       0.063689      -0.082897      -0.034890       0.117787             10.471482      14.542053       5.173631       1.602526       8.955975       3.296890       7.916418           0.016219
           95              O      13.733987      13.993006       9.819436      -0.564525      34.355334 0.50878632E+03  0.12065518E+05                                 8.352646                            6.926479       0.250382       2.129041                    0.996817      27.585702      72.058260       0.730423       0.353607      -1.143119       0.033061       0.013874      -0.003843       0.036059       0.041710      -0.030258       0.042681      -0.008531       0.030455      -0.077233       0.028685       0.048548              9.545111       8.511023       4.045293       0.827539      14.279924       0.153940       5.844387           0.051568
           96              O      15.490555      14.632127      11.035378      -0.610794      41.076905 0.61445523E+03  0.15261553E+05                                 9.427343                            7.659949       0.296731       2.133000                    0.995926      28.567069      76.144406       0.688660       0.358091      -1.140550      -0.069462       0.028567      -0.004657       0.075251      -0.030100      -0.007380       0.022723       0.085133       0.133641      -0.077542       0.022418       0.055124             11.002536      13.684147      -4.027163       4.347785      10.612761      -1.889087       8.710698           0.045554
           97              O      15.919769      11.875954      10.169031      -0.632329      39.346926 0.58716804E+03  0.14427896E+05                                 9.139743                            7.418685       0.281891       2.118294                    0.996903      28.898676      76.767764       0.709158       0.351498      -1.145164      -0.020253      -0.051837      -0.047420       0.073115      -0.009637       0.036257      -0.012135      -0.101890       0.054394      -0.074422       0.021633       0.052789             10.680559      10.567787      -2.191140      -0.719410      15.550744       2.275560       5.923146           0.072101
           98              O      14.807664      10.033322      10.580984      -0.506403      26.662530 0.38841982E+03  0.85991771E+04                                 6.966857                            5.971854       0.768355       2.314056                    0.998790      26.081190      65.556302       0.803531       0.344309      -1.152208       0.007071      -0.003165      -0.005749       0.009648       0.031585       0.008827      -0.025847       0.115450       0.121687      -0.091689       0.043715       0.047974              7.812381      12.099014       0.053979      -1.962063       6.397159      -0.057356       4.940969           0.036922
           99              O       7.089081       5.639404       1.336133      -0.564518      34.355028 0.50877926E+03  0.12065311E+05                                 8.352602                            6.926437       0.250358       2.129036                    0.996818      27.585589      72.057911       0.730424       0.353608      -1.143118      -0.033073       0.003810       0.013897       0.036076       0.004640      -0.051319       0.015496      -0.054152      -0.106439      -0.077235       0.028685       0.048550              9.545064       8.510953      -2.781512      -3.051578       8.189819       3.782551      11.934420           0.051567
          100              O       5.332520       7.011126       1.262796      -0.610790      41.077210 0.61446026E+03  0.15261723E+05                                 9.427437                            7.660021       0.296692       2.132992                    0.995926      28.567072      76.144751       0.688651       0.358094      -1.140546       0.069468       0.010610       0.026919       0.075253       0.021744       0.022084      -0.037291      -0.015577      -0.168487      -0.077547       0.022424       0.055122             11.002657      13.684317      -1.673769       5.685128       7.547773      -0.062856      11.775881           0.045554
          101              O      11.495248      11.599299      10.655906      -0.632329      39.347070 0.58717051E+03  0.14427977E+05                                 9.139774                            7.418709       0.281936       2.118308                    0.996902      28.898726      76.768035       0.709155       0.351499      -1.145163       0.020254      -0.067276      -0.020253       0.073119      -0.026208       0.026830       0.004666      -0.073693       0.138955      -0.074411       0.021635       0.052775             10.680587      10.567821       1.739554       1.514104      10.446775       5.316648      11.027166           0.072101
          102              O      12.607344      11.010038       8.862096      -0.506395      26.663536 0.38843714E+03  0.85996732E+04                                 6.967109                            5.972051       0.768316       2.314043                    0.998789      26.081338      65.557522       0.803503       0.344316      -1.152200      -0.007082      -0.006559       0.000241       0.009656      -0.023749      -0.022628      -0.064448       0.050682      -0.072593      -0.091698       0.043731       0.047967              7.812681      12.099515       1.658001      -1.050705       5.272220       0.613053       6.066309           0.036923
          103              O       0.148082       5.924220       1.497972      -0.564531      34.355424 0.50878794E+03  0.12065567E+05                                 8.352668                            6.926496       0.250375       2.129039                    0.996817      27.585725      72.058377       0.730421       0.353608      -1.143118      -0.033059      -0.013875       0.003844       0.036058       0.041709      -0.030257       0.042681      -0.008528       0.030457      -0.077233       0.028685       0.048548              9.545137       8.511044       4.045304       0.827541      14.279966       0.153936       5.844400           0.051567
          104              O      -1.608486       5.285099       0.282030      -0.610794      41.076819 0.61445371E+03  0.15261505E+05                                 9.427331                            7.659941       0.296729       2.133000                    0.995926      28.567032      76.144276       0.688660       0.358091      -1.140549       0.069462      -0.028567       0.004657       0.075251      -0.030099      -0.007380       0.022723       0.085133       0.133643      -0.077542       0.022418       0.055124             11.002521      13.684130      -4.027155       4.347779      10.612744      -1.889082       8.710688           0.045555
          105              O      -2.037700       8.041272       1.148377      -0.632335      39.347029 0.58716994E+03  0.14427956E+05                                 9.139766                            7.418703       0.281880       2.118290                    0.996903      28.898703      76.767901       0.709156       0.351498      -1.145163       0.020252       0.051836       0.047421       0.073115      -0.009636       0.036257      -0.012136      -0.101892       0.054399      -0.074423       0.021633       0.052790             10.680586      10.567819      -2.191144      -0.719412      15.550780       2.275567       5.923160           0.072101
          106              O      -0.925595       9.883904       0.736424      -0.506407      26.662587 0.38842084E+03  0.85992058E+04                                 6.966871                            5.971865       0.768351       2.314055                    0.998790      26.081201      65.556369       0.803529       0.344309      -1.152208      -0.007071       0.003166       0.005749       0.009648       0.031586       0.008828      -0.025848       0.115449       0.121689      -0.091690       0.043715       0.047975              7.812398      12.099042       0.053979      -1.962067       6.397174      -0.057356       4.940977           0.036922
          107              O       6.792988      14.277822       9.981275      -0.564524      34.355130 0.50878110E+03  0.12065367E+05                                 8.352625                            6.926455       0.250352       2.129034                    0.996818      27.585619      72.058049       0.730423       0.353608      -1.143117       0.033071      -0.003809      -0.013899       0.036075       0.004640      -0.051319       0.015496      -0.054151      -0.106444      -0.077235       0.028685       0.048550              9.545092       8.510976      -2.781519      -3.051587       8.189839       3.782564      11.934461           0.051568
          108              O       8.549549      12.906100      10.054612      -0.610791      41.077129 0.61445880E+03  0.15261677E+05                                 9.427426                            7.660013       0.296691       2.132993                    0.995926      28.567037      76.144626       0.688651       0.358094      -1.140545      -0.069468      -0.010611      -0.026919       0.075253       0.021744       0.022084      -0.037291      -0.015578      -0.168488      -0.077547       0.022424       0.055123             11.002643      13.684300      -1.673768       5.685119       7.547766      -0.062857      11.775863           0.045555
          109              O       2.386821       8.317927       0.661502      -0.632335      39.347193 0.58717274E+03  0.14428047E+05                                 9.139801                            7.418730       0.281924       2.118304                    0.996902      28.898758      76.768198       0.709153       0.351499      -1.145162      -0.020253       0.067276       0.020252       0.073119      -0.026208       0.026829       0.004664      -0.073695       0.138959      -0.074412       0.021635       0.052776             10.680620      10.567858       1.739559       1.514109      10.446805       5.316665      11.027196           0.072103
          110              O       1.274725       8.907188       2.455312      -0.506399      26.663589 0.38843807E+03  0.85996995E+04                                 6.967123                            5.972063       0.768313       2.314043                    0.998789      26.081342      65.557573       0.803501       0.344317      -1.152200       0.007082       0.006560      -0.000239       0.009656      -0.023751      -0.022629      -0.064449       0.050681      -0.072592      -0.091699       0.043731       0.047968              7.812698      12.099543       1.658005      -1.050707       5.272230       0.613056       6.066323           0.036922

******************************************************
Auxiliary information for the entire system
The total spin magnetic moment of the unit cell is   19.997711
The total net atomic charge of the unit cell is   0.000000
Accuracy of reproducing the electrostatic potential in the unit cell:
  The inner radius (bohr) =    5.0000
  The outer radius (bohr) =   12.0000
  Valid grid points have density less than (e/(bohr^3)) =    0.0001
  The number of valid grid points were=       164942
  The rms potential error without charges in kcal/mol is=      5.11058
  The rms potential error with partial charges in kcal/mol is=      0.54120
  The RRMSE value at monopole order=      0.10590
  The rms potential error with partial charges and cloud penetration in kcal/mol is=      0.54079
  The RRMSE value at monopole order with cloud penetration is=      0.10582
  The rms potential error with partial charges and atomic dipoles in kcal/mol is=      0.38112
  The RRMSE value at dipole order=      0.07458
  The rms potential error with partial charges, atomic dipoles and cloud penetration in kcal/mol is=      0.36461
  The RRMSE value at dipole order with cloud penetration=      0.07134

******************************************************
The electron densities and ab initio electrostatic potential were computed in VASP using the PBE functional and
projector augmented wave method. See the main text of the journal article for a description of computational details.
The atomic charges, dipoles, and quadrupoles were computed with the DDEC6 method as described in
(a) T. A. Manz and N. Gabaldon Limas, RSC Adv. 6 (2016) 47771-47801 DOI: 10.1039/c6ra04656h
(b) N. Gabaldon Limas and T. A. Manz, RSC Adv. 8 (2018) 2678-2707 DOI: 10.1039/c7ra11829e.
For each atom in the material, the electron cloud parameters were fit to the spherically averaged atom-in-material
electron density using radial positions for which this density was between 10^-4 and 10^-2 electrons per cubic bohr.
The polarizabilities, dispersion coefficients, and quantum Drude oscillator (QDO) parameters were fit using the MCLF method.
The magnetic structure of the system was optimized in VASP from the default ferromagnetic initial guess using spin polarization.
The atomic spin moments (ASMs) were computed on this optimized magnetic structure using the DDEC6 partition as inputs
to the method of T. A. Manz and D. S. Sholl, J. Chem. Theory Comput. 7 (2011) 4146-4164 DOI: 10.1021/ct200539n.
The RMSE and RRMSE were computed using a uniform grid with Ewald summation.
