# Supplementary material for: A collection of forcefield precursors for metal–organic frameworks
Source: RSC Adv. 2019 Nov 13;9(63):36492–507. doi: 10.1039/c9ra07327b (PMC9075174; doi:10.1039/c9ra07327b)
Supplement: RA-009-C9RA07327B-s3903 [file RA-009-C9RA07327B-s3903.xyz]

  110
jmolscript: load "" {1 1 1} spacegroup "x,y,z" unitcell [{     12.371000     0.000000     0.000000 }, {      0.000000    12.371000     0.000000 }, {      0.000000     0.000000    24.068900 }]
Cu    11.042355     6.185500     0.000000     0.846490
Cu     1.328645     6.185500     0.000000     0.846491
Cu     6.185500    11.042355    12.034450     0.820700
Cu     6.185500     1.328645    12.034450     0.820697
Si     0.000000     0.000000    18.051675     0.663710
Si     0.000000     0.000000     6.017225     0.663710
H     10.359475    10.762770    19.373058     0.102253
H     10.399063     9.074129    21.004929     0.113314
H      2.011525     1.608230    19.373058     0.102255
H      1.971937     3.296872    21.004929     0.113317
H      1.608230    10.359475     7.338608     0.102495
H      3.296872    10.399063     8.970479     0.113796
H     10.762770     2.011525     7.338608     0.102495
H      9.074129     1.971937     8.970479     0.113799
H      2.011525    10.762770     4.695842     0.102256
H      1.971937     9.074129     3.063971     0.113317
H     10.359475     1.608230     4.695842     0.102253
H     10.399063     3.296872     3.063971     0.113314
H     10.762770    10.359475    16.730292     0.102494
H      9.074129    10.399063    15.098421     0.113798
H      1.608230     2.011525    16.730292     0.102494
H      3.296872     1.971937    15.098421     0.113795
H      2.011525     1.608230     4.695842     0.102255
H      1.971937     3.296872     3.063971     0.113318
H     10.359475    10.762770     4.695842     0.102253
H     10.399063     9.074129     3.063971     0.113315
H     10.762770     2.011525    16.730292     0.102494
H      9.074129     1.971937    15.098421     0.113798
H      1.608230    10.359475    16.730292     0.102494
H      3.296872    10.399063    15.098421     0.113795
H     10.359475     1.608230    19.373058     0.102253
H     10.399063     3.296872    21.004929     0.113314
H      2.011525    10.762770    19.373058     0.102255
H      1.971937     9.074129    21.004929     0.113317
H      1.608230     2.011525     7.338608     0.102495
H      3.296872     1.971937     8.970479     0.113797
H     10.762770    10.359475     7.338608     0.102495
H      9.074129    10.399063     8.970479     0.113799
C     11.188332    10.431227    19.695581    -0.083701
C     11.218023     9.437836    20.687220    -0.098590
C      1.182668     1.939773    19.695581    -0.083701
C      1.152977     2.933164    20.687220    -0.098591
C      1.939773    11.188332     7.661131    -0.083254
C      2.933164    11.218023     8.652770    -0.099289
C     10.431227     1.182668     7.661131    -0.083253
C      9.437836     1.152977     8.652770    -0.099290
C      1.182668    10.431227     4.373319    -0.083702
C      1.152977     9.437836     3.381680    -0.098593
C     11.188332     1.939773     4.373319    -0.083702
C     11.218023     2.933164     3.381680    -0.098592
C     10.431227    11.188332    16.407769    -0.083253
C      9.437836    11.218023    15.416130    -0.099288
C      1.939773     1.182668    16.407769    -0.083253
C      2.933164     1.152977    15.416130    -0.099287
C      1.182668     1.939773     4.373319    -0.083702
C      1.152977     2.933164     3.381680    -0.098594
C     11.188332    10.431227     4.373319    -0.083702
C     11.218023     9.437836     3.381680    -0.098593
C     10.431227     1.182668    16.407769    -0.083252
C      9.437836     1.152977    15.416130    -0.099289
C      1.939773    11.188332    16.407769    -0.083253
C      2.933164    11.218023    15.416130    -0.099288
C     11.188332     1.939773    19.695581    -0.083701
C     11.218023     2.933164    20.687220    -0.098591
C      1.182668    10.431227    19.695581    -0.083701
C      1.152977     9.437836    20.687220    -0.098592
C      1.939773     1.182668     7.661131    -0.083254
C      2.933164     1.152977     8.652770    -0.099290
C     10.431227    11.188332     7.661131    -0.083253
C      9.437836    11.218023     8.652770    -0.099290
C      0.000000    10.918645    19.199762    -0.200872
C      0.000000     8.991243    21.195073    -0.001522
C      0.000000     7.940945    22.307057     0.594108
C      0.000000     1.452355    19.199762    -0.200872
C      0.000000     3.379757    21.195073    -0.001522
C      0.000000     4.430055    22.307057     0.594108
C      1.452355     0.000000     7.165312    -0.200717
C      3.379757     0.000000     9.160623     0.002384
C      4.430055     0.000000    10.272607     0.591137
C     10.918645     0.000000     7.165312    -0.200717
C      8.991243     0.000000     9.160623     0.002384
C      7.940945     0.000000    10.272607     0.591138
C      0.000000    10.918645     4.869138    -0.200871
C      0.000000     8.991243     2.873827    -0.001523
C      0.000000     7.940945     1.761843     0.594109
C      0.000000     1.452355     4.869138    -0.200871
C      0.000000     3.379757     2.873827    -0.001523
C      0.000000     4.430055     1.761843     0.594109
C     10.918645     0.000000    16.903588    -0.200718
C      8.991243     0.000000    14.908277     0.002385
C      7.940945     0.000000    13.796293     0.591137
C      1.452355     0.000000    16.903588    -0.200718
C      3.379757     0.000000    14.908277     0.002384
C      4.430055     0.000000    13.796293     0.591137
O     11.247713     7.573526    22.701064    -0.523827
O      1.123287     4.797474    22.701064    -0.523823
O      4.797474    11.247713    10.666614    -0.518184
O      7.573526     1.123287    10.666614    -0.518185
O      1.123287     7.573526     1.367836    -0.523823
O     11.247713     4.797474     1.367836    -0.523827
O      7.573526    11.247713    13.402286    -0.518185
O      4.797474     1.123287    13.402286    -0.518185
O      1.123287     4.797474     1.367836    -0.523823
O     11.247713     7.573526     1.367836    -0.523827
O      7.573526     1.123287    13.402286    -0.518185
O      4.797474    11.247713    13.402286    -0.518184
O     11.247713     4.797474    22.701064    -0.523827
O      1.123287     7.573526    22.701064    -0.523823
O      4.797474     1.123287    10.666614    -0.518185
O      7.573526    11.247713    10.666614    -0.518184

The following XYZ coordinates are in angstroms. Other properties are in atomic units.
The sperically averaged electron density of each atom fit to a function of the form exp(a - br)
eigen_1, eigen_2 and eigen_3 are the three eigenvalues of traceless quadrupole moment tensor
  atom number  atomic symbol              X              Y              Z     net charge C6 coefficient C8 coefficient C10 coefficient fluctuating dipole atomic polarizability isotropic forcefield polarizability              a              b squared Pearson coefficient          <r^3>          <r^4>         wp_QDO          m_QDO          q_QDO       dipole_x       dipole_y       dipole_z         dipole            Qxy            Qxz            Qyz     Q(x^2-y^2)  Q(3z^2 - R^2)        eigen_1        eigen_2        eigen_3 static polarizability      alpha(xx)      alpha(xy)      alpha(xz)      alpha(yy)      alpha(yz)      alpha(zz) atomic spin moment
            1             Cu      11.042355       6.185500       0.000000       0.846490      50.682184 0.75674113E+03  0.19160916E+05                                11.986089                            9.520857       1.026696       2.260296                    0.996231      40.041884      96.807129       0.538519       0.449196      -1.113672      -0.151700      -0.000000      -0.000000       0.151700       0.000000       0.000000       0.000000      -0.170636       0.155266      -0.111196       0.051755       0.059440             15.817783       7.494115       0.000000      -0.000001      20.221000       0.000000      19.738234          -0.620863
            2             Cu       1.328645       6.185500       0.000000       0.846491      50.681174 0.75672938E+03  0.19160531E+05                                11.985881                            9.520752       1.026659       2.260285                    0.996231      40.041861      96.806634       0.538525       0.449193      -1.113674       0.151699      -0.000000      -0.000000       0.151699      -0.000000       0.000000      -0.000000      -0.170532       0.155161      -0.111126       0.051720       0.059406             15.817421       7.494018      -0.000000       0.000000      20.220497      -0.000000      19.737747           0.620944
            3             Cu       6.185500      11.042355      12.034450       0.820700      52.712310 0.79323296E+03  0.20346049E+05                                12.350660                            9.794784       0.944610       2.229301                    0.995977      40.591964      99.142927       0.526510       0.453545      -1.109722      -0.000000      -0.147415       0.000000       0.147415      -0.000000      -0.000000       0.000000       0.171188       0.155075      -0.111440       0.051692       0.059748             16.325030      20.883380      -0.000005      -0.000000       7.714821       0.000001      20.376890          -0.000375
            4             Cu       6.185500       1.328645      12.034450       0.820697      52.712271 0.79323303E+03  0.20346048E+05                                12.350640                            9.794774       0.944608       2.229300                    0.995977      40.592029      99.143026       0.526511       0.453544      -1.109722       0.000000       0.147416       0.000000       0.147416       0.000000       0.000000      -0.000000       0.171168       0.155055      -0.111427       0.051685       0.059741             16.324995      20.883331       0.000005       0.000000       7.714811      -0.000001      20.376843           0.000389
            5             Si       0.000000       0.000000      18.051675       0.663710     131.824997 0.22819985E+04  0.79066843E+05                                20.684700                           14.922305       0.184573       1.828616                    0.997273      53.821278     172.154290       0.483103       0.365921      -1.128889      -0.000000      -0.000000       0.000055       0.000055       0.000000      -0.000000       0.000000       0.000713      -0.089815      -0.029938       0.014612       0.015326             28.917457      22.831917       0.000000      -0.000063      22.831969       0.000000      41.088483           0.000000
            6             Si       0.000000       0.000000       6.017225       0.663710     131.825087 0.22819979E+04  0.79066815E+05                                20.684714                           14.922302       0.184573       1.828616                    0.997273      53.821254     172.154192       0.483103       0.365921      -1.128889      -0.000000       0.000000      -0.000055       0.000055      -0.000000       0.000000       0.000000       0.000713      -0.089814      -0.029938       0.014612       0.015326             28.917488      22.831936      -0.000000       0.000067      22.831992       0.000001      41.088537           0.000000
            7              H      10.359475      10.762770      19.373058       0.102253       1.347096 0.10054208E+02  0.10273680E+03                                 1.896412                            1.765393      -1.021461       2.381612                    0.997667       3.472627       9.379592       0.515658       1.162429      -0.738696      -0.036416       0.012869      -0.010020       0.039902      -0.001174      -0.000681      -0.010728       0.023814      -0.035319      -0.020045       0.002193       0.017852              1.973162       2.255913      -0.349100       0.403817       1.779814      -0.329446       1.883759           0.000084
            8              H      10.399063       9.074129      21.004929       0.113314       1.228346 0.90519764E+01  0.89552016E+02                                 1.739919                            1.641358      -0.984237       2.403949                    0.998316       3.287806       8.565816       0.554727       1.116078      -0.750807      -0.035303      -0.016228       0.012640       0.040858       0.003259      -0.000373      -0.008000       0.025805      -0.028977      -0.017011      -0.001198       0.018209              1.775790       2.014249       0.287055      -0.238725       1.673761      -0.299145       1.639361          -0.000238
            9              H       2.011525       1.608230      19.373058       0.102255       1.347072 0.10053962E+02  0.10273339E+03                                 1.896366                            1.765353      -1.021463       2.381611                    0.997667       3.472600       9.379401       0.515673       1.162404      -0.738701       0.036416      -0.012869      -0.010020       0.039901      -0.001174       0.000681       0.010728       0.023814      -0.035319      -0.020045       0.002193       0.017852              1.973112       2.255856      -0.349087      -0.403801       1.779769       0.329431       1.883711          -0.000089
           10              H       1.971937       3.296872      21.004929       0.113317       1.228297 0.90514940E+01  0.89545644E+02                                 1.739832                            1.641282      -0.984245       2.403943                    0.998316       3.287764       8.565503       0.554759       1.116033      -0.750818       0.035302       0.016228       0.012640       0.040858       0.003258       0.000374       0.007999       0.025806      -0.028978      -0.017011      -0.001199       0.018210              1.775699       2.014141       0.287033       0.238706       1.673676       0.299119       1.639278           0.000232
           11              H       1.608230      10.359475       7.338608       0.102495       1.345370 0.10037824E+02  0.10252515E+03                                 1.894664                            1.763855      -1.020974       2.382048                    0.997675       3.469893       9.369465       0.515938       1.162298      -0.738734      -0.012882      -0.036441      -0.010049       0.039936       0.001188       0.010730      -0.000681      -0.023815      -0.035302      -0.020045       0.002194       0.017851              1.971306       1.778226       0.348695       0.328995       2.253686       0.403306       1.882007           0.000006
           12              H       3.296872      10.399063       8.970479       0.113796       1.227346 0.90428962E+01  0.89440407E+02                                 1.739066                            1.640608      -0.987082       2.402903                    0.998310       3.285832       8.559839       0.554813       1.116178      -0.750785       0.016187      -0.035443       0.012593       0.040949      -0.003296       0.007821      -0.000423      -0.025909      -0.029194      -0.016879      -0.001429       0.018308              1.774885       1.672939      -0.286784       0.298905       2.013166      -0.238492       1.638550           0.000009
           13              H      10.762770       2.011525       7.338608       0.102495       1.345372 0.10037841E+02  0.10252540E+03                                 1.894667                            1.763858      -1.020973       2.382048                    0.997675       3.469895       9.369480       0.515937       1.162300      -0.738733       0.012882       0.036441      -0.010049       0.039936       0.001188      -0.010730       0.000681      -0.023815      -0.035302      -0.020045       0.002194       0.017851              1.971311       1.778229       0.348697      -0.328995       2.253691      -0.403307       1.882011           0.000002
           14              H       9.074129       1.971937       8.970479       0.113799       1.227325 0.90426910E+01  0.89437746E+02                                 1.739033                            1.640579      -0.987078       2.402905                    0.998310       3.285812       8.559718       0.554824       1.116163      -0.750788      -0.016187       0.035443       0.012593       0.040949      -0.003296      -0.007821       0.000424      -0.025910      -0.029195      -0.016879      -0.001430       0.018308              1.774850       1.672906      -0.286774      -0.298895       2.013124       0.238485       1.638519           0.000007
           15              H       2.011525      10.762770       4.695842       0.102256       1.347051 0.10053754E+02  0.10273053E+03                                 1.896327                            1.765320      -1.021464       2.381610                    0.997667       3.472578       9.379245       0.515686       1.162384      -0.738706       0.036416       0.012869       0.010020       0.039901       0.001174      -0.000681       0.010728       0.023815      -0.035320      -0.020045       0.002192       0.017853              1.973070       2.255805       0.349075       0.403788       1.779733       0.329420       1.883672          -0.000087
           16              H       1.971937       9.074129       3.063971       0.113317       1.228290 0.90514273E+01  0.89544769E+02                                 1.739821                            1.641272      -0.984245       2.403943                    0.998316       3.287758       8.565461       0.554764       1.116028      -0.750820       0.035302      -0.016228      -0.012640       0.040858      -0.003258      -0.000374       0.007999       0.025806      -0.028978      -0.017011      -0.001199       0.018210              1.775687       2.014128      -0.287029      -0.238703       1.673664       0.299115       1.639268           0.000234
           17              H      10.359475       1.608230       4.695842       0.102253       1.347075 0.10053998E+02  0.10273391E+03                                 1.896373                            1.765361      -1.021462       2.381612                    0.997667       3.472605       9.379438       0.515670       1.162410      -0.738700      -0.036416      -0.012869       0.010020       0.039902       0.001174       0.000681      -0.010728       0.023815      -0.035320      -0.020045       0.002193       0.017853              1.973120       2.255862       0.349088      -0.403803       1.779778      -0.329435       1.883720           0.000084
           18              H      10.399063       3.296872       3.063971       0.113314       1.228341 0.90519257E+01  0.89551347E+02                                 1.739910                            1.641351      -0.984236       2.403949                    0.998316       3.287801       8.565782       0.554730       1.116074      -0.750808      -0.035303       0.016228      -0.012640       0.040858      -0.003259       0.000374      -0.008000       0.025805      -0.028977      -0.017011      -0.001198       0.018209              1.775781       2.014238      -0.287053       0.238722       1.673753      -0.299143       1.639353          -0.000238
           19              H      10.762770      10.359475      16.730292       0.102494       1.345390 0.10038018E+02  0.10252784E+03                                 1.894701                            1.763887      -1.020972       2.382049                    0.997675       3.469913       9.369615       0.515926       1.162318      -0.738729       0.012882      -0.036441       0.010049       0.039936      -0.001188       0.010730       0.000681      -0.023814      -0.035301      -0.020045       0.002194       0.017851              1.971348       1.778261      -0.348707       0.329006       2.253736      -0.403319       1.882046           0.000003
           20              H       9.074129      10.399063      15.098421       0.113798       1.227337 0.90428104E+01  0.89439319E+02                                 1.739054                            1.640598      -0.987078       2.402905                    0.998310       3.285822       8.559793       0.554816       1.116174      -0.750786      -0.016187      -0.035443      -0.012593       0.040949       0.003296       0.007821       0.000424      -0.025909      -0.029195      -0.016879      -0.001429       0.018308              1.774872       1.672927       0.286780       0.298902       2.013151       0.238490       1.638539           0.000007
           21              H       1.608230       2.011525      16.730292       0.102494       1.345393 0.10038048E+02  0.10252824E+03                                 1.894705                            1.763890      -1.020973       2.382048                    0.997675       3.469917       9.369631       0.515925       1.162318      -0.738729      -0.012882       0.036441       0.010049       0.039936      -0.001188      -0.010730      -0.000681      -0.023814      -0.035301      -0.020045       0.002194       0.017851              1.971351       1.778265      -0.348708      -0.329007       2.253740       0.403320       1.882049           0.000003
           22              H       3.296872       1.971937      15.098421       0.113795       1.227360 0.90430265E+01  0.89442108E+02                                 1.739088                            1.640627      -0.987084       2.402902                    0.998310       3.285844       8.559918       0.554805       1.116188      -0.750783       0.016187       0.035443      -0.012593       0.040949       0.003296      -0.007821      -0.000423      -0.025909      -0.029194      -0.016879      -0.001429       0.018308              1.774908       1.672960       0.286790      -0.298912       2.013193      -0.238497       1.638570           0.000006
           23              H       2.011525       1.608230       4.695842       0.102255       1.347051 0.10053754E+02  0.10273052E+03                                 1.896327                            1.765320      -1.021464       2.381610                    0.997667       3.472578       9.379244       0.515686       1.162384      -0.738706       0.036416      -0.012869       0.010020       0.039901      -0.001174      -0.000681      -0.010728       0.023815      -0.035320      -0.020045       0.002192       0.017853              1.973070       2.255805      -0.349075       0.403788       1.779733      -0.329420       1.883672          -0.000088
           24              H       1.971937       3.296872       3.063971       0.113318       1.228288 0.90514102E+01  0.89544549E+02                                 1.739818                            1.641269      -0.984244       2.403944                    0.998316       3.287756       8.565451       0.554764       1.116027      -0.750820       0.035302       0.016228      -0.012640       0.040858       0.003258      -0.000374      -0.007999       0.025806      -0.028978      -0.017011      -0.001199       0.018210              1.775684       2.014124       0.287029      -0.238702       1.673662      -0.299114       1.639265           0.000233
           25              H      10.359475      10.762770       4.695842       0.102253       1.347076 0.10054009E+02  0.10273405E+03                                 1.896374                            1.765361      -1.021462       2.381612                    0.997667       3.472607       9.379444       0.515670       1.162410      -0.738700      -0.036416       0.012869       0.010020       0.039902      -0.001174       0.000681       0.010728       0.023815      -0.035320      -0.020045       0.002193       0.017853              1.973121       2.255864      -0.349089      -0.403804       1.779779       0.329435       1.883721           0.000085
           26              H      10.399063       9.074129       3.063971       0.113315       1.228340 0.90519209E+01  0.89551298E+02                                 1.739910                            1.641351      -0.984236       2.403950                    0.998316       3.287800       8.565782       0.554730       1.116075      -0.750808      -0.035303      -0.016228      -0.012640       0.040858       0.003259       0.000373       0.008000       0.025805      -0.028977      -0.017011      -0.001198       0.018209              1.775781       2.014238       0.287053       0.238723       1.673752       0.299143       1.639353          -0.000237
           27              H      10.762770       2.011525      16.730292       0.102494       1.345391 0.10038029E+02  0.10252799E+03                                 1.894703                            1.763889      -1.020972       2.382049                    0.997675       3.469914       9.369622       0.515925       1.162319      -0.738729       0.012882       0.036441       0.010049       0.039936       0.001188       0.010730      -0.000681      -0.023814      -0.035301      -0.020045       0.002194       0.017851              1.971350       1.778263       0.348707       0.329006       2.253739       0.403320       1.882048           0.000001
           28              H       9.074129       1.971937      15.098421       0.113798       1.227336 0.90427999E+01  0.89439181E+02                                 1.739052                            1.640596      -0.987078       2.402905                    0.998310       3.285821       8.559786       0.554817       1.116173      -0.750786      -0.016187       0.035443      -0.012593       0.040949      -0.003296       0.007821      -0.000424      -0.025910      -0.029195      -0.016879      -0.001429       0.018308              1.774870       1.672925      -0.286780       0.298901       2.013148      -0.238490       1.638537           0.000006
           29              H       1.608230      10.359475      16.730292       0.102494       1.345391 0.10038034E+02  0.10252805E+03                                 1.894703                            1.763889      -1.020973       2.382048                    0.997675       3.469915       9.369622       0.515926       1.162318      -0.738729      -0.012882      -0.036441       0.010049       0.039936       0.001188      -0.010730       0.000681      -0.023814      -0.035301      -0.020045       0.002194       0.017851              1.971349       1.778263       0.348707      -0.329007       2.253737      -0.403320       1.882047           0.000005
           30              H       3.296872      10.399063      15.098421       0.113795       1.227359 0.90430230E+01  0.89442072E+02                                 1.739088                            1.640628      -0.987082       2.402903                    0.998310       3.285843       8.559918       0.554805       1.116189      -0.750782       0.016187      -0.035443      -0.012593       0.040949      -0.003296      -0.007821       0.000423      -0.025909      -0.029194      -0.016879      -0.001429       0.018308              1.774908       1.672960      -0.286790      -0.298912       2.013194       0.238497       1.638570           0.000008
           31              H      10.359475       1.608230      19.373058       0.102253       1.347095 0.10054195E+02  0.10273662E+03                                 1.896409                            1.765391      -1.021461       2.381612                    0.997667       3.472626       9.379584       0.515658       1.162428      -0.738696      -0.036416      -0.012869      -0.010020       0.039902       0.001174      -0.000681       0.010728       0.023814      -0.035319      -0.020045       0.002193       0.017852              1.973160       2.255910       0.349099       0.403816       1.779811       0.329445       1.883757           0.000083
           32              H      10.399063       3.296872      21.004929       0.113314       1.228344 0.90519536E+01  0.89551725E+02                                 1.739916                            1.641356      -0.984235       2.403950                    0.998316       3.287803       8.565802       0.554728       1.116078      -0.750808      -0.035303       0.016228       0.012640       0.040858      -0.003259      -0.000373       0.008000       0.025805      -0.028977      -0.017011      -0.001198       0.018209              1.775787       2.014244      -0.287055      -0.238724       1.673759       0.299145       1.639358          -0.000239
           33              H       2.011525      10.762770      19.373058       0.102255       1.347073 0.10053975E+02  0.10273357E+03                                 1.896368                            1.765355      -1.021463       2.381611                    0.997667       3.472601       9.379409       0.515672       1.162405      -0.738701       0.036416       0.012869      -0.010020       0.039901       0.001174       0.000681      -0.010728       0.023814      -0.035319      -0.020045       0.002193       0.017852              1.973115       2.255859       0.349087      -0.403802       1.779771      -0.329432       1.883714          -0.000088
           34              H       1.971937       9.074129      21.004929       0.113317       1.228297 0.90514962E+01  0.89545682E+02                                 1.739833                            1.641283      -0.984244       2.403944                    0.998316       3.287764       8.565507       0.554759       1.116035      -0.750818       0.035302      -0.016228       0.012640       0.040858      -0.003258       0.000374      -0.007999       0.025806      -0.028978      -0.017011      -0.001199       0.018210              1.775700       2.014143      -0.287033       0.238706       1.673677      -0.299119       1.639280           0.000233
           35              H       1.608230       2.011525       7.338608       0.102495       1.345372 0.10037843E+02  0.10252542E+03                                 1.894667                            1.763858      -1.020974       2.382048                    0.997675       3.469895       9.369477       0.515937       1.162299      -0.738733      -0.012882       0.036441      -0.010049       0.039936      -0.001188       0.010730       0.000681      -0.023815      -0.035302      -0.020045       0.002194       0.017851              1.971310       1.778229      -0.348696       0.328996       2.253690      -0.403307       1.882011           0.000004
           36              H       3.296872       1.971937       8.970479       0.113797       1.227346 0.90428911E+01  0.89440340E+02                                 1.739065                            1.640607      -0.987082       2.402903                    0.998310       3.285832       8.559837       0.554813       1.116177      -0.750785       0.016187       0.035443       0.012593       0.040949       0.003296       0.007821       0.000423      -0.025909      -0.029195      -0.016879      -0.001429       0.018308              1.774883       1.672938       0.286783       0.298905       2.013164       0.238492       1.638548           0.000007
           37              H      10.762770      10.359475       7.338608       0.102495       1.345370 0.10037827E+02  0.10252520E+03                                 1.894665                            1.763856      -1.020973       2.382048                    0.997675       3.469893       9.369469       0.515938       1.162299      -0.738734       0.012882      -0.036441      -0.010049       0.039936      -0.001188      -0.010730      -0.000681      -0.023815      -0.035302      -0.020045       0.002194       0.017851              1.971308       1.778227      -0.348696      -0.328995       2.253688       0.403307       1.882009           0.000004
           38              H       9.074129      10.399063       8.970479       0.113799       1.227323 0.90426769E+01  0.89437574E+02                                 1.739031                            1.640578      -0.987077       2.402906                    0.998310       3.285810       8.559712       0.554824       1.116164      -0.750788      -0.016187      -0.035443       0.012593       0.040949       0.003296      -0.007821      -0.000424      -0.025910      -0.029195      -0.016879      -0.001429       0.018308              1.774848       1.672905       0.286774      -0.298895       2.013122      -0.238485       1.638518           0.000009
           39              C      11.188332      10.431227      19.695581      -0.083701      33.588118 0.41227030E+03  0.95888930E+04                                 9.089513                            6.781368       0.082451       2.000828                    0.999676      29.092144      83.877812       0.629558       0.418296      -1.060319       0.033027      -0.006277       0.020966       0.039620      -0.009997       0.014679       0.008992       0.041489      -0.067368      -0.031937      -0.005004       0.036941             11.223790       9.473155      -0.105529       0.371058      12.000149      -7.159703      12.198065           0.000602
           40              C      11.218023       9.437836      20.687220      -0.098590      33.297109 0.39716115E+03  0.91257254E+04                                 9.015053                            6.635523       0.079410       2.001818                    0.999678      28.591610      81.178854       0.641196       0.415733      -1.064966       0.023627       0.017428      -0.014565       0.032774       0.022507      -0.023172       0.010075       0.022798      -0.032325      -0.037770       0.001795       0.035975             11.225205       8.993257      -0.795983       1.035101      12.361520      -7.565622      12.320839           0.000823
           41              C       1.182668       1.939773      19.695581      -0.083701      33.588069 0.41227053E+03  0.95888920E+04                                 9.089479                            6.781358       0.082446       2.000825                    0.999676      29.092132      83.877525       0.629561       0.418295      -1.060320      -0.033027       0.006278       0.020965       0.039620      -0.009997      -0.014679      -0.008992       0.041490      -0.067367      -0.031937      -0.005004       0.036941             11.223726       9.473129      -0.105539      -0.371070      12.000065       7.159633      12.197985          -0.000606
           42              C       1.152977       2.933164      20.687220      -0.098591      33.297073 0.39716176E+03  0.91257311E+04                                 9.015014                            6.635512       0.079406       2.001815                    0.999678      28.591599      81.178445       0.641199       0.415731      -1.064968      -0.023628      -0.017428      -0.014566       0.032775       0.022506       0.023173      -0.010076       0.022799      -0.032325      -0.037771       0.001796       0.035975             11.225134       8.993212      -0.796014      -1.035131      12.361434       7.565550      12.320757          -0.000830
           43              C       1.939773      11.188332       7.661131      -0.083254      33.565195 0.41192585E+03  0.95785221E+04                                 9.085138                            6.778275       0.082831       2.001141                    0.999676      29.075888      83.810396       0.629761       0.418264      -1.060379       0.006473       0.032868       0.021090       0.039585       0.009892      -0.008889       0.014518      -0.041301      -0.066880      -0.031652      -0.005042       0.036693             11.219330      11.996606       0.105685       7.157704       9.467829       0.370919      12.193554           0.000003
           44              C       2.933164      11.218023       8.652770      -0.099289      33.300049 0.39718287E+03  0.91259942E+04                                 9.014601                            6.634839       0.080564       2.002186                    0.999679      28.591806      81.168062       0.641379       0.415625      -1.065077      -0.017898       0.023187      -0.015040       0.032927      -0.022521      -0.011033      -0.023271      -0.022888      -0.032741      -0.038570       0.002703       0.035867             11.226534      12.364759       0.797349       7.568467       8.992099       1.036246      12.322745           0.000007
           45              C      10.431227       1.182668       7.661131      -0.083253      33.565156 0.41192547E+03  0.95785112E+04                                 9.085130                            6.778272       0.082831       2.001141                    0.999676      29.075875      83.810360       0.629761       0.418264      -1.060378      -0.006474      -0.032868       0.021090       0.039585       0.009892       0.008889      -0.014518      -0.041300      -0.066879      -0.031651      -0.005042       0.036693             11.219316      11.996578       0.105696      -7.157686       9.467829      -0.370930      12.193540           0.000006
           46              C       9.437836       1.152977       8.652770      -0.099290      33.300088 0.39718379E+03  0.91260184E+04                                 9.014606                            6.634847       0.080564       2.002185                    0.999679      28.591820      81.168054       0.641379       0.415625      -1.065077       0.017898      -0.023187      -0.015041       0.032928      -0.022521       0.011033       0.023271      -0.022889      -0.032741      -0.038571       0.002703       0.035868             11.226540      12.364767       0.797371      -7.568474       8.992090      -1.036265      12.322762           0.000007
           47              C       1.182668      10.431227       4.373319      -0.083702      33.588077 0.41227106E+03  0.95889034E+04                                 9.089473                            6.781362       0.082442       2.000823                    0.999676      29.092125      83.877389       0.629561       0.418295      -1.060321      -0.033027      -0.006278      -0.020965       0.039620       0.009997       0.014679      -0.008993       0.041491      -0.067368      -0.031937      -0.005004       0.036941             11.223716       9.473105       0.105525       0.371055      12.000059       7.159627      12.197984          -0.000603
           48              C       1.152977       9.437836       3.381680      -0.098593      33.297056 0.39716184E+03  0.91257319E+04                                 9.015004                            6.635510       0.079403       2.001813                    0.999678      28.591607      81.178418       0.641200       0.415731      -1.064969      -0.023628       0.017429       0.014566       0.032775      -0.022506      -0.023173      -0.010076       0.022799      -0.032326      -0.037771       0.001796       0.035975             11.225117       8.993202       0.796012       1.035127      12.361409       7.565530      12.320738          -0.000827
           49              C      11.188332       1.939773       4.373319      -0.083702      33.588133 0.41227085E+03  0.95889058E+04                                 9.089511                            6.781373       0.082448       2.000826                    0.999676      29.092137      83.877697       0.629558       0.418296      -1.060319       0.033027       0.006277      -0.020966       0.039620       0.009997      -0.014679       0.008992       0.041490      -0.067368      -0.031937      -0.005004       0.036941             11.223786       9.473133       0.105514      -0.371043      12.000153      -7.159704      12.198071           0.000602
           50              C      11.218023       2.933164       3.381680      -0.098592      33.297128 0.39716166E+03  0.91257390E+04                                 9.015052                            6.635526       0.079407       2.001816                    0.999678      28.591624      81.178868       0.641196       0.415733      -1.064966       0.023628      -0.017429       0.014565       0.032775      -0.022507       0.023173       0.010075       0.022798      -0.032325      -0.037771       0.001795       0.035975             11.225201       8.993250       0.795977      -1.035097      12.361516      -7.565616      12.320836           0.000822
           51              C      10.431227      11.188332      16.407769      -0.083253      33.565150 0.41192502E+03  0.95785016E+04                                 9.085135                            6.778269       0.082836       2.001143                    0.999676      29.075880      83.810471       0.629761       0.418264      -1.060378      -0.006474       0.032868      -0.021089       0.039585      -0.009892      -0.008889      -0.014518      -0.041300      -0.066879      -0.031651      -0.005042       0.036693             11.219325      11.996584      -0.105705       7.157692       9.467849      -0.370940      12.193541           0.000009
           52              C       9.437836      11.218023      15.416130      -0.099288      33.300054 0.39718296E+03  0.91259964E+04                                 9.014605                            6.634842       0.080568       2.002187                    0.999679      28.591796      81.168031       0.641379       0.415625      -1.065076       0.017898       0.023187       0.015041       0.032927       0.022521      -0.011033       0.023271      -0.022888      -0.032740      -0.038570       0.002703       0.035867             11.226543      12.364771      -0.797366       7.568479       8.992098      -1.036260      12.322759           0.000010
           53              C       1.939773       1.182668      16.407769      -0.083253      33.565185 0.41192526E+03  0.95785089E+04                                 9.085143                            6.778271       0.082835       2.001143                    0.999676      29.075894      83.810533       0.629761       0.418264      -1.060378       0.006473      -0.032868      -0.021090       0.039585      -0.009892       0.008889       0.014518      -0.041300      -0.066879      -0.031651      -0.005042       0.036693             11.219340      11.996611      -0.105699      -7.157710       9.467854       0.370933      12.193555          -0.000001
           54              C       2.933164       1.152977      15.416130      -0.099287      33.300048 0.39718246E+03  0.91259845E+04                                 9.014607                            6.634837       0.080568       2.002187                    0.999679      28.591800      81.168109       0.641379       0.415625      -1.065076      -0.017898      -0.023187       0.015040       0.032927       0.022521       0.011033      -0.023270      -0.022888      -0.032741      -0.038570       0.002703       0.035867             11.226546      12.364772      -0.797349      -7.568479       8.992114       1.036246      12.322753           0.000002
           55              C       1.182668       1.939773       4.373319      -0.083702      33.588071 0.41227094E+03  0.95889000E+04                                 9.089472                            6.781361       0.082442       2.000823                    0.999676      29.092121      83.877376       0.629561       0.418295      -1.060321      -0.033027       0.006278      -0.020965       0.039620      -0.009997       0.014679       0.008993       0.041491      -0.067368      -0.031937      -0.005004       0.036941             11.223715       9.473105      -0.105526       0.371057      12.000058      -7.159626      12.197982          -0.000605
           56              C       1.152977       2.933164       3.381680      -0.098594      33.297087 0.39716226E+03  0.91257441E+04                                 9.015010                            6.635515       0.079402       2.001813                    0.999678      28.591615      81.178449       0.641200       0.415731      -1.064969      -0.023628      -0.017429       0.014566       0.032775       0.022506      -0.023173       0.010076       0.022799      -0.032326      -0.037771       0.001796       0.035975             11.225126       8.993205      -0.796013       1.035130      12.361423      -7.565539      12.320750          -0.000829
           57              C      11.188332      10.431227       4.373319      -0.083702      33.588125 0.41227073E+03  0.95889021E+04                                 9.089510                            6.781372       0.082448       2.000826                    0.999676      29.092134      83.877683       0.629558       0.418296      -1.060319       0.033027      -0.006277      -0.020966       0.039620      -0.009997      -0.014679      -0.008992       0.041490      -0.067368      -0.031937      -0.005004       0.036941             11.223783       9.473132      -0.105514      -0.371043      12.000150       7.159702      12.198068           0.000603
           58              C      11.218023       9.437836       3.381680      -0.098593      33.297132 0.39716173E+03  0.91257413E+04                                 9.015054                            6.635527       0.079407       2.001816                    0.999678      28.591631      81.178899       0.641196       0.415733      -1.064966       0.023628       0.017429       0.014565       0.032774       0.022507       0.023173      -0.010075       0.022798      -0.032325      -0.037771       0.001795       0.035975             11.225203       8.993254      -0.795980      -1.035098      12.361516       7.565617      12.320838           0.000824
           59              C      10.431227       1.182668      16.407769      -0.083252      33.565147 0.41192496E+03  0.95785001E+04                                 9.085135                            6.778268       0.082836       2.001143                    0.999676      29.075880      83.810477       0.629761       0.418264      -1.060378      -0.006474      -0.032868      -0.021089       0.039585       0.009892      -0.008889       0.014518      -0.041300      -0.066879      -0.031651      -0.005042       0.036693             11.219325      11.996583       0.105707       7.157691       9.467850       0.370942      12.193540           0.000005
           60              C       9.437836       1.152977      15.416130      -0.099289      33.300083 0.39718336E+03  0.91260082E+04                                 9.014612                            6.634846       0.080567       2.002186                    0.999679      28.591810      81.168087       0.641378       0.415625      -1.065076       0.017898      -0.023187       0.015041       0.032927      -0.022521      -0.011033      -0.023271      -0.022888      -0.032741      -0.038571       0.002703       0.035867             11.226551      12.364781       0.797370       7.568485       8.992104       1.036264      12.322769           0.000006
           61              C       1.939773      11.188332      16.407769      -0.083253      33.565181 0.41192523E+03  0.95785077E+04                                 9.085142                            6.778270       0.082836       2.001143                    0.999676      29.075891      83.810513       0.629761       0.418264      -1.060378       0.006473       0.032868      -0.021090       0.039585       0.009892       0.008889      -0.014518      -0.041300      -0.066879      -0.031651      -0.005042       0.036693             11.219338      11.996610       0.105698      -7.157709       9.467852      -0.370932      12.193554           0.000002
           62              C       2.933164      11.218023      15.416130      -0.099288      33.300040 0.39718234E+03  0.91259812E+04                                 9.014606                            6.634836       0.080568       2.002187                    0.999679      28.591794      81.168092       0.641379       0.415625      -1.065076      -0.017898       0.023187       0.015040       0.032927      -0.022521       0.011033       0.023270      -0.022888      -0.032740      -0.038570       0.002703       0.035867             11.226546      12.364772       0.797348      -7.568479       8.992113      -1.036245      12.322752           0.000006
           63              C      11.188332       1.939773      19.695581      -0.083701      33.588116 0.41227026E+03  0.95888919E+04                                 9.089513                            6.781368       0.082451       2.000828                    0.999676      29.092141      83.877802       0.629558       0.418296      -1.060319       0.033027       0.006278       0.020966       0.039620       0.009997       0.014679      -0.008992       0.041489      -0.067368      -0.031937      -0.005004       0.036941             11.223790       9.473154       0.105529       0.371058      12.000150       7.159703      12.198066           0.000601
           64              C      11.218023       2.933164      20.687220      -0.098591      33.297139 0.39716157E+03  0.91257376E+04                                 9.015060                            6.635527       0.079410       2.001817                    0.999678      28.591617      81.178885       0.641195       0.415733      -1.064966       0.023627      -0.017428      -0.014565       0.032774      -0.022507      -0.023172      -0.010075       0.022798      -0.032325      -0.037770       0.001795       0.035975             11.225215       8.993260       0.795983       1.035102      12.361535       7.565631      12.320851           0.000821
           65              C       1.182668      10.431227      19.695581      -0.083701      33.588065 0.41227045E+03  0.95888898E+04                                 9.089478                            6.781357       0.082446       2.000825                    0.999676      29.092131      83.877525       0.629561       0.418295      -1.060320      -0.033027      -0.006278       0.020965       0.039620       0.009997      -0.014679       0.008992       0.041490      -0.067367      -0.031937      -0.005004       0.036941             11.223726       9.473130       0.105540      -0.371071      12.000063      -7.159632      12.197984          -0.000604
           66              C       1.152977       9.437836      20.687220      -0.098592      33.297077 0.39716180E+03  0.91257328E+04                                 9.015015                            6.635513       0.079406       2.001814                    0.999678      28.591606      81.178479       0.641199       0.415731      -1.064968      -0.023628       0.017428      -0.014566       0.032775      -0.022506       0.023173       0.010076       0.022799      -0.032325      -0.037771       0.001796       0.035975             11.225137       8.993216       0.796017      -1.035132      12.361435      -7.565551      12.320759          -0.000828
           67              C       1.939773       1.182668       7.661131      -0.083254      33.565188 0.41192568E+03  0.95785176E+04                                 9.085137                            6.778274       0.082831       2.001141                    0.999676      29.075885      83.810395       0.629761       0.418264      -1.060378       0.006473      -0.032868       0.021090       0.039585      -0.009892      -0.008889      -0.014518      -0.041301      -0.066880      -0.031652      -0.005042       0.036693             11.219329      11.996604      -0.105688       7.157704       9.467830      -0.370922      12.193553          -0.000001
           68              C       2.933164       1.152977       8.652770      -0.099290      33.300089 0.39718340E+03  0.91260096E+04                                 9.014609                            6.634844       0.080563       2.002185                    0.999679      28.591825      81.168140       0.641379       0.415625      -1.065077      -0.017898      -0.023187      -0.015040       0.032928       0.022521      -0.011033       0.023270      -0.022888      -0.032741      -0.038571       0.002703       0.035867             11.226546      12.364773      -0.797353       7.568477       8.992106      -1.036250      12.322759           0.000003
           69              C      10.431227      11.188332       7.661131      -0.083253      33.565147 0.41192538E+03  0.95785081E+04                                 9.085127                            6.778271       0.082832       2.001142                    0.999676      29.075870      83.810326       0.629762       0.418264      -1.060379      -0.006474       0.032868       0.021090       0.039585      -0.009892       0.008889       0.014518      -0.041300      -0.066879      -0.031652      -0.005042       0.036693             11.219311      11.996573      -0.105695      -7.157683       9.467825       0.370929      12.193535           0.000009
           70              C       9.437836      11.218023       8.652770      -0.099290      33.300079 0.39718369E+03  0.91260151E+04                                 9.014603                            6.634846       0.080564       2.002185                    0.999679      28.591814      81.168027       0.641379       0.415625      -1.065077       0.017898       0.023187      -0.015041       0.032927       0.022521       0.011033      -0.023271      -0.022888      -0.032741      -0.038571       0.002703       0.035868             11.226537      12.364764      -0.797369      -7.568471       8.992088       1.036263      12.322759           0.000012
           71              C       0.000000      10.918645      19.199762      -0.200872      43.040987 0.59807363E+03  0.15227385E+05                                10.872084                            8.283177      -0.415002       1.838016                    0.998017      31.814623      95.173934       0.559197       0.430200      -1.055598      -0.000000      -0.054206       0.067595       0.086645      -0.000000      -0.000000       0.019137      -0.042482       0.040303      -0.027958      -0.005165       0.033124             13.728133      11.834734       0.000021      -0.000024      14.778371      -8.475810      14.571293           0.000000
           72              C       0.000000       8.991243      21.195073      -0.001522      36.032460 0.38892692E+03  0.88213015E+04                                 9.507954                            6.516694       0.054899       2.033439                    0.999333      26.234285      72.156588       0.659513       0.409466      -1.077324       0.000000       0.027471      -0.021552       0.034916      -0.000000       0.000000       0.001196      -0.016209       0.006668      -0.009216       0.001939       0.007276             13.132996       9.272392      -0.000001       0.000001      14.714778     -10.045563      15.411819           0.000004
           73              C       0.000000       7.940945      22.307057       0.594108      23.073493 0.25266962E+03  0.52376397E+04                                 7.614703                            5.664691      -0.009503       2.059902                    0.999553      22.092122      61.575427       0.620430       0.476245      -1.019052       0.000002      -0.035019       0.045811       0.057663      -0.000000       0.000000       0.109756      -0.053142       0.033218      -0.093816      -0.032108       0.125923              9.915287       6.977192      -0.000006       0.000006      11.163641      -6.807811      11.605027           0.000001
           74              C       0.000000       1.452355      19.199762      -0.200872      43.040989 0.59807366E+03  0.15227386E+05                                10.872085                            8.283178      -0.415002       1.838016                    0.998017      31.814624      95.173939       0.559197       0.430200      -1.055598      -0.000000       0.054206       0.067595       0.086645       0.000000      -0.000000      -0.019137      -0.042482       0.040303      -0.027958      -0.005165       0.033124             13.728134      11.834732      -0.000021      -0.000024      14.778374       8.475812      14.571295          -0.000000
           75              C       0.000000       3.379757      21.195073      -0.001522      36.032456 0.38892690E+03  0.88213012E+04                                 9.507954                            6.516694       0.054899       2.033439                    0.999333      26.234285      72.156592       0.659513       0.409466      -1.077324       0.000000      -0.027471      -0.021552       0.034916       0.000000       0.000000      -0.001196      -0.016209       0.006668      -0.009216       0.001939       0.007276             13.132996       9.272390       0.000001       0.000001      14.714778      10.045564      15.411821           0.000004
           76              C       0.000000       4.430055      22.307057       0.594108      23.073495 0.25266964E+03  0.52376402E+04                                 7.614704                            5.664691      -0.009503       2.059902                    0.999553      22.092122      61.575428       0.620430       0.476245      -1.019052       0.000002       0.035019       0.045811       0.057663       0.000000       0.000000      -0.109756      -0.053142       0.033218      -0.093816      -0.032108       0.125923              9.915288       6.977193       0.000006       0.000007      11.163643       6.807812      11.605029           0.000001
           77              C       1.452355       0.000000       7.165312      -0.200717      43.030641 0.59789606E+03  0.15221336E+05                                10.870022                            8.281677      -0.415222       1.838037                    0.998014      31.806503      95.136756       0.559290       0.430172      -1.055643       0.054248      -0.000000       0.067384       0.086507      -0.000000      -0.019240       0.000000       0.042418       0.040715      -0.027995      -0.005247       0.033242             13.726816      14.778607       0.000000       8.476611      11.830798       0.000000      14.571044          -0.000004
           78              C       3.379757       0.000000       9.160623       0.002384      36.018697 0.38860548E+03  0.88125048E+04                                 9.507773                            6.515080       0.056150       2.033696                    0.999353      26.221363      72.123323       0.659407       0.409602      -1.077196      -0.025994       0.000000      -0.020181       0.032908      -0.000000      -0.000232      -0.000000       0.018472       0.008577      -0.010665       0.002848       0.007817             13.137578      14.723616      -0.000002      10.053254       9.270724      -0.000002      15.418395          -0.000001
           79              C       4.430055       0.000000      10.272607       0.591137      23.140013 0.25336581E+03  0.52551610E+04                                 7.627864                            5.670986      -0.007109       2.060248                    0.999550      22.116811      61.642286       0.620394       0.475993      -1.019289       0.035491      -0.000000       0.046026       0.058121       0.000000      -0.107791       0.000000       0.056823       0.037675      -0.090552      -0.034691       0.125243              9.940286      11.197086      -0.000001       6.836284       6.986161      -0.000001      11.637613           0.000002
           80              C      10.918645       0.000000       7.165312      -0.200717      43.030570 0.59789549E+03  0.15221318E+05                                10.870008                            8.281674      -0.415221       1.838038                    0.998014      31.806482      95.136679       0.559290       0.430172      -1.055643      -0.054248       0.000000       0.067384       0.086507      -0.000000       0.019240      -0.000000       0.042418       0.040715      -0.027995      -0.005247       0.033242             13.726787      14.778556      -0.000000      -8.476574      11.830791       0.000000      14.571013           0.000004
           81              C       8.991243       0.000000       9.160623       0.002384      36.018686 0.38860532E+03  0.88125001E+04                                 9.507771                            6.515078       0.056148       2.033695                    0.999353      26.221360      72.123305       0.659408       0.409602      -1.077196       0.025994      -0.000000      -0.020181       0.032909       0.000000       0.000232      -0.000000       0.018472       0.008577      -0.010665       0.002848       0.007817             13.137578      14.723628       0.000002     -10.053263       9.270703      -0.000002      15.418404           0.000004
           82              C       7.940945       0.000000      10.272607       0.591138      23.140056 0.25336622E+03  0.52551711E+04                                 7.627873                            5.670990      -0.007112       2.060247                    0.999550      22.116813      61.642272       0.620394       0.475993      -1.019289      -0.035492      -0.000000       0.046026       0.058121      -0.000000       0.107791       0.000000       0.056823       0.037675      -0.090552      -0.034691       0.125243              9.940302      11.197109       0.000001      -6.836300       6.986168      -0.000001      11.637630           0.000002
           83              C       0.000000      10.918645       4.869138      -0.200871      43.040957 0.59807310E+03  0.15227367E+05                                10.872078                            8.283173      -0.415005       1.838015                    0.998017      31.814606      95.173852       0.559197       0.430200      -1.055598      -0.000000      -0.054206      -0.067595       0.086645      -0.000000       0.000000      -0.019137      -0.042483       0.040304      -0.027959      -0.005165       0.033124             13.728130      11.834697       0.000023       0.000025      14.778384       8.475822      14.571308          -0.000000
           84              C       0.000000       8.991243       2.873827      -0.001523      36.032440 0.38892683E+03  0.88212986E+04                                 9.507948                            6.516692       0.054898       2.033439                    0.999333      26.234284      72.156572       0.659514       0.409466      -1.077324       0.000000       0.027471       0.021552       0.034916      -0.000000      -0.000000      -0.001196      -0.016209       0.006668      -0.009216       0.001940       0.007276             13.132985       9.272378      -0.000001      -0.000002      14.714765      10.045554      15.411811           0.000004
           85              C       0.000000       7.940945       1.761843       0.594109      23.073483 0.25266952E+03  0.52376372E+04                                 7.614700                            5.664690      -0.009504       2.059902                    0.999553      22.092119      61.575420       0.620430       0.476245      -1.019052       0.000002      -0.035019      -0.045810       0.057662      -0.000000      -0.000000      -0.109756      -0.053142       0.033218      -0.093816      -0.032107       0.125923              9.915280       6.977190      -0.000007      -0.000008      11.163631       6.807803      11.605020           0.000001
           86              C       0.000000       1.452355       4.869138      -0.200871      43.040957 0.59807310E+03  0.15227367E+05                                10.872079                            8.283173      -0.415005       1.838015                    0.998017      31.814606      95.173855       0.559197       0.430200      -1.055598      -0.000000       0.054206      -0.067595       0.086645       0.000000       0.000000       0.019137      -0.042483       0.040304      -0.027959      -0.005165       0.033124             13.728130      11.834697      -0.000023       0.000025      14.778385      -8.475823      14.571309          -0.000000
           87              C       0.000000       3.379757       2.873827      -0.001523      36.032438 0.38892684E+03  0.88212988E+04                                 9.507948                            6.516692       0.054898       2.033438                    0.999333      26.234285      72.156576       0.659514       0.409466      -1.077324       0.000000      -0.027471       0.021552       0.034916       0.000000      -0.000000       0.001196      -0.016209       0.006668      -0.009216       0.001940       0.007276             13.132984       9.272377       0.000001      -0.000002      14.714764     -10.045554      15.411812           0.000004
           88              C       0.000000       4.430055       1.761843       0.594109      23.073486 0.25266956E+03  0.52376382E+04                                 7.614701                            5.664690      -0.009504       2.059902                    0.999553      22.092120      61.575422       0.620430       0.476245      -1.019052       0.000002       0.035019      -0.045810       0.057662       0.000000      -0.000000       0.109756      -0.053142       0.033218      -0.093816      -0.032107       0.125923              9.915282       6.977191       0.000007      -0.000007      11.163632      -6.807805      11.605022           0.000001
           89              C      10.918645       0.000000      16.903588      -0.200718      43.030607 0.59789604E+03  0.15221337E+05                                10.870017                            8.281679      -0.415218       1.838039                    0.998014      31.806500      95.136772       0.559289       0.430172      -1.055643      -0.054248      -0.000000      -0.067384       0.086507      -0.000000      -0.019240       0.000000       0.042418       0.040715      -0.027995      -0.005247       0.033242             13.726794      14.778551       0.000000       8.476568      11.830828      -0.000000      14.571003           0.000004
           90              C       8.991243       0.000000      14.908277       0.002385      36.018702 0.38860540E+03  0.88125027E+04                                 9.507776                            6.515080       0.056150       2.033696                    0.999353      26.221359      72.123318       0.659407       0.409602      -1.077196       0.025994      -0.000000       0.020181       0.032908       0.000000      -0.000232       0.000000       0.018472       0.008577      -0.010665       0.002848       0.007817             13.137587      14.723636       0.000002      10.053266       9.270722       0.000002      15.418405           0.000004
           91              C       7.940945       0.000000      13.796293       0.591137      23.140054 0.25336621E+03  0.52551708E+04                                 7.627874                            5.670990      -0.007111       2.060247                    0.999550      22.116814      61.642280       0.620394       0.475993      -1.019289      -0.035492      -0.000000      -0.046026       0.058121      -0.000000      -0.107791      -0.000000       0.056823       0.037675      -0.090552      -0.034691       0.125243              9.940304      11.197115       0.000001       6.836303       6.986168       0.000001      11.637630           0.000001
           92              C       1.452355       0.000000      16.903588      -0.200718      43.030680 0.59789666E+03  0.15221356E+05                                10.870030                            8.281683      -0.415219       1.838038                    0.998014      31.806522      95.136850       0.559289       0.430172      -1.055643       0.054248      -0.000000      -0.067384       0.086507       0.000000       0.019240       0.000000       0.042418       0.040715      -0.027995      -0.005247       0.033242             13.726823      14.778599      -0.000000      -8.476601      11.830838      -0.000000      14.571032          -0.000004
           93              C       3.379757       0.000000      14.908277       0.002384      36.018712 0.38860555E+03  0.88125070E+04                                 9.507778                            6.515081       0.056152       2.033697                    0.999353      26.221362      72.123330       0.659407       0.409602      -1.077196      -0.025994      -0.000000       0.020181       0.032908      -0.000000       0.000232       0.000000       0.018472       0.008577      -0.010665       0.002848       0.007817             13.137586      14.723621      -0.000002     -10.053255       9.270743       0.000002      15.418393          -0.000001
           94              C       4.430055       0.000000      13.796293       0.591137      23.140011 0.25336581E+03  0.52551612E+04                                 7.627864                            5.670986      -0.007109       2.060248                    0.999550      22.116813      61.642294       0.620394       0.475993      -1.019289       0.035491      -0.000000      -0.046027       0.058121       0.000000       0.107791      -0.000000       0.056823       0.037675      -0.090552      -0.034691       0.125243              9.940287      11.197090      -0.000001      -6.836286       6.986160       0.000000      11.637611           0.000001
           95              O      11.247713       7.573526      22.701064      -0.523827      31.024541 0.47101251E+03  0.10967993E+05                                 7.879734                            6.688370       0.378835       2.166295                    0.999111      27.190243      70.624800       0.738536       0.356155      -1.139861       0.013816       0.014289      -0.007002       0.021073       0.035284      -0.037634       0.033681      -0.020332       0.018625      -0.072194       0.031751       0.040443              9.241301       7.251372       1.855953      -1.928510      10.152545      -4.524663      10.319986          -0.051495
           96              O       1.123287       4.797474      22.701064      -0.523823      31.023815 0.47100020E+03  0.10967620E+05                                 7.879544                            6.688230       0.378838       2.166296                    0.999111      27.190204      70.624110       0.738554       0.356150      -1.139867      -0.013817      -0.014293      -0.007006       0.021079       0.035285       0.037636      -0.033679      -0.020319       0.018612      -0.072194       0.031757       0.040438              9.241036       7.251243       1.855913       1.928468      10.152216       4.524464      10.319649           0.051506
           97              O       4.797474      11.247713      10.666614      -0.518184      30.898681 0.46839328E+03  0.10890989E+05                                 7.855989                            6.667178       0.381218       2.168506                    0.999087      27.110938      70.349856       0.740193       0.355881      -1.140166      -0.011969       0.014058      -0.004687       0.019048      -0.036116      -0.032455      -0.038331       0.020210       0.020398      -0.072607       0.033153       0.039454              9.213811      10.123654      -1.849576       4.516744       7.229613      -1.921638      10.288165          -0.000024
           98              O       7.573526       1.123287      10.666614      -0.518185      30.898443 0.46838906E+03  0.10890861E+05                                 7.855926                            6.667129       0.381220       2.168506                    0.999087      27.110927      70.349617       0.740199       0.355879      -1.140168       0.011969      -0.014057      -0.004688       0.019048      -0.036117       0.032457       0.038332       0.020207       0.020395      -0.072609       0.033154       0.039455              9.213727      10.123560      -1.849561      -4.516687       7.229563       1.921622      10.288059           0.000039
           99              O       1.123287       7.573526       1.367836      -0.523823      31.023835 0.47100061E+03  0.10967632E+05                                 7.879549                            6.688235       0.378837       2.166296                    0.999111      27.190209      70.624145       0.738553       0.356150      -1.139867      -0.013817       0.014293       0.007007       0.021079      -0.035285      -0.037636      -0.033679      -0.020319       0.018612      -0.072194       0.031757       0.040437              9.241041       7.251249      -1.855914      -1.928469      10.152218       4.524464      10.319654           0.051507
          100              O      11.247713       4.797474       1.367836      -0.523827      31.024559 0.47101286E+03  0.10968004E+05                                 7.879740                            6.688375       0.378834       2.166295                    0.999111      27.190243      70.624824       0.738536       0.356156      -1.139861       0.013816      -0.014289       0.007002       0.021073      -0.035283       0.037634       0.033681      -0.020332       0.018625      -0.072194       0.031751       0.040443              9.241306       7.251377      -1.855954       1.928510      10.152550      -4.524665      10.319993          -0.051495
          101              O       7.573526      11.247713      13.402286      -0.518185      30.898528 0.46839048E+03  0.10890905E+05                                 7.855951                            6.667147       0.381218       2.168505                    0.999087      27.110922      70.349683       0.740196       0.355880      -1.140167       0.011968       0.014058       0.004687       0.019048       0.036116      -0.032455       0.038331       0.020209       0.020397      -0.072607       0.033153       0.039454              9.213763      10.123606       1.849568       4.516714       7.229580       1.921628      10.288101          -0.000023
          102              O       4.797474       1.123287      13.402286      -0.518185      30.898630 0.46839240E+03  0.10890962E+05                                 7.855972                            6.667165       0.381223       2.168507                    0.999087      27.110943      70.349802       0.740195       0.355880      -1.140167      -0.011969      -0.014057       0.004687       0.019048       0.036118       0.032458      -0.038331       0.020208       0.020395      -0.072609       0.033154       0.039456              9.213788      10.123629       1.849572      -4.516730       7.229599      -1.921633      10.288136           0.000037
          103              O       1.123287       4.797474       1.367836      -0.523823      31.023828 0.47100046E+03  0.10967628E+05                                 7.879548                            6.688234       0.378837       2.166295                    0.999111      27.190207      70.624135       0.738553       0.356150      -1.139867      -0.013817      -0.014293       0.007007       0.021079       0.035285      -0.037636       0.033679      -0.020319       0.018612      -0.072194       0.031757       0.040437              9.241039       7.251248       1.855913      -1.928469      10.152216      -4.524463      10.319653           0.051507
          104              O      11.247713       7.573526       1.367836      -0.523827      31.024569 0.47101305E+03  0.10968009E+05                                 7.879742                            6.688377       0.378834       2.166295                    0.999111      27.190245      70.624837       0.738536       0.356156      -1.139860       0.013816       0.014289       0.007002       0.021073       0.035283       0.037633      -0.033681      -0.020332       0.018625      -0.072194       0.031751       0.040443              9.241309       7.251379       1.855954       1.928511      10.152554       4.524667      10.319996          -0.051495
          105              O       7.573526       1.123287      13.402286      -0.518185      30.898456 0.46838926E+03  0.10890867E+05                                 7.855928                            6.667130       0.381221       2.168506                    0.999087      27.110927      70.349620       0.740199       0.355879      -1.140168       0.011969      -0.014057       0.004687       0.019048      -0.036117      -0.032458      -0.038332       0.020207       0.020395      -0.072609       0.033154       0.039456              9.213732      10.123569      -1.849562       4.516693       7.229564      -1.921622      10.288064           0.000038
          106              O       4.797474      11.247713      13.402286      -0.518184      30.898708 0.46839373E+03  0.10891002E+05                                 7.855996                            6.667182       0.381219       2.168506                    0.999087      27.110940      70.349875       0.740192       0.355881      -1.140166      -0.011969       0.014058       0.004687       0.019048      -0.036117       0.032455       0.038331       0.020210       0.020398      -0.072607       0.033153       0.039454              9.213820      10.123668      -1.849578      -4.516753       7.229617       1.921639      10.288175          -0.000024
          107              O      11.247713       4.797474      22.701064      -0.523827      31.024534 0.47101238E+03  0.10967989E+05                                 7.879733                            6.688369       0.378835       2.166295                    0.999111      27.190241      70.624791       0.738537       0.356155      -1.139861       0.013816      -0.014289      -0.007002       0.021073      -0.035284      -0.037634      -0.033681      -0.020332       0.018625      -0.072194       0.031751       0.040443              9.241299       7.251370      -1.855953      -1.928509      10.152544       4.524663      10.319984          -0.051495
          108              O       1.123287       7.573526      22.701064      -0.523823      31.023825 0.47100039E+03  0.10967625E+05                                 7.879547                            6.688232       0.378838       2.166296                    0.999111      27.190205      70.624121       0.738554       0.356150      -1.139867      -0.013817       0.014293      -0.007007       0.021079      -0.035285       0.037636       0.033679      -0.020319       0.018612      -0.072194       0.031757       0.040438              9.241039       7.251245      -1.855913       1.928468      10.152220      -4.524466      10.319653           0.051506
          109              O       4.797474       1.123287      10.666614      -0.518185      30.898621 0.46839226E+03  0.10890958E+05                                 7.855970                            6.667164       0.381221       2.168507                    0.999087      27.110945      70.349806       0.740195       0.355880      -1.140167      -0.011969      -0.014057      -0.004687       0.019048       0.036117      -0.032457       0.038331       0.020208       0.020396      -0.072609       0.033154       0.039456              9.213784      10.123621       1.849571       4.516725       7.229599       1.921632      10.288132           0.000038
          110              O       7.573526      11.247713      10.666614      -0.518184      30.898508 0.46839014E+03  0.10890895E+05                                 7.855946                            6.667144       0.381217       2.168505                    0.999087      27.110921      70.349673       0.740197       0.355880      -1.140167       0.011968       0.014058      -0.004687       0.019048       0.036116       0.032455      -0.038331       0.020209       0.020397      -0.072607       0.033153       0.039454              9.213755      10.123594       1.849567      -4.516707       7.229578      -1.921627      10.288094          -0.000023

******************************************************
Auxiliary information for the entire system
The total spin magnetic moment of the unit cell is   0.000331
The total net atomic charge of the unit cell is   0.000003
Accuracy of reproducing the electrostatic potential in the unit cell:
  The inner radius (bohr) =    5.0000
  The outer radius (bohr) =   12.0000
  Valid grid points have density less than (e/(bohr^3)) =    0.0001
  The number of valid grid points were=       530700
  The rms potential error without charges in kcal/mol is=      2.26128
  The rms potential error with partial charges in kcal/mol is=      0.46654
  The RRMSE value at monopole order=      0.20631
  The rms potential error with partial charges and cloud penetration in kcal/mol is=      0.46555
  The RRMSE value at monopole order with cloud penetration is=      0.20588
  The rms potential error with partial charges and atomic dipoles in kcal/mol is=      0.35912
  The RRMSE value at dipole order=      0.15881
  The rms potential error with partial charges, atomic dipoles and cloud penetration in kcal/mol is=      0.34482
  The RRMSE value at dipole order with cloud penetration=      0.15249

******************************************************
The electron densities and ab initio electrostatic potential were computed in VASP using the PBE functional and
projector augmented wave method. See the main text of the journal article for a description of computational details.
The atomic charges, dipoles, and quadrupoles were computed with the DDEC6 method as described in
(a) T. A. Manz and N. Gabaldon Limas, RSC Adv. 6 (2016) 47771-47801 DOI: 10.1039/c6ra04656h
(b) N. Gabaldon Limas and T. A. Manz, RSC Adv. 8 (2018) 2678-2707 DOI: 10.1039/c7ra11829e.
For each atom in the material, the electron cloud parameters were fit to the spherically averaged atom-in-material
electron density using radial positions for which this density was between 10^-4 and 10^-2 electrons per cubic bohr.
The polarizabilities, dispersion coefficients, and quantum Drude oscillator (QDO) parameters were fit using the MCLF method.
The magnetic structure of the system was optimized in VASP from the default ferromagnetic initial guess using spin polarization.
The atomic spin moments (ASMs) were computed on this optimized magnetic structure using the DDEC6 partition as inputs
to the method of T. A. Manz and D. S. Sholl, J. Chem. Theory Comput. 7 (2011) 4146-4164 DOI: 10.1021/ct200539n.
The RMSE and RRMSE were computed using a uniform grid with Ewald summation.
