# Supplementary material for: A collection of forcefield precursors for metal–organic frameworks
Source: RSC Adv. 2019 Nov 13;9(63):36492–507. doi: 10.1039/c9ra07327b (PMC9075174; doi:10.1039/c9ra07327b)
Supplement: RA-009-C9RA07327B-s3904 [file RA-009-C9RA07327B-s3904.xyz]

  218
jmolscript: load "" {1 1 1} spacegroup "x,y,z" unitcell [{     15.620600     0.000000     0.000000 }, {     -7.810439    13.855641     0.000000 }, {      0.000000     0.000000    22.849600 }]
Cd     3.673785     2.372640     8.455037     0.992243
Cd     4.136376    11.483001    19.879837     0.992242
Cd    11.946767     2.372640     2.969534     0.992230
Cd    -4.136606    11.483001    14.394563     0.992261
Cd     3.671622     0.000000    11.424800     1.273213
Cd    11.948978     0.000000     0.000000     1.273203
Si    11.485331     2.705730    12.590815     0.630960
Si    -3.675170    11.149911     1.166015     0.630960
Si     4.135214     2.705730    21.683585     0.630915
Si     3.674947    11.149911    10.258785     0.630915
H     14.244402     2.264012    13.307607     0.101551
H      0.671664     2.133769    12.231391     0.118861
H     14.395924     2.064491     8.657713     0.127127
H     12.340252     2.191962     9.738500     0.092389
H     10.067432     4.450432    14.486646     0.106281
H      9.989306     6.744926    14.939068     0.124351
H     -2.944558     7.421081    11.982330     0.122017
H     -2.864869     5.126587    11.529908     0.105696
H     10.712607     0.038796    13.389866     0.092287
H      3.175542    12.519957    15.256678     0.117789
H     12.419921     1.828945    17.347416     0.118933
H     12.263701     3.170171    15.398345     0.103281
H      8.899041     1.513036    13.266478     0.105061
H      6.834000     1.258092    12.197116     0.103661
H      8.411665     2.787755     8.790241     0.126744
H     10.476706     3.042699     9.861887     0.106802
H     -6.434241    11.591629     1.882807     0.101551
H      7.138497    11.721872     0.806591     0.118861
H     -6.585763    11.791150    20.082513     0.127127
H     -4.530091    11.663679    21.163300     0.092388
H     -2.257271     9.405209     3.061846     0.106281
H     -2.179145     7.110715     3.514268     0.124351
H     10.754719     6.434560     0.557530     0.122017
H     -4.945570     8.729054     0.105108     0.105696
H     -2.902446    13.816845     1.965066     0.092287
H      4.634619     1.335684     3.831878     0.117789
H     -4.609760    12.026696     5.922616     0.118934
H     -4.453540    10.685470     3.973545     0.103282
H     -1.088880    12.342605     1.841678     0.105061
H      0.976161    12.597549     0.772316     0.103660
H     -0.601504    11.067886    20.215041     0.126744
H     -2.666545    10.812942    21.286687     0.106802
H      1.376152     2.264012    20.966793     0.101558
H     -0.671707     2.133769    22.043009     0.118868
H      1.224634     2.064491     2.767087     0.127154
H      3.280304     2.191962     1.686300     0.092393
H      5.553079     4.450432    19.787754     0.106272
H      5.631159     6.744926    19.335332     0.124337
H      2.944409     7.421081    22.292070     0.121993
H      2.864767     5.126587    22.744492     0.105685
H      4.907992     0.038796    20.884534     0.092287
H     -3.175794    12.519957    19.017722     0.117797
H      3.200643     1.828945    16.926984     0.118939
H      3.356835     3.170171    18.876055     0.103277
H      6.721529     1.513036    21.007922     0.105064
H      8.786575     1.258092    22.077284     0.103666
H      7.208879     2.787755     2.634559     0.126747
H      5.143833     3.042699     1.562913     0.106818
H      6.434009    11.591629     9.541993     0.101558
H      8.481868    11.721872    10.618209     0.118870
H      6.585527    11.791150    14.191887     0.127153
H      4.529857    11.663679    13.111100     0.092393
H      2.257082     9.405209     8.362954     0.106272
H      2.179002     7.110715     7.910532     0.124337
H      4.865752     6.434560    10.867270     0.121993
H      4.945394     8.729054    11.319692     0.105685
H      2.902169    13.816845     9.459734     0.092288
H     10.985955     1.335684     7.592922     0.117798
H      4.609518    12.026696     5.502184     0.118939
H      4.453326    10.685470     7.451255     0.103277
H      1.088632    12.342605     9.583122     0.105064
H     -0.976414    12.597549    10.652484     0.103666
H      0.601282    11.067886    14.059359     0.126746
H      2.666328    10.812942    12.987713     0.106818
C     13.036930     2.316386    11.632046    -0.194162
C     14.269396     2.233529    12.357064    -0.070310
C     -0.137482     2.106057    11.735555    -0.106441
C     -0.128108     1.937296    10.340815    -0.011545
C     14.355311     2.064491     9.605972    -0.087265
C     13.136903     2.191962    10.254900    -0.074610
C      1.218388     1.856379     9.669951     0.606862
C     11.418613     4.572362    12.966006    -0.182228
C     10.596964     5.053429    13.978700    -0.077517
C     10.550089     6.416547    14.247411    -0.098294
C     11.324862     7.298320    13.503200     0.008826
C     -3.474090     6.817252    12.490505    -0.103051
C     12.193386     5.454135    12.222023    -0.076945
C     -4.237957     8.793621    13.801158     0.527402
C     11.559227     1.722533    14.182747    -0.189666
C     11.109367     0.391283    14.178177    -0.082991
C      3.423901    13.437478    15.297807    -0.107422
C     11.726383     0.127195    16.489414    -0.002190
C     12.101264     1.451794    16.536256    -0.103422
C     12.009095     2.254590    15.364071    -0.082758
C      4.028421    13.119352    17.718722     0.559861
C      9.881881     2.301976    11.664949    -0.182065
C      8.800316     1.771582    12.358435    -0.077468
C      7.573788     1.619447    11.722530    -0.098219
C      7.428669     1.997983    10.392912    -0.028411
C      8.510234     2.528377     9.699198    -0.088220
C      9.736762     2.680235    10.335331    -0.082509
C      6.076395     1.875222     9.738500     0.610512
C     -5.226769    11.539255     0.207246    -0.194162
C     -6.459235    11.622112     0.932264    -0.070310
C      7.947643    11.749584     0.310755    -0.106442
C      7.938269    11.918345    21.765615    -0.011546
C     -6.545150    11.791150    21.030772    -0.087265
C     -5.326742    11.663679    21.679700    -0.074610
C      6.591773    11.999262    21.094751     0.606863
C     -3.608452     9.283279     1.541206    -0.182229
C     -2.786803     8.802212     2.553900    -0.077517
C     -2.739928     7.439094     2.822611    -0.098294
C     -3.514701     6.557321     2.078400     0.008823
C     11.284251     7.038389     1.065705    -0.103052
C     -4.383225     8.401506     0.797223    -0.076944
C     12.048118     5.062020     2.376358     0.527406
C     -3.749066    12.133108     2.757947    -0.189666
C     -3.299206    13.464358     2.753377    -0.082991
C      4.386260     0.418163     3.873007    -0.107422
C     -3.916222    13.728446     5.064614    -0.002190
C     -4.291103    12.403847     5.111456    -0.103422
C     -4.198934    11.601051     3.939271    -0.082758
C      3.781740     0.736289     6.293922     0.559860
C     -2.071720    11.553665     0.240149    -0.182065
C     -0.990155    12.084059     0.933635    -0.077468
C      0.236373    12.236194     0.297730    -0.098219
C      0.381492    11.857658    21.817712    -0.028411
C     -0.700073    11.327264    21.123998    -0.088220
C     -1.926601    11.175406    21.760131    -0.082508
C      1.733766    11.980419    21.163300     0.610513
C      2.583624     2.316386    22.642354    -0.194126
C      1.351159     2.233529    21.917336    -0.070336
C      0.137440     2.106057    22.538845    -0.106428
C      0.128069     1.937296     1.083985    -0.011536
C      1.265248     2.064491     1.818828    -0.087365
C      2.483653     2.191962     1.169900    -0.074599
C     14.402175     1.856379     1.754849     0.606924
C      4.201896     4.572362    21.308394    -0.182195
C      5.023534     5.053429    20.295700    -0.077525
C      5.070382     6.416547    20.026989    -0.098271
C      4.295592     7.298320    20.771200     0.008787
C      3.473953     6.817252    21.783895    -0.103017
C      3.427105     5.454135    22.052377    -0.076932
C      4.237781     8.793621    20.473242     0.527398
C      4.061339     1.722533    20.091653    -0.189685
C      4.511225     0.391283    20.096223    -0.082980
C     -3.424170    13.437478    18.976593    -0.107429
C      3.894214     0.127195    17.784986    -0.002151
C      3.519307     1.451794    17.738144    -0.103450
C      3.611460     2.254590    18.910329    -0.082745
C     -4.028684    13.119352    16.555678     0.559798
C      5.738673     2.301976    22.609451    -0.182036
C      6.820249     1.771582    21.915965    -0.077500
C      8.046780     1.619447    22.551870    -0.098212
C      8.191891     1.997983     1.031888    -0.028389
C      7.110316     2.528377     1.725602    -0.088206
C      5.883785     2.680235     1.089469    -0.082545
C      9.544168     1.875222     1.686300     0.610415
C      5.226537    11.539255    11.217554    -0.194125
C      6.459002    11.622112    10.492536    -0.070337
C      7.672721    11.749584    11.114045    -0.106425
C      7.682092    11.918345    12.508785    -0.011531
C      6.544913    11.791150    13.243628    -0.087366
C      5.326508    11.663679    12.594700    -0.074600
C     -6.592014    11.999262    13.179649     0.606925
C      3.608265     9.283279     9.883594    -0.182194
C      2.786627     8.802212     8.870900    -0.077525
C      2.739779     7.439094     8.602189    -0.098271
C      3.514569     6.557321     9.346400     0.008787
C      4.336208     7.038389    10.359095    -0.103017
C      4.383056     8.401506    10.627577    -0.076932
C      3.572380     5.062020     9.048442     0.527398
C      3.748822    12.133108     8.666853    -0.189683
C      3.298936    13.464358     8.671423    -0.082979
C     11.234331     0.418163     7.551793    -0.107428
C      3.915947    13.728446     6.360186    -0.002150
C      4.290854    12.403847     6.313344    -0.103450
C      4.198701    11.601051     7.485529    -0.082744
C     11.838845     0.736289     5.130878     0.559795
C      2.071488    11.553665    11.184651    -0.182037
C      0.989912    12.084059    10.491165    -0.077501
C     -0.236619    12.236194    11.127070    -0.098212
C     -0.381730    11.857658    12.456688    -0.028391
C      0.699845    11.327264    13.150402    -0.088208
C      1.926376    11.175406    12.514269    -0.082545
C     -1.734007    11.980419    13.111100     0.610420
O      2.179060     1.336238    10.284605    -0.649632
O      1.377869     2.376797     8.537525    -0.475600
O     -4.050518     9.610273    12.836905    -0.476979
O     -4.464459     9.159410    14.989338    -0.433589
O      4.098708    13.669975    18.840866    -0.514939
O      4.034682    11.879827    17.589622    -0.458617
O      5.957673     2.380122     8.573855    -0.502662
O      5.103236     1.382793    10.284833    -0.626388
O      5.631101    12.519403    21.709405    -0.649632
O      6.432292    11.478844    19.962325    -0.475602
O     11.860679     4.245368     1.412105    -0.477002
O     12.274620     4.696231     3.564538    -0.433575
O      3.711453     0.185666     7.416066    -0.514938
O      3.775479     1.975814     6.164822    -0.458619
O      1.852488    11.475519    19.998655    -0.502664
O      2.706925    12.472848    21.709633    -0.626388
O     13.441513     1.336238     1.140195    -0.649605
O     14.242683     2.376797     2.887275    -0.475644
O      4.050325     9.610273    21.437495    -0.476971
O      4.464276     9.159410    19.285062    -0.433581
O     -4.098983    13.669975    15.433534    -0.514927
O     -4.034920    11.879827    16.684778    -0.458582
O      9.662879     2.380122     2.850945    -0.502651
O     10.517336     1.382793     1.139967    -0.626330
O     -5.631352    12.519403    12.564995    -0.649648
O     -6.432522    11.478844    14.312075    -0.475627
O      3.759836     4.245368    10.012695    -0.476969
O      3.345885     4.696231     7.860262    -0.433582
O     11.909144     0.185666     4.008734    -0.514920
O     11.845081     1.975814     5.259978    -0.458536
O     -1.852718    11.475519    14.275745    -0.502643
O     -2.707175    12.472848    12.564767    -0.626322

The following XYZ coordinates are in angstroms. Other properties are in atomic units.
The sperically averaged electron density of each atom fit to a function of the form exp(a - br)
eigen_1, eigen_2 and eigen_3 are the three eigenvalues of traceless quadrupole moment tensor
  atom number  atomic symbol              X              Y              Z     net charge C6 coefficient C8 coefficient C10 coefficient fluctuating dipole atomic polarizability isotropic forcefield polarizability              a              b squared Pearson coefficient          <r^3>          <r^4>         wp_QDO          m_QDO          q_QDO       dipole_x       dipole_y       dipole_z         dipole            Qxy            Qxz            Qyz     Q(x^2-y^2)  Q(3z^2 - R^2)        eigen_1        eigen_2        eigen_3 static polarizability      alpha(xx)      alpha(xy)      alpha(xz)      alpha(yy)      alpha(yz)      alpha(zz) atomic spin moment
            1             Cd       3.673785       2.372640       8.455037       0.992243     182.545097 0.47803178E+04  0.18552000E+06                                24.398532                           21.320027       0.731782       1.950556                    0.998766      76.956562     206.289432       0.442611       0.356574      -1.220369       0.002096       0.012638      -0.006134       0.014203       0.003265      -0.000014      -0.011584       0.051192       0.046013      -0.036072       0.017300       0.018772             29.687533      31.963064      -1.928994      -0.725538      30.076286       8.660457      27.023249           0.088573
            2             Cd       4.136376      11.483001      19.879837       0.992242     182.545133 0.47803191E+04  0.18552006E+06                                24.398535                           21.320029       0.731784       1.950556                    0.998766      76.956576     206.289484       0.442611       0.356574      -1.220369      -0.002096      -0.012638      -0.006134       0.014203       0.003265       0.000014       0.011584       0.051192       0.046013      -0.036072       0.017300       0.018772             29.687536      31.963047      -1.928992       0.725543      30.076325      -8.660465      27.023236           0.088569
            3             Cd      11.946767       2.372640       2.969534       0.992230     182.553187 0.47806636E+04  0.18553682E+06                                24.399238                           21.320792       0.731708       1.950534                    0.998766      76.957476     206.293923       0.442603       0.356574      -1.220368      -0.002105       0.012657       0.006118       0.014215      -0.003247       0.000182       0.011501       0.051237       0.045652      -0.036010       0.017435       0.018575             29.688167      31.967704       1.928349      -0.724719      30.076363      -8.657573      27.020433           0.088555
            4             Cd      -4.136606      11.483001      14.394563       0.992261     182.541904 0.47802087E+04  0.18551459E+06                                24.398222                           21.319761       0.731769       1.950560                    0.998766      76.955734     206.286140       0.442615       0.356573      -1.220370       0.002084      -0.012636       0.006136       0.014200      -0.003258      -0.000007      -0.011582       0.051134       0.045988      -0.036040       0.017306       0.018734             29.687131      31.962643       1.928347       0.725066      30.075908       8.660353      27.022842           0.088575
            5             Cd       3.671622       0.000000      11.424800       1.273213     149.267840 0.26461943E+04  0.88865205E+05                                21.196312                           15.917847       0.828598       2.035423                    0.999858      67.851287     170.962524       0.507946       0.359069      -1.214365      -0.020375       0.000017      -0.000015       0.020375      -0.000004      -0.000004       0.114201      -0.270357       0.288169      -0.183206      -0.022684       0.205891             26.723760      33.243335       0.000379      -0.000304      24.563390     -11.777271      22.364554           0.000097
            6             Cd      11.948978       0.000000       0.000000       1.273203     149.267449 0.26461932E+04  0.88865134E+05                                21.196242                           15.917816       0.828647       2.035434                    0.999858      67.851446     170.962744       0.507948       0.359068      -1.214366       0.020364      -0.000025      -0.000022       0.020364      -0.000014      -0.000003      -0.114206      -0.270357       0.288187      -0.183210      -0.022688       0.205897             26.723631      33.242769       0.000336       0.000261      24.563586      11.777406      22.364539           0.000096
            7             Si      11.485331       2.705730      12.590815       0.630960     128.778443 0.25236733E+04  0.89518797E+05                                20.143557                           15.529841       0.258535       1.834789                    0.997139      55.601462     178.967900       0.481829       0.358370      -1.136691       0.008842       0.004189      -0.009915       0.013930       0.025300      -0.004042      -0.022565       0.021650       0.140226      -0.053757      -0.000581       0.054338             25.689804      28.058377      -1.885734       0.282695      27.675992       0.058041      21.335042           0.001129
            8             Si      -3.675170      11.149911       1.166015       0.630960     128.778568 0.25236743E+04  0.89518845E+05                                20.143573                           15.529846       0.258534       1.834788                    0.997139      55.601481     178.967987       0.481829       0.358370      -1.136691      -0.008842      -0.004189      -0.009915       0.013930       0.025300       0.004042       0.022565       0.021650       0.140226      -0.053757      -0.000581       0.054338             25.689845      28.058422      -1.885737      -0.282693      27.676036      -0.058040      21.335076           0.001130
            9             Si       4.135214       2.705730      21.683585       0.630915     128.783887 0.25238086E+04  0.89524812E+05                                20.144067                           15.530223       0.258585       1.834789                    0.997140      55.603163     178.974678       0.481824       0.358369      -1.136692      -0.008811       0.004206       0.009890       0.013897      -0.025282      -0.004023       0.022578       0.021694       0.140241      -0.053762      -0.000579       0.054341             25.690473      28.059136       1.885348       0.282459      27.676797      -0.058246      21.335486           0.001130
           10             Si       3.674947      11.149911      10.258785       0.630915     128.783827 0.25238097E+04  0.89524861E+05                                20.144060                           15.530227       0.258585       1.834789                    0.997140      55.603174     178.974725       0.481824       0.358369      -1.136692       0.008810      -0.004206       0.009890       0.013897      -0.025282       0.004024      -0.022579       0.021694       0.140242      -0.053762      -0.000580       0.054341             25.690429      28.059064       1.885342      -0.282461      27.676759       0.058273      21.335463           0.001130
           11              H      14.244402       2.264012      13.307607       0.101551       1.241014 0.94363958E+01  0.95389156E+02                                 1.825400                            1.733660      -0.978077       2.400001                    0.998151       3.495652       9.547682       0.507295       1.194408      -0.729993       0.004575      -0.003232       0.039541       0.039935      -0.002629       0.006930       0.000239       0.020880       0.033614      -0.016415       0.000720       0.015695              1.859630       1.652365      -0.029729      -0.211406       1.450037       0.024763       2.476489           0.000217
           12              H       0.671664       2.133769      12.231391       0.118861       1.215495 0.90132831E+01  0.89695364E+02                                 1.779752                            1.680083      -0.964340       2.418377                    0.998504       3.309409       8.846178       0.524094       1.174383      -0.736173       0.032434       0.006619       0.024137       0.040968       0.005726       0.007083       0.002072       0.023527       0.038587      -0.019520       0.001765       0.017755              1.826132       2.368824      -0.016850       0.326810       1.425417       0.006155       1.684155          -0.000064
           13              H      14.395924       2.064491       8.657713       0.127127       1.150344 0.84754915E+01  0.83307779E+02                                 1.732414                            1.642239      -0.906323       2.456283                    0.998739       3.283992       8.810767       0.522211       1.193271      -0.731028       0.000106       0.005524      -0.041790       0.042154      -0.005215       0.002583      -0.001739       0.013394       0.047807      -0.016476      -0.000045       0.016521              1.764397       1.596459       0.025604      -0.065834       1.350635       0.027804       2.346097           0.000205
           14              H      12.340252       2.191962       9.738500       0.092389       1.201827 0.86176931E+01  0.86196097E+02                                 1.854777                            1.701642      -1.217211       2.283385                    0.994269       3.764327      10.639775       0.485996       1.260018      -0.711632      -0.029753      -0.002774      -0.022881       0.037636      -0.001962       0.004224      -0.001980       0.021570       0.028569      -0.015827       0.003215       0.012612              1.959617       2.633114       0.031867       0.438970       1.467650       0.123591       1.778088          -0.000056
           15              H      10.067432       4.450432      14.486646       0.106281       1.275771 0.94939305E+01  0.95543702E+02                                 1.822735                            1.711432      -0.943400       2.423500                    0.998128       3.387036       9.051879       0.526073       1.156923      -0.740249      -0.024655      -0.023603       0.023100       0.041213       0.005136      -0.017700       0.000890      -0.006115       0.000019      -0.020131       0.003294       0.016837              1.872657       1.721840       0.329347      -0.262660       2.199134      -0.323431       1.696998          -0.000072
           16              H       9.989306       6.744926      14.939068       0.124351       1.177109 0.85729879E+01  0.83672741E+02                                 1.695451                            1.602247      -0.917599       2.448398                    0.998575       3.183022       8.238270       0.558851       1.122944      -0.749618      -0.024756       0.012492       0.030425       0.041166      -0.000715      -0.018711      -0.000257      -0.003835       0.002670      -0.019541       0.001491       0.018050              1.720377       1.649183      -0.196702      -0.393825       1.711048       0.275321       1.800898           0.000047
           17              H      -2.944558       7.421081      11.982330       0.122017       1.203880 0.88337539E+01  0.87113730E+02                                 1.739352                            1.640294      -0.981858       2.414120                    0.998252       3.251473       8.538066       0.543795       1.142167      -0.744322       0.023653       0.022946      -0.024316       0.040954       0.006702      -0.016532      -0.000302      -0.002373       0.006178      -0.018075       0.000214       0.017862              1.774233       1.662837       0.351973      -0.288090       2.080963      -0.262967       1.578901           0.000086
           18              H      -2.864869       5.126587      11.529908       0.105696       1.235153 0.91011499E+01  0.90913815E+02                                 1.799121                            1.686102      -1.002739       2.390787                    0.998195       3.424842       9.213129       0.523443       1.171393      -0.735636       0.026647      -0.008041      -0.031214       0.041822       0.004445      -0.017158      -0.000545       0.000332       0.004812      -0.017229      -0.001071       0.018300              1.846661       1.767888      -0.285387      -0.445474       1.896354       0.373565       1.875741           0.000041
           19              H      10.712607       0.038796      13.389866       0.092287       1.127770 0.82867653E+01  0.83248369E+02                                 1.868077                            1.738224      -1.395201       2.198955                    0.992212       4.058093      12.038950       0.445921       1.367281      -0.687447      -0.017295      -0.013026      -0.031159       0.037943       0.005718       0.006241       0.000721      -0.008373       0.025767      -0.012718       0.001491       0.011228              1.968522       1.761248       0.117282       0.472433       1.762412       0.276036       2.381907           0.000096
           20              H       3.175542      12.519957      15.256678       0.117789       1.137177 0.84873585E+01  0.84021029E+02                                 1.751581                            1.666321      -1.053450       2.377580                    0.997023       3.487833       9.601244       0.504329       1.226807      -0.721077      -0.009246      -0.039468      -0.001466       0.040563       0.008614       0.002320       0.003178      -0.024519      -0.011829      -0.013190      -0.004412       0.017602              1.773800       1.478573       0.216748       0.056018       2.156638       0.033636       1.686191           0.000454
           21              H      12.419921       1.828945      17.347416       0.118933       1.244015 0.90849116E+01  0.90032232E+02                                 1.760209                            1.649026      -1.002001       2.400935                    0.998102       3.287377       8.594713       0.550635       1.122446      -0.749135       0.014685       0.018597       0.035068       0.042324       0.007777       0.009827       0.006916      -0.022953       0.009320      -0.018347      -0.000385       0.018732              1.811234       1.485619       0.123110       0.308328       1.602456       0.212389       2.345627           0.000399
           22              H      12.263701       3.170171      15.398345       0.103281       1.315638 0.98177351E+01  0.99697046E+02                                 1.860624                            1.739155      -1.043130       2.368843                    0.997624       3.467720       9.328553       0.522082       1.155304      -0.740041       0.011175       0.038732       0.005379       0.040669       0.011236       0.005289       0.005682      -0.022312       0.015904      -0.018809       0.001237       0.017572              1.912656       1.502226       0.191247       0.034671       2.607584      -0.104066       1.628158           0.000229
           23              H       8.899041       1.513036      13.266478       0.105061       1.235902 0.93261684E+01  0.94246399E+02                                 1.837876                            1.737089      -1.017300       2.382407                    0.998046       3.517692       9.689469       0.499542       1.213312      -0.725220      -0.001464      -0.012132       0.039202       0.041062       0.007104      -0.006809      -0.008019       0.013692       0.037154      -0.016946      -0.001903       0.018849              1.888473       1.723555      -0.049482       0.304225       1.555409      -0.257563       2.386456           0.000162
           24              H       6.834000       1.258092      12.197116       0.103661       1.309986 0.99606418E+01  0.10268629E+03                                 1.931289                            1.810137      -1.197983       2.299661                    0.994948       3.674646      10.340623       0.481631       1.233579      -0.719703      -0.027316      -0.013750       0.026240       0.040296       0.003892      -0.006474      -0.009498       0.011823       0.042464      -0.016214      -0.003525       0.019739              1.998684       2.451540       0.371494      -0.314766       1.755749      -0.212710       1.788762          -0.000004
           25              H       8.411665       2.787755       8.790241       0.126744       1.165399 0.85479236E+01  0.83591055E+02                                 1.700176                            1.612675      -0.918131       2.447258                    0.998878       3.208380       8.385177       0.548962       1.140944      -0.744643      -0.002448       0.014228      -0.040296       0.042804       0.006263      -0.003909      -0.010390       0.006465       0.040794      -0.015751      -0.003328       0.019079              1.728536       1.595886      -0.042985       0.151320       1.423699      -0.214948       2.166024           0.000322
           26              H      10.476706       3.042699       9.861887       0.106802       1.237583 0.89935361E+01  0.89927057E+02                                 1.837787                            1.703122      -0.812776       2.486065                    0.999153       3.415413       9.311805       0.506470       1.209462      -0.726897       0.028937       0.017141      -0.022066       0.040225       0.008225      -0.001580      -0.010027       0.015866       0.027017      -0.018718       0.003731       0.014987              1.918016       2.465237       0.244240      -0.309112       1.609620      -0.088632       1.679190           0.000010
           27              H      -6.434241      11.591629       1.882807       0.101551       1.241015 0.94364028E+01  0.95389243E+02                                 1.825401                            1.733660      -0.978078       2.400000                    0.998151       3.495653       9.547685       0.507295       1.194408      -0.729993      -0.004575       0.003232       0.039541       0.039935      -0.002629      -0.006930      -0.000239       0.020880       0.033614      -0.016415       0.000720       0.015695              1.859631       1.652366      -0.029729       0.211406       1.450038      -0.024764       2.476491           0.000219
           28              H       7.138497      11.721872       0.806591       0.118861       1.215501 0.90133388E+01  0.89696073E+02                                 1.779759                            1.680089      -0.964342       2.418376                    0.998504       3.309418       8.846215       0.524093       1.174384      -0.736172      -0.032434      -0.006620       0.024137       0.040968       0.005727      -0.007083      -0.002072       0.023527       0.038588      -0.019521       0.001765       0.017755              1.826140       2.368835      -0.016851      -0.326812       1.425422      -0.006155       1.684162          -0.000061
           29              H      -6.585763      11.791150      20.082513       0.127127       1.150343 0.84754805E+01  0.83307643E+02                                 1.732412                            1.642238      -0.906326       2.456281                    0.998739       3.283993       8.810768       0.522212       1.193271      -0.731028      -0.000106      -0.005524      -0.041790       0.042154      -0.005215      -0.002583       0.001739       0.013394       0.047807      -0.016476      -0.000045       0.016521              1.764395       1.596457       0.025604       0.065833       1.350634      -0.027804       2.346095           0.000203
           30              H      -4.530091      11.663679      21.163300       0.092388       1.201827 0.86176943E+01  0.86196112E+02                                 1.854777                            1.701643      -1.217213       2.283384                    0.994269       3.764328      10.639778       0.485996       1.260018      -0.711632       0.029753       0.002774      -0.022881       0.037636      -0.001962      -0.004224       0.001980       0.021570       0.028569      -0.015827       0.003215       0.012612              1.959618       2.633116       0.031866      -0.438971       1.467650      -0.123591       1.778089          -0.000056
           31              H      -2.257271       9.405209       3.061846       0.106281       1.275770 0.94939183E+01  0.95543545E+02                                 1.822734                            1.711431      -0.943399       2.423501                    0.998128       3.387034       9.051871       0.526073       1.156923      -0.740249       0.024655       0.023602       0.023100       0.041213       0.005136       0.017700      -0.000890      -0.006115       0.000019      -0.020131       0.003294       0.016837              1.872657       1.721839       0.329347       0.262660       2.199133       0.323431       1.696998          -0.000069
           32              H      -2.179145       7.110715       3.514268       0.124351       1.177117 0.85730566E+01  0.83673582E+02                                 1.695458                            1.602253      -0.917616       2.448390                    0.998575       3.183033       8.238308       0.558850       1.122943      -0.749618       0.024757      -0.012492       0.030426       0.041166      -0.000716       0.018711       0.000258      -0.003834       0.002672      -0.019541       0.001490       0.018051              1.720384       1.649190      -0.196702       0.393827       1.711054      -0.275322       1.800907           0.000051
           33              H      10.754719       6.434560       0.557530       0.122017       1.203884 0.88337932E+01  0.87114225E+02                                 1.739357                            1.640298      -0.981863       2.414117                    0.998252       3.251480       8.538093       0.543794       1.142167      -0.744322      -0.023653      -0.022946      -0.024316       0.040954       0.006702       0.016532       0.000301      -0.002373       0.006178      -0.018075       0.000214       0.017862              1.774238       1.662841       0.351974       0.288091       2.080970       0.262968       1.578904           0.000086
           34              H      -4.945570       8.729054       0.105108       0.105696       1.235154 0.91011569E+01  0.90913902E+02                                 1.799121                            1.686102      -1.002739       2.390786                    0.998195       3.424844       9.213135       0.523444       1.171393      -0.735636      -0.026647       0.008041      -0.031214       0.041822       0.004445       0.017158       0.000545       0.000332       0.004811      -0.017229      -0.001071       0.018300              1.846662       1.767889      -0.285387       0.445474       1.896355      -0.373565       1.875741           0.000041
           35              H      -2.902446      13.816845       1.965066       0.092287       1.127771 0.82867704E+01  0.83248433E+02                                 1.868077                            1.738224      -1.395201       2.198954                    0.992212       4.058094      12.038954       0.445921       1.367281      -0.687447       0.017295       0.013026      -0.031159       0.037943       0.005718      -0.006241      -0.000721      -0.008373       0.025768      -0.012718       0.001491       0.011228              1.968524       1.761249       0.117283      -0.472434       1.762413      -0.276036       2.381910           0.000096
           36              H       4.634619       1.335684       3.831878       0.117789       1.137176 0.84873526E+01  0.84020956E+02                                 1.751580                            1.666321      -1.053449       2.377581                    0.997023       3.487831       9.601238       0.504329       1.226808      -0.721077       0.009246       0.039468      -0.001466       0.040563       0.008614      -0.002320      -0.003178      -0.024519      -0.011829      -0.013190      -0.004411       0.017602              1.773801       1.478573       0.216748      -0.056018       2.156637      -0.033636       1.686191           0.000455
           37              H      -4.609760      12.026696       5.922616       0.118934       1.244009 0.90848547E+01  0.90031504E+02                                 1.760202                            1.649019      -1.001997       2.400937                    0.998102       3.287369       8.594677       0.550637       1.122443      -0.749135      -0.014684      -0.018597       0.035069       0.042324       0.007777      -0.009827      -0.006916      -0.022953       0.009321      -0.018347      -0.000385       0.018732              1.811226       1.485613       0.123109      -0.308326       1.602449      -0.212388       2.345617           0.000403
           38              H      -4.453540      10.685470       3.973545       0.103282       1.315632 0.98176758E+01  0.99696240E+02                                 1.860613                            1.739145      -1.043131       2.368842                    0.997624       3.467715       9.328514       0.522086       1.155299      -0.740043      -0.011175      -0.038732       0.005379       0.040669       0.011236      -0.005289      -0.005682      -0.022313       0.015903      -0.018809       0.001237       0.017572              1.912645       1.502219       0.191245      -0.034670       2.607566       0.104065       1.628150           0.000233
           39              H      -1.088880      12.342605       1.841678       0.105061       1.235903 0.93261771E+01  0.94246515E+02                                 1.837878                            1.737091      -1.017300       2.382406                    0.998046       3.517693       9.689475       0.499542       1.213312      -0.725219       0.001464       0.012131       0.039202       0.041062       0.007104       0.006809       0.008019       0.013692       0.037154      -0.016946      -0.001903       0.018849              1.888475       1.723557      -0.049482      -0.304225       1.555410       0.257563       2.386459           0.000163
           40              H       0.976161      12.597549       0.772316       0.103660       1.309986 0.99606341E+01  0.10268619E+03                                 1.931289                            1.810137      -1.197971       2.299666                    0.994948       3.674644      10.340615       0.481631       1.233579      -0.719703       0.027316       0.013750       0.026240       0.040296       0.003893       0.006474       0.009498       0.011823       0.042464      -0.016214      -0.003525       0.019739              1.998684       2.451541       0.371495       0.314767       1.755749       0.212710       1.788762          -0.000003
           41              H      -0.601504      11.067886      20.215041       0.126744       1.165401 0.85479486E+01  0.83591374E+02                                 1.700180                            1.612678      -0.918133       2.447257                    0.998878       3.208383       8.385193       0.548961       1.140946      -0.744643       0.002448      -0.014228      -0.040296       0.042804       0.006263       0.003909       0.010390       0.006465       0.040794      -0.015751      -0.003328       0.019079              1.728540       1.595890      -0.042985      -0.151320       1.423702       0.214949       2.166030           0.000319
           42              H      -2.666545      10.812942      21.286687       0.106802       1.237584 0.89935469E+01  0.89927202E+02                                 1.837790                            1.703124      -0.812777       2.486065                    0.999153       3.415415       9.311816       0.506470       1.209463      -0.726897      -0.028937      -0.017141      -0.022066       0.040225       0.008225       0.001580       0.010027       0.015866       0.027017      -0.018718       0.003731       0.014987              1.918018       2.465242       0.244240       0.309113       1.609621       0.088632       1.679193           0.000009
           43              H       1.376152       2.264012      20.966793       0.101558       1.240921 0.94355327E+01  0.95378152E+02                                 1.825302                            1.733576      -0.978004       2.400043                    0.998151       3.495523       9.547184       0.507310       1.194402      -0.729995      -0.004572      -0.003233      -0.039540       0.039934       0.002630       0.006929      -0.000240       0.020879       0.033610      -0.016414       0.000721       0.015693              1.859527       1.652285       0.029729      -0.211384       1.449977      -0.024762       2.476318           0.000217
           44              H      -0.671707       2.133769      22.043009       0.118868       1.215465 0.90129680E+01  0.89691297E+02                                 1.779709                            1.680042      -0.964340       2.418370                    0.998504       3.309358       8.845948       0.524107       1.174367      -0.736176      -0.032426       0.006619      -0.024135       0.040960      -0.005724       0.007086      -0.002070       0.023544       0.038600      -0.019529       0.001767       0.017762              1.826089       2.368767       0.016852       0.326801       1.425385      -0.006154       1.684113          -0.000063
           45              H       1.224634       2.064491       2.767087       0.127154       1.150234 0.84745159E+01  0.83295956E+02                                 1.732322                            1.642160      -0.906396       2.456273                    0.998739       3.283823       8.810252       0.522216       1.193293      -0.731023      -0.000103       0.005526       0.041784       0.042148       0.005217       0.002586       0.001738       0.013395       0.047795      -0.016476      -0.000042       0.016518              1.764300       1.596385      -0.025601      -0.065826       1.350578      -0.027802       2.345938           0.000205
           46              H       3.280304       2.191962       1.686300       0.092393       1.201770 0.86171580E+01  0.86189382E+02                                 1.854719                            1.701590      -1.217193       2.283398                    0.994266       3.764232      10.639412       0.486004       1.260018      -0.711632       0.029753      -0.002777       0.022881       0.037636       0.001967       0.004223       0.001981       0.021561       0.028561      -0.015822       0.003214       0.012609              1.959558       2.633037      -0.031862       0.438958       1.467605      -0.123582       1.778031          -0.000055
           47              H       5.553079       4.450432      19.787754       0.106272       1.275724 0.94935033E+01  0.95538125E+02                                 1.822670                            1.711378      -0.943337       2.423520                    0.998128       3.387007       9.051678       0.526089       1.156903      -0.740254       0.024662      -0.023607      -0.023100       0.041221      -0.005137      -0.017700      -0.000890      -0.006106       0.000023      -0.020130       0.003290       0.016840              1.872588       1.721791      -0.329328      -0.262643       2.199037       0.323404       1.696937          -0.000072
           48              H       5.631159       6.744926      19.335332       0.124337       1.177189 0.85737008E+01  0.83681485E+02                                 1.695531                            1.602316      -0.917585       2.448396                    0.998575       3.183138       8.238673       0.558838       1.122946      -0.749617       0.024757       0.012493      -0.030430       0.041170       0.000717      -0.018712       0.000259      -0.003829       0.002682      -0.019540       0.001486       0.018054              1.720460       1.649255       0.196717      -0.393855       1.711132      -0.275349       1.800991           0.000047
           49              H       2.944409       7.421081      22.292070       0.121993       1.204063 0.88353932E+01  0.87133767E+02                                 1.739510                            1.640431      -0.982025       2.414032                    0.998250       3.251718       8.538844       0.543781       1.142145      -0.744327      -0.023653       0.022954       0.024327       0.040965      -0.006704      -0.016536       0.000298      -0.002365       0.006183      -0.018079       0.000212       0.017867              1.774400       1.662996      -0.352036      -0.288139       2.081168       0.263006       1.579035           0.000087
           50              H       2.864767       5.126587      22.744492       0.105685       1.235156 0.91011431E+01  0.90913122E+02                                 1.799063                            1.686053      -1.002493       2.390878                    0.998197       3.424871       9.212974       0.523477       1.171326      -0.735652      -0.026645      -0.008034       0.031218       0.041822      -0.004443      -0.017161       0.000543       0.000333       0.004818      -0.017230      -0.001071       0.018302              1.846599       1.767820       0.285368      -0.445444       1.896297      -0.373550       1.875679           0.000042
           51              H       4.907992       0.038796      20.884534       0.092287       1.127810 0.82871368E+01  0.83253253E+02                                 1.868137                            1.738275      -1.395222       2.198945                    0.992211       4.058209      12.039481       0.445908       1.367300      -0.687443       0.017295      -0.013030       0.031157       0.037943      -0.005717       0.006243      -0.000718      -0.008372       0.025776      -0.012720       0.001490       0.011230              1.968591       1.761310      -0.117287       0.472465       1.762463      -0.276046       2.381999           0.000096
           52              H      -3.175794      12.519957      19.017722       0.117797       1.137191 0.84875076E+01  0.84022987E+02                                 1.751605                            1.666344      -1.053456       2.377578                    0.997025       3.487851       9.601363       0.504322       1.226818      -0.721075       0.009251      -0.039467       0.001466       0.040563      -0.008611       0.002319      -0.003180      -0.024517      -0.011833      -0.013187      -0.004413       0.017601              1.773825       1.478599      -0.216766       0.056018       2.156664      -0.033634       1.686213           0.000454
           53              H       3.200643       1.828945      16.926984       0.118939       1.244040 0.90851675E+01  0.90035491E+02                                 1.760240                            1.649054      -1.001996       2.400933                    0.998101       3.287406       8.594851       0.550627       1.122453      -0.749133      -0.014690       0.018601      -0.035064       0.042324      -0.007779       0.009818      -0.006915      -0.022951       0.009332      -0.018342      -0.000386       0.018729              1.811265       1.485647      -0.123116       0.308338       1.602480      -0.212390       2.345668           0.000399
           54              H       3.356835       3.170171      18.876055       0.103277       1.315702 0.98183088E+01  0.99704248E+02                                 1.860682                            1.739203      -1.043248       2.368790                    0.997621       3.467766       9.328717       0.522076       1.155301      -0.740043      -0.011172       0.038730      -0.005374       0.040666      -0.011234       0.005285      -0.005682      -0.022307       0.015908      -0.018805       0.001237       0.017568              1.912719       1.502273      -0.191279       0.034669       2.607685       0.104077       1.628200           0.000229
           55              H       6.721529       1.513036      21.007922       0.105064       1.235819 0.93254404E+01  0.94237344E+02                                 1.837806                            1.737032      -1.017295       2.382417                    0.998045       3.517611       9.689206       0.499545       1.213326      -0.725216       0.001469      -0.012127      -0.039202       0.041061      -0.007102      -0.006807       0.008019       0.013685       0.037148      -0.016942      -0.001903       0.018845              1.888398       1.723503       0.049480       0.304202       1.555360       0.257542       2.386332           0.000162
           56              H       8.786575       1.258092      22.077284       0.103666       1.310003 0.99608244E+01  0.10268894E+03                                 1.931331                            1.810174      -1.197991       2.299653                    0.994950       3.674669      10.340826       0.481616       1.233606      -0.719697       0.027315      -0.013754      -0.026239       0.040296      -0.003888      -0.006472       0.009497       0.011826       0.042463      -0.016214      -0.003523       0.019737              1.998730       2.451608      -0.371506      -0.314776       1.755784       0.212715       1.788798          -0.000004
           57              H       7.208879       2.787755       2.634559       0.126747       1.165386 0.85478151E+01  0.83589732E+02                                 1.700166                            1.612666      -0.918175       2.447241                    0.998875       3.208352       8.385092       0.548963       1.140946      -0.744643       0.002445       0.014229       0.040293       0.042801      -0.006262      -0.003908       0.010392       0.006470       0.040789      -0.015752      -0.003326       0.019078              1.728525       1.595874       0.042986       0.151313       1.423692       0.214945       2.166009           0.000322
           58              H       5.143833       3.042699       1.562913       0.106818       1.237569 0.89934342E+01  0.89925974E+02                                 1.837797                            1.703131      -0.812809       2.486061                    0.999153       3.415347       9.311686       0.506460       1.209489      -0.726892      -0.028931       0.017135       0.022063       0.040216      -0.008224      -0.001582       0.010028       0.015847       0.027003      -0.018709       0.003723       0.014986              1.918026       2.465256      -0.244238      -0.309111       1.609627       0.088630       1.679197           0.000010
           59              H       6.434009      11.591629       9.541993       0.101558       1.240921 0.94355374E+01  0.95378205E+02                                 1.825302                            1.733576      -0.978004       2.400042                    0.998151       3.495523       9.547182       0.507310       1.194402      -0.729995       0.004572       0.003232      -0.039540       0.039934       0.002630      -0.006929       0.000240       0.020879       0.033610      -0.016414       0.000721       0.015693              1.859527       1.652284       0.029729       0.211383       1.449977       0.024762       2.476318           0.000218
           60              H       8.481868      11.721872      10.618209       0.118870       1.215451 0.90128304E+01  0.89689566E+02                                 1.779694                            1.680029      -0.964324       2.418379                    0.998504       3.309334       8.845860       0.524109       1.174366      -0.736177       0.032427      -0.006619      -0.024135       0.040961      -0.005724      -0.007085       0.002071       0.023545       0.038599      -0.019530       0.001768       0.017761              1.826073       2.368743       0.016851      -0.326798       1.425375       0.006155       1.684100          -0.000062
           61              H       6.585527      11.791150      14.191887       0.127153       1.150241 0.84745841E+01  0.83296819E+02                                 1.732331                            1.642168      -0.906404       2.456268                    0.998739       3.283836       8.810306       0.522214       1.193295      -0.731023       0.000103      -0.005525       0.041784       0.042147       0.005218      -0.002586      -0.001738       0.013394       0.047796      -0.016476      -0.000042       0.016518              1.764309       1.596392      -0.025601       0.065828       1.350584       0.027801       2.345952           0.000203
           62              H       4.529857      11.663679      13.111100       0.092393       1.201769 0.86171551E+01  0.86189352E+02                                 1.854719                            1.701590      -1.217193       2.283398                    0.994266       3.764232      10.639415       0.486003       1.260019      -0.711632      -0.029753       0.002777       0.022881       0.037636       0.001967      -0.004223      -0.001981       0.021561       0.028562      -0.015822       0.003214       0.012609              1.959556       2.633034      -0.031862      -0.438958       1.467605       0.123582       1.778030          -0.000056
           63              H       2.257082       9.405209       8.362954       0.106272       1.275724 0.94935053E+01  0.95538153E+02                                 1.822671                            1.711379      -0.943336       2.423520                    0.998128       3.387007       9.051679       0.526089       1.156903      -0.740253      -0.024662       0.023607      -0.023100       0.041221      -0.005137       0.017700       0.000890      -0.006106       0.000023      -0.020129       0.003290       0.016840              1.872588       1.721791      -0.329328       0.262644       2.199037      -0.323404       1.696938          -0.000070
           64              H       2.179002       7.110715       7.910532       0.124337       1.177189 0.85737011E+01  0.83681483E+02                                 1.695530                            1.602315      -0.917585       2.448396                    0.998575       3.183138       8.238671       0.558838       1.122946      -0.749617      -0.024757      -0.012493      -0.030430       0.041170       0.000717       0.018712      -0.000259      -0.003829       0.002681      -0.019540       0.001486       0.018054              1.720459       1.649255       0.196717       0.393855       1.711132       0.275349       1.800991           0.000051
           65              H       4.865752       6.434560      10.867270       0.121993       1.204062 0.88353790E+01  0.87133586E+02                                 1.739508                            1.640429      -0.982024       2.414033                    0.998250       3.251716       8.538835       0.543782       1.142144      -0.744327       0.023653      -0.022954       0.024327       0.040965      -0.006704       0.016536      -0.000298      -0.002365       0.006184      -0.018079       0.000212       0.017867              1.774398       1.662994      -0.352035       0.288138       2.081165      -0.263005       1.579034           0.000085
           66              H       4.945394       8.729054      11.319692       0.105685       1.235155 0.91011348E+01  0.90913031E+02                                 1.799063                            1.686053      -1.002491       2.390879                    0.998197       3.424869       9.212972       0.523476       1.171327      -0.735651       0.026645       0.008034       0.031218       0.041822      -0.004443       0.017161      -0.000543       0.000333       0.004818      -0.017230      -0.001071       0.018302              1.846599       1.767820       0.285368       0.445444       1.896297       0.373550       1.875680           0.000040
           67              H       2.902169      13.816845       9.459734       0.092288       1.127808 0.82871212E+01  0.83253060E+02                                 1.868135                            1.738274      -1.395222       2.198946                    0.992211       4.058205      12.039468       0.445908       1.367300      -0.687443      -0.017295       0.013030       0.031157       0.037943      -0.005717      -0.006243       0.000718      -0.008372       0.025776      -0.012720       0.001490       0.011230              1.968588       1.761308      -0.117287      -0.472464       1.762461       0.276046       2.381994           0.000096
           68              H      10.985955       1.335684       7.592922       0.117798       1.137197 0.84875721E+01  0.84023805E+02                                 1.751613                            1.666351      -1.053470       2.377571                    0.997025       3.487862       9.601411       0.504320       1.226820      -0.721074      -0.009251       0.039467       0.001467       0.040563      -0.008611      -0.002319       0.003181      -0.024517      -0.011834      -0.013187      -0.004414       0.017601              1.773833       1.478605      -0.216768      -0.056018       2.156676       0.033637       1.686218           0.000456
           69              H       4.609518      12.026696       5.502184       0.118939       1.244043 0.90851935E+01  0.90035823E+02                                 1.760243                            1.649057      -1.001997       2.400931                    0.998101       3.287410       8.594868       0.550626       1.122454      -0.749132       0.014691      -0.018601      -0.035064       0.042323      -0.007779      -0.009818       0.006915      -0.022951       0.009331      -0.018342      -0.000386       0.018729              1.811269       1.485649      -0.123116      -0.308340       1.602482       0.212392       2.345677           0.000403
           70              H       4.453326      10.685470       7.451255       0.103277       1.315699 0.98182784E+01  0.99703851E+02                                 1.860677                            1.739199      -1.043247       2.368791                    0.997621       3.467763       9.328701       0.522077       1.155300      -0.740043       0.011173      -0.038730      -0.005374       0.040666      -0.011234      -0.005285       0.005682      -0.022307       0.015908      -0.018805       0.001237       0.017568              1.912714       1.502269      -0.191278      -0.034669       2.607675      -0.104075       1.628197           0.000233
           71              H       1.088632      12.342605       9.583122       0.105064       1.235820 0.93254458E+01  0.94237403E+02                                 1.837806                            1.737032      -1.017295       2.382417                    0.998045       3.517612       9.689206       0.499546       1.213325      -0.725216      -0.001469       0.012127      -0.039202       0.041061      -0.007102       0.006807      -0.008019       0.013685       0.037148      -0.016942      -0.001903       0.018845              1.888397       1.723502       0.049480      -0.304201       1.555359      -0.257541       2.386331           0.000163
           72              H      -0.976414      12.597549      10.652484       0.103666       1.310008 0.99608687E+01  0.10268951E+03                                 1.931335                            1.810177      -1.198000       2.299647                    0.994950       3.674678      10.340854       0.481616       1.233605      -0.719697      -0.027315       0.013754      -0.026239       0.040296      -0.003888       0.006473      -0.009497       0.011825       0.042463      -0.016214      -0.003524       0.019737              1.998733       2.451612      -0.371507       0.314778       1.755787      -0.212716       1.788802          -0.000003
           73              H       0.601282      11.067886      14.059359       0.126746       1.165397 0.85479193E+01  0.83591038E+02                                 1.700179                            1.612678      -0.918185       2.447236                    0.998875       3.208371       8.385167       0.548960       1.140949      -0.744642      -0.002444      -0.014229       0.040293       0.042801      -0.006262       0.003909      -0.010392       0.006469       0.040790      -0.015752      -0.003327       0.019079              1.728538       1.595885       0.042986      -0.151316       1.423702      -0.214948       2.166028           0.000318
           74              H       2.666328      10.812942      12.987713       0.106818       1.237570 0.89934513E+01  0.89926204E+02                                 1.837800                            1.703134      -0.812809       2.486061                    0.999153       3.415350       9.311703       0.506458       1.209490      -0.726891       0.028931      -0.017135       0.022063       0.040216      -0.008224       0.001582      -0.010028       0.015847       0.027003      -0.018709       0.003723       0.014986              1.918029       2.465258      -0.244238       0.309111       1.609629      -0.088630       1.679199           0.000008
           75              C      13.036930       2.316386      11.632046      -0.194162      42.876083 0.63440134E+03  0.16341805E+05                                10.739609                            8.490461      -0.324304       1.866663                    0.998007      31.776997      94.660574       0.558008       0.426118      -1.061380       0.071875      -0.011845      -0.030889       0.079123      -0.006361      -0.001360      -0.001362      -0.036294      -0.058935      -0.019905      -0.009173       0.029077             12.841560      17.933684      -2.508953      -3.103288       6.964419       1.811486      13.626577           0.008456
           76              C      14.269396       2.233529      12.357064      -0.070310      31.698542 0.42291939E+03  0.99030564E+04                                 8.758114                            6.897449       0.095129       2.006150                    0.999703      29.127300      84.361621       0.620074       0.421843      -1.057702      -0.007263      -0.011771      -0.041650       0.043886       0.004578       0.023798      -0.000545      -0.033226       0.092091      -0.040463       0.001728       0.038735             10.127800      15.290770      -1.404844      -2.563230       5.064322       0.414291      10.028306           0.004678
           77              C      -0.137482       2.106057      11.735555      -0.106441      31.325613 0.41664204E+03  0.96984764E+04                                 8.657999                            6.825435       0.145254       2.023468                    0.999759      28.946509      82.996526       0.627533       0.419304      -1.061613      -0.015947       0.005928      -0.012618       0.021182       0.012775       0.028297      -0.009149       0.007100       0.019413      -0.034038       0.002095       0.031943              9.972920      14.768411      -0.980605      -2.867053       4.907246       0.671506      10.243101           0.001211
           78              C      -0.128108       1.937296      10.340815      -0.011545      36.837671 0.43465193E+03  0.10138563E+05                                 9.642864                            6.927547       0.034035       2.020790                    0.999241      26.949019      75.225835       0.634195       0.414046      -1.074080      -0.041835       0.002654       0.031645       0.052523      -0.000898      -0.009548      -0.013813      -0.013753      -0.023143      -0.019849       0.001025       0.018824             12.385462      21.009705      -1.098708      -3.439233       5.199398       0.422262      10.947282           0.011734
           79              C      14.355311       2.064491       9.605972      -0.087265      31.540721 0.39644762E+03  0.91165276E+04                                 8.705804                            6.657656       0.118762       2.023398                    0.999735      28.359930      80.879613       0.635293       0.419265      -1.061400      -0.012258       0.010591       0.024970       0.029765       0.006388       0.002926      -0.006045      -0.045001       0.065540      -0.034563       0.009919       0.024643             10.290403      16.455534      -0.669543      -1.475030       4.724285       0.367740       9.691390           0.004980
           80              C      13.136903       2.191962      10.254900      -0.074610      32.854709 0.42343527E+03  0.99328880E+04                                 9.011266                            6.926713       0.088871       2.004711                    0.999643      29.239253      85.173518       0.614496       0.424912      -1.054221       0.037911      -0.010539       0.018012       0.043276       0.000609       0.031129      -0.013788      -0.014049      -0.010730      -0.037782       0.006735       0.031048             10.632700      15.669992      -0.640515      -1.994308       5.220507       1.387204      11.007602          -0.000577
           81              C       1.218388       1.856379       9.669951       0.606862      24.742110 0.25303620E+03  0.52604751E+04                                 7.935563                            5.682821      -0.188138       1.999235                    0.999159      22.338750      62.872308       0.615584       0.478604      -1.015214       0.070310      -0.008597      -0.014516       0.072306       0.031665       0.036680       0.076238      -0.131973      -0.029719      -0.080855      -0.047236       0.128092             10.038917      15.728266      -1.059578      -3.284599       5.518750      -1.561046       8.869735          -0.000933
           82              C      11.418613       4.572362      12.966006      -0.182228      43.144216 0.61529085E+03  0.15727369E+05                                10.799168                            8.360207      -0.295382       1.874047                    0.998314      31.590319      93.713345       0.562530       0.425976      -1.061565      -0.009911       0.086368       0.013351       0.087954      -0.004458       0.030211      -0.001443       0.010459       0.009435      -0.027036      -0.007007       0.034042             13.155419       8.626958       0.201174      -3.024419      21.491435       1.928690       9.347864           0.026647
           83              C      10.596964       5.053429      13.978700      -0.077517      32.688722 0.41096650E+03  0.95431736E+04                                 8.894664                            6.767386       0.074765       2.000381                    0.999638      28.933552      83.130402       0.631180       0.417895      -1.061443       0.016638       0.020289      -0.021800       0.034113       0.018125      -0.013149      -0.018461       0.035841       0.037816      -0.035279      -0.001046       0.036324             10.600141       6.706435      -0.168475      -2.245475      17.614600       1.641526       7.479389           0.001684
           84              C      10.550089       6.416547      14.247411      -0.098294      33.238201 0.40869958E+03  0.94476176E+04                                 8.965937                            6.728617       0.117330       2.014876                    0.999743      28.653834      81.299721       0.637836       0.415412      -1.066379       0.017235      -0.013561      -0.019131       0.029102      -0.010874      -0.017060       0.008188       0.033547       0.050821      -0.028706      -0.004486       0.033192             10.761468       6.737225       0.729659      -2.184282      18.376323       1.084659       7.170854           0.010812
           85              C      11.324862       7.298320      13.503200       0.008826      38.167332 0.43385906E+03  0.10110942E+05                                 9.887618                            6.928241      -0.040825       1.996219                    0.999180      26.904017      74.957119       0.633482       0.414886      -1.074015      -0.003210      -0.042747      -0.005172       0.043178      -0.009677       0.010464       0.000937      -0.006443       0.026422      -0.017816       0.003034       0.014783             13.037208       7.178730       0.720845      -2.280003      24.023263       2.351097       7.909630           0.034371
           86              C      -3.474090       6.817252      12.490505      -0.103051      33.447342 0.41467252E+03  0.96325815E+04                                 9.045455                            6.803908       0.103131       2.009310                    0.999709      28.858634      82.417393       0.629834       0.418642      -1.062983      -0.013664      -0.023218       0.007030       0.027843       0.017439      -0.008360      -0.019184       0.026431       0.022359      -0.031050       0.000187       0.030863             10.853720       6.785882      -0.266993      -2.349602      18.376425       2.363987       7.398853           0.010500
           87              C      12.193386       5.454135      12.222023      -0.076945      32.973862 0.40919429E+03  0.94882589E+04                                 8.930520                            6.738278       0.139678       2.018545                    0.999737      28.894431      82.857942       0.634819       0.416102      -1.062977      -0.023311       0.016878       0.023660       0.037257       0.000321      -0.019238       0.000072       0.058964       0.069096      -0.041000       0.001097       0.039903             10.688633       6.915880       0.145656      -2.382782      17.903839       1.731108       7.246180           0.003583
           88              C      -4.237957       8.793621      13.801158       0.527402      26.598388 0.28848440E+03  0.61589519E+04                                 8.229281                            5.986329      -0.038648       2.030892                    0.999462      23.105597      64.579249       0.615873       0.465833      -1.028459       0.005429       0.051777       0.006797       0.052502      -0.009438       0.010904      -0.005145       0.194785      -0.142555      -0.074885      -0.047454       0.122339             10.537566       4.752029       0.327092      -0.682375      18.865122       1.615339       7.995546          -0.007801
           89              C      11.559227       1.722533      14.182747      -0.189666      42.522284 0.61449512E+03  0.15754936E+05                                10.754731                            8.420159      -0.432919       1.835924                    0.997329      31.863451      95.715159       0.552147       0.432667      -1.053880       0.014429      -0.053223       0.058899       0.080685      -0.012548      -0.011233      -0.008022       0.043460      -0.046435      -0.027712      -0.006733       0.034445             12.637465       7.154378       1.735527       1.883813      14.054721      -2.675955      16.703295           0.007305
           90              C      11.109367       0.391283      14.178177      -0.082991      34.181560 0.45375155E+03  0.10855116E+05                                 9.324034                            7.217500      -0.110130       1.939217                    0.998833      29.990229      88.902518       0.594707       0.430514      -1.048310       0.018627       0.024256       0.031185       0.043679      -0.003821       0.002935       0.027083       0.034862       0.007296      -0.037599       0.016629       0.020970             10.954020       6.455093       1.096379       2.432282      11.840768      -2.671894      14.566198           0.002411
           91              C       3.423901      13.437478      15.297807      -0.107422      34.115562 0.43307840E+03  0.10188775E+05                                 9.217593                            6.985957       0.087394       2.004344                    0.999607      29.263029      84.614221       0.616076       0.422587      -1.058535       0.013047       0.024151       0.002946       0.027608       0.002793      -0.016217       0.003187      -0.012776      -0.099918      -0.038925       0.015299       0.023626             11.092813       5.780320       0.605897       2.439086       9.871731      -2.439372      17.626389           0.003273
           92              C      11.726383       0.127195      16.489414      -0.002190      38.119967 0.42619876E+03  0.98817332E+04                                 9.831433                            6.831625       0.009181       2.011945                    0.999151      26.798041      74.310033       0.643307       0.410646      -1.077491      -0.008277       0.020343      -0.038817       0.044600      -0.007984      -0.006562      -0.000041       0.001797       0.018948      -0.012316       0.001283       0.011033             12.997367       5.792535       0.677710       2.211586      12.198282      -5.454111      21.001283           0.017187
           93              C      12.101264       1.451794      16.536256      -0.103422      32.933230 0.42115440E+03  0.98107934E+04                                 8.914651                            6.837502       0.072163       1.995894                    0.999695      28.994569      82.636939       0.631624       0.416279      -1.065613      -0.010398       0.001041      -0.025764       0.027802       0.002906       0.013496       0.023339       0.004661       0.040720      -0.024992      -0.007763       0.032755             10.367665       5.258933       0.950795       1.368942      11.346543      -3.687763      14.497520           0.005842
           94              C      12.009095       2.254590      15.364071      -0.082758      33.036039 0.41928998E+03  0.97827066E+04                                 8.928598                            6.817636       0.120306       2.009493                    0.999775      29.173190      83.942673       0.631506       0.415704      -1.063130      -0.010653      -0.038870       0.009635       0.041439       0.014313      -0.006601       0.019577      -0.025681      -0.069624      -0.034153      -0.000971       0.035124             10.433240       5.297700       0.799018       1.585027      11.419416      -2.973047      14.582606           0.001400
           95              C       4.028421      13.119352      17.718722       0.559861      25.218025 0.26321307E+03  0.55022892E+04                                 7.978739                            5.736433      -0.102977       2.019896                    0.999415      22.513587      62.643557       0.624975       0.468822      -1.024914       0.005112      -0.028398       0.042004       0.050960       0.012923      -0.005936       0.014928       0.169047      -0.198372      -0.076158      -0.042534       0.118692             10.304779       4.504900      -0.365107       0.809741       9.784060      -4.357227      16.625377          -0.003943
           96              C       9.881881       2.301976      11.664949      -0.182065      41.504824 0.61348077E+03  0.15678359E+05                                10.513463                            8.351012      -0.288875       1.878110                    0.998252      31.556946      93.778045       0.562209       0.426293      -1.060771      -0.079520      -0.005121      -0.040111       0.089211      -0.007565       0.000346       0.011115      -0.026715      -0.029715      -0.015197      -0.008517       0.023714             12.513704      17.207608       3.222352       3.002560       7.515179      -0.619559      12.818324           0.004438
           97              C       8.800316       1.771582      12.358435      -0.077468      32.001835 0.41821900E+03  0.97801696E+04                                 8.857293                            6.882205       0.068792       2.001148                    0.999572      29.151446      84.786219       0.616710       0.424700      -1.054353      -0.006830       0.006152      -0.032777       0.034042      -0.005715      -0.018084      -0.012344      -0.043621       0.072261      -0.040652       0.006782       0.033870             10.435095      15.221971       2.253220       3.143753       6.045525      -0.874717      10.037788           0.001678
           98              C       7.573788       1.619447      11.722530      -0.098219      32.498472 0.42934573E+03  0.10095138E+05                                 8.937616                            6.962523       0.002321       1.974205                    0.999588      29.408590      85.452620       0.615239       0.423406      -1.056345       0.024958       0.012593      -0.003535       0.028178       0.000827      -0.033801      -0.008863      -0.003130      -0.000097      -0.035465       0.000972       0.034492             10.501481      15.158276       1.771605       3.432606       6.074709      -1.129854      10.271459           0.000980
           99              C       7.428669       1.997983      10.392912      -0.028411      37.519521 0.44057111E+03  0.10301177E+05                                 9.716707                            6.949288       0.107639       2.042732                    0.999304      27.084736      75.449040       0.637293       0.411051      -1.077104       0.045380       0.015004       0.017929       0.051048      -0.004548       0.004155       0.001132      -0.001412      -0.003698      -0.006834       0.001000       0.005834             12.551545      20.628952       1.577185       4.415172       6.083914      -1.355600      10.941768           0.006478
          100              C       8.510234       2.528377       9.699198      -0.088220      32.043035 0.40820002E+03  0.94382913E+04                                 8.769886                            6.742595       0.160411       2.031918                    0.999718      28.500139      81.016251       0.634269       0.417650      -1.064371       0.003022      -0.001672       0.031129       0.031320      -0.012871      -0.006520      -0.005531      -0.042727       0.067948      -0.037276       0.012490       0.024786             10.318921      16.179660       1.705377       2.161112       5.539335      -0.839609       9.237769           0.000032
          101              C       9.736762       2.680235      10.335331      -0.082509      31.690187 0.41446321E+03  0.96566789E+04                                 8.759779                            6.832444       0.152906       2.030615                    0.999354      28.931420      83.599718       0.622396       0.422374      -1.057313      -0.028038      -0.007448       0.016806       0.033527       0.005547      -0.032855      -0.005506      -0.012909      -0.001214      -0.036317       0.004260       0.032056             10.219452      14.978225       1.593121       2.495536       5.612932      -0.442938      10.067198           0.001269
          102              C       6.076395       1.875222       9.738500       0.610512      24.591302 0.24902670E+03  0.51602045E+04                                 7.909597                            5.641985      -0.208020       1.991687                    0.999122      22.334074      62.904230       0.616646       0.479346      -1.014090      -0.068245      -0.006617      -0.015262       0.070243      -0.032608      -0.031663       0.064277      -0.133970      -0.039764      -0.076269      -0.042199       0.118468             10.061504      16.028249       0.946766       3.276971       5.484788      -1.474055       8.671476          -0.000662
          103              C      -5.226769      11.539255       0.207246      -0.194162      42.876115 0.63440156E+03  0.16341812E+05                                10.739614                            8.490462      -0.324304       1.866663                    0.998007      31.777004      94.660599       0.558008       0.426118      -1.061380      -0.071875       0.011845      -0.030889       0.079123      -0.006361       0.001360       0.001362      -0.036293      -0.058935      -0.019905      -0.009172       0.029077             12.841576      17.933709      -2.508962       3.103290       6.964426      -1.811488      13.626592           0.008456
          104              C      -6.459235      11.622112       0.932264      -0.070310      31.698565 0.42291952E+03  0.99030604E+04                                 8.758119                            6.897450       0.095129       2.006149                    0.999703      29.127308      84.361651       0.620074       0.421843      -1.057702       0.007263       0.011770      -0.041650       0.043886       0.004578      -0.023798       0.000545      -0.033226       0.092092      -0.040463       0.001728       0.038735             10.127811      15.290790      -1.404852       2.563230       5.064327      -0.414293      10.028315           0.004681
          105              C       7.947643      11.749584       0.310755      -0.106442      31.325661 0.41664259E+03  0.96984931E+04                                 8.658008                            6.825440       0.145253       2.023468                    0.999759      28.946539      82.996651       0.627533       0.419304      -1.061613       0.015947      -0.005928      -0.012619       0.021182       0.012775      -0.028297       0.009149       0.007101       0.019414      -0.034038       0.002095       0.031943              9.972935      14.768436      -0.980614       2.867051       4.907254      -0.671510      10.243115           0.001214
          106              C       7.938269      11.918345      21.765615      -0.011546      36.837721 0.43465250E+03  0.10138579E+05                                 9.642871                            6.927551       0.034036       2.020790                    0.999241      26.949041      75.225909       0.634195       0.414046      -1.074080       0.041835      -0.002654       0.031645       0.052523      -0.000898       0.009548       0.013812      -0.013753      -0.023143      -0.019849       0.001025       0.018823             12.385474      21.009727      -1.098720       3.439226       5.199404      -0.422264      10.947292           0.011733
          107              C      -6.545150      11.791150      21.030772      -0.087265      31.540748 0.39644789E+03  0.91165353E+04                                 8.705810                            6.657658       0.118760       2.023397                    0.999735      28.359939      80.879648       0.635293       0.419265      -1.061400       0.012258      -0.010591       0.024970       0.029765       0.006388      -0.002926       0.006045      -0.045001       0.065540      -0.034563       0.009919       0.024643             10.290414      16.455552      -0.669551       1.475022       4.724288      -0.367740       9.691401           0.004978
          108              C      -5.326742      11.663679      21.679700      -0.074610      32.854719 0.42343527E+03  0.99328881E+04                                 9.011268                            6.926713       0.088870       2.004711                    0.999643      29.239254      85.173524       0.614496       0.424912      -1.054221      -0.037911       0.010539       0.018012       0.043276       0.000609      -0.031129       0.013788      -0.014049      -0.010730      -0.037782       0.006735       0.031047             10.632708      15.670003      -0.640519       1.994303       5.220508      -1.387203      11.007612          -0.000578
          109              C       6.591773      11.999262      21.094751       0.606863      24.742106 0.25303612E+03  0.52604733E+04                                 7.935562                            5.682820      -0.188138       1.999235                    0.999159      22.338754      62.872331       0.615584       0.478604      -1.015214      -0.070310       0.008597      -0.014516       0.072306       0.031666      -0.036680      -0.076239      -0.131973      -0.029720      -0.080855      -0.047237       0.128092             10.038915      15.728260      -1.059585       3.284592       5.518754       1.561046       8.869732          -0.000933
          110              C      -3.608452       9.283279       1.541206      -0.182229      43.144290 0.61529183E+03  0.15727398E+05                                10.799172                            8.360207      -0.295378       1.874048                    0.998314      31.590352      93.713417       0.562531       0.425975      -1.061565       0.009911      -0.086368       0.013352       0.087954      -0.004458      -0.030210       0.001443       0.010456       0.009433      -0.027035      -0.007005       0.034040             13.155431       8.626961       0.201174       3.024419      21.491465      -1.928685       9.347867           0.026648
          111              C      -2.786803       8.802212       2.553900      -0.077517      32.688746 0.41096666E+03  0.95431782E+04                                 8.894668                            6.767386       0.074767       2.000381                    0.999638      28.933562      83.130427       0.631180       0.417894      -1.061443      -0.016638      -0.020289      -0.021799       0.034113       0.018125       0.013149       0.018462       0.035841       0.037817      -0.035279      -0.001046       0.036324             10.600148       6.706437      -0.168472       2.245476      17.614616      -1.641515       7.479393           0.001687
          112              C      -2.739928       7.439094       2.822611      -0.098294      33.238305 0.40870085E+03  0.94476546E+04                                 8.965953                            6.728625       0.117320       2.014871                    0.999743      28.653902      81.299959       0.637836       0.415411      -1.066379      -0.017234       0.013563      -0.019131       0.029103      -0.010875       0.017060      -0.008186       0.033552       0.050826      -0.028709      -0.004484       0.033193             10.761489       6.737236       0.729667       2.184293      18.376358      -1.084632       7.170873           0.010819
          113              C      -3.514701       6.557321       2.078400       0.008823      38.167571 0.43386168E+03  0.10111017E+05                                 9.887646                            6.928254      -0.040830       1.996216                    0.999180      26.904120      74.957424       0.633483       0.414885      -1.074016       0.003209       0.042748      -0.005173       0.043180      -0.009676      -0.010464      -0.000935      -0.006443       0.026413      -0.017814       0.003032       0.014782             13.037249       7.178741       0.720861       2.280007      24.023382      -2.351026       7.909623           0.034372
          114              C      11.284251       7.038389       1.065705      -0.103052      33.447414 0.41467341E+03  0.96326078E+04                                 9.045466                            6.803914       0.103131       2.009310                    0.999709      28.858682      82.417567       0.629833       0.418642      -1.062983       0.013664       0.023218       0.007031       0.027843       0.017439       0.008360       0.019184       0.026430       0.022359      -0.031050       0.000186       0.030864             10.853732       6.785884      -0.266994       2.349598      18.376471      -2.363970       7.398841           0.010501
          115              C      -4.383225       8.401506       0.797223      -0.076944      32.973912 0.40919477E+03  0.94882729E+04                                 8.930528                            6.738281       0.139676       2.018544                    0.999737      28.894455      82.858026       0.634819       0.416102      -1.062977       0.023311      -0.016878       0.023660       0.037257       0.000321       0.019239      -0.000072       0.058964       0.069097      -0.041001       0.001096       0.039904             10.688646       6.915884       0.145653       2.382781      17.903873      -1.731103       7.246180           0.003584
          116              C      12.048118       5.062020       2.376358       0.527406      26.598385 0.28848443E+03  0.61589535E+04                                 8.229280                            5.986328      -0.038688       2.030880                    0.999462      23.105622      64.579358       0.615874       0.465833      -1.028459      -0.005432      -0.051781       0.006790       0.052506      -0.009437      -0.010905       0.005142       0.194783      -0.142560      -0.074883      -0.047456       0.122339             10.537559       4.752012       0.327111       0.682373      18.865208      -1.615146       7.995458          -0.007798
          117              C      -3.749066      12.133108       2.757947      -0.189666      42.522301 0.61449522E+03  0.15754940E+05                                10.754735                            8.420160      -0.432919       1.835923                    0.997329      31.863455      95.715178       0.552147       0.432667      -1.053880      -0.014429       0.053224       0.058899       0.080685      -0.012548       0.011233       0.008022       0.043460      -0.046435      -0.027712      -0.006733       0.034445             12.637478       7.154385       1.735527      -1.883814      14.054729       2.675961      16.703319           0.007306
          118              C      -3.299206      13.464358       2.753377      -0.082991      34.181588 0.45375184E+03  0.10855125E+05                                 9.324039                            7.217502      -0.110129       1.939217                    0.998833      29.990241      88.902558       0.594707       0.430513      -1.048310      -0.018627      -0.024256       0.031185       0.043679      -0.003821      -0.002935      -0.027083       0.034862       0.007297      -0.037599       0.016629       0.020971             10.954032       6.455102       1.096380      -2.432286      11.840774       2.671895      14.566221           0.002412
          119              C       4.386260       0.418163       3.873007      -0.107422      34.115571 0.43307837E+03  0.10188774E+05                                 9.217594                            6.985956       0.087394       2.004344                    0.999607      29.263028      84.614213       0.616076       0.422587      -1.058535      -0.013047      -0.024151       0.002946       0.027608       0.002793       0.016217      -0.003187      -0.012776      -0.099918      -0.038925       0.015299       0.023626             11.092824       5.780326       0.605897      -2.439089       9.871733       2.439372      17.626414           0.003275
          120              C      -3.916222      13.728446       5.064614      -0.002190      38.119940 0.42619835E+03  0.98817211E+04                                 9.831429                            6.831622       0.009182       2.011945                    0.999151      26.798025      74.309973       0.643307       0.410646      -1.077491       0.008277      -0.020343      -0.038817       0.044599      -0.007984       0.006562       0.000041       0.001797       0.018948      -0.012316       0.001283       0.011033             12.997370       5.792537       0.677709      -2.211587      12.198274       5.454109      21.001299           0.017189
          121              C      -4.291103      12.403847       5.111456      -0.103422      32.933203 0.42115401E+03  0.98107807E+04                                 8.914644                            6.837498       0.072165       1.995895                    0.999695      28.994549      82.636834       0.631624       0.416279      -1.065613       0.010398      -0.001042      -0.025763       0.027802       0.002905      -0.013496      -0.023339       0.004661       0.040721      -0.024992      -0.007763       0.032755             10.367661       5.258932       0.950794      -1.368941      11.346531       3.687757      14.497519           0.005848
          122              C      -4.198934      11.601051       3.939271      -0.082758      33.036046 0.41929011E+03  0.97827095E+04                                 8.928599                            6.817638       0.120305       2.009492                    0.999775      29.173185      83.942633       0.631505       0.415704      -1.063130       0.010653       0.038870       0.009635       0.041439       0.014313       0.006601      -0.019577      -0.025681      -0.069624      -0.034153      -0.000971       0.035124             10.433247       5.297703       0.799016      -1.585029      11.419410       2.973047      14.582627           0.001404
          123              C       3.781740       0.736289       6.293922       0.559860      25.217995 0.26321268E+03  0.55022786E+04                                 7.978733                            5.736429      -0.102978       2.019896                    0.999415      22.513564      62.643472       0.624975       0.468822      -1.024914      -0.005112       0.028398       0.042003       0.050959       0.012923       0.005936      -0.014928       0.169045      -0.198371      -0.076158      -0.042534       0.118692             10.304776       4.504899      -0.365107      -0.809740       9.784050       4.357220      16.625377          -0.003941
          124              C      -2.071720      11.553665       0.240149      -0.182065      41.504829 0.61348056E+03  0.15678353E+05                                10.513465                            8.351012      -0.288877       1.878110                    0.998252      31.556940      93.778027       0.562209       0.426293      -1.060771       0.079520       0.005121      -0.040111       0.089211      -0.007565      -0.000346      -0.011115      -0.026715      -0.029715      -0.015196      -0.008517       0.023714             12.513714      17.207624       3.222360      -3.002557       7.515184       0.619559      12.818335           0.004438
          125              C      -0.990155      12.084059       0.933635      -0.077468      32.001857 0.41821910E+03  0.97801727E+04                                 8.857297                            6.882205       0.068791       2.001148                    0.999572      29.151452      84.786242       0.616710       0.424700      -1.054353       0.006830      -0.006153      -0.032777       0.034042      -0.005715       0.018084       0.012344      -0.043621       0.072261      -0.040652       0.006782       0.033870             10.435106      15.221990       2.253230      -3.143753       6.045531       0.874716      10.037798           0.001680
          126              C       0.236373      12.236194       0.297730      -0.098219      32.498507 0.42934611E+03  0.10095148E+05                                 8.937618                            6.962523       0.002325       1.974205                    0.999588      29.408608      85.452657       0.615239       0.423406      -1.056345      -0.024958      -0.012594      -0.003535       0.028178       0.000827       0.033801       0.008864      -0.003130      -0.000097      -0.035465       0.000972       0.034493             10.501488      15.158286       1.771618      -3.432601       6.074716       1.129852      10.271464           0.000982
          127              C       0.381492      11.857658      21.817712      -0.028411      37.519546 0.44057142E+03  0.10301185E+05                                 9.716709                            6.949290       0.107639       2.042732                    0.999304      27.084748      75.449074       0.637293       0.411051      -1.077104      -0.045380      -0.015004       0.017929       0.051048      -0.004548      -0.004155      -0.001133      -0.001412      -0.003698      -0.006834       0.001000       0.005834             12.551549      20.628958       1.577197      -4.415162       6.083919       1.355600      10.941769           0.006478
          128              C      -0.700073      11.327264      21.123998      -0.088220      32.043043 0.40820000E+03  0.94382911E+04                                 8.769888                            6.742595       0.160409       2.031918                    0.999718      28.500142      81.016270       0.634269       0.417650      -1.064371      -0.003021       0.001672       0.031129       0.031320      -0.012871       0.006520       0.005530      -0.042727       0.067948      -0.037276       0.012490       0.024785             10.318927      16.179668       1.705384      -2.161107       5.539338       0.839610       9.237775           0.000030
          129              C      -1.926601      11.175406      21.760131      -0.082508      31.690191 0.41446313E+03  0.96566769E+04                                 8.759780                            6.832443       0.152905       2.030615                    0.999354      28.931418      83.599717       0.622396       0.422374      -1.057313       0.028038       0.007448       0.016806       0.033527       0.005547       0.032855       0.005506      -0.012909      -0.001215      -0.036317       0.004261       0.032056             10.219457      14.978234       1.593126      -2.495533       5.612933       0.442939      10.067204           0.001267
          130              C       1.733766      11.980419      21.163300       0.610513      24.591311 0.24902681E+03  0.51602073E+04                                 7.909597                            5.641985      -0.208020       1.991687                    0.999122      22.334081      62.904245       0.616646       0.479346      -1.014090       0.068245       0.006617      -0.015262       0.070243      -0.032608       0.031663      -0.064277      -0.133970      -0.039764      -0.076268      -0.042199       0.118468             10.061502      16.028243       0.946775      -3.276963       5.484792       1.474054       8.671472          -0.000662
          131              C       2.583624       2.316386      22.642354      -0.194126      42.875313 0.63438720E+03  0.16341344E+05                                10.739458                            8.490347      -0.324185       1.866695                    0.998004      31.776679      94.659254       0.558014       0.426116      -1.061382      -0.071851      -0.011873       0.030895       0.079108       0.006368      -0.001373       0.001363      -0.036299      -0.058983      -0.019924      -0.009166       0.029090             12.841380      17.933426       2.508941      -3.103257       6.964366      -1.811480      13.626347           0.008454
          132              C       1.351159       2.233529      21.917336      -0.070336      31.699894 0.42294283E+03  0.99037650E+04                                 8.758468                            6.897732       0.094959       2.006095                    0.999702      29.128004      84.364957       0.620048       0.421854      -1.057693       0.007274      -0.011750       0.041653       0.043886      -0.004581       0.023806       0.000540      -0.033227       0.092126      -0.040473       0.001723       0.038750             10.128230      15.291577       1.404975      -2.563360       5.064554      -0.414322      10.028559           0.004678
          133              C       0.137440       2.106057      22.538845      -0.106428      31.324962 0.41663128E+03  0.96981473E+04                                 8.657823                            6.825303       0.145342       2.023499                    0.999759      28.946142      82.994696       0.627547       0.419298      -1.061619       0.015975       0.005916       0.012609       0.021194      -0.012768       0.028277       0.009163       0.007079       0.019383      -0.034028       0.002114       0.031913              9.972714      14.768127       0.980616      -2.866949       4.907163      -0.671497      10.242851           0.001211
          134              C       0.128069       1.937296       1.083985      -0.011536      36.837264 0.43464534E+03  0.10138355E+05                                 9.642733                            6.927447       0.034043       2.020796                    0.999240      26.948849      75.224783       0.634207       0.414040      -1.074086       0.041903       0.002640      -0.031643       0.052575       0.000814      -0.009520       0.013773      -0.013719      -0.023238      -0.019788       0.000984       0.018804             12.385327      21.009559       1.098731      -3.439177       5.199339      -0.422267      10.947083           0.011731
          135              C       1.265248       2.064491       1.818828      -0.087365      31.543515 0.39649088E+03  0.91177648E+04                                 8.706260                            6.657989       0.118512       2.023295                    0.999735      28.361595      80.885253       0.635282       0.419261      -1.061403       0.012282       0.010628      -0.024936       0.029759      -0.006434       0.002906       0.006015      -0.045001       0.065444      -0.034557       0.009960       0.024597             10.290988      16.456649       0.669611      -1.475135       4.724527      -0.367769       9.691789           0.004979
          136              C       2.483653       2.191962       1.169900      -0.074599      32.853653 0.42341762E+03  0.99323475E+04                                 9.010997                            6.926511       0.088936       2.004733                    0.999643      29.238604      85.170440       0.614514       0.424905      -1.054228      -0.037942      -0.010520      -0.017976       0.043283      -0.000615       0.031120       0.013759      -0.014045      -0.010948      -0.037784       0.006779       0.031005             10.632385      15.669546       0.640512      -1.994198       5.220359      -1.387150      11.007248          -0.000576
          137              C      14.402175       1.856379       1.754849       0.606924      24.740653 0.25301637E+03  0.52599783E+04                                 7.935420                            5.682707      -0.188280       1.999209                    0.999159      22.337791      62.869821       0.615570       0.478623      -1.015200      -0.070298      -0.008597       0.014501       0.072291      -0.031668       0.036700      -0.076207      -0.131907      -0.029631      -0.080850      -0.047198       0.128048             10.038780      15.728215       1.059538      -3.284536       5.518630       1.560990       8.869496          -0.000933
          138              C       4.201896       4.572362      21.308394      -0.182195      43.143851 0.61528226E+03  0.15727146E+05                                10.799265                            8.360261      -0.295462       1.874034                    0.998315      31.590072      93.713618       0.562515       0.425987      -1.061554       0.009903       0.086367      -0.013376       0.087956       0.004480       0.030203       0.001441       0.010431       0.009533      -0.027030      -0.007008       0.034037             13.155566       8.627041      -0.201342      -3.024427      21.491695      -1.928801       9.347961           0.026647
          139              C       5.023534       5.053429      20.295700      -0.077525      32.690223 0.41098883E+03  0.95438396E+04                                 8.895005                            6.767629       0.074712       2.000360                    0.999638      28.934261      83.133582       0.631159       0.417902      -1.061437      -0.016605       0.020295       0.021774       0.034084      -0.018141      -0.013150       0.018452       0.035791       0.037894      -0.035273      -0.001053       0.036326             10.600583       6.706652       0.168389      -2.245517      17.615434      -1.641716       7.479663           0.001682
          140              C       5.070382       6.416547      20.026989      -0.098271      33.237317 0.40868447E+03  0.94471837E+04                                 8.965775                            6.728482       0.117483       2.014925                    0.999744      28.653406      81.298221       0.637844       0.415410      -1.066379      -0.017228      -0.013522       0.019135       0.029082       0.010862      -0.017083      -0.008182       0.033599       0.050845      -0.028724      -0.004495       0.033219             10.761274       6.737152      -0.729781      -2.184260      18.375892      -1.084708       7.170777           0.010815
          141              C       4.295592       7.298320      20.771200       0.008787      38.169230 0.43388426E+03  0.10111673E+05                                 9.887905                            6.928421      -0.040726       1.996236                    0.999180      26.904824      74.959836       0.633477       0.414883      -1.074017       0.003210      -0.042749       0.005164       0.043180       0.009674       0.010465      -0.000947      -0.006422       0.026493      -0.017821       0.003028       0.014793             13.037623       7.178949      -0.721161      -2.280038      24.024065      -2.351194       7.909855           0.034371
          142              C       3.473953       6.817252      21.783895      -0.103017      33.445947 0.41465033E+03  0.96319374E+04                                 9.045180                            6.803701       0.103101       2.009304                    0.999709      28.858028      82.415125       0.629846       0.418639      -1.062985       0.013636      -0.023199      -0.007040       0.027816      -0.017431      -0.008367       0.019201       0.026434       0.022333      -0.031054       0.000181       0.030873             10.853365       6.785701       0.266680      -2.349518      18.375751      -2.363802       7.398642           0.010501
          143              C       3.427105       5.454135      22.052377      -0.076932      32.973579 0.40918943E+03  0.94881192E+04                                 8.930515                            6.738280       0.139514       2.018500                    0.999737      28.894100      82.856909       0.634812       0.416107      -1.062973       0.023304       0.016872      -0.023651       0.037244      -0.000294      -0.019261      -0.000066       0.058957       0.069079      -0.040994       0.001072       0.039922             10.688638       6.915857      -0.145878      -2.382724      17.903913      -1.731099       7.246143           0.003585
          144              C       4.237781       8.793621      20.473242       0.527398      26.598805 0.28849018E+03  0.61591056E+04                                 8.229345                            5.986376      -0.038471       2.030936                    0.999461      23.105869      64.580152       0.615873       0.465831      -1.028460      -0.005436       0.051764      -0.006793       0.052490       0.009431       0.010907       0.005146       0.194831      -0.142650      -0.074893      -0.047484       0.122377             10.537650       4.752070      -0.327297      -0.682346      18.865275      -1.615388       7.995605          -0.007800
          145              C       4.061339       1.722533      20.091653      -0.189685      42.522946 0.61450899E+03  0.15755324E+05                                10.754688                            8.420144      -0.432938       1.835912                    0.997331      31.863606      95.714592       0.552160       0.432655      -1.053891      -0.014445      -0.053200      -0.058898       0.080671       0.012555      -0.011249       0.008012       0.043456      -0.046430      -0.027711      -0.006740       0.034451             12.637395       7.154427      -1.735707       1.883731      14.054668       2.675879      16.703089           0.007304
          146              C       4.511225       0.391283      20.096223      -0.082980      34.180906 0.45374021E+03  0.10854767E+05                                 9.323900                            7.217394      -0.110102       1.939231                    0.998832      29.989742      88.900489       0.594714       0.430512      -1.048312      -0.018615       0.024287      -0.031142       0.043660       0.003833       0.002921      -0.027078       0.034842       0.007208      -0.037588       0.016636       0.020951             10.953867       6.455060      -1.096466       2.432222      11.840531       2.671834      14.566012           0.002411
          147              C      -3.424170      13.437478      18.976593      -0.107429      34.115815 0.43308344E+03  0.10188899E+05                                 9.217529                            6.985913       0.087366       2.004331                    0.999607      29.263219      84.614137       0.616090       0.422577      -1.058544      -0.013062       0.024168      -0.002940       0.027628      -0.002789      -0.016211      -0.003185      -0.012767      -0.100020      -0.038949       0.015312       0.023637             11.092735       5.780304      -0.605979       2.439012       9.871627       2.439353      17.626273           0.003274
          148              C       3.894214       0.127195      17.784986      -0.002151      38.119764 0.42619586E+03  0.98816549E+04                                 9.831438                            6.831634       0.009202       2.011950                    0.999151      26.797843      74.309584       0.643301       0.410649      -1.077488       0.008271       0.020368       0.038814       0.044607       0.007977      -0.006562       0.000034       0.001780       0.018873      -0.012297       0.001275       0.011022             12.997359       5.792564      -0.677857       2.211464      12.198263       5.454091      21.001251           0.017188
          149              C       3.519307       1.451794      17.738144      -0.103450      32.933652 0.42116186E+03  0.98110012E+04                                 8.914689                            6.837537       0.072192       1.995899                    0.999696      28.994797      82.637475       0.631626       0.416276      -1.065616       0.010404       0.001064       0.025767       0.027809      -0.002881       0.013480      -0.023327       0.004673       0.040722      -0.024991      -0.007739       0.032730             10.367703       5.258988      -0.950928       1.368860      11.346595       3.687794      14.497525           0.005841
          150              C       3.611460       2.254590      18.910329      -0.082745      33.034757 0.41927037E+03  0.97821101E+04                                 8.928287                            6.817411       0.120358       2.009511                    0.999775      29.172487      83.939369       0.631527       0.415696      -1.063137       0.010650      -0.038869      -0.009632       0.041437      -0.014330      -0.006592      -0.019590      -0.025713      -0.069659      -0.034167      -0.000991       0.035158             10.432860       5.297554      -0.799132       1.584882      11.419082       2.972939      14.581944           0.001400
          151              C      -4.028684      13.119352      16.555678       0.559798      25.218947 0.26322472E+03  0.55025843E+04                                 7.978844                            5.736503      -0.102918       2.019904                    0.999415      22.514193      62.645194       0.624981       0.468812      -1.024920      -0.005091      -0.028370      -0.041994       0.050934      -0.012935      -0.005930      -0.014934       0.169062      -0.198379      -0.076167      -0.042536       0.118703             10.304919       4.504939       0.364989       0.809666       9.784183       4.357299      16.625636          -0.003942
          152              C       5.738673       2.301976      22.609451      -0.182036      41.503089 0.61345028E+03  0.15677371E+05                                10.513149                            8.350783      -0.288921       1.878106                    0.998250      31.556101      93.774637       0.562220       0.426291      -1.060774       0.079531      -0.005131       0.040117       0.089224       0.007565       0.000356      -0.011116      -0.026700      -0.029729      -0.015206      -0.008502       0.023708             12.513302      17.207034      -3.222248       3.002318       7.514953       0.619581      12.817919           0.004438
          153              C       6.820249       1.771582      21.915965      -0.077500      32.004369 0.41825956E+03  0.97813844E+04                                 8.857886                            6.882637       0.068545       2.001062                    0.999572      29.152710      84.791878       0.616675       0.424713      -1.054342       0.006821       0.006140       0.032753       0.034014       0.005692      -0.018080       0.012332      -0.043613       0.072164      -0.040626       0.006785       0.033842             10.435856      15.223328      -2.253426       3.144014       6.045909       0.874736      10.038332           0.001678
          154              C       8.046780       1.619447      22.551870      -0.098212      32.497979 0.42933662E+03  0.10094894E+05                                 8.937640                            6.962527       0.002484       1.974262                    0.999587      29.408114      85.451774       0.615227       0.423416      -1.056336      -0.024980       0.012618       0.003527       0.028207      -0.000841      -0.033793       0.008865      -0.003157      -0.000172      -0.035467       0.000989       0.034478             10.501527      15.158401      -1.771596       3.432610       6.074714       1.129862      10.271467           0.000980
          155              C       8.191891       1.997983       1.031888      -0.028389      37.519131 0.44056661E+03  0.10301030E+05                                 9.716589                            6.949214       0.107695       2.042746                    0.999304      27.084530      75.447961       0.637303       0.411047      -1.077108      -0.045372       0.014994      -0.017922       0.051036       0.004558       0.004156      -0.001126      -0.001372      -0.003685      -0.006832       0.000986       0.005846             12.551388      20.628702      -1.577060       4.415126       6.083827       1.355597      10.941636           0.006478
          156              C       7.110316       2.528377       1.725602      -0.088206      32.042340 0.40819114E+03  0.94380221E+04                                 8.769729                            6.742500       0.160458       2.031932                    0.999718      28.499722      81.014438       0.634277       0.417647      -1.064374      -0.003008      -0.001674      -0.031152       0.031342       0.012883      -0.006513       0.005544      -0.042714       0.067958      -0.037277       0.012482       0.024795             10.318725      16.179357      -1.705312       2.160997       5.539238       0.839586       9.237579           0.000033
          157              C       5.883785       2.680235       1.089469      -0.082545      31.690796 0.41447482E+03  0.96570148E+04                                 8.759888                            6.832542       0.152782       2.030572                    0.999355      28.931713      83.600780       0.622391       0.422375      -1.057313       0.028023      -0.007445      -0.016806       0.033514      -0.005532      -0.032838       0.005503      -0.012936      -0.001145      -0.036303       0.004268       0.032035             10.219572      14.978398      -1.593129       2.495528       5.612994       0.442939      10.067325           0.001270
          158              C       9.544168       1.875222       1.686300       0.610415      24.593703 0.24905514E+03  0.51609373E+04                                 7.910060                            5.642277      -0.208250       1.991591                    0.999121      22.335393      62.908665       0.616635       0.479341      -1.014093       0.068215      -0.006605       0.015304       0.070222       0.032636      -0.031645      -0.064277      -0.134041      -0.039843      -0.076278      -0.042225       0.118503             10.062171      16.029615      -0.946723       3.277259       5.485051       1.474115       8.671849          -0.000661
          159              C       5.226537      11.539255      11.217554      -0.194125      42.875267 0.63438677E+03  0.16341331E+05                                10.739451                            8.490345      -0.324187       1.866695                    0.998004      31.776668      94.659223       0.558014       0.426116      -1.061382       0.071851       0.011873       0.030895       0.079108       0.006368       0.001373      -0.001363      -0.036299      -0.058984      -0.019924      -0.009166       0.029090             12.841355      17.933364       2.508941       3.103246       6.964362       1.811484      13.626341           0.008456
          160              C       6.459002      11.622112      10.492536      -0.070337      31.699884 0.42294314E+03  0.99037734E+04                                 8.758463                            6.897733       0.094961       2.006095                    0.999702      29.128013      84.364970       0.620048       0.421854      -1.057693      -0.007274       0.011749       0.041653       0.043886      -0.004581      -0.023806      -0.000540      -0.033227       0.092126      -0.040473       0.001723       0.038750             10.128214      15.291529       1.404980       2.563348       5.064553       0.414327      10.028560           0.004680
          161              C       7.672721      11.749584      11.114045      -0.106425      31.324815 0.41662912E+03  0.96980833E+04                                 8.657798                            6.825287       0.145348       2.023503                    0.999759      28.946034      82.994288       0.627547       0.419299      -1.061619      -0.015973      -0.005915       0.012611       0.021193      -0.012766      -0.028274      -0.009162       0.007083       0.019376      -0.034024       0.002113       0.031911              9.972677      14.768037       0.980623       2.866934       4.907154       0.671504      10.242838           0.001213
          162              C       7.682092      11.918345      12.508785      -0.011531      36.837057 0.43464320E+03  0.10138294E+05                                 9.642705                            6.927437       0.034047       2.020799                    0.999240      26.948769      75.224559       0.634206       0.414041      -1.074085      -0.041901      -0.002638      -0.031646       0.052575       0.000815       0.009516      -0.013773      -0.013720      -0.023248      -0.019787       0.000984       0.018803             12.385261      21.009375       1.098762       3.439159       5.199329       0.422274      10.947078           0.011733
          163              C       6.544913      11.791150      13.243628      -0.087366      31.543528 0.39649154E+03  0.91177844E+04                                 8.706262                            6.657994       0.118510       2.023294                    0.999735      28.361626      80.885385       0.635282       0.419261      -1.061403      -0.012282      -0.010628      -0.024936       0.029759      -0.006433      -0.002908      -0.006014      -0.045002       0.065442      -0.034557       0.009961       0.024596             10.290971      16.456588       0.669623       1.475149       4.724525       0.367768       9.691800           0.004977
          164              C       5.326508      11.663679      12.594700      -0.074600      32.853648 0.42341780E+03  0.99323529E+04                                 9.010997                            6.926513       0.088935       2.004733                    0.999643      29.238611      85.170474       0.614514       0.424905      -1.054228       0.037942       0.010520      -0.017976       0.043283      -0.000615      -0.031120      -0.013759      -0.014045      -0.010947      -0.037784       0.006779       0.031005             10.632370      15.669503       0.640518       1.994205       5.220357       1.387153      11.007250          -0.000578
          165              C      -6.592014      11.999262      13.179649       0.606925      24.740753 0.25301804E+03  0.52600200E+04                                 7.935418                            5.682714      -0.188247       1.999214                    0.999160      22.337906      62.870128       0.615572       0.478621      -1.015202       0.070296       0.008600       0.014495       0.072288      -0.031668      -0.036700       0.076209      -0.131926      -0.029612      -0.080857      -0.047198       0.128055             10.038735      15.727942       1.059588       3.284525       5.518658      -1.561020       8.869606          -0.000933
          166              C       3.608265       9.283279       9.883594      -0.182194      43.143815 0.61528179E+03  0.15727131E+05                                10.799258                            8.360257      -0.295460       1.874034                    0.998315      31.590058      93.713559       0.562515       0.425987      -1.061554      -0.009903      -0.086367      -0.013376       0.087956       0.004480      -0.030203      -0.001441       0.010432       0.009533      -0.027030      -0.007008       0.034037             13.155550       8.627032      -0.201342       3.024425      21.491661       1.928807       9.347958           0.026648
          167              C       2.786627       8.802212       8.870900      -0.077525      32.690216 0.41098878E+03  0.95438381E+04                                 8.895004                            6.767629       0.074712       2.000360                    0.999638      28.934258      83.133573       0.631159       0.417902      -1.061437       0.016604      -0.020295       0.021774       0.034084      -0.018141       0.013150      -0.018452       0.035792       0.037893      -0.035273      -0.001053       0.036326             10.600578       6.706649       0.168389       2.245518      17.615418       1.641720       7.479666           0.001686
          168              C       2.739779       7.439094       8.602189      -0.098271      33.237308 0.40868438E+03  0.94471809E+04                                 8.965773                            6.728480       0.117483       2.014925                    0.999744      28.653404      81.298205       0.637844       0.415410      -1.066380       0.017228       0.013522       0.019135       0.029082       0.010862       0.017083       0.008182       0.033599       0.050844      -0.028724      -0.004495       0.033220             10.761267       6.737149      -0.729780       2.184260      18.375873       1.084710       7.170778           0.010821
          169              C       3.514569       6.557321       9.346400       0.008787      38.169217 0.43388421E+03  0.10111671E+05                                 9.887902                            6.928420      -0.040726       1.996236                    0.999180      26.904823      74.959824       0.633477       0.414883      -1.074017      -0.003210       0.042749       0.005164       0.043180       0.009674      -0.010465       0.000947      -0.006422       0.026492      -0.017821       0.003028       0.014793             13.037611       7.178945      -0.721161       2.280038      24.024036       2.351193       7.909853           0.034373
          170              C       4.336208       7.038389      10.359095      -0.103017      33.445928 0.41465012E+03  0.96319311E+04                                 9.045176                            6.803700       0.103102       2.009304                    0.999709      28.858018      82.415083       0.629847       0.418639      -1.062985      -0.013636       0.023199      -0.007040       0.027816      -0.017431       0.008367      -0.019201       0.026434       0.022334      -0.031054       0.000181       0.030873             10.853357       6.785697       0.266679       2.349517      18.375734       2.363803       7.398641           0.010499
          171              C       4.383056       8.401506      10.627577      -0.076932      32.973564 0.40918929E+03  0.94881150E+04                                 8.930513                            6.738279       0.139514       2.018500                    0.999737      28.894092      82.856881       0.634812       0.416107      -1.062973      -0.023304      -0.016872      -0.023651       0.037244      -0.000294       0.019260       0.000066       0.058958       0.069079      -0.040994       0.001072       0.039922             10.688631       6.915853      -0.145879       2.382723      17.903898       1.731101       7.246142           0.003583
          172              C       3.572380       5.062020       9.048442       0.527398      26.598816 0.28849036E+03  0.61591099E+04                                 8.229345                            5.986377      -0.038471       2.030936                    0.999461      23.105871      64.580146       0.615873       0.465831      -1.028460       0.005436      -0.051764      -0.006793       0.052490       0.009431      -0.010907      -0.005145       0.194831      -0.142650      -0.074893      -0.047484       0.122377             10.537647       4.752069      -0.327297       0.682347      18.865265       1.615387       7.995607          -0.007798
          173              C       3.748822      12.133108       8.666853      -0.189683      42.522863 0.61450814E+03  0.15755296E+05                                10.754672                            8.420137      -0.432939       1.835912                    0.997331      31.863576      95.714463       0.552160       0.432655      -1.053891       0.014445       0.053200      -0.058898       0.080671       0.012555       0.011249      -0.008012       0.043456      -0.046431      -0.027711      -0.006741       0.034452             12.637357       7.154413      -1.735707      -1.883730      14.054619      -2.675838      16.703039           0.007307
          174              C       3.298936      13.464358       8.671423      -0.082979      34.180804 0.45373943E+03  0.10854744E+05                                 9.323882                            7.217388      -0.110101       1.939232                    0.998832      29.989709      88.900364       0.594714       0.430512      -1.048312       0.018615      -0.024287      -0.031142       0.043660       0.003833      -0.002920       0.027078       0.034843       0.007207      -0.037588       0.016637       0.020951             10.953823       6.455042      -1.096471      -2.432210      11.840491      -2.671793      14.565935           0.002412
          175              C      11.234331       0.418163       7.551793      -0.107428      34.115775 0.43308398E+03  0.10188916E+05                                 9.217523                            6.985918       0.087358       2.004328                    0.999607      29.263249      84.614275       0.616090       0.422577      -1.058544       0.013061      -0.024168      -0.002940       0.027628      -0.002789       0.016212       0.003186      -0.012764      -0.100023      -0.038951       0.015315       0.023636             11.092695       5.780297      -0.605996      -2.439002       9.871609      -2.439277      17.626178           0.003277
          176              C       3.915947      13.728446       6.360186      -0.002150      38.119600 0.42619688E+03  0.98816851E+04                                 9.831404                            6.831640       0.009200       2.011948                    0.999151      26.797888      74.309752       0.643301       0.410649      -1.077488      -0.008270      -0.020368       0.038814       0.044607       0.007977       0.006562      -0.000034       0.001786       0.018874      -0.012297       0.001275       0.011023             12.997239       5.792542      -0.677874      -2.211459      12.198111      -5.453899      21.001065           0.017195
          177              C       4.290854      12.403847       6.313344      -0.103450      32.933592 0.42116191E+03  0.98110027E+04                                 8.914676                            6.837536       0.072198       1.995901                    0.999696      28.994805      82.637502       0.631626       0.416276      -1.065616      -0.010403      -0.001064       0.025768       0.027809      -0.002881      -0.013481       0.023327       0.004673       0.040719      -0.024991      -0.007738       0.032729             10.367666       5.258981      -0.950928      -1.368867      11.346519      -3.687732      14.497497           0.005850
          178              C       4.198701      11.601051       7.485529      -0.082744      33.034700 0.41927006E+03  0.97821008E+04                                 8.928277                            6.817409       0.120360       2.009512                    0.999775      29.172468      83.939296       0.631527       0.415696      -1.063137      -0.010650       0.038869      -0.009632       0.041437      -0.014330       0.006592       0.019590      -0.025713      -0.069659      -0.034167      -0.000991       0.035158             10.432832       5.297546      -0.799132      -1.584885      11.419031      -2.972902      14.581920           0.001405
          179              C      11.838845       0.736289       5.130878       0.559795      25.219029 0.26322838E+03  0.55026820E+04                                 7.978866                            5.736557      -0.103169       2.019819                    0.999414      22.514326      62.645763       0.624976       0.468815      -1.024919       0.005091       0.028364      -0.042002       0.050937      -0.012935       0.005931       0.014925       0.169061      -0.198374      -0.076158      -0.042543       0.118702             10.304855       4.504953       0.364970      -0.809654       9.784035      -4.357028      16.625575          -0.003942
          180              C       2.071488      11.553665      11.184651      -0.182037      41.503114 0.61345103E+03  0.15677395E+05                                10.513152                            8.350786      -0.288920       1.878106                    0.998250      31.556125      93.774719       0.562220       0.426291      -1.060774      -0.079532       0.005131       0.040117       0.089224       0.007565      -0.000357       0.011116      -0.026699      -0.029729      -0.015206      -0.008501       0.023708             12.513290      17.206993      -3.222250      -3.002312       7.514953      -0.619578      12.817922           0.004438
          181              C       0.989912      12.084059      10.491165      -0.077501      32.004349 0.41825964E+03  0.97813866E+04                                 8.857881                            6.882636       0.068548       2.001062                    0.999572      29.152718      84.791896       0.616675       0.424712      -1.054342      -0.006822      -0.006140       0.032753       0.034014       0.005692       0.018081      -0.012333      -0.043613       0.072164      -0.040626       0.006785       0.033842             10.435837      15.223281      -2.253432      -3.143999       6.045905      -0.874732      10.038327           0.001679
          182              C      -0.236619      12.236194      11.127070      -0.098212      32.497994 0.42933717E+03  0.10094912E+05                                 8.937646                            6.962534       0.002475       1.974259                    0.999587      29.408143      85.451916       0.615226       0.423416      -1.056336       0.024980      -0.012619       0.003526       0.028208      -0.000840       0.033795      -0.008865      -0.003160      -0.000171      -0.035469       0.000991       0.034478             10.501522      15.158358      -1.771613      -3.432588       6.074720      -1.129861      10.271487           0.000981
          183              C      -0.381730      11.857658      12.456688      -0.028391      37.519171 0.44056863E+03  0.10301090E+05                                 9.716594                            6.949229       0.107682       2.042740                    0.999304      27.084601      75.448228       0.637302       0.411046      -1.077108       0.045373      -0.014994      -0.017924       0.051037       0.004559      -0.004155       0.001127      -0.001374      -0.003689      -0.006833       0.000986       0.005847             12.551356      20.628552      -1.577091      -4.415116       6.083836      -1.355600      10.941681           0.006478
          184              C       0.699845      11.327264      13.150402      -0.088208      32.042411 0.40819258E+03  0.94380655E+04                                 8.769743                            6.742512       0.160455       2.031930                    0.999718      28.499793      81.014736       0.634276       0.417647      -1.064374       0.003010       0.001673      -0.031153       0.031343       0.012883       0.006515      -0.005544      -0.042717       0.067959      -0.037279       0.012484       0.024796             10.318724      16.179315      -1.705319      -2.161015       5.539248      -0.839592       9.237609           0.000028
          185              C       1.926376      11.175406      12.514269      -0.082545      31.690795 0.41447502E+03  0.96570213E+04                                 8.759888                            6.832544       0.152782       2.030572                    0.999355      28.931728      83.600849       0.622391       0.422375      -1.057313      -0.028024       0.007445      -0.016806       0.033514      -0.005532       0.032839      -0.005503      -0.012936      -0.001144      -0.036303       0.004268       0.032035             10.219560      14.978360      -1.593131      -2.495531       5.612993      -0.442938      10.067327           0.001267
          186              C      -1.734007      11.980419      13.111100       0.610420      24.593408 0.24905245E+03  0.51608714E+04                                 7.910022                            5.642268      -0.208179       1.991620                    0.999121      22.335261      62.908383       0.616632       0.479345      -1.014091      -0.068221       0.006598       0.015305       0.070227       0.032644       0.031639       0.064272      -0.134016      -0.039860      -0.076262      -0.042232       0.118494             10.062067      16.029231      -0.946785      -3.277208       5.485057      -1.474137       8.671914          -0.000662
          187              O       2.179060       1.336238      10.284605      -0.649632      46.572692 0.66912960E+03  0.16998017E+05                                10.314593                            8.013593       0.188582       2.071085                    0.997191      29.872470      80.843788       0.669950       0.359895      -1.137742      -0.047301       0.044069      -0.026935       0.070035      -0.004803       0.052999       0.045812      -0.034534      -0.095138      -0.085357       0.019902       0.065455             12.590666      19.675360      -4.449701       2.298883       9.157465      -2.792329       8.939174           0.004136
          188              O       1.377869       2.376797       8.537525      -0.475600      27.319904 0.41080554E+03  0.92265247E+04                                 7.126550                            6.189030       0.536017       2.241693                    0.997843      26.026509      65.971653       0.779945       0.349655      -1.147349      -0.002042      -0.004880      -0.000856       0.005359       0.028764      -0.015394      -0.008181      -0.058534       0.093650      -0.058071       0.015268       0.042803              7.893383       8.270843       0.935277      -2.484459       5.689817      -1.913895       9.719489           0.068781
          189              O      -4.050518       9.610273      12.836905      -0.476979      28.230580 0.43834230E+03  0.10012287E+05                                 7.346031                            6.440519       0.634880       2.263383                    0.998045      26.544933      67.994912       0.755660       0.354862      -1.142396      -0.002811      -0.019346       0.004104       0.019976       0.003885      -0.002612      -0.051311      -0.009927      -0.010147      -0.049929      -0.003640       0.053569              8.229043       5.409014       0.812706      -0.519600      12.599890      -2.137714       6.678224           0.147520
          190              O      -4.464459       9.159410      14.989338      -0.433589      25.313035 0.38374369E+03  0.84776882E+04                                 6.768515                            5.990387       0.700052       2.297599                    0.998523      25.665274      64.634727       0.790624       0.350671      -1.145902      -0.012355      -0.011517      -0.007419       0.018448      -0.008937      -0.004855       0.034053       0.025306       0.089339      -0.044279      -0.002717       0.046996              7.393188       4.588255      -0.221212      -0.626955       9.049481       2.667646       8.541829           0.168571
          191              O       4.098708      13.669975      18.840866      -0.514939      30.458442 0.45493155E+03  0.10485772E+05                                 7.715766                            6.532798       0.557416       2.222402                    0.998412      27.117930      69.726212       0.755384       0.351790      -1.145142      -0.000754      -0.005535      -0.038483       0.038886       0.003662      -0.002941       0.021417       0.048488       0.072956      -0.043542       0.012277       0.031264              9.041590       5.310644      -0.007904       0.494078       6.502914      -0.470407      15.311213           0.129378
          192              O       4.034682      11.879827      17.589622      -0.458617      25.529375 0.38376211E+03  0.84629772E+04                                 6.757832                            5.947486       0.689228       2.294271                    0.998708      25.572474      63.967044       0.803543       0.345650      -1.152109      -0.000151       0.012541      -0.002323       0.012755      -0.004799      -0.002240      -0.007414      -0.029278      -0.129342      -0.043942       0.006375       0.037567              7.375563       4.453997      -0.285417       0.184165       9.676247      -2.043336       7.996444           0.135666
          193              O       5.957673       2.380122       8.573855      -0.502662      28.214304 0.43061282E+03  0.97842131E+04                                 7.284129                            6.331329       0.529258       2.230423                    0.997851      26.499890      67.523849       0.772206       0.349087      -1.148015       0.004091      -0.007723       0.003544       0.009430      -0.024832       0.014656      -0.014993      -0.047546       0.110996      -0.053553       0.004482       0.049071              8.092723       8.531226      -0.819512       2.520588       5.642264      -1.734148      10.104678           0.063798
          194              O       5.103236       1.382793      10.284833      -0.626388      44.777362 0.62707365E+03  0.15704638E+05                                10.079601                            7.787363       0.116621       2.055154                    0.997145      29.429969      79.600438       0.674378       0.362655      -1.133301       0.041574       0.050336      -0.027550       0.070860      -0.007102      -0.043694       0.054537      -0.038232      -0.109392      -0.081763       0.005068       0.076695             12.319498      19.532671       3.705981      -1.907765       8.816822      -2.612574       8.609001           0.001656
          195              O       5.631101      12.519403      21.709405      -0.649632      46.572876 0.66913218E+03  0.16998102E+05                                10.314627                            8.013614       0.188572       2.071082                    0.997190      29.872509      80.843985       0.669948       0.359895      -1.137742       0.047300      -0.044069      -0.026935       0.070035      -0.004804      -0.053000      -0.045812      -0.034532      -0.095140      -0.085359       0.019903       0.065455             12.590714      19.675419      -4.449738      -2.298898       9.157517       2.792349       8.939207           0.004136
          196              O       6.432292      11.478844      19.962325      -0.475602      27.319966 0.41080671E+03  0.92265573E+04                                 7.126559                            6.189037       0.536015       2.241692                    0.997843      26.026546      65.971762       0.779945       0.349655      -1.147349       0.002042       0.004879      -0.000857       0.005358       0.028766       0.015394       0.008181      -0.058539       0.093655      -0.058075       0.015270       0.042804              7.893391       8.270851       0.935276       2.484458       5.689825       1.913898       9.719498           0.068771
          197              O      11.860679       4.245368       1.412105      -0.477002      28.230960 0.43834845E+03  0.10012462E+05                                 7.346069                            6.440535       0.634649       2.263309                    0.998043      26.545203      67.995691       0.755665       0.354859      -1.142399       0.002812       0.019351       0.004106       0.019980       0.003879       0.002609       0.051326      -0.009896      -0.010177      -0.049955      -0.003619       0.053573              8.229125       5.408979       0.812708       0.519596      12.600243       2.137696       6.678152           0.147486
          198              O      12.274620       4.696231       3.564538      -0.433575      25.312855 0.38374294E+03  0.84776706E+04                                 6.768494                            5.990397       0.699879       2.297552                    0.998526      25.665197      64.634608       0.790620       0.350673      -1.145900       0.012349       0.011497      -0.007419       0.018431      -0.008930       0.004854      -0.034076       0.025310       0.089314      -0.044293      -0.002712       0.047005              7.393124       4.588244      -0.221219       0.626973       9.049239      -2.667503       8.541890           0.168579
          199              O       3.711453       0.185666       7.416066      -0.514938      30.458345 0.45492967E+03  0.10485719E+05                                 7.715755                            6.532788       0.557415       2.222402                    0.998412      27.117864      69.726017       0.755384       0.351791      -1.145142       0.000754       0.005534      -0.038483       0.038886       0.003661       0.002941      -0.021416       0.048482       0.072954      -0.043538       0.012275       0.031263              9.041581       5.310639      -0.007904      -0.494076       6.502904       0.470402      15.311199           0.129380
          200              O       3.775479       1.975814       6.164822      -0.458619      25.529388 0.38376228E+03  0.84629826E+04                                 6.757838                            5.947491       0.689223       2.294269                    0.998708      25.572466      63.967045       0.803542       0.345650      -1.152109       0.000151      -0.012541      -0.002324       0.012755      -0.004799       0.002240       0.007413      -0.029279      -0.129339      -0.043941       0.006374       0.037567              7.375572       4.454002      -0.285418      -0.184165       9.676253       2.043337       7.996459           0.135665
          201              O       1.852488      11.475519      19.998655      -0.502664      28.214347 0.43061367E+03  0.97842370E+04                                 7.284134                            6.331333       0.529257       2.230422                    0.997851      26.499919      67.523932       0.772206       0.349087      -1.148015      -0.004090       0.007722       0.003543       0.009430      -0.024833      -0.014656       0.014993      -0.047551       0.111001      -0.053557       0.004484       0.049073              8.092727       8.531232      -0.819510      -2.520586       5.642269       1.734148      10.104681           0.063788
          202              O       2.706925      12.472848      21.709633      -0.626388      44.777333 0.62707298E+03  0.15704617E+05                                10.079599                            7.787360       0.116627       2.055156                    0.997145      29.429955      79.600395       0.674378       0.362655      -1.133301      -0.041573      -0.050335      -0.027550       0.070859      -0.007101       0.043694      -0.054536      -0.038232      -0.109393      -0.081763       0.005070       0.076694             12.319495      19.532645       3.705998       1.907773       8.816840       2.612582       8.609001           0.001656
          203              O      13.441513       1.336238       1.140195      -0.649605      46.571482 0.66910545E+03  0.16997285E+05                                10.314518                            8.013519       0.188304       2.071019                    0.997188      29.871738      80.842064       0.669943       0.359901      -1.137735       0.047271       0.044064       0.026985       0.070031       0.004780       0.052988      -0.045773      -0.034427      -0.095139      -0.085311       0.019900       0.065411             12.590607      19.675262       4.449523       2.298733       9.157432       2.792375       8.939126           0.004135
          204              O      14.242683       2.376797       2.887275      -0.475644      27.320565 0.41081887E+03  0.92268920E+04                                 7.126613                            6.189082       0.535973       2.241669                    0.997844      26.027111      65.973258       0.779952       0.349650      -1.147354       0.002072      -0.004863       0.000869       0.005357      -0.028784      -0.015358       0.008184      -0.058565       0.093711      -0.058096       0.015290       0.042806              7.893458       8.270999      -0.935272      -2.484326       5.689834       1.913863       9.719541           0.068767
          205              O       4.050325       9.610273      21.437495      -0.476971      28.230715 0.43834505E+03  0.10012366E+05                                 7.346056                            6.440540       0.634869       2.263374                    0.998045      26.544974      67.995078       0.755659       0.354862      -1.142396       0.002827      -0.019357      -0.004105       0.019989      -0.003876      -0.002629       0.051307      -0.009949      -0.010174      -0.049923      -0.003648       0.053571              8.229080       5.409047      -0.812791      -0.519627      12.599968       2.137701       6.678224           0.147512
          206              O       4.464276       9.159410      19.285062      -0.433581      25.313031 0.38374370E+03  0.84776869E+04                                 6.768498                            5.990375       0.700007       2.297576                    0.998520      25.665352      64.634875       0.790628       0.350670      -1.145903       0.012351      -0.011505       0.007417       0.018437       0.008940      -0.004853      -0.034041       0.025308       0.089300      -0.044268      -0.002709       0.046977              7.393166       4.588236       0.221148      -0.626896       9.049444      -2.667644       8.541817           0.168570
          207              O      -4.098983      13.669975      15.433534      -0.514927      30.458439 0.45493102E+03  0.10485760E+05                                 7.715775                            6.532805       0.557293       2.222359                    0.998412      27.117896      69.726182       0.755382       0.351791      -1.145141       0.000747      -0.005533       0.038503       0.038905      -0.003649      -0.002946      -0.021430       0.048507       0.072949      -0.043555       0.012285       0.031270              9.041598       5.310653       0.007868       0.494097       6.502920       0.470406      15.311220           0.129373
          208              O      -4.034920      11.879827      16.684778      -0.458582      25.528998 0.38375485E+03  0.84627795E+04                                 6.757782                            5.947446       0.689247       2.294276                    0.998709      25.572193      63.966261       0.803542       0.345651      -1.152107       0.000140       0.012581       0.002312       0.012792       0.004788      -0.002234       0.007405      -0.029278      -0.129349      -0.043942       0.006379       0.037563              7.375503       4.453956       0.285291       0.184116       9.676175       2.043314       7.996379           0.135662
          209              O       9.662879       2.380122       2.850945      -0.502651      28.213654 0.43060358E+03  0.97839516E+04                                 7.283990                            6.331244       0.529056       2.230355                    0.997852      26.499843      67.523574       0.772214       0.349085      -1.148016      -0.004109      -0.007740      -0.003531       0.009448       0.024839       0.014666       0.015002      -0.047585       0.111017      -0.053577       0.004486       0.049091              8.092533       8.531069       0.819494       2.520291       5.642176       1.734036      10.104353           0.063786
          210              O      10.517336       1.382793       1.139967      -0.626330      44.773582 0.62701618E+03  0.15702789E+05                                10.078881                            7.786878       0.116915       2.055244                    0.997144      29.429014      79.595985       0.674417       0.362643      -1.133314      -0.041632       0.050331       0.027545       0.070888       0.007051      -0.043706      -0.054538      -0.038168      -0.109472      -0.081800       0.005141       0.076659             12.318555      19.531186      -3.705398      -1.907417       8.816184       2.612326       8.608294           0.001656
          211              O      -5.631352      12.519403      12.564995      -0.649648      46.573659 0.66914166E+03  0.16998418E+05                                10.314769                            8.013689       0.188458       2.071044                    0.997189      29.872687      80.844866       0.669942       0.359897      -1.137739      -0.047292      -0.044052       0.026958       0.070028       0.004792      -0.053025       0.045794      -0.034483      -0.095139      -0.085361       0.019913       0.065448             12.590913      19.675684       4.449863      -2.298977       9.157660      -2.792447       8.939395           0.004136
          212              O      -6.432522      11.478844      14.312075      -0.475627      27.320465 0.41081492E+03  0.92267850E+04                                 7.126632                            6.189082       0.536024       2.241691                    0.997843      26.026817      65.972535       0.779946       0.349653      -1.147351      -0.002051       0.004869       0.000867       0.005354      -0.028775       0.015396      -0.008188      -0.058515       0.093683      -0.058076       0.015260       0.042816              7.893491       8.270973      -0.935280       2.484527       5.689853      -1.913923       9.719645           0.068778
          213              O       3.759836       4.245368      10.012695      -0.476969      28.230630 0.43834346E+03  0.10012320E+05                                 7.346041                            6.440528       0.634869       2.263375                    0.998045      26.544936      67.994943       0.755660       0.354862      -1.142396      -0.002827       0.019357      -0.004105       0.019989      -0.003877       0.002629      -0.051306      -0.009951      -0.010173      -0.049922      -0.003649       0.053571              8.229059       5.409038      -0.812790       0.519626      12.599928      -2.137697       6.678212           0.147513
          214              O       3.345885       4.696231       7.860262      -0.433582      25.312997 0.38374306E+03  0.84776682E+04                                 6.768486                            5.990365       0.700007       2.297576                    0.998520      25.665363      64.634861       0.790629       0.350669      -1.145904      -0.012351       0.011505       0.007416       0.018437       0.008940       0.004853       0.034042       0.025310       0.089301      -0.044269      -0.002708       0.046978              7.393152       4.588230       0.221148       0.626895       9.049421       2.667637       8.541807           0.168577
          215              O      11.909144       0.185666       4.008734      -0.514920      30.458632 0.45493149E+03  0.10485768E+05                                 7.715795                            6.532796       0.557431       2.222408                    0.998411      27.117954      69.726215       0.755385       0.351790      -1.145143      -0.000752       0.005529       0.038507       0.038909      -0.003658       0.002952       0.021436       0.048505       0.072948      -0.043560       0.012285       0.031274              9.041655       5.310666       0.007863      -0.494110       6.502772      -0.470409      15.311527           0.129418
          216              O      11.845081       1.975814       5.259978      -0.458536      25.528367 0.38374767E+03  0.84625798E+04                                 6.757675                            5.947408       0.689440       2.294337                    0.998711      25.571959      63.965473       0.803541       0.345653      -1.152106      -0.000147      -0.012590       0.002286       0.012796       0.004777       0.002247      -0.007390      -0.029301      -0.129263      -0.043912       0.006358       0.037554              7.375297       4.453932       0.285280      -0.184087       9.676080      -2.043079       7.995878           0.135722
          217              O      -1.852718      11.475519      14.275745      -0.502643      28.213928 0.43060699E+03  0.97840554E+04                                 7.284089                            6.331311       0.529066       2.230373                    0.997852      26.499654      67.523340       0.772202       0.349090      -1.148012       0.004095       0.007741      -0.003552       0.009451       0.024839      -0.014656      -0.015000      -0.047534       0.110986      -0.053552       0.004477       0.049075              8.092658       8.531148       0.819514      -2.520545       5.642252      -1.734123      10.104574           0.063797
          218              O      -2.707175      12.472848      12.564767      -0.626322      44.773796 0.62701922E+03  0.15702890E+05                                10.078960                            7.786939       0.116792       2.055210                    0.997144      29.428942      79.595956       0.674409       0.362647      -1.133310       0.041621      -0.050349       0.027547       0.070895       0.007062       0.043709       0.054525      -0.038180      -0.109507      -0.081798       0.005138       0.076660             12.318622      19.531214      -3.705670       1.907645       8.816249      -2.612331       8.608403           0.001656

******************************************************
Auxiliary information for the entire system
The total spin magnetic moment of the unit cell is   3.873537
The total net atomic charge of the unit cell is   -0.000002
Accuracy of reproducing the electrostatic potential in the unit cell:
  The inner radius (bohr) =    5.0000
  The outer radius (bohr) =   12.0000
  Valid grid points have density less than (e/(bohr^3)) =    0.0001
  The number of valid grid points were=       448460
  The rms potential error without charges in kcal/mol is=      5.37473
  The rms potential error with partial charges in kcal/mol is=      0.40015
  The RRMSE value at monopole order=      0.07445
  The rms potential error with partial charges and cloud penetration in kcal/mol is=      0.40247
  The RRMSE value at monopole order with cloud penetration is=      0.07488
  The rms potential error with partial charges and atomic dipoles in kcal/mol is=      0.26305
  The RRMSE value at dipole order=      0.04894
  The rms potential error with partial charges, atomic dipoles and cloud penetration in kcal/mol is=      0.25185
  The RRMSE value at dipole order with cloud penetration=      0.04686

******************************************************
The electron densities and ab initio electrostatic potential were computed in VASP using the PBE functional and
projector augmented wave method. See the main text of the journal article for a description of computational details.
The atomic charges, dipoles, and quadrupoles were computed with the DDEC6 method as described in
(a) T. A. Manz and N. Gabaldon Limas, RSC Adv. 6 (2016) 47771-47801 DOI: 10.1039/c6ra04656h
(b) N. Gabaldon Limas and T. A. Manz, RSC Adv. 8 (2018) 2678-2707 DOI: 10.1039/c7ra11829e.
For each atom in the material, the electron cloud parameters were fit to the spherically averaged atom-in-material
electron density using radial positions for which this density was between 10^-4 and 10^-2 electrons per cubic bohr.
The polarizabilities, dispersion coefficients, and quantum Drude oscillator (QDO) parameters were fit using the MCLF method.
The magnetic structure of the system was optimized in VASP from the default ferromagnetic initial guess using spin polarization.
The atomic spin moments (ASMs) were computed on this optimized magnetic structure using the DDEC6 partition as inputs
to the method of T. A. Manz and D. S. Sholl, J. Chem. Theory Comput. 7 (2011) 4146-4164 DOI: 10.1021/ct200539n.
The RMSE and RRMSE were computed using a uniform grid with Ewald summation.
