# Supplementary material for: A collection of forcefield precursors for metal–organic frameworks
Source: RSC Adv. 2019 Nov 13;9(63):36492–507. doi: 10.1039/c9ra07327b (PMC9075174; doi:10.1039/c9ra07327b)
Supplement: RA-009-C9RA07327B-s3905 [file RA-009-C9RA07327B-s3905.xyz]

  218
jmolscript: load "" {1 1 1} spacegroup "x,y,z" unitcell [{     13.701000     0.000000     0.000000 }, {      6.850529    12.602518     0.000000 }, {      6.850514     1.906307    23.481651 }]
Zn    16.591242     2.869950    22.456207     0.928756
Zn    16.591246     6.290770    12.766269     0.928973
Zn    10.810801    11.638875     1.025444     0.928756
Zn    10.810797     8.218055    10.715382     0.928973
Zn     6.850500     0.000000     0.000000     1.035134
Zn    13.701022     7.254412    11.740825     1.035336
Si     9.710197     7.230784    19.424257     0.628969
Si     9.710184     1.929936    15.798220     0.628435
Si    17.691846     7.278041     4.057394     0.628967
Si    17.691859    12.578889     7.683431     0.628435
H     10.823821     9.906070    19.022485     0.103953
H     24.241215    12.011169    20.006367     0.119945
H     21.302348    10.512374    22.361576     0.113186
H     21.584583     8.408345    21.375347     0.106625
H     20.615920     7.530887    18.670261     0.107626
H     18.607351     6.429057    19.146938     0.124242
H     20.647424     3.614060    21.232109     0.122212
H      8.953623     4.715890    20.755431     0.103091
H     11.033434     4.598896    19.485074     0.100763
H     12.829633     3.640345    20.593408     0.111748
H     13.633891     7.202190    22.352184     0.120399
H     11.741784     8.103215    21.342473     0.102519
H     12.128150     7.652049    17.911803     0.103811
H     12.728254     7.899129    15.692787     0.123966
H      8.850869     7.507146    14.605587     0.120505
H      8.285018     7.156038    16.831647     0.098489
H     17.674324    11.857168    16.199991     0.104457
H     17.390708     9.752069    15.216110     0.120790
H     14.451846    11.250864    12.860900     0.113613
H     14.734092    13.354893    13.847130     0.107419
H      6.914905     1.629833    16.552216     0.107136
H     18.607341     2.731663    16.075538     0.124092
H      6.946425     5.546659    13.990368     0.122861
H      8.953620     4.444829    14.467045     0.103303
H     11.033432     4.561823    15.737403     0.100446
H     12.829635     5.520375    14.629069     0.111568
H     13.633875     1.958529    12.870293     0.119962
H     18.592294    13.660022    13.880004     0.102395
H     12.128136     1.508670    17.310673     0.104310
H     19.578769    13.864109    19.529689     0.121699
H      8.850858     1.653574    20.616890     0.120183
H      8.285007     2.004682    18.390829     0.097198
H     16.578222     4.602755     4.459166     0.103953
H      3.160828     2.497656     3.475284     0.119945
H      6.099695     3.996451     1.120075     0.113186
H      5.817460     6.100480     2.106304     0.106623
H      6.786123     6.977938     4.811390     0.107627
H      8.794692     8.079768     4.334713     0.124244
H      6.754619    10.894765     2.249542     0.122212
H     18.448420     9.792935     2.726220     0.103091
H     16.368609     9.909929     3.996577     0.100761
H     14.572410    10.868480     2.888243     0.111746
H     13.768152     7.306635     1.129467     0.120400
H     15.660259     6.405610     2.139178     0.102518
H     15.273893     6.856776     5.569848     0.103810
H     14.673789     6.609696     7.788864     0.123965
H     18.551174     7.001679     8.876064     0.120505
H     19.117025     7.352787     6.650004     0.098489
H      9.727719     2.651657     7.281660     0.104458
H     10.011335     4.756756     8.265541     0.120790
H     12.950197     3.257961    10.620751     0.113612
H     12.667951     1.153932     9.634521     0.107419
H     20.487138    12.878992     6.929435     0.107135
H      8.794702    11.777162     7.406113     0.124090
H     20.455618     8.962166     9.491283     0.122859
H     18.448423    10.063996     9.014606     0.103303
H     16.368611     9.947002     7.744248     0.100447
H     14.572408     8.988450     8.852582     0.111569
H     13.768168    12.550296    10.611358     0.119964
H      8.809749     0.848803     9.601647     0.102396
H     15.273907    13.000155     6.170978     0.104310
H      7.823274     0.644716     3.951962     0.121700
H     11.700656     0.252733     2.864761     0.120183
H     19.117036    12.504143     5.090822     0.097198
C     23.080733     8.959864    20.105929    -0.190860
C     23.869913    10.029781    19.698757    -0.079876
C     23.702764    11.279529    20.283450    -0.099589
C     22.745065    11.458717    21.276724    -0.023143
C     21.955885    10.389480    21.682957    -0.088670
C     22.124404     9.139733    21.098263    -0.080536
C     22.647792    12.841046    21.949943     0.608333
C     21.824345     6.227965    19.667526    -0.176746
C     20.621398     6.737255    19.189675    -0.077530
C     19.429410     6.081260    19.473333    -0.097434
C     19.438998     4.918128    20.233434    -0.002808
C     20.640575     4.408548    20.710816    -0.092131
C      8.132934     5.063687    20.429036    -0.080672
C     18.155213     4.243889    20.607497     0.544164
C     11.185520     6.459054    20.312802    -0.182200
C     11.541742     5.124454    20.090901    -0.075898
C     12.625490     4.556963    20.741342    -0.085269
C     13.417410     5.298349    21.602649    -0.010547
C     13.089960     6.656691    21.795668    -0.087860
C     11.971959     7.194711    21.173405    -0.083034
C     14.598435     4.698340    22.276338     0.579808
C     10.145615     7.398626    17.615465    -0.189584
C     11.455431     7.611796    17.242107    -0.076480
C     11.814397     7.768292    15.919150    -0.094131
C     10.864917     7.737263    14.923763    -0.019854
C      9.524959     7.522408    15.274814    -0.101655
C      9.190654     7.335406    16.603875    -0.081456
C     11.264986     7.834260    13.485747     0.601170
C     16.230240    12.803373    15.116548    -0.190332
C     17.019416    11.733456    15.523719    -0.080701
C     16.852260    10.483709    14.939026    -0.100449
C     15.894560    10.304520    13.945753    -0.022679
C     15.105384    11.373757    13.539520    -0.089948
C     15.273910    12.623505    14.124213    -0.080500
C     15.797279     8.922191    13.272534     0.607463
C      8.123336     2.932755    15.554950    -0.177214
C      6.920387     2.423464    16.032802    -0.075547
C      5.728402     3.079460    15.749143    -0.099285
C     19.438995     4.242591    14.989042    -0.000747
C      6.939573     4.752172    14.511660    -0.093462
C      8.132929     4.097032    14.793440    -0.080653
C     18.155212     4.916831    14.614980     0.543077
C     11.185509     2.701666    14.909674    -0.183537
C     11.541738     4.036265    15.131576    -0.075208
C     12.625488     4.603756    14.481134    -0.084922
C     13.417404     3.862371    13.619827    -0.009770
C     13.089947     2.504029    13.426808    -0.087761
C     11.971944     1.966008    14.049072    -0.082231
C     14.598431     4.462380    12.946139     0.578982
C     10.145602     1.762094    17.607012    -0.189031
C     11.455417     1.548923    17.980370    -0.077784
C     18.664912    13.994946    19.303326    -0.090015
C     17.715434    14.025974    20.298713    -0.021612
C      9.524947     1.638312    19.947663    -0.100201
C      9.190643     1.825314    18.618601    -0.081379
C     18.115503    13.928978    21.736730     0.600643
C      4.321310     5.548961     3.375722    -0.190859
C      3.532130     4.479044     3.782894    -0.079876
C      3.699279     3.229296     3.198201    -0.099588
C      4.656978     3.050108     2.204927    -0.023143
C      5.446158     4.119345     1.798694    -0.088673
C      5.277639     5.369092     2.383388    -0.080536
C      4.754251     1.667779     1.531708     0.608333
C      5.577698     8.280860     3.814125    -0.176744
C      6.780645     7.771570     4.291976    -0.077530
C      7.972633     8.427565     4.008318    -0.097436
C      7.963045     9.590697     3.248217    -0.002805
C      6.761468    10.100277     2.770835    -0.092131
C     19.269109     9.445138     3.052615    -0.080673
C      9.246830    10.264936     2.874154     0.544159
C     16.216523     8.049771     3.168849    -0.182201
C     15.860301     9.384371     3.390750    -0.075897
C     14.776553     9.951862     2.740309    -0.085272
C     13.984633     9.210476     1.879002    -0.010544
C     14.312083     7.852134     1.685983    -0.087858
C     15.430084     7.314114     2.308246    -0.083037
C     12.803608     9.810485     1.205313     0.579806
C     17.256428     7.110199     5.866186    -0.189583
C     15.946612     6.897029     6.239544    -0.076479
C     15.587646     6.740533     7.562501    -0.094131
C     16.537126     6.771562     8.557888    -0.019854
C     17.877084     6.986417     8.206837    -0.101654
C     18.211389     7.173419     6.877776    -0.081456
C     16.137057     6.674565     9.995904     0.601169
C     11.171803     1.705452     8.365103    -0.190331
C     10.382627     2.775369     7.957932    -0.080701
C     10.549783     4.025116     8.542625    -0.100449
C     11.507483     4.204305     9.535898    -0.022678
C     12.296659     3.135068     9.942131    -0.089947
C     12.128133     1.885320     9.357438    -0.080500
C     11.604764     5.586634    10.209117     0.607463
C     19.278707    11.576070     7.926701    -0.177212
C     20.481656    12.085361     7.448849    -0.075549
C     21.673641    11.429365     7.732508    -0.099285
C      7.963048    10.266234     8.492609    -0.000744
C     20.462470     9.756653     8.969991    -0.093461
C     19.269114    10.411793     8.688211    -0.080655
C      9.246831     9.591994     8.866671     0.543063
C     16.216534    11.807159     8.571977    -0.183540
C     15.860305    10.472560     8.350075    -0.075207
C     14.776555     9.905069     9.000517    -0.084922
C     13.984639    10.646454     9.861824    -0.009768
C     14.312096    12.004796    10.054843    -0.087761
C     15.430099    12.542817     9.432579    -0.082230
C     12.803612    10.046445    10.535512     0.578985
C     17.256441    12.746731     5.874639    -0.189031
C     15.946626    12.959902     5.501281    -0.077784
C      8.737131     0.513879     4.178325    -0.090015
C      9.686609     0.482851     3.182938    -0.021613
C     11.026567     0.267995     3.533988    -0.100201
C     18.211400    12.683511     4.863050    -0.081379
C      9.286540     0.579847     1.744921     0.600642
O     23.435601    13.715454    21.560852    -0.527366
O     21.766818    12.976294    22.828861    -0.537070
O     17.078315     4.464929    20.039241    -0.387314
O     18.205906     3.670127    21.767490    -0.486271
O     14.727222     3.401249    22.171845    -0.586796
O     15.419127     5.401939    22.863144    -0.427361
O     12.510406     7.776004    13.271125    -0.536507
O     10.363460     7.958424    12.618335    -0.525673
O     16.585085     8.047784    13.661625    -0.527338
O     14.916304     8.786943    12.393615    -0.536264
O     17.078314     4.695790    15.183236    -0.387440
O     18.205907     5.490593    13.454986    -0.485448
O     14.727223     5.759470    13.050632    -0.587920
O     15.419119     3.758780    12.359332    -0.425891
O     19.360924    13.987234    21.951352    -0.536162
O     17.213977    13.804814    22.604142    -0.524754
O      3.966442     0.793371     1.920799    -0.527366
O      5.635225     1.532531     0.652790    -0.537072
O     10.323728    10.043896     3.442410    -0.387310
O      9.196137    10.838698     1.714161    -0.486270
O     12.674821    11.107576     1.309806    -0.586799
O     11.982916     9.106886     0.618507    -0.427364
O     14.891637     6.732821    10.210526    -0.536508
O     17.038583     6.550401    10.863316    -0.525673
O     10.816958     6.461041     9.820026    -0.527340
O     12.485739     5.721882    11.088036    -0.536265
O     10.323729     9.813035     8.298415    -0.387420
O      9.196136     9.018232    10.026665    -0.485442
O     12.674820     8.749355    10.431019    -0.587924
O     11.982924    10.750045    11.122319    -0.425909
O      8.041119     0.521591     1.530299    -0.536161
O     10.188066     0.704011     0.877509    -0.524755

The following XYZ coordinates are in angstroms. Other properties are in atomic units.
The sperically averaged electron density of each atom fit to a function of the form exp(a - br)
eigen_1, eigen_2 and eigen_3 are the three eigenvalues of traceless quadrupole moment tensor
  atom number  atomic symbol              X              Y              Z     net charge C6 coefficient C8 coefficient C10 coefficient fluctuating dipole atomic polarizability isotropic forcefield polarizability              a              b squared Pearson coefficient          <r^3>          <r^4>         wp_QDO          m_QDO          q_QDO       dipole_x       dipole_y       dipole_z         dipole            Qxy            Qxz            Qyz     Q(x^2-y^2)  Q(3z^2 - R^2)        eigen_1        eigen_2        eigen_3 static polarizability      alpha(xx)      alpha(xy)      alpha(xz)      alpha(yy)      alpha(yz)      alpha(zz) atomic spin moment
            1             Zn      16.591242       2.869950      22.456207       0.928756      92.151261 0.18335002E+04  0.58201734E+05                                17.070821                           14.270491      -0.008800       1.872198                    0.998213      45.742537     125.798146       0.463258       0.416513      -1.129423       0.040072      -0.000266      -0.005138       0.040401      -0.023179       0.050912       0.015340       0.038833      -0.020546      -0.060638      -0.001604       0.062242             20.700831      23.086084       2.370417      -5.122688      19.383379      -3.764228      19.633031           0.017815
            2             Zn      16.591246       6.290770      12.766269       0.928973      92.153731 0.18335898E+04  0.58206096E+05                                17.072000                           14.271634      -0.012624       1.871128                    0.998213      45.742699     125.805943       0.463194       0.416559      -1.129376       0.039603       0.000489       0.004911       0.039909       0.023360      -0.051162       0.015123       0.039106      -0.019975      -0.060739      -0.001890       0.062629             20.701453      23.084739      -2.368315       5.120375      19.384753      -3.763374      19.634866           0.017833
            3             Zn      10.810801      11.638875       1.025444       0.928756      92.150803 0.18334905E+04  0.58201336E+05                                17.070755                           14.270446      -0.008790       1.872202                    0.998213      45.742426     125.797664       0.463259       0.416512      -1.129423      -0.040071       0.000263       0.005137       0.040400      -0.023178       0.050911       0.015341       0.038828      -0.020543      -0.060638      -0.001602       0.062239             20.700737      23.085982       2.370402      -5.122652      19.383298      -3.764194      19.632930           0.017817
            4             Zn      10.810797       8.218055      10.715382       0.928973      92.153441 0.18335842E+04  0.58205862E+05                                17.071950                           14.271599      -0.012603       1.871134                    0.998213      45.742654     125.805671       0.463196       0.416558      -1.129376      -0.039601      -0.000491      -0.004912       0.039908       0.023361      -0.051165       0.015119       0.039109      -0.019969      -0.060737      -0.001896       0.062633             20.701378      23.084644      -2.368271       5.120328      19.384696      -3.763343      19.634794           0.017833
            5             Zn       6.850500       0.000000       0.000000       1.035134      83.721316 0.14724941E+04  0.44571856E+05                                17.306659                           13.888792       0.135740       1.920474                    0.998699      44.561315     122.548221       0.411901       0.491255      -1.075915      -0.000000       0.000000       0.000000       0.000000      -0.018993      -0.007919      -0.006424      -0.148671       0.217258      -0.113338       0.039642       0.073695             21.559731      24.311107      -2.476549       2.923625      20.582541       1.247028      19.785545           0.070510
            6             Zn      13.701022       7.254412      11.740825       1.035336      83.669744 0.14716211E+04  0.44539279E+05                                17.300477                           13.885379       0.135318       1.920488                    0.998647      44.553183     122.521485       0.411916       0.491305      -1.075876       0.000000      -0.000001       0.000001       0.000001       0.019187       0.008255      -0.006991      -0.147789       0.217334      -0.113012       0.039099       0.073912             21.549786      24.298588       2.469577      -2.926283      20.570664       1.243437      19.780107           0.070545
            7             Si       9.710197       7.230784      19.424257       0.628969     127.323072 0.25232705E+04  0.89463165E+05                                19.911611                           15.444254       0.257774       1.836287                    0.997053      55.419352     178.094789       0.487331       0.354488      -1.140272       0.009860      -0.006188       0.006990       0.013578       0.019101       0.004824      -0.010313       0.020496      -0.057184      -0.027461      -0.003774       0.031236             24.952635      23.323790      -1.788361      -1.858246      24.778942       2.005671      26.755174           0.001768
            8             Si       9.710184       1.929936      15.798220       0.628435     127.493492 0.25276612E+04  0.89662374E+05                                19.930916                           15.459498       0.258091       1.835893                    0.997044      55.476190     178.350473       0.486980       0.354571      -1.140147       0.009536       0.007339      -0.006692       0.013769      -0.019173      -0.004593      -0.010634       0.018691      -0.053894      -0.026980      -0.003399       0.030379             24.976041      23.344084       1.790491       1.858303      24.798919       2.005044      26.785119           0.001774
            9             Si      17.691846       7.278041       4.057394       0.628967     127.322942 0.25232690E+04  0.89463100E+05                                19.911600                           15.444252       0.257774       1.836287                    0.997053      55.419322     178.094689       0.487331       0.354488      -1.140272      -0.009860       0.006188      -0.006990       0.013578       0.019102       0.004823      -0.010313       0.020494      -0.057181      -0.027460      -0.003775       0.031235             24.952614      23.323756      -1.788367      -1.858250      24.778924       2.005671      26.755163           0.001767
           10             Si      17.691859      12.578889       7.683431       0.628435     127.493284 0.25276570E+04  0.89662186E+05                                19.930895                           15.459484       0.258093       1.835894                    0.997044      55.476131     178.350226       0.486981       0.354571      -1.140147      -0.009537      -0.007338       0.006692       0.013769      -0.019172      -0.004592      -0.010633       0.018691      -0.053894      -0.026978      -0.003400       0.030378             24.976010      23.344048       1.790498       1.858288      24.798883       2.005037      26.785099           0.001771
           11              H      10.823821       9.906070      19.022485       0.103953       1.237149 0.90193577E+01  0.89881494E+02                                 1.798920                            1.675642      -0.966794       2.407206                    0.998187       3.433470       9.221220       0.526494       1.167395      -0.736365       0.027714      -0.000747      -0.028601       0.039833       0.006196      -0.014452      -0.001630      -0.005173      -0.013322      -0.017379       0.001992       0.015388              1.864383       1.825737      -0.175384      -0.552058       1.684676       0.278818       2.082736           0.000256
           12              H      24.241215      12.011169      20.006367       0.119945       1.152064 0.83224543E+01  0.80697269E+02                                 1.665487                            1.572045      -1.008907       2.397174                    0.998192       3.245634       8.396560       0.567269       1.113550      -0.750544       0.025009       0.029817      -0.014918       0.041678       0.008477      -0.014775      -0.004036       0.001233      -0.008732      -0.015813      -0.003302       0.019115              1.696307       1.589384       0.348330      -0.191835       2.056032      -0.101964       1.443505           0.000082
           13              H      21.302348      10.512374      22.361576       0.113186       1.144643 0.83603959E+01  0.83225388E+02                                 1.812756                            1.691286      -1.301419       2.258161                    0.993453       3.728258      10.609957       0.479555       1.283034      -0.706426      -0.030818       0.004392       0.025391       0.040171       0.004723      -0.012333       0.001785       0.001275      -0.018517      -0.015478       0.002554       0.012925              1.871303       1.810269      -0.189296      -0.546999       1.648633       0.247886       2.155008           0.000295
           14              H      21.584583       8.408345      21.375347       0.106625       1.158666 0.86502967E+01  0.85757768E+02                                 1.754779                            1.668160      -0.977026       2.403166                    0.998409       3.456857       9.420433       0.512139       1.206356      -0.726515      -0.025959      -0.028598       0.015760       0.041715       0.006595      -0.016077      -0.004279      -0.001501      -0.015195      -0.018113      -0.000639       0.018752              1.781254       1.633163       0.401924      -0.117477       2.197687      -0.007757       1.512912           0.000201
           15              H      20.615920       7.530887      18.670261       0.107626       1.194689 0.88005153E+01  0.87052262E+02                                 1.753891                            1.654376      -0.839458       2.473868                    0.998900       3.343069       8.907862       0.530936       1.166250      -0.737489      -0.003177       0.034876      -0.023038       0.041918      -0.003251       0.004061      -0.016915       0.002596      -0.027396      -0.021030       0.003753       0.017276              1.794911       1.549695       0.087802      -0.074123       2.081525      -0.400058       1.753511          -0.000125
           16              H      18.607351       6.429057      19.146938       0.124242       1.201837 0.88564792E+01  0.87408185E+02                                 1.741777                            1.646609      -0.929221       2.442277                    0.998514       3.229411       8.488062       0.540585       1.148024      -0.743250      -0.034570       0.018805      -0.014680       0.042002      -0.007331       0.004869      -0.013932       0.005146      -0.021078      -0.017547      -0.000408       0.017954              1.767669       2.243354      -0.206236       0.244109       1.544776      -0.151825       1.514878           0.000387
           17              H      20.647424       3.614060      21.232109       0.122212       1.121979 0.81989407E+01  0.79771921E+02                                 1.685911                            1.600496      -0.965506       2.423220                    0.998431       3.274814       8.687286       0.537317       1.171609      -0.735783       0.002835      -0.032462       0.025835       0.041585      -0.001884       0.007399      -0.013104      -0.008990      -0.016860      -0.015882      -0.001263       0.017145              1.710327       1.586052       0.034936      -0.080345       1.962121      -0.395445       1.582810           0.000240
           18              H       8.953623       4.715890      20.755431       0.103091       1.223042 0.90253781E+01  0.91128130E+02                                 1.864283                            1.735653      -1.245967       2.274957                    0.995452       3.698885      10.431085       0.484649       1.251675      -0.714339       0.031106      -0.017104       0.017805       0.039713      -0.003009       0.006222      -0.014693       0.004543      -0.002699      -0.016329      -0.000170       0.016499              1.933151       2.594885      -0.302439       0.273331       1.676627      -0.124272       1.527941           0.000183
           19              H      11.033434       4.598896      19.485074       0.100763       1.094466 0.81272437E+01  0.80935123E+02                                 1.815341                            1.712340      -1.190297       2.308113                    0.993705       3.811031      11.114801       0.454616       1.352906      -0.691948      -0.019692      -0.021470      -0.026879       0.039638      -0.001535       0.012777       0.008348      -0.002478      -0.004730      -0.016617       0.002686       0.013931              1.868567       1.841648       0.233590       0.406061       1.838076       0.348901       1.925977           0.000278
           20              H      12.829633       3.640345      20.593408       0.111748       1.167193 0.87755146E+01  0.88681901E+02                                 1.854436                            1.747483      -1.375624       2.217875                    0.993085       3.843532      11.126530       0.464471       1.304922      -0.701387       0.011758      -0.037217      -0.005653       0.039438      -0.007444       0.000080       0.006210      -0.008110      -0.015797      -0.009499      -0.003222       0.012721              1.904235       1.614268      -0.202093       0.118206       2.531507       0.114975       1.566929           0.000072
           21              H      13.633891       7.202190      22.352184       0.120399       1.175301 0.87109976E+01  0.85750835E+02                                 1.723199                            1.638531      -0.889931       2.457576                    0.998817       3.251998       8.580037       0.538348       1.155773      -0.740844       0.023120       0.027463       0.023148       0.042715       0.003842       0.009564       0.010713      -0.017207      -0.012767      -0.015854      -0.003031       0.018886              1.742400       1.729626       0.216493       0.324381       1.720879       0.274316       1.776696           0.000443
           22              H      11.741784       8.103215      21.342473       0.102519       1.263659 0.93407170E+01  0.94215742E+02                                 1.846836                            1.721794      -1.058470       2.359848                    0.997617       3.526206       9.631970       0.510211       1.190182      -0.730376      -0.006713       0.037168       0.011593       0.039509      -0.000550       0.008282       0.012310      -0.014225      -0.016545      -0.016952      -0.000372       0.017324              1.912677       1.634384      -0.427473       0.054016       2.565112       0.129375       1.538535          -0.000053
           23              H      12.128150       7.652049      17.911803       0.103811       1.222724 0.90858735E+01  0.90668442E+02                                 1.785851                            1.684125      -0.963258       2.409237                    0.998517       3.400105       9.123928       0.524328       1.170613      -0.736202       0.031694       0.000798       0.024182       0.039874       0.001697       0.004058       0.001252       0.033468       0.003271      -0.017426       0.000105       0.017320              1.827687       1.802800       0.016838       0.410702       1.428531       0.009030       2.251731           0.000095
           24              H      12.728254       7.899129      15.692787       0.123966       1.083291 0.78285110E+01  0.75494269E+02                                 1.668313                            1.580106      -0.858847       2.474321                    0.999285       3.236226       8.621915       0.531064       1.195982      -0.730049       0.040798       0.003944      -0.007965       0.041755       0.002196       0.002142      -0.002976       0.032563      -0.006657      -0.016027      -0.001703       0.017730              1.705756       2.095743       0.168342      -0.316231       1.394924      -0.025792       1.626599           0.000264
           25              H       8.850869       7.507146      14.605587       0.120505       1.169657 0.86643252E+01  0.85573763E+02                                 1.742779                            1.653040      -0.997368       2.407845                    0.997936       3.337113       8.954092       0.524369       1.182670      -0.733179      -0.031064       0.001908      -0.027504       0.041534       0.000468       0.007822       0.000481       0.026275       0.002941      -0.013646      -0.002939       0.016585              1.770056       1.891844       0.055800       0.367145       1.432619      -0.028365       1.985704           0.000019
           26              H       8.285018       7.156038      16.831647       0.098489       1.233406 0.91496408E+01  0.92324450E+02                                 1.847631                            1.726704      -1.160992       2.312643                    0.996095       3.651319      10.158403       0.496742       1.221976      -0.721557      -0.036299      -0.006564       0.006093       0.037387       0.001594       0.003171      -0.001348       0.029097       0.009201      -0.016291       0.002306       0.013985              1.908416       2.414922       0.220924      -0.406229       1.480268      -0.063841       1.830059           0.000289
           27              H      17.674324      11.857168      16.199991       0.104457       1.240246 0.90501311E+01  0.90309408E+02                                 1.806210                            1.681874      -0.985923       2.399630                    0.998016       3.436474       9.250341       0.523679       1.172096      -0.735264       0.027221       0.000473       0.028514       0.039424      -0.005921       0.014555      -0.001802      -0.004991      -0.014404      -0.017478       0.002063       0.015415              1.872273       1.833271       0.176586       0.555752       1.691435       0.280793       2.092112           0.000256
           28              H      17.390708       9.752069      15.216110       0.120790       1.152498 0.83285823E+01  0.80796396E+02                                 1.668432                            1.574650      -1.016189       2.394994                    0.998144       3.244760       8.404802       0.565532       1.116421      -0.749831       0.024450      -0.029617       0.014664       0.041110      -0.008768       0.014894      -0.004124       0.001547      -0.008711      -0.015906      -0.003575       0.019481              1.699382       1.592079      -0.349301       0.192366       2.060248      -0.102191       1.445818           0.000092
           29              H      14.451846      11.250864      12.860900       0.113613       1.145030 0.83665730E+01  0.83327606E+02                                 1.815503                            1.693740      -1.307803       2.255780                    0.993382       3.731096      10.631189       0.478286       1.285811      -0.705829      -0.030656      -0.004124      -0.025056       0.039807      -0.004748       0.012377       0.001737       0.001669      -0.018686      -0.015480       0.002370       0.013110              1.874205       1.812933       0.189724       0.548163       1.651183       0.248508       2.158498           0.000302
           30              H      14.734092      13.354893      13.847130       0.107419       1.162220 0.86860911E+01  0.86237674E+02                                 1.761669                            1.674191      -0.998869       2.394493                    0.998249       3.462089       9.454461       0.509820       1.210088      -0.725651      -0.025905       0.027883      -0.015879       0.041239      -0.006723       0.016117      -0.004248      -0.002124      -0.014562      -0.018210      -0.000544       0.018754              1.788459       1.639383      -0.404701       0.118301       2.207802      -0.007844       1.518192           0.000214
           31              H       6.914905       1.629833      16.552216       0.107136       1.195009 0.88000922E+01  0.87011300E+02                                 1.750563                            1.651416      -0.826312       2.478432                    0.999038       3.344542       8.897963       0.533041       1.162136      -0.738444      -0.003385      -0.035128       0.023100       0.042178       0.003218      -0.003911      -0.017108       0.003085      -0.027193      -0.021242       0.003995       0.017247              1.791405       1.546808      -0.087560       0.073961       2.077231      -0.398903       1.750176          -0.000121
           32              H      18.607341       2.731663      16.075538       0.124092       1.204386 0.88810826E+01  0.87725772E+02                                 1.745666                            1.650031      -0.936719       2.439429                    0.998458       3.232072       8.503096       0.539380       1.149608      -0.742875      -0.034473      -0.018623       0.014710       0.041852       0.007469      -0.004939      -0.014071       0.005047      -0.020953      -0.017646      -0.000538       0.018183              1.771704       2.249131       0.206987      -0.245010       1.547999      -0.152389       1.517982           0.000392
           33              H       6.946425       5.546659      13.990368       0.122861       1.118191 0.81649797E+01  0.79360487E+02                                 1.682288                            1.597327      -0.922601       2.443440                    0.998621       3.269374       8.668925       0.537766       1.171827      -0.735736       0.003137       0.032559      -0.025426       0.041429       0.001726      -0.007340      -0.013021      -0.008658      -0.016073      -0.015714      -0.001168       0.016883              1.706576       1.582904      -0.034717       0.080036       1.957333      -0.393837       1.579492           0.000258
           34              H       8.953620       4.444829      14.467045       0.103303       1.222066 0.90152358E+01  0.90987121E+02                                 1.862105                            1.733750      -1.234247       2.279796                    0.995539       3.696304      10.416726       0.485374       1.250337      -0.714633       0.031128       0.016809      -0.017634       0.039528       0.003190      -0.006119      -0.014823       0.004775      -0.002607      -0.016457      -0.000166       0.016624              1.930824       2.591269       0.301916      -0.272932       1.674814      -0.124018       1.526387           0.000193
           35              H      11.033432       4.561823      15.737403       0.100446       1.093291 0.81096189E+01  0.80637252E+02                                 1.806638                            1.704738      -1.157936       2.320781                    0.994288       3.797781      11.032627       0.458379       1.343836      -0.693788      -0.019889       0.021627       0.027065       0.039947       0.001540      -0.012766       0.008353      -0.002529      -0.004899      -0.016633       0.002728       0.013905              1.859291       1.832613      -0.231754      -0.402745       1.829006       0.346087       1.916253           0.000281
           36              H      12.829635       5.520375      14.629069       0.111568       1.166692 0.87705779E+01  0.88620225E+02                                 1.854007                            1.747047      -1.370636       2.219707                    0.993166       3.843355      11.125557       0.464504       1.305005      -0.701371       0.011590       0.037330       0.005499       0.039472       0.007422       0.000018       0.006221      -0.007572      -0.016348      -0.009506      -0.003161       0.012667              1.903823       1.613889       0.201991      -0.118146       2.530970       0.115017       1.566610           0.000076
           37              H      13.633875       1.958529      12.870293       0.119962       1.176257 0.87189865E+01  0.85840737E+02                                 1.723341                            1.638659      -0.884063       2.459897                    0.998939       3.253371       8.581475       0.538687       1.154894      -0.741057       0.023380      -0.027401      -0.022836       0.042649      -0.003636      -0.009585       0.010899      -0.016897      -0.012030      -0.015853      -0.002974       0.018827              1.742532       1.729742      -0.216536      -0.324425       1.720980       0.274360       1.776873           0.000457
           38              H      18.592294      13.660022      13.880004       0.102395       1.264479 0.93483399E+01  0.94315721E+02                                 1.848029                            1.722817      -1.064451       2.357621                    0.997600       3.527028       9.636682       0.509896       1.190625      -0.730278      -0.006357      -0.037086      -0.011551       0.039360       0.000576      -0.008213       0.012374      -0.013959      -0.017492      -0.017051      -0.000252       0.017303              1.913955       1.635340       0.427997      -0.054077       2.567155       0.129486       1.539371          -0.000039
           39              H      12.128136       1.508670      17.310673       0.104310       1.222300 0.90833903E+01  0.90642094E+02                                 1.785840                            1.684199      -0.963510       2.409229                    0.998533       3.399394       9.123462       0.524148       1.171035      -0.736098       0.031749      -0.000921      -0.024124       0.039885      -0.001710      -0.004029       0.001304       0.033357       0.003488      -0.017414       0.000185       0.017228              1.827647       1.802742      -0.016814      -0.410494       1.428634       0.009087       2.251564           0.000094
           40              H      19.578769      13.864109      19.529689       0.121699       1.090783 0.78897792E+01  0.76177471E+02                                 1.669828                            1.581316      -0.843127       2.478311                    0.999374       3.248458       8.638967       0.533753       1.188512      -0.731732       0.041576      -0.004153       0.008087       0.042558      -0.002219      -0.001981      -0.002899       0.032825      -0.007567      -0.015985      -0.001995       0.017980              1.707366       2.098454      -0.168702       0.316982       1.395837      -0.025877       1.627806           0.000255
           41              H       8.850858       1.653574      20.616890       0.120183       1.167473 0.86398738E+01  0.85227064E+02                                 1.736107                            1.647104      -0.976015       2.415877                    0.998168       3.334735       8.926811       0.527315       1.177513      -0.734368      -0.031076      -0.001969       0.027430       0.041497      -0.000527      -0.007903       0.000519       0.026588       0.003368      -0.013876      -0.002874       0.016750              1.763127       1.884150      -0.055453      -0.365015       1.427842      -0.028165       1.977389           0.000003
           42              H       8.285007       2.004682      18.390829       0.097198       1.236292 0.91757143E+01  0.92652894E+02                                 1.850658                            1.729288      -1.160190       2.312614                    0.996116       3.655607      10.173727       0.496319       1.222154      -0.721535      -0.036888       0.006932      -0.006117       0.038029      -0.001387      -0.003105      -0.001238       0.028493       0.009752      -0.016040       0.002452       0.013589              1.911661       2.419633      -0.221524       0.407209       1.482379      -0.063970       1.832971           0.000286
           43              H      16.578222       4.602755       4.459166       0.103953       1.237149 0.90193591E+01  0.89881516E+02                                 1.798920                            1.675642      -0.966794       2.407206                    0.998187       3.433469       9.221219       0.526494       1.167396      -0.736365      -0.027714       0.000747       0.028601       0.039833       0.006196      -0.014452      -0.001630      -0.005173      -0.013322      -0.017379       0.001992       0.015387              1.864384       1.825738      -0.175384      -0.552059       1.684676       0.278819       2.082737           0.000253
           44              H       3.160828       2.497656       3.475284       0.119945       1.152063 0.83224365E+01  0.80697045E+02                                 1.665485                            1.572043      -1.008907       2.397174                    0.998192       3.245630       8.396544       0.567269       1.113550      -0.750544      -0.025009      -0.029817       0.014918       0.041678       0.008477      -0.014775      -0.004036       0.001234      -0.008732      -0.015813      -0.003302       0.019115              1.696304       1.589382       0.348330      -0.191835       2.056028      -0.101963       1.443503           0.000079
           45              H       6.099695       3.996451       1.120075       0.113186       1.144644 0.83604056E+01  0.83225517E+02                                 1.812757                            1.691287      -1.301414       2.258163                    0.993453       3.728262      10.609974       0.479555       1.283035      -0.706425       0.030817      -0.004392      -0.025391       0.040171       0.004723      -0.012333       0.001785       0.001275      -0.018517      -0.015478       0.002554       0.012925              1.871305       1.810270      -0.189296      -0.546999       1.648634       0.247886       2.155010           0.000292
           46              H       5.817460       6.100480       2.106304       0.106623       1.158669 0.86503304E+01  0.85758214E+02                                 1.754785                            1.668165      -0.977030       2.403164                    0.998409       3.456865       9.420471       0.512137       1.206360      -0.726514       0.025959       0.028598      -0.015760       0.041715       0.006595      -0.016077      -0.004279      -0.001501      -0.015195      -0.018113      -0.000639       0.018752              1.781260       1.633168       0.401926      -0.117478       2.197696      -0.007757       1.512917           0.000201
           47              H       6.786123       6.977938       4.811390       0.107627       1.194689 0.88005180E+01  0.87052282E+02                                 1.753890                            1.654375      -0.839457       2.473868                    0.998900       3.343070       8.907860       0.530937       1.166248      -0.737489       0.003177      -0.034876       0.023038       0.041918      -0.003251       0.004061      -0.016915       0.002596      -0.027396      -0.021030       0.003753       0.017277              1.794909       1.549694       0.087801      -0.074122       2.081523      -0.400057       1.753510          -0.000129
           48              H       8.794692       8.079768       4.334713       0.124244       1.201814 0.88562592E+01  0.87405394E+02                                 1.741747                            1.646583      -0.929201       2.442287                    0.998514       3.229380       8.487926       0.540593       1.148016      -0.743252       0.034570      -0.018805       0.014680       0.042002      -0.007331       0.004869      -0.013932       0.005147      -0.021079      -0.017547      -0.000407       0.017954              1.767639       2.243311      -0.206231       0.244103       1.544752      -0.151821       1.514854           0.000381
           49              H       6.754619      10.894765       2.249542       0.122212       1.121978 0.81989261E+01  0.79771735E+02                                 1.685909                            1.600494      -0.965498       2.423223                    0.998431       3.274812       8.687275       0.537318       1.171608      -0.735783      -0.002834       0.032462      -0.025835       0.041585      -0.001884       0.007399      -0.013104      -0.008989      -0.016860      -0.015882      -0.001263       0.017145              1.710325       1.586049       0.034937      -0.080345       1.962118      -0.395445       1.582808           0.000240
           50              H      18.448420       9.792935       2.726220       0.103091       1.223042 0.90253757E+01  0.91128099E+02                                 1.864282                            1.735653      -1.245967       2.274957                    0.995452       3.698885      10.431084       0.484649       1.251675      -0.714340      -0.031106       0.017104      -0.017805       0.039713      -0.003009       0.006222      -0.014693       0.004543      -0.002699      -0.016329      -0.000170       0.016499              1.933150       2.594883      -0.302439       0.273331       1.676627      -0.124272       1.527940           0.000183
           51              H      16.368609       9.909929       3.996577       0.100761       1.094466 0.81272457E+01  0.80935147E+02                                 1.815341                            1.712340      -1.190295       2.308114                    0.993705       3.811031      11.114801       0.454616       1.352907      -0.691948       0.019691       0.021470       0.026879       0.039639      -0.001535       0.012777       0.008348      -0.002478      -0.004730      -0.016617       0.002686       0.013931              1.868567       1.841648       0.233590       0.406061       1.838077       0.348901       1.925977           0.000277
           52              H      14.572410      10.868480       2.888243       0.111746       1.167195 0.87755291E+01  0.88682071E+02                                 1.854437                            1.747484      -1.375622       2.217875                    0.993085       3.843533      11.126529       0.464472       1.304922      -0.701387      -0.011758       0.037217       0.005653       0.039438      -0.007444       0.000080       0.006209      -0.008110      -0.015797      -0.009499      -0.003222       0.012721              1.904236       1.614269      -0.202093       0.118206       2.531509       0.114975       1.566930           0.000073
           53              H      13.768152       7.306635       1.129467       0.120400       1.175277 0.87107548E+01  0.85747749E+02                                 1.723167                            1.638502      -0.889907       2.457588                    0.998817       3.251959       8.579867       0.538356       1.155764      -0.740846      -0.023121      -0.027462      -0.023148       0.042715       0.003842       0.009564       0.010713      -0.017206      -0.012768      -0.015854      -0.003031       0.018885              1.742367       1.729593       0.216487       0.324372       1.720845       0.274308       1.776662           0.000443
           54              H      15.660259       6.405610       2.139178       0.102518       1.263662 0.93407464E+01  0.94216054E+02                                 1.846834                            1.721792      -1.058474       2.359845                    0.997617       3.526209       9.631959       0.510213       1.190176      -0.730378       0.006713      -0.037168      -0.011593       0.039508      -0.000550       0.008282       0.012310      -0.014225      -0.016545      -0.016952      -0.000372       0.017324              1.912675       1.634382      -0.427472       0.054016       2.565110       0.129376       1.538534          -0.000054
           55              H      15.273893       6.856776       5.569848       0.103810       1.222723 0.90858687E+01  0.90668379E+02                                 1.785851                            1.684125      -0.963258       2.409238                    0.998517       3.400102       9.123918       0.524328       1.170614      -0.736202      -0.031694      -0.000798      -0.024182       0.039874       0.001697       0.004058       0.001252       0.033468       0.003271      -0.017426       0.000105       0.017320              1.827687       1.802800       0.016838       0.410702       1.428531       0.009030       2.251731           0.000092
           56              H      14.673789       6.609696       7.788864       0.123965       1.083293 0.78285297E+01  0.75494514E+02                                 1.668317                            1.580110      -0.858849       2.474320                    0.999285       3.236229       8.621934       0.531062       1.195985      -0.730049      -0.040798      -0.003944       0.007965       0.041755       0.002196       0.002142      -0.002976       0.032563      -0.006657      -0.016027      -0.001703       0.017729              1.705760       2.095750       0.168343      -0.316232       1.394927      -0.025792       1.626603           0.000261
           57              H      18.551174       7.001679       8.876064       0.120505       1.169659 0.86643433E+01  0.85573988E+02                                 1.742781                            1.653042      -0.997371       2.407844                    0.997936       3.337116       8.954103       0.524368       1.182670      -0.733179       0.031064      -0.001908       0.027504       0.041534       0.000468       0.007822       0.000481       0.026275       0.002941      -0.013646      -0.002939       0.016585              1.770058       1.891846       0.055800       0.367145       1.432621      -0.028365       1.985707           0.000017
           58              H      19.117025       7.352787       6.650004       0.098489       1.233405 0.91496328E+01  0.92324341E+02                                 1.847630                            1.726702      -1.160993       2.312643                    0.996095       3.651317      10.158393       0.496742       1.221976      -0.721558       0.036299       0.006564      -0.006093       0.037387       0.001594       0.003171      -0.001349       0.029097       0.009201      -0.016291       0.002306       0.013985              1.908415       2.414919       0.220924      -0.406228       1.480267      -0.063841       1.830058           0.000287
           59              H       9.727719       2.651657       7.281660       0.104458       1.240244 0.90501053E+01  0.90309081E+02                                 1.806207                            1.681871      -0.985923       2.399630                    0.998016       3.436470       9.250325       0.523679       1.172095      -0.735264      -0.027221      -0.000473      -0.028514       0.039424      -0.005921       0.014555      -0.001802      -0.004991      -0.014404      -0.017478       0.002063       0.015415              1.872269       1.833268       0.176585       0.555750       1.691431       0.280792       2.092108           0.000254
           60              H      10.011335       4.756756       8.265541       0.120790       1.152497 0.83285735E+01  0.80796301E+02                                 1.668432                            1.574650      -1.016187       2.394996                    0.998144       3.244758       8.404800       0.565531       1.116422      -0.749830      -0.024450       0.029617      -0.014664       0.041110      -0.008768       0.014894      -0.004124       0.001547      -0.008711      -0.015906      -0.003575       0.019481              1.699382       1.592079      -0.349301       0.192366       2.060248      -0.102191       1.445818           0.000089
           61              H      12.950197       3.257961      10.620751       0.113612       1.145032 0.83665899E+01  0.83327803E+02                                 1.815505                            1.693741      -1.307808       2.255777                    0.993382       3.731096      10.631185       0.478286       1.285810      -0.705829       0.030656       0.004124       0.025056       0.039807      -0.004749       0.012377       0.001737       0.001669      -0.018686      -0.015480       0.002370       0.013110              1.874206       1.812935       0.189724       0.548164       1.651184       0.248508       2.158499           0.000298
           62              H      12.667951       1.153932       9.634521       0.107419       1.162218 0.86860722E+01  0.86237439E+02                                 1.761667                            1.674189      -0.998866       2.394494                    0.998249       3.462083       9.454442       0.509820       1.210088      -0.725650       0.025905      -0.027883       0.015879       0.041239      -0.006723       0.016117      -0.004248      -0.002124      -0.014562      -0.018210      -0.000544       0.018754              1.788458       1.639382      -0.404701       0.118301       2.207800      -0.007844       1.518191           0.000211
           63              H      20.487138      12.878992       6.929435       0.107135       1.195015 0.88001475E+01  0.87011991E+02                                 1.750569                            1.651422      -0.826315       2.478430                    0.999038       3.344551       8.897997       0.533040       1.162137      -0.738443       0.003385       0.035128      -0.023100       0.042178       0.003218      -0.003910      -0.017108       0.003085      -0.027192      -0.021242       0.003995       0.017247              1.791411       1.546813      -0.087560       0.073962       2.077239      -0.398905       1.750182          -0.000124
           64              H       8.794702      11.777162       7.406113       0.124090       1.204366 0.88808931E+01  0.87723432E+02                                 1.745649                            1.650016      -0.936679       2.439450                    0.998458       3.232038       8.502984       0.539382       1.149611      -0.742875       0.034474       0.018622      -0.014710       0.041852       0.007468      -0.004940      -0.014071       0.005049      -0.020957      -0.017646      -0.000536       0.018182              1.771687       2.249108       0.206985      -0.245007       1.547984      -0.152387       1.517968           0.000389
           65              H      20.455618       8.962166       9.491283       0.122859       1.118184 0.81649113E+01  0.79359640E+02                                 1.682280                            1.597320      -0.922577       2.443451                    0.998621       3.269362       8.668878       0.537767       1.171827      -0.735736      -0.003136      -0.032559       0.025426       0.041429       0.001725      -0.007339      -0.013021      -0.008658      -0.016074      -0.015714      -0.001168       0.016882              1.706569       1.582896      -0.034717       0.080036       1.957324      -0.393834       1.579485           0.000256
           66              H      18.448423      10.063996       9.014606       0.103303       1.222069 0.90152709E+01  0.90987562E+02                                 1.862108                            1.733753      -1.234250       2.279794                    0.995539       3.696310      10.416747       0.485373       1.250337      -0.714633      -0.031128      -0.016809       0.017633       0.039528       0.003190      -0.006119      -0.014823       0.004775      -0.002607      -0.016457      -0.000166       0.016624              1.930827       2.591274       0.301917      -0.272933       1.674817      -0.124018       1.526390           0.000192
           67              H      16.368611       9.947002       7.744248       0.100447       1.093289 0.81095990E+01  0.80636997E+02                                 1.806635                            1.704735      -1.157933       2.320783                    0.994288       3.797775      11.032602       0.458380       1.343835      -0.693788       0.019889      -0.021627      -0.027065       0.039947       0.001540      -0.012766       0.008353      -0.002528      -0.004899      -0.016633       0.002728       0.013905              1.859288       1.832610      -0.231753      -0.402744       1.829003       0.346087       1.916250           0.000280
           68              H      14.572408       8.988450       8.852582       0.111569       1.166690 0.87705549E+01  0.88619939E+02                                 1.854004                            1.747045      -1.370637       2.219706                    0.993166       3.843350      11.125541       0.464504       1.305006      -0.701371      -0.011590      -0.037330      -0.005499       0.039472       0.007422       0.000018       0.006221      -0.007572      -0.016348      -0.009505      -0.003161       0.012667              1.903821       1.613887       0.201990      -0.118146       2.530967       0.115017       1.566608           0.000077
           69              H      13.768168      12.550296      10.611358       0.119964       1.176273 0.87191435E+01  0.85842741E+02                                 1.723361                            1.638678      -0.884082       2.459888                    0.998939       3.253397       8.581590       0.538681       1.154900      -0.741056      -0.023379       0.027402       0.022836       0.042649      -0.003636      -0.009585       0.010899      -0.016898      -0.012029      -0.015853      -0.002975       0.018828              1.742553       1.729763      -0.216539      -0.324431       1.721001       0.274365       1.776894           0.000464
           70              H       8.809749       0.848803       9.601647       0.102396       1.264478 0.93483375E+01  0.94315731E+02                                 1.848031                            1.722820      -1.064451       2.357622                    0.997600       3.527029       9.636700       0.509894       1.190629      -0.730278       0.006357       0.037086       0.011551       0.039360       0.000576      -0.008213       0.012374      -0.013959      -0.017491      -0.017051      -0.000252       0.017303              1.913958       1.635343       0.427999      -0.054077       2.567159       0.129486       1.539373          -0.000037
           71              H      15.273907      13.000155       6.170978       0.104310       1.222300 0.90833931E+01  0.90642136E+02                                 1.785841                            1.684199      -0.963509       2.409229                    0.998533       3.399395       9.123468       0.524148       1.171036      -0.736098      -0.031749       0.000920       0.024124       0.039885      -0.001710      -0.004029       0.001304       0.033357       0.003488      -0.017414       0.000185       0.017228              1.827648       1.802742      -0.016814      -0.410494       1.428635       0.009087       2.251566           0.000092
           72              H       7.823274       0.644716       3.951962       0.121700       1.090781 0.78897573E+01  0.76177203E+02                                 1.669825                            1.581313      -0.843123       2.478313                    0.999374       3.248453       8.638949       0.533754       1.188512      -0.731732      -0.041576       0.004153      -0.008087       0.042558      -0.002219      -0.001981      -0.002899       0.032825      -0.007567      -0.015985      -0.001995       0.017980              1.707363       2.098449      -0.168702       0.316981       1.395835      -0.025877       1.627803           0.000253
           73              H      11.700656       0.252733       2.864761       0.120183       1.167472 0.86398677E+01  0.85226986E+02                                 1.736106                            1.647103      -0.976014       2.415878                    0.998168       3.334734       8.926806       0.527316       1.177512      -0.734368       0.031076       0.001969      -0.027430       0.041497      -0.000527      -0.007903       0.000519       0.026588       0.003369      -0.013876      -0.002874       0.016750              1.763126       1.884149      -0.055453      -0.365015       1.427841      -0.028165       1.977388          -0.000000
           74              H      19.117036      12.504143       5.090822       0.097198       1.236292 0.91757099E+01  0.92652839E+02                                 1.850657                            1.729288      -1.160189       2.312615                    0.996116       3.655606      10.173724       0.496319       1.222155      -0.721535       0.036888      -0.006933       0.006117       0.038029      -0.001387      -0.003105      -0.001238       0.028493       0.009752      -0.016040       0.002452       0.013589              1.911661       2.419632      -0.221524       0.407209       1.482379      -0.063970       1.832971           0.000284
           75              C      23.080733       8.959864      20.105929      -0.190860      43.474394 0.61661553E+03  0.15783569E+05                                10.871620                            8.375858      -0.354261       1.854709                    0.998013      31.800202      94.674175       0.560841       0.426654      -1.060211      -0.010641       0.077011       0.032810       0.084382      -0.016700       0.024436      -0.000574       0.004358      -0.002925      -0.028646      -0.001998       0.030643             13.249283       9.588264      -1.111008      -3.981828      18.958574       4.768758      11.201012           0.005678
           76              C      23.869913      10.029781      19.698757      -0.079876      33.011271 0.41530796E+03  0.96719796E+04                                 8.961571                            6.812190       0.101769       2.006933                    0.999720      29.065658      83.705169       0.627663       0.419020      -1.060442      -0.025947       0.007660       0.022456       0.035159       0.000222      -0.020166      -0.018587       0.046310       0.031931      -0.036993      -0.000131       0.037124             10.591815       7.160169      -0.596187      -2.895882      15.615309       3.798579       8.999968           0.002246
           77              C      23.702764      11.279529      20.283450      -0.099589      33.819207 0.41499708E+03  0.96266601E+04                                 9.057819                            6.773659       0.048192       1.987993                    0.999662      28.849205      81.905644       0.636858       0.414603      -1.067261      -0.015193      -0.021769       0.003804       0.026817       0.023624      -0.000069      -0.022239       0.009788      -0.020822      -0.033407       0.000097       0.033310             10.828286       7.578207      -1.152989      -3.327549      15.575999       4.400894       9.330651           0.002800
           78              C      22.745065      11.458717      21.276724      -0.023143      37.209777 0.44128455E+03  0.10305189E+05                                 9.630539                            6.926063       0.075195       2.027957                    0.999274      27.069460      74.959233       0.643403       0.407648      -1.081109      -0.000190      -0.043168      -0.021494       0.048223      -0.004393      -0.003495       0.002812      -0.000127      -0.007368      -0.004587      -0.003014       0.007601             12.266289       7.865668      -1.280989      -3.397338      18.953263       5.428864       9.979936           0.010569
           79              C      21.955885      10.389480      21.682957      -0.088670      33.897262 0.43019311E+03  0.10110999E+05                                 9.208741                            6.982317       0.005248       1.980678                    0.999531      29.105955      84.309486       0.613209       0.424978      -1.056311       0.013840      -0.007280      -0.025719       0.030100      -0.006997      -0.007002      -0.003733       0.053270       0.006461      -0.029304       0.001207       0.028097             10.946799       7.152540      -0.734526      -2.911393      16.253641       4.253885       9.434215           0.000344
           80              C      22.124404       9.139733      21.098263      -0.080536      33.232455 0.41843149E+03  0.97631109E+04                                 9.006720                            6.826675       0.132716       2.016033                    0.999759      29.075640      83.816169       0.628517       0.417662      -1.061290       0.016779       0.029937      -0.009794       0.035689       0.017218      -0.006462      -0.032207       0.032944      -0.015990      -0.043342       0.005570       0.037772             10.744920       7.423873      -0.806064      -2.951196      15.508429       4.705827       9.302459           0.002101
           81              C      22.647792      12.841046      21.949943       0.608333      23.732984 0.24496831E+03  0.50389856E+04                                 7.634146                            5.553103       0.073745       2.088097                    0.999667      21.928689      60.889893       0.630783       0.472055      -1.021279      -0.004262       0.057137       0.026291       0.063040      -0.029200       0.066965      -0.052657       0.085499       0.094420      -0.082791      -0.033031       0.115822              9.405618       7.291265      -0.222699      -2.682631      13.363104       3.077452       7.562485           0.001361
           82              C      21.824345       6.227965      19.667526      -0.176746      40.855622 0.61135393E+03  0.15618329E+05                                10.409651                            8.363045      -0.385842       1.851337                    0.997358      31.474708      93.671008       0.558852       0.429010      -1.058553      -0.075759      -0.037983       0.014140       0.085919       0.004228      -0.006016       0.026755      -0.022419       0.050564      -0.025863      -0.011705       0.037568             11.864083      15.163765       2.541501      -0.007296      12.545670      -3.235503       7.882813           0.021661
           83              C      20.621398       6.737255      19.189675      -0.077530      31.492249 0.41763757E+03  0.97388350E+04                                 8.692007                            6.848364       0.073880       2.002849                    0.999487      28.906260      83.271850       0.623725       0.421120      -1.059228      -0.000574      -0.025931       0.019873       0.032675      -0.018268       0.005601      -0.015688      -0.043436       0.035582      -0.034310      -0.000324       0.034634              9.875223      13.747916       2.738180      -0.572220       9.271638      -2.422413       6.606116           0.003864
           84              C      19.429410       6.081260      19.473333      -0.097434      31.503810 0.40815871E+03  0.94340047E+04                                 8.636639                            6.721056       0.158070       2.028953                    0.999735      28.593603      81.180628       0.638501       0.415028      -1.066398       0.025962      -0.002978       0.013938       0.029617      -0.026757       0.011979      -0.001699       0.017435       0.028309      -0.033640       0.004316       0.029325              9.869196      13.235767       3.154836      -1.097357       9.642337      -3.117226       6.729483           0.003619
           85              C      19.438998       4.918128      20.233434      -0.002808      37.793948 0.42903035E+03  0.99649680E+04                                 9.766885                            6.863061      -0.009586       2.005242                    0.999277      26.828884      74.488165       0.640530       0.411698      -1.076682       0.037516       0.028681       0.001610       0.047251       0.003310      -0.003214       0.005892       0.010322       0.048171      -0.015528      -0.001992       0.017520             12.645516      19.285338       4.824328      -3.083332      10.749632      -4.027640       7.901578           0.030506
           86              C      20.640575       4.408548      20.710816      -0.092131      32.431555 0.41528336E+03  0.96465795E+04                                 8.851837                            6.812017       0.129835       2.021750                    0.999699      28.631573      81.664599       0.629273       0.419023      -1.063154       0.003370       0.029636      -0.001095       0.029847      -0.013959      -0.002902      -0.005307      -0.051973       0.054621      -0.038899       0.014922       0.023977             10.322507      16.161621       2.353928      -1.034501       8.726499      -2.318414       6.079401           0.013767
           87              C       8.132934       5.063687      20.429036      -0.080672      32.097108 0.42084803E+03  0.98452788E+04                                 8.803690                            6.865206       0.084270       2.001535                    0.999723      29.195971      84.599664       0.623434       0.419965      -1.058580      -0.034026       0.012148      -0.007271       0.036854      -0.026201       0.015776       0.000507       0.001543       0.054437      -0.037688       0.007987       0.029701             10.086059      14.206223       1.969847      -0.372097       9.897609      -2.644276       6.154344           0.002033
           88              C      18.155213       4.243889      20.607497       0.544164      26.441306 0.27538605E+03  0.58106818E+04                                 8.185654                            5.856645      -0.029887       2.039512                    0.999667      22.681374      62.996787       0.621490       0.467076      -1.027902      -0.034651      -0.031727       0.038304       0.060618      -0.037593      -0.004723       0.059194      -0.140287      -0.045766      -0.074497      -0.039378       0.113876             10.425675      15.549693       4.080593      -2.575533       7.301425      -3.098662       8.425906          -0.009662
           89              C      11.185520       6.459054      20.312802      -0.182200      41.965535 0.60465936E+03  0.15395754E+05                                10.576872                            8.291692      -0.361478       1.859187                    0.997508      31.386702      93.073600       0.564169       0.426390      -1.060801       0.062936      -0.034143       0.034903       0.079655       0.005861      -0.020082      -0.019535       0.019309       0.046186      -0.026959      -0.009869       0.036827             12.299577      12.624252      -3.262785       5.093678      13.782892       0.088381      10.491587           0.006215
           90              C      11.541742       5.124454      20.090901      -0.075898      32.901075 0.43144504E+03  0.10171115E+05                                 9.019468                            6.987551       0.037409       1.992039                    0.999139      29.273773      85.563033       0.612220       0.424381      -1.054260       0.023184       0.025381       0.022551       0.041113       0.022934      -0.006980       0.011438       0.010027       0.055122      -0.035918       0.013923       0.021994             10.426840      11.085726      -3.081685       4.414722      11.619535      -0.267346       8.575258           0.007986
           91              C      12.625490       4.556963      20.741342      -0.085269      32.996848 0.42946122E+03  0.10120833E+05                                 9.122322                            7.035130      -0.118774       1.946570                    0.998973      29.208367      85.581772       0.601398       0.432167      -1.048634      -0.004123       0.029142       0.009204       0.030838      -0.010694      -0.040789      -0.007940      -0.012925       0.011845      -0.046934       0.007894       0.039040             10.593526      11.808115      -2.450731       5.455279      10.591032      -0.437617       9.381430           0.001738
           92              C      13.417410       5.298349      21.602649      -0.010547      36.679972 0.44085831E+03  0.10338964E+05                                 9.647678                            7.015871      -0.027814       2.004242                    0.999085      27.084753      76.268702       0.623782       0.418693      -1.069107      -0.034656       0.015175      -0.023009       0.044280       0.002128      -0.016612      -0.002756      -0.000648      -0.022202      -0.019518       0.003158       0.016360             11.926777      13.918560      -4.569662       5.644442      12.434555      -1.156630       9.427218           0.016195
           93              C      13.089960       6.656691      21.795668      -0.087860      31.805064 0.41687539E+03  0.96919455E+04                                 8.735507                            6.827622       0.130774       2.021953                    0.999683      28.632105      81.677168       0.628257       0.419338      -1.063051      -0.017295      -0.010576      -0.020380       0.028746       0.029451      -0.007026       0.018788      -0.008014       0.029962      -0.040996       0.010495       0.030501              9.912122      10.502642      -3.346753       3.769278      11.291718      -0.468463       7.942006           0.007265
           94              C      11.971959       7.194711      21.173405      -0.083034      31.659195 0.40938142E+03  0.94960155E+04                                 8.660187                            6.724399       0.156582       2.022064                    0.999753      28.991358      83.217604       0.637504       0.414200      -1.063934       0.011334      -0.040002      -0.000437       0.041579       0.008890      -0.020612       0.013632      -0.050555      -0.009599      -0.039762       0.007607       0.032154              9.849973      10.493299      -2.840406       4.284566      10.579533       0.094160       8.477087          -0.000645
           95              C      14.598435       4.698340      22.276338       0.579808      24.482294 0.27497884E+03  0.58474219E+04                                 7.931261                            5.975429      -0.288017       1.957292                    0.999001      23.093075      66.128138       0.591522       0.486934      -1.008998       0.035586      -0.057311       0.013846       0.068867       0.018434      -0.068281      -0.001210      -0.013011       0.190963      -0.077477      -0.021118       0.098595              9.504825      11.526855      -2.763901       3.430164      10.411856      -1.169252       6.575765          -0.003734
           96              C      10.145615       7.398626      17.615465      -0.189584      42.639294 0.60865494E+03  0.15529122E+05                                10.710811                            8.312841      -0.338147       1.860477                    0.998533      31.619516      93.980045       0.563860       0.425754      -1.060781       0.019033       0.018533      -0.076234       0.080730      -0.008116      -0.001539       0.006994      -0.050890      -0.019994      -0.023388      -0.007995       0.031383             12.975056      11.854215       0.814661      -2.097651       6.163285       0.181726      20.907669           0.003719
           97              C      11.455431       7.611796      17.242107      -0.076480      31.899309 0.40267495E+03  0.93012905E+04                                 8.733618                            6.684244       0.191611       2.039170                    0.999852      28.675698      82.119452       0.637289       0.416084      -1.062804      -0.022665      -0.004400      -0.031577       0.039117      -0.012227       0.026670       0.014133       0.015992      -0.070548      -0.043186       0.009742       0.033443             10.326517       9.343436       0.601639      -2.468199       4.926811      -0.444147      16.709303           0.001274
           98              C      11.814397       7.768292      15.919150      -0.094131      32.196274 0.40717659E+03  0.94137995E+04                                 8.816276                            6.743581       0.134538       2.025376                    0.999753      28.454666      81.026119       0.632549       0.418822      -1.063052      -0.024141      -0.009426       0.011153       0.028214      -0.004086      -0.006608       0.000287       0.012955      -0.111159      -0.037749       0.010916       0.026833             10.441748       8.990817       0.731700      -2.193964       5.078862      -0.397144      17.255566           0.000356
           99              C      10.864917       7.737263      14.923763      -0.019854      37.063814 0.42956842E+03  0.99886077E+04                                 9.668957                            6.873901       0.036562       2.021453                    0.999236      26.959313      75.088709       0.638599       0.412482      -1.075307      -0.013246       0.000124       0.045421       0.047313      -0.007161      -0.002031      -0.007816      -0.005097      -0.012992      -0.011683      -0.000048       0.011730             12.486361      11.322642       1.007151      -4.371957       5.448076      -1.358873      20.688363           0.009484
          100              C       9.524959       7.522408      15.274814      -0.101655      33.020068 0.42468273E+03  0.99354182E+04                                 8.996862                            6.912818       0.104194       2.010470                    0.999674      29.052413      83.576070       0.620451       0.421965      -1.059677       0.017948       0.008163       0.018064       0.026741      -0.005969       0.030031       0.006717       0.003770      -0.032415      -0.035193       0.005563       0.029629             10.574921      10.897007       1.104495      -3.001735       5.257208      -1.168731      15.570547           0.001873
          101              C       9.190654       7.335406      16.603875      -0.081456      32.588973 0.42320411E+03  0.99232281E+04                                 8.932247                            6.907295       0.060197       1.992150                    0.999673      29.383226      85.493505       0.617882       0.422763      -1.055865       0.039851       0.011052      -0.007665       0.042059      -0.000673      -0.001352       0.006294       0.028590      -0.103591      -0.035581       0.003970       0.031611             10.414286       9.935361       1.149075      -1.642612       5.140197      -0.539184      16.167301           0.001632
          102              C      11.264986       7.834260      13.485747       0.601170      24.821615 0.25636444E+03  0.53403151E+04                                 7.914429                            5.704580      -0.051720       2.039966                    0.999580      22.347350      62.698466       0.617698       0.476015      -1.017884       0.017714       0.012805      -0.056398       0.060485       0.019248       0.015952       0.013237      -0.132177      -0.237909      -0.084060      -0.025683       0.109743              9.904175       9.702194      -0.105856      -2.315508       4.707571      -1.481029      15.302759           0.001282
          103              C      16.230240      12.803373      15.116548      -0.190332      43.446960 0.61618641E+03  0.15768698E+05                                10.864212                            8.370875      -0.354913       1.854633                    0.998010      31.788313      94.604722       0.561257       0.426443      -1.060419      -0.010303      -0.076697      -0.032892       0.084086       0.016504      -0.024864      -0.000225       0.005362      -0.004566      -0.028940      -0.002006       0.030946             13.238084       9.585214       1.107222       3.981867      18.935432       4.759156      11.193607           0.005685
          104              C      17.019416      11.733456      15.523719      -0.080701      33.025013 0.41546787E+03  0.96765700E+04                                 8.961758                            6.810919       0.105439       2.007816                    0.999745      29.078525      83.744140       0.628083       0.418702      -1.060651      -0.026329      -0.007971      -0.022545       0.035567       0.000178       0.020072      -0.017460       0.049470       0.029931      -0.037349       0.000018       0.037331             10.592497       7.162353       0.597422       2.899272      15.612340       3.799117       9.002798           0.002257
          105              C      16.852260      10.483709      14.939026      -0.100449      33.832968 0.41517822E+03  0.96316389E+04                                 9.058194                            6.773057       0.050235       1.988505                    0.999669      28.859900      81.931706       0.637198       0.414349      -1.067455      -0.015158       0.022667      -0.004058       0.027569      -0.023188       0.000199      -0.022569       0.010401      -0.017825      -0.033467       0.000591       0.032876             10.829174       7.579095       1.153231       3.328879      15.576695       4.401450       9.331732           0.002822
          106              C      15.894560      10.304520      13.945753      -0.022679      37.182380 0.44090335E+03  0.10293990E+05                                 9.625859                            6.923037       0.073117       2.027513                    0.999217      27.057972      74.917327       0.643553       0.407644      -1.081119      -0.000244       0.042113       0.021359       0.047221       0.004228       0.002839       0.002630      -0.000525      -0.006491      -0.003882      -0.003072       0.006954             12.258920       7.863025       1.277909       3.396177      18.939278       5.422477       9.974456           0.010582
          107              C      15.105384      11.373757      13.539520      -0.089948      33.935022 0.43076456E+03  0.10128268E+05                                 9.216856                            6.987617       0.002587       1.979664                    0.999542      29.125681      84.395623       0.612860       0.425059      -1.056211       0.014135       0.006430       0.025653       0.029987       0.006883       0.007330      -0.004317       0.052962       0.006578      -0.029341       0.001295       0.028046             10.956847       7.158480       0.734226       2.914138      16.270210       4.257623       9.441850           0.000372
          108              C      15.273910      12.623505      14.124213      -0.080500      33.204831 0.41797781E+03  0.97493973E+04                                 8.998022                            6.819288       0.135558       2.016891                    0.999793      29.067054      83.764407       0.629398       0.417211      -1.061630       0.017928      -0.031495       0.009980       0.037589      -0.016917       0.005437      -0.031434       0.031952      -0.019651      -0.042565       0.006038       0.036528             10.733869       7.418457       0.800640       2.948748      15.491908       4.696108       9.291243           0.002124
          109              C      15.797279       8.922191      13.272534       0.607463      23.762037 0.24531866E+03  0.50479793E+04                                 7.639929                            5.556984       0.071017       2.087163                    0.999643      21.944282      60.943338       0.630580       0.472040      -1.021290      -0.003913      -0.057250      -0.026108       0.063043       0.029224      -0.066101      -0.052975       0.084807       0.095527      -0.082823      -0.032368       0.115191              9.413060       7.296226       0.223416       2.684886      13.374926       3.080754       7.568028           0.001373
          110              C       8.123336       2.932755      15.554950      -0.177214      40.846010 0.61123946E+03  0.15613120E+05                                10.403740                            8.359124      -0.390137       1.850301                    0.997399      31.468816      93.616196       0.559354       0.428688      -1.058857      -0.076040       0.037787      -0.014568       0.086152      -0.003971       0.005728       0.026439      -0.022052       0.049560      -0.025214      -0.011827       0.037041             11.856817      15.154415      -2.541070       0.008439      12.537487      -3.232572       7.878550           0.021670
          111              C       6.920387       2.423464      16.032802      -0.075547      31.425455 0.41653660E+03  0.97064177E+04                                 8.681201                            6.840948       0.076364       2.004191                    0.999510      28.860828      83.102704       0.623864       0.421319      -1.059139      -0.000870       0.026433      -0.019676       0.032964       0.017434      -0.005231      -0.015627      -0.041947       0.034136      -0.032967      -0.000763       0.033729              9.862329      13.731907      -2.733970       0.571103       9.257663      -2.417375       6.597417           0.003872
          112              C       5.728402       3.079460      15.749143      -0.099285      31.508411 0.40826452E+03  0.94368191E+04                                 8.635399                            6.720268       0.158813       2.029105                    0.999736      28.601171      81.196879       0.638792       0.414823      -1.066557       0.024880       0.002376      -0.013242       0.028284       0.027621      -0.012374      -0.000905       0.018568       0.025727      -0.034450       0.004261       0.030189              9.867175      13.234868      -3.150817       1.094527       9.638854      -3.115666       6.727802           0.003633
          113              C      19.438995       4.242591      14.989042      -0.000747      37.762008 0.42861671E+03  0.99533208E+04                                 9.762923                            6.860998      -0.012413       2.004412                    0.999233      26.814730      74.450049       0.640428       0.411848      -1.076546       0.037834      -0.029371      -0.001712       0.047927      -0.003283       0.002731       0.004914       0.008718       0.045758      -0.014126      -0.002222       0.016348             12.639146      19.275495      -4.819636       3.079973      10.744165      -4.024963       7.897777           0.030491
          114              C       6.939573       4.752172      14.511660      -0.093462      32.478804 0.41603196E+03  0.96687693E+04                                 8.862766                            6.820303       0.124382       2.019959                    0.999739      28.651893      81.755232       0.628564       0.419288      -1.062937       0.003367      -0.030715       0.000998       0.030915       0.013748       0.002840      -0.005408      -0.052224       0.055529      -0.039052       0.014911       0.024141             10.335818      16.187231      -2.357190       1.036048       8.734553      -2.319330       6.085670           0.013796
          115              C       8.132929       4.097032      14.793440      -0.080653      32.084857 0.42065136E+03  0.98392522E+04                                 8.800877                            6.863459       0.081540       2.000920                    0.999758      29.188528      84.564221       0.623550       0.419948      -1.058620      -0.034161      -0.011618       0.007679       0.036891       0.025540      -0.015679       0.000538       0.000708       0.054879      -0.037126       0.007806       0.029321             10.082532      14.201075      -1.969807       0.372152       9.894099      -2.642670       6.152421           0.002057
          116              C      18.155212       4.916831      14.614980       0.543077      26.439482 0.27539236E+03  0.58103669E+04                                 8.181791                            5.854289      -0.023951       2.041421                    0.999659      22.684562      62.986169       0.622052       0.466689      -1.028200      -0.035228       0.032071      -0.038308       0.061131       0.038454       0.004859       0.059261      -0.140498      -0.047193      -0.074840      -0.039612       0.114452             10.419922      15.540443      -4.077235       2.572700       7.297582      -3.096677       8.421742          -0.009661
          117              C      11.185509       2.701666      14.909674      -0.183537      42.003339 0.60533987E+03  0.15417393E+05                                10.581793                            8.295395      -0.360805       1.859238                    0.997486      31.407733      93.148541       0.564142       0.426291      -1.060864       0.062123       0.033874      -0.035201       0.079031      -0.005322       0.020074      -0.020160       0.018597       0.050571      -0.027604      -0.009985       0.037589             12.305686      12.631914       3.266805      -5.097971      13.787302       0.085049      10.497842           0.006221
          118              C      11.541738       4.036265      15.131576      -0.075208      32.894851 0.43133147E+03  0.10167939E+05                                 9.022111                            6.990768       0.031639       1.990566                    0.999179      29.265313      85.540889       0.611525       0.424884      -1.053930       0.022186      -0.026083      -0.022209       0.040813      -0.022632       0.007072       0.011232       0.008511       0.055518      -0.035492       0.013439       0.022054             10.429649      11.088580       3.088248      -4.413728      11.625207      -0.272128       8.575159           0.007999
          119              C      12.625488       4.603756      14.481134      -0.084922      32.983369 0.42924912E+03  0.10115157E+05                                 9.122544                            7.035647      -0.120813       1.946402                    0.998970      29.196751      85.560686       0.601053       0.432444      -1.048407      -0.004353      -0.029213      -0.008063       0.030616       0.011265       0.039980      -0.008014      -0.013536       0.012877      -0.046542       0.008287       0.038255             10.593442      11.806320       2.452146      -5.453223      10.593951      -0.437990       9.380054           0.001751
          120              C      13.417404       3.862371      13.619827      -0.009770      36.667689 0.44069450E+03  0.10334240E+05                                 9.645792                            7.014875      -0.026999       2.004546                    0.999140      27.078417      76.249475       0.623780       0.418729      -1.069076      -0.035408      -0.015375       0.023111       0.044991      -0.002372       0.015982      -0.001999      -0.001000      -0.023505      -0.019155       0.003565       0.015590             11.924141      13.914614       4.569786      -5.641967      12.433166      -1.156538       9.424643           0.016240
          121              C      13.089947       2.504029      13.426808      -0.087761      31.788008 0.41659032E+03  0.96834821E+04                                 8.732201                            6.825230       0.126131       2.020799                    0.999726      28.621243      81.633499       0.628387       0.419331      -1.063075      -0.016615       0.009361       0.019702       0.027420      -0.029285       0.006806       0.019085      -0.010002       0.031416      -0.041080       0.010065       0.031016              9.908353      10.498257       3.345651      -3.767560      11.287613      -0.468314       7.939190           0.007292
          122              C      11.971944       1.966008      14.049072      -0.082231      31.637346 0.40904038E+03  0.94860589E+04                                 8.655711                            6.721248       0.156247       2.022158                    0.999722      28.979117      83.171523       0.637707       0.414157      -1.063969       0.010568       0.039974       0.001225       0.041365      -0.007349       0.020624       0.013343      -0.052418      -0.005315      -0.039888       0.007561       0.032327              9.844671      10.486838       2.839494      -4.281477      10.574901       0.093896       8.472275          -0.000628
          123              C      14.598431       4.462380      12.946139       0.578982      24.496486 0.27517885E+03  0.58527051E+04                                 7.934130                            5.977592      -0.291930       1.956068                    0.999034      23.100989      66.155374       0.591420       0.486933      -1.009005       0.035185       0.058812      -0.012933       0.069743      -0.017512       0.068695      -0.001321      -0.014288       0.190791      -0.077705      -0.021009       0.098714              9.508333      11.530917       2.766276      -3.430996      10.416329      -1.169986       6.577754          -0.003725
          124              C      10.145602       1.762094      17.607012      -0.189031      42.641686 0.60867377E+03  0.15531809E+05                                10.716870                            8.317347      -0.342300       1.859363                    0.998540      31.623011      94.038370       0.563187       0.426203      -1.060359       0.018780      -0.018592       0.076583       0.081014       0.009170       0.001160       0.006728      -0.050051      -0.020776      -0.023190      -0.008144       0.031334             12.982640      11.860209      -0.815194       2.097618       6.167052       0.182777      20.920658           0.003714
          125              C      11.455417       1.548923      17.980370      -0.077784      31.936103 0.40328349E+03  0.93187542E+04                                 8.739361                            6.688685       0.196767       2.040529                    0.999845      28.695859      82.189039       0.637172       0.416009      -1.062865      -0.023007       0.004121       0.031673       0.039364       0.012580      -0.025391       0.013877       0.016654      -0.070178      -0.042168       0.009180       0.032988             10.333793       9.349098      -0.602029       2.471848       4.930217      -0.443992      16.722063           0.001269
          126              C      18.664912      13.994946      19.303326      -0.090015      32.054972 0.40489842E+03  0.93481312E+04                                 8.793517                            6.727177       0.131604       2.025705                    0.999741      28.374733      80.745885       0.632960       0.419132      -1.062841      -0.023012       0.009299      -0.010689       0.027023       0.003821       0.006865       0.000084       0.015472      -0.111964      -0.038055       0.010076       0.027978             10.413495       8.970722      -0.730138       2.187821       5.066652      -0.396273      17.203112           0.000333
          127              C      17.715434      14.025974      20.298713      -0.021612      37.146486 0.43065142E+03  0.10020192E+05                                 9.682740                            6.882157       0.030884       2.019135                    0.999368      26.993625      75.210667       0.638266       0.412434      -1.075328      -0.013819      -0.000527      -0.044584       0.046679       0.007429       0.002356      -0.008224      -0.002515      -0.017645      -0.012919       0.000916       0.012003             12.507014      11.336145      -1.008667       4.383522       5.455786      -1.362353      20.729111           0.009470
          128              C       9.524947       1.638312      19.947663      -0.100201      32.968787 0.42382725E+03  0.99104654E+04                                 8.991130                            6.909142       0.102255       2.010393                    0.999626      29.014391      83.447504       0.620169       0.422368      -1.059419       0.017797      -0.007577      -0.018471       0.026746       0.006063      -0.030004       0.006903       0.003465      -0.030849      -0.035091       0.005571       0.029521             10.568542      10.889315      -1.103981       3.005487       5.255149      -1.168644      15.561161           0.001846
          129              C       9.190643       1.825314      18.618601      -0.081379      32.599764 0.42335758E+03  0.99276389E+04                                 8.932189                            6.906921       0.060404       1.992029                    0.999679      29.393519      85.524484       0.618123       0.422564      -1.055998       0.037901      -0.010777       0.006650       0.039960       0.001018       0.001405       0.005893       0.030811      -0.106129      -0.036299       0.003134       0.033165             10.414338       9.939044      -1.149773       1.644595       5.140471      -0.538843      16.163500           0.001622
          130              C      18.115503      13.928978      21.736730       0.600643      24.839124 0.25656375E+03  0.53456670E+04                                 7.918966                            5.707221      -0.057348       2.038081                    0.999568      22.357598      62.740453       0.617468       0.476086      -1.017816       0.018295      -0.012026       0.056249       0.060360      -0.020844      -0.015105       0.013355      -0.133061      -0.236056      -0.083096      -0.027243       0.110339              9.910703       9.707576       0.105745       2.318018       4.710245      -1.482583      15.314288           0.001269
          131              C       4.321310       5.548961       3.375722      -0.190859      43.474326 0.61661445E+03  0.15783535E+05                                10.871611                            8.375852      -0.354262       1.854709                    0.998013      31.800166      94.674046       0.560841       0.426654      -1.060211       0.010641      -0.077010      -0.032810       0.084382      -0.016700       0.024436      -0.000574       0.004358      -0.002925      -0.028646      -0.001998       0.030644             13.249270       9.588258      -1.111008      -3.981829      18.958544       4.768752      11.201008           0.005676
          132              C       3.532130       4.479044       3.782894      -0.079876      33.011232 0.41530749E+03  0.96719652E+04                                 8.961562                            6.812184       0.101770       2.006934                    0.999720      29.065638      83.705076       0.627663       0.419020      -1.060443       0.025946      -0.007659      -0.022456       0.035159       0.000222      -0.020166      -0.018588       0.046309       0.031930      -0.036992      -0.000131       0.037123             10.591802       7.160164      -0.596186      -2.895882      15.615281       3.798573       8.999962           0.002241
          133              C       3.699279       3.229296       3.198201      -0.099588      33.819138 0.41499621E+03  0.96266334E+04                                 9.057803                            6.773649       0.048196       1.987994                    0.999662      28.849173      81.905490       0.636859       0.414603      -1.067262       0.015193       0.021768      -0.003804       0.026817       0.023624      -0.000068      -0.022240       0.009788      -0.020822      -0.033407       0.000098       0.033309             10.828263       7.578195      -1.152985      -3.327544      15.575958       4.400882       9.330636           0.002794
          134              C       4.656978       3.050108       2.204927      -0.023143      37.209758 0.44128438E+03  0.10305184E+05                                 9.630536                            6.926062       0.075193       2.027956                    0.999274      27.069455      74.959215       0.643403       0.407648      -1.081109       0.000190       0.043168       0.021494       0.048223      -0.004394      -0.003494       0.002811      -0.000127      -0.007368      -0.004587      -0.003014       0.007601             12.266283       7.865666      -1.280986      -3.397337      18.953249       5.428859       9.979934           0.010567
          135              C       5.446158       4.119345       1.798694      -0.088673      33.897337 0.43019429E+03  0.10111033E+05                                 9.208753                            6.982325       0.005251       1.980678                    0.999531      29.106001      84.309649       0.613209       0.424978      -1.056311      -0.013840       0.007280       0.025719       0.030100      -0.006997      -0.007003      -0.003733       0.053269       0.006461      -0.029304       0.001207       0.028097             10.946814       7.152547      -0.734528      -2.911398      16.253665       4.253894       9.434230           0.000339
          136              C       5.277639       5.369092       2.383388      -0.080536      33.232425 0.41843094E+03  0.97630952E+04                                 9.006715                            6.826670       0.132716       2.016033                    0.999759      29.075624      83.816122       0.628517       0.417662      -1.061290      -0.016779      -0.029937       0.009794       0.035688       0.017218      -0.006462      -0.032207       0.032944      -0.015990      -0.043342       0.005570       0.037772             10.744915       7.423869      -0.806062      -2.951196      15.508419       4.705823       9.302456           0.002098
          137              C       4.754251       1.667779       1.531708       0.608333      23.732970 0.24496819E+03  0.50389826E+04                                 7.634145                            5.553103       0.073738       2.088095                    0.999667      21.928682      60.889878       0.630783       0.472055      -1.021279       0.004263      -0.057138      -0.026290       0.063040      -0.029200       0.066965      -0.052657       0.085498       0.094420      -0.082791      -0.033032       0.115822              9.405615       7.291264      -0.222698      -2.682630      13.363097       3.077449       7.562484           0.001360
          138              C       5.577698       8.280860       3.814125      -0.176744      40.855482 0.61135167E+03  0.15618258E+05                                10.409635                            8.363036      -0.385844       1.851338                    0.997358      31.474641      93.670803       0.558852       0.429011      -1.058553       0.075759       0.037983      -0.014140       0.085919       0.004228      -0.006016       0.026757      -0.022421       0.050568      -0.025864      -0.011707       0.037571             11.864058      15.163717       2.541486      -0.007294      12.545653      -3.235500       7.882803           0.021661
          139              C       6.780645       7.771570       4.291976      -0.077530      31.492249 0.41763784E+03  0.97388433E+04                                 8.692009                            6.848369       0.073878       2.002848                    0.999487      28.906265      83.271884       0.623725       0.421120      -1.059228       0.000574       0.025931      -0.019873       0.032675      -0.018268       0.005601      -0.015688      -0.043436       0.035583      -0.034310      -0.000324       0.034634              9.875220      13.747897       2.738172      -0.572217       9.271642      -2.422415       6.606120           0.003859
          140              C       7.972633       8.427565       4.008318      -0.097436      31.503747 0.40815817E+03  0.94339861E+04                                 8.636624                            6.721051       0.158079       2.028956                    0.999735      28.593552      81.180375       0.638502       0.415028      -1.066398      -0.025961       0.002979      -0.013937       0.029616      -0.026756       0.011980      -0.001698       0.017437       0.028307      -0.033640       0.004315       0.029324              9.869173      13.235722       3.154834      -1.097360       9.642324      -3.117219       6.729473           0.003614
          141              C       7.963045       9.590697       3.248217      -0.002805      37.793724 0.42902786E+03  0.99648964E+04                                 9.766856                            6.863048      -0.009586       2.005244                    0.999277      26.828784      74.487852       0.640529       0.411699      -1.076682      -0.037516      -0.028680      -0.001609       0.047251       0.003312      -0.003212       0.005894       0.010321       0.048174      -0.015529      -0.001991       0.017521             12.645470      19.285261       4.824305      -3.083316      10.749596      -4.027622       7.901553           0.030508
          142              C       6.761468      10.100277       2.770835      -0.092131      32.431501 0.41528278E+03  0.96465630E+04                                 8.851831                            6.812015       0.129837       2.021751                    0.999699      28.631540      81.664498       0.629273       0.419024      -1.063153      -0.003369      -0.029636       0.001094       0.029847      -0.013959      -0.002903      -0.005307      -0.051973       0.054621      -0.038899       0.014923       0.023976             10.322496      16.161594       2.353926      -1.034501       8.726494      -2.318413       6.079398           0.013769
          143              C      19.269109       9.445138       3.052615      -0.080673      32.097095 0.42084799E+03  0.98452778E+04                                 8.803690                            6.865207       0.084270       2.001535                    0.999723      29.195963      84.599646       0.623433       0.419965      -1.058580       0.034026      -0.012148       0.007272       0.036854      -0.026201       0.015776       0.000508       0.001544       0.054437      -0.037688       0.007988       0.029700             10.086055      14.206207       1.969845      -0.372097       9.897612      -2.644278       6.154345           0.002035
          144              C       9.246830      10.264936       2.874154       0.544159      26.441083 0.27538366E+03  0.58106168E+04                                 8.185605                            5.856617      -0.029891       2.039513                    0.999667      22.681240      62.996265       0.621492       0.467075      -1.027903       0.034650       0.031727      -0.038305       0.060618      -0.037593      -0.004723       0.059190      -0.140280      -0.045761      -0.074494      -0.039376       0.113870             10.425603      15.549577       4.080552      -2.575501       7.301376      -3.098636       8.425855          -0.009661
          145              C      16.216523       8.049771       3.168849      -0.182201      41.965519 0.60465935E+03  0.15395755E+05                                10.576873                            8.291695      -0.361481       1.859187                    0.997508      31.386699      93.073615       0.564168       0.426390      -1.060801      -0.062936       0.034143      -0.034904       0.079655       0.005861      -0.020083      -0.019535       0.019309       0.046186      -0.026959      -0.009869       0.036828             12.299574      12.624239      -3.262786       5.093669      13.782901       0.088382      10.491582           0.006210
          146              C      15.860301       9.384371       3.390750      -0.075897      32.901005 0.43144397E+03  0.10171084E+05                                 9.019460                            6.987546       0.037406       1.992038                    0.999139      29.273730      85.562903       0.612219       0.424381      -1.054259      -0.023184      -0.025381      -0.022551       0.041113       0.022934      -0.006982       0.011437       0.010026       0.055127      -0.035919       0.013923       0.021995             10.426829      11.085710      -3.081684       4.414714      11.619530      -0.267347       8.575248           0.007979
          147              C      14.776553       9.951862       2.740309      -0.085272      32.996809 0.42946073E+03  0.10120818E+05                                 9.122313                            7.035125      -0.118769       1.946572                    0.998973      29.208344      85.581668       0.601399       0.432167      -1.048634       0.004123      -0.029141      -0.009204       0.030837      -0.010695      -0.040788      -0.007940      -0.012923       0.011844      -0.046933       0.007893       0.039040             10.593515      11.808099      -2.450732       5.455270      10.591025      -0.437620       9.381420           0.001740
          148              C      13.984633       9.210476       1.879002      -0.010544      36.679731 0.44085520E+03  0.10338875E+05                                 9.647654                            7.015859      -0.027821       2.004241                    0.999085      27.084624      76.268322       0.623780       0.418694      -1.069106       0.034650      -0.015176       0.023010       0.044276       0.002130      -0.016615      -0.002755      -0.000644      -0.022210      -0.019521       0.003157       0.016364             11.926743      13.918524      -4.569640       5.644430      12.434506      -1.156627       9.427199           0.016187
          149              C      14.312083       7.852134       1.685983      -0.087858      31.804832 0.41687215E+03  0.96918467E+04                                 8.735458                            6.827592       0.130780       2.021957                    0.999683      28.631949      81.676492       0.628259       0.419337      -1.063052       0.017292       0.010576       0.020380       0.028744       0.029451      -0.007026       0.018785      -0.008006       0.029962      -0.040995       0.010497       0.030498              9.912061      10.502576      -3.346737       3.769246      11.291650      -0.468467       7.941956           0.007259
          150              C      15.430084       7.314114       2.308246      -0.083037      31.659207 0.40938194E+03  0.94960285E+04                                 8.660180                            6.724399       0.156581       2.022063                    0.999753      28.991384      83.217625       0.637505       0.414199      -1.063934      -0.011334       0.040002       0.000438       0.041579       0.008890      -0.020612       0.013632      -0.050554      -0.009602      -0.039761       0.007607       0.032154              9.849961      10.493276      -2.840400       4.284551      10.579532       0.094164       8.477076          -0.000644
          151              C      12.803608       9.810485       1.205313       0.579806      24.482017 0.27497527E+03  0.58473273E+04                                 7.931210                            5.975395      -0.288031       1.957292                    0.999001      23.092906      66.127562       0.591523       0.486935      -1.008998      -0.035584       0.057313      -0.013842       0.068867       0.018430      -0.068274      -0.001211      -0.013017       0.190951      -0.077471      -0.021115       0.098586              9.504758      11.526767      -2.763860       3.430139      10.411780      -1.169233       6.575726          -0.003732
          152              C      17.256428       7.110199       5.866186      -0.189583      42.639225 0.60865384E+03  0.15529086E+05                                10.710800                            8.312834      -0.338146       1.860477                    0.998533      31.619479      93.979905       0.563860       0.425754      -1.060781      -0.019033      -0.018532       0.076234       0.080730      -0.008116      -0.001539       0.006993      -0.050891      -0.019996      -0.023388      -0.007995       0.031383             12.975042      11.854201       0.814660      -2.097647       6.163279       0.181725      20.907645           0.003717
          153              C      15.946612       6.897029       6.239544      -0.076479      31.899253 0.40267413E+03  0.93012668E+04                                 8.733610                            6.684238       0.191612       2.039171                    0.999852      28.675660      82.119319       0.637289       0.416084      -1.062804       0.022665       0.004400       0.031576       0.039117      -0.012227       0.026669       0.014133       0.015991      -0.070548      -0.043186       0.009743       0.033443             10.326506       9.343426       0.601638      -2.468197       4.926807      -0.444147      16.709284           0.001270
          154              C      15.587646       6.740533       7.562501      -0.094131      32.196236 0.40717602E+03  0.94137829E+04                                 8.816268                            6.743575       0.134541       2.025377                    0.999753      28.454646      81.026041       0.632550       0.418822      -1.063052       0.024141       0.009426      -0.011153       0.028214      -0.004086      -0.006608       0.000287       0.012955      -0.111158      -0.037749       0.010916       0.026833             10.441738       8.990812       0.731700      -2.193962       5.078857      -0.397144      17.255544           0.000350
          155              C      16.537126       6.771562       8.557888      -0.019854      37.063794 0.42956826E+03  0.99886023E+04                                 9.668951                            6.873898       0.036564       2.021453                    0.999236      26.959307      75.088669       0.638599       0.412482      -1.075307       0.013246      -0.000124      -0.045421       0.047313      -0.007161      -0.002031      -0.007816      -0.005098      -0.012993      -0.011683      -0.000048       0.011731             12.486351      11.322635       1.007150      -4.371948       5.448073      -1.358871      20.688344           0.009479
          156              C      17.877084       6.986417       8.206837      -0.101654      33.020061 0.42468262E+03  0.99354150E+04                                 8.996860                            6.912816       0.104193       2.010469                    0.999674      29.052411      83.576058       0.620451       0.421965      -1.059677      -0.017948      -0.008163      -0.018064       0.026741      -0.005969       0.030030       0.006717       0.003769      -0.032415      -0.035193       0.005564       0.029629             10.574917      10.897002       1.104493      -3.001729       5.257207      -1.168731      15.570543           0.001868
          157              C      18.211389       7.173419       6.877776      -0.081456      32.588956 0.42320385E+03  0.99232200E+04                                 8.932243                            6.907293       0.060198       1.992150                    0.999673      29.383213      85.493445       0.617882       0.422763      -1.055865      -0.039850      -0.011052       0.007665       0.042059      -0.000673      -0.001352       0.006293       0.028589      -0.103591      -0.035581       0.003970       0.031610             10.414281       9.935353       1.149073      -1.642608       5.140194      -0.539184      16.167296           0.001628
          158              C      16.137057       6.674565       9.995904       0.601169      24.821585 0.25636407E+03  0.53403051E+04                                 7.914420                            5.704574      -0.051715       2.039968                    0.999580      22.347331      62.698377       0.617699       0.476015      -1.017885      -0.017714      -0.012805       0.056398       0.060485       0.019248       0.015952       0.013236      -0.132178      -0.237909      -0.084060      -0.025683       0.109743              9.904162       9.702183      -0.105858      -2.315501       4.707566      -1.481027      15.302736           0.001277
          159              C      11.171803       1.705452       8.365103      -0.190331      43.446935 0.61618609E+03  0.15768688E+05                                10.864213                            8.370877      -0.354913       1.854633                    0.998010      31.788298      94.604696       0.561256       0.426443      -1.060418       0.010303       0.076696       0.032891       0.084085       0.016504      -0.024865      -0.000224       0.005362      -0.004565      -0.028940      -0.002005       0.030946             13.238084       9.585214       1.107227       3.981866      18.935433       4.759157      11.193607           0.005684
          160              C      10.382627       2.775369       7.957932      -0.080701      33.025001 0.41546775E+03  0.96765662E+04                                 8.961756                            6.810917       0.105440       2.007817                    0.999745      29.078516      83.744099       0.628083       0.418702      -1.060651       0.026329       0.007971       0.022544       0.035567       0.000178       0.020072      -0.017460       0.049469       0.029931      -0.037348       0.000018       0.037331             10.592494       7.162350       0.597425       2.899271      15.612337       3.799116       9.002795           0.002254
          161              C      10.549783       4.025116       8.542625      -0.100449      33.832964 0.41517815E+03  0.96316373E+04                                 9.058195                            6.773058       0.050234       1.988505                    0.999669      28.859893      81.931695       0.637198       0.414349      -1.067455       0.015158      -0.022667       0.004057       0.027568      -0.023188       0.000199      -0.022569       0.010401      -0.017825      -0.033467       0.000591       0.032876             10.829176       7.579096       1.153234       3.328880      15.576697       4.401452       9.331734           0.002819
          162              C      11.507483       4.204305       9.535898      -0.022678      37.182362 0.44090310E+03  0.10293982E+05                                 9.625858                            6.923037       0.073118       2.027513                    0.999217      27.057960      74.917295       0.643553       0.407644      -1.081119       0.000244      -0.042112      -0.021359       0.047220       0.004228       0.002838       0.002630      -0.000524      -0.006491      -0.003882      -0.003072       0.006954             12.258919       7.863026       1.277913       3.396179      18.939275       5.422479       9.974457           0.010580
          163              C      12.296659       3.135068       9.942131      -0.089947      33.934981 0.43076397E+03  0.10128249E+05                                 9.216844                            6.987609       0.002588       1.979665                    0.999542      29.125664      84.395523       0.612861       0.425059      -1.056211      -0.014134      -0.006430      -0.025653       0.029986       0.006883       0.007330      -0.004317       0.052961       0.006577      -0.029341       0.001295       0.028046             10.956831       7.158473       0.734227       2.914135      16.270182       4.257616       9.441838           0.000363
          164              C      12.128133       1.885320       9.357438      -0.080500      33.204791 0.41797730E+03  0.97493814E+04                                 8.998012                            6.819282       0.135562       2.016893                    0.999793      29.067031      83.764297       0.629399       0.417211      -1.061630      -0.017927       0.031495      -0.009980       0.037589      -0.016917       0.005437      -0.031434       0.031952      -0.019651      -0.042565       0.006038       0.036527             10.733856       7.418450       0.800642       2.948745      15.491886       4.696100       9.291232           0.002119
          165              C      11.604764       5.586634      10.209117       0.607463      23.762009 0.24531834E+03  0.50479713E+04                                 7.639925                            5.556981       0.071018       2.087163                    0.999643      21.944270      60.943305       0.630580       0.472040      -1.021290       0.003913       0.057250       0.026107       0.063043       0.029223      -0.066101      -0.052975       0.084807       0.095528      -0.082823      -0.032368       0.115191              9.413054       7.296223       0.223419       2.684885      13.374913       3.080752       7.568025           0.001372
          166              C      19.278707      11.576070       7.926701      -0.177212      40.845832 0.61123646E+03  0.15613031E+05                                10.403736                            8.359123      -0.390151       1.850298                    0.997399      31.468724      93.616019       0.559351       0.428690      -1.058856       0.076040      -0.037787       0.014568       0.086152      -0.003969       0.005728       0.026444      -0.022057       0.049570      -0.025217      -0.011832       0.037048             11.856807      15.154387      -2.541053       0.008431      12.537483      -3.232574       7.878551           0.021670
          167              C      20.481656      12.085361       7.448849      -0.075549      31.425425 0.41653644E+03  0.97064138E+04                                 8.681198                            6.840949       0.076359       2.004190                    0.999510      28.860818      83.102693       0.623863       0.421319      -1.059139       0.000869      -0.026433       0.019676       0.032964       0.017434      -0.005231      -0.015626      -0.041948       0.034138      -0.032967      -0.000762       0.033728              9.862321      13.731885      -2.733956       0.571097       9.257660      -2.417376       6.597417           0.003867
          168              C      21.673641      11.429365       7.732508      -0.099285      31.508141 0.40826079E+03  0.94367077E+04                                 8.635345                            6.720233       0.158838       2.029116                    0.999736      28.600996      81.196169       0.638794       0.414822      -1.066558      -0.024879      -0.002379       0.013240       0.028283       0.027617      -0.012376      -0.000903       0.018572       0.025720      -0.034447       0.004259       0.030188              9.867105      13.234771      -3.150786       1.094515       9.638787      -3.115639       6.727759           0.003628
          169              C       7.963048      10.266234       8.492609      -0.000744      37.761543 0.42861139E+03  0.99531683E+04                                 9.762872                            6.860975      -0.012407       2.004416                    0.999233      26.814504      74.449365       0.640426       0.411850      -1.076544      -0.037834       0.029367       0.001708       0.047924      -0.003287       0.002725       0.004916       0.008716       0.045765      -0.014129      -0.002220       0.016349             12.639066      19.275364      -4.819589       3.079941      10.744100      -4.024933       7.897733           0.030491
          170              C      20.462470       9.756653       8.969991      -0.093461      32.478612 0.41602933E+03  0.96686934E+04                                 8.862744                            6.820291       0.124383       2.019962                    0.999739      28.651760      81.754805       0.628564       0.419289      -1.062936      -0.003364       0.030717      -0.000995       0.030917       0.013748       0.002844      -0.005407      -0.052223       0.055530      -0.039053       0.014913       0.024140             10.335787      16.187171      -2.357183       1.036045       8.734532      -2.319324       6.085657           0.013792
          171              C      19.269114      10.411793       8.688211      -0.080655      32.084825 0.42065107E+03  0.98392437E+04                                 8.800872                            6.863457       0.081541       2.000920                    0.999758      29.188512      84.564169       0.623550       0.419948      -1.058620       0.034160       0.011619      -0.007680       0.036891       0.025540      -0.015678       0.000539       0.000709       0.054878      -0.037126       0.007807       0.029319             10.082523      14.201052      -1.969799       0.372148       9.894096      -2.642671       6.152420           0.002054
          172              C       9.246831       9.591994       8.866671       0.543063      26.438875 0.27538571E+03  0.58101882E+04                                 8.181661                            5.854212      -0.023954       2.041428                    0.999659      22.684229      62.984918       0.622057       0.466688      -1.028201       0.035222      -0.032071       0.038308       0.061128       0.038453       0.004861       0.059246      -0.140475      -0.047176      -0.074830      -0.039601       0.114431             10.419735      15.540141      -4.077128       2.572620       7.297454      -3.096613       8.421610          -0.009665
          173              C      16.216534      11.807159       8.571977      -0.183540      42.003424 0.60534126E+03  0.15417437E+05                                10.581804                            8.295402      -0.360804       1.859238                    0.997486      31.407773      93.148675       0.564142       0.426291      -1.060865      -0.062124      -0.033874       0.035200       0.079031      -0.005322       0.020073      -0.020160       0.018596       0.050570      -0.027604      -0.009984       0.037588             12.305701      12.631933       3.266808      -5.097986      13.787310       0.085046      10.497862           0.006216
          174              C      15.860305      10.472560       8.350075      -0.075207      32.894813 0.43133094E+03  0.10167923E+05                                 9.022105                            6.990765       0.031640       1.990567                    0.999179      29.265290      85.540800       0.611525       0.424884      -1.053930      -0.022186       0.026083       0.022208       0.040814      -0.022632       0.007073       0.011232       0.008513       0.055516      -0.035493       0.013440       0.022053             10.429639      11.088568       3.088241      -4.413724      11.625195      -0.272127       8.575155           0.007995
          175              C      14.776555       9.905069       9.000517      -0.084922      32.983351 0.42924883E+03  0.10115148E+05                                 9.122539                            7.035643      -0.120812       1.946403                    0.998970      29.196737      85.560614       0.601054       0.432444      -1.048407       0.004352       0.029214       0.008062       0.030616       0.011265       0.039980      -0.008014      -0.013535       0.012879      -0.046542       0.008286       0.038256             10.593434      11.806307       2.452140      -5.453219      10.593945      -0.437987       9.380050           0.001751
          176              C      13.984639      10.646454       9.861824      -0.009768      36.667717 0.44069463E+03  0.10334244E+05                                 9.645797                            7.014876      -0.027001       2.004546                    0.999140      27.078427      76.249525       0.623780       0.418729      -1.069075       0.035409       0.015375      -0.023110       0.044992      -0.002373       0.015984      -0.002000      -0.001003      -0.023496      -0.019156       0.003564       0.015592             11.924149      13.914619       4.569791      -5.641971      12.433182      -1.156539       9.424648           0.016232
          177              C      14.312096      12.004796      10.054843      -0.087761      31.788165 0.41659252E+03  0.96835507E+04                                 8.732241                            6.825256       0.126118       2.020794                    0.999726      28.621336      81.633964       0.628384       0.419332      -1.063074       0.016616      -0.009361      -0.019702       0.027421      -0.029284       0.006808       0.019086      -0.010006       0.031418      -0.041081       0.010066       0.031015              9.908403      10.498311       3.345668      -3.767588      11.287667      -0.468317       7.939232           0.007300
          178              C      15.430099      12.542817       9.432579      -0.082230      31.637340 0.40904007E+03  0.94860512E+04                                 8.655714                            6.721248       0.156249       2.022159                    0.999722      28.979107      83.171530       0.637707       0.414157      -1.063969      -0.010568      -0.039974      -0.001225       0.041365      -0.007349       0.020624       0.013343      -0.052418      -0.005314      -0.039888       0.007561       0.032327              9.844678      10.486850       2.839498      -4.281487      10.574901       0.093891       8.472283          -0.000623
          179              C      12.803612      10.046445      10.535512       0.578985      24.496554 0.27517960E+03  0.58527260E+04                                 7.934144                            5.977600      -0.291913       1.956072                    0.999034      23.101057      66.155627       0.591419       0.486932      -1.009005      -0.035188      -0.058812       0.012933       0.069744      -0.017513       0.068701      -0.001320      -0.014283       0.190801      -0.077709      -0.021012       0.098721              9.508351      11.530936       2.766286      -3.431003      10.416354      -1.169991       6.577764          -0.003725
          180              C      17.256441      12.746731       5.874639      -0.189031      42.641643 0.60867306E+03  0.15531786E+05                                10.716865                            8.317343      -0.342298       1.859364                    0.998540      31.622987      94.038283       0.563187       0.426203      -1.060359      -0.018780       0.018591      -0.076583       0.081014       0.009170       0.001160       0.006728      -0.050052      -0.020776      -0.023191      -0.008144       0.031334             12.982634      11.860198      -0.815193       2.097611       6.167048       0.182776      20.920654           0.003712
          181              C      15.946626      12.959902       5.501281      -0.077784      31.936090 0.40328330E+03  0.93187485E+04                                 8.739358                            6.688682       0.196768       2.040529                    0.999845      28.695851      82.189003       0.637172       0.416008      -1.062865       0.023007      -0.004122      -0.031674       0.039364       0.012581      -0.025391       0.013877       0.016654      -0.070179      -0.042168       0.009180       0.032988             10.333790       9.349090      -0.602028       2.471842       4.930215      -0.443993      16.722063           0.001264
          182              C       8.737131       0.513879       4.178325      -0.090015      32.054962 0.40489824E+03  0.93481260E+04                                 8.793517                            6.727177       0.131602       2.025704                    0.999741      28.374721      80.745847       0.632960       0.419132      -1.062841       0.023011      -0.009300       0.010688       0.027023       0.003822       0.006865       0.000084       0.015471      -0.111965      -0.038055       0.010076       0.027978             10.413496       8.970716      -0.730137       2.187817       5.066652      -0.396274      17.203121           0.000328
          183              C       9.686609       0.482851       3.182938      -0.021613      37.146509 0.43065153E+03  0.10020196E+05                                 9.682747                            6.882160       0.030880       2.019134                    0.999368      26.993627      75.210696       0.638265       0.412434      -1.075328       0.013819       0.000526       0.044584       0.046680       0.007429       0.002356      -0.008224      -0.002514      -0.017645      -0.012919       0.000916       0.012003             12.507028      11.336147      -1.008668       4.383526       5.455790      -1.362357      20.729147           0.009466
          184              C      11.026567       0.267995       3.533988      -0.100201      32.968782 0.42382714E+03  0.99104622E+04                                 8.991130                            6.909141       0.102254       2.010393                    0.999626      29.014385      83.447485       0.620169       0.422368      -1.059419      -0.017797       0.007577       0.018471       0.026746       0.006063      -0.030004       0.006903       0.003465      -0.030849      -0.035092       0.005571       0.029521             10.568543      10.889311      -1.103981       3.005489       5.255149      -1.168645      15.561169           0.001838
          185              C      18.211400      12.683511       4.863050      -0.081379      32.599750 0.42335732E+03  0.99276308E+04                                 8.932186                            6.906918       0.060405       1.992029                    0.999679      29.393507      85.524432       0.618123       0.422564      -1.055999      -0.037901       0.010777      -0.006650       0.039960       0.001018       0.001405       0.005893       0.030810      -0.106130      -0.036299       0.003134       0.033165             10.414336       9.939038      -1.149772       1.644594       5.140469      -0.538844      16.163499           0.001617
          186              C       9.286540       0.579847       1.744921       0.600642      24.839157 0.25656405E+03  0.53456755E+04                                 7.918975                            5.707225      -0.057349       2.038081                    0.999568      22.357620      62.740552       0.617467       0.476086      -1.017816      -0.018295       0.012025      -0.056249       0.060360      -0.020844      -0.015105       0.013356      -0.133061      -0.236058      -0.083096      -0.027242       0.110339              9.910718       9.707586       0.105744       2.318022       4.710251      -1.482588      15.314318           0.001265
          187              O      23.435601      13.715454      21.560852      -0.527366      31.268873 0.44663861E+03  0.10242357E+05                                 7.783083                            6.449829       0.424477       2.201809                    0.997900      26.459910      67.752597       0.764700       0.349278      -1.147759      -0.018725      -0.012262       0.000761       0.022395       0.025424       0.042134      -0.032063       0.004440      -0.058927      -0.070250       0.028587       0.041663              8.804063       7.247112       3.021633      -1.148867      13.425217       0.312516       5.739860           0.007411
          188              O      21.766818      12.976294      22.828861      -0.537070      40.777169 0.60156094E+03  0.14893485E+05                                 9.535823                            7.691467       0.056792       2.074685                    0.994721      27.787993      74.457584       0.670841       0.368782      -1.129819       0.015956      -0.017290      -0.022777       0.032746      -0.026503       0.003877      -0.018125       0.083029       0.092283      -0.067367       0.024999       0.042368             11.261434      11.697566      -3.651747      -5.034925      10.688790       3.008846      11.397946           0.056482
          189              O      17.078315       4.464929      20.039241      -0.387314      24.085792 0.35589312E+03  0.77084018E+04                                 6.519988                            5.765010       0.858623       2.354337                    0.999124      25.003163      62.155078       0.807513       0.350197      -1.147375       0.017100       0.014872       0.023386       0.032565      -0.016379       0.009184       0.009626       0.024768      -0.009592      -0.026091       0.003260       0.022831              7.038196      10.861909       0.247744       1.059138       4.555287      -0.618568       5.697392           0.254619
          190              O      18.205906       3.670127      21.767490      -0.486271      32.396300 0.43345132E+03  0.98502993E+04                                 8.059325                            6.329593       0.479833       2.226880                    0.997373      26.034955      66.024336       0.777597       0.346611      -1.151764       0.008765       0.020985      -0.012033       0.025729       0.004191      -0.003059      -0.031372      -0.046317       0.157373      -0.049764      -0.016998       0.066762              9.890215      10.477199       3.662090      -4.331548       8.213809      -4.497148      10.979638           0.108616
          191              O      14.727222       3.401249      22.171845      -0.586796      42.508090 0.66371988E+03  0.16892705E+05                                 9.845276                            8.059617      -0.268774       1.950106                    0.994893      29.213046      80.157404       0.655717       0.367008      -1.127746      -0.025901       0.038122      -0.028210       0.054037      -0.012495      -0.019072       0.026460      -0.080833      -0.048455      -0.045203      -0.016343       0.061546             11.595322      11.540756      -3.767399       0.656320      16.189038      -2.004371       7.056173           0.037743
          192              O      15.419127       5.401939      22.863144      -0.427361      23.477999 0.35915978E+03  0.78067485E+04                                 6.378747                            5.780057       0.872813       2.354654                    0.998939      25.403710      63.522894       0.807822       0.348825      -1.147059      -0.011496      -0.001497      -0.003061       0.011990       0.039083      -0.020437       0.002399       0.024168       0.103064      -0.060237       0.013971       0.046265              6.659453       8.147425       1.280918       1.581949       6.259027       0.966426       5.571907           0.157874
          193              O      12.510406       7.776004      13.271125      -0.536507      40.295102 0.58050118E+03  0.14238351E+05                                 9.435939                            7.507280       0.140133       2.097212                    0.997053      27.706711      73.787521       0.685893       0.364077      -1.133951      -0.018377       0.021867       0.019698       0.034698      -0.000094      -0.014460       0.005251      -0.005138      -0.199142      -0.068748       0.032524       0.036223             11.307514      15.840491       0.115532      -6.030288       6.513045      -0.218205      11.569006           0.054302
          194              O      10.363460       7.958424      12.618335      -0.525673      31.064372 0.44861812E+03  0.10295174E+05                                 7.756185                            6.458790       0.458764       2.213860                    0.997668      26.466229      67.708151       0.765407       0.348704      -1.148673       0.004856       0.002172       0.012288       0.013390      -0.000408       0.067426      -0.004963      -0.057292       0.020973      -0.082848       0.024677       0.058171              8.827347       7.369145      -0.546645       2.144661       5.263558      -1.999113      13.849337           0.005154
          195              O      16.585085       8.047784      13.661625      -0.527338      31.269575 0.44664711E+03  0.10242673E+05                                 7.783375                            6.450113       0.426680       2.202596                    0.997966      26.458788      67.751688       0.764638       0.349302      -1.147731      -0.018774       0.011528      -0.001047       0.022056      -0.024843      -0.042222      -0.032368       0.004804      -0.058345      -0.070179       0.028522       0.041658              8.804348       7.246494      -3.021133       1.148380      13.426675       0.313270       5.739876           0.007442
          196              O      14.916304       8.786943      12.393615      -0.536264      40.686691 0.59997027E+03  0.14843107E+05                                 9.518885                            7.679112       0.062957       2.076995                    0.994818      27.758134      74.330953       0.671719       0.368573      -1.130068       0.015602       0.017347       0.023206       0.032907       0.026628      -0.004263      -0.017823       0.083372       0.093147      -0.067578       0.024814       0.042764             11.239503      11.675489       3.642381       5.024411      10.665949       3.001218      11.377073           0.056510
          197              O      17.078314       4.695790      15.183236      -0.387440      24.119877 0.35651961E+03  0.77256735E+04                                 6.527620                            5.771429       0.860687       2.354768                    0.999166      25.015036      62.207554       0.806749       0.350360      -1.147196       0.017135      -0.015202      -0.022870       0.032369       0.015799      -0.009011       0.010208       0.024522      -0.010869      -0.025991       0.003585       0.022406              7.046759      10.876018      -0.248655      -1.059951       4.560314      -0.619765       5.703946           0.254422
          198              O      18.205907       5.490593      13.454986      -0.485448      32.378360 0.43316690E+03  0.98422866E+04                                 8.057055                            6.328158       0.476672       2.226092                    0.997411      26.024772      65.994766       0.777561       0.346681      -1.151698       0.008299      -0.021559       0.012548       0.026289      -0.004267       0.002875      -0.031713      -0.045756       0.158954      -0.049765      -0.017588       0.067352              9.886704      10.472370      -3.659851       4.328716       8.211235      -4.495455      10.976508           0.108655
          199              O      14.727223       5.759470      13.050632      -0.587920      42.533712 0.66422167E+03  0.16908073E+05                                 9.846872                            8.060814      -0.267859       1.949999                    0.994902      29.227985      80.195298       0.655917       0.366839      -1.127915      -0.026654      -0.037702       0.028495       0.054257       0.012705       0.018806       0.026188      -0.079859      -0.046755      -0.044594      -0.016251       0.060845             11.597348      11.542796       3.768998      -0.656514      16.192048      -2.004840       7.057201           0.037784
          200              O      15.419119       3.758780      12.359332      -0.425891      23.442215 0.35847337E+03  0.77879601E+04                                 6.371600                            5.774005       0.870097       2.354008                    0.998928      25.386529      63.460360       0.808371       0.348762      -1.147132      -0.012459       0.002596       0.003760       0.013270      -0.039446       0.020367       0.002486       0.023936       0.102224      -0.060431       0.014340       0.046092              6.651646       8.137168      -1.279284      -1.579313       6.251853       0.965319       5.565918           0.158232
          201              O      19.360924      13.987234      21.951352      -0.536162      40.273972 0.58012319E+03  0.14226972E+05                                 9.433655                            7.505484       0.142505       2.098397                    0.997097      27.696876      73.759392       0.685876       0.364140      -1.133885      -0.017996      -0.021757      -0.019955       0.034575      -0.000117       0.014882       0.005315      -0.004947      -0.195847      -0.067819       0.032283       0.035535             11.304874      15.837056      -0.115844       6.029347       6.511696      -0.218287      11.565869           0.054168
          202              O      17.213977      13.804814      22.604142      -0.524754      31.038704 0.44816558E+03  0.10282170E+05                                 7.752081                            6.455537       0.454578       2.212564                    0.997571      26.454721      67.669592       0.765601       0.348704      -1.148675       0.005377      -0.002802      -0.012842       0.014202       0.000133      -0.067490      -0.004576      -0.057712       0.023009      -0.083017       0.024663       0.058355              8.822619       7.365281       0.546534      -2.144656       5.261261      -1.998068      13.841315           0.005122
          203              O       3.966442       0.793371       1.920799      -0.527366      31.268844 0.44663819E+03  0.10242345E+05                                 7.783078                            6.449826       0.424474       2.201808                    0.997900      26.459906      67.752577       0.764700       0.349278      -1.147759       0.018726       0.012262      -0.000760       0.022396       0.025423       0.042134      -0.032063       0.004440      -0.058926      -0.070248       0.028586       0.041662              8.804055       7.247108       3.021630      -1.148866      13.425201       0.312514       5.739856           0.007409
          204              O       5.635225       1.532531       0.652790      -0.537072      40.777204 0.60156161E+03  0.14893506E+05                                 9.535829                            7.691472       0.056796       2.074686                    0.994721      27.788006      74.457635       0.670840       0.368782      -1.129819      -0.015957       0.017289       0.022778       0.032747      -0.026503       0.003877      -0.018126       0.083027       0.092282      -0.067366       0.024998       0.042367             11.261441      11.697572      -3.651749      -5.034929      10.688796       3.008848      11.397954           0.056475
          205              O      10.323728      10.043896       3.442410      -0.387310      24.085362 0.35588515E+03  0.77081905E+04                                 6.519948                            5.764977       0.858598       2.354334                    0.999124      25.002758      62.154034       0.807508       0.350200      -1.147371      -0.017104      -0.014874      -0.023384       0.032567      -0.016371       0.009167       0.009605       0.024771      -0.009528      -0.026066       0.003253       0.022814              7.038150      10.861828       0.247737       1.059135       4.555261      -0.618563       5.697359           0.254603
          206              O       9.196137      10.838698       1.714161      -0.486270      32.396151 0.43344903E+03  0.98502369E+04                                 8.059319                            6.329591       0.479824       2.226878                    0.997373      26.034833      66.024052       0.777594       0.346613      -1.151763      -0.008770      -0.020985       0.012032       0.025730       0.004190      -0.003051      -0.031374      -0.046298       0.157372      -0.049755      -0.017007       0.066761              9.890205      10.477190       3.662084      -4.331540       8.213800      -4.497139      10.979623           0.108618
          207              O      12.674821      11.107576       1.309806      -0.586799      42.508042 0.66371934E+03  0.16892690E+05                                 9.845279                            8.059623      -0.268750       1.950114                    0.994893      29.213010      80.157337       0.655716       0.367009      -1.127745       0.025902      -0.038124       0.028212       0.054039      -0.012488      -0.019065       0.026465      -0.080834      -0.048465      -0.045197      -0.016350       0.061547             11.595323      11.540754      -3.767388       0.656321      16.189039      -2.004369       7.056176           0.037718
          208              O      11.982916       9.106886       0.618507      -0.427364      23.477972 0.35915925E+03  0.78067425E+04                                 6.378797                            5.780100       0.872788       2.354645                    0.998940      25.403424      63.522417       0.807809       0.348831      -1.147053       0.011502       0.001497       0.003065       0.011997       0.039054      -0.020426       0.002378       0.024123       0.103006      -0.060188       0.013945       0.046243              6.659507       8.147491       1.280933       1.581964       6.259081       0.966437       5.571949           0.157771
          209              O      14.891637       6.732821      10.210526      -0.536508      40.295106 0.58050111E+03  0.14238350E+05                                 9.435939                            7.507279       0.140131       2.097211                    0.997053      27.706715      73.787532       0.685893       0.364077      -1.133951       0.018378      -0.021868      -0.019698       0.034698      -0.000093      -0.014460       0.005251      -0.005138      -0.199141      -0.068747       0.032524       0.036223             11.307513      15.840490       0.115529      -6.030288       6.513043      -0.218204      11.569007           0.054296
          210              O      17.038583       6.550401      10.863316      -0.525673      31.064373 0.44861803E+03  0.10295171E+05                                 7.756185                            6.458790       0.458769       2.213862                    0.997668      26.466222      67.708133       0.765407       0.348704      -1.148673      -0.004857      -0.002172      -0.012288       0.013390      -0.000408       0.067426      -0.004963      -0.057294       0.020972      -0.082849       0.024679       0.058170              8.827348       7.369146      -0.546647       2.144665       5.263559      -1.999113      13.849338           0.005145
          211              O      10.816958       6.461041       9.820026      -0.527340      31.269644 0.44664838E+03  0.10242711E+05                                 7.783390                            6.450125       0.426673       2.202594                    0.997966      26.458815      67.751800       0.764637       0.349303      -1.147731       0.018774      -0.011528       0.001047       0.022055      -0.024843      -0.042223      -0.032367       0.004804      -0.058344      -0.070179       0.028521       0.041658              8.804364       7.246504      -3.021134       1.148382      13.426700       0.313275       5.739887           0.007438
          212              O      12.485739       5.721882      11.088036      -0.536265      40.686760 0.59997147E+03  0.14843144E+05                                 9.518896                            7.679120       0.062954       2.076993                    0.994818      27.758159      74.331051       0.671718       0.368573      -1.130068      -0.015601      -0.017348      -0.023206       0.032907       0.026628      -0.004263      -0.017822       0.083372       0.093148      -0.067578       0.024814       0.042764             11.239519      11.675508       3.642391       5.024419      10.665962       3.001224      11.377087           0.056502
          213              O      10.323729       9.813035       8.298415      -0.387420      24.119198 0.35650697E+03  0.77253514E+04                                 6.527645                            5.771451       0.860588       2.354749                    0.999166      25.013948      62.205190       0.806720       0.350375      -1.147180      -0.017154       0.015208       0.022862       0.032376       0.015769      -0.008954       0.010138       0.024532      -0.010667      -0.025903       0.003554       0.022349              7.046786      10.876057      -0.248653      -1.059956       4.560331      -0.619771       5.703972           0.254429
          214              O       9.196136       9.018232      10.026665      -0.485442      32.378078 0.43316218E+03  0.98421627E+04                                 8.057070                            6.328172       0.476658       2.226090                    0.997411      26.024429      65.994061       0.777551       0.346687      -1.151693      -0.008317       0.021557      -0.012542       0.026290      -0.004262       0.002845      -0.031721      -0.045696       0.158942      -0.049733      -0.017616       0.067349              9.886721      10.472392      -3.659854       4.328718       8.211246      -4.495461      10.976526           0.108669
          215              O      12.674820       8.749355      10.431019      -0.587924      42.533856 0.66422410E+03  0.16908148E+05                                 9.846884                            8.060821      -0.267838       1.950006                    0.994902      29.228055      80.195482       0.655918       0.366839      -1.127916       0.026652       0.037704      -0.028495       0.054257       0.012709       0.018812       0.026183      -0.079855      -0.046748      -0.044598      -0.016244       0.060842             11.597364      11.542802       3.769005      -0.656516      16.192085      -2.004842       7.057206           0.037748
          216              O      11.982924      10.750045      11.122319      -0.425909      23.442734 0.35848340E+03  0.77882272E+04                                 6.371652                            5.774049       0.870137       2.354015                    0.998928      25.387044      63.461707       0.808376       0.348757      -1.147137       0.012453      -0.002595      -0.003757       0.013263      -0.039474       0.020379       0.002504       0.023975       0.102288      -0.060479       0.014362       0.046117              6.651700       8.137237      -1.279292      -1.579329       6.251905       0.965326       5.565959           0.158061
          217              O       8.041119       0.521591       1.530299      -0.536161      40.273948 0.58012273E+03  0.14226957E+05                                 9.433650                            7.505480       0.142508       2.098399                    0.997097      27.696867      73.759353       0.685876       0.364140      -1.133885       0.017995       0.021754       0.019956       0.034573      -0.000117       0.014881       0.005315      -0.004946      -0.195849      -0.067820       0.032284       0.035535             11.304868      15.837050      -0.115845       6.029343       6.511692      -0.218288      11.565863           0.054168
          218              O      10.188066       0.704011       0.877509      -0.524755      31.038847 0.44816787E+03  0.10282238E+05                                 7.752111                            6.455558       0.454570       2.212561                    0.997571      26.454759      67.669775       0.765599       0.348705      -1.148675      -0.005376       0.002800       0.012843       0.014202       0.000133      -0.067490      -0.004576      -0.057711       0.023010      -0.083017       0.024662       0.058355              8.822657       7.365307       0.546536      -2.144665       5.261280      -1.998081      13.841385           0.005114

******************************************************
Auxiliary information for the entire system
The total spin magnetic moment of the unit cell is   3.542310
The total net atomic charge of the unit cell is   0.000007
Accuracy of reproducing the electrostatic potential in the unit cell:
  The inner radius (bohr) =    5.0000
  The outer radius (bohr) =   12.0000
  Valid grid points have density less than (e/(bohr^3)) =    0.0001
  The number of valid grid points were=       213164
  The rms potential error without charges in kcal/mol is=      5.15787
  The rms potential error with partial charges in kcal/mol is=      0.51944
  The RRMSE value at monopole order=      0.10071
  The rms potential error with partial charges and cloud penetration in kcal/mol is=      0.52127
  The RRMSE value at monopole order with cloud penetration is=      0.10106
  The rms potential error with partial charges and atomic dipoles in kcal/mol is=      0.26571
  The RRMSE value at dipole order=      0.05151
  The rms potential error with partial charges, atomic dipoles and cloud penetration in kcal/mol is=      0.25351
  The RRMSE value at dipole order with cloud penetration=      0.04915

******************************************************
The electron densities and ab initio electrostatic potential were computed in VASP using the PBE functional and
projector augmented wave method. See the main text of the journal article for a description of computational details.
The atomic charges, dipoles, and quadrupoles were computed with the DDEC6 method as described in
(a) T. A. Manz and N. Gabaldon Limas, RSC Adv. 6 (2016) 47771-47801 DOI: 10.1039/c6ra04656h
(b) N. Gabaldon Limas and T. A. Manz, RSC Adv. 8 (2018) 2678-2707 DOI: 10.1039/c7ra11829e.
For each atom in the material, the electron cloud parameters were fit to the spherically averaged atom-in-material
electron density using radial positions for which this density was between 10^-4 and 10^-2 electrons per cubic bohr.
The polarizabilities, dispersion coefficients, and quantum Drude oscillator (QDO) parameters were fit using the MCLF method.
The magnetic structure of the system was optimized in VASP from the default ferromagnetic initial guess using spin polarization.
The atomic spin moments (ASMs) were computed on this optimized magnetic structure using the DDEC6 partition as inputs
to the method of T. A. Manz and D. S. Sholl, J. Chem. Theory Comput. 7 (2011) 4146-4164 DOI: 10.1021/ct200539n.
The RMSE and RRMSE were computed using a uniform grid with Ewald summation.
