# Supplementary material for: A collection of forcefield precursors for metal–organic frameworks
Source: RSC Adv. 2019 Nov 13;9(63):36492–507. doi: 10.1039/c9ra07327b (PMC9075174; doi:10.1039/c9ra07327b)
Supplement: RA-009-C9RA07327B-s3906 [file RA-009-C9RA07327B-s3906.xyz]

  436
jmolscript: load "" {1 1 1} spacegroup "x,y,z" unitcell [{     14.152900     0.000000     0.000000 }, {      0.000000    23.406000     0.000000 }, {      0.000000     0.000000    23.832500 }]
Zn     6.222039     3.239859    23.498607     0.942454
Zn     0.854411     8.463141    23.498607     0.942455
Zn     0.854411     3.239859    12.250143     0.942453
Zn     6.222039     8.463141    12.250143     0.942453
Zn     7.930861    20.166141     0.333893     0.942454
Zn    13.298489    14.942859     0.333893     0.942454
Zn    13.298489    20.166141    11.582357     0.942454
Zn     7.930861    14.942859    11.582357     0.942453
Zn     0.000000    11.703000     0.000000     1.041926
Zn     7.076450     0.000000     0.000000     1.041926
Zn     7.076450    11.703000    11.916250     1.041925
Zn     0.000000     0.000000    11.916250     1.041925
Si     6.196140    11.371337    20.503815     0.645608
Si     0.880310     0.331663    20.503815     0.645607
Si     0.880310    11.371337    15.244935     0.645607
Si     6.196140     0.331663    15.244935     0.645607
Si     7.956760    12.034663     3.328685     0.645607
Si    13.272590    23.074337     3.328685     0.645607
Si    13.272590    12.034663     8.587565     0.645607
Si     7.956760    23.074337     8.587565     0.645607
H      4.091603     9.561351    21.344387     0.102390
H      3.979795     7.398637    22.233339     0.118545
H      8.027525     7.253519    22.385867     0.119755
H      8.139333     9.416234    21.499298     0.102620
H      9.004075    11.038270    19.671345     0.103067
H     11.064737    11.656188    20.550765     0.119124
H      9.210707    14.179355    23.081776     0.113474
H      7.159952    13.488878    22.297687     0.100609
H      4.132647    13.165875    19.340074     0.102241
H      2.291355    14.345537    20.164678     0.120599
H      3.120714    13.053526     0.040515     0.115238
H      5.007296    11.948763    23.091309     0.096748
H      5.097875     9.289841    18.756177     0.103950
H      5.080891     8.880236    16.456341     0.115998
H      6.995778    12.356027    15.791414     0.119713
H      7.038237    12.786698    18.079334     0.108006
H      2.984847     2.141649    21.344387     0.102390
H      3.096655     4.304363    22.233339     0.118546
H     13.201825     4.449481    22.385867     0.119756
H     13.090017     2.286766    21.499298     0.102620
H     12.225275     0.664730    19.671345     0.103067
H     10.164613     0.046812    20.550765     0.119124
H     12.018643    20.929645    23.081776     0.113474
H     14.069398    21.620122    22.297687     0.100609
H      2.943803    21.943125    19.340074     0.102241
H      4.785095    20.763463    20.164678     0.120600
H      3.955736    22.055474     0.040515     0.115237
H      2.069154    23.160237    23.091309     0.096748
H      1.978575     2.413159    18.756177     0.103950
H      1.995559     2.822764    16.456341     0.115998
H      0.080672    22.752973    15.791414     0.119713
H      0.038213    22.322302    18.079334     0.108005
H      2.984847     9.561351    14.404363     0.102390
H      3.096655     7.398637    13.515411     0.118545
H     13.201825     7.253519    13.362883     0.119755
H     13.090017     9.416234    14.249452     0.102621
H     12.225275    11.038270    16.077405     0.103068
H     10.164613    11.656188    15.197985     0.119125
H     12.018643    14.179355    12.666974     0.113475
H     14.069398    13.488878    13.451063     0.100609
H      2.943803    13.165875    16.408676     0.102242
H      4.785095    14.345537    15.584072     0.120600
H      3.955736    13.053526    11.875735     0.115238
H      2.069154    11.948763    12.657441     0.096748
H      1.978575     9.289841    16.992572     0.103951
H      1.995559     8.880236    19.292409     0.115998
H      0.080672    12.356027    19.957335     0.119713
H      0.038213    12.786698    17.669415     0.108006
H      4.091603     2.141649    14.404363     0.102390
H      3.979795     4.304363    13.515411     0.118545
H      8.027525     4.449481    13.362883     0.119756
H      8.139333     2.286766    14.249452     0.102621
H      9.004075     0.664730    16.077405     0.103068
H     11.064737     0.046812    15.197985     0.119125
H      9.210707    20.929645    12.666974     0.113475
H      7.159952    21.620122    13.451063     0.100609
H      4.132647    21.943125    16.408676     0.102242
H      2.291355    20.763463    15.584072     0.120599
H      3.120714    22.055474    11.875735     0.115238
H      5.007296    23.160237    12.657441     0.096748
H      5.097875     2.413159    16.992572     0.103951
H      5.080891     2.822764    19.292409     0.115998
H      6.995778    22.752973    19.957335     0.119713
H      7.038237    22.322302    17.669415     0.108006
H     10.061297    13.844649     2.488113     0.102390
H     10.173105    16.007363     1.599161     0.118545
H      6.125375    16.152481     1.446633     0.119755
H      6.013567    13.989766     2.333202     0.102620
H      5.148825    12.367730     4.161155     0.103068
H      3.088163    11.749812     3.281735     0.119124
H      4.942193     9.226645     0.750724     0.113474
H      6.992948     9.917122     1.534813     0.100609
H     10.020253    10.240125     4.492426     0.102241
H     11.861545     9.060463     3.667822     0.120599
H     11.032186    10.352474    23.791985     0.115237
H      9.145604    11.457237     0.741191     0.096748
H      9.055025    14.116159     5.076322     0.103950
H      9.072009    14.525764     7.376159     0.115997
H      7.157122    11.049973     8.041085     0.119713
H      7.114663    10.619302     5.753165     0.108007
H     11.168053    21.264351     2.488113     0.102390
H     11.056245    19.101637     1.599161     0.118545
H      0.951075    18.956519     1.446633     0.119756
H      1.062883    21.119234     2.333202     0.102621
H      1.927625    22.741270     4.161155     0.103068
H      3.988287    23.359188     3.281735     0.119125
H      2.134257     2.476355     0.750724     0.113474
H      0.083502     1.785878     1.534813     0.100610
H     11.209097     1.462875     4.492426     0.102241
H      9.367805     2.642537     3.667822     0.120600
H     10.197164     1.350526    23.791985     0.115237
H     12.083746     0.245763     0.741191     0.096748
H     12.174325    20.992841     5.076322     0.103950
H     12.157341    20.583236     7.376159     0.115997
H     14.072228     0.653027     8.041085     0.119713
H     14.114687     1.083698     5.753165     0.108006
H     11.168053    13.844649     9.428137     0.102391
H     11.056245    16.007363    10.317089     0.118546
H      0.951075    16.152481    10.469617     0.119755
H      1.062883    13.989766     9.583048     0.102621
H      1.927625    12.367730     7.755096     0.103068
H      3.988287    11.749812     8.634515     0.119124
H      2.134257     9.226645    11.165526     0.113474
H      0.083502     9.917122    10.381437     0.100609
H     11.209097    10.240125     7.423824     0.102241
H      9.367805     9.060463     8.248428     0.120599
H     10.197164    10.352474    11.956765     0.115238
H     12.083746    11.457237    11.175059     0.096748
H     12.174325    14.116159     6.839927     0.103950
H     12.157341    14.525764     4.540091     0.115997
H     14.072228    11.049973     3.875164     0.119713
H     14.114687    10.619302     6.163084     0.108006
H     10.061297    21.264351     9.428137     0.102390
H     10.173105    19.101637    10.317089     0.118545
H      6.125375    18.956519    10.469617     0.119755
H      6.013567    21.119234     9.583048     0.102620
H      5.148825    22.741270     7.755096     0.103068
H      3.088163    23.359188     8.634515     0.119125
H      4.942193     2.476355    11.165526     0.113474
H      6.992948     1.785878    10.381437     0.100610
H     10.020253     1.462875     7.423824     0.102241
H     11.861545     2.642537     8.248428     0.120600
H     11.032186     1.350526    11.956765     0.115238
H      9.145604     0.245763    11.175059     0.096748
H      9.055025    20.992841     6.839927     0.103950
H      9.072009    20.583236     4.540091     0.115998
H      7.157122     0.653027     3.875164     0.119713
H      7.114663     1.083698     6.163084     0.108007
C      6.125375     9.692425    21.339620    -0.191856
C      4.889827     9.093231    21.556496    -0.082162
C      4.823308     7.808242    22.083195    -0.089451
C      5.992338     7.122446    22.393017    -0.027745
C      7.227886     7.721639    22.176141    -0.096481
C      7.294405     9.006629    21.647060    -0.083848
C      5.930065     5.699361    22.924482     0.560194
C      7.839291    12.169716    20.926127    -0.195707
C      9.039457    11.651507    20.396568    -0.078787
C     10.269344    12.023662    20.915164    -0.106377
C     10.347185    12.912154    21.942106    -0.001380
C      9.165418    13.501517    22.417803    -0.087775
C      7.949684    13.107360    21.932573    -0.073090
C     11.640760    13.222049    22.619664     0.601696
C      4.763866    12.399328    21.118455    -0.191468
C      3.933091    13.133107    20.269065    -0.074089
C      2.823504    13.818434    20.750004    -0.096604
C      2.505063    13.722470    22.083433     0.003533
C      3.321686    13.062655    22.943548    -0.092258
C      4.444011    12.404712    22.476669    -0.075182
C      1.224226    14.316046    22.575574     0.578752
C      6.095654    11.067527    18.671095    -0.195080
C      5.496986     9.914782    18.162033    -0.074943
C      5.480003     9.676040    16.788328    -0.103840
C      6.034797    10.580448    15.900329    -0.023150
C      6.612235    11.729917    16.392708    -0.097739
C      6.643371    11.983872    17.759026    -0.083717
C      6.050365    10.277575    14.428196     0.622849
C      0.951075     2.010575    21.339620    -0.191855
C      2.186623     2.609769    21.556496    -0.082162
C      2.253142     3.894758    22.083195    -0.089452
C      1.084112     4.580554    22.393017    -0.027744
C     14.001464     3.981361    22.176141    -0.096481
C     13.934945     2.696371    21.647060    -0.083849
C      1.146385     6.003639    22.924482     0.560191
C     13.390059    22.939284    20.926127    -0.195706
C     12.189893     0.051493    20.396568    -0.078787
C     10.960006    23.085338    20.915164    -0.106378
C     10.882165    22.196846    21.942106    -0.001380
C     12.063932    21.607483    22.417803    -0.087775
C     13.279666    22.001640    21.932573    -0.073092
C      9.588590    21.886951    22.619664     0.601695
C      2.312584    22.709671    21.118455    -0.191466
C      3.143359    21.975893    20.269065    -0.074090
C      4.252946    21.290566    20.750004    -0.096605
C      4.571387    21.386530    22.083433     0.003534
C      3.754764    22.046345    22.943548    -0.092258
C      2.632439    22.704288    22.476669    -0.075182
C      5.852224    20.792954    22.575574     0.578749
C      0.980796     0.635473    18.671095    -0.195079
C      1.579464     1.788218    18.162033    -0.074943
C      1.596447     2.026960    16.788328    -0.103840
C      1.041653     1.122552    15.900329    -0.023150
C      0.464215    -0.026917    16.392708    -0.097739
C      0.433079    23.125128    17.759026    -0.083717
C      1.026085     1.425425    14.428196     0.622849
C      0.951075     9.692425    14.409129    -0.191855
C      2.186623     9.093231    14.192254    -0.082162
C      2.253142     7.808242    13.665555    -0.089452
C      1.084112     7.122446    13.355733    -0.027745
C     14.001464     7.721639    13.572609    -0.096480
C     13.934945     9.006629    14.101690    -0.083849
C      1.146385     5.699361    12.824268     0.560191
C     13.390059    12.169716    14.822623    -0.195706
C     12.189893    11.651507    15.352182    -0.078787
C     10.960006    12.023662    14.833586    -0.106378
C     10.882165    12.912154    13.806644    -0.001381
C     12.063932    13.501517    13.330947    -0.087776
C     13.279666    13.107360    13.816177    -0.073091
C      9.588590    13.222049    13.129086     0.601696
C      2.312584    12.399328    14.630295    -0.191466
C      3.143359    13.133107    15.479685    -0.074090
C      4.252946    13.818434    14.998746    -0.096606
C      4.571387    13.722470    13.665317     0.003534
C      3.754764    13.062655    12.805202    -0.092259
C      2.632439    12.404712    13.272081    -0.075182
C      5.852224    14.316046    13.173176     0.578749
C      0.980796    11.067527    17.077655    -0.195079
C      1.579464     9.914782    17.586717    -0.074943
C      1.596447     9.676040    18.960422    -0.103840
C      1.041653    10.580448    19.848421    -0.023149
C      0.464215    11.729917    19.356042    -0.097739
C      0.433079    11.983872    17.989724    -0.083717
C      1.026085    10.277575    21.320554     0.622849
C      6.125375     2.010575    14.409129    -0.191855
C      4.889827     2.609769    14.192254    -0.082162
C      4.823308     3.894758    13.665555    -0.089452
C      5.992338     4.580554    13.355733    -0.027745
C      7.227886     3.981361    13.572609    -0.096480
C      7.294405     2.696371    14.101690    -0.083849
C      5.930065     6.003639    12.824268     0.560193
C      7.839291    22.939284    14.822623    -0.195706
C      9.039457     0.051493    15.352182    -0.078787
C     10.269344    23.085338    14.833586    -0.106377
C     10.347185    22.196846    13.806644    -0.001380
C      9.165418    21.607483    13.330947    -0.087776
C      7.949684    22.001640    13.816177    -0.073091
C     11.640760    21.886951    13.129086     0.601696
C      4.763866    22.709671    14.630295    -0.191466
C      3.933091    21.975893    15.479685    -0.074090
C      2.823504    21.290566    14.998746    -0.096605
C      2.505063    21.386530    13.665317     0.003533
C      3.321686    22.046345    12.805202    -0.092258
C      4.444011    22.704288    13.272081    -0.075182
C      1.224226    20.792954    13.173176     0.578751
C      6.095654     0.635473    17.077655    -0.195079
C      5.496986     1.788218    17.586717    -0.074943
C      5.480003     2.026960    18.960422    -0.103841
C      6.034797     1.122552    19.848421    -0.023150
C      6.612235    -0.026917    19.356042    -0.097739
C      6.643371    23.125128    17.989724    -0.083718
C      6.050365     1.425425    21.320554     0.622849
C      8.027525    13.713575     2.492879    -0.191856
C      9.263073    14.312769     2.276004    -0.082162
C      9.329592    15.597758     1.749306    -0.089451
C      8.160562    16.283554     1.439483    -0.027745
C      6.925014    15.684361     1.656359    -0.096480
C      6.858495    14.399371     2.185440    -0.083848
C      8.222835    17.706639     0.908018     0.560193
C      6.313609    11.236284     2.906373    -0.195706
C      5.113443    11.754493     3.435932    -0.078787
C      3.883556    11.382338     2.917336    -0.106378
C      3.805715    10.493846     1.890394    -0.001379
C      4.987482     9.904483     1.414697    -0.087775
C      6.203216    10.298640     1.899927    -0.073091
C      2.512140    10.183951     1.212836     0.601695
C      9.389034    11.006671     2.714045    -0.191467
C     10.219809    10.272893     3.563435    -0.074089
C     11.329396     9.587566     3.082496    -0.096605
C     11.647837     9.683530     1.749067     0.003534
C     10.831214    10.343345     0.888952    -0.092258
C      9.708889    11.001288     1.355831    -0.075182
C     12.928674     9.089954     1.256926     0.578749
C      8.057246    12.338473     5.161405    -0.195079
C      8.655914    13.491218     5.670467    -0.074943
C      8.672897    13.729960     7.044172    -0.103840
C      8.118103    12.825552     7.932171    -0.023150
C      7.540665    11.676083     7.439792    -0.097739
C      7.509529    11.422128     6.073474    -0.083718
C      8.102535    13.128425     9.404304     0.622849
C     13.201825    21.395425     2.492879    -0.191855
C     11.966277    20.796231     2.276004    -0.082162
C     11.899758    19.511242     1.749306    -0.089451
C     13.068788    18.825446     1.439483    -0.027743
C      0.151436    19.424639     1.656359    -0.096482
C      0.217955    20.709629     2.185440    -0.083848
C     13.006515    17.402361     0.908018     0.560192
C      0.762841     0.466716     2.906373    -0.195707
C      1.963007    23.354507     3.435932    -0.078787
C      3.192894     0.320662     2.917336    -0.106377
C      3.270735     1.209154     1.890394    -0.001381
C      2.088968     1.798517     1.414697    -0.087775
C      0.873234     1.404360     1.899927    -0.073091
C      4.564310     1.519049     1.212836     0.601697
C     11.840316     0.696328     2.714045    -0.191466
C     11.009541     1.430107     3.563435    -0.074090
C      9.899954     2.115434     3.082496    -0.096605
C      9.581513     2.019470     1.749067     0.003535
C     10.398136     1.359655     0.888952    -0.092258
C     11.520461     0.701712     1.355831    -0.075182
C      8.300676     2.613046     1.256926     0.578749
C     13.172104    22.770527     5.161405    -0.195079
C     12.573436    21.617782     5.670467    -0.074943
C     12.556453    21.379040     7.044172    -0.103841
C     13.111247    22.283448     7.932171    -0.023150
C     13.688685     0.026917     7.439792    -0.097739
C     13.719821     0.280872     6.073474    -0.083717
C     13.126815    21.980575     9.404304     0.622849
C     13.201825    13.713575     9.423370    -0.191855
C     11.966277    14.312769     9.640246    -0.082162
C     11.899758    15.597758    10.166944    -0.089452
C     13.068788    16.283554    10.476767    -0.027744
C      0.151436    15.684361    10.259891    -0.096480
C      0.217955    14.399371     9.730810    -0.083848
C     13.006515    17.706639    11.008232     0.560193
C      0.762841    11.236284     9.009877    -0.195706
C      1.963007    11.754493     8.480318    -0.078787
C      3.192894    11.382338     8.998914    -0.106378
C      3.270735    10.493846    10.025856    -0.001380
C      2.088968     9.904483    10.501553    -0.087776
C      0.873234    10.298640    10.016323    -0.073092
C      4.564310    10.183951    10.703414     0.601696
C     11.840316    11.006671     9.202205    -0.191466
C     11.009541    10.272893     8.352815    -0.074090
C      9.899954     9.587566     8.833754    -0.096606
C      9.581513     9.683530    10.167183     0.003533
C     10.398136    10.343345    11.027298    -0.092258
C     11.520461    11.001288    10.560419    -0.075182
C      8.300676     9.089954    10.659324     0.578750
C     13.172104    12.338473     6.754845    -0.195079
C     12.573436    13.491218     6.245783    -0.074943
C     12.556453    13.729960     4.872078    -0.103841
C     13.111247    12.825552     3.984079    -0.023150
C     13.688685    11.676083     4.476458    -0.097739
C     13.719821    11.422128     5.842776    -0.083717
C     13.126815    13.128425     2.511945     0.622849
C      8.027525    21.395425     9.423370    -0.191855
C      9.263073    20.796231     9.640246    -0.082162
C      9.329592    19.511242    10.166944    -0.089452
C      8.160562    18.825446    10.476767    -0.027745
C      6.925014    19.424639    10.259891    -0.096480
C      6.858495    20.709629     9.730810    -0.083848
C      8.222835    17.402361    11.008232     0.560192
C      6.313609     0.466716     9.009877    -0.195706
C      5.113443    23.354507     8.480318    -0.078787
C      3.883556     0.320662     8.998914    -0.106377
C      3.805715     1.209154    10.025856    -0.001380
C      4.987482     1.798517    10.501553    -0.087775
C      6.203216     1.404360    10.016323    -0.073091
C      2.512140     1.519049    10.703414     0.601697
C      9.389034     0.696328     9.202205    -0.191467
C     10.219809     1.430107     8.352815    -0.074089
C     11.329396     2.115434     8.833754    -0.096605
C     11.647837     2.019470    10.167183     0.003533
C     10.831214     1.359655    11.027298    -0.092258
C      9.708889     0.701712    10.560419    -0.075182
C     12.928674     2.613046    10.659324     0.578751
C      8.057246    22.770527     6.754845    -0.195079
C      8.655914    21.617782     6.245783    -0.074943
C      8.672897    21.379040     4.872078    -0.103840
C      8.118103    22.283448     3.984079    -0.023150
C      7.540665     0.026917     4.476458    -0.097739
C      7.509529     0.280872     5.842776    -0.083718
C      8.102535    21.980575     2.511945     0.622849
O      4.843122     5.219538    23.260520    -0.383346
O      6.953320     5.027609    23.046027    -0.468129
O     12.494180    12.296810    22.666852    -0.548702
O     11.786394    14.386498    23.071528    -0.515704
O      0.668017    15.237540    21.982860    -0.437543
O      0.730290    13.826392    23.666387    -0.572632
O      5.863546     9.104934    14.073091    -0.534778
O      6.266904    11.246817    13.672467    -0.554569
O      2.233328     6.483462    23.260520    -0.383345
O      0.123130     6.675391    23.046027    -0.468128
O      8.735170    22.812190    22.666852    -0.548702
O      9.442956    20.722502    23.071528    -0.515704
O      6.408433    19.871460    21.982860    -0.437538
O      6.346160    21.282608    23.666387    -0.572631
O      1.212904     2.598066    14.073091    -0.534778
O      0.809546     0.456183    13.672467    -0.554569
O      2.233328     5.219538    12.488230    -0.383342
O      0.123130     5.027609    12.702723    -0.468127
O      8.735170    12.296810    13.081898    -0.548702
O      9.442956    14.386498    12.677222    -0.515703
O      6.408433    15.237540    13.765890    -0.437538
O      6.346160    13.826392    12.082363    -0.572630
O      1.212904     9.104934    21.675659    -0.534778
O      0.809546    11.246817    22.076283    -0.554569
O      4.843122     6.483462    12.488230    -0.383344
O      6.953320     6.675391    12.702723    -0.468128
O     12.494180    22.812190    13.081898    -0.548702
O     11.786394    20.722502    12.677222    -0.515703
O      0.668017    19.871460    13.765890    -0.437540
O      0.730290    21.282608    12.082363    -0.572630
O      5.863546     2.598066    21.675659    -0.534778
O      6.266904     0.456183    22.076283    -0.554570
O      9.309778    18.186462     0.571980    -0.383344
O      7.199580    18.378391     0.786473    -0.468128
O      1.658720    11.109190     1.165648    -0.548703
O      2.366506     9.019502     0.760972    -0.515703
O     13.484883     8.168460     1.849640    -0.437538
O     13.422610     9.579608     0.166113    -0.572630
O      8.289354    14.301066     9.759409    -0.534778
O      7.885996    12.159183    10.160033    -0.554569
O     11.919572    16.922538     0.571980    -0.383347
O     14.029770    16.730609     0.786473    -0.468129
O      5.417730     0.593810     1.165648    -0.548703
O      4.709944     2.683498     0.760972    -0.515704
O      7.744467     3.534540     1.849640    -0.437537
O      7.806740     2.123392     0.166113    -0.572631
O     12.939996    20.807934     9.759409    -0.534778
O     13.343354    22.949817    10.160033    -0.554569
O     11.919572    18.186462    11.344270    -0.383346
O     14.029770    18.378391    11.129777    -0.468128
O      5.417730    11.109190    10.750602    -0.548701
O      4.709944     9.019502    11.155278    -0.515704
O      7.744467     8.168460    10.066610    -0.437538
O      7.806740     9.579608    11.750137    -0.572629
O     12.939996    14.301066     2.156841    -0.534778
O     13.343354    12.159183     1.756217    -0.554569
O      9.309778    16.922538    11.344270    -0.383344
O      7.199580    16.730609    11.129777    -0.468127
O      1.658720     0.593810    10.750602    -0.548702
O      2.366506     2.683498    11.155278    -0.515704
O     13.484883     3.534540    10.066610    -0.437542
O     13.422610     2.123392    11.750137    -0.572630
O      8.289354    20.807934     2.156841    -0.534779
O      7.885996    22.949817     1.756217    -0.554570

The following XYZ coordinates are in angstroms. Other properties are in atomic units.
The sperically averaged electron density of each atom fit to a function of the form exp(a - br)
eigen_1, eigen_2 and eigen_3 are the three eigenvalues of traceless quadrupole moment tensor
  atom number  atomic symbol              X              Y              Z     net charge C6 coefficient C8 coefficient C10 coefficient fluctuating dipole atomic polarizability isotropic forcefield polarizability              a              b squared Pearson coefficient          <r^3>          <r^4>         wp_QDO          m_QDO          q_QDO       dipole_x       dipole_y       dipole_z         dipole            Qxy            Qxz            Qyz     Q(x^2-y^2)  Q(3z^2 - R^2)        eigen_1        eigen_2        eigen_3 static polarizability      alpha(xx)      alpha(xy)      alpha(xz)      alpha(yy)      alpha(yz)      alpha(zz) atomic spin moment
            1             Zn       6.222039       3.239859      23.498607       0.942454      91.404911 0.18268549E+04  0.57854495E+05                                16.939373                           14.184414       0.100507       1.905766                    0.998418      45.364705     124.025460       0.468299       0.413000      -1.133454       0.001206       0.024686      -0.008636       0.026181      -0.019211      -0.014833       0.015306       0.070263       0.031585      -0.047605       0.002801       0.044804             20.957155      17.796593      -2.273034       3.141220      27.826135      -5.248713      17.248735           0.056114
            2             Zn       0.854411       8.463141      23.498607       0.942455      91.404819 0.18268530E+04  0.57854418E+05                                16.939362                           14.184407       0.100503       1.905765                    0.998418      45.364680     124.025373       0.468299       0.413000      -1.133454      -0.001205      -0.024686      -0.008636       0.026180      -0.019212       0.014833      -0.015305       0.070264       0.031580      -0.047604       0.002800       0.044804             20.957139      17.796585      -2.273040      -3.141221      27.826108       5.248708      17.248723           0.056114
            3             Zn       0.854411       3.239859      12.250143       0.942453      91.405066 0.18268587E+04  0.57854647E+05                                16.939394                           14.184430       0.100504       1.905764                    0.998418      45.364751     124.025649       0.468298       0.413000      -1.133453      -0.001205       0.024686       0.008637       0.026181       0.019213      -0.014834      -0.015305       0.070265       0.031575      -0.047604       0.002799       0.044806             20.957184      17.796627       2.273044       3.141229      27.826168       5.248723      17.248757           0.056137
            4             Zn       6.222039       8.463141      12.250143       0.942453      91.405198 0.18268615E+04  0.57854760E+05                                16.939408                           14.184440       0.100506       1.905764                    0.998418      45.364787     124.025768       0.468298       0.413000      -1.133454       0.001206      -0.024686       0.008637       0.026181       0.019212       0.014834       0.015305       0.070265       0.031577      -0.047604       0.002799       0.044805             20.957206      17.796645       2.273048      -3.141233      27.826202      -5.248732      17.248770           0.056139
            5             Zn       7.930861      20.166141       0.333893       0.942454      91.404906 0.18268552E+04  0.57854507E+05                                16.939372                           14.184415       0.100507       1.905766                    0.998418      45.364709     124.025475       0.468299       0.413000      -1.133454      -0.001206      -0.024686       0.008636       0.026181      -0.019212      -0.014833       0.015306       0.070263       0.031584      -0.047605       0.002801       0.044804             20.957151      17.796600      -2.273034       3.141220      27.826120      -5.248712      17.248733           0.056114
            6             Zn      13.298489      14.942859       0.333893       0.942454      91.404944 0.18268559E+04  0.57854532E+05                                16.939374                           14.184415       0.100507       1.905766                    0.998418      45.364722     124.025506       0.468299       0.413000      -1.133454       0.001205       0.024686       0.008636       0.026180      -0.019213       0.014833      -0.015305       0.070264       0.031578      -0.047605       0.002799       0.044805             20.957157      17.796602      -2.273043      -3.141226      27.826131       5.248715      17.248738           0.056113
            7             Zn      13.298489      20.166141      11.582357       0.942454      91.405067 0.18268586E+04  0.57854642E+05                                16.939393                           14.184429       0.100506       1.905765                    0.998418      45.364750     124.025633       0.468299       0.413000      -1.133454       0.001206      -0.024686      -0.008637       0.026181       0.019212      -0.014833      -0.015305       0.070264       0.031578      -0.047604       0.002799       0.044805             20.957183      17.796624       2.273045       3.141229      27.826169       5.248724      17.248756           0.056140
            8             Zn       7.930861      14.942859      11.582357       0.942453      91.405008 0.18268572E+04  0.57854587E+05                                16.939383                           14.184421       0.100507       1.905766                    0.998418      45.364738     124.025571       0.468299       0.413000      -1.133454      -0.001205       0.024686      -0.008636       0.026181       0.019212       0.014833       0.015306       0.070264       0.031581      -0.047605       0.002800       0.044805             20.957169      17.796609       2.273039      -3.141225      27.826153      -5.248719      17.248745           0.056141
            9             Zn       0.000000      11.703000       0.000000       1.041926      88.776999 0.15632946E+04  0.47928473E+05                                17.777013                           14.185306       0.093602       1.908628                    0.998673      44.364673     121.913564       0.413891       0.482690      -1.083026      -0.000000       0.000000      -0.000000       0.000000       0.076456       0.016733      -0.000498       0.046244       0.136481      -0.103351       0.037477       0.065874             22.610438      23.522339      -5.657116      -4.927952      18.860464       2.993604      25.448511           0.030103
           10             Zn       7.076450       0.000000       0.000000       1.041926      88.777000 0.15632945E+04  0.47928471E+05                                17.777017                           14.185309       0.093600       1.908627                    0.998673      44.364680     121.913609       0.413890       0.482690      -1.083025      -0.000000       0.000000       0.000000       0.000000       0.076457      -0.016734       0.000498       0.046245       0.136480      -0.103352       0.037477       0.065875             22.610445      23.522351      -5.657120       4.927954      18.860467      -2.993606      25.448518           0.030101
           11             Zn       7.076450      11.703000      11.916250       1.041925      88.777036 0.15632953E+04  0.47928504E+05                                17.777026                           14.185316       0.093602       1.908627                    0.998673      44.364715     121.913737       0.413890       0.482690      -1.083025      -0.000000      -0.000000      -0.000000       0.000000      -0.076456       0.016733       0.000499       0.046245       0.136481      -0.103351       0.037477       0.065874             22.610456      23.522361       5.657121      -4.927961      18.860478      -2.993605      25.448529           0.030130
           12             Zn       0.000000       0.000000      11.916250       1.041925      88.777043 0.15632954E+04  0.47928507E+05                                17.777027                           14.185316       0.093603       1.908627                    0.998673      44.364725     121.913766       0.413890       0.482690      -1.083025       0.000000      -0.000000      -0.000000       0.000000      -0.076456      -0.016733      -0.000499       0.046245       0.136481      -0.103351       0.037478       0.065874             22.610458      23.522363       5.657122       4.927961      18.860478       2.993605      25.448533           0.030125
           13             Si       6.196140      11.371337      20.503815       0.645608     124.162823 0.24315192E+04  0.85533708E+05                                19.688309                           15.248299       0.234547       1.831927                    0.997208      55.068841     177.070963       0.485568       0.358589      -1.135426      -0.004310       0.003488       0.001467       0.005736      -0.001443       0.002231       0.003037       0.019058       0.004393      -0.011190       0.001750       0.009440             24.831757      26.281538       0.959051       1.512584      19.506674       1.664635      28.707060           0.001447
           14             Si       0.880310       0.331663      20.503815       0.645607     124.162847 0.24315207E+04  0.85533771E+05                                19.688311                           15.248303       0.234547       1.831927                    0.997208      55.068853     177.071002       0.485568       0.358588      -1.135427       0.004311      -0.003488       0.001467       0.005736      -0.001443      -0.002231      -0.003036       0.019058       0.004393      -0.011189       0.001750       0.009440             24.831757      26.281535       0.959056      -1.512592      19.506676      -1.664635      28.707060           0.001442
           15             Si       0.880310      11.371337      15.244935       0.645607     124.162919 0.24315219E+04  0.85533825E+05                                19.688319                           15.248307       0.234547       1.831927                    0.997208      55.068871     177.071080       0.485568       0.358589      -1.135426       0.004310       0.003488      -0.001467       0.005736       0.001443       0.002231      -0.003037       0.019058       0.004392      -0.011190       0.001750       0.009440             24.831769      26.281553      -0.959055       1.512588      19.506678      -1.664635      28.707076           0.001465
           16             Si       6.196140       0.331663      15.244935       0.645607     124.162960 0.24315230E+04  0.85533873E+05                                19.688323                           15.248311       0.234547       1.831927                    0.997208      55.068882     177.071122       0.485568       0.358589      -1.135426      -0.004310      -0.003488      -0.001467       0.005736       0.001443      -0.002231       0.003037       0.019058       0.004392      -0.011189       0.001750       0.009440             24.831775      26.281555      -0.959054      -1.512592      19.506685       1.664636      28.707083           0.001463
           17             Si       7.956760      12.034663       3.328685       0.645607     124.162808 0.24315198E+04  0.85533731E+05                                19.688307                           15.248300       0.234547       1.831927                    0.997208      55.068834     177.070929       0.485568       0.358588      -1.135427       0.004311      -0.003488      -0.001467       0.005736      -0.001443       0.002231       0.003036       0.019058       0.004393      -0.011190       0.001750       0.009440             24.831753      26.281528       0.959057       1.512589      19.506667       1.664635      28.707063           0.001445
           18             Si      13.272590      23.074337       3.328685       0.645607     124.162917 0.24315218E+04  0.85533824E+05                                19.688318                           15.248307       0.234547       1.831927                    0.997208      55.068872     177.071083       0.485568       0.358589      -1.135426      -0.004310       0.003488      -0.001467       0.005736      -0.001443      -0.002231      -0.003037       0.019059       0.004393      -0.011190       0.001750       0.009440             24.831768      26.281545       0.959055      -1.512587      19.506677      -1.664634      28.707083           0.001440
           19             Si      13.272590      12.034663       8.587565       0.645607     124.162949 0.24315225E+04  0.85533854E+05                                19.688322                           15.248310       0.234547       1.831927                    0.997208      55.068882     177.071126       0.485568       0.358589      -1.135426      -0.004310      -0.003488       0.001467       0.005736       0.001443       0.002230      -0.003036       0.019057       0.004392      -0.011189       0.001750       0.009439             24.831774      26.281557      -0.959055       1.512593      19.506692      -1.664639      28.707074           0.001464
           20             Si       7.956760      23.074337       8.587565       0.645607     124.162949 0.24315221E+04  0.85533836E+05                                19.688322                           15.248308       0.234547       1.831927                    0.997208      55.068881     177.071122       0.485568       0.358589      -1.135426       0.004310       0.003488       0.001467       0.005736       0.001443      -0.002231       0.003036       0.019058       0.004392      -0.011189       0.001750       0.009440             24.831775      26.281563      -0.959054      -1.512588      19.506687       1.664637      28.707073           0.001462
           21              H       4.091603       9.561351      21.344387       0.102390       1.008344 0.72910259E+01  0.70930444E+02                                 1.740698                            1.638017      -1.190131       2.305678                    0.994713       3.814359      11.131649       0.456229       1.380002      -0.685933      -0.035079       0.017235      -0.006045       0.039549      -0.004466       0.000393      -0.008099       0.010718      -0.030157      -0.014780       0.002255       0.012524              1.807869       2.138724      -0.424001       0.180703       1.766575      -0.162689       1.518307           0.000055
           22              H       3.979795       7.398637      22.233339       0.118545       1.173621 0.83739552E+01  0.83728674E+02                                 1.868596                            1.711118      -1.330646       2.240962                    0.993755       3.814929      11.023783       0.467199       1.311174      -0.699797      -0.034581      -0.013111       0.008181       0.037877      -0.000554       0.004198      -0.001738       0.006767      -0.014986      -0.006796      -0.000661       0.007457              1.951701       2.420792       0.456202      -0.185670       1.969068      -0.159745       1.465243          -0.000101
           23              H       8.027525       7.253519      22.385867       0.119755       1.190830 0.87042372E+01  0.85369657E+02                                 1.711406                            1.616384      -0.977340       2.415047                    0.998322       3.240857       8.438332       0.554809       1.125615      -0.748360       0.036935      -0.017824       0.008446       0.041871      -0.002610       0.001477      -0.007274       0.021547      -0.041507      -0.017667      -0.000518       0.018185              1.738192       2.031859      -0.339481       0.172596       1.801610      -0.153651       1.381106           0.000444
           24              H       8.139333       9.416234      21.499298       0.102620       1.214981 0.88273722E+01  0.88005376E+02                                 1.810056                            1.681620      -1.059555       2.357646                    0.997773       3.543493       9.700786       0.511414       1.201311      -0.726883       0.035581       0.012033      -0.003132       0.037691      -0.003570       0.002769      -0.005396       0.017337      -0.034194      -0.014062      -0.001560       0.015622              1.879163       2.308162       0.547987      -0.119583       1.873756      -0.146565       1.455572           0.000261
           25              H       9.004075      11.038270      19.671345       0.103067       1.284477 0.95753381E+01  0.96620150E+02                                 1.834879                            1.721519      -0.960184       2.412604                    0.998067       3.408496       9.137210       0.522988       1.160649      -0.739261       0.001922      -0.026341      -0.031609       0.041191      -0.002404      -0.004674       0.017650       0.008329      -0.002434      -0.020078       0.002646       0.017432              1.888709       1.661482       0.140418       0.152249       1.762826       0.485526       2.241819           0.000069
           26              H      11.064737      11.656188      20.550765       0.119124       1.122341 0.80442269E+01  0.77874561E+02                                 1.683830                            1.581264      -0.986722       2.410906                    0.998198       3.280044       8.671988       0.542799       1.165617      -0.736918       0.031994      -0.015429      -0.015334       0.038688      -0.003145      -0.003727       0.013601       0.009400      -0.010835      -0.016868       0.003216       0.013652              1.731981       2.231077      -0.234749      -0.289480       1.381877       0.165971       1.582987           0.000022
           27              H       9.210707      14.179355      23.081776       0.113474       1.140288 0.83341284E+01  0.82972216E+02                                 1.817694                            1.696606      -1.262737       2.275106                    0.994838       3.706648      10.579593       0.475008       1.295189      -0.704138      -0.000674       0.031847       0.022109       0.038775      -0.002366       0.000318       0.009512       0.000644      -0.019181      -0.012486       0.003081       0.009405              1.889518       1.589755       0.083795       0.108585       2.022428       0.636552       2.056371           0.000007
           28              H       7.159952      13.488878      22.297687       0.100609       1.234458 0.93131027E+01  0.94401360E+02                                 1.854146                            1.747933      -1.048109       2.366049                    0.997175       3.621951      10.103283       0.491174       1.230231      -0.720263      -0.029828       0.019930       0.014973       0.038873      -0.004844      -0.003036       0.010191       0.002465      -0.017951      -0.013017       0.000359       0.012658              1.900311       2.478484      -0.249763      -0.211989       1.608576       0.212006       1.613874           0.000137
           29              H       4.132647      13.165875      19.340074       0.102241       1.185108 0.86218290E+01  0.85703374E+02                                 1.807817                            1.683666      -1.008683       2.389864                    0.998010       3.509701       9.686857       0.499763       1.232945      -0.720052       0.005403       0.003771      -0.037990       0.038557      -0.007679       0.000168      -0.007273       0.004287       0.038434      -0.015570       0.000184       0.015386              1.882065       1.590260      -0.078846      -0.295276       1.420926       0.042137       2.635008          -0.000004
           30              H       2.291355      14.345537      20.164678       0.120599       1.243217 0.94335849E+01  0.94900530E+02                                 1.802670                            1.716894      -1.016488       2.398693                    0.997869       3.340178       8.960490       0.519604       1.171767      -0.736996      -0.019298       0.024581      -0.026366       0.040888      -0.008440       0.002387      -0.013216       0.004570       0.031824      -0.017537      -0.001746       0.019283              1.815104       1.787541      -0.316572       0.257317       1.765865      -0.267071       1.891906           0.000351
           31              H       3.120714      13.053526       0.040515       0.115238       1.206313 0.92398445E+01  0.93861779E+02                                 1.852520                            1.762894      -1.262478       2.277539                    0.994833       3.654006      10.342641       0.478038       1.261302      -0.712829      -0.008616       0.000782       0.039771       0.040701      -0.008785      -0.000250       0.005024       0.001916       0.042797      -0.016396       0.000822       0.015574              1.884607       1.724956      -0.060097      -0.211138       1.492609      -0.025615       2.436256           0.000160
           32              H       5.007296      11.948763      23.091309       0.096748       1.083378 0.80907445E+01  0.80493922E+02                                 1.797595                            1.703667      -1.209893       2.288016                    0.994779       3.881174      11.319831       0.457635       1.345279      -0.692816       0.021683      -0.015277       0.024842       0.036341      -0.009617       0.002288      -0.000516       0.015539       0.021336      -0.015932       0.005529       0.010403              1.846238       1.956335      -0.308644       0.369050       1.655976      -0.271460       1.926402           0.000204
           33              H       5.097875       9.289841      18.756177       0.103950       1.210151 0.89826676E+01  0.90155409E+02                                 1.824115                            1.712037      -1.032476       2.374832                    0.997646       3.565858       9.869836       0.498732       1.223636      -0.721855      -0.016840      -0.028595       0.020693       0.039109       0.012888      -0.003210       0.001019      -0.021044      -0.003034      -0.016836      -0.000319       0.017155              1.885317       1.607197       0.254271      -0.271433       1.780476      -0.457741       2.268279           0.000035
           34              H       5.080891       8.880236      16.456341       0.115998       1.172552 0.87647589E+01  0.86701574E+02                                 1.737366                            1.655931      -0.964273       2.415718                    0.998444       3.339988       8.930456       0.527768       1.173211      -0.735618      -0.015974      -0.035837      -0.010952       0.040736       0.015085       0.000005      -0.001475      -0.020843      -0.003494      -0.017781      -0.001220       0.019001              1.759828       1.574387       0.315609       0.134374       1.950119       0.289636       1.754978           0.000024
           35              H       6.995778      12.356027      15.791414       0.119713       1.141280 0.84011956E+01  0.83466127E+02                                 1.806230                            1.696334      -1.027416       2.397280                    0.997095       3.508986       9.872435       0.479981       1.284437      -0.708494       0.017324       0.029121      -0.024744       0.041958       0.014523      -0.004947      -0.003053      -0.018666       0.001991      -0.018056      -0.000334       0.018390              1.872583       1.670904       0.250174      -0.302786       1.742241      -0.426668       2.204606           0.000030
           36              H       7.038237      12.786698      18.079334       0.108006       1.250598 0.94852553E+01  0.95369542E+02                                 1.797737                            1.711648      -0.934840       2.425562                    0.998577       3.345318       8.916440       0.525938       1.158273      -0.740538       0.016929       0.037122       0.009658       0.041927       0.013836      -0.004038       0.000704      -0.023402       0.004527      -0.019618       0.002179       0.017439              1.817719       1.644463       0.325361       0.206412       1.940578       0.305420       1.868116           0.000026
           37              H       2.984847       2.141649      21.344387       0.102390       1.008344 0.72910241E+01  0.70930426E+02                                 1.740698                            1.638017      -1.190132       2.305678                    0.994713       3.814359      11.131651       0.456228       1.380002      -0.685933       0.035079      -0.017236      -0.006045       0.039549      -0.004466      -0.000393       0.008099       0.010718      -0.030157      -0.014780       0.002255       0.012524              1.807869       2.138724      -0.424001      -0.180703       1.766575       0.162689       1.518307           0.000054
           38              H       3.096655       4.304363      22.233339       0.118546       1.173618 0.83739331E+01  0.83728408E+02                                 1.868594                            1.711116      -1.330640       2.240965                    0.993755       3.814924      11.023770       0.467199       1.311176      -0.699797       0.034581       0.013111       0.008182       0.037877      -0.000554      -0.004198       0.001738       0.006767      -0.014986      -0.006796      -0.000661       0.007457              1.951699       2.420789       0.456201       0.185669       1.969067       0.159745       1.465242          -0.000101
           39              H      13.201825       4.449481      22.385867       0.119756       1.190824 0.87041845E+01  0.85368996E+02                                 1.711399                            1.616378      -0.977333       2.415051                    0.998322       3.240849       8.438299       0.554811       1.125613      -0.748361      -0.036934       0.017824       0.008446       0.041871      -0.002610      -0.001477       0.007274       0.021547      -0.041507      -0.017667      -0.000518       0.018185              1.738185       2.031850      -0.339479      -0.172595       1.801603       0.153650       1.381101           0.000442
           40              H      13.090017       2.286766      21.499298       0.102620       1.214981 0.88273779E+01  0.88005440E+02                                 1.810056                            1.681620      -1.059556       2.357645                    0.997773       3.543494       9.700787       0.511415       1.201310      -0.726883      -0.035581      -0.012033      -0.003132       0.037691      -0.003570      -0.002769       0.005395       0.017337      -0.034194      -0.014062      -0.001560       0.015622              1.879163       2.308162       0.547987       0.119583       1.873755       0.146565       1.455572           0.000259
           41              H      12.225275       0.664730      19.671345       0.103067       1.284479 0.95753543E+01  0.96620363E+02                                 1.834881                            1.721521      -0.960184       2.412603                    0.998067       3.408498       9.137220       0.522987       1.160650      -0.739261      -0.001922       0.026341      -0.031609       0.041191      -0.002404       0.004674      -0.017650       0.008329      -0.002434      -0.020078       0.002646       0.017432              1.888711       1.661484       0.140418      -0.152249       1.762828      -0.485527       2.241822           0.000066
           42              H      10.164613       0.046812      20.550765       0.119124       1.122341 0.80442329E+01  0.77874639E+02                                 1.683831                            1.581266      -0.986722       2.410906                    0.998198       3.280045       8.671994       0.542798       1.165618      -0.736918      -0.031994       0.015429      -0.015334       0.038688      -0.003145       0.003727      -0.013601       0.009400      -0.010835      -0.016868       0.003216       0.013652              1.731982       2.231079      -0.234750       0.289480       1.381878      -0.165971       1.582988           0.000019
           43              H      12.018643      20.929645      23.081776       0.113474       1.140288 0.83341351E+01  0.82972308E+02                                 1.817696                            1.696607      -1.262736       2.275107                    0.994838       3.706651      10.579607       0.475007       1.295190      -0.704137       0.000674      -0.031847       0.022109       0.038775      -0.002366      -0.000318      -0.009512       0.000644      -0.019181      -0.012486       0.003081       0.009405              1.889520       1.589757       0.083795      -0.108585       2.022430      -0.636552       2.056373           0.000005
           44              H      14.069398      21.620122      22.297687       0.100609       1.234457 0.93131030E+01  0.94401394E+02                                 1.854149                            1.747936      -1.048107       2.366050                    0.997175       3.621953      10.103301       0.491173       1.230234      -0.720263       0.029828      -0.019930       0.014973       0.038873      -0.004844       0.003036      -0.010191       0.002465      -0.017951      -0.013017       0.000359       0.012658              1.900314       2.478488      -0.249763       0.211989       1.608578      -0.212006       1.613876           0.000135
           45              H       2.943803      21.943125      19.340074       0.102241       1.185109 0.86218380E+01  0.85703505E+02                                 1.807820                            1.683668      -1.008683       2.389864                    0.998010       3.509704       9.686874       0.499762       1.232947      -0.720051      -0.005403      -0.003771      -0.037990       0.038557      -0.007679      -0.000168       0.007273       0.004287       0.038434      -0.015570       0.000184       0.015386              1.882067       1.590262      -0.078846       0.295277       1.420928      -0.042137       2.635013          -0.000006
           46              H       4.785095      20.763463      20.164678       0.120600       1.243209 0.94335081E+01  0.94899558E+02                                 1.802662                            1.716886      -1.016476       2.398699                    0.997869       3.340166       8.960446       0.519606       1.171767      -0.736996       0.019298      -0.024581      -0.026366       0.040888      -0.008440      -0.002387       0.013215       0.004570       0.031823      -0.017537      -0.001746       0.019282              1.815096       1.787533      -0.316570      -0.257315       1.765858       0.267069       1.891897           0.000348
           47              H       3.955736      22.055474       0.040515       0.115237       1.206314 0.92398541E+01  0.93861900E+02                                 1.852521                            1.762895      -1.262477       2.277539                    0.994833       3.654008      10.342648       0.478038       1.261302      -0.712829       0.008616      -0.000782       0.039771       0.040701      -0.008785       0.000250      -0.005024       0.001916       0.042797      -0.016396       0.000822       0.015574              1.884608       1.724957      -0.060097       0.211138       1.492609       0.025615       2.436258           0.000158
           48              H       2.069154      23.160237      23.091309       0.096748       1.083379 0.80907542E+01  0.80494036E+02                                 1.797595                            1.703667      -1.209893       2.288015                    0.994779       3.881176      11.319835       0.457635       1.345277      -0.692816      -0.021683       0.015277       0.024842       0.036341      -0.009617      -0.002289       0.000516       0.015539       0.021336      -0.015932       0.005529       0.010403              1.846238       1.956335      -0.308644      -0.369050       1.655977       0.271460       1.926402           0.000202
           49              H       1.978575       2.413159      18.756177       0.103950       1.210151 0.89826652E+01  0.90155366E+02                                 1.824114                            1.712036      -1.032477       2.374832                    0.997646       3.565857       9.869828       0.498733       1.223635      -0.721855       0.016840       0.028595       0.020693       0.039109       0.012888       0.003210      -0.001019      -0.021044      -0.003034      -0.016836      -0.000319       0.017155              1.885316       1.607196       0.254271       0.271433       1.780475       0.457741       2.268277           0.000034
           50              H       1.995559       2.822764      16.456341       0.115998       1.172551 0.87647477E+01  0.86701428E+02                                 1.737365                            1.655930      -0.964273       2.415718                    0.998444       3.339986       8.930446       0.527769       1.173210      -0.735618       0.015974       0.035837      -0.010952       0.040736       0.015085      -0.000005       0.001475      -0.020843      -0.003494      -0.017781      -0.001220       0.019001              1.759826       1.574386       0.315609      -0.134374       1.950117      -0.289635       1.754976           0.000024
           51              H       0.080672      22.752973      15.791414       0.119713       1.141280 0.84011959E+01  0.83466128E+02                                 1.806230                            1.696334      -1.027415       2.397280                    0.997095       3.508986       9.872434       0.479981       1.284437      -0.708494      -0.017324      -0.029121      -0.024744       0.041958       0.014523       0.004947       0.003053      -0.018666       0.001991      -0.018056      -0.000334       0.018390              1.872583       1.670903       0.250174       0.302786       1.742240       0.426668       2.204605           0.000029
           52              H       0.038213      22.322302      18.079334       0.108005       1.250602 0.94852989E+01  0.95370116E+02                                 1.797744                            1.711654      -0.934840       2.425562                    0.998577       3.345322       8.916465       0.525936       1.158276      -0.740537      -0.016929      -0.037122       0.009658       0.041927       0.013836       0.004038      -0.000704      -0.023402       0.004527      -0.019618       0.002179       0.017439              1.817726       1.644469       0.325363      -0.206414       1.940586      -0.305423       1.868124           0.000021
           53              H       2.984847       9.561351      14.404363       0.102390       1.008344 0.72910256E+01  0.70930438E+02                                 1.740698                            1.638017      -1.190131       2.305678                    0.994713       3.814359      11.131648       0.456229       1.380001      -0.685933       0.035079       0.017235       0.006045       0.039549       0.004466       0.000393       0.008099       0.010718      -0.030157      -0.014780       0.002255       0.012524              1.807869       2.138724       0.424000       0.180703       1.766575       0.162689       1.518307           0.000060
           54              H       3.096655       7.398637      13.515411       0.118545       1.173620 0.83739466E+01  0.83728571E+02                                 1.868595                            1.711117      -1.330642       2.240964                    0.993755       3.814927      11.023778       0.467199       1.311175      -0.699797       0.034581      -0.013111      -0.008182       0.037877       0.000554       0.004198       0.001738       0.006767      -0.014986      -0.006796      -0.000661       0.007457              1.951700       2.420791      -0.456202      -0.185670       1.969068       0.159745       1.465242          -0.000094
           55              H      13.201825       7.253519      13.362883       0.119755       1.190828 0.87042172E+01  0.85369402E+02                                 1.711403                            1.616382      -0.977336       2.415049                    0.998322       3.240854       8.438318       0.554810       1.125614      -0.748360      -0.036934      -0.017824      -0.008446       0.041871       0.002609       0.001477       0.007274       0.021547      -0.041507      -0.017667      -0.000518       0.018185              1.738189       2.031856       0.339480       0.172596       1.801607       0.153651       1.381104           0.000478
           56              H      13.090017       9.416234      14.249452       0.102621       1.214980 0.88273675E+01  0.88005301E+02                                 1.810054                            1.681618      -1.059556       2.357646                    0.997773       3.543492       9.700776       0.511415       1.201309      -0.726883      -0.035581       0.012033       0.003132       0.037691       0.003570       0.002769       0.005395       0.017337      -0.034194      -0.014062      -0.001560       0.015622              1.879161       2.308159      -0.547986      -0.119583       1.873753       0.146565       1.455571           0.000275
           57              H      12.225275      11.038270      16.077405       0.103068       1.284475 0.95753233E+01  0.96619958E+02                                 1.834877                            1.721518      -0.960183       2.412604                    0.998067       3.408494       9.137201       0.522988       1.160649      -0.739261      -0.001922      -0.026341       0.031609       0.041191       0.002404      -0.004674      -0.017650       0.008329      -0.002434      -0.020078       0.002647       0.017432              1.888707       1.661480      -0.140418       0.152248       1.762824      -0.485525       2.241816           0.000076
           58              H      10.164613      11.656188      15.197985       0.119125       1.122340 0.80442213E+01  0.77874491E+02                                 1.683829                            1.581264      -0.986722       2.410906                    0.998198       3.280043       8.671984       0.542799       1.165617      -0.736918      -0.031994      -0.015429       0.015334       0.038688       0.003145      -0.003727      -0.013601       0.009400      -0.010835      -0.016868       0.003216       0.013652              1.731979       2.231076       0.234749      -0.289479       1.381876      -0.165971       1.582986           0.000033
           59              H      12.018643      14.179355      12.666974       0.113475       1.140288 0.83341325E+01  0.82972273E+02                                 1.817695                            1.696606      -1.262737       2.275106                    0.994838       3.706650      10.579602       0.475007       1.295189      -0.704138       0.000674       0.031847      -0.022109       0.038775       0.002366       0.000318      -0.009512       0.000644      -0.019181      -0.012486       0.003081       0.009405              1.889519       1.589756      -0.083795       0.108585       2.022429      -0.636552       2.056372           0.000018
           60              H      14.069398      13.488878      13.451063       0.100609       1.234457 0.93131047E+01  0.94401408E+02                                 1.854148                            1.747935      -1.048108       2.366050                    0.997175       3.621953      10.103298       0.491173       1.230233      -0.720263       0.029828       0.019930      -0.014973       0.038873       0.004844      -0.003036      -0.010191       0.002465      -0.017951      -0.013017       0.000359       0.012658              1.900313       2.478487       0.249763      -0.211989       1.608577      -0.212006       1.613875           0.000153
           61              H       2.943803      13.165875      16.408676       0.102242       1.185107 0.86218202E+01  0.85703280E+02                                 1.807817                            1.683666      -1.008681       2.389865                    0.998010       3.509700       9.686859       0.499762       1.232947      -0.720051      -0.005403       0.003771       0.037990       0.038557       0.007679       0.000168       0.007273       0.004287       0.038434      -0.015570       0.000184       0.015386              1.882065       1.590260       0.078846      -0.295276       1.420926      -0.042137       2.635008           0.000001
           62              H       4.785095      14.345537      15.584072       0.120600       1.243212 0.94335381E+01  0.94899940E+02                                 1.802665                            1.716889      -1.016480       2.398697                    0.997869       3.340171       8.960465       0.519605       1.171767      -0.736996       0.019298       0.024581       0.026366       0.040888       0.008440       0.002387       0.013216       0.004570       0.031824      -0.017537      -0.001746       0.019282              1.815099       1.787536       0.316570       0.257316       1.765861       0.267070       1.891900           0.000361
           63              H       3.955736      13.053526      11.875735       0.115238       1.206313 0.92398511E+01  0.93861869E+02                                 1.852521                            1.762895      -1.262477       2.277540                    0.994833       3.654008      10.342650       0.478038       1.261303      -0.712829       0.008616       0.000783      -0.039771       0.040701       0.008785      -0.000250      -0.005024       0.001916       0.042797      -0.016396       0.000822       0.015574              1.884608       1.724957       0.060097      -0.211138       1.492609       0.025615       2.436257           0.000175
           64              H       2.069154      11.948763      12.657441       0.096748       1.083379 0.80907542E+01  0.80494036E+02                                 1.797595                            1.703667      -1.209893       2.288015                    0.994779       3.881176      11.319835       0.457635       1.345277      -0.692816      -0.021683      -0.015277      -0.024842       0.036341       0.009617       0.002289       0.000516       0.015539       0.021336      -0.015932       0.005529       0.010403              1.846238       1.956335       0.308644       0.369050       1.655977       0.271460       1.926402           0.000212
           65              H       1.978575       9.289841      16.992572       0.103951       1.210151 0.89826657E+01  0.90155375E+02                                 1.824114                            1.712036      -1.032476       2.374832                    0.997646       3.565856       9.869826       0.498733       1.223635      -0.721855       0.016840      -0.028595      -0.020693       0.039109      -0.012888      -0.003210      -0.001019      -0.021044      -0.003034      -0.016836      -0.000319       0.017155              1.885316       1.607196      -0.254271      -0.271433       1.780474       0.457741       2.268278           0.000039
           66              H       1.995559       8.880236      19.292409       0.115998       1.172551 0.87647445E+01  0.86701394E+02                                 1.737365                            1.655930      -0.964272       2.415719                    0.998444       3.339985       8.930445       0.527768       1.173211      -0.735618       0.015974      -0.035837       0.010952       0.040736      -0.015085       0.000005       0.001475      -0.020843      -0.003494      -0.017781      -0.001220       0.019001              1.759826       1.574386      -0.315609       0.134374       1.950117      -0.289636       1.754976           0.000017
           67              H       0.080672      12.356027      19.957335       0.119713       1.141278 0.84011767E+01  0.83465899E+02                                 1.806229                            1.696333      -1.027414       2.397281                    0.997095       3.508983       9.872427       0.479981       1.284438      -0.708494      -0.017324       0.029121       0.024745       0.041958      -0.014523      -0.004947       0.003053      -0.018666       0.001991      -0.018056      -0.000334       0.018390              1.872582       1.670903      -0.250174      -0.302786       1.742240       0.426667       2.204603           0.000024
           68              H       0.038213      12.786698      17.669415       0.108006       1.250600 0.94852748E+01  0.95369793E+02                                 1.797740                            1.711650      -0.934840       2.425562                    0.998577       3.345320       8.916450       0.525937       1.158274      -0.740537      -0.016928       0.037122      -0.009658       0.041927      -0.013836      -0.004038      -0.000704      -0.023402       0.004527      -0.019618       0.002179       0.017439              1.817722       1.644465      -0.325361       0.206413       1.940580      -0.305422       1.868120           0.000029
           69              H       4.091603       2.141649      14.404363       0.102390       1.008344 0.72910233E+01  0.70930418E+02                                 1.740698                            1.638018      -1.190132       2.305678                    0.994713       3.814359      11.131652       0.456228       1.380003      -0.685933      -0.035079      -0.017235       0.006045       0.039549       0.004465      -0.000393      -0.008099       0.010718      -0.030157      -0.014780       0.002255       0.012524              1.807869       2.138724       0.424001      -0.180704       1.766575      -0.162689       1.518308           0.000060
           70              H       3.979795       4.304363      13.515411       0.118545       1.173621 0.83739565E+01  0.83728690E+02                                 1.868596                            1.711118      -1.330645       2.240962                    0.993755       3.814929      11.023783       0.467199       1.311174      -0.699797      -0.034581       0.013111      -0.008181       0.037877       0.000554      -0.004198      -0.001738       0.006767      -0.014986      -0.006796      -0.000661       0.007457              1.951701       2.420792      -0.456202       0.185670       1.969069      -0.159745       1.465243          -0.000095
           71              H       8.027525       4.449481      13.362883       0.119756       1.190829 0.87042312E+01  0.85369587E+02                                 1.711405                            1.616384      -0.977338       2.415048                    0.998322       3.240856       8.438330       0.554809       1.125615      -0.748360       0.036934       0.017824      -0.008446       0.041871       0.002610      -0.001477      -0.007274       0.021547      -0.041507      -0.017667      -0.000518       0.018185              1.738191       2.031858       0.339481      -0.172596       1.801610      -0.153651       1.381106           0.000478
           72              H       8.139333       2.286766      14.249452       0.102621       1.214981 0.88273796E+01  0.88005474E+02                                 1.810057                            1.681621      -1.059555       2.357646                    0.997773       3.543495       9.700795       0.511414       1.201311      -0.726883       0.035581      -0.012033       0.003132       0.037691       0.003570      -0.002769      -0.005396       0.017337      -0.034194      -0.014062      -0.001560       0.015622              1.879164       2.308163      -0.547987       0.119583       1.873757      -0.146565       1.455573           0.000275
           73              H       9.004075       0.664730      16.077405       0.103068       1.284478 0.95753497E+01  0.96620316E+02                                 1.834882                            1.721522      -0.960183       2.412604                    0.998067       3.408497       9.137221       0.522987       1.160651      -0.739261       0.001922       0.026341       0.031609       0.041191       0.002404       0.004674       0.017650       0.008329      -0.002434      -0.020078       0.002647       0.017432              1.888712       1.661484      -0.140418      -0.152249       1.762829       0.485527       2.241822           0.000073
           74              H      11.064737       0.046812      15.197985       0.119125       1.122341 0.80442311E+01  0.77874613E+02                                 1.683830                            1.581265      -0.986723       2.410906                    0.998198       3.280045       8.671992       0.542799       1.165617      -0.736918       0.031994       0.015429       0.015334       0.038688       0.003145       0.003727       0.013601       0.009400      -0.010835      -0.016868       0.003216       0.013652              1.731981       2.231078       0.234749       0.289480       1.381877       0.165971       1.582988           0.000031
           75              H       9.210707      20.929645      12.666974       0.113475       1.140288 0.83341331E+01  0.82972278E+02                                 1.817695                            1.696606      -1.262737       2.275106                    0.994838       3.706650      10.579601       0.475008       1.295189      -0.704138      -0.000674      -0.031847      -0.022109       0.038775       0.002366      -0.000318       0.009512       0.000644      -0.019181      -0.012486       0.003081       0.009405              1.889519       1.589756      -0.083795      -0.108585       2.022429       0.636552       2.056372           0.000018
           76              H       7.159952      21.620122      13.451063       0.100609       1.234458 0.93131058E+01  0.94401426E+02                                 1.854149                            1.747936      -1.048108       2.366049                    0.997175       3.621953      10.103300       0.491173       1.230234      -0.720263      -0.029828      -0.019930      -0.014973       0.038873       0.004844       0.003036       0.010191       0.002465      -0.017951      -0.013017       0.000359       0.012658              1.900314       2.478488       0.249763       0.211989       1.608578       0.212006       1.613876           0.000152
           77              H       4.132647      21.943125      16.408676       0.102242       1.185107 0.86218193E+01  0.85703266E+02                                 1.807817                            1.683666      -1.008680       2.389865                    0.998010       3.509700       9.686858       0.499762       1.232946      -0.720051       0.005403      -0.003771       0.037990       0.038557       0.007679      -0.000168      -0.007273       0.004287       0.038434      -0.015570       0.000184       0.015386              1.882064       1.590260       0.078846       0.295276       1.420926       0.042137       2.635008          -0.000001
           78              H       2.291355      20.763463      15.584072       0.120599       1.243217 0.94335829E+01  0.94900515E+02                                 1.802670                            1.716894      -1.016487       2.398694                    0.997869       3.340178       8.960493       0.519604       1.171768      -0.736996      -0.019298      -0.024581       0.026366       0.040888       0.008440      -0.002387      -0.013216       0.004570       0.031824      -0.017537      -0.001746       0.019283              1.815104       1.787541       0.316572      -0.257317       1.765866      -0.267071       1.891906           0.000360
           79              H       3.120714      22.055474      11.875735       0.115238       1.206313 0.92398514E+01  0.93861870E+02                                 1.852521                            1.762895      -1.262477       2.277539                    0.994832       3.654008      10.342649       0.478038       1.261302      -0.712829      -0.008616      -0.000783      -0.039771       0.040701       0.008785       0.000250       0.005024       0.001916       0.042797      -0.016396       0.000822       0.015574              1.884608       1.724957       0.060097       0.211138       1.492609      -0.025615       2.436257           0.000174
           80              H       5.007296      23.160237      12.657441       0.096748       1.083380 0.80907576E+01  0.80494077E+02                                 1.797596                            1.703668      -1.209893       2.288015                    0.994779       3.881177      11.319838       0.457635       1.345277      -0.692816       0.021683       0.015277      -0.024842       0.036341       0.009617      -0.002289      -0.000516       0.015539       0.021336      -0.015932       0.005529       0.010403              1.846238       1.956336       0.308644      -0.369050       1.655977      -0.271460       1.926403           0.000212
           81              H       5.097875       2.413159      16.992572       0.103951       1.210151 0.89826702E+01  0.90155436E+02                                 1.824115                            1.712037      -1.032475       2.374833                    0.997646       3.565858       9.869834       0.498733       1.223635      -0.721855      -0.016840       0.028595      -0.020693       0.039109      -0.012888       0.003210       0.001019      -0.021044      -0.003034      -0.016836      -0.000319       0.017155              1.885317       1.607196      -0.254271       0.271433       1.780475      -0.457741       2.268279           0.000038
           82              H       5.080891       2.822764      19.292409       0.115998       1.172552 0.87647580E+01  0.86701574E+02                                 1.737367                            1.655932      -0.964272       2.415719                    0.998444       3.339988       8.930460       0.527767       1.173212      -0.735618      -0.015973       0.035837       0.010952       0.040736      -0.015085      -0.000005      -0.001475      -0.020843      -0.003494      -0.017781      -0.001220       0.019001              1.759829       1.574388      -0.315609      -0.134374       1.950120       0.289636       1.754979           0.000015
           83              H       6.995778      22.752973      19.957335       0.119713       1.141279 0.84011883E+01  0.83466038E+02                                 1.806230                            1.696333      -1.027416       2.397280                    0.997095       3.508985       9.872432       0.479981       1.284437      -0.708494       0.017324      -0.029121       0.024745       0.041958      -0.014523       0.004947      -0.003053      -0.018666       0.001991      -0.018056      -0.000334       0.018390              1.872583       1.670903      -0.250174       0.302786       1.742240      -0.426668       2.204604           0.000022
           84              H       7.038237      22.322302      17.669415       0.108006       1.250598 0.94852588E+01  0.95369587E+02                                 1.797738                            1.711648      -0.934840       2.425562                    0.998577       3.345318       8.916441       0.525938       1.158273      -0.740538       0.016929      -0.037122      -0.009658       0.041927      -0.013836       0.004038       0.000704      -0.023402       0.004527      -0.019618       0.002179       0.017439              1.817720       1.644463      -0.325361      -0.206413       1.940578       0.305421       1.868118           0.000025
           85              H      10.061297      13.844649       2.488113       0.102390       1.008344 0.72910224E+01  0.70930400E+02                                 1.740697                            1.638017      -1.190131       2.305679                    0.994713       3.814358      11.131645       0.456229       1.380002      -0.685933       0.035079      -0.017235       0.006045       0.039549      -0.004466       0.000393      -0.008099       0.010718      -0.030157      -0.014780       0.002255       0.012524              1.807868       2.138723      -0.424001       0.180703       1.766575      -0.162689       1.518307           0.000055
           86              H      10.173105      16.007363       1.599161       0.118545       1.173621 0.83739609E+01  0.83728747E+02                                 1.868597                            1.711119      -1.330646       2.240962                    0.993755       3.814930      11.023788       0.467199       1.311175      -0.699797       0.034581       0.013111      -0.008181       0.037877      -0.000554       0.004198      -0.001738       0.006767      -0.014986      -0.006796      -0.000661       0.007457              1.951702       2.420793       0.456202      -0.185670       1.969070      -0.159746       1.465244          -0.000101
           87              H       6.125375      16.152481       1.446633       0.119755       1.190825 0.87041929E+01  0.85369079E+02                                 1.711398                            1.616378      -0.977339       2.415047                    0.998322       3.240851       8.438298       0.554812       1.125611      -0.748361      -0.036934       0.017824      -0.008446       0.041871      -0.002610       0.001477      -0.007274       0.021547      -0.041507      -0.017667      -0.000518       0.018185              1.738184       2.031849      -0.339479       0.172595       1.801602      -0.153650       1.381101           0.000442
           88              H       6.013567      13.989766       2.333202       0.102620       1.214981 0.88273701E+01  0.88005325E+02                                 1.810054                            1.681618      -1.059555       2.357646                    0.997773       3.543492       9.700773       0.511416       1.201309      -0.726884      -0.035581      -0.012033       0.003132       0.037691      -0.003570       0.002769      -0.005395       0.017337      -0.034194      -0.014062      -0.001560       0.015622              1.879161       2.308159       0.547986      -0.119583       1.873753      -0.146565       1.455570           0.000260
           89              H       5.148825      12.367730       4.161155       0.103068       1.284478 0.95753464E+01  0.96620256E+02                                 1.834880                            1.721520      -0.960184       2.412603                    0.998067       3.408497       9.137214       0.522988       1.160649      -0.739261      -0.001922       0.026341       0.031609       0.041191      -0.002404      -0.004674       0.017650       0.008328      -0.002434      -0.020078       0.002646       0.017432              1.888710       1.661482       0.140418       0.152249       1.762827       0.485526       2.241820           0.000068
           90              H       3.088163      11.749812       3.281735       0.119124       1.122341 0.80442322E+01  0.77874623E+02                                 1.683830                            1.581265      -0.986722       2.410906                    0.998198       3.280045       8.671991       0.542799       1.165617      -0.736918      -0.031994       0.015429       0.015334       0.038688      -0.003145      -0.003727       0.013601       0.009400      -0.010835      -0.016868       0.003216       0.013652              1.731981       2.231078      -0.234750      -0.289480       1.381877       0.165971       1.582988           0.000020
           91              H       4.942193       9.226645       0.750724       0.113474       1.140288 0.83341300E+01  0.82972225E+02                                 1.817693                            1.696605      -1.262736       2.275107                    0.994838       3.706648      10.579588       0.475008       1.295187      -0.704138       0.000674      -0.031847      -0.022109       0.038775      -0.002366       0.000318       0.009512       0.000644      -0.019180      -0.012486       0.003081       0.009405              1.889517       1.589755       0.083795       0.108584       2.022427       0.636551       2.056370           0.000006
           92              H       6.992948       9.917122       1.534813       0.100609       1.234458 0.93131053E+01  0.94401399E+02                                 1.854147                            1.747934      -1.048108       2.366049                    0.997175       3.621952      10.103289       0.491174       1.230232      -0.720263       0.029828      -0.019930      -0.014973       0.038873      -0.004844      -0.003036       0.010191       0.002465      -0.017951      -0.013017       0.000359       0.012658              1.900312       2.478486      -0.249763      -0.211989       1.608576       0.212006       1.613875           0.000136
           93              H      10.020253      10.240125       4.492426       0.102241       1.185108 0.86218282E+01  0.85703358E+02                                 1.807816                            1.683666      -1.008683       2.389864                    0.998010       3.509701       9.686854       0.499763       1.232945      -0.720052      -0.005403      -0.003771       0.037990       0.038557      -0.007679       0.000168      -0.007273       0.004287       0.038434      -0.015570       0.000184       0.015386              1.882064       1.590259      -0.078846      -0.295276       1.420926       0.042137       2.635008          -0.000006
           94              H      11.861545       9.060463       3.667822       0.120599       1.243212 0.94335344E+01  0.94899882E+02                                 1.802664                            1.716889      -1.016480       2.398697                    0.997869       3.340170       8.960458       0.519606       1.171766      -0.736996       0.019298      -0.024581       0.026366       0.040888      -0.008440       0.002387      -0.013216       0.004570       0.031823      -0.017537      -0.001746       0.019282              1.815098       1.787535      -0.316570       0.257316       1.765860      -0.267070       1.891899           0.000346
           95              H      11.032186      10.352474      23.791985       0.115237       1.206313 0.92398435E+01  0.93861771E+02                                 1.852521                            1.762895      -1.262477       2.277540                    0.994833       3.654006      10.342643       0.478038       1.261303      -0.712829       0.008616      -0.000782      -0.039771       0.040701      -0.008785      -0.000250       0.005024       0.001916       0.042797      -0.016396       0.000822       0.015574              1.884607       1.724956      -0.060097      -0.211138       1.492609      -0.025615       2.436257           0.000160
           96              H       9.145604      11.457237       0.741191       0.096748       1.083378 0.80907462E+01  0.80493939E+02                                 1.797595                            1.703667      -1.209893       2.288016                    0.994779       3.881174      11.319829       0.457635       1.345278      -0.692816      -0.021683       0.015277      -0.024842       0.036341      -0.009617       0.002289      -0.000516       0.015539       0.021336      -0.015932       0.005529       0.010403              1.846237       1.956335      -0.308644       0.369050       1.655976      -0.271460       1.926402           0.000204
           97              H       9.055025      14.116159       5.076322       0.103950       1.210152 0.89826739E+01  0.90155481E+02                                 1.824116                            1.712037      -1.032476       2.374832                    0.997646       3.565858       9.869834       0.498732       1.223635      -0.721855       0.016840       0.028595      -0.020693       0.039109       0.012888      -0.003210       0.001019      -0.021044      -0.003034      -0.016836      -0.000319       0.017155              1.885317       1.607197       0.254271      -0.271433       1.780475      -0.457741       2.268279           0.000034
           98              H       9.072009      14.525764       7.376159       0.115997       1.172552 0.87647612E+01  0.86701607E+02                                 1.737367                            1.655932      -0.964273       2.415718                    0.998444       3.339988       8.930458       0.527768       1.173212      -0.735618       0.015974       0.035837       0.010952       0.040736       0.015085       0.000005      -0.001475      -0.020843      -0.003494      -0.017781      -0.001220       0.019001              1.759829       1.574388       0.315609       0.134374       1.950120       0.289636       1.754979           0.000024
           99              H       7.157122      11.049973       8.041085       0.119713       1.141279 0.84011899E+01  0.83466056E+02                                 1.806229                            1.696333      -1.027415       2.397280                    0.997095       3.508985       9.872431       0.479981       1.284437      -0.708494      -0.017324      -0.029121       0.024744       0.041958       0.014523      -0.004947      -0.003053      -0.018666       0.001991      -0.018056      -0.000334       0.018390              1.872583       1.670903       0.250174      -0.302786       1.742240      -0.426668       2.204604           0.000029
          100              H       7.114663      10.619302       5.753165       0.108007       1.250593 0.94852136E+01  0.95368988E+02                                 1.797730                            1.711641      -0.934838       2.425563                    0.998577       3.345314       8.916414       0.525940       1.158270      -0.740538      -0.016928      -0.037122      -0.009658       0.041927       0.013836      -0.004038       0.000704      -0.023403       0.004527      -0.019618       0.002179       0.017439              1.817712       1.644457       0.325358       0.206411       1.940569       0.305419       1.868109           0.000020
          101              H      11.168053      21.264351       2.488113       0.102390       1.008344 0.72910251E+01  0.70930436E+02                                 1.740698                            1.638017      -1.190131       2.305678                    0.994713       3.814359      11.131650       0.456228       1.380002      -0.685933      -0.035079       0.017236       0.006045       0.039549      -0.004466      -0.000393       0.008099       0.010718      -0.030157      -0.014780       0.002255       0.012524              1.807869       2.138724      -0.424001      -0.180703       1.766575       0.162689       1.518308           0.000053
          102              H      11.056245      19.101637       1.599161       0.118545       1.173620 0.83739536E+01  0.83728659E+02                                 1.868596                            1.711118      -1.330643       2.240963                    0.993755       3.814928      11.023783       0.467199       1.311175      -0.699797      -0.034581      -0.013111      -0.008182       0.037877      -0.000554      -0.004198       0.001738       0.006767      -0.014986      -0.006796      -0.000661       0.007457              1.951702       2.420792       0.456202       0.185670       1.969069       0.159746       1.465243          -0.000102
          103              H       0.951075      18.956519       1.446633       0.119756       1.190825 0.87041879E+01  0.85369042E+02                                 1.711400                            1.616379      -0.977333       2.415050                    0.998322       3.240850       8.438304       0.554810       1.125614      -0.748361       0.036934      -0.017824      -0.008446       0.041871      -0.002610      -0.001477       0.007274       0.021547      -0.041507      -0.017667      -0.000518       0.018185              1.738185       2.031851      -0.339479      -0.172595       1.801603       0.153650       1.381102           0.000441
          104              H       1.062883      21.119234       2.333202       0.102621       1.214981 0.88273748E+01  0.88005396E+02                                 1.810055                            1.681619      -1.059555       2.357646                    0.997773       3.543494       9.700784       0.511415       1.201309      -0.726883       0.035581       0.012033       0.003132       0.037691      -0.003570      -0.002769       0.005396       0.017337      -0.034194      -0.014062      -0.001560       0.015622              1.879162       2.308160       0.547986       0.119583       1.873754       0.146565       1.455571           0.000258
          105              H       1.927625      22.741270       4.161155       0.103068       1.284477 0.95753382E+01  0.96620154E+02                                 1.834879                            1.721519      -0.960184       2.412604                    0.998067       3.408496       9.137211       0.522988       1.160649      -0.739261       0.001922      -0.026341       0.031609       0.041191      -0.002404       0.004674      -0.017650       0.008329      -0.002434      -0.020078       0.002647       0.017432              1.888709       1.661482       0.140418      -0.152249       1.762826      -0.485526       2.241819           0.000064
          106              H       3.988287      23.359188       3.281735       0.119125       1.122340 0.80442225E+01  0.77874505E+02                                 1.683829                            1.581264      -0.986722       2.410906                    0.998198       3.280043       8.671984       0.542799       1.165617      -0.736918       0.031994      -0.015429       0.015334       0.038688      -0.003145       0.003727      -0.013601       0.009400      -0.010835      -0.016868       0.003216       0.013652              1.731980       2.231076      -0.234749       0.289479       1.381876      -0.165971       1.582987           0.000017
          107              H       2.134257       2.476355       0.750724       0.113474       1.140288 0.83341317E+01  0.82972239E+02                                 1.817693                            1.696605      -1.262738       2.275106                    0.994838       3.706648      10.579585       0.475008       1.295186      -0.704138      -0.000674       0.031847      -0.022109       0.038775      -0.002366      -0.000318      -0.009512       0.000644      -0.019181      -0.012486       0.003081       0.009405              1.889517       1.589754       0.083795      -0.108584       2.022427      -0.636551       2.056370           0.000004
          108              H       0.083502       1.785878       1.534813       0.100610       1.234457 0.93130956E+01  0.94401274E+02                                 1.854146                            1.747933      -1.048108       2.366050                    0.997175       3.621950      10.103281       0.491174       1.230231      -0.720263      -0.029828       0.019930      -0.014973       0.038873      -0.004844       0.003036      -0.010191       0.002465      -0.017951      -0.013017       0.000359       0.012658              1.900311       2.478483      -0.249763       0.211988       1.608575      -0.212006       1.613873           0.000134
          109              H      11.209097       1.462875       4.492426       0.102241       1.185109 0.86218417E+01  0.85703530E+02                                 1.807818                            1.683667      -1.008684       2.389863                    0.998010       3.509704       9.686866       0.499763       1.232945      -0.720052       0.005403       0.003771       0.037990       0.038557      -0.007679      -0.000168       0.007273       0.004287       0.038434      -0.015570       0.000184       0.015386              1.882066       1.590260      -0.078846       0.295276       1.420927      -0.042137       2.635010          -0.000007
          110              H       9.367805       2.642537       3.667822       0.120600       1.243207 0.94334830E+01  0.94899214E+02                                 1.802657                            1.716882      -1.016475       2.398700                    0.997869       3.340163       8.960425       0.519607       1.171764      -0.736997      -0.019298       0.024581       0.026366       0.040888      -0.008440      -0.002387       0.013215       0.004570       0.031823      -0.017537      -0.001746       0.019282              1.815091       1.787528      -0.316568      -0.257314       1.765853       0.267068       1.891891           0.000343
          111              H      10.197164       1.350526      23.791985       0.115237       1.206313 0.92398493E+01  0.93861844E+02                                 1.852521                            1.762895      -1.262476       2.277540                    0.994833       3.654007      10.342646       0.478038       1.261303      -0.712829      -0.008616       0.000782      -0.039771       0.040701      -0.008785       0.000250      -0.005024       0.001916       0.042797      -0.016396       0.000822       0.015574              1.884608       1.724957      -0.060097       0.211138       1.492609       0.025615       2.436258           0.000158
          112              H      12.083746       0.245763       0.741191       0.096748       1.083379 0.80907542E+01  0.80494036E+02                                 1.797595                            1.703667      -1.209893       2.288016                    0.994779       3.881176      11.319835       0.457635       1.345277      -0.692816       0.021683      -0.015277      -0.024842       0.036341      -0.009617      -0.002289       0.000516       0.015539       0.021336      -0.015932       0.005529       0.010403              1.846238       1.956335      -0.308644      -0.369050       1.655977       0.271460       1.926402           0.000202
          113              H      12.174325      20.992841       5.076322       0.103950       1.210152 0.89826803E+01  0.90155579E+02                                 1.824118                            1.712039      -1.032476       2.374832                    0.997646       3.565860       9.869848       0.498732       1.223637      -0.721855      -0.016840      -0.028595      -0.020693       0.039109       0.012888       0.003210      -0.001019      -0.021044      -0.003034      -0.016836      -0.000319       0.017155              1.885320       1.607199       0.254272       0.271433       1.780478       0.457742       2.268283           0.000032
          114              H      12.157341      20.583236       7.376159       0.115997       1.172554 0.87647752E+01  0.86701789E+02                                 1.737369                            1.655934      -0.964274       2.415718                    0.998444       3.339991       8.930471       0.527767       1.173212      -0.735618      -0.015974      -0.035837       0.010952       0.040736       0.015085      -0.000005       0.001475      -0.020843      -0.003494      -0.017781      -0.001220       0.019001              1.759831       1.574390       0.315610      -0.134374       1.950123      -0.289637       1.754981           0.000022
          115              H      14.072228       0.653027       8.041085       0.119713       1.141279 0.84011854E+01  0.83466005E+02                                 1.806229                            1.696333      -1.027413       2.397281                    0.997095       3.508986       9.872436       0.479981       1.284437      -0.708494       0.017324       0.029121       0.024744       0.041958       0.014523       0.004947       0.003053      -0.018666       0.001991      -0.018056      -0.000334       0.018390              1.872582       1.670903       0.250174       0.302786       1.742240       0.426667       2.204604           0.000028
          116              H      14.114687       1.083698       5.753165       0.108006       1.250603 0.94853053E+01  0.95370188E+02                                 1.797744                            1.711653      -0.934842       2.425561                    0.998577       3.345324       8.916468       0.525936       1.158275      -0.740537       0.016928       0.037122      -0.009658       0.041927       0.013836       0.004038      -0.000704      -0.023402       0.004527      -0.019618       0.002179       0.017439              1.817726       1.644469       0.325362      -0.206414       1.940585      -0.305423       1.868124           0.000019
          117              H      11.168053      13.844649       9.428137       0.102391       1.008344 0.72910288E+01  0.70930482E+02                                 1.740698                            1.638018      -1.190132       2.305678                    0.994713       3.814360      11.131654       0.456229       1.380002      -0.685933      -0.035079      -0.017235      -0.006045       0.039549       0.004465       0.000393       0.008099       0.010719      -0.030157      -0.014780       0.002255       0.012524              1.807869       2.138724       0.424001       0.180703       1.766575       0.162689       1.518308           0.000060
          118              H      11.056245      16.007363      10.317089       0.118546       1.173620 0.83739521E+01  0.83728638E+02                                 1.868596                            1.711118      -1.330644       2.240963                    0.993755       3.814928      11.023781       0.467199       1.311174      -0.699797      -0.034581       0.013111       0.008181       0.037877       0.000554       0.004198       0.001738       0.006767      -0.014986      -0.006796      -0.000661       0.007457              1.951701       2.420791      -0.456202      -0.185670       1.969068       0.159746       1.465243          -0.000094
          119              H       0.951075      16.152481      10.469617       0.119755       1.190830 0.87042373E+01  0.85369658E+02                                 1.711406                            1.616384      -0.977339       2.415048                    0.998322       3.240857       8.438332       0.554809       1.125615      -0.748360       0.036934       0.017824       0.008446       0.041871       0.002610       0.001477       0.007274       0.021547      -0.041507      -0.017667      -0.000518       0.018185              1.738192       2.031859       0.339481       0.172596       1.801610       0.153651       1.381106           0.000480
          120              H       1.062883      13.989766       9.583048       0.102621       1.214980 0.88273712E+01  0.88005363E+02                                 1.810056                            1.681620      -1.059555       2.357646                    0.997773       3.543493       9.700786       0.511414       1.201311      -0.726883       0.035581      -0.012033      -0.003132       0.037691       0.003570       0.002769       0.005396       0.017337      -0.034194      -0.014062      -0.001560       0.015622              1.879163       2.308161      -0.547986      -0.119583       1.873755       0.146565       1.455572           0.000275
          121              H       1.927625      12.367730       7.755096       0.103068       1.284476 0.95753334E+01  0.96620101E+02                                 1.834879                            1.721519      -0.960183       2.412604                    0.998067       3.408496       9.137213       0.522987       1.160650      -0.739261       0.001922       0.026341      -0.031609       0.041191       0.002404      -0.004674      -0.017650       0.008329      -0.002434      -0.020078       0.002647       0.017432              1.888709       1.661482      -0.140418       0.152249       1.762827      -0.485526       2.241818           0.000075
          122              H       3.988287      11.749812       8.634515       0.119124       1.122342 0.80442364E+01  0.77874677E+02                                 1.683831                            1.581265      -0.986723       2.410906                    0.998198       3.280046       8.671995       0.542799       1.165617      -0.736918       0.031994       0.015429      -0.015334       0.038688       0.003145      -0.003727      -0.013601       0.009400      -0.010835      -0.016868       0.003216       0.013652              1.731982       2.231079       0.234750      -0.289480       1.381878      -0.165971       1.582988           0.000032
          123              H       2.134257       9.226645      11.165526       0.113474       1.140288 0.83341314E+01  0.82972272E+02                                 1.817696                            1.696608      -1.262736       2.275107                    0.994838       3.706651      10.579611       0.475007       1.295191      -0.704137      -0.000674      -0.031847       0.022109       0.038775       0.002366       0.000318      -0.009512       0.000644      -0.019181      -0.012486       0.003081       0.009405              1.889520       1.589757      -0.083796       0.108585       2.022430      -0.636552       2.056373           0.000017
          124              H       0.083502       9.917122      10.381437       0.100609       1.234458 0.93131156E+01  0.94401561E+02                                 1.854151                            1.747937      -1.048109       2.366049                    0.997175       3.621956      10.103314       0.491172       1.230234      -0.720263      -0.029828      -0.019930       0.014973       0.038873       0.004844      -0.003036      -0.010191       0.002465      -0.017951      -0.013017       0.000359       0.012658              1.900316       2.478491       0.249763      -0.211989       1.608579      -0.212007       1.613877           0.000152
          125              H      11.209097      10.240125       7.423824       0.102241       1.185107 0.86218191E+01  0.85703288E+02                                 1.807819                            1.683668      -1.008680       2.389866                    0.998010       3.509701       9.686871       0.499761       1.232950      -0.720051       0.005403      -0.003771      -0.037990       0.038557       0.007679       0.000168       0.007273       0.004287       0.038434      -0.015570       0.000184       0.015386              1.882067       1.590262       0.078846      -0.295277       1.420928      -0.042137       2.635012          -0.000002
          126              H       9.367805       9.060463       8.248428       0.120599       1.243220 0.94336142E+01  0.94900908E+02                                 1.802673                            1.716897      -1.016491       2.398691                    0.997869       3.340183       8.960510       0.519604       1.171768      -0.736996      -0.019298      -0.024581      -0.026367       0.040888       0.008440       0.002387       0.013216       0.004570       0.031825      -0.017537      -0.001746       0.019283              1.815107       1.787544       0.316573       0.257318       1.765869       0.267072       1.891909           0.000356
          127              H      10.197164      10.352474      11.956765       0.115238       1.206313 0.92398526E+01  0.93861887E+02                                 1.852521                            1.762895      -1.262479       2.277538                    0.994832       3.654008      10.342650       0.478038       1.261303      -0.712829      -0.008616      -0.000783       0.039771       0.040701       0.008785      -0.000250      -0.005024       0.001916       0.042797      -0.016396       0.000822       0.015574              1.884608       1.724957       0.060097      -0.211138       1.492609       0.025615       2.436257           0.000175
          128              H      12.083746      11.457237      11.175059       0.096748       1.083379 0.80907560E+01  0.80494061E+02                                 1.797596                            1.703668      -1.209894       2.288015                    0.994779       3.881177      11.319840       0.457635       1.345278      -0.692816       0.021683       0.015277       0.024842       0.036341       0.009617       0.002289       0.000516       0.015539       0.021336      -0.015932       0.005529       0.010403              1.846239       1.956336       0.308644       0.369050       1.655977       0.271460       1.926403           0.000212
          129              H      12.174325      14.116159       6.839927       0.103950       1.210152 0.89826745E+01  0.90155504E+02                                 1.824117                            1.712038      -1.032476       2.374832                    0.997646       3.565860       9.869846       0.498732       1.223637      -0.721855      -0.016840       0.028595       0.020693       0.039109      -0.012888      -0.003210      -0.001019      -0.021044      -0.003034      -0.016836      -0.000319       0.017155              1.885318       1.607198      -0.254272      -0.271433       1.780477       0.457742       2.268280           0.000038
          130              H      12.157341      14.525764       4.540091       0.115997       1.172553 0.87647723E+01  0.86701768E+02                                 1.737371                            1.655935      -0.964272       2.415719                    0.998444       3.339990       8.930474       0.527766       1.173214      -0.735617      -0.015974       0.035837      -0.010952       0.040736      -0.015085       0.000005       0.001475      -0.020843      -0.003494      -0.017781      -0.001220       0.019001              1.759832       1.574391      -0.315610       0.134374       1.950124      -0.289637       1.754982           0.000016
          131              H      14.072228      11.049973       3.875164       0.119713       1.141280 0.84011933E+01  0.83466095E+02                                 1.806230                            1.696333      -1.027415       2.397280                    0.997095       3.508985       9.872430       0.479981       1.284436      -0.708494       0.017324      -0.029121      -0.024745       0.041958      -0.014523      -0.004947       0.003053      -0.018666       0.001991      -0.018056      -0.000334       0.018390              1.872583       1.670903      -0.250174      -0.302786       1.742240       0.426668       2.204605           0.000022
          132              H      14.114687      10.619302       6.163084       0.108006       1.250603 0.94853054E+01  0.95370202E+02                                 1.797745                            1.711654      -0.934840       2.425562                    0.998577       3.345323       8.916470       0.525936       1.158276      -0.740537       0.016928      -0.037122       0.009658       0.041927      -0.013836      -0.004038      -0.000704      -0.023402       0.004527      -0.019618       0.002179       0.017439              1.817727       1.644470      -0.325363       0.206414       1.940587      -0.305423       1.868125           0.000024
          133              H      10.061297      21.264351       9.428137       0.102390       1.008345 0.72910308E+01  0.70930506E+02                                 1.740698                            1.638018      -1.190133       2.305678                    0.994713       3.814361      11.131657       0.456228       1.380002      -0.685933       0.035079       0.017235      -0.006045       0.039549       0.004465      -0.000393      -0.008099       0.010719      -0.030157      -0.014780       0.002255       0.012524              1.807870       2.138725       0.424001      -0.180704       1.766576      -0.162689       1.518308           0.000060
          134              H      10.173105      19.101637      10.317089       0.118545       1.173620 0.83739518E+01  0.83728632E+02                                 1.868596                            1.711118      -1.330643       2.240963                    0.993755       3.814928      11.023780       0.467199       1.311175      -0.699797       0.034581      -0.013111       0.008181       0.037877       0.000554      -0.004198      -0.001738       0.006767      -0.014986      -0.006796      -0.000661       0.007457              1.951701       2.420791      -0.456202       0.185670       1.969068      -0.159746       1.465243          -0.000094
          135              H       6.125375      18.956519      10.469617       0.119755       1.190831 0.87042443E+01  0.85369748E+02                                 1.711407                            1.616385      -0.977339       2.415048                    0.998322       3.240858       8.438337       0.554809       1.125615      -0.748360      -0.036934      -0.017824       0.008446       0.041871       0.002609      -0.001477      -0.007274       0.021547      -0.041507      -0.017667      -0.000518       0.018185              1.738193       2.031861       0.339482      -0.172597       1.801611      -0.153651       1.381107           0.000480
          136              H       6.013567      21.119234       9.583048       0.102620       1.214981 0.88273711E+01  0.88005355E+02                                 1.810055                            1.681619      -1.059555       2.357646                    0.997773       3.543493       9.700783       0.511415       1.201310      -0.726883      -0.035581       0.012033      -0.003132       0.037691       0.003570      -0.002769      -0.005395       0.017337      -0.034194      -0.014062      -0.001560       0.015622              1.879162       2.308161      -0.547986       0.119583       1.873755      -0.146565       1.455571           0.000274
          137              H       5.148825      22.741270       7.755096       0.103068       1.284475 0.95753213E+01  0.96619934E+02                                 1.834877                            1.721517      -0.960183       2.412604                    0.998067       3.408495       9.137204       0.522988       1.160648      -0.739261      -0.001922      -0.026341      -0.031609       0.041191       0.002404       0.004674       0.017650       0.008329      -0.002434      -0.020078       0.002646       0.017432              1.888706       1.661480      -0.140418      -0.152248       1.762824       0.485525       2.241815           0.000071
          138              H       3.088163      23.359188       8.634515       0.119125       1.122341 0.80442314E+01  0.77874619E+02                                 1.683830                            1.581265      -0.986722       2.410906                    0.998198       3.280045       8.671993       0.542799       1.165617      -0.736918      -0.031994      -0.015429      -0.015334       0.038688       0.003145       0.003727       0.013601       0.009400      -0.010835      -0.016868       0.003216       0.013652              1.731981       2.231078       0.234749       0.289480       1.381877       0.165971       1.582988           0.000030
          139              H       4.942193       2.476355      11.165526       0.113474       1.140288 0.83341330E+01  0.82972279E+02                                 1.817695                            1.696607      -1.262736       2.275106                    0.994838       3.706650      10.579602       0.475007       1.295189      -0.704138       0.000674       0.031847       0.022109       0.038775       0.002366      -0.000318       0.009512       0.000644      -0.019181      -0.012486       0.003081       0.009405              1.889519       1.589756      -0.083795      -0.108585       2.022429       0.636552       2.056372           0.000017
          140              H       6.992948       1.785878      10.381437       0.100610       1.234458 0.93131127E+01  0.94401497E+02                                 1.854148                            1.747935      -1.048109       2.366049                    0.997175       3.621954      10.103297       0.491174       1.230231      -0.720263       0.029828       0.019930       0.014973       0.038873       0.004844       0.003036       0.010191       0.002465      -0.017951      -0.013017       0.000359       0.012658              1.900313       2.478487       0.249763       0.211989       1.608577       0.212006       1.613875           0.000151
          141              H      10.020253       1.462875       7.423824       0.102241       1.185106 0.86218157E+01  0.85703224E+02                                 1.807817                            1.683666      -1.008681       2.389865                    0.998010       3.509699       9.686856       0.499762       1.232947      -0.720051      -0.005403       0.003771      -0.037990       0.038557       0.007679      -0.000168      -0.007273       0.004287       0.038434      -0.015570       0.000184       0.015386              1.882065       1.590260       0.078846       0.295276       1.420926       0.042137       2.635008          -0.000003
          142              H      11.861545       2.642537       8.248428       0.120600       1.243221 0.94336279E+01  0.94901110E+02                                 1.802677                            1.716900      -1.016490       2.398692                    0.997869       3.340184       8.960525       0.519602       1.171771      -0.736995       0.019298       0.024581      -0.026367       0.040888       0.008440      -0.002387      -0.013216       0.004570       0.031824      -0.017537      -0.001746       0.019283              1.815111       1.787548       0.316574      -0.257319       1.765872      -0.267073       1.891913           0.000356
          143              H      11.032186       1.350526      11.956765       0.115238       1.206313 0.92398517E+01  0.93861871E+02                                 1.852521                            1.762895      -1.262479       2.277539                    0.994832       3.654008      10.342648       0.478038       1.261302      -0.712829       0.008616       0.000783       0.039771       0.040701       0.008785       0.000250       0.005024       0.001916       0.042797      -0.016396       0.000822       0.015574              1.884607       1.724957       0.060097       0.211138       1.492609      -0.025615       2.436257           0.000174
          144              H       9.145604       0.245763      11.175059       0.096748       1.083379 0.80907551E+01  0.80494053E+02                                 1.797596                            1.703668      -1.209895       2.288015                    0.994779       3.881177      11.319841       0.457635       1.345278      -0.692816      -0.021683      -0.015277       0.024842       0.036341       0.009617      -0.002289      -0.000516       0.015539       0.021336      -0.015932       0.005529       0.010403              1.846239       1.956336       0.308644      -0.369050       1.655977      -0.271460       1.926403           0.000212
          145              H       9.055025      20.992841       6.839927       0.103950       1.210151 0.89826692E+01  0.90155422E+02                                 1.824115                            1.712036      -1.032476       2.374832                    0.997646       3.565858       9.869833       0.498733       1.223635      -0.721855       0.016840      -0.028595       0.020693       0.039109      -0.012888       0.003210       0.001019      -0.021044      -0.003034      -0.016836      -0.000319       0.017155              1.885316       1.607196      -0.254271       0.271433       1.780475      -0.457741       2.268278           0.000037
          146              H       9.072009      20.583236       4.540091       0.115998       1.172552 0.87647557E+01  0.86701532E+02                                 1.737366                            1.655931      -0.964273       2.415718                    0.998444       3.339987       8.930452       0.527768       1.173210      -0.735618       0.015974      -0.035837      -0.010952       0.040736      -0.015085      -0.000005      -0.001475      -0.020843      -0.003494      -0.017781      -0.001220       0.019001              1.759828       1.574387      -0.315609      -0.134374       1.950119       0.289636       1.754978           0.000013
          147              H       7.157122       0.653027       3.875164       0.119713       1.141280 0.84011939E+01  0.83466097E+02                                 1.806229                            1.696333      -1.027415       2.397280                    0.997095       3.508985       9.872428       0.479982       1.284436      -0.708494      -0.017324       0.029121      -0.024745       0.041958      -0.014523       0.004947      -0.003053      -0.018666       0.001991      -0.018056      -0.000334       0.018390              1.872582       1.670903      -0.250174       0.302786       1.742240      -0.426668       2.204604           0.000021
          148              H       7.114663       1.083698       6.163084       0.108007       1.250596 0.94852420E+01  0.95369366E+02                                 1.797735                            1.711645      -0.934839       2.425562                    0.998577       3.345317       8.916433       0.525939       1.158272      -0.740538      -0.016928       0.037122       0.009658       0.041927      -0.013836       0.004038       0.000704      -0.023402       0.004527      -0.019618       0.002179       0.017439              1.817717       1.644461      -0.325360      -0.206412       1.940575       0.305420       1.868114           0.000020
          149              C       6.125375       9.692425      21.339620      -0.191856      41.251155 0.62432751E+03  0.16057157E+05                                10.492863                            8.463932      -0.407940       1.839576                    0.997767      31.968268      95.916197       0.553461       0.430292      -1.056220      -0.003234      -0.080651       0.028972       0.085758      -0.003408      -0.000258       0.008568      -0.020859       0.096233      -0.027032      -0.006918       0.033950             11.928575      13.230553       0.485940       0.239942      14.137315      -4.279325       8.417856           0.004452
          150              C       4.889827       9.093231      21.556496      -0.082162      33.195138 0.44366633E+03  0.10543826E+05                                 9.117304                            7.125578      -0.003930       1.978903                    0.998748      29.544348      87.006806       0.600550       0.429156      -1.050188       0.028124      -0.017455       0.013472       0.035737      -0.015277      -0.000851       0.006414       0.048696       0.028171      -0.034247       0.009735       0.024512             10.559369      10.765529       0.344786      -0.288485      13.919514      -3.848014       6.993064           0.000801
          151              C       4.823308       7.808242      22.083195      -0.089451      34.647286 0.43668220E+03  0.10331131E+05                                 9.429756                            7.104976      -0.133510       1.941315                    0.998768      29.327031      86.018966       0.597218       0.433502      -1.048116       0.024099       0.021533       0.007155       0.033100       0.012740      -0.008884       0.016768       0.029062       0.061543      -0.035879       0.008791       0.027088             11.208691      10.803846      -0.537354       0.106715      16.315122      -3.957454       6.507103           0.001593
          152              C       5.992338       7.122446      22.393017      -0.027745      38.733033 0.43476214E+03  0.10114019E+05                                 9.863152                            6.866997       0.151986       2.054912                    0.999360      26.924638      74.388304       0.647323       0.406737      -1.081834       0.001526       0.044766      -0.010236       0.045947      -0.002254      -0.007575      -0.006834      -0.001211      -0.004347      -0.011722       0.003022       0.008701             12.961522      10.658648       0.113511       0.136892      21.671688      -4.939338       6.554229           0.008449
          153              C       7.227886       7.721639      22.176141      -0.096481      31.983813 0.40917114E+03  0.94601714E+04                                 8.708847                            6.728528       0.157657       2.026156                    0.999702      28.647389      81.258396       0.638478       0.414922      -1.066814      -0.019222       0.017527      -0.007618       0.027106      -0.022799       0.008524       0.004905       0.037804      -0.004440      -0.031110      -0.000244       0.031353              9.975119       9.675067       1.367874      -0.116204      14.523708      -3.328185       5.726582           0.004113
          154              C       7.294405       9.006629      21.647060      -0.083848      31.924813 0.41890600E+03  0.97784609E+04                                 8.738231                            6.836952       0.150363       2.020685                    0.999770      29.149469      84.089755       0.627065       0.418446      -1.060629      -0.030898      -0.020055       0.005173       0.037198       0.010269      -0.002460       0.010594       0.064160       0.005146      -0.037539       0.004692       0.032848              9.919416      10.370294       0.918754       0.339901      13.329519      -3.301886       6.058434           0.002818
          155              C       5.930065       5.699361      22.924482       0.560194      25.586360 0.24880755E+03  0.51210223E+04                                 8.012187                            5.553392       0.080276       2.086134                    0.999643      21.990575      60.427253       0.640219       0.464820      -1.028608       0.011342      -0.045268       0.022471       0.051796       0.005182       0.022108       0.061433       0.033500       0.252137      -0.081711      -0.028861       0.110573             10.570593       8.283398      -0.666507      -0.028614      18.111806      -3.774354       5.316575          -0.005316
          156              C       7.839291      12.169716      20.926127      -0.195707      44.311035 0.61862082E+03  0.15838886E+05                                10.992353                            8.383256      -0.371014       1.850044                    0.997943      31.747375      94.356055       0.561531       0.426022      -1.061198       0.076642       0.027705       0.025054       0.085260       0.005020      -0.000774      -0.024894      -0.032913      -0.001018      -0.019822      -0.015024       0.034846             13.509426      18.706078       3.331525       3.374219      10.182034       4.841246      11.640166           0.008108
          157              C       9.039457      11.651507      20.396568      -0.078787      32.965338 0.42007669E+03  0.98019190E+04                                 8.931293                            6.837609       0.085834       2.002316                    0.999608      29.016401      83.391287       0.628944       0.417360      -1.062478       0.000194       0.029253       0.028164       0.040607      -0.006448      -0.016003       0.018086      -0.053437       0.031124      -0.037282      -0.000773       0.038055             10.489550      15.372499       1.967585       2.581280       6.765214       2.964206       9.330938           0.002869
          158              C      10.269344      12.023662      20.915164      -0.106377      32.589448 0.39978800E+03  0.91879814E+04                                 8.804123                            6.624747       0.229205       2.050148                    0.999679      28.484572      80.503344       0.647404       0.411661      -1.069130      -0.025612       0.007863       0.005937       0.027442      -0.020595      -0.018901      -0.008370      -0.003119      -0.022730      -0.032623       0.006376       0.026248             10.419910      14.685825       1.828745       2.913463       6.820498       3.462828       9.753408           0.001487
          159              C      10.347185      12.912154      21.942106      -0.001380      36.037493 0.41671530E+03  0.96169811E+04                                 9.477619                            6.780811       0.049861       2.031231                    0.999313      26.538448      73.652268       0.641433       0.413766      -1.074410      -0.037189      -0.006791      -0.023356       0.044437       0.003931       0.000238      -0.019493      -0.031560      -0.054842      -0.025916      -0.006826       0.032742             11.979654      18.114469       1.514608       4.440864       7.511396       3.604788      10.313098           0.012383
          160              C       9.165418      13.501517      22.417803      -0.087775      32.957474 0.41867549E+03  0.97757225E+04                                 9.043947                            6.896560       0.109561       2.021772                    0.999427      28.735909      83.018477       0.615766       0.426009      -1.055460      -0.002477      -0.008939      -0.034142       0.035380      -0.004669      -0.005165      -0.003168      -0.061903       0.016368      -0.034754       0.005845       0.028908             10.733686      15.644475       1.157022       2.622270       7.906042       3.411744       8.650542           0.003822
          161              C       7.949684      13.107360      21.932573      -0.073090      31.887464 0.39716108E+03  0.91637286E+04                                 8.773076                            6.657226       0.152713       2.027892                    0.999770      28.789318      83.029764       0.634380       0.418457      -1.058819       0.029754      -0.007112      -0.020224       0.036673      -0.020504      -0.028451      -0.011857      -0.036213      -0.016644      -0.047314       0.017143       0.030171             10.436326      14.490559       1.978921       3.094768       7.816633       3.794008       9.001787           0.000907
          162              C      11.640760      13.222049      22.619664       0.601696      24.022622 0.24934441E+03  0.51620791E+04                                 7.733787                            5.636425       0.011277       2.067584                    0.999653      22.130724      62.053156       0.619216       0.477792      -1.016163       0.054847       0.017985       0.021411       0.061564       0.007591      -0.076914      -0.033046      -0.004194       0.211765      -0.079168      -0.038557       0.117725              9.492181      13.110426       0.329604       3.404639       8.935212       1.950072       6.430905          -0.000031
          163              C       4.763866      12.399328      21.118455      -0.191468      41.452272 0.61528827E+03  0.15744298E+05                                10.512315                            8.377595      -0.358383       1.858267                    0.997803      31.614281      94.167035       0.559590       0.427751      -1.059316      -0.062888       0.041322       0.030573       0.081223       0.023769       0.001648       0.006816      -0.013532      -0.077702      -0.027050      -0.011259       0.038309             12.171947      14.453427      -4.975402      -1.633385       8.710820       0.258359      13.351594           0.015328
          164              C       3.933091      13.133107      20.269065      -0.074089      30.835111 0.41488033E+03  0.96559078E+04                                 8.530501                            6.782064       0.194610       2.035433                    0.999805      28.954297      83.255951       0.633000       0.415750      -1.062920      -0.009487      -0.001815       0.040815       0.041942       0.024577       0.002871      -0.011862      -0.015961       0.091897      -0.042360       0.007964       0.034396              9.634801      11.157368      -3.778392      -1.530101       6.777333       0.216922      10.969701           0.000652
          165              C       2.823504      13.818434      20.750004      -0.096604      30.742227 0.41594174E+03  0.96953815E+04                                 8.598077                            6.866946       0.003507       1.982724                    0.999423      28.954177      83.560541       0.618084       0.425134      -1.056069       0.018379      -0.015262       0.013093       0.027242       0.014015       0.021224      -0.022128      -0.024277      -0.016911      -0.040494       0.011420       0.029073              9.655264      10.842819      -3.355192      -2.743378       6.908493       0.433259      11.214481           0.006414
          166              C       2.505063      13.722470      22.083433       0.003533      34.438365 0.41586726E+03  0.96260430E+04                                 9.262938                            6.823206      -0.098554       1.982854                    0.999142      26.813016      75.379212       0.630318       0.419811      -1.066794       0.035714      -0.025400      -0.015458       0.046472       0.007364      -0.008363       0.007993      -0.045560      -0.036522      -0.025222      -0.005856       0.031078             11.461678      15.381307      -4.814096      -3.462592       7.481578       0.617747      11.522148           0.024744
          167              C       3.321686      13.062655      22.943548      -0.092258      31.007591 0.41637430E+03  0.97384300E+04                                 8.725181                            6.912003      -0.079064       1.959000                    0.999358      29.082592      84.937820       0.608619       0.430284      -1.049604       0.002631      -0.011821      -0.028289       0.030772       0.028070      -0.005634       0.013122      -0.028126       0.041193      -0.040814       0.011369       0.029445              9.989410      13.395505      -4.227842      -1.150917       6.941362      -0.004421       9.631361           0.006547
          168              C       4.444011      12.404712      22.476669      -0.075182      31.745676 0.43395055E+03  0.10255858E+05                                 8.848130                            7.042325       0.019413       1.987790                    0.999000      29.332274      86.139036       0.604716       0.428571      -1.050560      -0.026991       0.015516      -0.029397       0.042818       0.017250       0.021033      -0.013475      -0.004378      -0.012522      -0.035149       0.013999       0.021150             10.139287      12.612989      -3.909898      -1.803754       6.908852       0.446743      10.896021           0.004256
          169              C       1.224226      14.316046      22.575574       0.578752      24.233337 0.26439151E+03  0.55481944E+04                                 7.819254                            5.815517      -0.143287       2.012783                    0.999291      22.455216      63.160841       0.608473       0.479690      -1.016286      -0.050271       0.006266       0.048740       0.070300       0.064665       0.057537       0.057804      -0.042688       0.073016      -0.082953      -0.039593       0.122546              9.557613      12.481917      -3.644809      -3.933422       8.124256      -0.049614       8.066667          -0.003480
          170              C       6.095654      11.067527      18.671095      -0.195080      44.322280 0.62639072E+03  0.16098475E+05                                11.042355                            8.453771      -0.382142       1.847680                    0.997976      31.850264      95.043569       0.557031       0.427845      -1.059372      -0.002361      -0.013319      -0.083584       0.084671      -0.022199       0.000730       0.003272       0.028213      -0.022536      -0.023207      -0.006874       0.030082             13.756761       7.848944       2.639392       0.333965       9.845398       0.848166      23.575942           0.004645
          171              C       5.496986       9.914782      18.162033      -0.074943      32.479444 0.42205731E+03  0.98772242E+04                                 8.893571                            6.877181       0.102970       2.006459                    0.999741      29.172883      84.452583       0.622819       0.420224      -1.058784       0.016364       0.022578      -0.025374       0.037701       0.007636      -0.013094      -0.018888      -0.018780      -0.086245      -0.037368       0.002959       0.034409             10.517269       6.092999       2.013979      -0.010468       7.782745       0.646306      17.676063           0.001317
          172              C       5.480003       9.676040      16.788328      -0.103840      33.503761 0.42167657E+03  0.98431571E+04                                 9.065569                            6.866528       0.121210       2.012787                    0.999716      29.037899      83.318914       0.625785       0.419301      -1.061834       0.018638       0.019795       0.016914       0.032021       0.008888       0.005533       0.009215      -0.024609      -0.103750      -0.036330       0.002259       0.034071             10.928495       6.227077       1.982971      -0.923573       7.850886       0.095391      18.707521           0.002318
          173              C       6.034797      10.580448      15.900329      -0.023150      36.491955 0.43390646E+03  0.10124072E+05                                 9.583183                            6.924676       0.019679       2.014111                    0.999336      27.094913      75.820893       0.633451       0.414414      -1.073074       0.001891       0.012159       0.047352       0.048925      -0.012390       0.000613      -0.006009      -0.009542      -0.001630      -0.013697      -0.001653       0.015350             12.277099       6.457024       2.101566      -1.250259       8.490442       0.863116      21.883832           0.004808
          174              C       6.612235      11.729917      16.392708      -0.097739      33.347229 0.42789256E+03  0.10032831E+05                                 9.056973                            6.921526       0.070924       1.998855                    0.999727      29.043717      83.738365       0.622181       0.419856      -1.060640      -0.012552      -0.017547       0.021700       0.030600       0.005601      -0.016028      -0.022618      -0.010888      -0.051433      -0.033029       0.001292       0.031737             10.845950       6.213985       1.915175      -0.155641       7.781354       0.936621      18.542511           0.001576
          175              C       6.643371      11.983872      17.759026      -0.083717      33.245089 0.41693184E+03  0.97069033E+04                                 8.974952                            6.787138       0.193907       2.035513                    0.999819      28.981357      83.103471       0.634967       0.414324      -1.064790      -0.017535      -0.030464      -0.013753       0.037744       0.014674       0.002350       0.002727      -0.033258      -0.106038      -0.035547      -0.004456       0.040002             10.831660       6.126531       1.831338      -0.169894       7.437513       0.416812      18.930936           0.001280
          176              C       6.050365      10.277575      14.428196       0.622849      23.025026 0.23536605E+03  0.48120938E+04                                 7.554648                            5.498244       0.085887       2.100356                    0.999686      21.796894      61.115874       0.621986       0.481654      -1.012185       0.003949      -0.011473      -0.065681       0.066792      -0.019332       0.008083      -0.009387       0.144042      -0.226237      -0.077536      -0.035196       0.112732              9.341524       4.804875       1.202863      -1.061166       8.921818       0.448516      14.297879          -0.000285
          177              C       0.951075       2.010575      21.339620      -0.191855      41.251154 0.62432757E+03  0.16057159E+05                                10.492861                            8.463932      -0.407940       1.839576                    0.997767      31.968272      95.916210       0.553461       0.430292      -1.056220       0.003234       0.080651       0.028972       0.085758      -0.003408       0.000258      -0.008568      -0.020860       0.096232      -0.027032      -0.006917       0.033950             11.928572      13.230553       0.485944      -0.239941      14.137309       4.279323       8.417855           0.004450
          178              C       2.186623       2.609769      21.556496      -0.082162      33.195169 0.44366691E+03  0.10543844E+05                                 9.117309                            7.125582      -0.003930       1.978903                    0.998748      29.544369      87.006882       0.600550       0.429156      -1.050188      -0.028124       0.017455       0.013472       0.035737      -0.015278       0.000851      -0.006413       0.048696       0.028170      -0.034247       0.009735       0.024512             10.559374      10.765535       0.344789       0.288486      13.919519       3.848016       6.993068           0.000799
          179              C       2.253142       3.894758      22.083195      -0.089452      34.647257 0.43668187E+03  0.10331121E+05                                 9.429750                            7.104973      -0.133507       1.941316                    0.998768      29.327014      86.018895       0.597218       0.433502      -1.048116      -0.024099      -0.021533       0.007156       0.033100       0.012740       0.008884      -0.016767       0.029060       0.061542      -0.035878       0.008791       0.027087             11.208683      10.803835      -0.537351      -0.106714      16.315114       3.957452       6.507100           0.001592
          180              C       1.084112       4.580554      22.393017      -0.027744      38.732935 0.43476104E+03  0.10113987E+05                                 9.863138                            6.866990       0.151989       2.054913                    0.999360      26.924595      74.388155       0.647323       0.406737      -1.081834      -0.001526      -0.044766      -0.010235       0.045946      -0.002254       0.007576       0.006835      -0.001210      -0.004348      -0.011723       0.003022       0.008701             12.961502      10.658631       0.113515      -0.136890      21.671653       4.939330       6.554220           0.008447
          181              C      14.001464       3.981361      22.176141      -0.096481      31.983783 0.40917082E+03  0.94601607E+04                                 8.708838                            6.728523       0.157660       2.026157                    0.999702      28.647372      81.258296       0.638478       0.414922      -1.066815       0.019222      -0.017527      -0.007618       0.027106      -0.022799      -0.008524      -0.004905       0.037803      -0.004441      -0.031109      -0.000244       0.031353              9.975107       9.675055       1.367875       0.116205      14.523691       3.328181       5.726577           0.004111
          182              C      13.934945       2.696371      21.647060      -0.083849      31.924830 0.41890635E+03  0.97784710E+04                                 8.738233                            6.836955       0.150361       2.020684                    0.999770      29.149484      84.089802       0.627065       0.418446      -1.060629       0.030898       0.020056       0.005173       0.037198       0.010270       0.002460      -0.010594       0.064160       0.005146      -0.037539       0.004692       0.032848              9.919417      10.370298       0.918755      -0.339901      13.329518       3.301885       6.058435           0.002814
          183              C       1.146385       6.003639      22.924482       0.560191      25.586222 0.24880613E+03  0.51209856E+04                                 8.012159                            5.553377       0.080269       2.086133                    0.999643      21.990504      60.427011       0.640220       0.464820      -1.028608      -0.011344       0.045267       0.022470       0.051795       0.005181      -0.022108      -0.061431       0.033501       0.252125      -0.081709      -0.028859       0.110568             10.570552       8.283375      -0.666503       0.028614      18.111723       3.774336       5.316558          -0.005318
          184              C      13.390059      22.939284      20.926127      -0.195706      44.310987 0.61861999E+03  0.15838860E+05                                10.992349                            8.383252      -0.371013       1.850045                    0.997943      31.747352      94.355992       0.561531       0.426022      -1.061197      -0.076642      -0.027705       0.025054       0.085260       0.005020       0.000774       0.024895      -0.032913      -0.001018      -0.019822      -0.015024       0.034846             13.509421      18.706066       3.331522      -3.374217      10.182031      -4.841246      11.640165           0.008105
          185              C      12.189893       0.051493      20.396568      -0.078787      32.965344 0.42007677E+03  0.98019218E+04                                 8.931296                            6.837611       0.085834       2.002316                    0.999608      29.016405      83.391317       0.628944       0.417361      -1.062478      -0.000194      -0.029253       0.028164       0.040607      -0.006448       0.016003      -0.018086      -0.053437       0.031124      -0.037282      -0.000773       0.038055             10.489553      15.372501       1.967585      -2.581281       6.765216      -2.964208       9.330942           0.002864
          186              C      10.960006      23.085338      20.915164      -0.106378      32.589462 0.39978819E+03  0.91879872E+04                                 8.804127                            6.624750       0.229204       2.050147                    0.999679      28.484579      80.503382       0.647404       0.411662      -1.069129       0.025612      -0.007863       0.005937       0.027442      -0.020595       0.018901       0.008370      -0.003119      -0.022730      -0.032624       0.006376       0.026248             10.419915      14.685831       1.828745      -2.913464       6.820500      -3.462830       9.753413           0.001481
          187              C      10.882165      22.196846      21.942106      -0.001380      36.037492 0.41671523E+03  0.96169797E+04                                 9.477622                            6.780813       0.049860       2.031230                    0.999313      26.538445      73.652280       0.641433       0.413767      -1.074410       0.037189       0.006791      -0.023356       0.044437       0.003930      -0.000238       0.019493      -0.031561      -0.054841      -0.025916      -0.006827       0.032742             11.979659      18.114478       1.514607      -4.440865       7.511398      -3.604789      10.313101           0.012380
          188              C      12.063932      21.607483      22.417803      -0.087775      32.957508 0.41867595E+03  0.97757373E+04                                 9.043958                            6.896568       0.109559       2.021771                    0.999427      28.735924      83.018579       0.615765       0.426009      -1.055459       0.002477       0.008939      -0.034142       0.035380      -0.004669       0.005165       0.003168      -0.061903       0.016368      -0.034754       0.005845       0.028908             10.733701      15.644500       1.157023      -2.622275       7.906051      -3.411748       8.650554           0.003818
          189              C      13.279666      22.001640      21.932573      -0.073092      31.887512 0.39716174E+03  0.91637490E+04                                 8.773090                            6.657235       0.152711       2.027891                    0.999770      28.789341      83.029899       0.634379       0.418458      -1.058818      -0.029754       0.007112      -0.020224       0.036673      -0.020504       0.028451       0.011857      -0.036212      -0.016643      -0.047314       0.017143       0.030171             10.436345      14.490586       1.978925      -3.094775       7.816646      -3.794016       9.001803           0.000903
          190              C       9.588590      21.886951      22.619664       0.601695      24.022630 0.24934449E+03  0.51620812E+04                                 7.733788                            5.636426       0.011278       2.067585                    0.999653      22.130729      62.053170       0.619216       0.477792      -1.016163      -0.054847      -0.017985       0.021411       0.061564       0.007591       0.076914       0.033046      -0.004194       0.211765      -0.079168      -0.038557       0.117725              9.492183      13.110431       0.329603      -3.404640       8.935212      -1.950072       6.430906          -0.000033
          191              C       2.312584      22.709671      21.118455      -0.191466      41.452189 0.61528685E+03  0.15744254E+05                                10.512308                            8.377590      -0.358385       1.858266                    0.997803      31.614244      94.166941       0.559590       0.427752      -1.059315       0.062888      -0.041322       0.030573       0.081223       0.023770      -0.001648      -0.006816      -0.013533      -0.077704      -0.027051      -0.011260       0.038311             12.171937      14.453412      -4.975393       1.633375       8.710809      -0.258352      13.351589           0.015327
          192              C       3.143359      21.975893      20.269065      -0.074090      30.835132 0.41488066E+03  0.96559188E+04                                 8.530509                            6.782069       0.194608       2.035432                    0.999805      28.954311      83.256043       0.632999       0.415750      -1.062920       0.009486       0.001815       0.040815       0.041942       0.024577      -0.002870       0.011862      -0.015961       0.091897      -0.042360       0.007964       0.034396              9.634810      11.157376      -3.778393       1.530100       6.777336      -0.216922      10.969717           0.000648
          193              C       4.252946      21.290566      20.750004      -0.096605      30.742203 0.41594146E+03  0.96953740E+04                                 8.598077                            6.866948       0.003508       1.982725                    0.999423      28.954149      83.560465       0.618084       0.425135      -1.056069      -0.018379       0.015262       0.013093       0.027242       0.014014      -0.021225       0.022128      -0.024278      -0.016915      -0.040494       0.011421       0.029073              9.655264      10.842820      -3.355191       2.743381       6.908492      -0.433262      11.214481           0.006411
          194              C       4.571387      21.386530      22.083433       0.003534      34.438272 0.41586603E+03  0.96260087E+04                                 9.262932                            6.823203      -0.098555       1.982854                    0.999142      26.812963      75.379079       0.630317       0.419812      -1.066793      -0.035715       0.025398      -0.015457       0.046470       0.007363       0.008363      -0.007994      -0.045564      -0.036524      -0.025223      -0.005856       0.031080             11.461668      15.381293      -4.814090       3.462588       7.481572      -0.617746      11.522138           0.024744
          195              C       3.754764      22.046345      22.943548      -0.092258      31.007574 0.41637414E+03  0.97384258E+04                                 8.725179                            6.912003      -0.079063       1.959000                    0.999358      29.082583      84.937802       0.608619       0.430284      -1.049604      -0.002630       0.011821      -0.028289       0.030772       0.028070       0.005634      -0.013123      -0.028125       0.041192      -0.040814       0.011368       0.029445              9.989407      13.395500      -4.227838       1.150917       6.941359       0.004421       9.631362           0.006545
          196              C       2.632439      22.704288      22.476669      -0.075182      31.745658 0.43395031E+03  0.10255851E+05                                 8.848130                            7.042325       0.019413       1.987790                    0.999000      29.332264      86.139018       0.604715       0.428572      -1.050560       0.026990      -0.015516      -0.029397       0.042818       0.017251      -0.021033       0.013475      -0.004377      -0.012523      -0.035150       0.013999       0.021151             10.139286      12.612984      -3.909895       1.803752       6.908849      -0.446740      10.896023           0.004254
          197              C       5.852224      20.792954      22.575574       0.578749      24.233260 0.26439061E+03  0.55481705E+04                                 7.819240                            5.815509      -0.143291       2.012782                    0.999291      22.455162      63.160654       0.608474       0.479690      -1.016286       0.050270      -0.006265       0.048741       0.070299       0.064664      -0.057535      -0.057802      -0.042684       0.073017      -0.082951      -0.039591       0.122542              9.557595      12.481891      -3.644800       3.933411       8.124242       0.049616       8.066651          -0.003483
          198              C       0.980796       0.635473      18.671095      -0.195079      44.322268 0.62639059E+03  0.16098471E+05                                11.042353                            8.453771      -0.382142       1.847680                    0.997976      31.850259      95.043551       0.557031       0.427845      -1.059372       0.002361       0.013319      -0.083584       0.084671      -0.022199      -0.000730      -0.003272       0.028213      -0.022535      -0.023207      -0.006874       0.030081             13.756758       7.848944       2.639393      -0.333965       9.845398      -0.848164      23.575933           0.004642
          199              C       1.579464       1.788218      18.162033      -0.074943      32.479444 0.42205733E+03  0.98772241E+04                                 8.893569                            6.877180       0.102970       2.006459                    0.999741      29.172884      84.452572       0.622819       0.420224      -1.058784      -0.016364      -0.022578      -0.025374       0.037701       0.007636       0.013095       0.018888      -0.018780      -0.086245      -0.037368       0.002959       0.034409             10.517266       6.092998       2.013979       0.010467       7.782744      -0.646306      17.676057           0.001314
          200              C       1.596447       2.026960      16.788328      -0.103840      33.503759 0.42167656E+03  0.98431566E+04                                 9.065568                            6.866528       0.121210       2.012787                    0.999716      29.037898      83.318902       0.625785       0.419301      -1.061834      -0.018638      -0.019795       0.016914       0.032021       0.008887      -0.005533      -0.009215      -0.024609      -0.103750      -0.036330       0.002259       0.034071             10.928493       6.227077       1.982971       0.923573       7.850885      -0.095391      18.707518           0.002316
          201              C       1.041653       1.122552      15.900329      -0.023150      36.491960 0.43390651E+03  0.10124074E+05                                 9.583185                            6.924677       0.019678       2.014111                    0.999336      27.094914      75.820906       0.633451       0.414414      -1.073074      -0.001891      -0.012159       0.047352       0.048925      -0.012390      -0.000613       0.006010      -0.009542      -0.001630      -0.013697      -0.001654       0.015350             12.277103       6.457026       2.101566       1.250259       8.490444      -0.863118      21.883839           0.004806
          202              C       0.464215      -0.026917      16.392708      -0.097739      33.347230 0.42789258E+03  0.10032832E+05                                 9.056974                            6.921526       0.070925       1.998856                    0.999727      29.043717      83.738367       0.622181       0.419856      -1.060640       0.012552       0.017547       0.021700       0.030600       0.005601       0.016028       0.022618      -0.010888      -0.051433      -0.033029       0.001292       0.031737             10.845951       6.213985       1.915175       0.155639       7.781354      -0.936625      18.542515           0.001573
          203              C       0.433079      23.125128      17.759026      -0.083717      33.245067 0.41693148E+03  0.97068930E+04                                 8.974948                            6.787135       0.193907       2.035513                    0.999819      28.981350      83.103451       0.634967       0.414323      -1.064790       0.017535       0.030463      -0.013753       0.037744       0.014674      -0.002350      -0.002727      -0.033258      -0.106038      -0.035547      -0.004456       0.040002             10.831654       6.126528       1.831339       0.169891       7.437512      -0.416816      18.930922           0.001275
          204              C       1.026085       1.425425      14.428196       0.622849      23.025028 0.23536607E+03  0.48120943E+04                                 7.554648                            5.498244       0.085888       2.100356                    0.999686      21.796896      61.115880       0.621986       0.481654      -1.012185      -0.003949       0.011473      -0.065681       0.066792      -0.019332      -0.008083       0.009387       0.144042      -0.226237      -0.077535      -0.035196       0.112731              9.341524       4.804875       1.202863       1.061165       8.921818      -0.448517      14.297879          -0.000286
          205              C       0.951075       9.692425      14.409129      -0.191855      41.251145 0.62432736E+03  0.16057152E+05                                10.492860                            8.463931      -0.407941       1.839576                    0.997767      31.968268      95.916193       0.553461       0.430292      -1.056220       0.003234      -0.080651      -0.028972       0.085758       0.003408      -0.000258      -0.008568      -0.020859       0.096233      -0.027032      -0.006918       0.033950             11.928570      13.230555      -0.485941       0.239942      14.137307       4.279319       8.417849           0.004461
          206              C       2.186623       9.093231      14.192254      -0.082162      33.195163 0.44366676E+03  0.10543839E+05                                 9.117308                            7.125581      -0.003930       1.978903                    0.998748      29.544365      87.006865       0.600550       0.429156      -1.050188      -0.028124      -0.017455      -0.013472       0.035737       0.015277      -0.000851      -0.006413       0.048696       0.028171      -0.034247       0.009735       0.024512             10.559373      10.765535      -0.344787      -0.288484      13.919519       3.848015       6.993066           0.000812
          207              C       2.253142       7.808242      13.665555      -0.089452      34.647261 0.43668188E+03  0.10331121E+05                                 9.429751                            7.104973      -0.133508       1.941316                    0.998768      29.327018      86.018910       0.597218       0.433502      -1.048116      -0.024099       0.021533      -0.007155       0.033100      -0.012740      -0.008884      -0.016767       0.029061       0.061542      -0.035878       0.008791       0.027087             11.208685      10.803838       0.537352       0.106714      16.315116       3.957452       6.507100           0.001608
          208              C       1.084112       7.122446      13.355733      -0.027745      38.732992 0.43476168E+03  0.10114006E+05                                 9.863147                            6.866996       0.151988       2.054912                    0.999360      26.924618      74.388241       0.647322       0.406737      -1.081834      -0.001526       0.044766       0.010235       0.045946       0.002254      -0.007576       0.006835      -0.001210      -0.004348      -0.011723       0.003022       0.008701             12.961516      10.658642      -0.113513       0.136891      21.671681       4.939336       6.554226           0.008461
          209              C      14.001464       7.721639      13.572609      -0.096480      31.983761 0.40917044E+03  0.94601499E+04                                 8.708834                            6.728520       0.157660       2.026157                    0.999702      28.647363      81.258266       0.638478       0.414922      -1.066815       0.019222       0.017527       0.007618       0.027106       0.022799       0.008524      -0.004905       0.037803      -0.004440      -0.031109      -0.000244       0.031353              9.975102       9.675052      -1.367870      -0.116204      14.523682       3.328178       5.726573           0.004156
          210              C      13.934945       9.006629      14.101690      -0.083849      31.924822 0.41890621E+03  0.97784664E+04                                 8.738231                            6.836953       0.150362       2.020684                    0.999770      29.149479      84.089771       0.627065       0.418446      -1.060629       0.030898      -0.020055      -0.005173       0.037198      -0.010270      -0.002460      -0.010594       0.064160       0.005146      -0.037539       0.004692       0.032848              9.919414      10.370296      -0.918753       0.339900      13.329515       3.301884       6.058433           0.002842
          211              C       1.146385       5.699361      12.824268       0.560191      25.586282 0.24880675E+03  0.51210015E+04                                 8.012170                            5.553383       0.080269       2.086133                    0.999643      21.990536      60.427118       0.640220       0.464819      -1.028608      -0.011344      -0.045267      -0.022471       0.051795      -0.005181       0.022108      -0.061432       0.033501       0.252126      -0.081709      -0.028859       0.110568             10.570569       8.283385       0.666505      -0.028614      18.111758       3.774343       5.316565          -0.005298
          212              C      13.390059      12.169716      14.822623      -0.195706      44.311020 0.61862058E+03  0.15838877E+05                                10.992347                            8.383251      -0.371010       1.850046                    0.997943      31.747373      94.356023       0.561532       0.426022      -1.061198      -0.076642       0.027705      -0.025054       0.085260      -0.005021      -0.000774       0.024894      -0.032912      -0.001019      -0.019821      -0.015024       0.034845             13.509418      18.706065      -3.331522       3.374217      10.182028      -4.841243      11.640161           0.008127
          213              C      12.189893      11.651507      15.352182      -0.078787      32.965361 0.42007707E+03  0.98019300E+04                                 8.931298                            6.837613       0.085834       2.002316                    0.999608      29.016414      83.391335       0.628944       0.417360      -1.062478      -0.000194       0.029253      -0.028164       0.040608       0.006448      -0.016003      -0.018086      -0.053437       0.031124      -0.037282      -0.000773       0.038055             10.489555      15.372508      -1.967585       2.581281       6.765216      -2.964206       9.330942           0.002883
          214              C      10.960006      12.023662      14.833586      -0.106378      32.589478 0.39978847E+03  0.91879948E+04                                 8.804128                            6.624751       0.229204       2.050147                    0.999679      28.484592      80.503413       0.647404       0.411661      -1.069130       0.025613       0.007863      -0.005937       0.027442       0.020595      -0.018901       0.008370      -0.003119      -0.022730      -0.032624       0.006376       0.026248             10.419916      14.685833      -1.828746       2.913465       6.820501      -3.462830       9.753413           0.001508
          215              C      10.882165      12.912154      13.806644      -0.001381      36.037527 0.41671576E+03  0.96169936E+04                                 9.477620                            6.780812       0.049864       2.031231                    0.999313      26.538470      73.652320       0.641434       0.413766      -1.074410       0.037189      -0.006791       0.023357       0.044438      -0.003931       0.000238       0.019492      -0.031559      -0.054842      -0.025915      -0.006826       0.032741             11.979656      18.114476      -1.514608       4.440865       7.511396      -3.604787      10.313098           0.012406
          216              C      12.063932      13.501517      13.330947      -0.087776      32.957528 0.41867628E+03  0.97757461E+04                                 9.043958                            6.896568       0.109560       2.021771                    0.999427      28.735941      83.018611       0.615766       0.426009      -1.055460       0.002477      -0.008939       0.034142       0.035380       0.004669      -0.005165       0.003168      -0.061903       0.016367      -0.034754       0.005845       0.028908             10.733701      15.644501      -1.157023       2.622275       7.906051      -3.411747       8.650552           0.003857
          217              C      13.279666      13.107360      13.816177      -0.073091      31.887515 0.39716180E+03  0.91637504E+04                                 8.773089                            6.657234       0.152711       2.027891                    0.999770      28.789347      83.029904       0.634379       0.418458      -1.058818      -0.029754      -0.007112       0.020224       0.036673       0.020504      -0.028451       0.011857      -0.036212      -0.016644      -0.047314       0.017143       0.030171             10.436343      14.490585      -1.978925       3.094775       7.816644      -3.794014       9.001800           0.000939
          218              C       9.588590      13.222049      13.129086       0.601696      24.022648 0.24934468E+03  0.51620861E+04                                 7.733793                            5.636429       0.011279       2.067584                    0.999653      22.130739      62.053212       0.619215       0.477792      -1.016163      -0.054848       0.017985      -0.021411       0.061564      -0.007591      -0.076914       0.033046      -0.004194       0.211768      -0.079169      -0.038557       0.117726              9.492189      13.110440      -0.329604       3.404642       8.935218      -1.950073       6.430910          -0.000017
          219              C       2.312584      12.399328      14.630295      -0.191466      41.452194 0.61528691E+03  0.15744255E+05                                10.512305                            8.377588      -0.358382       1.858267                    0.997803      31.614243      94.166908       0.559590       0.427751      -1.059316       0.062889       0.041322      -0.030573       0.081223      -0.023769       0.001648      -0.006816      -0.013533      -0.077703      -0.027050      -0.011260       0.038310             12.171934      14.453410       4.975394      -1.633380       8.710810      -0.258356      13.351581           0.015344
          220              C       3.143359      13.133107      15.479685      -0.074090      30.835137 0.41488082E+03  0.96559230E+04                                 8.530510                            6.782071       0.194609       2.035432                    0.999805      28.954310      83.256033       0.632999       0.415750      -1.062920       0.009487      -0.001815      -0.040815       0.041942      -0.024577       0.002871       0.011862      -0.015961       0.091897      -0.042360       0.007964       0.034396              9.634811      11.157380       3.778396      -1.530102       6.777340      -0.216922      10.969713           0.000671
          221              C       4.252946      13.818434      14.998746      -0.096606      30.742236 0.41594198E+03  0.96953893E+04                                 8.598084                            6.866952       0.003507       1.982724                    0.999423      28.954174      83.560565       0.618083       0.425135      -1.056069      -0.018379      -0.015262      -0.013093       0.027242      -0.014014       0.021225       0.022128      -0.024278      -0.016913      -0.040494       0.011421       0.029073              9.655272      10.842829       3.355194      -2.743384       6.908497      -0.433262      11.214490           0.006444
          222              C       4.571387      13.722470      13.665317       0.003534      34.438304 0.41586641E+03  0.96260195E+04                                 9.262935                            6.823204      -0.098554       1.982854                    0.999142      26.812981      75.379134       0.630317       0.419811      -1.066793      -0.035715      -0.025399       0.015457       0.046471      -0.007363      -0.008363      -0.007994      -0.045562      -0.036522      -0.025223      -0.005856       0.031079             11.461673      15.381302       4.814094      -3.462590       7.481576      -0.617746      11.522142           0.024767
          223              C       3.754764      13.062655      12.805202      -0.092259      31.007603 0.41637455E+03  0.97384379E+04                                 8.725185                            6.912007      -0.079063       1.959000                    0.999358      29.082600      84.937870       0.608619       0.430284      -1.049604      -0.002630      -0.011821       0.028289       0.030772      -0.028070      -0.005634      -0.013122      -0.028125       0.041193      -0.040814       0.011368       0.029445              9.989415      13.395513       4.227844      -1.150917       6.941365       0.004421       9.631366           0.006577
          224              C       2.632439      12.404712      13.272081      -0.075182      31.745679 0.43395062E+03  0.10255860E+05                                 8.848133                            7.042327       0.019413       1.987790                    0.999000      29.332277      86.139062       0.604715       0.428572      -1.050560       0.026990       0.015516       0.029397       0.042818      -0.017251       0.021033       0.013475      -0.004377      -0.012522      -0.035150       0.013999       0.021150             10.139290      12.612993       3.909899      -1.803754       6.908853      -0.446742      10.896024           0.004275
          225              C       5.852224      14.316046      13.173176       0.578749      24.233315 0.26439124E+03  0.55481877E+04                                 7.819254                            5.815518      -0.143290       2.012782                    0.999291      22.455195      63.160792       0.608473       0.479690      -1.016285       0.050271       0.006266      -0.048741       0.070300      -0.064664       0.057536      -0.057803      -0.042685       0.073017      -0.082952      -0.039592       0.122545              9.557614      12.481919       3.644810      -3.933423       8.124257       0.049613       8.066666          -0.003461
          226              C       0.980796      11.067527      17.077655      -0.195079      44.322270 0.62639073E+03  0.16098475E+05                                11.042354                            8.453771      -0.382143       1.847679                    0.997976      31.850265      95.043574       0.557031       0.427845      -1.059372       0.002361      -0.013319       0.083584       0.084671       0.022199       0.000730      -0.003272       0.028213      -0.022536      -0.023207      -0.006874       0.030082             13.756758       7.848944      -2.639392       0.333965       9.845397      -0.848166      23.575932           0.004648
          227              C       1.579464       9.914782      17.586717      -0.074943      32.479457 0.42205752E+03  0.98772294E+04                                 8.893571                            6.877182       0.102971       2.006459                    0.999741      29.172882      84.452560       0.622819       0.420224      -1.058784      -0.016364       0.022578       0.025374       0.037701      -0.007636      -0.013095       0.018888      -0.018780      -0.086245      -0.037368       0.002959       0.034409             10.517269       6.092998      -2.013979      -0.010468       7.782743      -0.646306      17.676065           0.001320
          228              C       1.596447       9.676040      18.960422      -0.103840      33.503744 0.42167633E+03  0.98431498E+04                                 9.065566                            6.866526       0.121210       2.012787                    0.999716      29.037887      83.318867       0.625785       0.419301      -1.061834      -0.018639       0.019795      -0.016914       0.032021      -0.008887       0.005533      -0.009215      -0.024609      -0.103749      -0.036330       0.002259       0.034071             10.928491       6.227075      -1.982971      -0.923572       7.850884      -0.095392      18.707513           0.002308
          229              C       1.041653      10.580448      19.848421      -0.023149      36.491923 0.43390600E+03  0.10124059E+05                                 9.583181                            6.924675       0.019677       2.014111                    0.999336      27.094893      75.820841       0.633451       0.414414      -1.073074      -0.001891       0.012159      -0.047352       0.048925       0.012390       0.000614       0.006010      -0.009542      -0.001631      -0.013697      -0.001654       0.015351             12.277097       6.457023      -2.101565      -1.250258       8.490440      -0.863118      21.883827           0.004797
          230              C       0.464215      11.729917      19.356042      -0.097739      33.347192 0.42789203E+03  0.10032816E+05                                 9.056967                            6.921522       0.070924       1.998856                    0.999727      29.043702      83.738313       0.622182       0.419856      -1.060640       0.012552      -0.017547      -0.021700       0.030600      -0.005601      -0.016028       0.022618      -0.010887      -0.051434      -0.033029       0.001292       0.031737             10.845942       6.213982      -1.915174      -0.155640       7.781351      -0.936622      18.542494           0.001565
          231              C       0.433079      11.983872      17.989724      -0.083717      33.245092 0.41693188E+03  0.97069044E+04                                 8.974952                            6.787138       0.193907       2.035513                    0.999819      28.981356      83.103465       0.634967       0.414323      -1.064790       0.017535      -0.030463       0.013753       0.037744      -0.014674       0.002350      -0.002727      -0.033258      -0.106037      -0.035547      -0.004456       0.040002             10.831660       6.126530      -1.831338      -0.169892       7.437512      -0.416816      18.930938           0.001280
          232              C       1.026085      10.277575      21.320554       0.622849      23.025012 0.23536588E+03  0.48120896E+04                                 7.554645                            5.498243       0.085885       2.100356                    0.999686      21.796884      61.115844       0.621986       0.481654      -1.012185      -0.003949      -0.011473       0.065680       0.066792       0.019332       0.008083       0.009387       0.144041      -0.226236      -0.077535      -0.035196       0.112731              9.341521       4.804874      -1.202862      -1.061165       8.921815      -0.448515      14.297873          -0.000298
          233              C       6.125375       2.010575      14.409129      -0.191855      41.251139 0.62432723E+03  0.16057148E+05                                10.492859                            8.463930      -0.407940       1.839576                    0.997767      31.968265      95.916184       0.553461       0.430292      -1.056220      -0.003234       0.080651      -0.028972       0.085758       0.003408       0.000258       0.008568      -0.020859       0.096233      -0.027032      -0.006918       0.033950             11.928570      13.230556      -0.485940      -0.239942      14.137306      -4.279319       8.417849           0.004461
          234              C       4.889827       2.609769      14.192254      -0.082162      33.195155 0.44366662E+03  0.10543835E+05                                 9.117307                            7.125580      -0.003930       1.978903                    0.998748      29.544360      87.006850       0.600550       0.429156      -1.050188       0.028124       0.017455      -0.013472       0.035737       0.015277       0.000851       0.006413       0.048696       0.028171      -0.034247       0.009735       0.024511             10.559372      10.765535      -0.344786       0.288484      13.919516      -3.848014       6.993065           0.000811
          235              C       4.823308       3.894758      13.665555      -0.089452      34.647274 0.43668205E+03  0.10331126E+05                                 9.429753                            7.104974      -0.133509       1.941315                    0.998768      29.327027      86.018942       0.597218       0.433502      -1.048116       0.024099      -0.021533      -0.007155       0.033100      -0.012740       0.008884       0.016767       0.029061       0.061542      -0.035878       0.008791       0.027088             11.208687      10.803842       0.537353      -0.106714      16.315118      -3.957453       6.507101           0.001608
          236              C       5.992338       4.580554      13.355733      -0.027745      38.733026 0.43476204E+03  0.10114016E+05                                 9.863152                            6.866997       0.151987       2.054912                    0.999360      26.924633      74.388291       0.647322       0.406737      -1.081834       0.001526      -0.044766       0.010236       0.045947       0.002254       0.007576      -0.006835      -0.001210      -0.004347      -0.011723       0.003022       0.008701             12.961523      10.658648      -0.113512      -0.136891      21.671693      -4.939339       6.554229           0.008461
          237              C       7.227886       3.981361      13.572609      -0.096480      31.983802 0.40917099E+03  0.94601666E+04                                 8.708844                            6.728526       0.157659       2.026156                    0.999702      28.647384      81.258368       0.638478       0.414922      -1.066815      -0.019222      -0.017527       0.007618       0.027106       0.022799      -0.008524       0.004905       0.037804      -0.004440      -0.031109      -0.000244       0.031353              9.975115       9.675063      -1.367873       0.116204      14.523703      -3.328184       5.726579           0.004155
          238              C       7.294405       2.696371      14.101690      -0.083849      31.924833 0.41890630E+03  0.97784700E+04                                 8.738236                            6.836955       0.150362       2.020684                    0.999770      29.149483      84.089815       0.627065       0.418446      -1.060629      -0.030898       0.020055      -0.005173       0.037198      -0.010270       0.002460       0.010594       0.064160       0.005146      -0.037539       0.004692       0.032848              9.919421      10.370303      -0.918755      -0.339900      13.329525      -3.301887       6.058436           0.002841
          239              C       5.930065       6.003639      12.824268       0.560193      25.586331 0.24880725E+03  0.51210142E+04                                 8.012180                            5.553388       0.080272       2.086133                    0.999643      21.990562      60.427205       0.640219       0.464819      -1.028608       0.011343       0.045268      -0.022471       0.051795      -0.005182      -0.022108       0.061432       0.033500       0.252132      -0.081710      -0.028860       0.110570             10.570584       8.283393       0.666506       0.028614      18.111788      -3.774350       5.316571          -0.005298
          240              C       7.839291      22.939284      14.822623      -0.195706      44.311025 0.61862064E+03  0.15838879E+05                                10.992348                            8.383251      -0.371010       1.850046                    0.997943      31.747375      94.356029       0.561532       0.426022      -1.061198       0.076642      -0.027705      -0.025054       0.085260      -0.005021       0.000774      -0.024894      -0.032912      -0.001019      -0.019821      -0.015024       0.034845             13.509419      18.706065      -3.331521      -3.374216      10.182030       4.841244      11.640162           0.008125
          241              C       9.039457       0.051493      15.352182      -0.078787      32.965356 0.42007693E+03  0.98019264E+04                                 8.931297                            6.837611       0.085834       2.002316                    0.999608      29.016413      83.391339       0.628944       0.417360      -1.062478       0.000194      -0.029253      -0.028164       0.040608       0.006448       0.016003       0.018086      -0.053437       0.031124      -0.037282      -0.000773       0.038055             10.489555      15.372504      -1.967586      -2.581282       6.765217       2.964208       9.330943           0.002880
          242              C      10.269344      23.085338      14.833586      -0.106377      32.589484 0.39978851E+03  0.91879961E+04                                 8.804129                            6.624751       0.229205       2.050147                    0.999679      28.484595      80.503425       0.647404       0.411661      -1.069130      -0.025613      -0.007863      -0.005937       0.027442       0.020595       0.018901      -0.008370      -0.003119      -0.022730      -0.032624       0.006376       0.026248             10.419918      14.685836      -1.828748      -2.913466       6.820502       3.462831       9.753415           0.001504
          243              C      10.347185      22.196846      13.806644      -0.001380      36.037536 0.41671585E+03  0.96169961E+04                                 9.477620                            6.780812       0.049864       2.031231                    0.999313      26.538474      73.652328       0.641434       0.413766      -1.074410      -0.037189       0.006791       0.023357       0.044438      -0.003931      -0.000238      -0.019492      -0.031559      -0.054842      -0.025915      -0.006826       0.032741             11.979657      18.114477      -1.514608      -4.440865       7.511396       3.604788      10.313099           0.012404
          244              C       9.165418      21.607483      13.330947      -0.087776      32.957525 0.41867621E+03  0.97757440E+04                                 9.043957                            6.896567       0.109560       2.021771                    0.999427      28.735939      83.018600       0.615766       0.426009      -1.055460      -0.002477       0.008939       0.034142       0.035380       0.004669       0.005165      -0.003168      -0.061903       0.016367      -0.034754       0.005845       0.028908             10.733700      15.644500      -1.157023      -2.622275       7.906050       3.411747       8.650551           0.003854
          245              C       7.949684      22.001640      13.816177      -0.073091      31.887518 0.39716183E+03  0.91637510E+04                                 8.773088                            6.657234       0.152710       2.027891                    0.999770      28.789349      83.029905       0.634379       0.418458      -1.058819       0.029754       0.007112       0.020224       0.036673       0.020504       0.028451      -0.011857      -0.036212      -0.016644      -0.047314       0.017143       0.030171             10.436343      14.490585      -1.978924      -3.094774       7.816644       3.794014       9.001800           0.000937
          246              C      11.640760      21.886951      13.129086       0.601696      24.022662 0.24934484E+03  0.51620903E+04                                 7.733794                            5.636430       0.011279       2.067584                    0.999653      22.130748      62.053237       0.619215       0.477792      -1.016163       0.054848      -0.017985      -0.021411       0.061564      -0.007591       0.076914      -0.033046      -0.004194       0.211768      -0.079169      -0.038557       0.117726              9.492192      13.110444      -0.329605      -3.404644       8.935220       1.950074       6.430912          -0.000020
          247              C       4.763866      22.709671      14.630295      -0.191466      41.452216 0.61528725E+03  0.15744265E+05                                10.512305                            8.377587      -0.358380       1.858268                    0.997803      31.614258      94.166942       0.559591       0.427751      -1.059316      -0.062888      -0.041323      -0.030573       0.081223      -0.023768      -0.001648       0.006816      -0.013532      -0.077702      -0.027050      -0.011259       0.038309             12.171934      14.453411       4.975393       1.633375       8.710808       0.258352      13.351581           0.015342
          248              C       3.933091      21.975893      15.479685      -0.074090      30.835140 0.41488074E+03  0.96559211E+04                                 8.530511                            6.782070       0.194608       2.035432                    0.999805      28.954314      83.256053       0.632999       0.415750      -1.062920      -0.009487       0.001815      -0.040815       0.041942      -0.024578      -0.002871      -0.011862      -0.015961       0.091898      -0.042360       0.007964       0.034396              9.634813      11.157384       3.778397       1.530101       6.777340       0.216922      10.969715           0.000668
          249              C       2.823504      21.290566      14.998746      -0.096605      30.742270 0.41594246E+03  0.96954039E+04                                 8.598089                            6.866955       0.003505       1.982723                    0.999423      28.954203      83.560674       0.618083       0.425135      -1.056069       0.018379       0.015262      -0.013093       0.027242      -0.014014      -0.021224      -0.022129      -0.024277      -0.016911      -0.040494       0.011420       0.029074              9.655279      10.842837       3.355197       2.743384       6.908501       0.433260      11.214497           0.006442
          250              C       2.505063      21.386530      13.665317       0.003533      34.438386 0.41586755E+03  0.96260514E+04                                 9.262942                            6.823208      -0.098553       1.982854                    0.999142      26.813030      75.379266       0.630318       0.419811      -1.066794       0.035715       0.025400       0.015458       0.046472      -0.007363       0.008363       0.007993      -0.045559      -0.036521      -0.025222      -0.005855       0.031077             11.461682      15.381314       4.814097       3.462596       7.481580       0.617747      11.522153           0.024766
          251              C       3.321686      22.046345      12.805202      -0.092258      31.007616 0.41637476E+03  0.97384441E+04                                 8.725186                            6.912008      -0.079063       1.959000                    0.999358      29.082612      84.937909       0.608619       0.430284      -1.049604       0.002631       0.011820       0.028289       0.030772      -0.028070       0.005634       0.013122      -0.028125       0.041193      -0.040814       0.011369       0.029445              9.989416      13.395516       4.227844       1.150917       6.941366      -0.004421       9.631367           0.006575
          252              C       4.444011      22.704288      13.272081      -0.075182      31.745694 0.43395087E+03  0.10255868E+05                                 8.848134                            7.042329       0.019414       1.987790                    0.999000      29.332288      86.139098       0.604715       0.428571      -1.050560      -0.026990      -0.015517       0.029397       0.042818      -0.017250      -0.021033      -0.013475      -0.004378      -0.012522      -0.035149       0.014000       0.021150             10.139292      12.612995       3.909899       1.803753       6.908854       0.446740      10.896026           0.004274
          253              C       1.224226      20.792954      13.173176       0.578751      24.233385 0.26439210E+03  0.55482101E+04                                 7.819266                            5.815525      -0.143285       2.012782                    0.999291      22.455238      63.160927       0.608473       0.479690      -1.016286      -0.050272      -0.006267      -0.048740       0.070300      -0.064665      -0.057537       0.057805      -0.042688       0.073017      -0.082954      -0.039593       0.122547              9.557629      12.481942       3.644816       3.933433       8.124267      -0.049611       8.066679          -0.003461
          254              C       6.095654       0.635473      17.077655      -0.195079      44.322265 0.62639063E+03  0.16098472E+05                                11.042353                            8.453771      -0.382142       1.847680                    0.997976      31.850264      95.043572       0.557032       0.427845      -1.059372      -0.002361       0.013319       0.083584       0.084671       0.022199      -0.000730       0.003272       0.028213      -0.022535      -0.023207      -0.006874       0.030081             13.756757       7.848944      -2.639392      -0.333966       9.845397       0.848167      23.575930           0.004646
          255              C       5.496986       1.788218      17.586717      -0.074943      32.479473 0.42205772E+03  0.98772362E+04                                 8.893577                            6.877186       0.102971       2.006459                    0.999741      29.172889      84.452613       0.622819       0.420224      -1.058784       0.016364      -0.022578       0.025374       0.037701      -0.007636       0.013095      -0.018888      -0.018780      -0.086245      -0.037368       0.002959       0.034409             10.517277       6.093002      -2.013980       0.010467       7.782748       0.646307      17.676081           0.001317
          256              C       5.480003       2.026960      18.960422      -0.103841      33.503773 0.42167670E+03  0.98431619E+04                                 9.065574                            6.866532       0.121209       2.012787                    0.999716      29.037901      83.318949       0.625784       0.419302      -1.061834       0.018639      -0.019795      -0.016914       0.032021      -0.008887      -0.005532       0.009215      -0.024609      -0.103749      -0.036330       0.002259       0.034071             10.928502       6.227081      -1.982973       0.923573       7.850891       0.095393      18.707534           0.002303
          257              C       6.034797       1.122552      19.848421      -0.023150      36.491938 0.43390619E+03  0.10124065E+05                                 9.583183                            6.924676       0.019678       2.014111                    0.999336      27.094901      75.820866       0.633451       0.414414      -1.073074       0.001891      -0.012159      -0.047352       0.048925       0.012390      -0.000613      -0.006010      -0.009542      -0.001630      -0.013697      -0.001654       0.015350             12.277099       6.457024      -2.101566       1.250259       8.490442       0.863117      21.883832           0.004794
          258              C       6.612235      -0.026917      19.356042      -0.097739      33.347192 0.42789200E+03  0.10032815E+05                                 9.056968                            6.921523       0.070924       1.998856                    0.999727      29.043703      83.738325       0.622181       0.419856      -1.060640      -0.012552       0.017547      -0.021700       0.030600      -0.005601       0.016028      -0.022618      -0.010887      -0.051434      -0.033029       0.001292       0.031737             10.845943       6.213983      -1.915175       0.155641       7.781352       0.936621      18.542494           0.001562
          259              C       6.643371      23.125128      17.989724      -0.083718      33.245106 0.41693210E+03  0.97069109E+04                                 8.974955                            6.787141       0.193906       2.035513                    0.999819      28.981362      83.103489       0.634966       0.414324      -1.064790      -0.017535       0.030464       0.013753       0.037744      -0.014674      -0.002350       0.002727      -0.033258      -0.106038      -0.035547      -0.004456       0.040002             10.831664       6.126532      -1.831338       0.169892       7.437513       0.416816      18.930945           0.001276
          260              C       6.050365       1.425425      21.320554       0.622849      23.025006 0.23536580E+03  0.48120876E+04                                 7.554645                            5.498243       0.085887       2.100357                    0.999686      21.796880      61.115833       0.621985       0.481655      -1.012185       0.003949       0.011473       0.065681       0.066792       0.019332      -0.008083      -0.009387       0.144042      -0.226237      -0.077535      -0.035196       0.112731              9.341520       4.804874      -1.202862       1.061165       8.921814       0.448515      14.297873          -0.000300
          261              C       8.027525      13.713575       2.492879      -0.191856      41.251141 0.62432731E+03  0.16057150E+05                                10.492860                            8.463931      -0.407940       1.839576                    0.997767      31.968263      95.916176       0.553461       0.430292      -1.056220       0.003234       0.080651      -0.028972       0.085758      -0.003408      -0.000258       0.008568      -0.020860       0.096233      -0.027032      -0.006918       0.033950             11.928570      13.230555       0.485945       0.239941      14.137306      -4.279319       8.417850           0.004451
          262              C       9.263073      14.312769       2.276004      -0.082162      33.195134 0.44366618E+03  0.10543822E+05                                 9.117302                            7.125576      -0.003929       1.978904                    0.998748      29.544347      87.006796       0.600550       0.429156      -1.050188      -0.028123       0.017455      -0.013472       0.035737      -0.015277      -0.000851       0.006414       0.048696       0.028171      -0.034247       0.009735       0.024511             10.559367      10.765528       0.344788      -0.288484      13.919511      -3.848012       6.993061           0.000801
          263              C       9.329592      15.597758       1.749306      -0.089451      34.647274 0.43668200E+03  0.10331125E+05                                 9.429753                            7.104974      -0.133509       1.941315                    0.998768      29.327024      86.018935       0.597218       0.433502      -1.048116      -0.024099      -0.021533      -0.007155       0.033100       0.012740      -0.008884       0.016767       0.029062       0.061543      -0.035878       0.008791       0.027088             11.208687      10.803839      -0.537349       0.106714      16.315120      -3.957455       6.507102           0.001592
          264              C       8.160562      16.283554       1.439483      -0.027745      38.733028 0.43476219E+03  0.10114020E+05                                 9.863149                            6.866997       0.151987       2.054912                    0.999360      26.924638      74.388289       0.647323       0.406737      -1.081835      -0.001526      -0.044766       0.010236       0.045947      -0.002254      -0.007576      -0.006835      -0.001211      -0.004347      -0.011722       0.003022       0.008701             12.961517      10.658642       0.113511       0.136893      21.671681      -4.939338       6.554229           0.008448
          265              C       6.925014      15.684361       1.656359      -0.096480      31.983767 0.40917061E+03  0.94601540E+04                                 8.708832                            6.728520       0.157659       2.026156                    0.999702      28.647370      81.258262       0.638479       0.414921      -1.066815       0.019222      -0.017527       0.007618       0.027106      -0.022799       0.008523       0.004905       0.037804      -0.004440      -0.031110      -0.000243       0.031353              9.975099       9.675049       1.367873      -0.116204      14.523676      -3.328177       5.726572           0.004111
          266              C       6.858495      14.399371       2.185440      -0.083848      31.924791 0.41890573E+03  0.97784520E+04                                 8.738223                            6.836948       0.150363       2.020685                    0.999770      29.149462      84.089694       0.627065       0.418446      -1.060629       0.030898       0.020055      -0.005173       0.037198       0.010269      -0.002460       0.010594       0.064160       0.005146      -0.037539       0.004692       0.032847              9.919405      10.370289       0.918755       0.339899      13.329499      -3.301879       6.058428           0.002817
          267              C       8.222835      17.706639       0.908018       0.560193      25.586356 0.24880755E+03  0.51210218E+04                                 8.012184                            5.553391       0.080276       2.086133                    0.999643      21.990572      60.427230       0.640219       0.464819      -1.028608      -0.011343       0.045268      -0.022471       0.051796       0.005182       0.022108       0.061433       0.033501       0.252135      -0.081711      -0.028861       0.110572             10.570588       8.283397      -0.666507      -0.028614      18.111795      -3.774353       5.316574          -0.005315
          268              C       6.313609      11.236284       2.906373      -0.195706      44.310999 0.61862025E+03  0.15838868E+05                                10.992350                            8.383253      -0.371015       1.850044                    0.997943      31.747358      94.356005       0.561531       0.426022      -1.061198      -0.076642      -0.027705      -0.025054       0.085260       0.005020      -0.000774      -0.024895      -0.032913      -0.001017      -0.019822      -0.015025       0.034846             13.509421      18.706068       3.331521       3.374216      10.182030       4.841244      11.640164           0.008106
          269              C       5.113443      11.754493       3.435932      -0.078787      32.965343 0.42007677E+03  0.98019217E+04                                 8.931295                            6.837611       0.085833       2.002315                    0.999608      29.016404      83.391306       0.628944       0.417361      -1.062478      -0.000193      -0.029253      -0.028164       0.040607      -0.006448      -0.016003       0.018086      -0.053437       0.031124      -0.037282      -0.000773       0.038055             10.489552      15.372502       1.967584       2.581280       6.765215       2.964206       9.330940           0.002866
          270              C       3.883556      11.382338       2.917336      -0.106378      32.589446 0.39978798E+03  0.91879806E+04                                 8.804122                            6.624747       0.229205       2.050148                    0.999679      28.484572      80.503339       0.647404       0.411661      -1.069130       0.025612      -0.007863      -0.005937       0.027442      -0.020595      -0.018901      -0.008370      -0.003119      -0.022730      -0.032624       0.006376       0.026248             10.419909      14.685824       1.828744       2.913462       6.820496       3.462827       9.753407           0.001483
          271              C       3.805715      10.493846       1.890394      -0.001379      36.037453 0.41671481E+03  0.96169670E+04                                 9.477613                            6.780808       0.049858       2.031230                    0.999313      26.538429      73.652207       0.641433       0.413766      -1.074410       0.037189       0.006791       0.023356       0.044437       0.003931       0.000238      -0.019493      -0.031561      -0.054842      -0.025916      -0.006827       0.032743             11.979646      18.114456       1.514604       4.440859       7.511391       3.604784      10.313092           0.012381
          272              C       4.987482       9.904483       1.414697      -0.087775      32.957471 0.41867546E+03  0.97757214E+04                                 9.043947                            6.896560       0.109559       2.021771                    0.999427      28.735907      83.018471       0.615766       0.426009      -1.055460       0.002477       0.008939       0.034142       0.035380      -0.004669      -0.005165      -0.003168      -0.061904       0.016368      -0.034754       0.005845       0.028908             10.733686      15.644475       1.157020       2.622269       7.906042       3.411743       8.650542           0.003818
          273              C       6.203216      10.298640       1.899927      -0.073091      31.887473 0.39716124E+03  0.91637331E+04                                 8.773078                            6.657227       0.152712       2.027892                    0.999770      28.789324      83.029789       0.634380       0.418457      -1.058819      -0.029754       0.007112       0.020224       0.036673      -0.020504      -0.028451      -0.011857      -0.036213      -0.016643      -0.047314       0.017143       0.030171             10.436328      14.490561       1.978920       3.094768       7.816635       3.794009       9.001789           0.000904
          274              C       2.512140      10.183951       1.212836       0.601695      24.022616 0.24934436E+03  0.51620775E+04                                 7.733785                            5.636424       0.011276       2.067584                    0.999653      22.130719      62.053132       0.619216       0.477792      -1.016163      -0.054847      -0.017985      -0.021411       0.061564       0.007591      -0.076913      -0.033045      -0.004194       0.211764      -0.079168      -0.038557       0.117725              9.492178      13.110421       0.329602       3.404637       8.935210       1.950071       6.430904          -0.000033
          275              C       9.389034      11.006671       2.714045      -0.191467      41.452217 0.61528736E+03  0.15744270E+05                                10.512311                            8.377592      -0.358385       1.858266                    0.997803      31.614257      94.166975       0.559590       0.427752      -1.059315       0.062888      -0.041322      -0.030573       0.081223       0.023770       0.001648       0.006816      -0.013533      -0.077703      -0.027051      -0.011260       0.038310             12.171940      14.453415      -4.975394      -1.633378       8.710811       0.258353      13.351592           0.015327
          276              C      10.219809      10.272893       3.563435      -0.074089      30.835103 0.41488021E+03  0.96559044E+04                                 8.530499                            6.782063       0.194610       2.035433                    0.999805      28.954296      83.255946       0.633000       0.415750      -1.062920       0.009487       0.001815      -0.040815       0.041942       0.024577       0.002870      -0.011862      -0.015961       0.091897      -0.042360       0.007964       0.034396              9.634798      11.157362      -3.778388      -1.530097       6.777329       0.216921      10.969702           0.000647
          277              C      11.329396       9.587566       3.082496      -0.096605      30.742190 0.41594125E+03  0.96953668E+04                                 8.598071                            6.866943       0.003508       1.982725                    0.999423      28.954148      83.560431       0.618084       0.425134      -1.056069      -0.018379       0.015262      -0.013093       0.027242       0.014014       0.021224      -0.022128      -0.024278      -0.016914      -0.040494       0.011420       0.029073              9.655257      10.842810      -3.355187      -2.743376       6.908487       0.433259      11.214473           0.006408
          278              C      11.647837       9.683530       1.749067       0.003534      34.438285 0.41586625E+03  0.96260145E+04                                 9.262931                            6.823202      -0.098555       1.982854                    0.999142      26.812973      75.379094       0.630317       0.419811      -1.066793      -0.035714       0.025399       0.015457       0.046471       0.007363      -0.008363       0.007994      -0.045563      -0.036523      -0.025223      -0.005856       0.031079             11.461665      15.381288      -4.814088      -3.462587       7.481570       0.617745      11.522138           0.024744
          279              C      10.831214      10.343345       0.888952      -0.092258      31.007574 0.41637414E+03  0.97384257E+04                                 8.725179                            6.912003      -0.079064       1.959000                    0.999358      29.082582      84.937794       0.608619       0.430284      -1.049604      -0.002630       0.011821       0.028289       0.030772       0.028070      -0.005634       0.013123      -0.028125       0.041192      -0.040814       0.011368       0.029445              9.989406      13.395499      -4.227838      -1.150917       6.941359      -0.004421       9.631361           0.006548
          280              C       9.708889      11.001288       1.355831      -0.075182      31.745654 0.43395026E+03  0.10255849E+05                                 8.848128                            7.042324       0.019413       1.987790                    0.999000      29.332261      86.138999       0.604715       0.428572      -1.050560       0.026990      -0.015516       0.029397       0.042818       0.017251       0.021033      -0.013475      -0.004377      -0.012523      -0.035149       0.013999       0.021150             10.139284      12.612981      -3.909894      -1.803752       6.908848       0.446740      10.896021           0.004257
          281              C      12.928674       9.089954       1.256926       0.578749      24.233287 0.26439095E+03  0.55481795E+04                                 7.819246                            5.815513      -0.143292       2.012782                    0.999291      22.455176      63.160704       0.608473       0.479690      -1.016286       0.050270      -0.006266      -0.048740       0.070299       0.064664       0.057536       0.057803      -0.042685       0.073017      -0.082952      -0.039592       0.122544              9.557601      12.481899      -3.644803      -3.933416       8.124247      -0.049615       8.066658          -0.003482
          282              C       8.057246      12.338473       5.161405      -0.195079      44.322258 0.62639052E+03  0.16098468E+05                                11.042352                            8.453770      -0.382142       1.847679                    0.997976      31.850259      95.043553       0.557031       0.427846      -1.059372       0.002361       0.013319       0.083584       0.084671      -0.022199       0.000730       0.003272       0.028213      -0.022536      -0.023207      -0.006874       0.030082             13.756756       7.848942       2.639391       0.333966       9.845394       0.848167      23.575932           0.004644
          283              C       8.655914      13.491218       5.670467      -0.074943      32.479453 0.42205744E+03  0.98772274E+04                                 8.893571                            6.877181       0.102970       2.006459                    0.999741      29.172880      84.452560       0.622819       0.420224      -1.058784      -0.016364      -0.022578       0.025374       0.037701       0.007636      -0.013095      -0.018888      -0.018780      -0.086245      -0.037368       0.002959       0.034409             10.517269       6.092998       2.013978      -0.010468       7.782743       0.646305      17.676066           0.001315
          284              C       8.672897      13.729960       7.044172      -0.103840      33.503754 0.42167647E+03  0.98431540E+04                                 9.065567                            6.866527       0.121210       2.012787                    0.999716      29.037896      83.318901       0.625785       0.419301      -1.061834      -0.018638      -0.019795      -0.016914       0.032021       0.008888       0.005532       0.009215      -0.024609      -0.103750      -0.036330       0.002259       0.034071             10.928492       6.227076       1.982971      -0.923572       7.850885       0.095392      18.707515           0.002317
          285              C       8.118103      12.825552       7.932171      -0.023150      36.491951 0.43390640E+03  0.10124070E+05                                 9.583184                            6.924677       0.019679       2.014111                    0.999336      27.094909      75.820889       0.633451       0.414414      -1.073074      -0.001891      -0.012159      -0.047352       0.048925      -0.012390       0.000613      -0.006009      -0.009542      -0.001630      -0.013697      -0.001654       0.015350             12.277100       6.457025       2.101566      -1.250259       8.490443       0.863117      21.883833           0.004808
          286              C       7.540665      11.676083       7.439792      -0.097739      33.347204 0.42789224E+03  0.10032822E+05                                 9.056968                            6.921523       0.070924       1.998855                    0.999727      29.043714      83.738355       0.622182       0.419856      -1.060640       0.012552       0.017547      -0.021700       0.030600       0.005601      -0.016028      -0.022618      -0.010887      -0.051434      -0.033029       0.001292       0.031737             10.845943       6.213984       1.915175      -0.155641       7.781352       0.936618      18.542493           0.001574
          287              C       7.509529      11.422128       6.073474      -0.083718      33.245118 0.41693229E+03  0.97069160E+04                                 8.974958                            6.787143       0.193906       2.035513                    0.999819      28.981362      83.103479       0.634966       0.414324      -1.064790       0.017535       0.030464       0.013753       0.037745       0.014674       0.002350       0.002727      -0.033258      -0.106038      -0.035547      -0.004456       0.040002             10.831667       6.126533       1.831336      -0.169894       7.437512       0.416812      18.930956           0.001275
          288              C       8.102535      13.128425       9.404304       0.622849      23.025020 0.23536598E+03  0.48120921E+04                                 7.554647                            5.498244       0.085888       2.100356                    0.999686      21.796891      61.115868       0.621985       0.481654      -1.012185      -0.003949       0.011473       0.065681       0.066792      -0.019332       0.008083      -0.009387       0.144042      -0.226237      -0.077536      -0.035196       0.112731              9.341522       4.804875       1.202862      -1.061166       8.921817       0.448515      14.297876          -0.000285
          289              C      13.201825      21.395425       2.492879      -0.191855      41.251158 0.62432758E+03  0.16057159E+05                                10.492862                            8.463932      -0.407940       1.839576                    0.997767      31.968276      95.916227       0.553461       0.430292      -1.056220      -0.003234      -0.080651      -0.028972       0.085758      -0.003408       0.000258      -0.008568      -0.020859       0.096232      -0.027032      -0.006917       0.033950             11.928573      13.230556       0.485941      -0.239942      14.137311       4.279321       8.417853           0.004449
          290              C      11.966277      20.796231       2.276004      -0.082162      33.195169 0.44366680E+03  0.10543841E+05                                 9.117309                            7.125581      -0.003930       1.978903                    0.998748      29.544372      87.006897       0.600550       0.429156      -1.050188       0.028124      -0.017455      -0.013472       0.035737      -0.015278       0.000851      -0.006413       0.048696       0.028170      -0.034247       0.009735       0.024512             10.559375      10.765535       0.344788       0.288485      13.919523       3.848015       6.993067           0.000799
          291              C      11.899758      19.511242       1.749306      -0.089451      34.647270 0.43668197E+03  0.10331124E+05                                 9.429753                            7.104974      -0.133507       1.941316                    0.998768      29.327020      86.018924       0.597218       0.433502      -1.048116       0.024099       0.021533      -0.007155       0.033100       0.012740       0.008884      -0.016767       0.029061       0.061542      -0.035878       0.008791       0.027087             11.208687      10.803836      -0.537349      -0.106714      16.315123       3.957456       6.507103           0.001591
          292              C      13.068788      18.825446       1.439483      -0.027743      38.732940 0.43476101E+03  0.10113986E+05                                 9.863140                            6.866991       0.151989       2.054913                    0.999360      26.924592      74.388158       0.647322       0.406737      -1.081834       0.001526       0.044766       0.010236       0.045946      -0.002254       0.007576       0.006835      -0.001210      -0.004346      -0.011723       0.003022       0.008701             12.961507      10.658631       0.113515      -0.136891      21.671665       4.939334       6.554223           0.008446
          293              C       0.151436      19.424639       1.656359      -0.096482      31.983833 0.40917157E+03  0.94601835E+04                                 8.708852                            6.728533       0.157658       2.026156                    0.999702      28.647396      81.258422       0.638477       0.414922      -1.066814      -0.019222       0.017527       0.007618       0.027106      -0.022799      -0.008524      -0.004905       0.037803      -0.004441      -0.031109      -0.000244       0.031353              9.975124       9.675068       1.367877       0.116205      14.523719       3.328187       5.726585           0.004109
          294              C       0.217955      20.709629       2.185440      -0.083848      31.924835 0.41890638E+03  0.97784723E+04                                 8.738236                            6.836956       0.150361       2.020684                    0.999770      29.149487      84.089828       0.627064       0.418446      -1.060629      -0.030898      -0.020056      -0.005173       0.037198       0.010270       0.002460      -0.010594       0.064160       0.005145      -0.037539       0.004691       0.032848              9.919420      10.370302       0.918755      -0.339900      13.329523       3.301886       6.058437           0.002813
          295              C      13.006515      17.402361       0.908018       0.560192      25.586260 0.24880648E+03  0.51209949E+04                                 8.012170                            5.553382       0.080270       2.086133                    0.999643      21.990524      60.427099       0.640219       0.464820      -1.028608       0.011344      -0.045267      -0.022471       0.051795       0.005182      -0.022108      -0.061432       0.033501       0.252129      -0.081710      -0.028860       0.110570             10.570568       8.283383      -0.666504       0.028614      18.111756       3.774344       5.316565          -0.005317
          296              C       0.762841       0.466716       2.906373      -0.195707      44.311038 0.61862092E+03  0.15838887E+05                                10.992348                            8.383252      -0.371011       1.850045                    0.997943      31.747383      94.356050       0.561532       0.426022      -1.061198       0.076642       0.027705      -0.025054       0.085260       0.005021       0.000774       0.024893      -0.032911      -0.001020      -0.019821      -0.015024       0.034845             13.509419      18.706065       3.331522      -3.374217      10.182029      -4.841243      11.640162           0.008103
          297              C       1.963007      23.354507       3.435932      -0.078787      32.965368 0.42007714E+03  0.98019323E+04                                 8.931299                            6.837614       0.085833       2.002315                    0.999608      29.016419      83.391359       0.628944       0.417360      -1.062478       0.000194       0.029253      -0.028164       0.040607      -0.006448       0.016003      -0.018086      -0.053437       0.031124      -0.037282      -0.000773       0.038055             10.489557      15.372510       1.967586      -2.581283       6.765218      -2.964208       9.330944           0.002861
          298              C       3.192894       0.320662       2.917336      -0.106377      32.589480 0.39978847E+03  0.91879947E+04                                 8.804128                            6.624751       0.229203       2.050147                    0.999679      28.484593      80.503414       0.647404       0.411661      -1.069130      -0.025613       0.007863      -0.005937       0.027442      -0.020595       0.018901       0.008370      -0.003119      -0.022731      -0.032623       0.006375       0.026248             10.419916      14.685834       1.828747      -2.913466       6.820501      -3.462830       9.753414           0.001477
          299              C       3.270735       1.209154       1.890394      -0.001381      36.037529 0.41671584E+03  0.96169951E+04                                 9.477617                            6.780810       0.049863       2.031231                    0.999313      26.538474      73.652311       0.641434       0.413766      -1.074411      -0.037189      -0.006791       0.023357       0.044437       0.003931      -0.000238       0.019492      -0.031559      -0.054842      -0.025915      -0.006826       0.032741             11.979652      18.114466       1.514607      -4.440863       7.511393      -3.604786      10.313096           0.012377
          300              C       2.088968       1.798517       1.414697      -0.087775      32.957498 0.41867587E+03  0.97757330E+04                                 9.043948                            6.896562       0.109559       2.021771                    0.999427      28.735929      83.018529       0.615767       0.426009      -1.055460      -0.002477      -0.008940       0.034142       0.035380      -0.004669       0.005165       0.003168      -0.061903       0.016367      -0.034754       0.005845       0.028908             10.733688      15.644477       1.157021      -2.622270       7.906043      -3.411744       8.650544           0.003814
          301              C       0.873234       1.404360       1.899927      -0.073091      31.887499 0.39716162E+03  0.91637441E+04                                 8.773083                            6.657231       0.152711       2.027891                    0.999770      28.789340      83.029848       0.634380       0.418457      -1.058819       0.029754      -0.007112       0.020224       0.036673      -0.020504       0.028451       0.011857      -0.036213      -0.016644      -0.047314       0.017143       0.030171             10.436334      14.490569       1.978923      -3.094771       7.816639      -3.794012       9.001795           0.000900
          302              C       4.564310       1.519049       1.212836       0.601697      24.022651 0.24934472E+03  0.51620870E+04                                 7.733792                            5.636428       0.011279       2.067584                    0.999653      22.130739      62.053200       0.619216       0.477792      -1.016163       0.054848       0.017985      -0.021411       0.061564       0.007591       0.076914       0.033046      -0.004194       0.211768      -0.079169      -0.038557       0.117727              9.492187      13.110436       0.329604      -3.404642       8.935217      -1.950073       6.430910          -0.000034
          303              C      11.840316       0.696328       2.714045      -0.191466      41.452189 0.61528685E+03  0.15744254E+05                                10.512307                            8.377590      -0.358386       1.858266                    0.997803      31.614240      94.166917       0.559590       0.427752      -1.059315      -0.062889       0.041322      -0.030573       0.081223       0.023770      -0.001648      -0.006817      -0.013533      -0.077704      -0.027051      -0.011260       0.038311             12.171936      14.453407      -4.975393       1.633382       8.710811      -0.258357      13.351589           0.015326
          304              C      11.009541       1.430107       3.563435      -0.074090      30.835128 0.41488068E+03  0.96559184E+04                                 8.530505                            6.782068       0.194608       2.035432                    0.999805      28.954309      83.256005       0.633000       0.415750      -1.062920      -0.009487      -0.001815      -0.040815       0.041942       0.024578      -0.002870       0.011862      -0.015961       0.091897      -0.042360       0.007964       0.034396              9.634805      11.157368      -3.778390       1.530101       6.777335      -0.216921      10.969711           0.000645
          305              C       9.899954       2.115434       3.082496      -0.096605      30.742188 0.41594126E+03  0.96953668E+04                                 8.598071                            6.866944       0.003509       1.982725                    0.999423      28.954140      83.560396       0.618084       0.425134      -1.056069       0.018379      -0.015262      -0.013093       0.027242       0.014014      -0.021225       0.022128      -0.024278      -0.016916      -0.040494       0.011421       0.029073              9.655257      10.842810      -3.355187       2.743381       6.908487      -0.433263      11.214474           0.006406
          306              C       9.581513       2.019470       1.749067       0.003535      34.438254 0.41586579E+03  0.96260016E+04                                 9.262928                            6.823200      -0.098555       1.982854                    0.999142      26.812954      75.379039       0.630317       0.419811      -1.066793       0.035715      -0.025398       0.015457       0.046470       0.007363       0.008363      -0.007994      -0.045565      -0.036524      -0.025224      -0.005856       0.031080             11.461662      15.381284      -4.814088       3.462586       7.481570      -0.617745      11.522132           0.024744
          307              C      10.398136       1.359655       0.888952      -0.092258      31.007579 0.41637420E+03  0.97384274E+04                                 8.725180                            6.912004      -0.079064       1.959000                    0.999358      29.082584      84.937807       0.608619       0.430284      -1.049604       0.002630      -0.011821       0.028289       0.030772       0.028070       0.005634      -0.013123      -0.028125       0.041192      -0.040814       0.011368       0.029445              9.989409      13.395502      -4.227840       1.150918       6.941361       0.004420       9.631363           0.006545
          308              C      11.520461       0.701712       1.355831      -0.075182      31.745665 0.43395039E+03  0.10255854E+05                                 8.848131                            7.042326       0.019412       1.987789                    0.999000      29.332267      86.139030       0.604715       0.428572      -1.050560      -0.026991       0.015516       0.029397       0.042818       0.017251      -0.021033       0.013475      -0.004377      -0.012523      -0.035150       0.013999       0.021151             10.139288      12.612987      -3.909897       1.803755       6.908852      -0.446743      10.896026           0.004254
          309              C       8.300676       2.613046       1.256926       0.578749      24.233253 0.26439053E+03  0.55481683E+04                                 7.819239                            5.815508      -0.143292       2.012782                    0.999291      22.455155      63.160629       0.608474       0.479690      -1.016286      -0.050270       0.006265      -0.048741       0.070299       0.064663      -0.057535      -0.057802      -0.042683       0.073017      -0.082951      -0.039591       0.122542              9.557593      12.481887      -3.644800       3.933410       8.124242       0.049616       8.066650          -0.003483
          310              C      13.172104      22.770527       5.161405      -0.195079      44.322260 0.62639050E+03  0.16098468E+05                                11.042353                            8.453770      -0.382142       1.847680                    0.997976      31.850260      95.043561       0.557031       0.427846      -1.059372      -0.002361      -0.013319       0.083584       0.084671      -0.022199      -0.000730      -0.003272       0.028213      -0.022535      -0.023207      -0.006874       0.030082             13.756757       7.848943       2.639393      -0.333965       9.845398      -0.848165      23.575930           0.004641
          311              C      12.573436      21.617782       5.670467      -0.074943      32.479480 0.42205779E+03  0.98772386E+04                                 8.893579                            6.877186       0.102969       2.006459                    0.999741      29.172893      84.452637       0.622819       0.420224      -1.058784       0.016364       0.022578       0.025374       0.037701       0.007636       0.013095       0.018888      -0.018780      -0.086245      -0.037368       0.002959       0.034409             10.517280       6.093003       2.013981       0.010468       7.782750      -0.646306      17.676087           0.001311
          312              C      12.556453      21.379040       7.044172      -0.103841      33.503776 0.42167671E+03  0.98431619E+04                                 9.065574                            6.866531       0.121209       2.012787                    0.999716      29.037906      83.318961       0.625784       0.419301      -1.061834       0.018638       0.019795      -0.016914       0.032021       0.008888      -0.005533      -0.009215      -0.024609      -0.103749      -0.036330       0.002259       0.034071             10.928502       6.227080       1.982973       0.923573       7.850891      -0.095393      18.707534           0.002313
          313              C      13.111247      22.283448       7.932171      -0.023150      36.491966 0.43390655E+03  0.10124075E+05                                 9.583186                            6.924677       0.019678       2.014111                    0.999336      27.094916      75.820909       0.633451       0.414414      -1.073074       0.001891       0.012159      -0.047352       0.048925      -0.012390      -0.000613       0.006009      -0.009542      -0.001630      -0.013697      -0.001654       0.015350             12.277104       6.457026       2.101567       1.250259       8.490445      -0.863117      21.883840           0.004806
          314              C      13.688685       0.026917       7.439792      -0.097739      33.347222 0.42789246E+03  0.10032829E+05                                 9.056973                            6.921526       0.070925       1.998855                    0.999727      29.043721      83.738388       0.622181       0.419856      -1.060640      -0.012552      -0.017547      -0.021700       0.030600       0.005601       0.016028       0.022618      -0.010887      -0.051434      -0.033029       0.001292       0.031737             10.845949       6.213986       1.915176       0.155639       7.781356      -0.936623      18.542507           0.001572
          315              C      13.719821       0.280872       6.073474      -0.083717      33.245097 0.41693189E+03  0.97069053E+04                                 8.974954                            6.787139       0.193906       2.035513                    0.999819      28.981361      83.103496       0.634967       0.414324      -1.064790      -0.017535      -0.030464       0.013753       0.037745       0.014674      -0.002350      -0.002727      -0.033258      -0.106037      -0.035547      -0.004456       0.040002             10.831662       6.126531       1.831339       0.169890       7.437515      -0.416817      18.930940           0.001273
          316              C      13.126815      21.980575       9.404304       0.622849      23.025031 0.23536610E+03  0.48120950E+04                                 7.554648                            5.498244       0.085888       2.100356                    0.999686      21.796897      61.115881       0.621986       0.481654      -1.012185       0.003949      -0.011473       0.065681       0.066792      -0.019332      -0.008083       0.009387       0.144042      -0.226237      -0.077535      -0.035196       0.112731              9.341525       4.804876       1.202863       1.061166       8.921818      -0.448515      14.297881          -0.000286
          317              C      13.201825      13.713575       9.423370      -0.191855      41.251147 0.62432735E+03  0.16057151E+05                                10.492860                            8.463931      -0.407940       1.839576                    0.997767      31.968265      95.916184       0.553461       0.430292      -1.056220      -0.003234       0.080651       0.028972       0.085758       0.003408      -0.000258      -0.008568      -0.020859       0.096233      -0.027032      -0.006918       0.033950             11.928572      13.230552      -0.485943       0.239942      14.137311       4.279323       8.417854           0.004461
          318              C      11.966277      14.312769       9.640246      -0.082162      33.195164 0.44366667E+03  0.10543837E+05                                 9.117308                            7.125580      -0.003930       1.978903                    0.998748      29.544366      87.006875       0.600550       0.429156      -1.050188       0.028124       0.017455       0.013472       0.035737       0.015277      -0.000851      -0.006413       0.048696       0.028171      -0.034247       0.009735       0.024512             10.559375      10.765534      -0.344787      -0.288486      13.919524       3.848016       6.993066           0.000811
          319              C      11.899758      15.597758      10.166944      -0.089452      34.647292 0.43668224E+03  0.10331132E+05                                 9.429757                            7.104976      -0.133509       1.941315                    0.998768      29.327031      86.018964       0.597218       0.433502      -1.048116       0.024099      -0.021533       0.007155       0.033100      -0.012740      -0.008884      -0.016767       0.029062       0.061542      -0.035878       0.008791       0.027088             11.208693      10.803842       0.537352       0.106714      16.315132       3.957458       6.507105           0.001610
          320              C      13.068788      16.283554      10.476767      -0.027744      38.732998 0.43476175E+03  0.10114008E+05                                 9.863146                            6.866994       0.151988       2.054912                    0.999360      26.924621      74.388238       0.647323       0.406737      -1.081835       0.001526      -0.044766      -0.010236       0.045947       0.002254      -0.007576       0.006835      -0.001211      -0.004347      -0.011723       0.003022       0.008701             12.961514      10.658640      -0.113513       0.136892      21.671677       4.939337       6.554226           0.008462
          321              C       0.151436      15.684361      10.259891      -0.096480      31.983781 0.40917070E+03  0.94601578E+04                                 8.708839                            6.728523       0.157660       2.026157                    0.999702      28.647374      81.258321       0.638478       0.414922      -1.066815      -0.019222      -0.017527      -0.007618       0.027106       0.022799       0.008524      -0.004905       0.037804      -0.004440      -0.031109      -0.000244       0.031353              9.975109       9.675058      -1.367871      -0.116203      14.523692       3.328181       5.726576           0.004157
          322              C       0.217955      14.399371       9.730810      -0.083848      31.924820 0.41890616E+03  0.97784653E+04                                 8.738232                            6.836953       0.150362       2.020684                    0.999770      29.149474      84.089768       0.627065       0.418446      -1.060629      -0.030898       0.020055       0.005173       0.037198      -0.010269      -0.002460      -0.010594       0.064160       0.005146      -0.037539       0.004692       0.032848              9.919416      10.370295      -0.918753       0.339902      13.329519       3.301886       6.058434           0.002842
          323              C      13.006515      17.706639      11.008232       0.560193      25.586315 0.24880708E+03  0.51210102E+04                                 8.012178                            5.553387       0.080274       2.086133                    0.999643      21.990553      60.427181       0.640219       0.464820      -1.028608       0.011343       0.045268       0.022471       0.051795      -0.005182       0.022108      -0.061433       0.033501       0.252133      -0.081710      -0.028861       0.110571             10.570580       8.283391       0.666505      -0.028614      18.111780       3.774349       5.316570          -0.005296
          324              C       0.762841      11.236284       9.009877      -0.195706      44.311008 0.61862029E+03  0.15838869E+05                                10.992350                            8.383252      -0.371012       1.850045                    0.997943      31.747363      94.356019       0.561531       0.426022      -1.061198       0.076643      -0.027705       0.025054       0.085260      -0.005020      -0.000774       0.024894      -0.032912      -0.001019      -0.019821      -0.015024       0.034845             13.509423      18.706071      -3.331524       3.374219      10.182033      -4.841247      11.640165           0.008125
          325              C       1.963007      11.754493       8.480318      -0.078787      32.965331 0.42007658E+03  0.98019163E+04                                 8.931294                            6.837609       0.085834       2.002316                    0.999608      29.016407      83.391322       0.628944       0.417361      -1.062478       0.000194      -0.029253       0.028164       0.040608       0.006448      -0.016003      -0.018086      -0.053437       0.031124      -0.037282      -0.000773       0.038055             10.489550      15.372499      -1.967585       2.581279       6.765216      -2.964207       9.330936           0.002881
          326              C       3.192894      11.382338       8.998914      -0.106378      32.589472 0.39978834E+03  0.91879913E+04                                 8.804127                            6.624750       0.229204       2.050147                    0.999679      28.484587      80.503402       0.647404       0.411661      -1.069129      -0.025613      -0.007863       0.005937       0.027442       0.020595      -0.018901       0.008370      -0.003119      -0.022730      -0.032624       0.006376       0.026248             10.419916      14.685834      -1.828746       2.913464       6.820501      -3.462830       9.753412           0.001505
          327              C       3.270735      10.493846      10.025856      -0.001380      36.037512 0.41671550E+03  0.96169867E+04                                 9.477620                            6.780811       0.049862       2.031231                    0.999313      26.538459      73.652298       0.641434       0.413766      -1.074410      -0.037190       0.006791      -0.023357       0.044438      -0.003931       0.000238       0.019493      -0.031560      -0.054842      -0.025915      -0.006826       0.032742             11.979657      18.114478      -1.514608       4.440864       7.511397      -3.604788      10.313098           0.012404
          328              C       2.088968       9.904483      10.501553      -0.087776      32.957537 0.41867634E+03  0.97757491E+04                                 9.043964                            6.896571       0.109559       2.021771                    0.999427      28.735939      83.018642       0.615765       0.426010      -1.055459      -0.002477       0.008939      -0.034142       0.035380       0.004669      -0.005165       0.003168      -0.061903       0.016368      -0.034754       0.005845       0.028908             10.733710      15.644516      -1.157026       2.622279       7.906056      -3.411750       8.650558           0.003852
          329              C       0.873234      10.298640      10.016323      -0.073092      31.887535 0.39716203E+03  0.91637579E+04                                 8.773096                            6.657238       0.152710       2.027891                    0.999770      28.789355      83.029965       0.634378       0.418458      -1.058818       0.029754       0.007112      -0.020224       0.036673       0.020504      -0.028451       0.011857      -0.036212      -0.016644      -0.047314       0.017143       0.030171             10.436353      14.490601      -1.978928       3.094779       7.816651      -3.794019       9.001808           0.000936
          330              C       4.564310      10.183951      10.703414       0.601696      24.022652 0.24934473E+03  0.51620872E+04                                 7.733792                            5.636428       0.011279       2.067585                    0.999653      22.130742      62.053213       0.619216       0.477792      -1.016163       0.054848      -0.017985       0.021411       0.061564      -0.007591      -0.076914       0.033046      -0.004194       0.211767      -0.079169      -0.038557       0.117726              9.492189      13.110441      -0.329604       3.404642       8.935217      -1.950073       6.430909          -0.000019
          331              C      11.840316      11.006671       9.202205      -0.191466      41.452230 0.61528746E+03  0.15744272E+05                                10.512305                            8.377587      -0.358378       1.858268                    0.997803      31.614266      94.166961       0.559591       0.427751      -1.059316      -0.062888      -0.041323       0.030573       0.081223      -0.023768       0.001647      -0.006816      -0.013531      -0.077701      -0.027050      -0.011258       0.038308             12.171935      14.453414       4.975395      -1.633374       8.710809      -0.258352      13.351581           0.015342
          332              C      11.009541      10.272893       8.352815      -0.074090      30.835160 0.41488101E+03  0.96559300E+04                                 8.530518                            6.782075       0.194607       2.035432                    0.999805      28.954323      83.256122       0.632998       0.415751      -1.062920      -0.009487       0.001815       0.040815       0.041942      -0.024577       0.002871       0.011862      -0.015960       0.091898      -0.042360       0.007964       0.034396              9.634822      11.157396       3.778402      -1.530104       6.777346      -0.216923      10.969725           0.000667
          333              C       9.899954       9.587566       8.833754      -0.096606      30.742324 0.41594326E+03  0.96954284E+04                                 8.598103                            6.866965       0.003502       1.982722                    0.999423      28.954236      83.560832       0.618082       0.425135      -1.056069       0.018379       0.015263       0.013093       0.027242      -0.014015       0.021224       0.022129      -0.024277      -0.016909      -0.040494       0.011421       0.029073              9.655296      10.842858       3.355205      -2.743392       6.908513      -0.433263      11.214517           0.006438
          334              C       9.581513       9.683530      10.167183       0.003533      34.438414 0.41586783E+03  0.96260598E+04                                 9.262946                            6.823209      -0.098554       1.982854                    0.999141      26.813045      75.379321       0.630318       0.419811      -1.066794       0.035715       0.025401      -0.015458       0.046472      -0.007364      -0.008362      -0.007993      -0.045558      -0.036521      -0.025221      -0.005855       0.031076             11.461689      15.381325       4.814100      -3.462601       7.481583      -0.617749      11.522160           0.024765
          335              C      10.398136      10.343345      11.027298      -0.092258      31.007631 0.41637499E+03  0.97384508E+04                                 8.725188                            6.912009      -0.079063       1.959000                    0.999358      29.082623      84.937947       0.608619       0.430284      -1.049604       0.002631       0.011820      -0.028289       0.030772      -0.028070      -0.005634      -0.013122      -0.028125       0.041194      -0.040814       0.011369       0.029445              9.989419      13.395520       4.227846      -1.150917       6.941368       0.004422       9.631369           0.006576
          336              C      11.520461      11.001288      10.560419      -0.075182      31.745703 0.43395103E+03  0.10255872E+05                                 8.848136                            7.042330       0.019414       1.987790                    0.999000      29.332295      86.139122       0.604715       0.428571      -1.050560      -0.026990      -0.015517      -0.029396       0.042818      -0.017250       0.021033       0.013475      -0.004378      -0.012521      -0.035149       0.014000       0.021150             10.139294      12.612998       3.909900      -1.803752       6.908855      -0.446739      10.896027           0.004274
          337              C       8.300676       9.089954      10.659324       0.578750      24.233463 0.26439304E+03  0.55482350E+04                                 7.819285                            5.815537      -0.143288       2.012781                    0.999291      22.455282      63.161101       0.608472       0.479690      -1.016285      -0.050272      -0.006267       0.048740       0.070300      -0.064666       0.057538      -0.057806      -0.042689       0.073017      -0.082955      -0.039594       0.122549              9.557656      12.481981       3.644828      -3.933449       8.124286       0.049607       8.066700          -0.003461
          338              C      13.172104      12.338473       6.754845      -0.195079      44.322275 0.62639071E+03  0.16098474E+05                                11.042354                            8.453771      -0.382141       1.847680                    0.997976      31.850264      95.043570       0.557031       0.427845      -1.059372      -0.002361       0.013319      -0.083584       0.084671       0.022199       0.000731      -0.003272       0.028213      -0.022535      -0.023207      -0.006874       0.030082             13.756759       7.848945      -2.639394       0.333965       9.845401      -0.848167      23.575930           0.004647
          339              C      12.573436      13.491218       6.245783      -0.074943      32.479453 0.42205743E+03  0.98772279E+04                                 8.893574                            6.877183       0.102970       2.006459                    0.999741      29.172888      84.452614       0.622819       0.420224      -1.058784       0.016364      -0.022578      -0.025374       0.037701      -0.007636      -0.013095       0.018888      -0.018780      -0.086245      -0.037368       0.002959       0.034409             10.517273       6.093001      -2.013981      -0.010467       7.782748      -0.646308      17.676069           0.001317
          340              C      12.556453      13.729960       4.872078      -0.103841      33.503774 0.42167675E+03  0.98431636E+04                                 9.065575                            6.866532       0.121208       2.012787                    0.999716      29.037904      83.318972       0.625784       0.419302      -1.061834       0.018639      -0.019795       0.016914       0.032021      -0.008888       0.005532      -0.009215      -0.024609      -0.103749      -0.036330       0.002259       0.034071             10.928503       6.227081      -1.982974      -0.923572       7.850893      -0.095394      18.707533           0.002305
          341              C      13.111247      12.825552       3.984079      -0.023150      36.491927 0.43390629E+03  0.10124068E+05                                 9.583183                            6.924678       0.019678       2.014111                    0.999336      27.094898      75.820865       0.633450       0.414414      -1.073074       0.001891      -0.012159       0.047352       0.048925       0.012390       0.000614       0.006010      -0.009542      -0.001630      -0.013697      -0.001654       0.015350             12.277098       6.457025      -2.101567      -1.250260       8.490443      -0.863114      21.883824           0.004796
          342              C      13.688685      11.676083       4.476458      -0.097739      33.347210 0.42789230E+03  0.10032824E+05                                 9.056972                            6.921525       0.070924       1.998856                    0.999727      29.043705      83.738332       0.622181       0.419856      -1.060640      -0.012552       0.017547       0.021700       0.030600      -0.005601      -0.016028       0.022618      -0.010887      -0.051434      -0.033029       0.001292       0.031737             10.845948       6.213984      -1.915175      -0.155641       7.781353      -0.936623      18.542507           0.001563
          343              C      13.719821      11.422128       5.842776      -0.083717      33.245067 0.41693151E+03  0.97068941E+04                                 8.974948                            6.787135       0.193907       2.035513                    0.999819      28.981352      83.103461       0.634967       0.414323      -1.064790      -0.017535       0.030463      -0.013753       0.037744      -0.014674       0.002350      -0.002727      -0.033258      -0.106037      -0.035546      -0.004456       0.040002             10.831653       6.126529      -1.831339      -0.169892       7.437513      -0.416816      18.930918           0.001276
          344              C      13.126815      13.128425       2.511945       0.622849      23.024993 0.23536576E+03  0.48120864E+04                                 7.554641                            5.498242       0.085887       2.100356                    0.999686      21.796883      61.115840       0.621986       0.481654      -1.012185       0.003949       0.011473      -0.065680       0.066792       0.019332       0.008083       0.009386       0.144041      -0.226236      -0.077535      -0.035196       0.112731              9.341514       4.804873      -1.202864      -1.061165       8.921817      -0.448509      14.297851          -0.000298
          345              C       8.027525      21.395425       9.423370      -0.191855      41.251153 0.62432744E+03  0.16057154E+05                                10.492861                            8.463931      -0.407940       1.839576                    0.997767      31.968267      95.916188       0.553461       0.430292      -1.056220       0.003234      -0.080651       0.028972       0.085758       0.003408       0.000258       0.008568      -0.020859       0.096233      -0.027032      -0.006918       0.033950             11.928573      13.230553      -0.485942      -0.239942      14.137313      -4.279323       8.417853           0.004460
          346              C       9.263073      20.796231       9.640246      -0.082162      33.195161 0.44366661E+03  0.10543835E+05                                 9.117307                            7.125580      -0.003930       1.978903                    0.998748      29.544364      87.006865       0.600550       0.429156      -1.050188      -0.028124      -0.017455       0.013472       0.035737       0.015277       0.000851       0.006413       0.048696       0.028171      -0.034247       0.009735       0.024512             10.559374      10.765533      -0.344786       0.288485      13.919524      -3.848015       6.993065           0.000811
          347              C       9.329592      19.511242      10.166944      -0.089452      34.647285 0.43668212E+03  0.10331129E+05                                 9.429756                            7.104975      -0.133508       1.941316                    0.998768      29.327027      86.018948       0.597218       0.433502      -1.048116      -0.024099       0.021533       0.007155       0.033100      -0.012740       0.008884       0.016767       0.029061       0.061542      -0.035878       0.008791       0.027087             11.208691      10.803841       0.537353      -0.106715      16.315129      -3.957457       6.507104           0.001609
          348              C       8.160562      18.825446      10.476767      -0.027745      38.733008 0.43476185E+03  0.10114011E+05                                 9.863149                            6.866996       0.151988       2.054912                    0.999360      26.924623      74.388256       0.647322       0.406737      -1.081834      -0.001526       0.044766      -0.010236       0.045946       0.002254       0.007576      -0.006835      -0.001210      -0.004347      -0.011723       0.003022       0.008701             12.961520      10.658644      -0.113512      -0.136893      21.671687      -4.939339       6.554228           0.008462
          349              C       6.925014      19.424639      10.259891      -0.096480      31.983769 0.40917051E+03  0.94601523E+04                                 8.708837                            6.728521       0.157660       2.026157                    0.999702      28.647368      81.258299       0.638478       0.414922      -1.066815       0.019222       0.017527      -0.007618       0.027106       0.022799      -0.008524       0.004905       0.037804      -0.004440      -0.031109      -0.000244       0.031353              9.975106       9.675056      -1.367869       0.116203      14.523687      -3.328180       5.726575           0.004156
          350              C       6.858495      20.709629       9.730810      -0.083848      31.924819 0.41890614E+03  0.97784646E+04                                 8.738231                            6.836952       0.150362       2.020684                    0.999770      29.149474      84.089760       0.627065       0.418446      -1.060629       0.030898      -0.020055       0.005173       0.037198      -0.010270       0.002460       0.010594       0.064160       0.005146      -0.037539       0.004692       0.032848              9.919415      10.370295      -0.918753      -0.339902      13.329518      -3.301885       6.058434           0.002840
          351              C       8.222835      17.402361      11.008232       0.560192      25.586311 0.24880705E+03  0.51210093E+04                                 8.012177                            5.553387       0.080273       2.086133                    0.999643      21.990552      60.427177       0.640219       0.464820      -1.028608      -0.011343      -0.045267       0.022471       0.051795      -0.005182      -0.022108       0.061432       0.033501       0.252131      -0.081710      -0.028860       0.110570             10.570579       8.283390       0.666505       0.028614      18.111777      -3.774348       5.316569          -0.005296
          352              C       6.313609       0.466716       9.009877      -0.195706      44.311024 0.61862058E+03  0.15838878E+05                                10.992351                            8.383253      -0.371013       1.850045                    0.997943      31.747371      94.356037       0.561531       0.426022      -1.061198      -0.076643       0.027705       0.025054       0.085261      -0.005020       0.000774      -0.024894      -0.032912      -0.001018      -0.019821      -0.015024       0.034846             13.509424      18.706077      -3.331525      -3.374219      10.182032       4.841245      11.640163           0.008123
          353              C       5.113443      23.354507       8.480318      -0.078787      32.965338 0.42007667E+03  0.98019190E+04                                 8.931295                            6.837611       0.085834       2.002316                    0.999608      29.016409      83.391328       0.628944       0.417361      -1.062478      -0.000194       0.029253       0.028164       0.040608       0.006448       0.016003       0.018086      -0.053437       0.031124      -0.037282      -0.000773       0.038055             10.489553      15.372506      -1.967586      -2.581280       6.765216       2.964206       9.330936           0.002877
          354              C       3.883556       0.320662       8.998914      -0.106377      32.589476 0.39978840E+03  0.91879931E+04                                 8.804129                            6.624751       0.229204       2.050147                    0.999679      28.484588      80.503412       0.647404       0.411661      -1.069129       0.025613       0.007863       0.005937       0.027442       0.020595       0.018901      -0.008370      -0.003119      -0.022730      -0.032624       0.006376       0.026248             10.419918      14.685837      -1.828747      -2.913465       6.820502       3.462831       9.753414           0.001502
          355              C       3.805715       1.209154      10.025856      -0.001380      36.037528 0.41671571E+03  0.96169929E+04                                 9.477624                            6.780814       0.049862       2.031231                    0.999313      26.538465      73.652327       0.641433       0.413766      -1.074410       0.037189      -0.006791      -0.023357       0.044438      -0.003931      -0.000238      -0.019493      -0.031560      -0.054842      -0.025916      -0.006826       0.032742             11.979662      18.114484      -1.514610      -4.440867       7.511400       3.604790      10.313102           0.012402
          356              C       4.987482       1.798517      10.501553      -0.087775      32.957512 0.41867602E+03  0.97757384E+04                                 9.043955                            6.896566       0.109560       2.021771                    0.999427      28.735930      83.018574       0.615766       0.426009      -1.055459       0.002477      -0.008939      -0.034142       0.035380       0.004669       0.005165      -0.003168      -0.061903       0.016368      -0.034754       0.005845       0.028908             10.733698      15.644496      -1.157023      -2.622274       7.906049       3.411747       8.650549           0.003850
          357              C       6.203216       1.404360      10.016323      -0.073091      31.887507 0.39716168E+03  0.91637465E+04                                 8.773086                            6.657232       0.152712       2.027891                    0.999770      28.789344      83.029877       0.634379       0.418457      -1.058819      -0.029754      -0.007112      -0.020224       0.036673       0.020504       0.028451      -0.011857      -0.036212      -0.016644      -0.047314       0.017143       0.030171             10.436339      14.490580      -1.978924      -3.094773       7.816641       3.794013       9.001796           0.000933
          358              C       2.512140       1.519049      10.703414       0.601697      24.022636 0.24934454E+03  0.51620827E+04                                 7.733789                            5.636426       0.011280       2.067585                    0.999653      22.130735      62.053194       0.619216       0.477792      -1.016163      -0.054848       0.017985       0.021411       0.061564      -0.007591       0.076914      -0.033046      -0.004194       0.211767      -0.079169      -0.038557       0.117726              9.492185      13.110433      -0.329604      -3.404640       8.935215       1.950072       6.430907          -0.000020
          359              C       9.389034       0.696328       9.202205      -0.191467      41.452254 0.61528790E+03  0.15744285E+05                                10.512308                            8.377589      -0.358380       1.858268                    0.997803      31.614274      94.166980       0.559591       0.427751      -1.059316       0.062888       0.041323       0.030573       0.081223      -0.023768      -0.001647       0.006816      -0.013531      -0.077701      -0.027050      -0.011258       0.038308             12.171938      14.453418       4.975399       1.633380       8.710814       0.258357      13.351583           0.015338
          360              C      10.219809       1.430107       8.352815      -0.074089      30.835141 0.41488081E+03  0.96559228E+04                                 8.530511                            6.782071       0.194608       2.035432                    0.999805      28.954311      83.256042       0.632999       0.415750      -1.062920       0.009487      -0.001815       0.040815       0.041942      -0.024577      -0.002871      -0.011862      -0.015961       0.091897      -0.042360       0.007964       0.034396              9.634813      11.157386       3.778400       1.530102       6.777342       0.216922      10.969711           0.000665
          361              C      11.329396       2.115434       8.833754      -0.096605      30.742275 0.41594249E+03  0.96954050E+04                                 8.598089                            6.866954       0.003505       1.982723                    0.999423      28.954211      83.560708       0.618083       0.425134      -1.056069      -0.018379      -0.015263       0.013093       0.027243      -0.014015      -0.021224      -0.022129      -0.024277      -0.016909      -0.040494       0.011421       0.029074              9.655279      10.842837       3.355199       2.743380       6.908503       0.433258      11.214497           0.006436
          362              C      11.647837       2.019470      10.167183       0.003533      34.438392 0.41586762E+03  0.96260529E+04                                 9.262940                            6.823206      -0.098553       1.982854                    0.999141      26.813034      75.379262       0.630318       0.419810      -1.066794      -0.035714      -0.025401      -0.015458       0.046472      -0.007364       0.008363       0.007993      -0.045558      -0.036521      -0.025222      -0.005855       0.031077             11.461680      15.381310       4.814096       3.462593       7.481579       0.617746      11.522152           0.024760
          363              C      10.831214       1.359655      11.027298      -0.092258      31.007626 0.41637487E+03  0.97384471E+04                                 8.725188                            6.912009      -0.079064       1.959000                    0.999358      29.082617      84.937923       0.608619       0.430284      -1.049604      -0.002631      -0.011820      -0.028289       0.030772      -0.028069       0.005634       0.013122      -0.028126       0.041193      -0.040814       0.011369       0.029445              9.989418      13.395519       4.227846       1.150916       6.941368      -0.004422       9.631368           0.006575
          364              C       9.708889       0.701712      10.560419      -0.075182      31.745707 0.43395108E+03  0.10255874E+05                                 8.848137                            7.042330       0.019413       1.987789                    0.999000      29.332297      86.139131       0.604715       0.428571      -1.050560       0.026991       0.015516      -0.029396       0.042818      -0.017250      -0.021033      -0.013475      -0.004378      -0.012521      -0.035149       0.014000       0.021150             10.139295      12.613000       3.909902       1.803754       6.908857       0.446743      10.896028           0.004273
          365              C      12.928674       2.613046      10.659324       0.578751      24.233392 0.26439219E+03  0.55482122E+04                                 7.819266                            5.815525      -0.143283       2.012783                    0.999291      22.455246      63.160952       0.608473       0.479690      -1.016286       0.050272       0.006267       0.048740       0.070300      -0.064666      -0.057538       0.057806      -0.042690       0.073016      -0.082955      -0.039594       0.122549              9.557630      12.481943       3.644816       3.933433       8.124268      -0.049611       8.066680          -0.003462
          366              C       8.057246      22.770527       6.754845      -0.195079      44.322273 0.62639066E+03  0.16098473E+05                                11.042354                            8.453771      -0.382142       1.847679                    0.997976      31.850263      95.043566       0.557031       0.427845      -1.059372       0.002361      -0.013319      -0.083584       0.084671       0.022199      -0.000730       0.003272       0.028213      -0.022535      -0.023207      -0.006874       0.030082             13.756758       7.848944      -2.639392      -0.333964       9.845397       0.848165      23.575934           0.004645
          367              C       8.655914      21.617782       6.245783      -0.074943      32.479434 0.42205723E+03  0.98772211E+04                                 8.893566                            6.877179       0.102970       2.006459                    0.999741      29.172881      84.452553       0.622819       0.420224      -1.058784      -0.016364       0.022578      -0.025374       0.037701      -0.007636       0.013095      -0.018888      -0.018780      -0.086245      -0.037368       0.002959       0.034409             10.517262       6.092996      -2.013979       0.010467       7.782741       0.646306      17.676047           0.001314
          368              C       8.672897      21.379040       4.872078      -0.103840      33.503730 0.42167619E+03  0.98431456E+04                                 9.065562                            6.866524       0.121210       2.012787                    0.999716      29.037885      83.318849       0.625785       0.419301      -1.061834      -0.018638       0.019795       0.016914       0.032021      -0.008887      -0.005533       0.009215      -0.024609      -0.103750      -0.036330       0.002259       0.034071             10.928484       6.227073      -1.982971       0.923571       7.850881       0.095392      18.707498           0.002299
          369              C       8.118103      22.283448       3.984079      -0.023150      36.491916 0.43390623E+03  0.10124065E+05                                 9.583178                            6.924675       0.019678       2.014111                    0.999336      27.094896      75.820835       0.633451       0.414414      -1.073074      -0.001891       0.012159       0.047352       0.048925       0.012390      -0.000613      -0.006010      -0.009542      -0.001630      -0.013697      -0.001654       0.015350             12.277090       6.457022      -2.101566       1.250258       8.490437       0.863113      21.883809           0.004792
          370              C       7.540665       0.026917       4.476458      -0.097739      33.347205 0.42789223E+03  0.10032822E+05                                 9.056970                            6.921524       0.070923       1.998855                    0.999727      29.043704      83.738320       0.622181       0.419856      -1.060640       0.012552      -0.017547       0.021700       0.030600      -0.005601       0.016028      -0.022618      -0.010887      -0.051434      -0.033029       0.001292       0.031737             10.845945       6.213984      -1.915174       0.155643       7.781350       0.936619      18.542502           0.001560
          371              C       7.509529       0.280872       5.842776      -0.083718      33.245110 0.41693219E+03  0.97069135E+04                                 8.974957                            6.787142       0.193905       2.035512                    0.999819      28.981368      83.103511       0.634966       0.414324      -1.064790       0.017535      -0.030464      -0.013753       0.037745      -0.014674      -0.002350       0.002727      -0.033258      -0.106038      -0.035547      -0.004456       0.040002             10.831665       6.126534      -1.831338       0.169896       7.437515       0.416811      18.930946           0.001272
          372              C       8.102535      21.980575       2.511945       0.622849      23.024987 0.23536571E+03  0.48120852E+04                                 7.554639                            5.498241       0.085886       2.100356                    0.999686      21.796879      61.115821       0.621986       0.481654      -1.012185      -0.003949      -0.011473      -0.065681       0.066792       0.019332      -0.008083      -0.009387       0.144042      -0.226237      -0.077535      -0.035196       0.112731              9.341510       4.804872      -1.202864       1.061164       8.921815       0.448509      14.297844          -0.000301
          373              O       4.843122       5.219538      23.260520      -0.383346      28.286101 0.39537865E+03  0.87878559E+04                                 7.392412                            6.151337       0.634062       2.302609                    0.996925      24.775618      62.297475       0.767855       0.358887      -1.140887      -0.002884       0.032862       0.003991       0.033229       0.009262      -0.002205       0.003628       0.019368      -0.021884      -0.012895      -0.004173       0.017068              8.387853       9.928051       2.198477      -0.703742      10.387326      -1.413216       4.848181           0.263916
          374              O       6.953320       5.027609      23.046027      -0.468129      28.660519 0.38571387E+03  0.85278013E+04                                 7.393138                            5.970752       0.457368       2.223578                    0.998107      25.549665      64.261844       0.799301       0.346596      -1.149838      -0.008994       0.026354       0.003176       0.028027      -0.039771       0.013690       0.015734      -0.008195      -0.030651      -0.046659       0.001443       0.045216              8.902342       8.136642      -3.225051       1.015701      13.586211      -2.209545       4.984175           0.108379
          375              O      12.494180      12.296810      22.666852      -0.548702      40.068414 0.59433808E+03  0.14638884E+05                                 9.328596                            7.574204       0.256083       2.130170                    0.996988      27.853589      73.921628       0.687005       0.361969      -1.137534      -0.010778       0.021225      -0.024126       0.033893      -0.041276      -0.040839      -0.036854      -0.010695       0.009186      -0.079707       0.039206       0.040502             10.953984      16.343954      -5.183942       1.636944       9.408805      -0.484105       7.109194           0.028817
          376              O      11.786394      14.386498      23.071528      -0.515704      32.500012 0.47492259E+03  0.11087963E+05                                 8.078472                            6.728950       0.361740       2.179164                    0.997443      26.852205      69.962320       0.733794       0.357522      -1.138149      -0.009543      -0.010998      -0.019013       0.023948       0.025084      -0.021387       0.009732      -0.070307       0.058047      -0.059752       0.025381       0.034370              9.215129       8.463094       2.665779       2.086689      11.931420       3.841758       7.250874           0.029387
          377              O       0.668017      15.237540      21.982860      -0.437543      23.107444 0.34396156E+03  0.73881449E+04                                 6.272838                            5.613004       0.895205       2.358764                    0.999386      25.334100      62.755121       0.830173       0.343488      -1.152716       0.007006      -0.007922       0.005981       0.012150       0.006219       0.048713       0.010284      -0.045874      -0.048440      -0.064315       0.020466       0.043850              6.634182       6.404837      -2.410414      -0.053020       8.174573      -1.005978       5.323136           0.143493
          378              O       0.730290      13.826392      23.666387      -0.572632      38.287475 0.58830402E+03  0.14499833E+05                                 9.117696                            7.532187      -0.011246       2.040860                    0.995702      28.338861      76.027692       0.687184       0.361636      -1.134148       0.045712       0.025444      -0.013452       0.054018       0.027434      -0.013544      -0.002897      -0.014279       0.151617      -0.054394       0.000890       0.053504             10.736054      12.212584      -0.887106      -5.622791       8.634830      -0.390236      11.360750           0.044229
          379              O       5.863546       9.104934      14.073091      -0.534778      32.920108 0.48107242E+03  0.11249938E+05                                 8.096653                            6.753272       0.445262       2.213275                    0.996868      26.660114      69.160843       0.736745       0.355508      -1.141560      -0.000410       0.022192       0.003977       0.022549      -0.000148       0.003599       0.041655       0.030300      -0.164528      -0.074869       0.032015       0.042854              9.038801       5.561179       0.977212      -0.309994      11.662514       3.845719       9.892709           0.009591
          380              O       6.266904      11.246817      13.672467      -0.554569      44.237897 0.63452326E+03  0.15925605E+05                                10.070087                            7.890420      -0.030859       2.043618                    0.994633      28.085716      75.850682       0.663245       0.367946      -1.130097      -0.002738      -0.019555       0.028615       0.034767      -0.009593       0.000580      -0.045856       0.051811      -0.133747      -0.074505       0.023336       0.051169             12.550723       8.749612       2.360961      -4.200318      11.392897      -5.947853      17.509659           0.025292
          381              O       2.233328       6.483462      23.260520      -0.383345      28.286113 0.39537862E+03  0.87878627E+04                                 7.392456                            6.151371       0.634025       2.302598                    0.996925      24.775469      62.297302       0.767846       0.358891      -1.140883       0.002884      -0.032868       0.003988       0.033234       0.009246       0.002202      -0.003623       0.019355      -0.021918      -0.012879      -0.004179       0.017058              8.387907       9.928112       2.198489       0.703746      10.387403       1.413228       4.848207           0.263908
          382              O       0.123130       6.675391      23.046027      -0.468128      28.660456 0.38571281E+03  0.85277741E+04                                 7.393140                            5.970754       0.457360       2.223577                    0.998107      25.549584      64.261673       0.799298       0.346598      -1.149837       0.008992      -0.026357       0.003175       0.028029      -0.039765      -0.013686      -0.015731      -0.008186      -0.030670      -0.046649       0.001436       0.045213              8.902344       8.136648      -3.225051      -1.015701      13.586208       2.209544       4.984175           0.108379
          383              O       8.735170      22.812190      22.666852      -0.548702      40.068415 0.59433800E+03  0.14638883E+05                                 9.328598                            7.574205       0.256082       2.130169                    0.996988      27.853584      73.921623       0.687005       0.361969      -1.137534       0.010778      -0.021225      -0.024126       0.033892      -0.041275       0.040840       0.036854      -0.010696       0.009185      -0.079708       0.039206       0.040502             10.953987      16.343961      -5.183944      -1.636945       9.408806       0.484105       7.109195           0.028814
          384              O       9.442956      20.722502      23.071528      -0.515704      32.500023 0.47492280E+03  0.11087969E+05                                 8.078473                            6.728950       0.361743       2.179165                    0.997443      26.852216      69.962349       0.733794       0.357522      -1.138150       0.009543       0.010998      -0.019013       0.023949       0.025084       0.021387      -0.009733      -0.070306       0.058045      -0.059751       0.025381       0.034371              9.215129       8.463096       2.665779      -2.086689      11.931418      -3.841757       7.250874           0.029384
          385              O       6.408433      19.871460      21.982860      -0.437538      23.107267 0.34395822E+03  0.73880584E+04                                 6.272831                            5.612998       0.895191       2.358761                    0.999386      25.333867      62.754569       0.830168       0.343491      -1.152713      -0.007009       0.007924       0.005980       0.012153       0.006222      -0.048694      -0.010279      -0.045853      -0.048432      -0.064290       0.020454       0.043836              6.634174       6.404829      -2.410409       0.053019       8.174562       1.005977       5.323130           0.143494
          386              O       6.346160      21.282608      23.666387      -0.572631      38.287416 0.58830305E+03  0.14499803E+05                                 9.117690                            7.532183      -0.011244       2.040861                    0.995702      28.338829      76.027597       0.687184       0.361636      -1.134148      -0.045713      -0.025443      -0.013452       0.054018       0.027432       0.013544       0.002901      -0.014282       0.151619      -0.054393       0.000888       0.053505             10.736046      12.212575      -0.887104       5.622785       8.634823       0.390236      11.360739           0.044230
          387              O       1.212904       2.598066      14.073091      -0.534778      32.920121 0.48107264E+03  0.11249945E+05                                 8.096656                            6.753275       0.445261       2.213274                    0.996868      26.660118      69.160863       0.736745       0.355508      -1.141560       0.000410      -0.022192       0.003977       0.022549      -0.000148      -0.003599      -0.041655       0.030300      -0.164527      -0.074869       0.032015       0.042854              9.038804       5.561181       0.977213       0.309994      11.662518      -3.845721       9.892714           0.009589
          388              O       0.809546       0.456183      13.672467      -0.554569      44.237904 0.63452339E+03  0.15925609E+05                                10.070088                            7.890421      -0.030858       2.043618                    0.994633      28.085719      75.850694       0.663245       0.367946      -1.130097       0.002738       0.019555       0.028615       0.034767      -0.009593      -0.000580       0.045856       0.051811      -0.133747      -0.074505       0.023336       0.051169             12.550724       8.749612       2.360960       4.200318      11.392898       5.947854      17.509662           0.025288
          389              O       2.233328       5.219538      12.488230      -0.383342      28.286111 0.39537860E+03  0.87878608E+04                                 7.392448                            6.151365       0.634041       2.302603                    0.996925      24.775490      62.297316       0.767848       0.358890      -1.140883       0.002884       0.032867      -0.003989       0.033233      -0.009248      -0.002202      -0.003624       0.019357      -0.021915      -0.012881      -0.004178       0.017059              8.387898       9.928101      -2.198486      -0.703745      10.387391       1.413227       4.848202           0.263959
          390              O       0.123130       5.027609      12.702723      -0.468127      28.660465 0.38571294E+03  0.85277772E+04                                 7.393139                            5.970752       0.457366       2.223578                    0.998107      25.549599      64.261699       0.799299       0.346597      -1.149837       0.008992       0.026356      -0.003175       0.028029       0.039767       0.013687      -0.015732      -0.008188      -0.030666      -0.046652       0.001438       0.045214              8.902342       8.136646       3.225051       1.015701      13.586207       2.209544       4.984175           0.108430
          391              O       8.735170      12.296810      13.081898      -0.548702      40.068464 0.59433895E+03  0.14638909E+05                                 9.328596                            7.574203       0.256080       2.130169                    0.996988      27.853622      73.921690       0.687006       0.361969      -1.137534       0.010778       0.021225       0.024125       0.033892       0.041279      -0.040842       0.036856      -0.010695       0.009190      -0.079712       0.039208       0.040504             10.953984      16.343955       5.183942       1.636944       9.408804       0.484105       7.109193           0.028855
          392              O       9.442956      14.386498      12.677222      -0.515703      32.500007 0.47492249E+03  0.11087960E+05                                 8.078468                            6.728946       0.361741       2.179164                    0.997443      26.852214      69.962327       0.733795       0.357522      -1.138150       0.009543      -0.010998       0.019013       0.023948      -0.025085      -0.021388      -0.009733      -0.070306       0.058049      -0.059753       0.025382       0.034370              9.215124       8.463090      -2.665778       2.086688      11.931413      -3.841755       7.250869           0.029427
          393              O       6.408433      15.237540      13.765890      -0.437538      23.107313 0.34395909E+03  0.73880804E+04                                 6.272829                            5.612996       0.895197       2.358763                    0.999386      25.333945      62.754740       0.830170       0.343490      -1.152714      -0.007008      -0.007923      -0.005981       0.012152      -0.006221       0.048702      -0.010281      -0.045861      -0.048436      -0.064300       0.020459       0.043841              6.634172       6.404828       2.410409      -0.053019       8.174560       1.005976       5.323129           0.143574
          394              O       6.346160      13.826392      12.082363      -0.572630      38.287417 0.58830298E+03  0.14499801E+05                                 9.117688                            7.532181      -0.011246       2.040861                    0.995702      28.338831      76.027595       0.687185       0.361636      -1.134148      -0.045713       0.025443       0.013452       0.054018      -0.027433      -0.013544       0.002899      -0.014281       0.151618      -0.054393       0.000889       0.053505             10.736044      12.212573       0.887105      -5.622785       8.634822       0.390236      11.360738           0.044256
          395              O       1.212904       9.104934      21.675659      -0.534778      32.920117 0.48107260E+03  0.11249944E+05                                 8.096658                            6.753276       0.445261       2.213274                    0.996868      26.660112      69.160854       0.736744       0.355508      -1.141560       0.000410       0.022192      -0.003977       0.022549       0.000147       0.003599      -0.041654       0.030300      -0.164524      -0.074868       0.032015       0.042853              9.038805       5.561182      -0.977213      -0.309994      11.662520      -3.845721       9.892715           0.009571
          396              O       0.809546      11.246817      22.076283      -0.554569      44.237847 0.63452237E+03  0.15925579E+05                                10.070086                            7.890419      -0.030857       2.043618                    0.994634      28.085691      75.850630       0.663244       0.367946      -1.130097       0.002737      -0.019556      -0.028615       0.034767       0.009594       0.000579       0.045853       0.051809      -0.133744      -0.074502       0.023335       0.051167             12.550721       8.749610      -2.360960      -4.200317      11.392897       5.947854      17.509657           0.025274
          397              O       4.843122       6.483462      12.488230      -0.383344      28.286115 0.39537877E+03  0.87878623E+04                                 7.392432                            6.151352       0.634054       2.302607                    0.996925      24.775557      62.297407       0.767851       0.358888      -1.140885      -0.002884      -0.032865      -0.003989       0.033231      -0.009255       0.002203       0.003626       0.019362      -0.021900      -0.012887      -0.004176       0.017063              8.387878       9.928079      -2.198482       0.703744      10.387363      -1.413223       4.848193           0.263957
          398              O       6.953320       6.675391      12.702723      -0.468128      28.660515 0.38571375E+03  0.85277987E+04                                 7.393142                            5.970754       0.457365       2.223578                    0.998107      25.549645      64.261811       0.799300       0.346597      -1.149838      -0.008993      -0.026355      -0.003176       0.028028       0.039770      -0.013689       0.015734      -0.008191      -0.030658      -0.046656       0.001441       0.045215              8.902348       8.136648       3.225053      -1.015701      13.586218      -2.209547       4.984177           0.108428
          399              O      12.494180      22.812190      13.081898      -0.548702      40.068469 0.59433903E+03  0.14638911E+05                                 9.328595                            7.574202       0.256081       2.130169                    0.996988      27.853627      73.921698       0.687006       0.361969      -1.137535      -0.010778      -0.021225       0.024125       0.033892       0.041279       0.040842      -0.036856      -0.010695       0.009190      -0.079713       0.039208       0.040504             10.953984      16.343955       5.183942      -1.636944       9.408803      -0.484105       7.109193           0.028850
          400              O      11.786394      20.722502      12.677222      -0.515703      32.500016 0.47492263E+03  0.11087964E+05                                 8.078468                            6.728947       0.361740       2.179164                    0.997443      26.852221      69.962345       0.733795       0.357522      -1.138150      -0.009543       0.010998       0.019013       0.023948      -0.025085       0.021388       0.009733      -0.070307       0.058050      -0.059753       0.025382       0.034370              9.215125       8.463091      -2.665778      -2.086688      11.931414       3.841755       7.250870           0.029425
          401              O       0.668017      19.871460      13.765890      -0.437540      23.107352 0.34395984E+03  0.73880976E+04                                 6.272815                            5.612985       0.895211       2.358766                    0.999386      25.334079      62.754995       0.830176       0.343488      -1.152717       0.007007       0.007922      -0.005981       0.012150      -0.006219      -0.048715       0.010283      -0.045876      -0.048441      -0.064318       0.020467       0.043850              6.634157       6.404813       2.410403       0.053018       8.174541      -1.005974       5.323117           0.143570
          402              O       0.730290      21.282608      12.082363      -0.572630      38.287451 0.58830354E+03  0.14499817E+05                                 9.117690                            7.532182      -0.011248       2.040860                    0.995702      28.338855      76.027656       0.687185       0.361636      -1.134148       0.045712      -0.025444       0.013452       0.054018      -0.027435       0.013544      -0.002897      -0.014280       0.151618      -0.054395       0.000891       0.053504             10.736048      12.212578       0.887105       5.622789       8.634822      -0.390234      11.360742           0.044253
          403              O       5.863546       2.598066      21.675659      -0.534778      32.920110 0.48107246E+03  0.11249940E+05                                 8.096656                            6.753275       0.445262       2.213275                    0.996868      26.660106      69.160834       0.736744       0.355508      -1.141560      -0.000410      -0.022192      -0.003977       0.022549       0.000148      -0.003599       0.041654       0.030300      -0.164525      -0.074868       0.032015       0.042853              9.038804       5.561181      -0.977212       0.309994      11.662518       3.845721       9.892714           0.009568
          404              O       6.266904       0.456183      22.076283      -0.554570      44.237873 0.63452281E+03  0.15925591E+05                                10.070087                            7.890419      -0.030859       2.043618                    0.994633      28.085703      75.850653       0.663244       0.367946      -1.130097      -0.002737       0.019555      -0.028615       0.034767       0.009593      -0.000580      -0.045855       0.051811      -0.133746      -0.074504       0.023335       0.051168             12.550723       8.749612      -2.360961       4.200318      11.392897      -5.947854      17.509659           0.025270
          405              O       9.309778      18.186462       0.571980      -0.383344      28.286079 0.39537824E+03  0.87878454E+04                                 7.392413                            6.151339       0.634059       2.302609                    0.996925      24.775585      62.297407       0.767854       0.358887      -1.140886       0.002884      -0.032863      -0.003990       0.033230       0.009260      -0.002205       0.003628       0.019366      -0.021889      -0.012892      -0.004174       0.017066              8.387855       9.928053       2.198477      -0.703742      10.387329      -1.413218       4.848183           0.263918
          406              O       7.199580      18.378391       0.786473      -0.468128      28.660452 0.38571284E+03  0.85277728E+04                                 7.393126                            5.970743       0.457365       2.223578                    0.998107      25.549642      64.261759       0.799302       0.346596      -1.149838       0.008994      -0.026354      -0.003176       0.028027      -0.039771       0.013690       0.015734      -0.008193      -0.030653      -0.046658       0.001442       0.045216              8.902326       8.136631      -3.225044       1.015699      13.586178      -2.209539       4.984167           0.108377
          407              O       1.658720      11.109190       1.165648      -0.548703      40.068446 0.59433857E+03  0.14638901E+05                                 9.328606                            7.574211       0.256080       2.130168                    0.996988      27.853590      73.921667       0.687004       0.361970      -1.137533       0.010778      -0.021225       0.024126       0.033893      -0.041274      -0.040839      -0.036853      -0.010695       0.009183      -0.079705       0.039205       0.040501             10.953997      16.343974      -5.183949       1.636947       9.408815      -0.484106       7.109202           0.028817
          408              O       2.366506       9.019502       0.760972      -0.515703      32.499949 0.47492151E+03  0.11087931E+05                                 8.078459                            6.728940       0.361745       2.179165                    0.997443      26.852191      69.962244       0.733795       0.357522      -1.138150       0.009543       0.010998       0.019013       0.023948       0.025084      -0.021386       0.009732      -0.070306       0.058045      -0.059750       0.025380       0.034370              9.215112       8.463077       2.665771       2.086683      11.931399       3.841750       7.250861           0.029383
          409              O      13.484883       8.168460       1.849640      -0.437538      23.107251 0.34395794E+03  0.73880494E+04                                 6.272817                            5.612987       0.895195       2.358762                    0.999386      25.333914      62.754630       0.830171       0.343490      -1.152714      -0.007009       0.007924      -0.005981       0.012152       0.006221       0.048699       0.010280      -0.045858      -0.048434      -0.064296       0.020457       0.043839              6.634159       6.404814      -2.410403      -0.053018       8.174544      -1.005975       5.323120           0.143491
          410              O      13.422610       9.579608       0.166113      -0.572630      38.287414 0.58830297E+03  0.14499801E+05                                 9.117690                            7.532183      -0.011245       2.040861                    0.995702      28.338826      76.027593       0.687184       0.361636      -1.134148      -0.045713      -0.025443       0.013452       0.054018       0.027432      -0.013544      -0.002900      -0.014281       0.151617      -0.054392       0.000888       0.053504             10.736046      12.212574      -0.887105      -5.622785       8.634824      -0.390235      11.360740           0.044232
          411              O       8.289354      14.301066       9.759409      -0.534778      32.920130 0.48107281E+03  0.11249950E+05                                 8.096659                            6.753277       0.445261       2.213274                    0.996868      26.660118      69.160871       0.736744       0.355508      -1.141560       0.000410      -0.022192      -0.003977       0.022549      -0.000148       0.003599       0.041655       0.030300      -0.164526      -0.074868       0.032015       0.042854              9.038807       5.561182       0.977213      -0.309994      11.662522       3.845722       9.892716           0.009593
          412              O       7.885996      12.159183      10.160033      -0.554569      44.237880 0.63452298E+03  0.15925597E+05                                10.070086                            7.890419      -0.030858       2.043618                    0.994633      28.085709      75.850663       0.663245       0.367946      -1.130097       0.002738       0.019555      -0.028615       0.034767      -0.009593       0.000580      -0.045855       0.051811      -0.133747      -0.074505       0.023336       0.051169             12.550720       8.749610       2.360960      -4.200316      11.392897      -5.947853      17.509654           0.025292
          413              O      11.919572      16.922538       0.571980      -0.383347      28.286195 0.39538005E+03  0.87879007E+04                                 7.392460                            6.151375       0.634039       2.302601                    0.996925      24.775539      62.297464       0.767847       0.358890      -1.140884      -0.002884       0.032866      -0.003989       0.033233       0.009250       0.002203      -0.003625       0.019359      -0.021908      -0.012884      -0.004177       0.017060              8.387913       9.928117       2.198490       0.703746      10.387412       1.413230       4.848210           0.263887
          414              O      14.029770      16.730609       0.786473      -0.468129      28.660483 0.38571326E+03  0.85277857E+04                                 7.393140                            5.970753       0.457366       2.223578                    0.998107      25.549615      64.261738       0.799299       0.346597      -1.149838      -0.008993       0.026357      -0.003175       0.028029      -0.039767      -0.013687      -0.015732      -0.008188      -0.030665      -0.046652       0.001438       0.045214              8.902344       8.136647      -3.225051      -1.015701      13.586209       2.209545       4.984176           0.108372
          415              O       5.417730       0.593810       1.165648      -0.548703      40.068485 0.59433930E+03  0.14638919E+05                                 9.328596                            7.574203       0.256083       2.130170                    0.996988      27.853635      73.921718       0.687006       0.361968      -1.137535      -0.010778       0.021225       0.024125       0.033892      -0.041279       0.040842       0.036856      -0.010695       0.009191      -0.079713       0.039208       0.040505             10.953985      16.343957      -5.183943      -1.636945       9.408804       0.484106       7.109195           0.028811
          416              O       4.709944       2.683498       0.760972      -0.515704      32.499967 0.47492180E+03  0.11087939E+05                                 8.078457                            6.728938       0.361744       2.179165                    0.997443      26.852214      69.962290       0.733796       0.357522      -1.138150      -0.009543      -0.010998       0.019013       0.023948       0.025086       0.021388      -0.009732      -0.070306       0.058049      -0.059753       0.025383       0.034370              9.215110       8.463076       2.665772      -2.086683      11.931395      -3.841748       7.250860           0.029381
          417              O       7.744467       3.534540       1.849640      -0.437537      23.107224 0.34395741E+03  0.73880369E+04                                 6.272825                            5.612993       0.895187       2.358760                    0.999386      25.333832      62.754471       0.830168       0.343491      -1.152713       0.007009      -0.007925      -0.005980       0.012153       0.006222      -0.048692      -0.010279      -0.045850      -0.048430      -0.064287       0.020453       0.043834              6.634168       6.404822      -2.410407       0.053018       8.174555       1.005977       5.323126           0.143489
          418              O       7.806740       2.123392       0.166113      -0.572631      38.287415 0.58830302E+03  0.14499802E+05                                 9.117690                            7.532183      -0.011245       2.040861                    0.995702      28.338826      76.027591       0.687184       0.361636      -1.134148       0.045713       0.025443       0.013452       0.054018       0.027432       0.013544       0.002902      -0.014282       0.151619      -0.054392       0.000887       0.053505             10.736046      12.212574      -0.887106       5.622784       8.634825       0.390235      11.360740           0.044231
          419              O      12.939996      20.807934       9.759409      -0.534778      32.920120 0.48107263E+03  0.11249945E+05                                 8.096656                            6.753274       0.445262       2.213275                    0.996868      26.660118      69.160859       0.736745       0.355508      -1.141560      -0.000410       0.022192      -0.003977       0.022549      -0.000148      -0.003599      -0.041655       0.030300      -0.164527      -0.074869       0.032015       0.042854              9.038804       5.561181       0.977212       0.309994      11.662517      -3.845720       9.892713           0.009591
          420              O      13.343354      22.949817      10.160033      -0.554569      44.237895 0.63452322E+03  0.15925603E+05                                10.070087                            7.890419      -0.030856       2.043619                    0.994633      28.085716      75.850678       0.663245       0.367946      -1.130097      -0.002738      -0.019555      -0.028615       0.034767      -0.009593      -0.000580       0.045856       0.051811      -0.133748      -0.074505       0.023336       0.051169             12.550722       8.749611       2.360960       4.200318      11.392897       5.947854      17.509659           0.025290
          421              O      11.919572      18.186462      11.344270      -0.383346      28.286150 0.39537937E+03  0.87878790E+04                                 7.392437                            6.151357       0.634048       2.302605                    0.996925      24.775575      62.297465       0.767851       0.358888      -1.140885      -0.002884      -0.032864       0.003990       0.033231      -0.009256      -0.002204      -0.003626       0.019363      -0.021897      -0.012889      -0.004175       0.017064              8.387885       9.928086      -2.198484      -0.703744      10.387372       1.413224       4.848196           0.263950
          422              O      14.029770      18.378391      11.129777      -0.468128      28.660486 0.38571331E+03  0.85277864E+04                                 7.393136                            5.970750       0.457367       2.223578                    0.998107      25.549633      64.261766       0.799300       0.346597      -1.149838      -0.008993      -0.026355       0.003176       0.028028       0.039769       0.013689      -0.015734      -0.008192      -0.030658      -0.046656       0.001441       0.045215              8.902339       8.136642       3.225050       1.015700      13.586203       2.209544       4.984173           0.108426
          423              O       5.417730      11.109190      10.750602      -0.548701      40.068420 0.59433811E+03  0.14638884E+05                                 9.328592                            7.574200       0.256082       2.130170                    0.996988      27.853599      73.921628       0.687006       0.361969      -1.137534      -0.010778      -0.021225      -0.024125       0.033892       0.041277      -0.040841       0.036855      -0.010696       0.009187      -0.079710       0.039207       0.040503             10.953980      16.343949       5.183941       1.636943       9.408802       0.484105       7.109190           0.028855
          424              O       4.709944       9.019502      11.155278      -0.515704      32.500054 0.47492329E+03  0.11087983E+05                                 8.078477                            6.728953       0.361737       2.179163                    0.997443      26.852230      69.962397       0.733794       0.357522      -1.138150      -0.009543       0.010998      -0.019013       0.023948      -0.025085      -0.021388      -0.009733      -0.070307       0.058049      -0.059753       0.025382       0.034371              9.215136       8.463103      -2.665782       2.086692      11.931427      -3.841760       7.250877           0.029421
          425              O       7.744467       8.168460      10.066610      -0.437538      23.107355 0.34395991E+03  0.73880976E+04                                 6.272802                            5.612974       0.895218       2.358767                    0.999386      25.334152      62.755118       0.830179       0.343486      -1.152718       0.007006       0.007922       0.005982       0.012150      -0.006217       0.048721      -0.010285      -0.045882      -0.048443      -0.064325       0.020471       0.043855              6.634143       6.404800       2.410397      -0.053017       8.174523       1.005970       5.323105           0.143562
          426              O       7.806740       9.579608      11.750137      -0.572629      38.287433 0.58830314E+03  0.14499804E+05                                 9.117684                            7.532177      -0.011247       2.040860                    0.995702      28.338854      76.027634       0.687186       0.361636      -1.134148       0.045711      -0.025444      -0.013453       0.054018      -0.027436      -0.013545       0.002896      -0.014279       0.151618      -0.054396       0.000892       0.053504             10.736041      12.212573       0.887105      -5.622787       8.634816       0.390233      11.360736           0.044255
          427              O      12.939996      14.301066       2.156841      -0.534778      32.920123 0.48107268E+03  0.11249947E+05                                 8.096659                            6.753277       0.445261       2.213275                    0.996868      26.660113      69.160862       0.736744       0.355508      -1.141560      -0.000410      -0.022192       0.003977       0.022549       0.000147       0.003599      -0.041654       0.030300      -0.164526      -0.074868       0.032015       0.042854              9.038807       5.561182      -0.977214      -0.309995      11.662524      -3.845718       9.892714           0.009569
          428              O      13.343354      12.159183       1.756217      -0.554569      44.237852 0.63452235E+03  0.15925578E+05                                10.070086                            7.890418      -0.030858       2.043618                    0.994634      28.085698      75.850651       0.663244       0.367946      -1.130097      -0.002737       0.019556       0.028615       0.034767       0.009593       0.000579       0.045854       0.051810      -0.133744      -0.074502       0.023335       0.051168             12.550720       8.749610      -2.360962      -4.200316      11.392901       5.947853      17.509650           0.025273
          429              O       9.309778      16.922538      11.344270      -0.383344      28.286117 0.39537879E+03  0.87878634E+04                                 7.392435                            6.151355       0.634046       2.302604                    0.996925      24.775546      62.297395       0.767850       0.358888      -1.140885       0.002884       0.032865       0.003990       0.033232      -0.009254       0.002204       0.003626       0.019362      -0.021901      -0.012887      -0.004176       0.017063              8.387882       9.928084      -2.198483       0.703744      10.387367      -1.413223       4.848195           0.263957
          430              O       7.199580      16.730609      11.129777      -0.468127      28.660513 0.38571371E+03  0.85277982E+04                                 7.393145                            5.970757       0.457365       2.223578                    0.998107      25.549627      64.261781       0.799299       0.346597      -1.149838       0.008993       0.026356       0.003176       0.028028       0.039769      -0.013688       0.015733      -0.008191      -0.030660      -0.046655       0.001440       0.045215              8.902351       8.136651       3.225054      -1.015702      13.586224      -2.209547       4.984179           0.108430
          431              O       1.658720       0.593810      10.750602      -0.548702      40.068469 0.59433901E+03  0.14638912E+05                                 9.328599                            7.574205       0.256080       2.130169                    0.996988      27.853619      73.921697       0.687006       0.361969      -1.137534       0.010778       0.021224      -0.024125       0.033892       0.041278       0.040841      -0.036855      -0.010696       0.009188      -0.079711       0.039208       0.040504             10.953988      16.343961       5.183945      -1.636944       9.408809      -0.484105       7.109195           0.028850
          432              O       2.366506       2.683498      11.155278      -0.515704      32.500066 0.47492350E+03  0.11087990E+05                                 8.078482                            6.728957       0.361739       2.179163                    0.997443      26.852224      69.962398       0.733793       0.357522      -1.138149       0.009543      -0.010998      -0.019013       0.023948      -0.025085       0.021387       0.009733      -0.070307       0.058049      -0.059752       0.025382       0.034370              9.215142       8.463108      -2.665784      -2.086693      11.931435       3.841763       7.250882           0.029420
          433              O      13.484883       3.534540      10.066610      -0.437542      23.107428 0.34396125E+03  0.73881354E+04                                 6.272827                            5.612995       0.895217       2.358768                    0.999386      25.334130      62.755150       0.830175       0.343488      -1.152717      -0.007006      -0.007921       0.005981       0.012149      -0.006218      -0.048722       0.010285      -0.045883      -0.048445      -0.064326       0.020471       0.043856              6.634170       6.404826       2.410409       0.053020       8.174557      -1.005975       5.323126           0.143527
          434              O      13.422610       2.123392      11.750137      -0.572630      38.287431 0.58830315E+03  0.14499805E+05                                 9.117686                            7.532179      -0.011250       2.040859                    0.995702      28.338849      76.027627       0.687185       0.361636      -1.134148      -0.045712       0.025444      -0.013452       0.054018      -0.027435       0.013545      -0.002896      -0.014279       0.151618      -0.054396       0.000892       0.053504             10.736042      12.212571       0.887104       5.622785       8.634818      -0.390236      11.360737           0.044250
          435              O       8.289354      20.807934       2.156841      -0.534779      32.920091 0.48107217E+03  0.11249931E+05                                 8.096652                            6.753272       0.445261       2.213274                    0.996868      26.660108      69.160830       0.736745       0.355508      -1.141560       0.000410       0.022192       0.003977       0.022549       0.000148      -0.003599       0.041654       0.030300      -0.164525      -0.074868       0.032015       0.042853              9.038798       5.561179      -0.977214       0.309994      11.662513       3.845712       9.892701           0.009565
          436              O       7.885996      22.949817       1.756217      -0.554570      44.237859 0.63452249E+03  0.15925582E+05                                10.070086                            7.890419      -0.030860       2.043617                    0.994633      28.085701      75.850659       0.663244       0.367946      -1.130097       0.002738      -0.019555       0.028615       0.034767       0.009593      -0.000580      -0.045854       0.051810      -0.133746      -0.074503       0.023335       0.051168             12.550720       8.749611      -2.360962       4.200316      11.392901      -5.947852      17.509650           0.025269

******************************************************
Auxiliary information for the entire system
The total spin magnetic moment of the unit cell is   6.754584
The total net atomic charge of the unit cell is   -0.000002
Accuracy of reproducing the electrostatic potential in the unit cell:
  The inner radius (bohr) =    5.0000
  The outer radius (bohr) =   12.0000
  Valid grid points have density less than (e/(bohr^3)) =    0.0001
  The number of valid grid points were=       491924
  The rms potential error without charges in kcal/mol is=      5.44914
  The rms potential error with partial charges in kcal/mol is=      0.65234
  The RRMSE value at monopole order=      0.11971
  The rms potential error with partial charges and cloud penetration in kcal/mol is=      0.65129
  The RRMSE value at monopole order with cloud penetration is=      0.11952
  The rms potential error with partial charges and atomic dipoles in kcal/mol is=      0.30890
  The RRMSE value at dipole order=      0.05669
  The rms potential error with partial charges, atomic dipoles and cloud penetration in kcal/mol is=      0.30094
  The RRMSE value at dipole order with cloud penetration=      0.05523

******************************************************
The electron densities and ab initio electrostatic potential were computed in VASP using the PBE functional and
projector augmented wave method. See the main text of the journal article for a description of computational details.
The atomic charges, dipoles, and quadrupoles were computed with the DDEC6 method as described in
(a) T. A. Manz and N. Gabaldon Limas, RSC Adv. 6 (2016) 47771-47801 DOI: 10.1039/c6ra04656h
(b) N. Gabaldon Limas and T. A. Manz, RSC Adv. 8 (2018) 2678-2707 DOI: 10.1039/c7ra11829e.
For each atom in the material, the electron cloud parameters were fit to the spherically averaged atom-in-material
electron density using radial positions for which this density was between 10^-4 and 10^-2 electrons per cubic bohr.
The polarizabilities, dispersion coefficients, and quantum Drude oscillator (QDO) parameters were fit using the MCLF method.
The magnetic structure of the system was optimized in VASP from the default ferromagnetic initial guess using spin polarization.
The atomic spin moments (ASMs) were computed on this optimized magnetic structure using the DDEC6 partition as inputs
to the method of T. A. Manz and D. S. Sholl, J. Chem. Theory Comput. 7 (2011) 4146-4164 DOI: 10.1021/ct200539n.
The RMSE and RRMSE were computed using a uniform grid with Ewald summation.
