# Supplementary material for: A collection of forcefield precursors for metal–organic frameworks
Source: RSC Adv. 2019 Nov 13;9(63):36492–507. doi: 10.1039/c9ra07327b (PMC9075174; doi:10.1039/c9ra07327b)
Supplement: RA-009-C9RA07327B-s3907 [file RA-009-C9RA07327B-s3907.xyz]

  464
jmolscript: load "" {1 1 1} spacegroup "x,y,z" unitcell [{     17.442100     0.000000     0.000000 }, {     -2.644686    17.240432     0.000000 }, {     -0.015181    -0.017688    26.681990 }]
Mn    11.465985    12.594894     6.657957     0.732187
Mn     4.079102     3.988454     6.683038     0.732191
Mn     3.316248     4.627850    20.024033     0.732189
Mn    10.703131    13.234290    19.998952     0.732190
Mn     7.391116     8.611372    13.340995     0.785943
Mn     7.398707     8.620216     0.000000     0.785939
Mn    -0.007590    -0.008844    13.340995     0.771103
Mn     0.000000     0.000000     0.000000     0.771096
Mn    -1.329934     8.611372    13.340995     0.899878
Mn     8.721050     0.000000     0.000000     0.899876
Mn     8.713460    -0.008844    13.340995     0.677529
Mn    -1.322343     8.620216     0.000000     0.677531
H     10.540930     7.026008     9.600180     0.142030
H      9.185334     5.036107    10.136488     0.139684
H      9.179576    13.373508    12.844710     0.129244
H     10.394036    12.138517    11.113049     0.135814
H     10.020826    10.931465     8.847748     0.100441
H     13.861653    10.695821     8.017938     0.093145
H     14.196592     9.175814     9.714913     0.125091
H     12.405796     8.552527    11.083699     0.117413
H      6.520438    14.116164    13.458396     0.095760
H      7.786522    16.721165    16.102581     0.092716
H      8.745932    15.054892    17.380648     0.122599
H      8.579358    12.812384    16.668239     0.117421
H     -1.070551    13.965565    16.975082     0.142667
H      0.937651    15.305486    16.462788     0.138705
H     10.083079    15.234983    13.586469     0.127297
H     11.335420    13.999419    15.320799     0.135959
H      2.972745    16.867764    13.418373     0.094702
H      7.981429     0.804653    16.321373     0.095168
H      6.194631     1.189919    17.708837     0.130766
H      4.004604     0.768043    16.932391     0.119204
H     12.493614    14.739176    17.706169     0.099567
H     12.457010    10.937004    18.696070     0.090778
H     14.039288    10.419125    17.100487     0.121765
H     14.800080    12.106200    15.651655     0.119203
H     14.549705     4.571816    16.126595     0.141688
H     12.581879     6.075210    16.083904     0.135991
H     11.529443    10.864258    14.002708     0.131990
H     12.793175    12.478880    12.617913     0.133758
H     10.568606     8.261301    13.477073     0.088676
H      8.106464     8.436863    16.516152     0.089805
H      9.852875     8.541035    18.015680     0.128918
H     12.060228     8.572599    17.215220     0.124422
H     -1.858635    14.071587    13.084848     0.093447
H     14.452585    16.464752    10.192520     0.089264
H     14.206149    14.677885     8.735684     0.126958
H     14.617164    12.506802     9.509461     0.115297
H      9.443336     5.747204     3.740815     0.142028
H     11.204686     7.388849     3.204507     0.139681
H      2.962809     6.130369     0.496285     0.129244
H      4.367666     5.117207     2.227946     0.135814
H      5.504174     5.669123     4.493247     0.100441
H      6.319464     1.908435     5.323057     0.093144
H      7.872682     1.807842     3.626082     0.125090
H      8.217230     3.672440     2.257296     0.117413
H      1.810363     8.628466    26.564589     0.095759
H     -0.572546     6.982034    23.920404     0.092715
H      1.219933     6.286368    22.642337     0.122599
H      3.411256     6.791040    23.354746     0.117420
H      0.808225    16.154522    23.047903     0.142666
H     -0.211707    13.966372    23.560197     0.138703
H      1.244671     4.937375    26.436516     0.127297
H      2.655838     3.886858    24.702186     0.135960
H     -1.447346    11.717925    26.604612     0.094702
H     15.189490     9.202747    23.701612     0.095167
H     14.537752    10.910469    22.314148     0.130767
H     14.622684    13.139142    23.090594     0.119205
H      2.100247     2.629888    22.316816     0.099567
H      5.852907     3.242580    21.326915     0.090779
H      6.604714     1.757121    22.922498     0.121765
H      5.052502     0.749319    24.371330     0.119203
H     12.461808     2.139213    23.896390     0.141688
H     10.677422     3.856331    23.939081     0.135991
H      5.784169     4.170452    26.020277     0.131989
H      4.395011     2.694200     0.723082     0.133758
H      8.211341     5.514857    26.545912     0.088677
H      7.664483     7.921912    23.506833     0.089805
H      7.826317     6.179898    22.007305     0.128919
H      8.129812     3.993281    22.807765     0.124423
H      0.599116    16.935107     0.256147     0.093447
H      0.706836     0.449612     3.148475     0.089265
H      2.435676     0.964135     4.605311     0.126962
H      4.643978     0.887066     3.831534     0.115298
H      4.241303    10.196736    17.081810     0.142030
H      5.596899    12.186637    16.545502     0.139684
H      5.602657     3.849236    13.837280     0.129244
H      4.388197     5.084227    15.568941     0.135814
H      4.761407     6.291279    17.834242     0.100441
H      0.920580     6.526923    18.664052     0.093145
H      0.585641     8.046930    16.967077     0.125091
H      2.376437     8.670217    15.598291     0.117413
H      8.261795     3.106580    13.223594     0.095760
H      6.995711     0.501579    10.579409     0.092717
H      6.036301     2.167852     9.301342     0.122599
H      6.202875     4.410360    10.013751     0.117420
H     15.852784     3.257179     9.706908     0.142667
H     13.844582     1.917258    10.219202     0.138705
H      4.699154     1.987761    13.095521     0.127297
H      3.446813     3.223325    11.361191     0.135958
H     11.809488     0.354980    13.263617     0.094702
H      6.800804    16.418091    10.360617     0.095167
H      8.587602    16.032825     8.973153     0.130765
H     10.777629    16.454701     9.749599     0.119204
H      2.288619     2.483568     8.975821     0.099567
H      2.325223     6.285740     7.985920     0.090778
H      0.742945     6.803619     9.581503     0.121764
H     -0.017847     5.116544    11.030335     0.119203
H      0.232528    12.650928    10.555395     0.141688
H      2.200354    11.147534    10.598086     0.135991
H      3.252790     6.358486    12.679282     0.131989
H      1.989058     4.743864    14.064077     0.133758
H      4.213627     8.961443    13.204917     0.088677
H      6.675769     8.785881    10.165838     0.089805
H      4.929358     8.681709     8.666310     0.128919
H      2.722005     8.650145     9.466770     0.124422
H     16.640868     3.151157    13.597142     0.093447
H      0.329648     0.757992    16.489470     0.089265
H      0.576084     2.544859    17.946306     0.126959
H      0.165069     4.715942    17.172529     0.115298
H      5.338897    11.475540    22.941175     0.142028
H      3.577547     9.833895    23.477483     0.139681
H     11.819424    11.092375    26.185705     0.129245
H     10.414567    12.105537    24.454044     0.135815
H      9.278059    11.553621    22.188743     0.100441
H      8.462769    15.314309    21.358933     0.093144
H      6.909551    15.414902    23.055908     0.125091
H      6.565003    13.550304    24.424694     0.117413
H     12.971870     8.594278     0.117401     0.095759
H     15.354779    10.240710     2.761586     0.092715
H     13.562300    10.936376     4.039653     0.122599
H     11.370977    10.431704     3.327244     0.117420
H     13.974008     1.068222     3.634087     0.142667
H     14.993940     3.256372     3.121793     0.138703
H     13.537562    12.285369     0.245474     0.127298
H     12.126395    13.335886     1.979804     0.135960
H     16.229579     5.504819     0.077378     0.094702
H     -0.407257     8.019997     2.980378     0.095168
H      0.244481     6.312275     4.367842     0.130768
H      0.159549     4.083602     3.591396     0.119205
H     12.681986    14.592856     4.365174     0.099567
H      8.929326    13.980164     5.355075     0.090779
H      8.177519    15.465623     3.759492     0.121765
H      9.729731    16.473425     2.310660     0.119204
H      2.320425    15.083531     2.785600     0.141688
H      4.104811    13.366413     2.742909     0.135990
H      8.998064    13.052292     0.661713     0.131989
H     10.387222    14.528544    25.958908     0.133759
H      6.570892    11.707887     0.136078     0.088677
H      7.117750     9.300832     3.175157     0.089805
H      6.955916    11.042846     4.674685     0.128919
H      6.652421    13.229463     3.874225     0.124422
H     14.183117     0.287637    26.425843     0.093447
H     14.075397    16.773132    23.533515     0.089265
H     12.346557    16.258609    22.076679     0.126961
H     10.138255    16.335678    22.850456     0.115298
C      9.392450     8.052555    11.082098     0.179542
C      9.848084     6.977995    10.247485    -0.164958
C      9.119961     5.890271    10.546323    -0.158322
C      6.553315    10.962329    15.084129     0.193191
C      7.442223    11.857367    14.432288    -0.073278
C      8.214129    11.528466    13.321517     0.194990
C      9.087432    12.447999    12.649931    -0.164459
C      9.746151    11.778316    11.707257    -0.153533
C      9.303326    10.421467    11.747013     0.182439
C      9.847964     9.364441    10.989244    -0.081993
C     11.005494     9.688455    10.110340     0.047498
C     10.880926    10.575666     9.041726     0.020723
C     13.121750    10.432034     8.549977     0.072050
C     13.331149     9.535549     9.565227    -0.112110
C     12.273078     9.161589    10.366754    -0.082883
C      7.546769    13.233837    14.960592     0.051413
C      6.987830    14.300619    14.265259     0.009988
C      7.719528    15.820892    15.807478     0.074207
C      8.292942    14.836817    16.574585    -0.109573
C      8.199780    13.513034    16.149541    -0.090658
C     -2.080098    15.160080    15.527584     0.178600
C     -1.015472    14.673530    16.345654    -0.164864
C      0.080572    15.401435    16.063892    -0.168814
C     -0.282706    16.347054    15.052378     0.186197
C      3.232590     0.042118    14.485919    -0.071500
C      2.886233     0.881051    13.425577     0.196158
C     10.990601    15.372573    13.829542    -0.173076
C     11.675435    14.698363    14.774085    -0.164752
C     13.000110    15.221587    14.808771     0.187718
C     14.038701    14.711614    15.590820    -0.076176
C      4.582350     0.185695    15.060382     0.047180
C      5.725866    -0.041894    14.302881     0.021318
C      7.105840     0.634361    15.995586     0.076078
C      6.050981     0.868107    16.826463    -0.110288
C      4.753885     0.628599    16.365399    -0.077797
C     13.695122    13.593141    16.502010     0.043024
C     12.789540    13.848802    17.563420     0.018131
C     12.794583    11.635949    18.149356     0.074543
C     13.718967    11.310746    17.182935    -0.115423
C     14.172260    12.303839    16.336315    -0.082074
C     15.539581     6.068556    14.938446     0.196257
C     14.495065     5.416538    15.696214    -0.169154
C     13.423405     6.239955    15.674335    -0.171567
C     13.784815     7.410906    14.923504     0.194762
C     12.928039     8.486715    14.654016    -0.083833
C     13.272508     9.596471    13.889577     0.188342
C     12.413387    10.753275    13.674253    -0.182389
C     13.104125    11.635275    12.925023    -0.182336
C     14.411770    11.057540    12.676880     0.188314
C     15.432726    11.694709    11.952998    -0.079075
C     11.548812     8.426673    15.243421     0.058215
C     10.429797     8.337745    14.412811     0.015003
C      8.994470     8.430190    16.179425     0.087662
C     10.028993     8.499932    17.083411    -0.100967
C     11.328612     8.509898    16.613007    -0.096392
C     15.129326    13.051903    11.392142     0.059818
C     -2.161643    14.187172    12.192335     0.009955
C     14.633109    15.587866    10.508969     0.076121
C     14.478945    14.529538     9.634867    -0.105476
C     14.725366    13.248616    10.092196    -0.084201
C      8.254518     6.726754     2.258897     0.179543
C      9.385740     6.439319     3.093510    -0.164958
C     10.350485     7.323952     2.794672    -0.158321
C      4.932719     9.074175    24.938856     0.193191
C      4.182811     8.059833    25.590697    -0.073277
C      4.640132     7.364410     0.019478     0.194990
C      3.863647     6.361779     0.691064    -0.164459
C      4.625466     5.812218     1.633738    -0.153533
C      5.899482     6.455658     1.593982     0.182439
C      7.026868     6.077590     2.351751    -0.081993
C      6.882114     4.884314     3.230655     0.047498
C      5.986273     4.872917     4.299269     0.020722
C      6.468012     2.679780     4.791018     0.072049
C      7.385883     2.608733     3.775768    -0.112111
C      7.595087     3.711273     2.974241    -0.082883
C      2.838107     7.747787    25.062393     0.051413
C      1.698910     8.138511    25.757726     0.009988
C      0.307159     7.184758    24.215507     0.074207
C      1.366801     6.767186    23.448400    -0.109573
C      2.661153     7.059992    23.873444    -0.090659
C     -0.525552    16.971276    24.495401     0.178599
C      0.116798    15.992735    23.677331    -0.164863
C     -0.436502    14.798993    23.959093    -0.168813
C     -1.426270    15.014690    24.970607     0.186197
C     15.223157    14.012300    25.537066    -0.071500
C     14.341408    14.227447    26.597408     0.196159
C      1.246277     4.019483    26.193443    -0.173076
C      2.016530     3.444796    25.248900    -0.164751
C      1.700211     2.056102    25.214214     0.187718
C      2.361766     1.106845    24.432165    -0.076175
C     15.285900    12.656376    24.962603     0.047180
C     -1.757855    11.560589    25.720104     0.021319
C     15.225050    10.094034    24.027399     0.076079
C     14.834061    11.101253    23.196522    -0.110288
C     14.874127    12.419668    23.657586    -0.077798
C      3.415212     1.616042    23.520975     0.043024
C      3.025196     2.472388    22.459565     0.018130
C      5.213229     2.802931    21.873629     0.074543
C      5.674833     1.938545    22.840050    -0.115424
C      4.761954     1.339913    23.686670    -0.082074
C     11.132465     0.933836    25.084539     0.196257
C     11.618568     2.065138    24.326771    -0.169154
C     10.642179     2.999555    24.348650    -0.171566
C      9.539567     2.464776    25.099481     0.194762
C      8.346286     3.148526    25.368969    -0.083833
C      7.301592     2.639771    26.133408     0.188343
C      6.027898     3.313557    26.348732    -0.182389
C      5.276011     2.514758     0.415972    -0.182337
C      6.045340     1.309833     0.664115     0.188314
C      5.570342     0.204069     1.387997    -0.079075
C      8.196507     4.520910    24.779564     0.058216
C      8.114734     5.640470    25.610174     0.015002
C      7.805724     7.045185    23.843560     0.087662
C      7.893650     6.012048    22.939574    -0.100968
C      8.080856     4.725945    23.409978    -0.096392
C      4.182837     0.298174     1.948853     0.059818
C      3.083609    -0.023346     1.148660     0.009955
C      1.600955     0.404135     2.832026     0.076121
C      2.623671     0.716986     3.706128    -0.105475
C      3.927147     0.667637     3.248799    -0.084200
C      5.389783     9.170189    15.599892     0.179542
C      4.934149    10.244749    16.434505    -0.164958
C      5.662272    11.332473    16.135667    -0.158322
C      8.228918     6.260415    11.597861     0.193191
C      7.340010     5.365377    12.249702    -0.073278
C      6.568104     5.694278    13.360473     0.194990
C      5.694801     4.774745    14.032059    -0.164459
C      5.036082     5.444428    14.974733    -0.153533
C      5.478907     6.801277    14.934977     0.182439
C      4.934269     7.858303    15.692746    -0.081993
C      3.776739     7.534289    16.571650     0.047498
C      3.901307     6.647078    17.640264     0.020723
C      1.660483     6.790710    18.132013     0.072050
C      1.451084     7.687195    17.116763    -0.112110
C      2.509155     8.061155    16.315236    -0.082883
C      7.235464     3.988907    11.721398     0.051413
C      7.794403     2.922125    12.416731     0.009988
C      7.062705     1.401852    10.874512     0.074207
C      6.489291     2.385927    10.107405    -0.109573
C      6.582453     3.709710    10.532449    -0.090658
C     16.862331     2.062664    11.154406     0.178600
C     15.797705     2.549214    10.336336    -0.164864
C     14.701661     1.821309    10.618098    -0.168815
C     15.064939     0.875690    11.629612     0.186197
C     11.549643    17.180626    12.196071    -0.071500
C     11.896000    16.341693    13.256413     0.196158
C      3.791632     1.850171    12.852448    -0.173076
C      3.106798     2.524381    11.907905    -0.164752
C      1.782123     2.001157    11.873219     0.187717
C      0.743532     2.511130    11.091170    -0.076176
C     10.199883    17.037049    11.621608     0.047180
C     11.701053     0.024206    12.379109     0.021318
C      7.676393    16.588383    10.686404     0.076078
C      8.731252    16.354637     9.855527    -0.110288
C     10.028348    16.594145    10.316591    -0.077798
C      1.087111     3.629603    10.179980     0.043024
C      1.992693     3.373942     9.118570     0.018130
C      1.987650     5.586795     8.532634     0.074542
C      1.063266     5.911998     9.499055    -0.115423
C      0.609973     4.918905    10.345675    -0.082074
C     -0.757348    11.154188    11.743544     0.196261
C      0.287168    11.806206    10.985776    -0.169154
C      1.358828    10.982789    11.007655    -0.171567
C      0.997418     9.811838    11.758486     0.194762
C      1.854194     8.736029    12.027974    -0.083833
C      1.509725     7.626273    12.792413     0.188342
C      2.368846     6.469469    13.007737    -0.182389
C      1.678108     5.587469    13.756967    -0.182336
C      0.370463     6.165204    14.005110     0.188313
C     -0.650493     5.528035    14.728992    -0.079071
C      3.233421     8.796071    11.438569     0.058216
C      4.352436     8.884999    12.269179     0.015003
C      5.787763     8.792554    10.502565     0.087662
C      4.753240     8.722812     9.598579    -0.100968
C      3.453621     8.712846    10.068983    -0.096392
C     -0.347093     4.170841    15.289848     0.059818
C     -0.498224     3.035572    14.489655     0.009955
C      0.149124     1.634878    16.173021     0.076121
C      0.303288     2.693206    17.047123    -0.105475
C      0.056867     3.974128    16.589794    -0.084201
C      6.527715    10.495990    24.423093     0.179543
C      5.396493    10.783425    23.588480    -0.164958
C      4.431748     9.898792    23.887318    -0.158321
C      9.849514     8.148569     1.743134     0.193191
C     10.599422     9.162911     1.091293    -0.073277
C     10.157282     9.876022    -0.019478     0.194990
C     10.918586    10.860965    25.990926    -0.164458
C     10.156767    11.410526    25.048252    -0.153533
C      8.882751    10.767086    25.088008     0.182439
C      7.755365    11.145154    24.330239    -0.081993
C      7.900119    12.338430    23.451335     0.047498
C      8.795960    12.349827    22.382721     0.020723
C      8.314221    14.542964    21.890972     0.072050
C      7.396350    14.614011    22.906222    -0.112111
C      7.187146    13.511471    23.707749    -0.082883
C     11.944126     9.474957     1.619597     0.051413
C     13.083323     9.084233     0.924264     0.009988
C     14.475074    10.037986     2.466483     0.074208
C     13.415432    10.455558     3.233590    -0.109574
C     12.121080    10.162752     2.808546    -0.090659
C     15.307785     0.251468     2.186589     0.178599
C     14.665435     1.230009     3.004659    -0.164863
C     15.218735     2.423751     2.722897    -0.168814
C     16.208503     2.208054     1.711383     0.186197
C     -0.440924     3.210444     1.144924    -0.071500
C      0.440825     2.995297     0.084582     0.196158
C     13.535956    13.203261     0.488547    -0.173075
C     12.765703    13.777948     1.433090    -0.164751
C     13.082022    15.166642     1.467776     0.187718
C     12.420467    16.115899     2.249825    -0.076175
C     -0.503667     4.566368     1.719387     0.047181
C     -0.902012     5.662155     0.961886     0.021319
C     -0.442817     7.128710     2.654591     0.076079
C     -0.051828     6.121491     3.485468    -0.110288
C     -0.091894     4.803076     3.024404    -0.077798
C     11.367021    15.606702     3.161015     0.043024
C     11.757037    14.750356     4.222425     0.018130
C      9.569004    14.419813     4.808361     0.074543
C      9.107400    15.284199     3.841940    -0.115423
C     10.020279    15.882831     2.995320    -0.082074
C      3.649768    16.288908     1.597451     0.196261
C      3.163665    15.157606     2.355219    -0.169154
C      4.140054    14.223189     2.333340    -0.171566
C      5.242666    14.757968     1.582509     0.194762
C      6.435947    14.074218     1.313021    -0.083833
C      7.480641    14.582973     0.548582     0.188343
C      8.754335    13.909187     0.333258    -0.182389
C      9.506222    14.707986    26.266018    -0.182337
C      8.736893    15.912911    26.017875     0.188313
C      9.211891    17.018675    25.293993    -0.079070
C      6.585726    12.701834     1.902426     0.058216
C      6.667499    11.582274     1.071816     0.015002
C      6.976509    10.177559     2.838430     0.087662
C      6.888583    11.210696     3.742416    -0.100968
C      6.701377    12.496799     3.272012    -0.096392
C     10.599396    16.924570    24.733137     0.059817
C     14.343310     0.005658    25.533330     0.009955
C     13.181278    16.818609    23.849964     0.076121
C     12.158562    16.505758    22.975862    -0.105474
C     10.855086    16.555107    23.433191    -0.084200
N      6.380169     9.637617    14.759410    -0.353573
N      8.321445    10.283407    12.734247    -0.358311
N     11.909591    10.953568     8.273551    -0.177719
N      7.071537    15.573556    14.670292    -0.203378
N     -1.610990    16.171598    14.714584    -0.351496
N      1.666573     0.961805    12.801485    -0.347994
N      6.967904     0.175735    14.740199    -0.184203
N     12.339259    12.884012    18.366815    -0.174211
N     15.090853     7.297073    14.472845    -0.336184
N     14.481701     9.815665    13.267886    -0.328035
N      9.159105     8.354165    14.870940    -0.217754
N     15.017575    15.439973    11.764623    -0.218667
N      6.215860     9.446181    25.263575    -0.353572
N      5.887067     7.447120     0.606748    -0.358309
N      5.768712     3.798846     5.067444    -0.177720
N      0.453383     7.862760    25.352693    -0.203379
N     -1.454246    16.354220    25.308401    -0.351496
N     14.091835    15.438449     0.539510    -0.347994
N     15.657458    10.299914    25.282786    -0.184202
N      3.910557     3.063750    21.656170    -0.174210
N      9.850113     1.191099    25.550140    -0.336183
N      7.283460     1.429011     0.073109    -0.328034
N      7.905833     6.893981    25.152045    -0.217752
N      1.805433     0.046539     1.576372    -0.218665
N      8.402064     7.585127    11.922580    -0.353573
N      6.460788     6.939337    13.947743    -0.358311
N      2.872642     6.269176    18.408439    -0.177718
N      7.710696     1.649188    12.011698    -0.203377
N     16.393223     1.051146    11.967406    -0.351496
N     13.115660    16.260939    13.880505    -0.347994
N      7.814329    17.047009    11.941791    -0.184203
N      2.442974     4.338732     8.315175    -0.174212
N     -0.308620     9.925671    12.209145    -0.336185
N      0.300532     7.407079    13.414104    -0.328035
N      5.623128     8.868579    11.811050    -0.217753
N     -0.235342     1.782771    14.917367    -0.218667
N      8.566373     7.776563     1.418415    -0.353572
N      8.895166     9.775624    26.075242    -0.358309
N      9.013521    13.423898    21.614546    -0.177719
N     14.328850     9.359984     1.329297    -0.203379
N     16.236479     0.868524     1.373589    -0.351496
N      0.690398     1.784295    26.142480    -0.347994
N     -0.875225     6.922830     1.399204    -0.184202
N     10.871676    14.158994     5.025820    -0.174210
N      4.932120    16.031645     1.131850    -0.336183
N      7.498773    15.793733    26.608881    -0.328034
N      6.876400    10.328763     1.529945    -0.217752
N     12.976800    17.176205    25.105618    -0.218666
Cl    -0.672222     9.913351    15.448872    -0.561539
Cl     9.894756    11.171913     5.551188    -0.552126
Cl    13.809245    12.752287     6.156336    -0.540379
Cl    10.554843    13.921943     8.398156    -0.547593
Cl     9.961259     1.744507    14.643343    -0.551130
Cl     4.873984    16.375222    24.574113    -0.561544
Cl     5.247390     5.757278     7.789807    -0.552122
Cl     4.278829     1.648422     7.184659    -0.540373
Cl     2.629243     4.687845     4.942839    -0.547592
Cl    14.560697     7.103301    25.379642    -0.551130
Cl    15.454455     7.309393    11.233118    -0.561539
Cl     4.887477     6.050831    21.130802    -0.552127
Cl     0.972988     4.470457    20.525654    -0.540380
Cl     4.227390     3.300801    18.283834    -0.547595
Cl     4.820974    15.478237    12.038647    -0.551131
Cl     9.908249     0.847522     2.107877    -0.561545
Cl     9.534843    11.465466    18.892183    -0.552126
Cl    10.503404    15.574322    19.497331    -0.540378
Cl    12.152990    12.534899    21.739151    -0.547596
Cl     0.221536    10.119443     1.302348    -0.551131

The following XYZ coordinates are in angstroms. Other properties are in atomic units.
The sperically averaged electron density of each atom fit to a function of the form exp(a - br)
eigen_1, eigen_2 and eigen_3 are the three eigenvalues of traceless quadrupole moment tensor
  atom number  atomic symbol              X              Y              Z     net charge C6 coefficient C8 coefficient C10 coefficient fluctuating dipole atomic polarizability isotropic forcefield polarizability              a              b squared Pearson coefficient          <r^3>          <r^4>         wp_QDO          m_QDO          q_QDO       dipole_x       dipole_y       dipole_z         dipole            Qxy            Qxz            Qyz     Q(x^2-y^2)  Q(3z^2 - R^2)        eigen_1        eigen_2        eigen_3 static polarizability      alpha(xx)      alpha(xy)      alpha(xz)      alpha(yy)      alpha(yz)      alpha(zz) atomic spin moment
            1             Mn      11.465985      12.594894       6.657957       0.732187     205.253280 0.52379195E+04  0.21633410E+06                                28.120750                           23.520886       0.308470       1.794403                    0.999872      66.992738     210.694723       0.374421       0.396077      -1.142817      -0.000511      -0.002866      -0.002239       0.003672       0.022829      -0.037526       0.056080       0.064672      -0.059385      -0.090909       0.030774       0.060135             34.963198      20.607618      -1.023207       4.407905      28.631545     -11.178223      55.650431           4.376381
            2             Mn       4.079102       3.988454       6.683038       0.732191     205.252683 0.52378964E+04  0.21633297E+06                                28.120747                           23.520874       0.308466       1.794403                    0.999872      66.992558     210.694266       0.374420       0.396079      -1.142816       0.002755       0.000940       0.002239       0.003672       0.012085       0.061109      -0.028588      -0.075376      -0.059379      -0.090894       0.030764       0.060130             34.963215      28.753795       0.226413     -11.717379      20.485370       2.662026      55.650480           4.376388
            3             Mn       3.316248       4.627850      20.024033       0.732189     205.252537 0.52378950E+04  0.21633290E+06                                28.120735                           23.520871       0.308468       1.794403                    0.999872      66.992567     210.694297       0.374420       0.396079      -1.142816       0.000511       0.002866       0.002239       0.003672       0.022826      -0.037523       0.056068       0.064663      -0.059378      -0.090894       0.030766       0.060128             34.963183      20.607604      -1.023210       4.407906      28.631539     -11.178227      55.650408           4.376382
            4             Mn      10.703131      13.234290      19.998952       0.732190     205.252590 0.52378939E+04  0.21633284E+06                                28.120733                           23.520863       0.308469       1.794404                    0.999872      66.992570     210.694275       0.374420       0.396078      -1.142816      -0.002755      -0.000940      -0.002239       0.003672       0.012085       0.061110      -0.028588      -0.075376      -0.059380      -0.090895       0.030765       0.060129             34.963190      28.753774       0.226413     -11.717353      20.485367       2.662027      55.650431           4.376381
            5             Mn       7.391116       8.611372      13.340995       0.785943     114.331767 0.21801628E+04  0.72925286E+05                                20.166447                           16.006873       0.745256       1.977397                    0.996428      59.803107     173.895988       0.415491       0.440712      -1.103551       0.000000      -0.000000       0.000000       0.000000       0.018261      -0.098225       0.030186      -0.106601      -0.067489      -0.136676       0.058181       0.078495             24.984790      30.223386       7.488258      -1.151244      25.975792       2.649516      18.755192           3.740566
            6             Mn       7.398707       8.620216       0.000000       0.785939     114.332054 0.21801688E+04  0.72925539E+05                                20.166475                           16.006892       0.745256       1.977396                    0.996428      59.803235     173.896425       0.415491       0.440712      -1.103551      -0.000000       0.000000       0.000000       0.000000       0.033397       0.044730      -0.092512       0.090753      -0.067491      -0.136675       0.058180       0.078495             24.984828      23.828911       6.507358       2.793444      32.370357      -0.736212      18.755217           3.740602
            7             Mn      -0.007590      -0.008844      13.340995       0.771103     122.990000 0.23722830E+04  0.80906503E+05                                21.006877                           16.598572       0.765935       1.976430                    0.996994      60.457728     176.526062       0.412366       0.435518      -1.108719       0.000000      -0.000000      -0.000000       0.000000       0.014525       0.026716      -0.101866       0.092167      -0.039998      -0.133464       0.052622       0.080842             26.196676      26.625487       8.279974       2.587310      33.295343      -1.225295      18.669197           3.727542
            8             Mn       0.000000       0.000000       0.000000       0.771096     122.990572 0.23722960E+04  0.80907044E+05                                21.006917                           16.598599       0.765939       1.976430                    0.996994      60.457968     176.526777       0.412366       0.435517      -1.108720      -0.000000       0.000000      -0.000000       0.000000       0.000042      -0.104737       0.010962      -0.096630      -0.039994      -0.133459       0.052618       0.080842             26.196727      30.660169       8.898900      -1.603449      29.260777       2.371618      18.669236           3.727561
            9             Mn      -1.329934       8.611372      13.340995       0.899878      96.937359 0.18822008E+04  0.61214475E+05                                18.787528                           15.387632       0.400084       1.890935                    0.997483      58.715767     173.174770       0.399217       0.471747      -1.075596       0.000000      -0.000000      -0.000000       0.000000      -0.000648      -0.004860      -0.005810      -0.002149      -0.029966      -0.013230       0.005030       0.008199             21.822428      26.866233      -6.682531      -2.292048      24.137357      -2.816679      14.463694           3.583214
           10             Mn       8.721050       0.000000       0.000000       0.899876      96.937667 0.18822063E+04  0.61214683E+05                                18.787539                           15.387634       0.400087       1.890935                    0.997483      58.715906     173.175073       0.399218       0.471745      -1.075597      -0.000000       0.000000       0.000000       0.000000      -0.000299      -0.005014      -0.005691       0.002437      -0.029988      -0.013243       0.005037       0.008206             21.822450      26.203190      -6.784258      -2.436576      24.800453      -2.692629      14.463708           3.583251
           11             Mn       8.713460      -0.008844      13.340995       0.677529     158.633305 0.34559826E+04  0.12943531E+06                                24.898353                           19.998116       0.732177       1.917089                    0.998798      65.716903     200.796167       0.376866       0.433948      -1.110198      -0.000000      -0.000000      -0.000000       0.000000       0.072280       0.044940       0.086113      -0.058885       0.002414      -0.082949      -0.060341       0.143290             32.345272      43.368853     -13.306600      -4.886860      33.003989      -3.522705      20.662974           4.433599
           12             Mn      -1.322343       8.620216       0.000000       0.677531     158.631928 0.34559446E+04  0.12943365E+06                                24.898330                           19.998097       0.732179       1.917090                    0.998798      65.716463     200.795234       0.376863       0.433952      -1.110195       0.000000       0.000000      -0.000000       0.000000       0.077795       0.078332       0.057463       0.012810       0.002416      -0.082988      -0.060321       0.143309             32.345250      37.230862     -14.248163      -2.740986      39.141928      -5.364503      20.662960           4.433537
           13              H      10.540930       7.026008       9.600180       0.142030       1.146692 0.81707874E+01  0.79440664E+02                                 1.725192                            1.611978      -0.888052       2.471582                    0.999243       3.150412       8.358041       0.528252       1.192575      -0.732426       0.028593      -0.006093      -0.029460       0.041504      -0.001729      -0.017202       0.007071      -0.001787       0.006233      -0.017945      -0.001583       0.019529              1.764577       1.976589       0.141487      -0.519281       1.483657      -0.030818       1.833483           0.000147
           14              H       9.185334       5.036107      10.136488       0.139684       1.149551 0.81350849E+01  0.78971543E+02                                 1.723990                            1.605074      -0.878648       2.475001                    0.999324       3.152697       8.345403       0.531298       1.187571      -0.733526       0.008150      -0.034045      -0.023555       0.042193      -0.002546      -0.012558       0.011645      -0.016771      -0.004167      -0.018622      -0.001247       0.019869              1.768685       1.442851       0.030149      -0.064301       2.315416       0.385267       1.547787           0.000092
           15              H       9.179576      13.373508      12.844710       0.129244       0.968370 0.65952928E+01  0.62343046E+02                                 1.677812                            1.545783      -1.047116       2.385476                    0.997659       3.531082      10.036206       0.476933       1.358609      -0.691161       0.006910       0.036346      -0.000708       0.037004       0.004133      -0.006120      -0.000118      -0.021401      -0.013494      -0.013321      -0.000490       0.013811              1.769797       1.444932       0.155857      -0.025999       2.483601       0.280794       1.380858           0.000135
           16              H      10.394036      12.138517      11.113049       0.135814       1.049492 0.76581617E+01  0.75423824E+02                                 1.791950                            1.685558      -1.293545       2.275863                    0.994831       3.709955      10.894221       0.447021       1.391215      -0.684537       0.025376       0.021768      -0.020578       0.039258       0.008659      -0.010666       0.001856      -0.000856      -0.017880      -0.015530       0.001590       0.013939              1.848435       1.945009       0.247735      -0.478032       1.656409      -0.182734       1.943887           0.000333
           17              H      10.020826      10.931465       8.847748       0.100441       1.533325 0.12645556E+02  0.13984676E+03                                 2.241141                            2.116108      -1.469551       2.179633                    0.991395       4.046022      12.205446       0.417083       1.327910      -0.699159      -0.042618       0.016518      -0.009933       0.046774      -0.001779      -0.003049      -0.006377       0.028191      -0.023486      -0.015816      -0.002588       0.018404              2.259058       2.650813      -0.353708       0.212029       1.945414      -0.260464       2.180948           0.000084
           18              H      13.861653      10.695821       8.017938       0.093145       1.449529 0.10925266E+02  0.11506339E+03                                 2.060895                            1.891361      -1.194175       2.297079                    0.995686       3.717811      10.514497       0.473645       1.227857      -0.721795       0.040988       0.007188      -0.023671       0.047875      -0.008173      -0.001307      -0.003755       0.027255      -0.027660      -0.014350      -0.006153       0.020503              2.126566       2.304469       0.286866      -0.555752       1.759664      -0.275867       2.315565          -0.000275
           19              H      14.196592       9.175814       9.714913       0.125091       1.259783 0.93024624E+01  0.95178866E+02                                 1.949164                            1.799317      -1.253483       2.283857                    0.995051       3.723062      10.767448       0.458685       1.305115      -0.702899       0.035251      -0.014659       0.005272       0.038539       0.001636      -0.008200      -0.009269       0.021775       0.000884      -0.016507      -0.000118       0.016625              2.032048       2.696927      -0.493050       0.250503       1.748912      -0.131244       1.650306           0.000147
           20              H      12.405796       8.552527      11.083699       0.117413       1.169177 0.91444046E+01  0.93753196E+02                                 1.900476                            1.822350      -1.282006       2.276620                    0.992941       3.806490      11.250185       0.438668       1.361882      -0.691069       0.010853      -0.024573       0.029161       0.039648       0.000679      -0.001374      -0.012327       0.002632       0.012723      -0.012515      -0.000958       0.013473              1.918874       1.754913      -0.062099       0.137883       1.864420      -0.462771       2.137288          -0.000003
           21              H       6.520438      14.116164      13.458396       0.095760       1.320448 0.10710518E+02  0.11423332E+03                                 2.038189                            1.949471      -1.539952       2.131007                    0.991557       4.214534      12.703430       0.431588       1.330621      -0.695112      -0.022315      -0.010576      -0.035584       0.043313       0.004617       0.003303       0.006957      -0.014840       0.007516      -0.010162      -0.002853       0.013015              2.036792       1.978404      -0.059326       0.460224       1.902331       0.051680       2.229639           0.000133
           22              H       7.786522      16.721165      16.102581       0.092716       1.462079 0.11083496E+02  0.11782692E+03                                 2.118547                            1.939403      -1.199949       2.293431                    0.996030       3.818859      11.056992       0.452739       1.272596      -0.711258       0.007344       0.040786       0.020938       0.046431       0.000729       0.010685       0.010657      -0.005428       0.023454      -0.014265      -0.004219       0.018484              2.200592       1.749040      -0.135819       0.029372       3.065944       0.299699       1.786793           0.000169
           23              H       8.745932      15.054892      17.380648       0.122599       1.176013 0.84190734E+01  0.84329464E+02                                 1.877928                            1.721341      -1.325569       2.244339                    0.994355       3.785027      10.962590       0.463330       1.319777      -0.698352       0.016716       0.008315       0.030664       0.035900      -0.003583       0.006044       0.000906      -0.022881      -0.003697      -0.014243       0.001638       0.012605              1.965952       1.780072       0.088188       0.554978       1.563231       0.219443       2.554551           0.000189
           24              H       8.579358      12.812384      16.668239       0.117421       1.110013 0.84290978E+01  0.85036745E+02                                 1.850639                            1.757521      -1.397586       2.210727                    0.993130       3.948257      11.736623       0.441803       1.374205      -0.686602       0.015548      -0.025188       0.021744       0.036729      -0.002259       0.004102       0.002532      -0.009814      -0.006334      -0.007980       0.001163       0.006817              1.873938       1.691611      -0.242712       0.292481       2.039695      -0.359732       1.890508           0.000123
           25              H      -1.070551      13.965565      16.975082       0.142667       1.215880 0.87634250E+01  0.87073762E+02                                 1.826991                            1.694731      -0.922929       2.459343                    0.998964       3.244734       8.823027       0.501572       1.229021      -0.723875       0.006245      -0.030281       0.028021       0.041727      -0.000521       0.007395      -0.017572       0.002472       0.007343      -0.018859      -0.000719       0.019578              1.878734       1.569605       0.158209      -0.044223       2.155331      -0.572949       1.911265           0.000224
           26              H       0.937651      15.305486      16.462788       0.138705       1.134649 0.80154730E+01  0.77335824E+02                                 1.688822                            1.577351      -0.909539       2.458697                    0.999057       3.141365       8.224875       0.545376       1.164016      -0.738991       0.034287      -0.011753       0.020637       0.041709      -0.003703       0.010711      -0.012798       0.014366      -0.005002      -0.017766      -0.001568       0.019333              1.727192       2.245815      -0.000469       0.366561       1.447586      -0.070531       1.488176           0.000105
           27              H      10.083079      15.234983      13.586469       0.127297       0.963587 0.66943284E+01  0.64005459E+02                                 1.714754                            1.589460      -1.269116       2.281501                    0.993834       3.755931      11.009316       0.452661       1.415218      -0.678905      -0.036676      -0.009099      -0.004354       0.038038       0.007503       0.005456      -0.002656       0.018038      -0.014598      -0.012162      -0.002934       0.015096              1.803298       2.430071       0.186271       0.247657       1.564740      -0.034877       1.415082           0.000013
           28              H      11.335420      13.999419      15.320799       0.135959       0.968720 0.69561074E+01  0.66479091E+02                                 1.664863                            1.581212      -1.012610       2.409429                    0.998036       3.469965       9.841094       0.475491       1.347861      -0.694160      -0.019918      -0.029391       0.020393       0.040944       0.009665      -0.002649      -0.012547      -0.008337      -0.011257      -0.013629      -0.005288       0.018917              1.712469       1.606282       0.247681      -0.139203       1.836342      -0.397911       1.694782           0.000110
           29              H       2.972745      16.867764      13.418373       0.094702       1.361043 0.11182628E+02  0.12059177E+03                                 2.090684                            2.002045      -1.522974       2.143068                    0.991207       4.193120      12.719135       0.422569       1.344110      -0.693189      -0.007865      -0.017829      -0.041199       0.045575       0.006742       0.007397       0.003917       0.014693       0.021348      -0.013584      -0.001520       0.015103              2.085273       1.980223      -0.075704      -0.018608       1.828649       0.289729       2.446946          -0.000018
           30              H       7.981429       0.804653      16.321373       0.095168       1.471627 0.10996894E+02  0.11609793E+03                                 2.088342                            1.901450      -1.210412       2.291839                    0.995386       3.736834      10.608149       0.470566       1.232909      -0.720491       0.040096       0.010985       0.023410       0.047711      -0.002404       0.010070       0.012332       0.017138       0.040931      -0.021461      -0.000534       0.021995              2.183130       3.119025       0.020744       0.323512       1.643612       0.056797       1.786753           0.000011
           31              H       6.194631       1.189919      17.708837       0.130766       1.238678 0.89042596E+01  0.88697181E+02                                 1.830079                            1.689711      -1.034228       2.397186                    0.997575       3.330475       9.024605       0.511371       1.202426      -0.728905       0.005646       0.016053       0.036868       0.040606       0.005092       0.006372       0.005252       0.029511       0.025146      -0.020426       0.003029       0.017397              1.896157       1.546747       0.005992       0.138063       1.568689       0.407925       2.573034           0.000279
           32              H       4.004604       0.768043      16.932391       0.119204       1.338188 0.10471458E+02  0.10997997E+03                                 2.008134                            1.895270      -1.282813       2.273215                    0.993666       3.757870      10.888652       0.453350       1.286371      -0.707868      -0.028926       0.008875       0.026816       0.040430       0.000909      -0.004900      -0.000958       0.021522       0.015284      -0.013379       0.001515       0.011864              2.036074       2.369326      -0.096333      -0.438836       1.677887       0.206069       2.061009           0.000390
           33              H      12.493614      14.739176      17.706169       0.099567       1.448018 0.11727409E+02  0.12722882E+03                                 2.136492                            2.018672      -1.527311       2.144414                    0.991625       4.083405      12.187146       0.433273       1.303049      -0.702708      -0.010970       0.041899       0.007638       0.043980       0.002969      -0.001831      -0.004234      -0.019150      -0.017586      -0.008134      -0.005828       0.013962              2.149283       1.830977      -0.309174      -0.213944       2.611839       0.162697       2.005033          -0.000280
           34              H      12.457010      10.937004      18.696070       0.090778       1.570165 0.12213802E+02  0.13249795E+03                                 2.189784                            2.013583      -1.269911       2.266294                    0.993376       3.855051      11.127627       0.453553       1.244857      -0.718080      -0.014533      -0.038306       0.026158       0.048609      -0.005571      -0.008538      -0.009417      -0.032636      -0.030240      -0.021819      -0.002435       0.024253              2.261491       1.921892       0.380144      -0.406910       2.416697      -0.533746       2.445884           0.000008
           35              H      14.039288      10.419125      17.100487       0.121765       1.334176 0.10041555E+02  0.10415448E+03                                 1.992958                            1.847742      -1.212859       2.306946                    0.994723       3.653960      10.452346       0.463144       1.275009      -0.710875       0.016002      -0.036457      -0.002854       0.039916      -0.002764      -0.009535      -0.009330      -0.026270      -0.000792      -0.019612       0.001457       0.018156              2.063552       1.742098      -0.384034      -0.098768       2.785444       0.201650       1.663114           0.000060
           36              H      14.800080      12.106200      15.651655       0.119203       1.042438 0.78667712E+01  0.78251459E+02                                 1.802146                            1.720294      -1.350797       2.243534                    0.992119       3.880514      11.572466       0.436486       1.410717      -0.679973       0.025481      -0.012535      -0.028159       0.039992       0.000653      -0.010502      -0.000386      -0.009110       0.013405      -0.013084       0.002277       0.010807              1.835300       1.829546      -0.138355      -0.459432       1.703486       0.201570       1.972869           0.000157
           37              H      14.549705       4.571816      16.126595       0.141688       1.166995 0.83458498E+01  0.81687418E+02                                 1.756197                            1.637055      -0.902599       2.463265                    0.999161       3.181851       8.508298       0.519678       1.204169      -0.729641      -0.006678      -0.036010       0.021322       0.042378       0.002063      -0.008095      -0.015275      -0.010586      -0.022754      -0.018786      -0.001074       0.019860              1.803732       1.550731      -0.182727       0.030147       2.324198      -0.407720       1.536266           0.000076
           38              H      12.581879       6.075210      16.083904       0.135991       1.225226 0.88732477E+01  0.88382667E+02                                 1.827498                            1.697945      -0.952975       2.436325                    0.998753       3.288870       8.935163       0.504691       1.218418      -0.725914      -0.033130      -0.016859       0.018313       0.041439       0.004729      -0.010559      -0.013240       0.006133      -0.021870      -0.018623      -0.000603       0.019226              1.876476       2.470130       0.015570      -0.417235       1.590982      -0.070029       1.568316           0.000105
           39              H      11.529443      10.864258      14.002708       0.131990       1.029327 0.76137592E+01  0.74620624E+02                                 1.749164                            1.666128      -1.140786       2.345299                    0.996260       3.627268      10.506751       0.457086       1.367252      -0.689884      -0.036717       0.010802       0.013124       0.040461      -0.005654      -0.012149      -0.001165       0.015713      -0.022633      -0.014677      -0.003788       0.018464              1.808723       2.416738      -0.052804      -0.253422       1.525417       0.003888       1.484015           0.000065
           40              H      12.793175      12.478880      12.617913       0.133758       0.992394 0.73266496E+01  0.71034543E+02                                 1.699064                            1.628563      -1.099300       2.365650                    0.996947       3.564190      10.228132       0.465379       1.357485      -0.691953      -0.019100       0.032858      -0.011973       0.039848      -0.009485      -0.000178      -0.011461      -0.010083      -0.022832      -0.015220      -0.003182       0.018402              1.740746       1.580192      -0.209492       0.061563       2.205499      -0.229212       1.436546           0.000092
           41              H      10.568606       8.261301      13.477073       0.088676       1.224696 0.96332203E+01  0.10019649E+03                                 1.953534                            1.860921      -1.493337       2.154966                    0.991810       4.106870      12.280585       0.436827       1.348080      -0.691881       0.008536      -0.008049      -0.040752       0.042408      -0.002902      -0.007460       0.006336       0.008122       0.012869      -0.009226      -0.003794       0.013020              1.970661       1.805095       0.064951       0.034412       1.505179       0.076035       2.601709           0.000445
           42              H       8.106464       8.436863      16.516152       0.089805       1.301154 0.95510297E+01  0.97948176E+02                                 1.972234                            1.808497      -0.992533       2.399027                    0.997072       3.670707      10.480692       0.465097       1.284153      -0.708778      -0.041526       0.001235       0.022082       0.047048       0.001842      -0.008710       0.002772       0.022134       0.028403      -0.016483      -0.000295       0.016779              2.073794       3.027659       0.052589      -0.314112       1.483207      -0.006751       1.710516           0.000628
           43              H       9.852875       8.541035      18.015680       0.128918       1.250629 0.90413339E+01  0.90310919E+02                                 1.839689                            1.702220      -0.965645       2.430886                    0.998123       3.300202       8.923769       0.510232       1.201795      -0.729779      -0.006785       0.004139       0.041136       0.041896       0.000750      -0.000464      -0.004942       0.030347       0.032508      -0.021365       0.009606       0.011759              1.907082       1.586769       0.023804      -0.250985       1.452501       0.074846       2.681978           0.000697
           44              H      12.060228       8.572599      17.215220       0.124422       1.181681 0.88448032E+01  0.88233722E+02                                 1.802366                            1.709409      -0.814258       2.503306                    0.999238       3.312353       9.074532       0.495592       1.238896      -0.721216       0.028149       0.004190       0.029474       0.040971       0.002890       0.008384       0.001687       0.022531       0.036765      -0.017772      -0.000287       0.018060              1.828619       2.095778       0.089571       0.402676       1.530155       0.126175       1.859925          -0.000026
           45              H      -1.858635      14.071587      13.084848       0.093447       1.185320 0.93035730E+01  0.95712207E+02                                 1.901283                            1.822070      -1.298112       2.248294                    0.994259       3.956265      11.678868       0.444915       1.338172      -0.694729       0.018625      -0.007570       0.039073       0.043942      -0.002885       0.011298      -0.006669      -0.004137       0.011704      -0.012251      -0.003016       0.015267              1.909916       1.546110       0.002442       0.278908       1.756828       0.090982       2.426809           0.000295
           46              H      14.452585      16.464752      10.192520       0.089264       1.283386 0.93841925E+01  0.95456154E+02                                 1.923655                            1.769425      -0.973010       2.404072                    0.997666       3.618267      10.163906       0.481283       1.251119      -0.716087      -0.008262       0.041019      -0.021688       0.047130      -0.002467       0.010004      -0.009731      -0.019262       0.025523      -0.017771      -0.001651       0.019422              2.014621       1.490522      -0.202868       0.057763       2.918470      -0.249166       1.634870           0.000478
           47              H      14.206149      14.677885       8.735684       0.126958       1.414434 0.10580494E+02  0.11114851E+03                                 2.072454                            1.896830      -1.278809       2.278358                    0.994127       3.675906      10.569800       0.457221       1.275211      -0.711101      -0.010922       0.007569      -0.036324       0.038678      -0.003193       0.006342      -0.008268      -0.031088       0.012834      -0.019413       0.000142       0.019270              2.167920       1.676707      -0.037177       0.445278       1.765946      -0.181293       3.061106           0.000207
           48              H      14.617164      12.506802       9.509461       0.115297       1.154904 0.85879384E+01  0.86682561E+02                                 1.884871                            1.763598      -1.241378       2.292057                    0.994516       3.771870      11.063482       0.446809       1.358131      -0.691500      -0.004217      -0.026784      -0.025106       0.036952      -0.004714       0.002194       0.005352      -0.015474       0.003438      -0.010798       0.000007       0.010791              1.935867       1.533193       0.204423       0.225225       2.284638       0.516010       1.989770          -0.000032
           49              H       9.443336       5.747204       3.740815       0.142028       1.146700 0.81708561E+01  0.79441544E+02                                 1.725204                            1.611989      -0.888054       2.471581                    0.999243       3.150420       8.358089       0.528248       1.192581      -0.732425       0.010358      -0.027339       0.029460       0.041504      -0.001382       0.009598      -0.015931       0.002741       0.006234      -0.017945      -0.001583       0.019528              1.764590       1.452590       0.061105       0.048275       2.007683      -0.517956       1.833497           0.000166
           50              H      11.204686       7.388849       3.204507       0.139681       1.149562 0.81351854E+01  0.78972810E+02                                 1.724007                            1.605089      -0.878653       2.475000                    0.999324       3.152710       8.345469       0.531293       1.187577      -0.733524       0.034887      -0.002894       0.023555       0.042193       0.000085       0.013414      -0.010647       0.017526      -0.004167      -0.018621      -0.001247       0.019869              1.768702       2.286345       0.159540       0.390568       1.471962      -0.005141       1.547800           0.000115
           51              H       2.962809       6.130369       0.496285       0.129244       0.968372 0.65953086E+01  0.62343231E+02                                 1.677814                            1.545785      -1.047118       2.385475                    0.997658       3.531085      10.036216       0.476933       1.358608      -0.691161      -0.034878      -0.012341       0.000708       0.037004       0.007150       0.000811      -0.006067       0.017939      -0.013494      -0.013321      -0.000490       0.013811              1.769799       2.413007       0.304360       0.281489       1.515531       0.016877       1.380859           0.000146
           52              H       4.367666       5.117207       2.227946       0.135814       1.049493 0.76581764E+01  0.75424005E+02                                 1.791952                            1.685560      -1.293546       2.275863                    0.994831       3.709958      10.894233       0.447021       1.391215      -0.684537      -0.017668      -0.028383       0.020578       0.039258       0.008389       0.003451      -0.010261      -0.004374      -0.017881      -0.015530       0.001590       0.013939              1.848437       1.588788       0.193091      -0.108139       2.012634      -0.500213       1.943889           0.000345
           53              H       5.504174       5.669123       4.493247       0.100441       1.533326 0.12645570E+02  0.13984694E+03                                 2.241142                            2.116108      -1.469551       2.179632                    0.991395       4.046025      12.205455       0.417083       1.327910      -0.699159      -0.022789       0.039620       0.009933       0.046774      -0.005922      -0.005841      -0.003981      -0.025828      -0.023486      -0.015816      -0.002588       0.018404              2.259059       2.067655      -0.443164      -0.289602       2.528573       0.170084       2.180949           0.000098
           54              H       6.319464       1.908435       5.323057       0.093144       1.449535 0.10925326E+02  0.11506418E+03                                 2.060901                            1.891365      -1.194178       2.297077                    0.995686       3.717820      10.514528       0.473645       1.227857      -0.721796      -0.000890      -0.041604       0.023671       0.047875      -0.011882      -0.003513      -0.001861      -0.021102      -0.027660      -0.014350      -0.006153       0.020503              2.126571       1.686206       0.192025      -0.188411       2.377937      -0.591157       2.315571          -0.000268
           55              H       7.872682       1.807842       3.626082       0.125090       1.259787 0.93025002E+01  0.95179428E+02                                 1.949175                            1.799326      -1.253486       2.283856                    0.995051       3.723075      10.767525       0.458682       1.305123      -0.702897       0.019835      -0.032620      -0.005272       0.038540      -0.001703      -0.007919      -0.009511      -0.021755       0.000884      -0.016507      -0.000117       0.016625              2.032060       1.918508      -0.612467      -0.167711       2.527358       0.227709       1.650314           0.000160
           56              H       8.217230       3.672440       2.257296       0.117413       1.169174 0.91443828E+01  0.93752921E+02                                 1.900475                            1.822348      -1.282004       2.276621                    0.992941       3.806487      11.250175       0.438668       1.361883      -0.691069       0.025934      -0.007002      -0.029161       0.039648       0.000254      -0.011976      -0.003227      -0.002918       0.012723      -0.012515      -0.000958       0.013473              1.918872       1.880514      -0.042831      -0.478326       1.738815       0.066120       2.137286           0.000013
           57              H       1.810363       8.628466      26.564589       0.095759       1.320451 0.10710543E+02  0.11423363E+03                                 2.038189                            1.949471      -1.539958       2.131004                    0.991557       4.214536      12.703425       0.431589       1.330618      -0.695113       0.007070       0.023660       0.035584       0.043313       0.006629       0.006376       0.004320       0.011389       0.007515      -0.010162      -0.002853       0.013015              2.036792       1.921863      -0.068000      -0.018700       1.958872       0.462739       2.229640           0.000150
           58              H      -0.572546       6.982034      23.920404       0.092715       1.462080 0.11083510E+02  0.11782714E+03                                 2.118550                            1.939406      -1.199955       2.293428                    0.996030       3.818864      11.057018       0.452738       1.272598      -0.711257      -0.039201      -0.013443      -0.020938       0.046431       0.001509       0.008913       0.012178       0.004740       0.023454      -0.014265      -0.004219       0.018484              2.200596       3.076385       0.067794       0.291782       1.738607       0.074475       1.786796           0.000183
           59              H       1.219933       6.286368      22.642337       0.122599       1.176011 0.84190635E+01  0.84329353E+02                                 1.877928                            1.721341      -1.325569       2.244339                    0.994355       3.785026      10.962592       0.463330       1.319779      -0.698351      -0.005685      -0.017783      -0.030664       0.035900       0.000011      -0.000021       0.006112       0.023977      -0.003697      -0.014243       0.001638       0.012605              1.965951       1.541783       0.051634       0.132756       1.801521       0.581834       2.554551           0.000197
           60              H       3.411256       6.791040      23.354746       0.117420       1.110014 0.84291133E+01  0.85036942E+02                                 1.850641                            1.757523      -1.397589       2.210726                    0.993130       3.948261      11.736638       0.441803       1.374205      -0.686602       0.027254      -0.011549      -0.021744       0.036728      -0.000684       0.001880       0.004438       0.010717      -0.006334      -0.007980       0.001163       0.006817              1.873940       2.104447      -0.179383      -0.399922       1.626864       0.234554       1.890511           0.000133
           61              H       0.808225      16.154522      23.047903       0.142666       1.215896 0.87635692E+01  0.87075654E+02                                 1.827017                            1.694754      -0.922934       2.459341                    0.998964       3.244752       8.823133       0.501565       1.229032      -0.723872       0.030878      -0.001581      -0.028021       0.041727      -0.000867      -0.018490       0.004645      -0.002047       0.007343      -0.018859      -0.000718       0.019578              1.878762       2.094476       0.238724      -0.559633       1.630515      -0.130589       1.911294           0.000239
           62              H      -0.211707      13.966372      23.560197       0.138703       1.134658 0.80155615E+01  0.77336955E+02                                 1.688838                            1.577366      -0.909543       2.458696                    0.999057       3.141376       8.224941       0.545370       1.164024      -0.738989       0.016816      -0.032109      -0.020637       0.041709      -0.005686      -0.014274       0.008647      -0.011486      -0.005003      -0.017765      -0.001567       0.019333              1.727210       1.466092      -0.120082      -0.125298       2.227350       0.351634       1.488189           0.000129
           63              H       1.244671       4.937375      26.436516       0.127297       0.963587 0.66943335E+01  0.64005524E+02                                 1.714755                            1.589461      -1.269119       2.281499                    0.993834       3.755933      11.009326       0.452660       1.415219      -0.678905       0.003433       0.037632       0.004354       0.038038       0.004454      -0.003453       0.004990      -0.021707      -0.014598      -0.012162      -0.002934       0.015096              1.803299       1.528802       0.048016      -0.072025       2.466013       0.239505       1.415083           0.000022
           64              H       2.655838       3.886858      24.702186       0.135960       0.968719 0.69560998E+01  0.66479007E+02                                 1.664862                            1.581212      -1.012611       2.409428                    0.998036       3.469963       9.841091       0.475491       1.347862      -0.694160       0.026031       0.024144      -0.020393       0.040944       0.010470      -0.012001      -0.004521       0.002160      -0.011257      -0.013629      -0.005288       0.018917              1.712468       1.756811       0.270772      -0.372204       1.685812      -0.197928       1.694782           0.000123
           65              H      -1.447346      11.717925      26.604612       0.094702       1.361049 0.11182688E+02  0.12059254E+03                                 2.090687                            2.002048      -1.522980       2.143065                    0.991207       4.193126      12.719147       0.422569       1.344107      -0.693190       0.016431       0.010478       0.041199       0.045575       0.004230       0.002749       0.007906      -0.018060       0.021348      -0.013584      -0.001520       0.015104              2.085276       1.854829      -0.094940       0.289202       1.954049       0.025539       2.446950          -0.000001
           66              H      15.189490       9.202747      23.701612       0.095167       1.471639 0.10997006E+02  0.11609950E+03                                 2.088361                            1.901465      -1.210421       2.291834                    0.995386       3.736850      10.608237       0.470562       1.232916      -0.720489      -0.004778      -0.041298      -0.023410       0.047711      -0.004863       0.010663       0.011824      -0.014909       0.040931      -0.021461      -0.000534       0.021995              2.183151       1.671328      -0.201339       0.007087       3.091356       0.328388       1.786768           0.000025
           67              H      14.537752      10.910469      22.314148       0.130767       1.238679 0.89042708E+01  0.88697367E+02                                 1.830085                            1.689716      -1.034226       2.397188                    0.997575       3.330478       9.024633       0.511368       1.202431      -0.728904      -0.015012      -0.008015      -0.036868       0.040606       0.000435       0.004225       0.007094      -0.031206       0.025147      -0.020426       0.003030       0.017397              1.896162       1.566393       0.009005       0.382276       1.549051       0.198319       2.573043           0.000287
           68              H      14.622684      13.139142      23.090594       0.119205       1.338192 0.10471492E+02  0.10998043E+03                                 2.008138                            1.895273      -1.282816       2.273214                    0.993666       3.757877      10.888682       0.453349       1.286371      -0.707868      -0.013158       0.027245      -0.026816       0.040430      -0.002358      -0.000204      -0.004989      -0.021077       0.015284      -0.013379       0.001515       0.011864              2.036078       1.722663      -0.195532       0.270226       2.324558      -0.402518       2.061013           0.000398
           69              H       2.100247       2.629888      22.316816       0.099567       1.448017 0.11727400E+02  0.12722869E+03                                 2.136490                            2.018671      -1.527312       2.144414                    0.991625       4.083405      12.187142       0.433274       1.303048      -0.702709      -0.043078       0.004490      -0.007638       0.043980       0.005702      -0.003907      -0.002451       0.016489      -0.017586      -0.008134      -0.005828       0.013962              2.149282       2.686559      -0.177927       0.193256       1.756255      -0.186801       2.005031          -0.000269
           70              H       5.852907       3.242580      21.326915       0.090779       1.570161 0.12213757E+02  0.13249729E+03                                 2.189777                            2.013577      -1.269911       2.266294                    0.993376       3.855044      11.127588       0.453555       1.244854      -0.718081       0.035659       0.020173      -0.026158       0.048609      -0.000423      -0.008014      -0.009867       0.034475      -0.030240      -0.021819      -0.002435       0.024253              2.261483       2.291365       0.436821      -0.465873       2.047209      -0.483133       2.445876           0.000012
           71              H       6.604714       1.757121      22.922498       0.121765       1.334180 0.10041590E+02  0.10415499E+03                                 1.992966                            1.847749      -1.212860       2.306946                    0.994723       3.653967      10.452391       0.463142       1.275014      -0.710874       0.038462      -0.010289       0.002854       0.039916       0.001300      -0.007776      -0.010840       0.026719      -0.000792      -0.019612       0.001457       0.018156              2.063561       2.876584      -0.210008       0.214296       1.650978      -0.067051       1.663120           0.000073
           72              H       5.052502       0.749319      24.371330       0.119203       1.042437 0.78667678E+01  0.78251422E+02                                 1.802146                            1.720294      -1.350797       2.243534                    0.992119       3.880515      11.572472       0.436486       1.410718      -0.679973       0.016254      -0.023286       0.028159       0.039992       0.001989       0.001211      -0.010439       0.008300       0.013405      -0.013084       0.002277       0.010807              1.835300       1.747856      -0.150886       0.268902       1.785177      -0.423556       1.972869           0.000167
           73              H      12.461808       2.139213      23.896390       0.141688       1.166995 0.83458528E+01  0.81687461E+02                                 1.756198                            1.637056      -0.902598       2.463266                    0.999161       3.181851       8.508301       0.519677       1.204170      -0.729641       0.034581       0.012061      -0.021322       0.042378       0.003555      -0.013871      -0.010317       0.008862      -0.022754      -0.018786      -0.001074       0.019860              1.803733       2.361189      -0.058401      -0.407577       1.513743      -0.032023       1.536267           0.000102
           74              H      10.677422       3.856331      23.939081       0.135991       1.225222 0.88732140E+01  0.88382246E+02                                 1.827495                            1.697943      -0.952973       2.436326                    0.998753       3.288863       8.935139       0.504691       1.218418      -0.725914       0.011641       0.035303      -0.018313       0.041439       0.003592      -0.011485      -0.012445      -0.008685      -0.021871      -0.018623      -0.000603       0.019226              1.876473       1.606524      -0.116906      -0.005955       2.454581      -0.423029       1.568313           0.000132
           75              H       5.784169       4.170452      26.020277       0.131989       1.029328 0.76137658E+01  0.74620710E+02                                 1.749165                            1.666129      -1.140787       2.345298                    0.996260       3.627271      10.506764       0.457085       1.367253      -0.689884      -0.016245       0.034654      -0.013124       0.040461      -0.007749       0.000690      -0.012186      -0.011600      -0.022633      -0.014677      -0.003788       0.018464              1.808725       1.561738      -0.183962       0.042268       2.380420      -0.249903       1.484016           0.000079
           76              H       4.395011       2.694200       0.723082       0.133758       0.992395 0.73266678E+01  0.71034763E+02                                 1.699066                            1.628565      -1.099301       2.365650                    0.996947       3.564194      10.228146       0.465379       1.357484      -0.691953      -0.035374       0.013897       0.011973       0.039848      -0.007537      -0.011301      -0.001914       0.015305      -0.022831      -0.015219      -0.003182       0.018402              1.740747       2.253919      -0.106142      -0.235896       1.531775       0.026097       1.436547           0.000106
           77              H       8.211341       5.514857      26.545912       0.088677       1.224695 0.96332044E+01  0.10019628E+03                                 1.953532                            1.860919      -1.493336       2.154966                    0.991810       4.106865      12.280565       0.436827       1.348079      -0.691881       0.009251      -0.007217       0.040752       0.042408      -0.003986       0.007394      -0.006413      -0.006008       0.012869      -0.009226      -0.003794       0.013020              1.970659       1.492604       0.017015       0.069938       1.817667       0.045544       2.601706           0.000459
           78              H       7.664483       7.921912      23.506833       0.089805       1.301152 0.95510132E+01  0.97947956E+02                                 1.972232                            1.808495      -0.992532       2.399028                    0.997072       3.670703      10.480675       0.465097       1.284153      -0.708779      -0.007517       0.040858      -0.022082       0.047048      -0.001560       0.004061      -0.008190      -0.022220       0.028403      -0.016483      -0.000296       0.016779              2.073791       1.502950      -0.181301       0.040955       3.007910      -0.311504       1.710514           0.000643
           79              H       7.826317       6.179898      22.007305       0.128919       1.250621 0.90412622E+01  0.90309985E+02                                 1.839678                            1.702211      -0.965642       2.430888                    0.998123       3.300191       8.923716       0.510235       1.201791      -0.729779      -0.005120       0.006079      -0.041136       0.041896      -0.003833      -0.004814      -0.001208      -0.029401       0.032508      -0.021365       0.009606       0.011759              1.907070       1.448445       0.002586       0.112036       1.590808      -0.236732       2.681957           0.000705
           80              H       8.129812       3.993281      22.807765       0.124423       1.181677 0.88447584E+01  0.88233131E+02                                 1.802358                            1.709402      -0.814257       2.503307                    0.999238       3.312345       9.074492       0.495595       1.238893      -0.721216       0.000127      -0.028458      -0.029474       0.040971      -0.000620       0.000397       0.008543      -0.023227       0.036766      -0.017772      -0.000287       0.018060              1.828612       1.516305       0.000681       0.063659       2.109613       0.417150       1.859918          -0.000015
           81              H       0.599116      16.935107       0.256147       0.093447       1.185318 0.93035574E+01  0.95712007E+02                                 1.901281                            1.822069      -1.298110       2.248295                    0.994259       3.956261      11.678854       0.444915       1.338172      -0.694729       0.010306      -0.017261      -0.039073       0.043942      -0.002132      -0.008305       0.010156       0.005676       0.011704      -0.012251      -0.003016       0.015267              1.909914       1.751250       0.033911       0.047640       1.551686       0.289479       2.426806           0.000310
           82              H       0.706836       0.449612       3.148475       0.089265       1.283383 0.93841685E+01  0.95455845E+02                                 1.923652                            1.769422      -0.973007       2.404073                    0.997666       3.618263      10.163890       0.481283       1.251118      -0.716087      -0.041798       0.001947       0.021688       0.047130       0.000533      -0.011135       0.008412       0.019856       0.025524      -0.017771      -0.001651       0.019422              2.014617       2.946444       0.020472      -0.255043       1.462540       0.019314       1.634868           0.000490
           83              H       2.435676       0.964135       4.605311       0.126962       1.414429 0.10580454E+02  0.11114794E+03                                 2.072444                            1.896822      -1.278805       2.278360                    0.994127       3.675899      10.569757       0.457224       1.275205      -0.711103      -0.009137       0.009648       0.036324       0.038678       0.001614      -0.009134       0.005015       0.031572       0.012834      -0.019413       0.000142       0.019270              2.167909       1.775031      -0.022093      -0.246710       1.667608       0.412638       3.061088           0.000215
           84              H       4.643978       0.887066       3.831534       0.115298       1.154905 0.85879477E+01  0.86682677E+02                                 1.884872                            1.763599      -1.241379       2.292056                    0.994516       3.771871      11.063486       0.446809       1.358131      -0.691500       0.025835       0.008230       0.025106       0.036953      -0.002178       0.004958       0.002980       0.017588       0.003438      -0.010798       0.000007       0.010791              1.935868       2.206088       0.307645       0.475894       1.611745       0.300861       1.989771          -0.000024
           85              H       4.241303      10.196736      17.081810       0.142030       1.146693 0.81707992E+01  0.79440822E+02                                 1.725194                            1.611981      -0.888051       2.471582                    0.999243       3.150413       8.358051       0.528251       1.192577      -0.732426      -0.028593       0.006093       0.029460       0.041504      -0.001729      -0.017202       0.007071      -0.001786       0.006233      -0.017945      -0.001583       0.019528              1.764579       1.976593       0.141487      -0.519282       1.483660      -0.030818       1.833486           0.000147
           86              H       5.596899      12.186637      16.545502       0.139684       1.149553 0.81351049E+01  0.78971805E+02                                 1.723995                            1.605078      -0.878648       2.475002                    0.999324       3.152699       8.345419       0.531296       1.187573      -0.733525      -0.008150       0.034045       0.023555       0.042193      -0.002546      -0.012558       0.011645      -0.016771      -0.004167      -0.018621      -0.001247       0.019869              1.768689       1.442854       0.030149      -0.064301       2.315423       0.385268       1.547790           0.000091
           87              H       5.602657       3.849236      13.837280       0.129244       0.968370 0.65952943E+01  0.62343060E+02                                 1.677812                            1.545783      -1.047115       2.385476                    0.997659       3.531082      10.036204       0.476934       1.358608      -0.691161      -0.006910      -0.036346       0.000708       0.037004       0.004133      -0.006120      -0.000118      -0.021401      -0.013494      -0.013321      -0.000490       0.013811              1.769797       1.444932       0.155857      -0.025999       2.483601       0.280793       1.380858           0.000134
           88              H       4.388197       5.084227      15.568941       0.135814       1.049491 0.76581578E+01  0.75423779E+02                                 1.791950                            1.685558      -1.293545       2.275864                    0.994831       3.709954      10.894219       0.447021       1.391215      -0.684537      -0.025376      -0.021768       0.020578       0.039258       0.008659      -0.010666       0.001856      -0.000856      -0.017881      -0.015530       0.001590       0.013939              1.848435       1.945009       0.247735      -0.478032       1.656409      -0.182734       1.943887           0.000333
           89              H       4.761407       6.291279      17.834242       0.100441       1.533326 0.12645570E+02  0.13984694E+03                                 2.241142                            2.116108      -1.469552       2.179632                    0.991395       4.046024      12.205452       0.417083       1.327910      -0.699159       0.042618      -0.016518       0.009933       0.046774      -0.001779      -0.003049      -0.006377       0.028191      -0.023486      -0.015816      -0.002588       0.018404              2.259059       2.650814      -0.353708       0.212030       1.945415      -0.260464       2.180949           0.000084
           90              H       0.920580       6.526923      18.664052       0.093145       1.449530 0.10925271E+02  0.11506344E+03                                 2.060895                            1.891360      -1.194176       2.297078                    0.995686       3.717812      10.514495       0.473646       1.227856      -0.721796      -0.040988      -0.007188       0.023671       0.047875      -0.008173      -0.001307      -0.003755       0.027255      -0.027660      -0.014350      -0.006153       0.020503              2.126565       2.304468       0.286866      -0.555752       1.759663      -0.275867       2.315564          -0.000276
           91              H       0.585641       8.046930      16.967077       0.125091       1.259783 0.93024601E+01  0.95178842E+02                                 1.949164                            1.799317      -1.253483       2.283857                    0.995051       3.723062      10.767450       0.458685       1.305115      -0.702899      -0.035251       0.014659      -0.005272       0.038540       0.001636      -0.008200      -0.009269       0.021775       0.000884      -0.016507      -0.000118       0.016625              2.032048       2.696928      -0.493050       0.250503       1.748912      -0.131244       1.650306           0.000147
           92              H       2.376437       8.670217      15.598291       0.117413       1.169178 0.91444151E+01  0.93753333E+02                                 1.900478                            1.822351      -1.282007       2.276619                    0.992941       3.806492      11.250194       0.438668       1.361882      -0.691069      -0.010853       0.024573      -0.029161       0.039648       0.000679      -0.001374      -0.012327       0.002632       0.012723      -0.012515      -0.000958       0.013473              1.918875       1.754914      -0.062099       0.137883       1.864422      -0.462772       2.137290          -0.000004
           93              H       8.261795       3.106580      13.223594       0.095760       1.320447 0.10710513E+02  0.11423326E+03                                 2.038189                            1.949471      -1.539952       2.131007                    0.991557       4.214533      12.703427       0.431588       1.330621      -0.695112       0.022315       0.010576       0.035584       0.043313       0.004617       0.003303       0.006957      -0.014840       0.007516      -0.010162      -0.002853       0.013015              2.036791       1.978404      -0.059326       0.460224       1.902331       0.051680       2.229639           0.000133
           94              H       6.995711       0.501579      10.579409       0.092717       1.462079 0.11083496E+02  0.11782692E+03                                 2.118546                            1.939402      -1.199949       2.293431                    0.996030       3.818859      11.056989       0.452739       1.272595      -0.711258      -0.007344      -0.040786      -0.020938       0.046431       0.000729       0.010685       0.010657      -0.005427       0.023454      -0.014265      -0.004219       0.018484              2.200591       1.749039      -0.135819       0.029372       3.065942       0.299699       1.786792           0.000169
           95              H       6.036301       2.167852       9.301342       0.122599       1.176015 0.84190919E+01  0.84329682E+02                                 1.877929                            1.721341      -1.325568       2.244339                    0.994355       3.785029      10.962592       0.463331       1.319775      -0.698352      -0.016716      -0.008315      -0.030664       0.035900      -0.003583       0.006044       0.000906      -0.022881      -0.003697      -0.014243       0.001638       0.012605              1.965953       1.780073       0.088188       0.554978       1.563232       0.219444       2.554553           0.000189
           96              H       6.202875       4.410360      10.013751       0.117420       1.110014 0.84291084E+01  0.85036879E+02                                 1.850641                            1.757523      -1.397586       2.210727                    0.993130       3.948259      11.736631       0.441803       1.374205      -0.686602      -0.015548       0.025188      -0.021744       0.036728      -0.002259       0.004102       0.002532      -0.009814      -0.006334      -0.007980       0.001163       0.006817              1.873940       1.691613      -0.242712       0.292481       2.039697      -0.359733       1.890510           0.000123
           97              H      15.852784       3.257179       9.706908       0.142667       1.215875 0.87633811E+01  0.87073185E+02                                 1.826983                            1.694725      -0.922928       2.459343                    0.998964       3.244728       8.822993       0.501574       1.229017      -0.723876      -0.006245       0.030281      -0.028021       0.041727      -0.000521       0.007395      -0.017572       0.002472       0.007343      -0.018859      -0.000719       0.019578              1.878726       1.569599       0.158207      -0.044223       2.155321      -0.572945       1.911257           0.000224
           98              H      13.844582       1.917258      10.219202       0.138705       1.134647 0.80154532E+01  0.77335570E+02                                 1.688818                            1.577348      -0.909539       2.458697                    0.999057       3.141362       8.224859       0.545377       1.164014      -0.738992      -0.034287       0.011753      -0.020637       0.041709      -0.003703       0.010712      -0.012798       0.014366      -0.005002      -0.017766      -0.001568       0.019333              1.727189       2.245810      -0.000469       0.366560       1.447584      -0.070531       1.488173           0.000106
           99              H       4.699154       1.987761      13.095521       0.127297       0.963587 0.66943302E+01  0.64005477E+02                                 1.714754                            1.589460      -1.269115       2.281501                    0.993834       3.755931      11.009314       0.452661       1.415218      -0.678905       0.036676       0.009099       0.004354       0.038038       0.007503       0.005456      -0.002656       0.018038      -0.014598      -0.012162      -0.002934       0.015096              1.803298       2.430071       0.186271       0.247657       1.564740      -0.034877       1.415082           0.000013
          100              H       3.446813       3.223325      11.361191       0.135958       0.968721 0.69561107E+01  0.66479133E+02                                 1.664864                            1.581213      -1.012611       2.409428                    0.998036       3.469966       9.841099       0.475490       1.347862      -0.694160       0.019918       0.029391      -0.020393       0.040944       0.009665      -0.002649      -0.012547      -0.008337      -0.011257      -0.013629      -0.005288       0.018917              1.712470       1.606283       0.247681      -0.139204       1.836343      -0.397912       1.694783           0.000110
          101              H      11.809488       0.354980      13.263617       0.094702       1.361042 0.11182624E+02  0.12059172E+03                                 2.090683                            2.002044      -1.522973       2.143069                    0.991207       4.193119      12.719130       0.422569       1.344110      -0.693189       0.007865       0.017829       0.041199       0.045575       0.006742       0.007397       0.003917       0.014693       0.021348      -0.013584      -0.001520       0.015103              2.085272       1.980222      -0.075704      -0.018608       1.828649       0.289729       2.446945          -0.000018
          102              H       6.800804      16.418091      10.360617       0.095167       1.471628 0.10996906E+02  0.11609810E+03                                 2.088344                            1.901452      -1.210413       2.291838                    0.995386       3.736836      10.608157       0.470566       1.232910      -0.720491      -0.040096      -0.010985      -0.023410       0.047711      -0.002404       0.010070       0.012332       0.017138       0.040932      -0.021461      -0.000534       0.021995              2.183132       3.119028       0.020744       0.323513       1.643613       0.056797       1.786755           0.000011
          103              H       8.587602      16.032825       8.973153       0.130765       1.238679 0.89042655E+01  0.88697244E+02                                 1.830079                            1.689711      -1.034230       2.397185                    0.997575       3.330476       9.024605       0.511371       1.202425      -0.728906      -0.005646      -0.016053      -0.036868       0.040606       0.005092       0.006372       0.005252       0.029511       0.025147      -0.020426       0.003030       0.017397              1.896157       1.546747       0.005992       0.138063       1.568689       0.407925       2.573034           0.000280
          104              H      10.777629      16.454701       9.749599       0.119204       1.338189 0.10471468E+02  0.10998009E+03                                 2.008135                            1.895271      -1.282815       2.273215                    0.993666       3.757871      10.888656       0.453350       1.286371      -0.707868       0.028926      -0.008875      -0.026816       0.040430       0.000909      -0.004900      -0.000958       0.021522       0.015284      -0.013379       0.001515       0.011864              2.036075       2.369327      -0.096333      -0.438836       1.677888       0.206069       2.061010           0.000390
          105              H       2.288619       2.483568       8.975821       0.099567       1.448019 0.11727421E+02  0.12722898E+03                                 2.136492                            2.018672      -1.527311       2.144414                    0.991625       4.083406      12.187145       0.433274       1.303048      -0.702709       0.010970      -0.041899      -0.007638       0.043980       0.002969      -0.001831      -0.004234      -0.019150      -0.017586      -0.008134      -0.005828       0.013962              2.149283       1.830978      -0.309174      -0.213944       2.611839       0.162697       2.005033          -0.000279
          106              H       2.325223       6.285740       7.985920       0.090778       1.570165 0.12213794E+02  0.13249778E+03                                 2.189780                            2.013579      -1.269910       2.266294                    0.993376       3.855050      11.127608       0.453555       1.244854      -0.718081       0.014533       0.038306      -0.026158       0.048608      -0.005571      -0.008538      -0.009417      -0.032636      -0.030240      -0.021819      -0.002435       0.024253              2.261486       1.921888       0.380143      -0.406908       2.416692      -0.533744       2.445879           0.000009
          107              H       0.742945       6.803619       9.581503       0.121764       1.334177 0.10041559E+02  0.10415452E+03                                 1.992958                            1.847742      -1.212859       2.306946                    0.994723       3.653960      10.452343       0.463144       1.275008      -0.710875      -0.016002       0.036457       0.002854       0.039916      -0.002764      -0.009535      -0.009330      -0.026270      -0.000792      -0.019612       0.001457       0.018156              2.063552       1.742098      -0.384035      -0.098768       2.785444       0.201650       1.663114           0.000061
          108              H      -0.017847       5.116544      11.030335       0.119203       1.042438 0.78667700E+01  0.78251436E+02                                 1.802145                            1.720293      -1.350796       2.243535                    0.992119       3.880513      11.572459       0.436486       1.410716      -0.679973      -0.025481       0.012535       0.028159       0.039992       0.000653      -0.010502      -0.000386      -0.009110       0.013405      -0.013084       0.002277       0.010807              1.835300       1.829545      -0.138355      -0.459431       1.703486       0.201570       1.972868           0.000157
          109              H       0.232528      12.650928      10.555395       0.141688       1.166997 0.83458695E+01  0.81687667E+02                                 1.756200                            1.637058      -0.902600       2.463265                    0.999161       3.181854       8.508312       0.519677       1.204170      -0.729641       0.006678       0.036010      -0.021322       0.042378       0.002063      -0.008095      -0.015275      -0.010586      -0.022754      -0.018786      -0.001074       0.019860              1.803735       1.550734      -0.182727       0.030147       2.324203      -0.407721       1.536269           0.000077
          110              H       2.200354      11.147534      10.598086       0.135991       1.225226 0.88732509E+01  0.88382700E+02                                 1.827498                            1.697945      -0.952975       2.436324                    0.998753       3.288871       8.935164       0.504691       1.218417      -0.725915       0.033130       0.016859      -0.018313       0.041439       0.004729      -0.010559      -0.013240       0.006133      -0.021870      -0.018623      -0.000603       0.019226              1.876476       2.470130       0.015570      -0.417235       1.590982      -0.070029       1.568316           0.000106
          111              H       3.252790       6.358486      12.679282       0.131989       1.029327 0.76137589E+01  0.74620622E+02                                 1.749164                            1.666128      -1.140786       2.345299                    0.996260       3.627268      10.506752       0.457086       1.367253      -0.689884       0.036717      -0.010802      -0.013124       0.040461      -0.005654      -0.012149      -0.001165       0.015713      -0.022633      -0.014677      -0.003788       0.018464              1.808724       2.416738      -0.052804      -0.253422       1.525418       0.003888       1.484015           0.000065
          112              H       1.989058       4.743864      14.064077       0.133758       0.992393 0.73266453E+01  0.71034492E+02                                 1.699064                            1.628563      -1.099300       2.365651                    0.996947       3.564189      10.228129       0.465379       1.357485      -0.691953       0.019100      -0.032858       0.011973       0.039848      -0.009485      -0.000178      -0.011461      -0.010083      -0.022832      -0.015220      -0.003182       0.018402              1.740745       1.580191      -0.209492       0.061563       2.205499      -0.229211       1.436546           0.000092
          113              H       4.213627       8.961443      13.204917       0.088677       1.224696 0.96332158E+01  0.10019643E+03                                 1.953533                            1.860921      -1.493336       2.154966                    0.991810       4.106869      12.280583       0.436827       1.348080      -0.691881      -0.008536       0.008049       0.040752       0.042408      -0.002902      -0.007460       0.006336       0.008122       0.012869      -0.009226      -0.003794       0.013020              1.970661       1.805095       0.064951       0.034412       1.505179       0.076035       2.601709           0.000445
          114              H       6.675769       8.785881      10.165838       0.089805       1.301156 0.95510441E+01  0.97948360E+02                                 1.972236                            1.808499      -0.992535       2.399027                    0.997072       3.670709      10.480700       0.465096       1.284153      -0.708778       0.041526      -0.001235      -0.022082       0.047048       0.001842      -0.008710       0.002772       0.022134       0.028403      -0.016483      -0.000295       0.016779              2.073796       3.027662       0.052589      -0.314113       1.483208      -0.006751       1.710518           0.000628
          115              H       4.929358       8.681709       8.666310       0.128919       1.250625 0.90412954E+01  0.90310399E+02                                 1.839681                            1.702213      -0.965644       2.430886                    0.998123       3.300197       8.923736       0.510235       1.201790      -0.729780       0.006785      -0.004139      -0.041136       0.041896       0.000750      -0.000464      -0.004942       0.030347       0.032508      -0.021365       0.009606       0.011759              1.907074       1.586762       0.023804      -0.250983       1.452495       0.074845       2.681963           0.000698
          116              H       2.722005       8.650145       9.466770       0.124422       1.181679 0.88447781E+01  0.88233385E+02                                 1.802361                            1.709405      -0.814258       2.503306                    0.999238       3.312349       9.074509       0.495594       1.238894      -0.721216      -0.028149      -0.004190      -0.029474       0.040971       0.002890       0.008384       0.001687       0.022531       0.036766      -0.017772      -0.000287       0.018060              1.828615       2.095772       0.089571       0.402675       1.530152       0.126174       1.859921          -0.000025
          117              H      16.640868       3.151157      13.597142       0.093447       1.185320 0.93035786E+01  0.95712278E+02                                 1.901283                            1.822071      -1.298113       2.248293                    0.994259       3.956266      11.678872       0.444915       1.338172      -0.694729      -0.018625       0.007570      -0.039073       0.043942      -0.002885       0.011298      -0.006669      -0.004137       0.011704      -0.012251      -0.003016       0.015267              1.909916       1.546111       0.002442       0.278909       1.756828       0.090982       2.426810           0.000295
          118              H       0.329648       0.757992      16.489470       0.089265       1.283385 0.93841824E+01  0.95456031E+02                                 1.923654                            1.769424      -0.973009       2.404073                    0.997666       3.618265      10.163901       0.481283       1.251119      -0.716087       0.008262      -0.041019       0.021688       0.047130      -0.002467       0.010003      -0.009731      -0.019262       0.025523      -0.017771      -0.001651       0.019422              2.014620       1.490521      -0.202867       0.057762       2.918469      -0.249166       1.634869           0.000478
          119              H       0.576084       2.544859      17.946306       0.126959       1.414432 0.10580482E+02  0.11114834E+03                                 2.072451                            1.896828      -1.278808       2.278359                    0.994127       3.675904      10.569789       0.457222       1.275210      -0.711102       0.010922      -0.007569       0.036324       0.038678      -0.003193       0.006342      -0.008268      -0.031088       0.012834      -0.019413       0.000142       0.019270              2.167917       1.676705      -0.037177       0.445277       1.765944      -0.181292       3.061101           0.000206
          120              H       0.165069       4.715942      17.172529       0.115298       1.154905 0.85879454E+01  0.86682652E+02                                 1.884872                            1.763599      -1.241379       2.292056                    0.994516       3.771871      11.063487       0.446809       1.358131      -0.691500       0.004217       0.026784       0.025106       0.036952      -0.004714       0.002194       0.005352      -0.015474       0.003438      -0.010798       0.000007       0.010791              1.935868       1.533194       0.204423       0.225225       2.284639       0.516010       1.989771          -0.000032
          121              H       5.338897      11.475540      22.941175       0.142028       1.146703 0.81708897E+01  0.79441973E+02                                 1.725210                            1.611994      -0.888054       2.471581                    0.999243       3.150425       8.358115       0.528246       1.192584      -0.732424      -0.010358       0.027339      -0.029460       0.041504      -0.001382       0.009598      -0.015931       0.002741       0.006234      -0.017945      -0.001583       0.019528              1.764596       1.452594       0.061105       0.048276       2.007691      -0.517959       1.833503           0.000165
          122              H       3.577547       9.833895      23.477483       0.139681       1.149562 0.81351907E+01  0.78972889E+02                                 1.724009                            1.605091      -0.878652       2.475000                    0.999324       3.152710       8.345476       0.531292       1.187579      -0.733524      -0.034887       0.002894      -0.023555       0.042193       0.000085       0.013414      -0.010647       0.017526      -0.004167      -0.018621      -0.001247       0.019869              1.768705       2.286348       0.159540       0.390569       1.471964      -0.005141       1.547802           0.000114
          123              H      11.819424      11.092375      26.185705       0.129245       0.968372 0.65953074E+01  0.62343214E+02                                 1.677814                            1.545785      -1.047117       2.385476                    0.997659       3.531084      10.036212       0.476933       1.358608      -0.691161       0.034878       0.012341      -0.000708       0.037004       0.007150       0.000811      -0.006067       0.017939      -0.013494      -0.013321      -0.000490       0.013811              1.769799       2.413006       0.304360       0.281489       1.515531       0.016877       1.380859           0.000146
          124              H      10.414567      12.105537      24.454044       0.135815       1.049492 0.76581686E+01  0.75423908E+02                                 1.791951                            1.685558      -1.293546       2.275863                    0.994831       3.709956      10.894225       0.447021       1.391214      -0.684537       0.017669       0.028383      -0.020578       0.039258       0.008389       0.003451      -0.010261      -0.004374      -0.017881      -0.015530       0.001590       0.013939              1.848436       1.588787       0.193091      -0.108139       2.012633      -0.500212       1.943887           0.000345
          125              H       9.278059      11.553621      22.188743       0.100441       1.533323 0.12645540E+02  0.13984654E+03                                 2.241141                            2.116107      -1.469552       2.179632                    0.991395       4.046021      12.205445       0.417083       1.327911      -0.699159       0.022789      -0.039620      -0.009933       0.046774      -0.005922      -0.005841      -0.003981      -0.025828      -0.023486      -0.015816      -0.002588       0.018404              2.259058       2.067654      -0.443164      -0.289602       2.528572       0.170084       2.180948           0.000097
          126              H       8.462769      15.314309      21.358933       0.093144       1.449535 0.10925325E+02  0.11506418E+03                                 2.060903                            1.891367      -1.194179       2.297077                    0.995686       3.717820      10.514536       0.473644       1.227859      -0.721795       0.000890       0.041604      -0.023671       0.047875      -0.011882      -0.003513      -0.001861      -0.021102      -0.027660      -0.014350      -0.006153       0.020503              2.126573       1.686207       0.192025      -0.188412       2.377939      -0.591158       2.315574          -0.000269
          127              H       6.909551      15.414902      23.055908       0.125091       1.259787 0.93025016E+01  0.95179468E+02                                 1.949177                            1.799327      -1.253486       2.283856                    0.995051       3.723076      10.767537       0.458681       1.305125      -0.702897      -0.019835       0.032620       0.005272       0.038540      -0.001703      -0.007919      -0.009511      -0.021755       0.000884      -0.016507      -0.000117       0.016625              2.032062       1.918510      -0.612468      -0.167712       2.527361       0.227709       1.650315           0.000159
          128              H       6.565003      13.550304      24.424694       0.117413       1.169175 0.91443902E+01  0.93753020E+02                                 1.900476                            1.822349      -1.282005       2.276620                    0.992941       3.806489      11.250184       0.438668       1.361883      -0.691069      -0.025934       0.007002       0.029161       0.039648       0.000254      -0.011976      -0.003227      -0.002918       0.012723      -0.012515      -0.000958       0.013473              1.918873       1.880515      -0.042831      -0.478327       1.738816       0.066120       2.137287           0.000013
          129              H      12.971870       8.594278       0.117401       0.095759       1.320450 0.10710540E+02  0.11423358E+03                                 2.038189                            1.949471      -1.539957       2.131005                    0.991557       4.214535      12.703420       0.431589       1.330618      -0.695113      -0.007070      -0.023660      -0.035584       0.043313       0.006629       0.006376       0.004320       0.011389       0.007515      -0.010162      -0.002853       0.013015              2.036791       1.921863      -0.068000      -0.018700       1.958871       0.462739       2.229640           0.000150
          130              H      15.354779      10.240710       2.761586       0.092715       1.462082 0.11083527E+02  0.11782737E+03                                 2.118552                            1.939408      -1.199956       2.293427                    0.996030       3.818867      11.057031       0.452737       1.272599      -0.711257       0.039201       0.013443       0.020938       0.046431       0.001509       0.008913       0.012178       0.004740       0.023454      -0.014265      -0.004219       0.018484              2.200598       3.076389       0.067794       0.291782       1.738609       0.074475       1.786797           0.000183
          131              H      13.562300      10.936376       4.039653       0.122599       1.176011 0.84190654E+01  0.84329381E+02                                 1.877929                            1.721341      -1.325569       2.244339                    0.994355       3.785027      10.962597       0.463329       1.319779      -0.698351       0.005685       0.017783       0.030664       0.035900       0.000011      -0.000021       0.006112       0.023977      -0.003697      -0.014243       0.001638       0.012605              1.965952       1.541783       0.051634       0.132756       1.801521       0.581835       2.554552           0.000198
          132              H      11.370977      10.431704       3.327244       0.117420       1.110014 0.84291117E+01  0.85036925E+02                                 1.850641                            1.757523      -1.397589       2.210726                    0.993130       3.948261      11.736640       0.441803       1.374206      -0.686602      -0.027254       0.011549       0.021744       0.036728      -0.000684       0.001880       0.004438       0.010717      -0.006334      -0.007980       0.001163       0.006817              1.873941       2.104447      -0.179383      -0.399922       1.626864       0.234554       1.890511           0.000133
          133              H      13.974008       1.068222       3.634087       0.142667       1.215891 0.87635260E+01  0.87075079E+02                                 1.827008                            1.694746      -0.922933       2.459342                    0.998964       3.244747       8.823099       0.501568       1.229028      -0.723873      -0.030878       0.001581       0.028021       0.041727      -0.000867      -0.018490       0.004645      -0.002047       0.007343      -0.018860      -0.000718       0.019578              1.878752       2.094464       0.238722      -0.559629       1.630508      -0.130588       1.911285           0.000240
          134              H      14.993940       3.256372       3.121793       0.138703       1.134654 0.80155245E+01  0.77336481E+02                                 1.688832                            1.577360      -0.909543       2.458696                    0.999057       3.141371       8.224912       0.545372       1.164021      -0.738990      -0.016816       0.032109       0.020637       0.041709      -0.005686      -0.014274       0.008647      -0.011486      -0.005002      -0.017765      -0.001567       0.019333              1.727203       1.466086      -0.120081      -0.125297       2.227339       0.351632       1.488184           0.000129
          135              H      13.537562      12.285369       0.245474       0.127298       0.963587 0.66943306E+01  0.64005492E+02                                 1.714755                            1.589461      -1.269119       2.281500                    0.993834       3.755932      11.009324       0.452660       1.415219      -0.678905      -0.003433      -0.037632      -0.004354       0.038038       0.004454      -0.003453       0.004990      -0.021707      -0.014598      -0.012162      -0.002934       0.015096              1.803299       1.528801       0.048016      -0.072025       2.466013       0.239505       1.415082           0.000022
          136              H      12.126395      13.335886       1.979804       0.135960       0.968720 0.69561034E+01  0.66479047E+02                                 1.664862                            1.581212      -1.012611       2.409428                    0.998036       3.469964       9.841093       0.475491       1.347862      -0.694160      -0.026031      -0.024144       0.020393       0.040944       0.010470      -0.012001      -0.004521       0.002160      -0.011257      -0.013629      -0.005288       0.018917              1.712468       1.756811       0.270772      -0.372204       1.685812      -0.197928       1.694782           0.000123
          137              H      16.229579       5.504819       0.077378       0.094702       1.361048 0.11182681E+02  0.12059246E+03                                 2.090687                            2.002047      -1.522980       2.143066                    0.991207       4.193125      12.719144       0.422569       1.344107      -0.693190      -0.016431      -0.010478      -0.041199       0.045575       0.004230       0.002749       0.007906      -0.018060       0.021348      -0.013584      -0.001520       0.015104              2.085275       1.854829      -0.094940       0.289202       1.954048       0.025539       2.446949          -0.000001
          138              H      -0.407257       8.019997       2.980378       0.095168       1.471638 0.10997001E+02  0.11609943E+03                                 2.088359                            1.901464      -1.210422       2.291834                    0.995386       3.736849      10.608232       0.470562       1.232916      -0.720490       0.004778       0.041298       0.023410       0.047711      -0.004863       0.010663       0.011824      -0.014909       0.040932      -0.021461      -0.000534       0.021995              2.183149       1.671327      -0.201339       0.007087       3.091354       0.328388       1.786767           0.000025
          139              H       0.244481       6.312275       4.367842       0.130768       1.238675 0.89042351E+01  0.88696894E+02                                 1.830078                            1.689710      -1.034224       2.397189                    0.997575       3.330472       9.024601       0.511370       1.202428      -0.728905       0.015011       0.008015       0.036868       0.040606       0.000435       0.004225       0.007094      -0.031206       0.025147      -0.020426       0.003030       0.017397              1.896155       1.566387       0.009005       0.382274       1.549046       0.198318       2.573031           0.000288
          140              H       0.159549       4.083602       3.591396       0.119205       1.338193 0.10471500E+02  0.10998051E+03                                 2.008137                            1.895272      -1.282816       2.273213                    0.993666       3.757877      10.888674       0.453350       1.286369      -0.707868       0.013158      -0.027245       0.026816       0.040430      -0.002358      -0.000204      -0.004989      -0.021077       0.015284      -0.013379       0.001516       0.011864              2.036077       1.722662      -0.195532       0.270226       2.324557      -0.402517       2.061012           0.000398
          141              H      12.681986      14.592856       4.365174       0.099567       1.448015 0.11727384E+02  0.12722849E+03                                 2.136490                            2.018671      -1.527310       2.144415                    0.991625       4.083403      12.187140       0.433273       1.303050      -0.702708       0.043078      -0.004490       0.007638       0.043980       0.005702      -0.003907      -0.002451       0.016489      -0.017586      -0.008134      -0.005828       0.013962              2.149281       2.686559      -0.177927       0.193256       1.756255      -0.186801       2.005031          -0.000269
          142              H       8.929326      13.980164       5.355075       0.090779       1.570161 0.12213755E+02  0.13249726E+03                                 2.189777                            2.013576      -1.269910       2.266294                    0.993376       3.855044      11.127587       0.453555       1.244854      -0.718081      -0.035659      -0.020173       0.026158       0.048609      -0.000423      -0.008014      -0.009867       0.034475      -0.030240      -0.021819      -0.002435       0.024253              2.261483       2.291365       0.436821      -0.465873       2.047209      -0.483133       2.445875           0.000013
          143              H       8.177519      15.465623       3.759492       0.121765       1.334179 0.10041586E+02  0.10415493E+03                                 1.992966                            1.847749      -1.212859       2.306946                    0.994723       3.653966      10.452387       0.463142       1.275013      -0.710874      -0.038462       0.010289      -0.002854       0.039916       0.001300      -0.007776      -0.010840       0.026719      -0.000792      -0.019612       0.001457       0.018156              2.063560       2.876583      -0.210007       0.214296       1.650978      -0.067051       1.663120           0.000074
          144              H       9.729731      16.473425       2.310660       0.119204       1.042437 0.78667677E+01  0.78251415E+02                                 1.802145                            1.720293      -1.350796       2.243534                    0.992119       3.880514      11.572465       0.436486       1.410716      -0.679973      -0.016254       0.023286      -0.028159       0.039992       0.001989       0.001211      -0.010439       0.008300       0.013405      -0.013084       0.002277       0.010807              1.835299       1.747855      -0.150886       0.268901       1.785176      -0.423556       1.972868           0.000167
          145              H       2.320425      15.083531       2.785600       0.141688       1.166996 0.83458574E+01  0.81687514E+02                                 1.756198                            1.637056      -0.902599       2.463265                    0.999161       3.181852       8.508303       0.519677       1.204169      -0.729641      -0.034581      -0.012061       0.021322       0.042378       0.003555      -0.013871      -0.010317       0.008862      -0.022754      -0.018786      -0.001074       0.019860              1.803733       2.361189      -0.058401      -0.407577       1.513743      -0.032023       1.536267           0.000103
          146              H       4.104811      13.366413       2.742909       0.135990       1.225223 0.88732153E+01  0.88382258E+02                                 1.827495                            1.697943      -0.952974       2.436325                    0.998753       3.288863       8.935138       0.504691       1.218418      -0.725914      -0.011641      -0.035303       0.018313       0.041439       0.003592      -0.011486      -0.012445      -0.008685      -0.021871      -0.018623      -0.000603       0.019226              1.876473       1.606524      -0.116906      -0.005955       2.454581      -0.423029       1.568313           0.000133
          147              H       8.998064      13.052292       0.661713       0.131989       1.029328 0.76137695E+01  0.74620757E+02                                 1.749166                            1.666129      -1.140788       2.345298                    0.996260       3.627272      10.506768       0.457085       1.367253      -0.689884       0.016245      -0.034654       0.013124       0.040461      -0.007749       0.000690      -0.012186      -0.011600      -0.022633      -0.014677      -0.003788       0.018464              1.808725       1.561739      -0.183962       0.042268       2.380421      -0.249903       1.484016           0.000079
          148              H      10.387222      14.528544      25.958908       0.133759       0.992395 0.73266631E+01  0.71034711E+02                                 1.699066                            1.628565      -1.099300       2.365650                    0.996947       3.564193      10.228145       0.465379       1.357485      -0.691953       0.035374      -0.013897      -0.011973       0.039848      -0.007537      -0.011301      -0.001914       0.015305      -0.022831      -0.015219      -0.003182       0.018402              1.740747       2.253919      -0.106142      -0.235896       1.531775       0.026097       1.436547           0.000106
          149              H       6.570892      11.707887       0.136078       0.088677       1.224695 0.96332079E+01  0.10019632E+03                                 1.953531                            1.860919      -1.493336       2.154966                    0.991810       4.106866      12.280566       0.436828       1.348079      -0.691881      -0.009251       0.007217      -0.040752       0.042408      -0.003986       0.007394      -0.006413      -0.006008       0.012869      -0.009226      -0.003794       0.013020              1.970659       1.492604       0.017015       0.069938       1.817667       0.045544       2.601706           0.000459
          150              H       7.117750       9.300832       3.175157       0.089805       1.301153 0.95510241E+01  0.97948102E+02                                 1.972233                            1.808497      -0.992534       2.399027                    0.997072       3.670705      10.480685       0.465097       1.284153      -0.708778       0.007517      -0.040858       0.022082       0.047048      -0.001560       0.004061      -0.008190      -0.022220       0.028403      -0.016483      -0.000296       0.016779              2.073793       1.502951      -0.181301       0.040955       3.007913      -0.311504       1.710516           0.000643
          151              H       6.955916      11.042846       4.674685       0.128919       1.250622 0.90412731E+01  0.90310119E+02                                 1.839679                            1.702212      -0.965645       2.430886                    0.998123       3.300192       8.923719       0.510235       1.201790      -0.729780       0.005120      -0.006079       0.041136       0.041896      -0.003833      -0.004814      -0.001208      -0.029401       0.032508      -0.021365       0.009606       0.011759              1.907071       1.448446       0.002586       0.112036       1.590809      -0.236732       2.681959           0.000705
          152              H       6.652421      13.229463       3.874225       0.124422       1.181678 0.88447655E+01  0.88233218E+02                                 1.802359                            1.709403      -0.814258       2.503307                    0.999238       3.312346       9.074495       0.495594       1.238893      -0.721216      -0.000127       0.028458       0.029474       0.040971      -0.000620       0.000397       0.008543      -0.023228       0.036766      -0.017772      -0.000287       0.018060              1.828613       1.516305       0.000681       0.063659       2.109615       0.417150       1.859919          -0.000014
          153              H      14.183117       0.287637      26.425843       0.093447       1.185319 0.93035670E+01  0.95712131E+02                                 1.901282                            1.822070      -1.298111       2.248294                    0.994259       3.956263      11.678862       0.444915       1.338172      -0.694729      -0.010306       0.017261       0.039073       0.043942      -0.002132      -0.008305       0.010156       0.005676       0.011704      -0.012251      -0.003016       0.015267              1.909915       1.751251       0.033911       0.047640       1.551687       0.289479       2.426808           0.000310
          154              H      14.075397      16.773132      23.533515       0.089265       1.283383 0.93841628E+01  0.95455773E+02                                 1.923651                            1.769422      -0.973007       2.404074                    0.997666       3.618262      10.163886       0.481284       1.251118      -0.716087       0.041798      -0.001947      -0.021688       0.047130       0.000533      -0.011135       0.008412       0.019856       0.025524      -0.017771      -0.001651       0.019422              2.014617       2.946443       0.020472      -0.255043       1.462540       0.019314       1.634867           0.000490
          155              H      12.346557      16.258609      22.076679       0.126961       1.414429 0.10580455E+02  0.11114797E+03                                 2.072447                            1.896824      -1.278807       2.278359                    0.994127       3.675899      10.569767       0.457223       1.275208      -0.711102       0.009137      -0.009648      -0.036324       0.038678       0.001614      -0.009134       0.005015       0.031572       0.012834      -0.019412       0.000142       0.019270              2.167912       1.775033      -0.022093      -0.246711       1.667610       0.412639       3.061093           0.000214
          156              H      10.138255      16.335678      22.850456       0.115298       1.154905 0.85879456E+01  0.86682654E+02                                 1.884872                            1.763599      -1.241380       2.292056                    0.994516       3.771871      11.063487       0.446809       1.358131      -0.691500      -0.025835      -0.008230      -0.025106       0.036953      -0.002178       0.004958       0.002980       0.017588       0.003438      -0.010798       0.000007       0.010791              1.935868       2.206088       0.307645       0.475894       1.611745       0.300861       1.989771          -0.000024
          157              C       9.392450       8.052555      11.082098       0.179542      39.070227 0.39211550E+03  0.90154392E+04                                10.261211                            6.755777      -0.018505       2.001165                    0.999750      26.576998      76.431097       0.610331       0.436484      -1.048062      -0.045838      -0.029145       0.032692       0.063398       0.002152      -0.012081       0.001808       0.006366      -0.008247      -0.012423      -0.001131       0.013554             13.639694      12.122134       7.388782      -2.997563      20.728672      -0.190568       8.068278           0.009679
          158              C       9.848084       6.977995      10.247485      -0.164958      33.611731 0.43086473E+03  0.10096225E+05                                 8.955353                            6.865085       0.224379       2.037642                    0.999764      29.574347      84.588826       0.637244       0.410187      -1.069350      -0.004104      -0.013595      -0.004311       0.014841      -0.018818      -0.002553       0.010702       0.010981       0.045281      -0.028336       0.005567       0.022769             10.104736      10.075922       3.084535      -3.717379      11.957530       0.427738       8.280755           0.010758
          159              C       9.119961       5.890271      10.546323      -0.158322      33.402484 0.42786085E+03  0.10012784E+05                                 8.936610                            6.857696       0.204886       2.034278                    0.999759      29.477430      84.379627       0.634993       0.412178      -1.067580       0.009158       0.003654      -0.014210       0.017296      -0.017880      -0.001317       0.014727       0.003601       0.036535      -0.026859       0.002861       0.023998             10.092923       8.760942       2.776563      -2.710060      13.821053       1.374290       7.696776           0.008483
          160              C       6.553315      10.962329      15.084129       0.193191      38.340662 0.38864179E+03  0.89163066E+04                                10.174168                            6.749118       0.037743       2.023352                    0.999642      26.355189      75.727830       0.607428       0.439517      -1.046179      -0.015594      -0.058034      -0.009963       0.060913       0.007635       0.001285       0.006931      -0.009662       0.008700      -0.010917      -0.001488       0.012404             13.485734      13.513696       7.471915      -4.915795      17.928111      -1.916216       9.015396           0.011851
          161              C       7.442223      11.857367      14.432288      -0.073278      48.440779 0.47621951E+03  0.11380595E+05                                11.417154                            7.261304       0.057064       2.013800                    0.999188      28.138439      79.866933       0.617298       0.415196      -1.071838      -0.000311       0.041769       0.018975       0.045878      -0.017227       0.047563       0.006457      -0.030774      -0.027924      -0.061093       0.020392       0.040702             15.215263      13.024021       4.138717      -5.637795      20.533294       1.953501      12.088473          -0.005474
          162              C       8.214129      11.528466      13.321517       0.194990      34.927999 0.37725962E+03  0.85773553E+04                                 9.462331                            6.598290       0.053720       2.027651                    0.999551      26.083448      74.220269       0.622500       0.432767      -1.051918       0.004650      -0.052143      -0.039136       0.065362       0.001540       0.003792       0.000991      -0.003897      -0.006837      -0.005413       0.000847       0.004565             11.676274      11.101917      -0.243871      -6.376971      11.763291       3.093984      12.163614           0.011278
          163              C       9.087432      12.447999      12.649931      -0.164459      34.390350 0.44546623E+03  0.10542701E+05                                 9.189648                            7.020281       0.300381       2.067276                    0.999770      29.648242      85.673143       0.623797       0.414883      -1.064593       0.001193       0.000697      -0.019883       0.019931       0.007690       0.023804      -0.017885       0.014119      -0.021849      -0.035261       0.007494       0.027767             10.722480       9.021001       1.043097      -3.480676      14.433678       2.384820       8.712760           0.009505
          164              C       9.746151      11.778316      11.707257      -0.153533      33.777720 0.45427492E+03  0.10856306E+05                                 9.202500                            7.194447      -0.033288       1.962914                    0.999011      30.162301      88.978194       0.599840       0.427275      -1.051690      -0.009871       0.013802       0.001631       0.017047       0.009534       0.029232      -0.012756       0.021308      -0.023751      -0.036481       0.001795       0.034686             10.490215       9.762377       1.185107      -4.335968      11.842645       1.299638       9.865624           0.009862
          165              C       9.303326      10.421467      11.747013       0.182439      35.366264 0.39756774E+03  0.91760082E+04                                 9.607700                            6.821520      -0.035826       1.996575                    0.999768      26.642265      76.864729       0.604618       0.438917      -1.046195      -0.048671       0.006182       0.040680       0.063733       0.002888      -0.012187      -0.002476       0.000830      -0.005680      -0.012561      -0.000613       0.013174             11.715306       9.733902      -0.572553      -4.454007      14.820888       4.212109      10.591128           0.010431
          166              C       9.847964       9.364441      10.989244      -0.081993      48.784429 0.49028787E+03  0.11819306E+05                                11.489205                            7.382692       0.001566       1.990821                    0.999278      28.650517      82.058374       0.609475       0.416879      -1.069222       0.034712       0.010217      -0.029727       0.046830      -0.005300       0.001885      -0.026924       0.059089       0.064733      -0.050671       0.018060       0.032611             15.224557      15.128702       4.975329      -6.231509      18.771423       0.400541      11.773545          -0.005120
          167              C      11.005494       9.688455      10.110340       0.047498      38.015230 0.44112889E+03  0.10385994E+05                                 9.972169                            7.091441      -0.206414       1.942921                    0.998967      27.145680      77.539823       0.608539       0.427499      -1.059555      -0.025525      -0.008833       0.027158       0.038303       0.014773      -0.022950       0.008011      -0.003171      -0.035122      -0.033694       0.008911       0.024783             12.711763      15.954204       1.637431      -5.009879       8.984379      -4.896276      13.196706          -0.000922
          168              C      10.880926      10.575666       9.041726       0.020723      30.047245 0.37614822E+03  0.86229551E+04                                 8.647192                            6.621518      -0.091929       1.971653                    0.998581      28.156385      82.847600       0.611254       0.437107      -1.039906       0.042754       0.016619      -0.033492       0.056796      -0.000334       0.014501       0.056481      -0.007069      -0.044704      -0.061948       0.004492       0.057456             10.172217       9.970517       0.651459      -2.666495       7.837647      -4.886202      12.708488           0.002650
          169              C      13.121750      10.432034       8.549977       0.072050      25.642209 0.33171247E+03  0.73154422E+04                                 7.610884                            6.099563       0.240019       2.089714                    0.999789      26.260849      74.003305       0.660329       0.420598      -1.057653      -0.047559       0.007611      -0.004865       0.048409       0.009530      -0.009441       0.044279       0.008942      -0.023924      -0.051653       0.011432       0.040221              8.338434       9.078147      -0.561723      -0.278335       6.660539      -3.353478       9.276615           0.001827
          170              C      13.331149       9.535549       9.565227      -0.112110      30.998018 0.41927542E+03  0.98149460E+04                                 8.703986                            6.916830       0.036820       1.998417                    0.999265      29.028627      84.581689       0.611465       0.427904      -1.051957      -0.018529      -0.006123       0.012477       0.023162       0.002801      -0.003905       0.012084       0.010752       0.012719      -0.016090       0.003880       0.012210              9.728186      11.836389      -0.987844      -0.559410       7.441252      -3.536512       9.906918          -0.001366
          171              C      12.273078       9.161589      10.366754      -0.082883      30.971398 0.44005115E+03  0.10453632E+05                                 8.801692                            7.161118      -0.135420       1.944478                    0.997755      29.428322      87.111707       0.590000       0.437008      -1.043729       0.025761       0.009451      -0.013098       0.030406       0.007641       0.015668       0.021647      -0.040412       0.025135      -0.030707      -0.007585       0.038293              9.809609      13.991008      -0.082861      -1.630841       6.580971      -2.597794       8.856847           0.002613
          172              C       7.546769      13.233837      14.960592       0.051413      37.617496 0.43206829E+03  0.10112576E+05                                 9.878149                            7.000297      -0.175442       1.953917                    0.998978      26.879142      76.367402       0.615297       0.425316      -1.061693      -0.001267      -0.042364      -0.005083       0.042686       0.008307      -0.017032       0.011763      -0.016700      -0.023215      -0.028274       0.010594       0.017680             12.590831       7.075991       0.102588       2.133574      20.915991       2.831354       9.780511           0.000304
          173              C       6.987830      14.300619      14.265259       0.009988      29.886645 0.37879792E+03  0.86798010E+04                                 8.576341                            6.624185       0.017535       2.006658                    0.998853      28.012092      81.813478       0.615340       0.434399      -1.043821      -0.007031       0.057764       0.025109       0.063377       0.021871      -0.036331       0.015159       0.082444       0.028412      -0.060549      -0.002051       0.062600             10.075643       6.512414      -2.189377       1.787353      16.435730      -0.089197       7.278785           0.002806
          174              C       7.719528      15.820892      15.807478       0.074207      25.683820 0.33338393E+03  0.73732099E+04                                 7.651406                            6.134790       0.225682       2.086053                    0.999807      26.377898      74.824637       0.654196       0.423337      -1.054268      -0.017056      -0.021573      -0.036347       0.045579       0.021399      -0.025492       0.023275       0.036259      -0.019283      -0.049582       0.011931       0.037651              8.384429       6.322624      -1.740944       2.383322      10.858748      -0.449775       7.971915           0.002769
          175              C       8.292942      14.836817      16.574585      -0.109573      31.668570 0.42319133E+03  0.99108322E+04                                 8.807199                            6.933798       0.106996       2.023133                    0.999137      28.819500      83.470987       0.613897       0.426027      -1.055115      -0.001509      -0.024175      -0.008980       0.025833       0.002283      -0.008125       0.002795      -0.004553      -0.016672      -0.011960       0.005660       0.006300              9.862777       7.025998      -1.059600       3.215729      12.111332       0.372709      10.451001           0.000435
          176              C       8.199780      13.513034      16.149541      -0.090658      30.872655 0.43246445E+03  0.10196949E+05                                 8.694375                            7.031204       0.081587       2.015721                    0.998654      28.981871      84.603031       0.605963       0.428687      -1.052037      -0.000875       0.024071       0.012333       0.027060       0.002385      -0.025985      -0.008120       0.053942      -0.028658      -0.028647      -0.016127       0.044774              9.640585       6.614656       0.479884       2.826404      12.536067       2.019064       9.771031           0.002307
          177              C      -2.080098      15.160080      15.527584       0.178600      38.911482 0.39247723E+03  0.90264183E+04                                10.237169                            6.761452      -0.004468       2.005763                    0.999733      26.592625      76.503424       0.609689       0.436814      -1.047796       0.028477       0.042372      -0.034377       0.061548       0.000342      -0.000293      -0.013528      -0.004715      -0.020718      -0.015496       0.001081       0.014415             13.598048      20.568331       7.260491      -0.262988      12.303664      -3.038694       7.922149           0.008725
          178              C      -1.015472      14.673530      16.345654      -0.164864      33.896956 0.43250181E+03  0.10157315E+05                                 9.030798                            6.886186       0.193016       2.027599                    0.999752      29.750497      85.548333       0.634329       0.411151      -1.067343       0.018317      -0.004701      -0.004479       0.019434      -0.018537       0.009797      -0.004464      -0.009330       0.038716      -0.026242       0.003649       0.022593             10.238695      11.862369       3.037852       0.324461      10.718257      -3.894065       8.135460           0.009356
          179              C       0.080572      15.401435      16.063892      -0.168814      33.950687 0.43379980E+03  0.10176902E+05                                 9.005885                            6.884977       0.214438       2.032023                    0.999750      29.655526      84.724628       0.637137       0.409776      -1.070182      -0.000607      -0.020348       0.003676       0.020686      -0.019179       0.014513      -0.003058      -0.007218       0.030894      -0.027150       0.002282       0.024868             10.197732      13.732954       2.776792       1.267028       9.487322      -2.838519       7.372920           0.007955
          180              C      -0.282706      16.347054      15.052378       0.186197      39.157121 0.38795778E+03  0.88900573E+04                                10.274857                            6.714259      -0.011399       2.004499                    0.999626      26.411352      75.659504       0.613399       0.435756      -1.049213      -0.056455      -0.019957      -0.015476       0.061846       0.006345       0.009807      -0.003294       0.009142       0.007699      -0.013258       0.000204       0.013054             13.804358      17.802476       8.082274      -1.683786      15.086455      -4.845717       8.524143           0.010387
          181              C       3.232590       0.042118      14.485919      -0.071500      48.165434 0.46644479E+03  0.11094019E+05                                11.369267                            7.185319       0.052717       2.012510                    0.999348      28.066425      79.582233       0.620432       0.415072      -1.071467       0.041980       0.002405       0.015801       0.044920      -0.015084       0.004542       0.041881       0.039250       0.001538      -0.055670       0.019887       0.035783             15.240920      20.227880       4.987072       1.964899      14.110162      -5.398818      11.384718          -0.007201
          182              C       2.886233       0.881051      13.425577       0.196158      34.883104 0.37598821E+03  0.85387647E+04                                 9.443940                            6.584321       0.009421       2.015003                    0.999499      26.012593      73.906791       0.623744       0.432393      -1.052449      -0.049706       0.006530      -0.036609       0.062077       0.000747      -0.002736       0.005470      -0.002116      -0.001154      -0.006326       0.000132       0.006193             11.643678      11.621857       0.115488       2.896282      11.790492      -6.313465      11.518685           0.010659
          183              C      10.990601      15.372573      13.829542      -0.173076      36.051048 0.47545417E+03  0.11446306E+05                                 9.516757                            7.278311       0.158540       2.015322                    0.999681      30.326159      88.614223       0.608928       0.417815      -1.061874       0.001468       0.000583       0.012805       0.012902       0.003030      -0.007444       0.027777      -0.010011       0.002877      -0.027648      -0.003164       0.030812             11.162290      14.943613       1.879261       2.329908       9.943486      -3.443025       8.599770           0.007981
          184              C      11.675435      14.698363      14.774085      -0.164752      34.182126 0.46436666E+03  0.11123308E+05                                 9.184326                            7.214829       0.136716       2.010550                    0.999630      30.183151      88.225475       0.608290       0.420361      -1.059339      -0.010183       0.009141      -0.002464       0.013905       0.004205      -0.018558       0.018468      -0.038013      -0.001880      -0.033925       0.002765       0.031159             10.512174      12.448114       1.714684       1.562743       9.907265      -3.933708       9.181144           0.009197
          185              C      13.000110      15.221587      14.808771       0.187718      35.330799 0.38837817E+03  0.89071540E+04                                 9.581729                            6.730243      -0.017835       2.003809                    0.999649      26.408138      75.822440       0.610638       0.437359      -1.047655      -0.007858       0.049717      -0.039132       0.063756       0.002816      -0.004630      -0.008196      -0.004011       0.003930      -0.007402      -0.004095       0.011496             11.723691      14.734052      -0.365708       4.419829       9.805556      -4.466531      10.631467           0.008741
          186              C      14.038701      14.711614      15.590820      -0.076176      47.945088 0.48101177E+03  0.11540862E+05                                11.362707                            7.315390       0.016393       1.997852                    0.999304      28.432059      81.249484       0.611890       0.417206      -1.068974      -0.009295      -0.030148       0.032228       0.045099      -0.006874      -0.028263       0.003599      -0.071584       0.043236      -0.054878       0.021339       0.033539             14.975503      18.897305       4.758785       0.469753      14.228906      -6.024940      11.800299          -0.005297
          187              C       4.582350       0.185695      15.060382       0.047180      37.681523 0.42873519E+03  0.10010408E+05                                 9.870314                            6.964385      -0.158707       1.960031                    0.998880      26.830415      76.019322       0.618352       0.424236      -1.062872      -0.038849      -0.000365      -0.011100       0.040406       0.012303       0.014016      -0.009945      -0.002835      -0.053071      -0.029152       0.007790       0.021362             12.591160      21.295542       1.172180       2.144951       6.020368       1.369977      10.457569          -0.000657
          188              C       5.725866      -0.041894      14.302881       0.021318      30.149045 0.37316093E+03  0.85219593E+04                                 8.632537                            6.574611      -0.044888       1.988165                    0.999093      27.877412      81.386848       0.617430       0.434385      -1.043423       0.053128       0.000032       0.026142       0.059211       0.000492       0.025868      -0.018411      -0.110021      -0.009326      -0.064871       0.002677       0.062194             10.312830      17.684560      -0.567610      -0.433875       5.255869       1.002478       7.998060           0.005164
          189              C       7.105840       0.634361      15.995586       0.076078      25.992992 0.33102586E+03  0.72967264E+04                                 7.688717                            6.099764       0.207641       2.078639                    0.999775      26.237835      73.927207       0.659241       0.421498      -1.057058      -0.020665      -0.007066      -0.046559       0.051427       0.001417       0.031942      -0.008120      -0.057797      -0.039124      -0.050468       0.013373       0.037095              8.454026      11.910611      -0.750052      -0.866454       4.773064       1.542701       8.678401           0.004365
          190              C       6.050981       0.868107      16.826463      -0.110288      31.176786 0.40265971E+03  0.92831225E+04                                 8.600315                            6.685442       0.170582       2.040231                    0.999761      28.379241      80.688177       0.638259       0.416249      -1.064728      -0.027197       0.018485      -0.012357       0.035130       0.003121       0.009324       0.002072       0.000532       0.002844      -0.009068      -0.001794       0.010863              9.634058      12.877451      -0.365539      -0.228653       5.426012       2.244319      10.598712          -0.001255
          191              C       4.753885       0.628599      16.365399      -0.077797      31.174393 0.42748207E+03  0.10055848E+05                                 8.758012                            6.998522      -0.002138       1.985586                    0.999219      29.049642      84.853910       0.606009       0.429661      -1.050861       0.024936       0.024144       0.010649       0.036306      -0.005085      -0.007922      -0.019734      -0.065055      -0.038099      -0.032571      -0.013064       0.045634              9.701541      13.029986       0.886033       1.686270       5.633048       2.219729      10.441589           0.005030
          192              C      13.695122      13.593141      16.502010       0.043024      37.987004 0.44338495E+03  0.10437303E+05                                 9.918026                            7.078563      -0.200099       1.942769                    0.998940      27.118493      77.089844       0.613986       0.423780      -1.063411       0.010347       0.020969      -0.028164       0.036606       0.015959       0.004397      -0.024486       0.014391      -0.020948      -0.034439       0.008710       0.025729             12.569722       9.033017       1.232358      -4.751676      15.834681      -4.879255      12.841468          -0.001028
          193              C      12.789540      13.848802      17.563420       0.018131      29.466144 0.36976038E+03  0.84081176E+04                                 8.445731                            6.502471       0.081394       2.028582                    0.999276      27.684794      80.124572       0.628145       0.428813      -1.048897      -0.016924      -0.038983       0.036156       0.055798       0.005482       0.061608       0.013397       0.017385      -0.027465      -0.061382      -0.005608       0.066991              9.904054       7.773572       0.607503      -4.804111       9.726035      -2.532539      12.212555           0.002400
          194              C      12.794583      11.635949      18.149356       0.074543      26.587335 0.34600693E+03  0.77331793E+04                                 7.860583                            6.273002      -0.018933       2.000155                    0.999546      26.894812      76.996818       0.642592       0.426479      -1.051046      -0.011551       0.053322      -0.000329       0.054560       0.012056       0.038434      -0.018998       0.000036      -0.010018      -0.049025       0.010756       0.038269              8.662945       7.187987      -0.607341      -3.852113       9.282206      -0.099172       9.518644           0.002086
          195              C      13.718967      11.310746      17.182935      -0.115423      31.114246 0.41801343E+03  0.97705511E+04                                 8.680983                            6.869673       0.077541       2.010040                    0.999202      29.056590      84.387654       0.618962       0.423363      -1.055574       0.015377       0.019440      -0.016224       0.029624      -0.002024       0.010469      -0.003956      -0.007285       0.006099      -0.012338       0.000554       0.011785              9.730614       7.697668      -0.783410      -3.896844      11.571907      -0.483650       9.922266          -0.001053
          196              C      14.172260      12.303839      16.336315      -0.082074      31.940406 0.44623837E+03  0.10638668E+05                                 9.007523                            7.233000      -0.154691       1.937423                    0.998074      29.498710      87.503244       0.584365       0.439644      -1.042064      -0.005701      -0.025261       0.017448       0.031226       0.006764       0.021294       0.014604       0.041903       0.019932      -0.030150      -0.007347       0.037498             10.126726       7.153860      -0.270640      -3.036943      14.144315      -1.644965       9.082004           0.002722
          197              C      15.539581       6.068556      14.938446       0.196257      41.025440 0.39011087E+03  0.89790441E+04                                10.706015                            6.800525      -0.074931       1.987052                    0.999720      26.585398      77.088960       0.598599       0.444558      -1.040809      -0.030486       0.053723      -0.019996       0.064927       0.002900       0.000873      -0.002399      -0.002321      -0.001782      -0.004141       0.000154       0.003987             15.030392      23.537706      -9.093836      -2.383191      14.864553      -1.140742       6.688918           0.009110
          198              C      14.495065       5.416538      15.696214      -0.169154      35.002122 0.43988506E+03  0.10356153E+05                                 9.193708                            6.918948       0.223408       2.033588                    0.999748      29.795121      85.286994       0.637492       0.408105      -1.071225      -0.015217       0.001417      -0.000886       0.015308       0.024668      -0.003758      -0.011062      -0.012498       0.025029      -0.030025       0.002360       0.027665             10.706559      12.984658      -3.877343      -1.138147      12.909353      -2.589198       6.225668           0.007980
          199              C      13.423405       6.239955      15.674335      -0.171567      35.622381 0.44314369E+03  0.10467556E+05                                 9.332644                            6.965229       0.184599       2.020554                    0.999755      30.017537      86.481748       0.631608       0.410542      -1.068057       0.004565      -0.016807      -0.005551       0.018279       0.026559      -0.008161      -0.010599      -0.006424       0.023507      -0.030695       0.000048       0.030647             10.900981      15.030638      -3.586554      -2.021206      11.421200      -1.935931       6.251107           0.006867
          200              C      13.784815       7.410906      14.923504       0.194762      41.835301 0.39567659E+03  0.91371936E+04                                10.842308                            6.843972      -0.110592       1.973593                    0.999700      26.708756      77.511522       0.597484       0.443923      -1.041439       0.057485      -0.013317      -0.019390       0.062112       0.000628      -0.003080      -0.001695       0.001299      -0.006993      -0.004286       0.000281       0.004005             15.352228      20.250155     -10.341988      -0.106441      18.927261      -3.038664       6.879268           0.009825
          201              C      12.928039       8.486715      14.654016      -0.083833      50.266198 0.49065746E+03  0.11847453E+05                                11.769556                            7.419750      -0.004389       1.992448                    0.999202      28.688680      82.621301       0.602876       0.420757      -1.065218      -0.037407      -0.001457       0.013398       0.039761       0.014911      -0.009436       0.028771       0.072986       0.040157      -0.058672       0.024498       0.034174             16.035037      21.167493      -5.000234      -2.518291      17.899773      -4.418703       9.037844          -0.003923
          202              C      13.272508       9.596471      13.889577       0.188342      35.615958 0.40006951E+03  0.92861615E+04                                 9.759381                            6.921837      -0.169198       1.956472                    0.999596      26.974333      79.093428       0.587580       0.449095      -1.035969       0.056604       0.016086      -0.023795       0.063474      -0.004835       0.000074      -0.002198       0.006618      -0.031022      -0.010757      -0.000328       0.011085             11.837280      11.463639       0.716147      -2.673643      15.311710      -5.391258       8.736490           0.008962
          203              C      12.413387      10.753275      13.674253      -0.182389      34.037652 0.50287736E+03  0.12321595E+05                                 9.227802                            7.554551      -0.034576       1.946714                    0.998960      31.356035      93.524698       0.587374       0.425585      -1.053204       0.007702       0.009933      -0.002171       0.012756      -0.011656       0.004072       0.017462       0.016287       0.017199      -0.026575       0.008968       0.017607             10.492140      13.749742      -0.505111      -2.233409      10.783758      -2.213052       6.942919           0.006161
          204              C      13.104125      11.635275      12.925023      -0.182336      33.492453 0.49637109E+03  0.12112286E+05                                 9.102159                            7.490294       0.013015       1.964792                    0.998945      31.086296      92.271723       0.592194       0.423860      -1.055175      -0.007970      -0.005960       0.001922       0.010136      -0.013700       0.019502       0.008240      -0.003475       0.036313      -0.029773       0.005723       0.024050             10.272055      11.703064      -0.749389      -1.798239      12.274696      -2.572736       6.838404           0.005680
          205              C      14.411770      11.057540      12.676880       0.188314      35.966558 0.40410695E+03  0.93963577E+04                                 9.813461                            6.939511      -0.153238       1.959300                    0.999635      26.995128      79.028841       0.589454       0.446882      -1.038033      -0.000896      -0.054374       0.028301       0.061305      -0.008487      -0.004791      -0.004913       0.005617      -0.020450      -0.013014       0.000605       0.012409             12.007514      15.366085       1.960274      -4.719870      12.033923      -3.909094       8.622532           0.009377
          206              C      15.432726      11.694709      11.952998      -0.079075      49.744553 0.48597674E+03  0.11708169E+05                                11.699613                            7.389874      -0.036934       1.984453                    0.999092      28.548881      82.168438       0.603313       0.421395      -1.064648      -0.009833       0.043020      -0.016171       0.046999      -0.003777       0.030118      -0.000945      -0.084014       0.059975      -0.063050       0.029269       0.033782             15.880526      20.424169      -4.673479      -3.231430      18.548147      -3.697816       8.669263          -0.004112
          207              C      11.548812       8.426673      15.243421       0.058215      37.392478 0.44109113E+03  0.10371081E+05                                 9.843629                            7.082803      -0.221194       1.938242                    0.998828      26.976567      76.670910       0.610797       0.426494      -1.061589       0.036529       0.002072      -0.002712       0.036688      -0.010107      -0.018036      -0.009393      -0.004668      -0.077922      -0.036431       0.012587       0.023844             12.633391      21.461810      -0.286992      -2.046809       5.534836       0.301460      10.903526           0.002226
          208              C      10.429797       8.337745      14.412811       0.015003      29.750586 0.37849102E+03  0.86447300E+04                                 8.483722                            6.579513       0.057862       2.019971                    0.999137      27.673481      79.897589       0.625240       0.428907      -1.050329      -0.056214      -0.003701       0.021253       0.060211      -0.001215      -0.026274       0.004826      -0.118438      -0.019970      -0.067283       0.004317       0.062967             10.178111      17.026433       0.602830       0.701245       4.514340       0.297782       8.993560           0.002391
          209              C       8.994470       8.430190      16.179425       0.087662      25.193216 0.32491532E+03  0.71276805E+04                                 7.538438                            6.059516       0.235155       2.094431                    0.999790      25.920753      72.822737       0.658857       0.423777      -1.055792       0.022728       0.003767      -0.039410       0.045650       0.003847      -0.035324       0.001587      -0.053882      -0.085106      -0.056875       0.015458       0.041417              8.327847      11.810169       0.457213       0.642003       3.981176       0.454041       9.192196           0.001963
          210              C      10.028993       8.499932      17.083411      -0.100967      30.503695 0.39730353E+03  0.91205127E+04                                 8.440318                            6.619683       0.184042       2.044504                    0.999783      28.184287      79.719264       0.645099       0.413603      -1.067422       0.018747       0.019524      -0.009551       0.028703      -0.002117      -0.002341       0.000817       0.000014       0.031859      -0.007495      -0.003538       0.011033              9.495050      12.916890       0.506766      -0.422189       4.566043       0.667937      11.002218           0.002374
          211              C      11.328612       8.509898      16.613007      -0.096392      30.567382 0.41879508E+03  0.97644867E+04                                 8.536070                            6.860432       0.146343       2.033041                    0.999260      28.688409      82.415083       0.623341       0.421437      -1.059907      -0.021935       0.008646       0.010009       0.025614      -0.005436       0.018651      -0.001118      -0.044949      -0.011598      -0.032908       0.007356       0.025551              9.522412      13.262907       0.130940      -2.026577       4.850221       0.868672      10.454109           0.000587
          212              C      15.129326      13.051903      11.392142       0.059818      37.237866 0.43595219E+03  0.10218134E+05                                 9.797242                            7.023957      -0.225447       1.938842                    0.998861      26.815695      76.042383       0.615768       0.424381      -1.063130       0.003148      -0.039926       0.005877       0.040479      -0.007474      -0.011996      -0.017424       0.006361      -0.072683      -0.035545       0.015300       0.020246             12.536648       6.642358      -2.719653       2.157127      20.194292      -2.008323      10.773295           0.002319
          213              C      -2.161643      14.187172      12.192335       0.009955      29.723840 0.38144611E+03  0.87262722E+04                                 8.480613                            6.611013       0.095228       2.031866                    0.998901      27.705989      79.968833       0.623127       0.429669      -1.050213      -0.006946       0.059190      -0.020569       0.063046       0.003717      -0.007484      -0.027040       0.112588      -0.005500      -0.066659       0.008032       0.058627             10.083272       4.907783      -0.958425       1.170480      16.719192       1.149336       8.622840           0.001393
          214              C      14.633109      15.587866      10.508969       0.076121      25.415400 0.32714920E+03  0.71769242E+04                                 7.537016                            6.041042       0.298585       2.109426                    0.999827      25.999656      72.645958       0.667428       0.418321      -1.060999       0.014853      -0.020127       0.038045       0.045532       0.000586      -0.014316      -0.038826       0.044263      -0.064939      -0.056863       0.017077       0.039786              8.370779       4.340443      -0.346755       1.369835      11.924444       1.062395       8.847451           0.001449
          215              C      14.478945      14.529538       9.634867      -0.105476      31.801538 0.41242969E+03  0.95958405E+04                                 8.787548                            6.806612       0.044453       1.999821                    0.999315      28.784520      83.070288       0.624928       0.421253      -1.058198       0.004705      -0.025111       0.013853       0.029062      -0.000458      -0.004276      -0.011607      -0.003800       0.001302      -0.011807      -0.001336       0.013143              9.987964       5.129961      -0.408278       2.169414      13.331251       0.249457      11.502679           0.002120
          216              C      14.725366      13.248616      10.092196      -0.084201      31.183871 0.41918144E+03  0.98150718E+04                                 8.780453                            6.935247       0.058954       2.011533                    0.998354      28.806468      84.024713       0.607941       0.430282      -1.050193      -0.008459       0.021699      -0.010287       0.025460       0.007482      -0.019847       0.011481       0.056140      -0.056204      -0.035519      -0.008446       0.043965              9.927094       5.617776      -0.922934       2.662358      13.147760      -1.526494      11.015746           0.000109
          217              C       8.254518       6.726754       2.258897       0.179543      39.070226 0.39211559E+03  0.90154410E+04                                10.261208                            6.755775      -0.018503       2.001166                    0.999750      26.576999      76.431077       0.610331       0.436483      -1.048062       0.021858       0.049728      -0.032692       0.063398       0.001099       0.003618      -0.011668      -0.007363      -0.008248      -0.012423      -0.001131       0.013554             13.639689      18.316027       8.338918       0.266146      14.534761      -2.991803       8.068278           0.009695
          218              C       9.385740       6.439319       3.093510      -0.164958      33.611687 0.43086403E+03  0.10096205E+05                                 8.955346                            6.865078       0.224382       2.037643                    0.999764      29.574322      84.588743       0.637245       0.410187      -1.069350       0.012815       0.006118       0.004311       0.014841      -0.019598       0.010965      -0.000900       0.000805       0.045280      -0.028336       0.005567       0.022768             10.104729      10.989676       3.224701       0.986444      11.043758      -3.609546       8.280752           0.010797
          219              C      10.350485       7.323952       2.794672      -0.158321      33.402443 0.42786009E+03  0.10012762E+05                                 8.936605                            6.857689       0.204887       2.034279                    0.999759      29.477392      84.379510       0.634993       0.412178      -1.067580      -0.002223      -0.009606       0.014210       0.017296      -0.017597       0.014755       0.000932       0.007284       0.036535      -0.026859       0.002861       0.023998             10.092920      12.872458       3.407268       1.769324       9.709532      -2.470341       7.696769           0.008528
          220              C       4.932719       9.074175      24.938856       0.193191      38.340653 0.38864179E+03  0.89163060E+04                                10.174163                            6.749116       0.037745       2.023353                    0.999642      26.355189      75.727806       0.607428       0.439517      -1.046180       0.054998       0.024214       0.009963       0.060913       0.008732       0.006656       0.002321       0.004641       0.008700      -0.010917      -0.001488       0.012405             13.485726      15.586930       7.789941      -1.148689      15.854856      -5.149502       9.015392           0.011872
          221              C       4.182811       8.059833      25.590697      -0.073277      48.440762 0.47621960E+03  0.11380597E+05                                11.417151                            7.261304       0.057063       2.013800                    0.999188      28.138430      79.866894       0.617298       0.415196      -1.071838      -0.041334      -0.006025      -0.018975       0.045878      -0.011823      -0.000830       0.047992       0.039687      -0.027924      -0.061094       0.020392       0.040702             15.215258      19.120077       5.073846       2.785755      14.437225      -5.276408      12.088471          -0.005449
          222              C       4.640132       7.364410       0.019478       0.194990      34.927996 0.37725961E+03  0.85773549E+04                                 9.462330                            6.598290       0.053720       2.027651                    0.999551      26.083453      74.220280       0.622500       0.432767      -1.051918       0.052245       0.003311       0.039136       0.065362       0.002053       0.000404       0.003899       0.002794      -0.006837      -0.005413       0.000848       0.004565             11.676272      11.821184      -0.133532       4.025127      11.044022      -5.834108      12.163611           0.011301
          223              C       3.863647       6.361779       0.691064      -0.164459      34.390389 0.44546671E+03  0.10542715E+05                                 9.189654                            7.020285       0.300381       2.067276                    0.999770      29.648255      85.673189       0.623797       0.414883      -1.064593      -0.000508      -0.001285       0.019883       0.019931       0.005221      -0.021288       0.020817      -0.018080      -0.021849      -0.035261       0.007494       0.027767             10.722488      13.996586       1.806351       2.885013       9.458113      -3.078834       8.712765           0.009537
          224              C       4.625466       5.812218       1.633738      -0.153533      33.777757 0.45427544E+03  0.10856322E+05                                 9.202506                            7.194451      -0.033288       1.962913                    0.999011      30.162322      88.978272       0.599840       0.427275      -1.051690      -0.015139       0.007664      -0.001631       0.017047       0.005902      -0.017040       0.026959      -0.026044      -0.023752      -0.036481       0.001795       0.034686             10.490223      11.439592       1.442395       1.942060      10.165449      -4.088780       9.865629           0.009891
          225              C       5.899482       6.455658       1.593982       0.182439      35.366277 0.39756784E+03  0.91760107E+04                                 9.607700                            6.821519      -0.035825       1.996575                    0.999768      26.642273      76.864744       0.604618       0.438917      -1.046196      -0.013490       0.047171      -0.040679       0.063733       0.002630      -0.000600      -0.012422      -0.002523      -0.005681      -0.012561      -0.000612       0.013174             11.715307      14.875557       0.216181       4.838753       9.679237      -3.763842      10.591127           0.010451
          226              C       7.026868       6.077590       2.351751      -0.081993      48.784447 0.49028825E+03  0.11819317E+05                                11.489208                            7.382694       0.001564       1.990820                    0.999278      28.650526      82.058403       0.609475       0.416879      -1.069222      -0.004835      -0.035860       0.029727       0.046830      -0.013912      -0.026898      -0.002219      -0.053194       0.064733      -0.050671       0.018060       0.032611             15.224559      17.196339       5.292495       1.340781      16.703790      -6.098728      11.773549          -0.005102
          227              C       6.882114       4.884314       3.230655       0.047498      38.015215 0.44112869E+03  0.10385988E+05                                 9.972166                            7.091439      -0.206415       1.942920                    0.998967      27.145673      77.539790       0.608540       0.427499      -1.059555       0.004861       0.026570      -0.027158       0.038303       0.014569       0.011398      -0.021470      -0.005832      -0.035122      -0.033694       0.008911       0.024783             12.711758       8.653803       0.517543      -4.080030      16.284776      -5.694352      13.196695          -0.000910
          228              C       5.986273       4.872917       4.299269       0.020722      30.047224 0.37614790E+03  0.86229462E+04                                 8.647187                            6.621515      -0.091929       1.971653                    0.998581      28.156390      82.847616       0.611254       0.437107      -1.039906      -0.009943      -0.044779       0.033492       0.056796       0.000740       0.053629       0.022898       0.006945      -0.044704      -0.061948       0.004492       0.057456             10.172211       7.691409       0.301846      -4.425397      10.116745      -3.376538      12.708481           0.002664
          229              C       6.468012       2.679780       4.791018       0.072049      25.642224 0.33171282E+03  0.73154520E+04                                 7.610887                            6.099566       0.240019       2.089714                    0.999789      26.260864      74.003367       0.660329       0.420598      -1.057653      -0.014734       0.045855       0.004865       0.048409       0.007752       0.045198      -0.002618      -0.014244      -0.023924      -0.051653       0.011432       0.040220              8.338438       6.884501      -0.898231      -3.272505       8.854193      -0.783592       9.276619           0.001837
          230              C       7.385883       2.608733       3.775768      -0.112111      30.998033 0.41927564E+03  0.98149541E+04                                 8.703993                            6.916833       0.036817       1.998417                    0.999265      29.028639      84.581781       0.611464       0.427904      -1.051957       0.003243       0.019244      -0.012477       0.023163       0.001061       0.012536      -0.002027      -0.011937       0.012720      -0.016090       0.003880       0.012209              9.728196       7.838410      -1.601144      -3.410802      11.439259      -1.089168       9.906920          -0.001342
          231              C       7.595087       3.711273       2.974241      -0.082883      30.971380 0.44005069E+03  0.10453618E+05                                 8.801689                            7.161115      -0.135417       1.944479                    0.997755      29.428310      87.111665       0.590000       0.437008      -1.043729      -0.005435      -0.026896       0.013099       0.030406       0.013346       0.019020       0.018770       0.033974       0.025135      -0.030708      -0.007585       0.038292              9.809608       6.776166      -1.189620      -2.320475      13.795815      -2.005881       8.856842           0.002634
          232              C       2.838107       7.747787      25.062393       0.051413      37.617485 0.43206837E+03  0.10112578E+05                                 9.878146                            7.000297      -0.175441       1.953917                    0.998978      26.879144      76.367404       0.615297       0.425316      -1.061693       0.041682       0.007676       0.005083       0.042686       0.010428       0.014210      -0.015052       0.010953      -0.023214      -0.028274       0.010594       0.017680             12.590825      20.567038       2.172107       2.475095       7.424928       2.538212       9.780507           0.000317
          233              C       1.698910       8.138511      25.757726       0.009988      29.886640 0.37879779E+03  0.86797981E+04                                 8.576342                            6.624186       0.017529       2.006656                    0.998853      28.012105      81.813540       0.615340       0.434399      -1.043820      -0.058162      -0.001808      -0.025109       0.063377       0.008509       0.020493      -0.033612      -0.091765       0.028412      -0.060549      -0.002051       0.062600             10.075644      16.863847      -0.601467      -0.359181       6.084298       1.753163       7.278788           0.002831
          234              C       0.307159       7.184758      24.215507       0.074207      25.683790 0.33338349E+03  0.73731983E+04                                 7.651402                            6.134787       0.225679       2.086052                    0.999807      26.377889      74.824621       0.654196       0.423337      -1.054268       0.018737       0.020130       0.036347       0.045578       0.014981       0.026871      -0.021668      -0.047420      -0.019283      -0.049582       0.011931       0.037651              8.384424      11.276297      -0.981048      -0.805946       5.905066       2.287565       7.971908           0.002789
          235              C       1.366801       6.767186      23.448400      -0.109573      31.668550 0.42319122E+03  0.99108288E+04                                 8.807196                            6.933797       0.106998       2.023133                    0.999137      28.819489      83.470948       0.613897       0.426027      -1.055115       0.023667       0.005158       0.008980       0.025833       0.002860       0.003995      -0.007607       0.002975      -0.016673      -0.011960       0.005660       0.006300              9.862773      12.312024      -0.248723      -0.119194       6.825299       3.235059      10.450996           0.000457
          236              C       2.661153       7.059992      23.873444      -0.090659      30.872679 0.43246506E+03  0.10196966E+05                                 8.694378                            7.031208       0.081589       2.015722                    0.998654      28.981889      84.603092       0.605963       0.428687      -1.052037      -0.023925      -0.002784      -0.012333       0.027061      -0.005809      -0.004086      -0.026915      -0.052891      -0.028657      -0.028647      -0.016126       0.044773              9.640587      12.256086       1.345279       1.567155       6.894641       3.099871       9.771035           0.002327
          237              C      -0.525552      16.971276      24.495401       0.178599      38.911532 0.39247798E+03  0.90264398E+04                                10.237174                            6.761456      -0.004465       2.005763                    0.999733      26.592661      76.503538       0.609689       0.436814      -1.047796      -0.037565      -0.034573       0.034378       0.061549       0.001033      -0.013326      -0.002341       0.004291      -0.020721      -0.015496       0.001082       0.014413             13.598051      10.317370       5.687973      -2.963692      22.554624      -0.720679       7.922159           0.008738
          238              C       0.116798      15.992735      23.677331      -0.164863      33.896887 0.43250035E+03  0.10157274E+05                                 9.030787                            6.886171       0.193017       2.027600                    0.999752      29.750476      85.548286       0.634330       0.411150      -1.067343       0.007424      -0.017392       0.004479       0.019434      -0.016285      -0.005898       0.009006       0.020012       0.038715      -0.026241       0.003648       0.022592             10.238685       9.833975       2.726688      -3.898249      12.746619      -0.269733       8.135462           0.009387
          239              C      -0.436502      14.798993      23.959093      -0.168813      33.950663 0.43379924E+03  0.10176886E+05                                 9.005883                            6.884971       0.214439       2.032024                    0.999750      29.655506      84.724573       0.637138       0.409776      -1.070182       0.020021       0.003685      -0.003675       0.020687      -0.017215      -0.005223       0.013881       0.018384       0.030893      -0.027150       0.002281       0.024868             10.197732       8.752591       2.012803      -2.997813      14.467690       0.821990       7.372916           0.007997
          240              C      -1.426270      15.014690      24.970607       0.186197      39.157155 0.38795826E+03  0.88900709E+04                                10.274862                            6.714263      -0.011397       2.004499                    0.999626      26.411366      75.659550       0.613399       0.435756      -1.049213       0.011166       0.058828       0.015476       0.061846       0.004683      -0.004744       0.009194      -0.012525       0.007698      -0.013259       0.000204       0.013054             13.804365      12.726275       7.303583      -4.534390      20.162671      -2.399055       8.524151           0.010406
          241              C      15.223157      14.012300      25.537066      -0.071500      48.165450 0.46644498E+03  0.11094024E+05                                11.369265                            7.185317       0.052718       2.012510                    0.999348      28.066436      79.582246       0.620433       0.415071      -1.071468       0.003989      -0.041859      -0.015801       0.044920      -0.020273       0.040708       0.010840      -0.028402       0.001538      -0.055670       0.019887       0.035782             15.240917      12.755958       3.840872      -5.634334      21.582066       1.123579      11.384726          -0.007179
          242              C      14.341408      14.227447      26.597408       0.196159      34.883125 0.37598823E+03  0.85387649E+04                                 9.443942                            6.584319       0.009422       2.015003                    0.999499      26.012600      73.906802       0.623744       0.432393      -1.052450      -0.013991       0.048141       0.036610       0.062078       0.001030       0.005821      -0.001875       0.001570      -0.001154      -0.006326       0.000133       0.006193             11.643682      11.752005       0.135448      -6.679630      11.660345       1.905507      11.518695           0.010682
          243              C       1.246277       4.019483      26.193443      -0.173076      36.051069 0.47545437E+03  0.11446312E+05                                 9.516761                            7.278312       0.158537       2.015321                    0.999681      30.326172      88.614277       0.608927       0.417815      -1.061874      -0.000355      -0.001539      -0.012806       0.012903       0.004391       0.028584      -0.003146       0.007734       0.002877      -0.027647      -0.003164       0.030812             11.162295       9.495146       1.043464      -3.756497      15.391963       1.780916       8.599777           0.008008
          244              C       2.016530       3.444796      25.248900      -0.164751      34.182133 0.46436673E+03  0.11123310E+05                                 9.184326                            7.214828       0.136715       2.010550                    0.999630      30.183152      88.225471       0.608290       0.420361      -1.059339      -0.010580       0.008680       0.002464       0.013905       0.009709       0.021068      -0.015543       0.033744      -0.001881      -0.033924       0.002766       0.031159             10.512175       9.451713       1.255035      -4.125182      12.903665       0.948219       9.181146           0.009222
          245              C       1.700211       2.056102      25.214214       0.187718      35.330822 0.38837835E+03  0.89071588E+04                                 9.581731                            6.730243      -0.017834       2.003809                    0.999649      26.408152      75.822476       0.610638       0.437359      -1.047655      -0.050334       0.000229       0.039132       0.063756       0.003287      -0.007400      -0.005819       0.002138       0.003930      -0.007402      -0.004094       0.011497             11.723695      10.028489      -1.087546      -5.085057      14.511123       3.691485      10.631474           0.008759
          246              C       2.361766       1.106845      24.432165      -0.076175      47.945096 0.48101224E+03  0.11540875E+05                                11.362702                            7.315389       0.016397       1.997853                    0.999304      28.432065      81.249465       0.611890       0.417205      -1.068974       0.028390       0.013758      -0.032228       0.045099       0.004170       0.007842      -0.027391       0.072413       0.043236      -0.054877       0.021340       0.033538             14.975493      12.909792       3.840282      -6.026500      20.216395      -0.449205      11.800292          -0.005279
          247              C      15.285900      12.656376      24.962603       0.047180      37.681563 0.42873579E+03  0.10010426E+05                                 9.870323                            6.964391      -0.158709       1.960031                    0.998880      26.830431      76.019390       0.618352       0.424236      -1.062872      -0.005530       0.038455       0.011101       0.040405       0.012162      -0.011955       0.012346      -0.004672      -0.053071      -0.029152       0.007790       0.021362             12.591173       6.020201      -1.171065       1.028902      21.295739       2.327887      10.457579          -0.000642
          248              C      -1.757855      11.560589      25.720104       0.021319      30.148990 0.37316025E+03  0.85219394E+04                                 8.632525                            6.574603      -0.044890       1.988165                    0.999092      27.877386      81.386743       0.617430       0.434385      -1.043423       0.008025      -0.052518      -0.026142       0.059211       0.016958      -0.022120       0.022777       0.104666      -0.009323      -0.064870       0.002677       0.062193             10.312813       5.711744      -2.404233       1.056675      17.228644      -0.276849       7.998051           0.005189
          249              C      15.225050      10.094034      24.027399       0.076079      25.992949 0.33102487E+03  0.72967001E+04                                 7.688710                            6.099753       0.207639       2.078639                    0.999775      26.237803      73.927127       0.659242       0.421498      -1.057058       0.003851       0.021499       0.046558       0.051426       0.010013      -0.012869       0.030342       0.054289      -0.039125      -0.050467       0.013373       0.037094              8.454020       5.161981      -1.785295       1.656242      11.521685      -0.622520       8.678395           0.004389
          250              C      14.834061      11.101253      23.196522      -0.110288      31.176822 0.40266007E+03  0.92831349E+04                                 8.600330                            6.685449       0.170578       2.040229                    0.999761      28.379257      80.688302       0.638258       0.416250      -1.064727      -0.022395       0.024080       0.012357       0.035129       0.002898       0.000635       0.009531      -0.002379       0.002845      -0.009068      -0.001795       0.010863              9.634077       5.706905      -1.465509       2.253049      12.596591       0.114282      10.598735          -0.001231
          251              C      14.874127      12.419668      23.657586      -0.077798      31.174437 0.42748279E+03  0.10055870E+05                                 8.758021                            6.998528      -0.002137       1.985585                    0.999219      29.049676      84.854048       0.606009       0.429661      -1.050861      -0.020083      -0.028308      -0.010649       0.036306       0.004899      -0.018303      -0.010823       0.065111      -0.038097      -0.032571      -0.013063       0.045633              9.701552       5.537526      -0.263311       1.938382      13.125531       2.003346      10.441599           0.005048
          252              C       3.415212       1.616042      23.520975       0.043024      37.987006 0.44338528E+03  0.10437313E+05                                 9.918026                            7.078565      -0.200099       1.942769                    0.998940      27.118499      77.089865       0.613986       0.423780      -1.063411      -0.019157      -0.013407       0.028164       0.036606       0.013068      -0.024870       0.000633      -0.023296      -0.020948      -0.034439       0.008710       0.025729             12.569718      15.308910       2.195075      -4.102353       9.558783      -5.436556      12.841462          -0.001017
          253              C       3.025196       2.472388      22.459565       0.018130      29.466129 0.36976028E+03  0.84081147E+04                                 8.445728                            6.502470       0.081394       2.028582                    0.999276      27.684796      80.124581       0.628145       0.428813      -1.048897       0.035966       0.022639      -0.036156       0.055798       0.002624       0.003900       0.062927      -0.019872      -0.027464      -0.061382      -0.005608       0.066991              9.904048       9.499048       0.872187      -1.774821       8.000550      -5.132558      12.212546           0.002413
          254              C       5.213229       2.802931      21.873629       0.074543      26.587344 0.34600695E+03  0.77331798E+04                                 7.860585                            6.273003      -0.018933       2.000155                    0.999546      26.894817      76.996830       0.642592       0.426479      -1.051046      -0.054457       0.003332       0.000328       0.054560       0.011496      -0.024606       0.035109      -0.007262      -0.010018      -0.049025       0.010756       0.038269              8.662948       9.416107      -0.265551       0.486065       7.054089      -3.822615       9.518650           0.002097
          255              C       5.674833       1.938545      22.840050      -0.115424      31.114264 0.41801359E+03  0.97705576E+04                                 8.680991                            6.869677       0.077538       2.010039                    0.999202      29.056605      84.387762       0.618961       0.423364      -1.055574      -0.016884      -0.018147       0.016223       0.029624      -0.000838      -0.005498       0.009748       0.008164       0.006100      -0.012339       0.000554       0.011785              9.730624      11.717676      -0.166745       0.112813       7.551921      -3.925127       9.922274          -0.001031
          256              C       4.761954       1.339913      23.686670      -0.082074      31.940428 0.44623882E+03  0.10638683E+05                                 9.007530                            7.233007      -0.154692       1.937422                    0.998074      29.498721      87.503315       0.584365       0.439644      -1.042064       0.024104       0.009465      -0.017449       0.031226       0.000173       0.011207       0.023262      -0.044031       0.019932      -0.030150      -0.007347       0.037498             10.126735      14.064734       0.789490      -1.165465       7.233461      -3.251253       9.082009           0.002741
          257              C      11.132465       0.933836      25.084539       0.196257      41.025403 0.39011076E+03  0.89790401E+04                                10.706007                            6.800523      -0.074929       1.987053                    0.999720      26.585386      77.088901       0.598599       0.444558      -1.040810      -0.057725       0.021988       0.019997       0.064927       0.003115      -0.002503       0.000499       0.000475      -0.001781      -0.004142       0.000154       0.003987             15.030376      17.789788      -9.975547      -0.766201      20.612427      -2.528599       6.688913           0.009129
          258              C      11.618568       2.065138      24.326771      -0.169154      35.002067 0.43988444E+03  0.10356134E+05                                 9.193695                            6.918941       0.223411       2.033589                    0.999748      29.795103      85.286898       0.637493       0.408105      -1.071225      -0.003708       0.014827       0.000886       0.015309       0.025407      -0.010364      -0.005392      -0.002866       0.025027      -0.030026       0.002360       0.027665             10.706541      14.073283      -3.710328      -2.386687      11.820679      -1.517577       6.225660           0.008025
          259              C      10.642179       2.999555      24.348650      -0.171566      35.622269 0.44314223E+03  0.10467511E+05                                 9.332619                            6.965214       0.184603       2.020555                    0.999755      30.017485      86.481505       0.631610       0.410541      -1.068057       0.017305      -0.001964       0.005552       0.018280       0.026301      -0.009238      -0.009673      -0.009794       0.023506      -0.030695       0.000049       0.030646             10.900950      12.579201      -3.962580      -1.607075      13.872555      -2.291370       6.251092           0.006916
          260              C       9.539567       2.464776      25.099481       0.194762      41.835226 0.39567624E+03  0.91371822E+04                                10.842291                            6.843967      -0.110588       1.973595                    0.999700      26.708733      77.511403       0.597485       0.443922      -1.041440       0.021880      -0.054801       0.019390       0.062112       0.000404      -0.001208      -0.003301      -0.001615      -0.006993      -0.004286       0.000281       0.004005             15.352198      22.057598     -10.064689      -2.987384      17.119738      -0.565955       6.879258           0.009848
          261              C       8.346286       3.148526      25.368969      -0.083833      50.266124 0.49065723E+03  0.11847444E+05                                11.769542                            7.419747      -0.004386       1.992449                    0.999202      28.688657      82.621187       0.602877       0.420757      -1.065218      -0.004232       0.037196      -0.013398       0.039761       0.003286       0.029869      -0.004964      -0.078569       0.040157      -0.058672       0.024498       0.034174             16.035012      19.473659      -5.260046      -3.985763      19.593545      -3.159165       9.037832          -0.003902
          262              C       7.301592       2.639771      26.133408       0.188343      35.615916 0.40006926E+03  0.92861542E+04                                 9.759373                            6.921835      -0.169197       1.956472                    0.999596      26.974320      79.093380       0.587580       0.449095      -1.035969      -0.007317      -0.058389       0.023795       0.063474      -0.005604      -0.002183      -0.000260      -0.003415      -0.031023      -0.010757      -0.000328       0.011085             11.837268      15.008557       1.259933      -4.923516      11.766767      -3.460183       8.736479           0.008978
          263              C       6.027898       3.313557      26.348732      -0.182389      34.037636 0.50287718E+03  0.12321590E+05                                 9.227798                            7.554549      -0.034578       1.946713                    0.998960      31.356041      93.524725       0.587374       0.425585      -1.053204      -0.008651      -0.009119       0.002171       0.012756      -0.013561       0.016642       0.006673      -0.008550       0.017199      -0.026575       0.008968       0.017607             10.492135      11.003342      -0.926409      -1.848816      13.530148      -2.543143       6.942914           0.006184
          264              C       5.276011       2.514758       0.415972      -0.182337      33.492564 0.49637322E+03  0.12112354E+05                                 9.102191                            7.490320       0.013015       1.964791                    0.998945      31.086369      92.272100       0.592192       0.423861      -1.055174       0.004682       0.008782      -0.001921       0.010136      -0.012548       0.005190       0.020525       0.011526       0.036311      -0.029772       0.005723       0.024049             10.272092      12.486224      -0.629264      -2.270334      11.491625      -2.167551       6.838426           0.005703
          265              C       6.045340       1.309833       0.664115       0.188314      35.966522 0.40410678E+03  0.93963524E+04                                 9.813453                            6.939509      -0.153237       1.959300                    0.999635      26.995120      79.028808       0.589455       0.446882      -1.038033       0.053610       0.009130      -0.028301       0.061305      -0.008939      -0.004129      -0.005480      -0.000271      -0.020450      -0.013014       0.000605       0.012409             12.007502      11.522939       1.370725      -3.148232      15.877044      -5.258008       8.622521           0.009393
          266              C       5.570342       0.204069       1.387997      -0.079075      49.744488 0.48597642E+03  0.11708159E+05                                11.699601                            7.389870      -0.036933       1.984454                    0.999092      28.548860      82.168339       0.603313       0.421395      -1.064649      -0.044013       0.003196       0.016171       0.046999       0.008988      -0.005501       0.029627       0.082416       0.059975      -0.063051       0.029269       0.033782             15.880505      19.992111      -4.739745      -3.165086      18.980151      -3.754747       8.669252          -0.004094
          267              C       8.196507       4.520910      24.779564       0.058216      37.392445 0.44109077E+03  0.10371069E+05                                 9.843618                            7.082797      -0.221192       1.938243                    0.998828      26.976556      76.670843       0.610798       0.426494      -1.061589       0.003491      -0.036421       0.002712       0.036688      -0.008943      -0.006550      -0.019251       0.010513      -0.077921      -0.036431       0.012587       0.023844             12.633373       5.987023      -2.660816       0.608322      21.009580      -1.977430      10.903515           0.002240
          268              C       8.114734       5.640470      25.610174       0.015002      29.750585 0.37849107E+03  0.86447310E+04                                 8.483721                            6.579514       0.057862       2.019971                    0.999137      27.673476      79.897557       0.625240       0.428907      -1.050329      -0.004865       0.056125      -0.021253       0.060211       0.016592       0.008754      -0.025239       0.113721      -0.019972      -0.067284       0.004317       0.062967             10.178109       4.621303      -1.300117       0.188011      16.919467       0.738291       8.993556           0.002423
          269              C       7.805724       7.045185      23.843560       0.087662      25.193204 0.32491529E+03  0.71276794E+04                                 7.538436                            6.059516       0.235155       2.094432                    0.999790      25.920742      72.822688       0.658857       0.423777      -1.055792      -0.000277      -0.023036       0.039410       0.045650       0.011746       0.006925      -0.034676       0.049099      -0.085106      -0.056875       0.015458       0.041417              8.327843       4.024120      -0.737168       0.351445      11.767221       0.703421       9.192187           0.001995
          270              C       7.893650       6.012048      22.939574      -0.100968      30.503661 0.39730311E+03  0.91204995E+04                                 8.440311                            6.619680       0.184044       2.044504                    0.999783      28.184260      79.719141       0.645099       0.413603      -1.067422      -0.016456      -0.021490       0.009550       0.028702      -0.002022       0.001162      -0.002189       0.001256       0.031858      -0.007495      -0.003538       0.011033              9.495040       4.606131      -0.768107       0.724229      12.876794      -0.316035      11.002197           0.002402
          271              C       8.080856       4.725945      23.409978      -0.096392      30.567350 0.41879448E+03  0.97644678E+04                                 8.536060                            6.860426       0.146345       2.033041                    0.999260      28.688387      82.414964       0.623341       0.421437      -1.059907      -0.011872       0.020371      -0.010009       0.025614       0.001551      -0.003933       0.018266       0.046141      -0.011597      -0.032908       0.007356       0.025552              9.522400       5.004380      -1.135916       1.165908      13.108724      -1.871430      10.454097           0.000608
          272              C       4.182837       0.298174       1.948853       0.059818      37.237863 0.43595233E+03  0.10218138E+05                                 9.797241                            7.023958      -0.225446       1.938842                    0.998861      26.815696      76.042382       0.615768       0.424381      -1.063130       0.039941       0.002943      -0.005877       0.040479      -0.008084      -0.015404      -0.014499      -0.001587      -0.072683      -0.035545       0.015299       0.020246             12.536643      20.697923      -0.563525      -2.312180       6.138717       1.827668      10.773288           0.002331
          273              C       3.083609      -0.023346       1.148660       0.009955      29.723833 0.38144615E+03  0.87262727E+04                                 8.480611                            6.611013       0.095229       2.031866                    0.998901      27.705979      79.968787       0.623127       0.429669      -1.050213      -0.059558      -0.002109       0.020569       0.063045      -0.013328      -0.025593      -0.011498      -0.109639      -0.005501      -0.066659       0.008032       0.058627             10.083268      16.734920       0.855860       0.958570       4.892049       1.331216       8.622836           0.001423
          274              C       1.600955       0.404135       2.832026       0.076121      25.415390 0.32714900E+03  0.71769187E+04                                 7.537012                            6.041040       0.298586       2.109426                    0.999827      25.999656      72.645949       0.667428       0.418320      -1.060999       0.022146      -0.011630      -0.038045       0.045532      -0.006074      -0.036206      -0.020037      -0.042579      -0.064938      -0.056863       0.017077       0.039786              8.370775      11.854016       0.805829       0.842409       4.410862       1.515081       8.847447           0.001476
          275              C       2.623671       0.716986       3.706128      -0.105475      31.801569 0.41243024E+03  0.95958559E+04                                 8.787552                            6.806616       0.044455       1.999821                    0.999315      28.784537      83.070328       0.624927       0.421253      -1.058198       0.025534      -0.000844      -0.013853       0.029062       0.000133      -0.010825      -0.005986       0.003900       0.001302      -0.011807      -0.001336       0.013143              9.987966      13.265092       0.839654      -0.082362       5.196135       2.182151      11.502672           0.002143
          276              C       3.927147       0.667637       3.248799      -0.084200      31.183863 0.41918141E+03  0.98150709E+04                                 8.780451                            6.935246       0.058953       2.011533                    0.998354      28.806465      84.024700       0.607941       0.430282      -1.050193      -0.022731       0.005071       0.010287       0.025460      -0.001276       0.014358      -0.017877      -0.058044      -0.056206      -0.035519      -0.008446       0.043965              9.927089      13.251286       0.248052      -1.912522       5.514246       2.400115      11.015736           0.000129
          277              C       5.389783       9.170189      15.599892       0.179542      39.070215 0.39211539E+03  0.90154361E+04                                10.261209                            6.755776      -0.018505       2.001166                    0.999750      26.576993      76.431078       0.610331       0.436484      -1.048062       0.045838       0.029145      -0.032692       0.063398       0.002152      -0.012081       0.001808       0.006366      -0.008247      -0.012422      -0.001131       0.013554             13.639691      12.122131       7.388779      -2.997563      20.728666      -0.190567       8.068277           0.009679
          278              C       4.934149      10.244749      16.434505      -0.164958      33.611722 0.43086455E+03  0.10096220E+05                                 8.955352                            6.865083       0.224380       2.037642                    0.999764      29.574340      84.588806       0.637244       0.410187      -1.069350       0.004105       0.013595       0.004312       0.014841      -0.018818      -0.002553       0.010702       0.010981       0.045281      -0.028336       0.005567       0.022769             10.104735      10.075921       3.084535      -3.717379      11.957529       0.427737       8.280755           0.010758
          279              C       5.662272      11.332473      16.135667      -0.158322      33.402455 0.42786033E+03  0.10012769E+05                                 8.936606                            6.857691       0.204887       2.034278                    0.999759      29.477412      84.379569       0.634993       0.412178      -1.067580      -0.009158      -0.003654       0.014210       0.017296      -0.017880      -0.001316       0.014726       0.003601       0.036535      -0.026859       0.002861       0.023998             10.092919       8.760936       2.776561      -2.710058      13.821049       1.374291       7.696772           0.008482
          280              C       8.228918       6.260415      11.597861       0.193191      38.340673 0.38864191E+03  0.89163100E+04                                10.174170                            6.749119       0.037743       2.023352                    0.999642      26.355195      75.727851       0.607428       0.439517      -1.046180       0.015595       0.058034       0.009963       0.060913       0.007635       0.001285       0.006931      -0.009662       0.008700      -0.010917      -0.001488       0.012404             13.485736      13.513698       7.471918      -4.915795      17.928115      -1.916218       9.015396           0.011851
          281              C       7.340010       5.365377      12.249702      -0.073278      48.440788 0.47621959E+03  0.11380597E+05                                11.417155                            7.261304       0.057065       2.013800                    0.999188      28.138442      79.866942       0.617298       0.415196      -1.071838       0.000311      -0.041769      -0.018975       0.045878      -0.017227       0.047562       0.006457      -0.030775      -0.027925      -0.061093       0.020392       0.040701             15.215264      13.024022       4.138719      -5.637795      20.533297       1.953502      12.088473          -0.005474
          282              C       6.568104       5.694278      13.360473       0.194990      34.928002 0.37725966E+03  0.85773562E+04                                 9.462332                            6.598290       0.053720       2.027651                    0.999551      26.083449      74.220270       0.622500       0.432767      -1.051918      -0.004650       0.052143       0.039136       0.065362       0.001540       0.003792       0.000991      -0.003896      -0.006837      -0.005413       0.000847       0.004565             11.676274      11.101917      -0.243871      -6.376971      11.763292       3.093984      12.163614           0.011278
          283              C       5.694801       4.774745      14.032059      -0.164459      34.390344 0.44546612E+03  0.10542698E+05                                 9.189647                            7.020281       0.300382       2.067276                    0.999770      29.648238      85.673128       0.623797       0.414883      -1.064593      -0.001193      -0.000697       0.019883       0.019931       0.007691       0.023804      -0.017885       0.014119      -0.021849      -0.035261       0.007494       0.027767             10.722479       9.021000       1.043097      -3.480676      14.433677       2.384820       8.712759           0.009505
          284              C       5.036082       5.444428      14.974733      -0.153533      33.777709 0.45427475E+03  0.10856301E+05                                 9.202499                            7.194447      -0.033288       1.962914                    0.999011      30.162293      88.978170       0.599840       0.427275      -1.051690       0.009871      -0.013802      -0.001631       0.017047       0.009534       0.029232      -0.012756       0.021308      -0.023751      -0.036481       0.001795       0.034686             10.490214       9.762375       1.185107      -4.335968      11.842644       1.299638       9.865623           0.009862
          285              C       5.478907       6.801277      14.934977       0.182439      35.366255 0.39756763E+03  0.91760052E+04                                 9.607699                            6.821519      -0.035826       1.996575                    0.999768      26.642260      76.864715       0.604618       0.438917      -1.046195       0.048671      -0.006182      -0.040680       0.063733       0.002888      -0.012187      -0.002476       0.000830      -0.005680      -0.012561      -0.000613       0.013173             11.715305       9.733901      -0.572553      -4.454006      14.820886       4.212109      10.591127           0.010431
          286              C       4.934269       7.858303      15.692746      -0.081993      48.784410 0.49028770E+03  0.11819301E+05                                11.489203                            7.382691       0.001565       1.990821                    0.999278      28.650511      82.058354       0.609475       0.416879      -1.069222      -0.034712      -0.010217       0.029727       0.046830      -0.005300       0.001885      -0.026924       0.059089       0.064733      -0.050671       0.018060       0.032611             15.224553      15.128699       4.975327      -6.231508      18.771419       0.400542      11.773542          -0.005120
          287              C       3.776739       7.534289      16.571650       0.047498      38.015237 0.44112899E+03  0.10385997E+05                                 9.972171                            7.091442      -0.206415       1.942921                    0.998967      27.145683      77.539836       0.608539       0.427499      -1.059555       0.025525       0.008833      -0.027158       0.038303       0.014773      -0.022950       0.008011      -0.003171      -0.035122      -0.033694       0.008911       0.024783             12.711765      15.954206       1.637431      -5.009879       8.984382      -4.896278      13.196708          -0.000923
          288              C       3.901307       6.647078      17.640264       0.020723      30.047215 0.37614780E+03  0.86229429E+04                                 8.647185                            6.621513      -0.091928       1.971654                    0.998581      28.156370      82.847535       0.611254       0.437106      -1.039906      -0.042754      -0.016618       0.033492       0.056796      -0.000334       0.014501       0.056481      -0.007069      -0.044704      -0.061948       0.004492       0.057456             10.172208       9.970508       0.651457      -2.666490       7.837641      -4.886197      12.708474           0.002650
          289              C       1.660483       6.790710      18.132013       0.072050      25.642199 0.33171231E+03  0.73154378E+04                                 7.610882                            6.099562       0.240018       2.089714                    0.999789      26.260843      74.003286       0.660329       0.420598      -1.057653       0.047559      -0.007611       0.004864       0.048409       0.009530      -0.009441       0.044278       0.008942      -0.023924      -0.051653       0.011432       0.040220              8.338432       9.078144      -0.561723      -0.278334       6.660538      -3.353478       9.276613           0.001826
          290              C       1.451084       7.687195      17.116763      -0.112110      30.998042 0.41927582E+03  0.98149580E+04                                 8.703991                            6.916833       0.036819       1.998417                    0.999265      29.028642      84.581750       0.611465       0.427904      -1.051957       0.018529       0.006123      -0.012477       0.023162       0.002801      -0.003905       0.012084       0.010752       0.012719      -0.016090       0.003880       0.012209              9.728192      11.836396      -0.987845      -0.559410       7.441257      -3.536515       9.906925          -0.001367
          291              C       2.509155       8.061155      16.315236      -0.082883      30.971411 0.44005135E+03  0.10453637E+05                                 8.801692                            7.161118      -0.135418       1.944478                    0.997755      29.428333      87.111736       0.590001       0.437008      -1.043729      -0.025761      -0.009451       0.013098       0.030406       0.007641       0.015668       0.021646      -0.040412       0.025135      -0.030707      -0.007585       0.038292              9.809609      13.991007      -0.082861      -1.630841       6.580972      -2.597795       8.856848           0.002612
          292              C       7.235464       3.988907      11.721398       0.051413      37.617491 0.43206821E+03  0.10112574E+05                                 9.878149                            7.000296      -0.175443       1.953917                    0.998978      26.879139      76.367394       0.615297       0.425316      -1.061693       0.001267       0.042364       0.005084       0.042686       0.008307      -0.017032       0.011763      -0.016700      -0.023215      -0.028274       0.010594       0.017680             12.590831       7.075991       0.102588       2.133574      20.915992       2.831355       9.780511           0.000304
          293              C       7.794403       2.922125      12.416731       0.009988      29.886634 0.37879777E+03  0.86797965E+04                                 8.576339                            6.624184       0.017534       2.006658                    0.998853      28.012084      81.813450       0.615340       0.434399      -1.043821       0.007031      -0.057764      -0.025108       0.063376       0.021871      -0.036331       0.015159       0.082444       0.028412      -0.060549      -0.002051       0.062600             10.075641       6.512412      -2.189376       1.787353      16.435727      -0.089197       7.278784           0.002806
          294              C       7.062705       1.401852      10.874512       0.074207      25.683833 0.33338411E+03  0.73732152E+04                                 7.651410                            6.134793       0.225680       2.086053                    0.999807      26.377906      74.824671       0.654196       0.423337      -1.054268       0.017056       0.021573       0.036348       0.045579       0.021399      -0.025493       0.023275       0.036259      -0.019284      -0.049582       0.011931       0.037651              8.384433       6.322627      -1.740945       2.383323      10.858752      -0.449776       7.971918           0.002769
          295              C       6.489291       2.385927      10.107405      -0.109573      31.668576 0.42319139E+03  0.99108337E+04                                 8.807198                            6.933797       0.106998       2.023133                    0.999137      28.819508      83.471002       0.613898       0.426027      -1.055115       0.001509       0.024175       0.008981       0.025833       0.002283      -0.008125       0.002796      -0.004552      -0.016672      -0.011960       0.005660       0.006300              9.862776       7.025997      -1.059600       3.215729      12.111332       0.372709      10.451000           0.000436
          296              C       6.582453       3.709710      10.532449      -0.090658      30.872665 0.43246460E+03  0.10196953E+05                                 8.694375                            7.031204       0.081587       2.015721                    0.998654      28.981879      84.603053       0.605963       0.428687      -1.052037       0.000875      -0.024071      -0.012333       0.027060       0.002385      -0.025985      -0.008120       0.053942      -0.028659      -0.028647      -0.016127       0.044774              9.640586       6.614656       0.479884       2.826405      12.536069       2.019064       9.771031           0.002307
          297              C      16.862331       2.062664      11.154406       0.178600      38.911484 0.39247726E+03  0.90264193E+04                                10.237170                            6.761453      -0.004468       2.005763                    0.999733      26.592626      76.503428       0.609689       0.436814      -1.047796      -0.028477      -0.042372       0.034377       0.061548       0.000342      -0.000293      -0.013528      -0.004715      -0.020719      -0.015496       0.001081       0.014415             13.598049      20.568333       7.260493      -0.262990      12.303665      -3.038694       7.922148           0.008725
          298              C      15.797705       2.549214      10.336336      -0.164864      33.896949 0.43250182E+03  0.10157315E+05                                 9.030795                            6.886186       0.193015       2.027599                    0.999752      29.750493      85.548296       0.634329       0.411150      -1.067343      -0.018317       0.004701       0.004479       0.019434      -0.018537       0.009797      -0.004464      -0.009330       0.038716      -0.026242       0.003649       0.022593             10.238690      11.862366       3.037850       0.324462      10.718249      -3.894059       8.135455           0.009357
          299              C      14.701661       1.821309      10.618098      -0.168815      33.950693 0.43379998E+03  0.10176907E+05                                 9.005886                            6.884979       0.214437       2.032022                    0.999750      29.655530      84.724636       0.637137       0.409776      -1.070182       0.000607       0.020348      -0.003676       0.020686      -0.019179       0.014513      -0.003058      -0.007218       0.030894      -0.027150       0.002282       0.024868             10.197732      13.732952       2.776791       1.267029       9.487322      -2.838519       7.372920           0.007956
          300              C      15.064939       0.875690      11.629612       0.186197      39.157120 0.38795777E+03  0.88900571E+04                                10.274856                            6.714259      -0.011398       2.004499                    0.999626      26.411352      75.659502       0.613399       0.435756      -1.049213       0.056455       0.019957       0.015476       0.061846       0.006345       0.009807      -0.003294       0.009142       0.007699      -0.013258       0.000204       0.013054             13.804357      17.802477       8.082274      -1.683786      15.086454      -4.845715       8.524141           0.010387
          301              C      11.549643      17.180626      12.196071      -0.071500      48.165437 0.46644481E+03  0.11094020E+05                                11.369267                            7.185319       0.052717       2.012510                    0.999348      28.066426      79.582234       0.620432       0.415072      -1.071467      -0.041980      -0.002405      -0.015801       0.044920      -0.015084       0.004542       0.041881       0.039250       0.001538      -0.055670       0.019887       0.035783             15.240920      20.227882       4.987072       1.964900      14.110161      -5.398817      11.384718          -0.007201
          302              C      11.896000      16.341693      13.256413       0.196158      34.883108 0.37598826E+03  0.85387660E+04                                 9.443940                            6.584321       0.009422       2.015003                    0.999499      26.012595      73.906795       0.623744       0.432393      -1.052450       0.049706      -0.006530       0.036610       0.062077       0.000747      -0.002736       0.005470      -0.002116      -0.001154      -0.006326       0.000133       0.006193             11.643678      11.621857       0.115486       2.896282      11.790492      -6.313465      11.518686           0.010659
          303              C       3.791632       1.850171      12.852448      -0.173076      36.051056 0.47545429E+03  0.11446309E+05                                 9.516759                            7.278312       0.158540       2.015322                    0.999681      30.326163      88.614239       0.608927       0.417815      -1.061874      -0.001468      -0.000583      -0.012805       0.012902       0.003030      -0.007444       0.027777      -0.010011       0.002876      -0.027648      -0.003164       0.030812             11.162292      14.943614       1.879263       2.329908       9.943489      -3.443026       8.599772           0.007981
          304              C       3.106798       2.524381      11.907905      -0.164752      34.182113 0.46436641E+03  0.11123301E+05                                 9.184323                            7.214826       0.136716       2.010551                    0.999630      30.183144      88.225444       0.608290       0.420361      -1.059339       0.010183      -0.009141       0.002464       0.013904       0.004205      -0.018558       0.018468      -0.038013      -0.001880      -0.033924       0.002765       0.031159             10.512171      12.448109       1.714684       1.562741       9.907263      -3.933707       9.181141           0.009197
          305              C       1.782123       2.001157      11.873219       0.187717      35.330809 0.38837828E+03  0.89071573E+04                                 9.581731                            6.730244      -0.017835       2.003809                    0.999649      26.408142      75.822454       0.610638       0.437359      -1.047655       0.007858      -0.049717       0.039132       0.063756       0.002816      -0.004630      -0.008196      -0.004011       0.003930      -0.007402      -0.004095       0.011496             11.723694      14.734054      -0.365707       4.419829       9.805559      -4.466533      10.631469           0.008741
          306              C       0.743532       2.511130      11.091170      -0.076176      47.945074 0.48101163E+03  0.11540858E+05                                11.362703                            7.315387       0.016395       1.997852                    0.999304      28.432054      81.249452       0.611890       0.417206      -1.068974       0.009295       0.030148      -0.032228       0.045099      -0.006874      -0.028263       0.003599      -0.071584       0.043236      -0.054877       0.021339       0.033538             14.975498      18.897297       4.758784       0.469751      14.228902      -6.024939      11.800295          -0.005297
          307              C      10.199883      17.037049      11.621608       0.047180      37.681528 0.42873523E+03  0.10010410E+05                                 9.870316                            6.964385      -0.158707       1.960031                    0.998880      26.830417      76.019331       0.618352       0.424236      -1.062872       0.038849       0.000365       0.011100       0.040406       0.012303       0.014016      -0.009945      -0.002835      -0.053071      -0.029152       0.007790       0.021362             12.591162      21.295546       1.172180       2.144952       6.020368       1.369977      10.457570          -0.000657
          308              C      11.701053       0.024206      12.379109       0.021318      30.149049 0.37316097E+03  0.85219606E+04                                 8.632539                            6.574612      -0.044889       1.988165                    0.999093      27.877413      81.386861       0.617430       0.434386      -1.043422      -0.053128      -0.000032      -0.026142       0.059211       0.000492       0.025868      -0.018411      -0.110021      -0.009326      -0.064871       0.002677       0.062194             10.312833      17.684567      -0.567610      -0.433876       5.255870       1.002479       7.998061           0.005164
          309              C       7.676393      16.588383      10.686404       0.076078      25.992998 0.33102593E+03  0.72967286E+04                                 7.688718                            6.099765       0.207641       2.078638                    0.999775      26.237840      73.927227       0.659241       0.421498      -1.057058       0.020665       0.007066       0.046559       0.051427       0.001417       0.031942      -0.008120      -0.057797      -0.039124      -0.050468       0.013373       0.037095              8.454027      11.910614      -0.750052      -0.866453       4.773065       1.542702       8.678403           0.004365
          310              C       8.731252      16.354637       9.855527      -0.110288      31.176793 0.40265980E+03  0.92831247E+04                                 8.600315                            6.685442       0.170582       2.040230                    0.999761      28.379247      80.688190       0.638259       0.416249      -1.064728       0.027197      -0.018485       0.012357       0.035130       0.003121       0.009324       0.002072       0.000532       0.002845      -0.009068      -0.001794       0.010863              9.634059      12.877452      -0.365539      -0.228653       5.426012       2.244319      10.598712          -0.001253
          311              C      10.028348      16.594145      10.316591      -0.077798      31.174403 0.42748221E+03  0.10055852E+05                                 8.758013                            6.998523      -0.002139       1.985585                    0.999219      29.049650      84.853933       0.606009       0.429661      -1.050861      -0.024936      -0.024143      -0.010649       0.036305      -0.005084      -0.007922      -0.019734      -0.065054      -0.038099      -0.032571      -0.013064       0.045634              9.701542      13.029988       0.886033       1.686270       5.633048       2.219729      10.441590           0.005031
          312              C       1.087111       3.629603      10.179980       0.043024      37.986994 0.44338478E+03  0.10437298E+05                                 9.918027                            7.078562      -0.200101       1.942769                    0.998940      27.118487      77.089832       0.613986       0.423780      -1.063411      -0.010347      -0.020969       0.028164       0.036606       0.015959       0.004397      -0.024486       0.014391      -0.020948      -0.034439       0.008710       0.025729             12.569723       9.033017       1.232358      -4.751676      15.834681      -4.879256      12.841470          -0.001028
          313              C       1.992693       3.373942       9.118570       0.018130      29.466176 0.36976083E+03  0.84081306E+04                                 8.445737                            6.502475       0.081393       2.028581                    0.999276      27.684816      80.124657       0.628145       0.428813      -1.048897       0.016924       0.038983      -0.036156       0.055797       0.005482       0.061608       0.013397       0.017385      -0.027465      -0.061383      -0.005608       0.066991              9.904063       7.773578       0.607504      -4.804116       9.726042      -2.532542      12.212568           0.002400
          314              C       1.987650       5.586795       8.532634       0.074542      26.587367 0.34600744E+03  0.77331932E+04                                 7.860588                            6.273006      -0.018932       2.000155                    0.999546      26.894835      76.996886       0.642592       0.426479      -1.051046       0.011551      -0.053322       0.000329       0.054560       0.012056       0.038434      -0.018998       0.000036      -0.010018      -0.049025       0.010756       0.038269              8.662951       7.187991      -0.607344      -3.852115       9.282211      -0.099169       9.518650           0.002086
          315              C       1.063266       5.911998       9.499055      -0.115423      31.114234 0.41801320E+03  0.97705445E+04                                 8.680981                            6.869672       0.077540       2.010040                    0.999202      29.056582      84.387627       0.618962       0.423363      -1.055574      -0.015376      -0.019440       0.016224       0.029624      -0.002024       0.010469      -0.003956      -0.007285       0.006099      -0.012339       0.000554       0.011785              9.730611       7.697666      -0.783412      -3.896841      11.571906      -0.483648       9.922262          -0.001052
          316              C       0.609973       4.918905      10.345675      -0.082074      31.940380 0.44623792E+03  0.10638655E+05                                 9.007520                            7.232998      -0.154693       1.937422                    0.998074      29.498692      87.503185       0.584365       0.439644      -1.042064       0.005701       0.025261      -0.017448       0.031226       0.006765       0.021295       0.014604       0.041904       0.019931      -0.030151      -0.007348       0.037498             10.126722       7.153858      -0.270642      -3.036941      14.144309      -1.644963       9.082000           0.002722
          317              C      -0.757348      11.154188      11.743544       0.196261      41.025352 0.39010998E+03  0.89790184E+04                                10.706000                            6.800517      -0.074931       1.987053                    0.999720      26.585367      77.088849       0.598599       0.444558      -1.040809       0.030486      -0.053723       0.019996       0.064927       0.002900       0.000873      -0.002399      -0.002321      -0.001782      -0.004141       0.000154       0.003987             15.030369      23.537668      -9.093818      -2.383188      14.864528      -1.140741       6.688909           0.009110
          318              C       0.287168      11.806206      10.985776      -0.169154      35.002145 0.43988533E+03  0.10356161E+05                                 9.193713                            6.918951       0.223407       2.033587                    0.999748      29.795132      85.287043       0.637492       0.408105      -1.071225       0.015217      -0.001417       0.000886       0.015309       0.024668      -0.003758      -0.011062      -0.012498       0.025028      -0.030025       0.002360       0.027665             10.706565      12.984666      -3.877346      -1.138147      12.909359      -2.589200       6.225671           0.007981
          319              C       1.358828      10.982789      11.007655      -0.171567      35.622390 0.44314380E+03  0.10467560E+05                                 9.332646                            6.965230       0.184599       2.020554                    0.999755      30.017542      86.481769       0.631608       0.410542      -1.068057      -0.004565       0.016807       0.005551       0.018279       0.026559      -0.008161      -0.010598      -0.006424       0.023507      -0.030695       0.000048       0.030647             10.900984      15.030641      -3.586556      -2.021206      11.421203      -1.935932       6.251108           0.006868
          320              C       0.997418       9.811838      11.758486       0.194762      41.835304 0.39567660E+03  0.91371939E+04                                10.842308                            6.843972      -0.110592       1.973593                    0.999700      26.708757      77.511523       0.597484       0.443923      -1.041440      -0.057485       0.013317       0.019390       0.062112       0.000628      -0.003080      -0.001695       0.001299      -0.006994      -0.004286       0.000281       0.004005             15.352228      20.250155     -10.341988      -0.106440      18.927262      -3.038665       6.879268           0.009825
          321              C       1.854194       8.736029      12.027974      -0.083833      50.266192 0.49065738E+03  0.11847450E+05                                11.769554                            7.419749      -0.004389       1.992448                    0.999202      28.688677      82.621282       0.602876       0.420757      -1.065218       0.037407       0.001457      -0.013399       0.039761       0.014911      -0.009436       0.028771       0.072987       0.040156      -0.058672       0.024498       0.034175             16.035034      21.167490      -5.000235      -2.518288      17.899772      -4.418702       9.037841          -0.003923
          322              C       1.509725       7.626273      12.792413       0.188342      35.615958 0.40006952E+03  0.92861616E+04                                 9.759380                            6.921837      -0.169198       1.956472                    0.999596      26.974332      79.093420       0.587580       0.449095      -1.035969      -0.056604      -0.016086       0.023795       0.063474      -0.004835       0.000074      -0.002198       0.006618      -0.031022      -0.010757      -0.000328       0.011085             11.837279      11.463638       0.716146      -2.673642      15.311711      -5.391257       8.736488           0.008962
          323              C       2.368846       6.469469      13.007737      -0.182389      34.037642 0.50287718E+03  0.12321589E+05                                 9.227799                            7.554549      -0.034576       1.946714                    0.998960      31.356028      93.524666       0.587374       0.425585      -1.053204      -0.007702      -0.009933       0.002171       0.012756      -0.011656       0.004072       0.017462       0.016287       0.017199      -0.026575       0.008968       0.017607             10.492137      13.749739      -0.505112      -2.233409      10.783755      -2.213051       6.942916           0.006161
          324              C       1.678108       5.587469      13.756967      -0.182336      33.492446 0.49637100E+03  0.12112283E+05                                 9.102158                            7.490294       0.013015       1.964792                    0.998945      31.086292      92.271709       0.592194       0.423860      -1.055175       0.007970       0.005960      -0.001922       0.010136      -0.013700       0.019502       0.008240      -0.003475       0.036313      -0.029773       0.005723       0.024050             10.272054      11.703061      -0.749389      -1.798238      12.274696      -2.572736       6.838404           0.005680
          325              C       0.370463       6.165204      14.005110       0.188313      35.966580 0.40410728E+03  0.93963670E+04                                 9.813465                            6.939514      -0.153237       1.959300                    0.999635      26.995135      79.028864       0.589454       0.446882      -1.038033       0.000896       0.054374      -0.028301       0.061305      -0.008487      -0.004791      -0.004913       0.005617      -0.020450      -0.013014       0.000605       0.012409             12.007519      15.366094       1.960275      -4.719872      12.033928      -3.909095       8.622535           0.009377
          326              C      -0.650493       5.528035      14.728992      -0.079071      49.744331 0.48597442E+03  0.11708097E+05                                11.699570                            7.389850      -0.036927       1.984456                    0.999092      28.548801      82.168077       0.603315       0.421395      -1.064649       0.009833      -0.043020       0.016171       0.046999      -0.003777       0.030118      -0.000945      -0.084014       0.059975      -0.063050       0.029269       0.033782             15.880465      20.424094      -4.673459      -3.231418      18.548069      -3.697799       8.669232          -0.004112
          327              C       3.233421       8.796071      11.438569       0.058216      37.392472 0.44109109E+03  0.10371079E+05                                 9.843627                            7.082802      -0.221195       1.938242                    0.998828      26.976564      76.670896       0.610798       0.426494      -1.061589      -0.036529      -0.002072       0.002712       0.036688      -0.010107      -0.018036      -0.009393      -0.004668      -0.077922      -0.036431       0.012587       0.023844             12.633389      21.461809      -0.286992      -2.046808       5.534835       0.301459      10.903521           0.002226
          328              C       4.352436       8.884999      12.269179       0.015003      29.750579 0.37849091E+03  0.86447270E+04                                 8.483721                            6.579513       0.057861       2.019971                    0.999137      27.673475      79.897572       0.625240       0.428907      -1.050329       0.056214       0.003701      -0.021253       0.060211      -0.001215      -0.026274       0.004826      -0.118438      -0.019971      -0.067283       0.004317       0.062967             10.178110      17.026434       0.602830       0.701244       4.514339       0.297782       8.993558           0.002391
          329              C       5.787763       8.792554      10.502565       0.087662      25.193222 0.32491541E+03  0.71276831E+04                                 7.538439                            6.059516       0.235154       2.094431                    0.999790      25.920760      72.822759       0.658857       0.423777      -1.055792      -0.022728      -0.003767       0.039410       0.045650       0.003848      -0.035324       0.001587      -0.053882      -0.085107      -0.056875       0.015458       0.041417              8.327847      11.810171       0.457213       0.642001       3.981176       0.454040       9.192194           0.001963
          330              C       4.753240       8.722812       9.598579      -0.100968      30.503710 0.39730386E+03  0.91205212E+04                                 8.440318                            6.619684       0.184044       2.044504                    0.999783      28.184298      79.719272       0.645099       0.413602      -1.067422      -0.018747      -0.019524       0.009551       0.028703      -0.002117      -0.002340       0.000817       0.000014       0.031860      -0.007495      -0.003538       0.011033              9.495049      12.916892       0.506766      -0.422186       4.566044       0.667936      11.002212           0.002375
          331              C       3.453621       8.712846      10.068983      -0.096392      30.567374 0.41879500E+03  0.97644836E+04                                 8.536067                            6.860431       0.146343       2.033041                    0.999260      28.688403      82.415041       0.623341       0.421437      -1.059907       0.021935      -0.008646      -0.010009       0.025614      -0.005435       0.018651      -0.001118      -0.044948      -0.011598      -0.032908       0.007356       0.025551              9.522408      13.262900       0.130940      -2.026575       4.850220       0.868671      10.454104           0.000587
          332              C      -0.347093       4.170841      15.289848       0.059818      37.237886 0.43595251E+03  0.10218144E+05                                 9.797246                            7.023960      -0.225446       1.938842                    0.998861      26.815702      76.042405       0.615768       0.424381      -1.063130      -0.003147       0.039926      -0.005877       0.040479      -0.007474      -0.011996      -0.017424       0.006361      -0.072683      -0.035545       0.015299       0.020246             12.536652       6.642361      -2.719654       2.157127      20.194299      -2.008322      10.773298           0.002319
          333              C      -0.498224       3.035572      14.489655       0.009955      29.723836 0.38144607E+03  0.87262711E+04                                 8.480612                            6.611012       0.095228       2.031866                    0.998901      27.705989      79.968831       0.623127       0.429669      -1.050213       0.006946      -0.059190       0.020569       0.063046       0.003717      -0.007484      -0.027040       0.112587      -0.005500      -0.066659       0.008032       0.058627             10.083269       4.907782      -0.958425       1.170480      16.719186       1.149336       8.622840           0.001393
          334              C       0.149124       1.634878      16.173021       0.076121      25.415397 0.32714917E+03  0.71769234E+04                                 7.537015                            6.041042       0.298585       2.109426                    0.999827      25.999653      72.645949       0.667428       0.418321      -1.060999      -0.014853       0.020127      -0.038045       0.045532       0.000586      -0.014316      -0.038826       0.044263      -0.064939      -0.056863       0.017077       0.039786              8.370779       4.340442      -0.346755       1.369835      11.924444       1.062395       8.847450           0.001449
          335              C       0.303288       2.693206      17.047123      -0.105475      31.801534 0.41242965E+03  0.95958394E+04                                 8.787548                            6.806612       0.044453       1.999821                    0.999315      28.784516      83.070276       0.624927       0.421253      -1.058198      -0.004705       0.025111      -0.013853       0.029062      -0.000458      -0.004276      -0.011607      -0.003800       0.001301      -0.011807      -0.001336       0.013143              9.987963       5.129961      -0.408278       2.169413      13.331252       0.249458      11.502676           0.002119
          336              C       0.056867       3.974128      16.589794      -0.084201      31.183868 0.41918141E+03  0.98150711E+04                                 8.780452                            6.935246       0.058954       2.011533                    0.998354      28.806469      84.024716       0.607941       0.430282      -1.050193       0.008459      -0.021699       0.010287       0.025460       0.007482      -0.019847       0.011481       0.056141      -0.056204      -0.035519      -0.008446       0.043965              9.927092       5.617775      -0.922933       2.662357      13.147758      -1.526491      11.015743           0.000109
          337              C       6.527715      10.495990      24.423093       0.179543      39.070219 0.39211553E+03  0.90154394E+04                                10.261206                            6.755775      -0.018503       2.001166                    0.999750      26.576997      76.431069       0.610331       0.436483      -1.048062      -0.021858      -0.049728       0.032692       0.063398       0.001099       0.003618      -0.011667      -0.007363      -0.008247      -0.012423      -0.001131       0.013554             13.639686      18.316023       8.338914       0.266148      14.534758      -2.991803       8.068278           0.009695
          338              C       5.396493      10.783425      23.588480      -0.164958      33.611687 0.43086394E+03  0.10096203E+05                                 8.955347                            6.865077       0.224382       2.037643                    0.999764      29.574322      84.588758       0.637245       0.410187      -1.069350      -0.012815      -0.006118      -0.004312       0.014841      -0.019598       0.010965      -0.000900       0.000806       0.045281      -0.028336       0.005567       0.022768             10.104731      10.989675       3.224701       0.986443      11.043762      -3.609549       8.280754           0.010796
          339              C       4.431748       9.898792      23.887318      -0.158321      33.402439 0.42786000E+03  0.10012759E+05                                 8.936605                            6.857688       0.204888       2.034279                    0.999759      29.477389      84.379503       0.634993       0.412178      -1.067580       0.002223       0.009606      -0.014210       0.017296      -0.017597       0.014755       0.000932       0.007284       0.036535      -0.026859       0.002861       0.023998             10.092920      12.872458       3.407269       1.769324       9.709532      -2.470341       7.696769           0.008527
          340              C       9.849514       8.148569       1.743134       0.193191      38.340654 0.38864180E+03  0.89163065E+04                                10.174164                            6.749116       0.037745       2.023353                    0.999642      26.355190      75.727813       0.607428       0.439517      -1.046180      -0.054998      -0.024214      -0.009963       0.060913       0.008732       0.006656       0.002321       0.004641       0.008700      -0.010917      -0.001488       0.012405             13.485727      15.586933       7.789943      -1.148689      15.854857      -5.149501       9.015392           0.011872
          341              C      10.599422       9.162911       1.091293      -0.073277      48.440774 0.47621973E+03  0.11380601E+05                                11.417153                            7.261305       0.057063       2.013800                    0.999188      28.138435      79.866911       0.617298       0.415196      -1.071838       0.041334       0.006025       0.018974       0.045878      -0.011823      -0.000830       0.047992       0.039687      -0.027924      -0.061094       0.020392       0.040702             15.215260      19.120083       5.073848       2.785756      14.437226      -5.276407      12.088472          -0.005448
          342              C      10.157282       9.876022      -0.019478       0.194990      34.927999 0.37725966E+03  0.85773562E+04                                 9.462330                            6.598290       0.053720       2.027651                    0.999551      26.083455      74.220285       0.622500       0.432767      -1.051918      -0.052245      -0.003311      -0.039136       0.065362       0.002053       0.000404       0.003899       0.002794      -0.006837      -0.005413       0.000848       0.004565             11.676273      11.821185      -0.133532       4.025127      11.044022      -5.834108      12.163611           0.011301
          343              C      10.918586      10.860965      25.990926      -0.164458      34.390376 0.44546653E+03  0.10542710E+05                                 9.189651                            7.020283       0.300382       2.067276                    0.999770      29.648248      85.673157       0.623797       0.414883      -1.064593       0.000508       0.001284      -0.019884       0.019932       0.005221      -0.021288       0.020817      -0.018080      -0.021848      -0.035261       0.007494       0.027767             10.722484      13.996581       1.806350       2.885011       9.458109      -3.078832       8.712762           0.009537
          344              C      10.156767      11.410526      25.048252      -0.153533      33.777750 0.45427536E+03  0.10856320E+05                                 9.202506                            7.194451      -0.033288       1.962913                    0.999011      30.162316      88.978253       0.599840       0.427275      -1.051690       0.015140      -0.007664       0.001631       0.017047       0.005902      -0.017041       0.026960      -0.026044      -0.023751      -0.036482       0.001795       0.034686             10.490222      11.439592       1.442395       1.942059      10.165447      -4.088779       9.865627           0.009891
          345              C       8.882751      10.767086      25.088008       0.182439      35.366266 0.39756771E+03  0.91760069E+04                                 9.607698                            6.821518      -0.035825       1.996576                    0.999768      26.642268      76.864724       0.604618       0.438917      -1.046196       0.013490      -0.047171       0.040679       0.063733       0.002630      -0.000600      -0.012422      -0.002522      -0.005681      -0.012561      -0.000612       0.013174             11.715304      14.875553       0.216180       4.838752       9.679234      -3.763841      10.591124           0.010451
          346              C       7.755365      11.145154      24.330239      -0.081993      48.784454 0.49028834E+03  0.11819320E+05                                11.489210                            7.382696       0.001563       1.990820                    0.999278      28.650529      82.058425       0.609474       0.416879      -1.069222       0.004835       0.035860      -0.029727       0.046830      -0.013912      -0.026898      -0.002219      -0.053194       0.064734      -0.050671       0.018060       0.032611             15.224562      17.196342       5.292495       1.340783      16.703793      -6.098729      11.773550          -0.005102
          347              C       7.900119      12.338430      23.451335       0.047498      38.015223 0.44112884E+03  0.10385992E+05                                 9.972165                            7.091439      -0.206413       1.942921                    0.998967      27.145678      77.539798       0.608540       0.427498      -1.059555      -0.004861      -0.026570       0.027158       0.038303       0.014569       0.011398      -0.021470      -0.005832      -0.035122      -0.033694       0.008911       0.024783             12.711757       8.653803       0.517542      -4.080030      16.284776      -5.694351      13.196693          -0.000910
          348              C       8.795960      12.349827      22.382721       0.020723      30.047186 0.37614738E+03  0.86229309E+04                                 8.647180                            6.621510      -0.091929       1.971653                    0.998581      28.156362      82.847508       0.611254       0.437106      -1.039906       0.009943       0.044779      -0.033492       0.056796       0.000740       0.053629       0.022897       0.006945      -0.044704      -0.061948       0.004492       0.057456             10.172202       7.691403       0.301844      -4.425392      10.116735      -3.376533      12.708467           0.002664
          349              C       8.314221      14.542964      21.890972       0.072050      25.642191 0.33171229E+03  0.73154374E+04                                 7.610881                            6.099561       0.240019       2.089715                    0.999789      26.260839      74.003280       0.660329       0.420598      -1.057653       0.014734      -0.045855      -0.004865       0.048409       0.007752       0.045198      -0.002618      -0.014244      -0.023924      -0.051653       0.011432       0.040220              8.338431       6.884496      -0.898229      -3.272502       8.854186      -0.783593       9.276611           0.001837
          350              C       7.396350      14.614011      22.906222      -0.112111      30.998058 0.41927607E+03  0.98149669E+04                                 8.703998                            6.916836       0.036818       1.998417                    0.999265      29.028655      84.581845       0.611464       0.427904      -1.051957      -0.003243      -0.019244       0.012477       0.023162       0.001061       0.012536      -0.002027      -0.011937       0.012720      -0.016089       0.003880       0.012209              9.728202       7.838414      -1.601145      -3.410805      11.439266      -1.089170       9.906926          -0.001343
          351              C       7.187146      13.511471      23.707749      -0.082883      30.971407 0.44005115E+03  0.10453632E+05                                 8.801693                            7.161117      -0.135416       1.944479                    0.997755      29.428330      87.111734       0.590001       0.437008      -1.043729       0.005435       0.026896      -0.013099       0.030406       0.013346       0.019020       0.018769       0.033973       0.025135      -0.030707      -0.007584       0.038292              9.809612       6.776168      -1.189620      -2.320476      13.795823      -2.005883       8.856845           0.002634
          352              C      11.944126       9.474957       1.619597       0.051413      37.617488 0.43206837E+03  0.10112578E+05                                 9.878147                            7.000297      -0.175442       1.953917                    0.998978      26.879145      76.367411       0.615297       0.425316      -1.061693      -0.041682      -0.007676      -0.005083       0.042686       0.010428       0.014210      -0.015052       0.010953      -0.023214      -0.028274       0.010594       0.017680             12.590827      20.567043       2.172108       2.475096       7.424929       2.538212       9.780508           0.000317
          353              C      13.083323       9.084233       0.924264       0.009988      29.886643 0.37879783E+03  0.86797992E+04                                 8.576344                            6.624186       0.017529       2.006656                    0.998853      28.012106      81.813549       0.615340       0.434399      -1.043820       0.058162       0.001808       0.025109       0.063377       0.008509       0.020493      -0.033612      -0.091765       0.028413      -0.060549      -0.002051       0.062600             10.075647      16.863852      -0.601467      -0.359181       6.084299       1.753163       7.278789           0.002831
          354              C      14.475074      10.037986       2.466483       0.074208      25.683786 0.33338340E+03  0.73731961E+04                                 7.651401                            6.134786       0.225679       2.086052                    0.999807      26.377887      74.824618       0.654196       0.423337      -1.054268      -0.018737      -0.020130      -0.036347       0.045578       0.014981       0.026871      -0.021668      -0.047420      -0.019283      -0.049582       0.011931       0.037651              8.384423      11.276297      -0.981047      -0.805946       5.905065       2.287565       7.971907           0.002789
          355              C      13.415432      10.455558       3.233590      -0.109574      31.668555 0.42319129E+03  0.99108307E+04                                 8.807197                            6.933798       0.106998       2.023133                    0.999137      28.819492      83.470959       0.613897       0.426027      -1.055115      -0.023667      -0.005158      -0.008980       0.025833       0.002860       0.003995      -0.007607       0.002975      -0.016673      -0.011960       0.005660       0.006300              9.862774      12.312026      -0.248723      -0.119194       6.825299       3.235059      10.450998           0.000458
          356              C      12.121080      10.162752       2.808546      -0.090659      30.872685 0.43246516E+03  0.10196969E+05                                 8.694379                            7.031208       0.081589       2.015722                    0.998654      28.981893      84.603103       0.605963       0.428687      -1.052037       0.023925       0.002784       0.012334       0.027061      -0.005809      -0.004086      -0.026915      -0.052891      -0.028657      -0.028647      -0.016126       0.044773              9.640588      12.256087       1.345280       1.567155       6.894642       3.099871       9.771036           0.002327
          357              C      15.307785       0.251468       2.186589       0.178599      38.911536 0.39247803E+03  0.90264409E+04                                10.237175                            6.761457      -0.004465       2.005763                    0.999733      26.592663      76.503545       0.609689       0.436814      -1.047796       0.037565       0.034573      -0.034378       0.061549       0.001033      -0.013326      -0.002341       0.004291      -0.020721      -0.015496       0.001082       0.014413             13.598052      10.317371       5.687976      -2.963692      22.554627      -0.720682       7.922159           0.008738
          358              C      14.665435       1.230009       3.004659      -0.164863      33.896894 0.43250059E+03  0.10157280E+05                                 9.030787                            6.886173       0.193017       2.027600                    0.999752      29.750481      85.548283       0.634329       0.411150      -1.067343      -0.007424       0.017392      -0.004480       0.019434      -0.016286      -0.005899       0.009006       0.020012       0.038715      -0.026241       0.003648       0.022593             10.238684       9.833971       2.726686      -3.898246      12.746619      -0.269731       8.135460           0.009388
          359              C      15.218735       2.423751       2.722897      -0.168814      33.950676 0.43379958E+03  0.10176895E+05                                 9.005884                            6.884974       0.214439       2.032023                    0.999750      29.655515      84.724591       0.637138       0.409776      -1.070182      -0.020021      -0.003685       0.003675       0.020687      -0.017215      -0.005224       0.013881       0.018384       0.030893      -0.027149       0.002281       0.024868             10.197732       8.752593       2.012804      -2.997814      14.467686       0.821988       7.372917           0.007998
          360              C      16.208503       2.208054       1.711383       0.186197      39.157160 0.38795831E+03  0.88900725E+04                                10.274863                            6.714263      -0.011397       2.004499                    0.999626      26.411369      75.659562       0.613399       0.435756      -1.049213      -0.011166      -0.058828      -0.015477       0.061847       0.004683      -0.004744       0.009194      -0.012525       0.007698      -0.013259       0.000204       0.013054             13.804367      12.726275       7.303585      -4.534389      20.162676      -2.399056       8.524150           0.010406
          361              C      -0.440924       3.210444       1.144924      -0.071500      48.165470 0.46644517E+03  0.11094030E+05                                11.369268                            7.185318       0.052718       2.012510                    0.999348      28.066443      79.582273       0.620433       0.415071      -1.071468      -0.003989       0.041859       0.015801       0.044920      -0.020273       0.040707       0.010840      -0.028403       0.001538      -0.055670       0.019888       0.035782             15.240921      12.755960       3.840873      -5.634335      21.582075       1.123580      11.384728          -0.007179
          362              C       0.440825       2.995297       0.084582       0.196158      34.883134 0.37598834E+03  0.85387680E+04                                 9.443943                            6.584320       0.009421       2.015003                    0.999499      26.012605      73.906820       0.623744       0.432393      -1.052450       0.013991      -0.048141      -0.036610       0.062078       0.001030       0.005821      -0.001875       0.001570      -0.001154      -0.006326       0.000133       0.006193             11.643684      11.752007       0.135448      -6.679631      11.660348       1.905507      11.518697           0.010682
          363              C      13.535956      13.203261       0.488547      -0.173075      36.051068 0.47545437E+03  0.11446312E+05                                 9.516760                            7.278312       0.158537       2.015321                    0.999681      30.326171      88.614274       0.608927       0.417815      -1.061874       0.000355       0.001539       0.012806       0.012903       0.004391       0.028584      -0.003146       0.007734       0.002877      -0.027647      -0.003164       0.030812             11.162295       9.495146       1.043464      -3.756497      15.391961       1.780915       8.599777           0.008008
          364              C      12.765703      13.777948       1.433090      -0.164751      34.182139 0.46436681E+03  0.11123312E+05                                 9.184327                            7.214829       0.136716       2.010550                    0.999630      30.183156      88.225482       0.608290       0.420361      -1.059339       0.010580      -0.008680      -0.002464       0.013905       0.009709       0.021068      -0.015543       0.033744      -0.001881      -0.033924       0.002766       0.031159             10.512175       9.451714       1.255035      -4.125183      12.903665       0.948219       9.181147           0.009222
          365              C      13.082022      15.166642       1.467776       0.187718      35.330824 0.38837839E+03  0.89071599E+04                                 9.581730                            6.730243      -0.017834       2.003809                    0.999649      26.408154      75.822478       0.610639       0.437359      -1.047655       0.050334      -0.000229      -0.039132       0.063756       0.003287      -0.007400      -0.005819       0.002138       0.003929      -0.007402      -0.004094       0.011497             11.723694      10.028488      -1.087545      -5.085056      14.511121       3.691484      10.631473           0.008759
          366              C      12.420467      16.115899       2.249825      -0.076175      47.945107 0.48101236E+03  0.11540878E+05                                11.362703                            7.315389       0.016398       1.997853                    0.999304      28.432069      81.249475       0.611890       0.417205      -1.068974      -0.028390      -0.013758       0.032228       0.045099       0.004170       0.007842      -0.027391       0.072413       0.043236      -0.054877       0.021340       0.033537             14.975495      12.909795       3.840285      -6.026502      20.216396      -0.449207      11.800294          -0.005279
          367              C      -0.503667       4.566368       1.719387       0.047181      37.681559 0.42873572E+03  0.10010424E+05                                 9.870323                            6.964391      -0.158710       1.960030                    0.998880      26.830429      76.019390       0.618351       0.424236      -1.062872       0.005530      -0.038455      -0.011100       0.040405       0.012162      -0.011955       0.012346      -0.004672      -0.053070      -0.029152       0.007790       0.021362             12.591174       6.020201      -1.171065       1.028902      21.295742       2.327888      10.457578          -0.000642
          368              C      -0.902012       5.662155       0.961886       0.021319      30.148981 0.37316012E+03  0.85219357E+04                                 8.632523                            6.574602      -0.044891       1.988165                    0.999092      27.877379      81.386719       0.617430       0.434385      -1.043423      -0.008025       0.052517       0.026142       0.059211       0.016958      -0.022120       0.022777       0.104666      -0.009323      -0.064870       0.002677       0.062193             10.312812       5.711744      -2.404234       1.056675      17.228643      -0.276848       7.998050           0.005189
          369              C      -0.442817       7.128710       2.654591       0.076079      25.992950 0.33102490E+03  0.72967010E+04                                 7.688710                            6.099754       0.207637       2.078638                    0.999775      26.237804      73.927132       0.659242       0.421498      -1.057058      -0.003851      -0.021499      -0.046558       0.051426       0.010013      -0.012869       0.030342       0.054289      -0.039125      -0.050467       0.013373       0.037095              8.454021       5.161981      -1.785295       1.656241      11.521687      -0.622519       8.678394           0.004389
          370              C      -0.051828       6.121491       3.485468      -0.110288      31.176840 0.40266044E+03  0.92831448E+04                                 8.600330                            6.685451       0.170580       2.040229                    0.999761      28.379271      80.688324       0.638258       0.416250      -1.064727       0.022395      -0.024080      -0.012357       0.035129       0.002898       0.000634       0.009531      -0.002379       0.002846      -0.009068      -0.001795       0.010863              9.634077       5.706905      -1.465510       2.253047      12.596594       0.114281      10.598731          -0.001230
          371              C      -0.091894       4.803076       3.024404      -0.077798      31.174460 0.42748318E+03  0.10055881E+05                                 8.758023                            6.998530      -0.002137       1.985585                    0.999219      29.049694      84.854097       0.606009       0.429661      -1.050861       0.020082       0.028308       0.010649       0.036305       0.004899      -0.018304      -0.010823       0.065110      -0.038098      -0.032571      -0.013063       0.045633              9.701554       5.537527      -0.263312       1.938382      13.125535       2.003346      10.441600           0.005048
          372              C      11.367021      15.606702       3.161015       0.043024      37.986998 0.44338515E+03  0.10437309E+05                                 9.918025                            7.078564      -0.200098       1.942769                    0.998940      27.118495      77.089852       0.613986       0.423780      -1.063411       0.019157       0.013407      -0.028164       0.036606       0.013068      -0.024870       0.000634      -0.023297      -0.020949      -0.034439       0.008710       0.025729             12.569717      15.308909       2.195075      -4.102352       9.558781      -5.436554      12.841460          -0.001016
          373              C      11.757037      14.750356       4.222425       0.018130      29.466152 0.36976061E+03  0.84081243E+04                                 8.445733                            6.502474       0.081394       2.028582                    0.999276      27.684807      80.124627       0.628145       0.428813      -1.048897      -0.035966      -0.022640       0.036157       0.055798       0.002624       0.003900       0.062928      -0.019873      -0.027464      -0.061383      -0.005609       0.066991              9.904055       9.499054       0.872188      -1.774823       8.000555      -5.132562      12.212556           0.002414
          374              C       9.569004      14.419813       4.808361       0.074543      26.587353 0.34600710E+03  0.77331838E+04                                 7.860588                            6.273004      -0.018932       2.000155                    0.999546      26.894822      76.996845       0.642592       0.426479      -1.051046       0.054457      -0.003332      -0.000328       0.054560       0.011496      -0.024606       0.035109      -0.007262      -0.010019      -0.049025       0.010756       0.038269              8.662951       9.416110      -0.265551       0.486065       7.054090      -3.822616       9.518652           0.002098
          375              C       9.107400      15.284199       3.841940      -0.115423      31.114246 0.41801331E+03  0.97705492E+04                                 8.680987                            6.869674       0.077539       2.010039                    0.999202      29.056594      84.387715       0.618962       0.423364      -1.055574       0.016884       0.018147      -0.016224       0.029624      -0.000838      -0.005498       0.009748       0.008163       0.006100      -0.012339       0.000554       0.011785              9.730619      11.717670      -0.166745       0.112812       7.551917      -3.925124       9.922269          -0.001030
          376              C      10.020279      15.882831       2.995320      -0.082074      31.940416 0.44623861E+03  0.10638677E+05                                 9.007531                            7.233007      -0.154694       1.937422                    0.998074      29.498712      87.503297       0.584364       0.439645      -1.042063      -0.024104      -0.009465       0.017449       0.031226       0.000173       0.011207       0.023263      -0.044032       0.019932      -0.030150      -0.007348       0.037498             10.126735      14.064737       0.789490      -1.165465       7.233460      -3.251253       9.082009           0.002741
          377              C       3.649768      16.288908       1.597451       0.196261      41.025319 0.39010991E+03  0.89790155E+04                                10.705992                            6.800515      -0.074929       1.987054                    0.999720      26.585356      77.088790       0.598600       0.444557      -1.040810       0.057725      -0.021988      -0.019997       0.064927       0.003115      -0.002503       0.000499       0.000475      -0.001782      -0.004142       0.000154       0.003988             15.030353      17.789760      -9.975530      -0.766200      20.612395      -2.528595       6.688905           0.009130
          378              C       3.163665      15.157606       2.355219      -0.169154      35.002083 0.43988466E+03  0.10356140E+05                                 9.193697                            6.918942       0.223411       2.033589                    0.999748      29.795111      85.286922       0.637493       0.408105      -1.071226       0.003708      -0.014827      -0.000886       0.015309       0.025407      -0.010364      -0.005392      -0.002866       0.025027      -0.030026       0.002360       0.027666             10.706544      14.073285      -3.710329      -2.386686      11.820684      -1.517578       6.225662           0.008026
          379              C       4.140054      14.223189       2.333340      -0.171566      35.622268 0.44314221E+03  0.10467511E+05                                 9.332619                            6.965214       0.184602       2.020555                    0.999755      30.017485      86.481506       0.631610       0.410541      -1.068057      -0.017305       0.001964      -0.005552       0.018280       0.026301      -0.009238      -0.009673      -0.009794       0.023505      -0.030695       0.000049       0.030646             10.900949      12.579201      -3.962580      -1.607075      13.872555      -2.291370       6.251092           0.006916
          380              C       5.242666      14.757968       1.582509       0.194762      41.835231 0.39567630E+03  0.91371840E+04                                10.842292                            6.843968      -0.110589       1.973595                    0.999700      26.708736      77.511414       0.597485       0.443922      -1.041440      -0.021880       0.054801      -0.019390       0.062112       0.000404      -0.001208      -0.003301      -0.001615      -0.006993      -0.004286       0.000281       0.004005             15.352199      22.057600     -10.064690      -2.987384      17.119739      -0.565955       6.879259           0.009848
          381              C       6.435947      14.074218       1.313021      -0.083833      50.266132 0.49065731E+03  0.11847447E+05                                11.769543                            7.419747      -0.004386       1.992449                    0.999202      28.688660      82.621197       0.602877       0.420757      -1.065218       0.004232      -0.037196       0.013398       0.039761       0.003286       0.029869      -0.004964      -0.078569       0.040156      -0.058672       0.024498       0.034174             16.035013      19.473661      -5.260047      -3.985764      19.593547      -3.159166       9.037833          -0.003902
          382              C       7.480641      14.582973       0.548582       0.188343      35.615924 0.40006936E+03  0.92861570E+04                                 9.759374                            6.921836      -0.169197       1.956472                    0.999596      26.974325      79.093397       0.587580       0.449095      -1.035969       0.007317       0.058389      -0.023795       0.063474      -0.005604      -0.002183      -0.000260      -0.003414      -0.031023      -0.010758      -0.000327       0.011085             11.837269      15.008560       1.259932      -4.923517      11.766768      -3.460184       8.736481           0.008978
          383              C       8.754335      13.909187       0.333258      -0.182389      34.037646 0.50287735E+03  0.12321595E+05                                 9.227800                            7.554550      -0.034578       1.946713                    0.998960      31.356049      93.524756       0.587374       0.425585      -1.053204       0.008650       0.009119      -0.002171       0.012756      -0.013561       0.016642       0.006673      -0.008551       0.017199      -0.026575       0.008968       0.017607             10.492137      11.003345      -0.926410      -1.848817      13.530150      -2.543144       6.942915           0.006185
          384              C       9.506222      14.707986      26.266018      -0.182337      33.492572 0.49637339E+03  0.12112360E+05                                 9.102193                            7.490322       0.013014       1.964791                    0.998945      31.086376      92.272134       0.592191       0.423861      -1.055174      -0.004682      -0.008782       0.001921       0.010136      -0.012548       0.005190       0.020525       0.011526       0.036312      -0.029772       0.005723       0.024049             10.272094      12.486229      -0.629263      -2.270335      11.491626      -2.167551       6.838427           0.005703
          385              C       8.736893      15.912911      26.017875       0.188313      35.966556 0.40410721E+03  0.93963649E+04                                 9.813460                            6.939513      -0.153237       1.959300                    0.999635      26.995133      79.028856       0.589454       0.446882      -1.038033      -0.053610      -0.009130       0.028301       0.061305      -0.008939      -0.004130      -0.005480      -0.000271      -0.020450      -0.013014       0.000605       0.012409             12.007510      11.522948       1.370725      -3.148235      15.877056      -5.258013       8.622527           0.009393
          386              C       9.211891      17.018675      25.293993      -0.079070      49.744271 0.48597416E+03  0.11708087E+05                                11.699559                            7.389847      -0.036925       1.984457                    0.999092      28.548782      82.167989       0.603315       0.421395      -1.064649       0.044013      -0.003196      -0.016171       0.046999       0.008988      -0.005501       0.029627       0.082416       0.059975      -0.063051       0.029269       0.033782             15.880445      19.992028      -4.739724      -3.165072      18.980083      -3.754735       8.669223          -0.004094
          387              C       6.585726      12.701834       1.902426       0.058216      37.392445 0.44109076E+03  0.10371069E+05                                 9.843619                            7.082798      -0.221192       1.938242                    0.998828      26.976556      76.670848       0.610798       0.426494      -1.061589      -0.003492       0.036421      -0.002712       0.036688      -0.008943      -0.006550      -0.019251       0.010513      -0.077922      -0.036431       0.012587       0.023844             12.633374       5.987023      -2.660816       0.608322      21.009582      -1.977431      10.903516           0.002241
          388              C       6.667499      11.582274       1.071816       0.015002      29.750590 0.37849114E+03  0.86447330E+04                                 8.483722                            6.579515       0.057862       2.019971                    0.999137      27.673479      79.897572       0.625240       0.428907      -1.050329       0.004864      -0.056125       0.021253       0.060211       0.016592       0.008754      -0.025239       0.113721      -0.019972      -0.067284       0.004316       0.062967             10.178111       4.621304      -1.300117       0.188011      16.919470       0.738291       8.993558           0.002423
          389              C       6.976509      10.177559       2.838430       0.087662      25.193218 0.32491548E+03  0.71276848E+04                                 7.538439                            6.059518       0.235153       2.094431                    0.999790      25.920752      72.822730       0.658857       0.423777      -1.055792       0.000277       0.023036      -0.039410       0.045650       0.011746       0.006925      -0.034676       0.049099      -0.085106      -0.056875       0.015458       0.041417              8.327846       4.024122      -0.737168       0.351446      11.767226       0.703422       9.192191           0.001995
          390              C       6.888583      11.210696       3.742416      -0.100968      30.503679 0.39730337E+03  0.91205070E+04                                 8.440313                            6.619681       0.184042       2.044504                    0.999783      28.184273      79.719184       0.645099       0.413603      -1.067422       0.016455       0.021490      -0.009550       0.028702      -0.002022       0.001162      -0.002189       0.001255       0.031859      -0.007495      -0.003538       0.011033              9.495043       4.606132      -0.768107       0.724229      12.876798      -0.316035      11.002200           0.002403
          391              C       6.701377      12.496799       3.272012      -0.096392      30.567347 0.41879441E+03  0.97644659E+04                                 8.536060                            6.860425       0.146345       2.033041                    0.999260      28.688386      82.414962       0.623341       0.421437      -1.059907       0.011871      -0.020371       0.010009       0.025614       0.001551      -0.003933       0.018266       0.046141      -0.011597      -0.032908       0.007357       0.025552              9.522400       5.004379      -1.135916       1.165908      13.108724      -1.871430      10.454097           0.000609
          392              C      10.599396      16.924570      24.733137       0.059817      37.237892 0.43595277E+03  0.10218151E+05                                 9.797245                            7.023961      -0.225446       1.938842                    0.998861      26.815708      76.042422       0.615768       0.424381      -1.063130      -0.039941      -0.002943       0.005877       0.040479      -0.008084      -0.015404      -0.014499      -0.001587      -0.072683      -0.035545       0.015299       0.020246             12.536650      20.697935      -0.563525      -2.312180       6.138720       1.827669      10.773294           0.002331
          393              C      14.343310       0.005658      25.533330       0.009955      29.723845 0.38144634E+03  0.87262783E+04                                 8.480613                            6.611014       0.095229       2.031866                    0.998901      27.705990      79.968826       0.623127       0.429669      -1.050213       0.059559       0.002109      -0.020569       0.063046      -0.013328      -0.025593      -0.011497      -0.109639      -0.005500      -0.066659       0.008032       0.058626             10.083270      16.734921       0.855860       0.958570       4.892050       1.331217       8.622838           0.001423
          394              C      13.181278      16.818609      23.849964       0.076121      25.415380 0.32714886E+03  0.71769147E+04                                 7.537010                            6.041038       0.298588       2.109427                    0.999827      25.999649      72.645916       0.667428       0.418320      -1.060999      -0.022146       0.011630       0.038045       0.045532      -0.006075      -0.036206      -0.020037      -0.042579      -0.064938      -0.056863       0.017077       0.039786              8.370772      11.854010       0.805829       0.842409       4.410861       1.515081       8.847444           0.001476
          395              C      12.158562      16.505758      22.975862      -0.105474      31.801530 0.41242962E+03  0.95958381E+04                                 8.787546                            6.806611       0.044453       1.999821                    0.999315      28.784511      83.070243       0.624928       0.421253      -1.058198      -0.025534       0.000844       0.013853       0.029062       0.000133      -0.010824      -0.005986       0.003900       0.001301      -0.011807      -0.001336       0.013143              9.987959      13.265079       0.839653      -0.082363       5.196131       2.182150      11.502667           0.002142
          396              C      10.855086      16.555107      23.433191      -0.084200      31.183862 0.41918145E+03  0.98150719E+04                                 8.780451                            6.935247       0.058953       2.011532                    0.998354      28.806465      84.024703       0.607941       0.430282      -1.050193       0.022731      -0.005071      -0.010287       0.025460      -0.001276       0.014358      -0.017877      -0.058045      -0.056205      -0.035519      -0.008446       0.043965              9.927090      13.251285       0.248052      -1.912521       5.514247       2.400115      11.015737           0.000129
          397              N       6.380169       9.637617      14.759410      -0.353573      49.582462 0.64164898E+03  0.16470624E+05                                11.508901                            8.354684      -0.530858       1.835102                    0.995697      30.886308      89.961323       0.584924       0.407938      -1.079846      -0.044242       0.043665       0.057904       0.084952       0.031413      -0.020037      -0.015731      -0.050219      -0.067190      -0.039820      -0.018211       0.058031             14.616328      14.486903       5.637778      -4.008281      18.974208       0.866555      10.387873          -0.016952
          398              N       8.321445      10.283407      12.734247      -0.358311      47.949296 0.64540770E+03  0.16551890E+05                                11.168731                            8.315239      -0.469552       1.848117                    0.996767      30.900714      89.265520       0.594492       0.401741      -1.086567       0.040661       0.072862      -0.025285       0.087187      -0.020104      -0.041431       0.027786      -0.022383       0.036817      -0.046527      -0.015561       0.062089             13.678915      13.132153       2.680442      -4.708948      16.667362       2.316079      11.237231          -0.022424
          399              N      11.909591      10.953568       8.273551      -0.177719      37.437696 0.52120751E+03  0.12643524E+05                                 9.545279                            7.520093      -0.180109       1.974389                    0.997680      27.789040      77.518830       0.620557       0.406881      -1.085492       0.013579      -0.095133       0.112107       0.147657       0.003674      -0.020415       0.053784       0.083054      -0.129841      -0.088818       0.021257       0.067560             11.135941      12.311817      -0.309717      -1.417430       8.237592      -4.543979      12.858415           0.003738
          400              N       7.071537      15.573556      14.670292      -0.203378      36.594667 0.52187213E+03  0.12654642E+05                                 9.353735                            7.496422      -0.172635       1.975419                    0.997006      27.889941      77.603718       0.625526       0.403808      -1.088328       0.055844      -0.113075       0.080002       0.149348       0.046723      -0.014166       0.060439       0.019061       0.026183      -0.086716       0.020016       0.066700             10.873373       8.033615      -2.208021       2.374323      15.511037       0.353041       9.075467           0.033677
          401              N      -1.610990      16.171598      14.714584      -0.351496      49.701572 0.64204963E+03  0.16475161E+05                                11.519637                            8.350911      -0.513876       1.842106                    0.995447      30.779989      89.488321       0.586023       0.407315      -1.080804       0.045138      -0.046676       0.053510       0.084139       0.032868      -0.015745      -0.020676       0.046785      -0.081563      -0.041440      -0.018895       0.060335             14.693094      18.501666       5.955172       0.742178      15.502414      -3.911942      10.075202          -0.018130
          402              N       1.666573       0.961805      12.801485      -0.347994      46.699318 0.62422539E+03  0.15862254E+05                                10.936068                            8.151224      -0.419911       1.865465                    0.997386      30.528333      87.543737       0.603875       0.399149      -1.089247       0.072713       0.048601      -0.018581       0.089412      -0.021973       0.027631      -0.042044       0.016686       0.031067      -0.045311      -0.017646       0.062957             13.334225      15.904968       2.796360       2.284289      13.266820      -4.631367      10.830889          -0.023472
          403              N       6.967904       0.175735      14.740199      -0.184203      36.492349 0.50727046E+03  0.12211339E+05                                 9.323025                            7.375816      -0.208574       1.966934                    0.997950      27.564783      76.373770       0.632660       0.402172      -1.089636      -0.110509       0.022257       0.078616       0.137434       0.026637       0.058188       0.001016      -0.046055       0.014694      -0.074920       0.016604       0.058316             10.934703      16.866173      -0.806593       0.088497       6.008876       1.382677       9.929060           0.013879
          404              N      12.339259      12.884012      18.366815      -0.174211      37.244070 0.51445847E+03  0.12436004E+05                                 9.493211                            7.458034      -0.203344       1.968446                    0.997574      27.678789      77.010844       0.624951       0.405443      -1.086733       0.093148      -0.028253      -0.106498       0.144279       0.018467       0.051049      -0.025930      -0.074527      -0.114601      -0.087230       0.023725       0.063505             11.129254       8.455278       0.140490      -4.858477      11.843857      -2.026044      13.088626           0.004410
          405              N      15.090853       7.297073      14.472845      -0.336184      52.082849 0.65167333E+03  0.16817454E+05                                11.960059                            8.466835      -0.587538       1.814935                    0.996587      31.090622      91.232830       0.575350       0.412519      -1.075263      -0.043803      -0.060356       0.045132       0.087169      -0.043762      -0.001058      -0.009473       0.024692      -0.107702      -0.041077      -0.022583       0.063661             15.662240      21.322819      -7.345897      -1.949997      17.541848      -2.862546       8.122051          -0.025816
          406              N      14.481701       9.815665      13.267886      -0.328035      46.824602 0.62505116E+03  0.15977837E+05                                11.214116                            8.353739      -0.583672       1.818493                    0.996517      30.872254      90.434692       0.572303       0.418675      -1.070300      -0.065300       0.057930       0.008605       0.087715       0.027995      -0.026249      -0.035500      -0.011300      -0.008450      -0.033938      -0.026701       0.060639             13.627324      16.812840      -2.343472      -2.768946      15.197322      -3.687315       8.871810          -0.023850
          407              N       9.159105       8.354165      14.870940      -0.217754      34.945295 0.51003532E+03  0.12251796E+05                                 8.922608                            7.322239       0.032691       2.032468                    0.999080      27.722699      75.860623       0.646826       0.394202      -1.098928       0.130658       0.010045       0.097370       0.163258      -0.012280      -0.074916      -0.004229      -0.065853      -0.017282      -0.094917       0.035917       0.059000             10.323764      15.513533       0.427826      -0.611951       4.896431       0.412683      10.561327           0.057567
          408              N      15.017575      15.439973      11.764623      -0.218667      34.537960 0.50767148E+03  0.12178474E+05                                 8.846996                            7.300880       0.037440       2.032882                    0.998974      27.749971      75.835225       0.648481       0.393730      -1.099472      -0.019280      -0.137172      -0.098370       0.169895      -0.024657      -0.008786      -0.078478       0.069408      -0.002118      -0.102247       0.036706       0.065541             10.177209       5.376231      -1.082654       1.566731      15.065065      -0.109148      10.090331           0.055839
          409              N       6.215860       9.446181      25.263575      -0.353572      49.582460 0.64164860E+03  0.16470611E+05                                11.508897                            8.354679      -0.530857       1.835102                    0.995697      30.886310      89.961308       0.584925       0.407937      -1.079846      -0.049869       0.037109      -0.057903       0.084952       0.037495      -0.012511      -0.022191       0.029078      -0.067189      -0.039820      -0.018211       0.058031             14.616324      17.181130       6.051075       1.464296      16.279972      -3.830545      10.387871          -0.016939
          410              N       5.887067       7.447120       0.606748      -0.358309      47.949232 0.64540657E+03  0.16551853E+05                                11.168717                            8.315228      -0.469549       1.848119                    0.996767      30.900692      89.265407       0.594493       0.401741      -1.086568      -0.065854      -0.051238       0.025285       0.087187      -0.015825       0.033747      -0.036739       0.033407       0.036816      -0.046528      -0.015561       0.062089             13.678899      15.782613       3.087032       3.003293      14.016869      -4.303315      11.237214          -0.022406
          411              N       5.768712       3.798846       5.067444      -0.177720      37.437776 0.52120880E+03  0.12643567E+05                                 9.545305                            7.520111      -0.180115       1.974386                    0.997680      27.789064      77.519004       0.620555       0.406882      -1.085491       0.096090       0.001003      -0.112104       0.147653      -0.008942       0.056256      -0.012024      -0.081436      -0.129839      -0.088815       0.021256       0.067559             11.135976       8.424128      -0.906093      -4.276545      12.125338      -2.090035      12.858462           0.003742
          412              N       0.453383       7.862760      25.352693      -0.203379      36.594708 0.52187299E+03  0.12654667E+05                                 9.353740                            7.496426      -0.172622       1.975422                    0.997007      27.889958      77.603769       0.625526       0.403808      -1.088328       0.120235      -0.038053      -0.080003       0.149348       0.041719       0.061889      -0.004838      -0.046196       0.026183      -0.086717       0.020017       0.066700             10.873379      16.000984      -0.985825      -0.011049       7.543683       2.400402       9.075470           0.033685
          413              N      -1.454246      16.354220      25.308401      -0.351496      49.701612 0.64205025E+03  0.16475181E+05                                11.519643                            8.350915      -0.513876       1.842106                    0.995447      30.780014      89.488416       0.586023       0.407315      -1.080804       0.052980      -0.037539      -0.053510       0.084139       0.024344      -0.018049      -0.018698      -0.064338      -0.081564      -0.041440      -0.018895       0.060335             14.693100      13.786336       5.231832      -3.979253      20.217754       0.140448      10.075210          -0.018119
          414              N      14.091835      15.438449       0.539510      -0.347994      46.699347 0.62422568E+03  0.15862262E+05                                10.936070                            8.151225      -0.419906       1.865466                    0.997386      30.528350      87.543786       0.603875       0.399149      -1.089247      -0.037014      -0.079242       0.018581       0.089412      -0.023464      -0.045748       0.020937      -0.002746       0.031067      -0.045311      -0.017646       0.062957             13.334229      12.489273       2.272384      -4.924183      16.682516       1.555643      10.830897          -0.023452
          415              N      15.657458      10.299914      25.282786      -0.184202      36.492335 0.50726996E+03  0.12211332E+05                                 9.323055                            7.375836      -0.208585       1.966930                    0.997950      27.564756      76.373887       0.632656       0.402175      -1.089634      -0.038752       0.105849      -0.078610       0.137424       0.032313      -0.007817       0.057665       0.027966       0.014693      -0.074914       0.016602       0.058312             10.934740       6.500284      -2.396735       1.353279      16.374837       0.297120       9.929097           0.013889
          416              N       3.910557       3.063750      21.656170      -0.174210      37.244023 0.51445778E+03  0.12435982E+05                                 9.493203                            7.458028      -0.203343       1.968447                    0.997574      27.678768      77.010762       0.624951       0.405443      -1.086733       0.042050      -0.087787       0.106498       0.144279       0.028788      -0.033370       0.046527       0.060029      -0.114602      -0.087230       0.023725       0.063505             11.129241      11.723834       0.641887      -1.265940       8.575281      -5.109493      13.088607           0.004415
          417              N       9.850113       1.191099      25.550140      -0.336183      52.082756 0.65167227E+03  0.16817420E+05                                11.960045                            8.466829      -0.587541       1.814935                    0.996587      31.090598      91.232736       0.575350       0.412519      -1.075263       0.053016       0.052448      -0.045132       0.087169      -0.045450      -0.009203      -0.002482       0.002679      -0.107701      -0.041077      -0.022584       0.063661             15.662214      19.830648      -7.574760      -2.533777      19.033949      -2.361489       8.122044          -0.025799
          418              N       7.283460       1.429011       0.073109      -0.328034      46.824559 0.62505053E+03  0.15977817E+05                                11.214110                            8.353736      -0.583675       1.818492                    0.996517      30.872231      90.434609       0.572303       0.418676      -1.070300      -0.067161       0.055761      -0.008605       0.087715       0.028402      -0.031109      -0.031329      -0.006002      -0.008449      -0.033938      -0.026701       0.060639             13.627319      15.936911      -2.477860      -3.224827      16.073245      -3.296016       8.871801          -0.023837
          419              N       7.905833       6.893981      25.152045      -0.217752      34.945210 0.51003403E+03  0.12251755E+05                                 8.922588                            7.322226       0.032693       2.032469                    0.999080      27.722661      75.860444       0.646828       0.394202      -1.098928       0.009883      -0.130670      -0.097371       0.163259      -0.001846       0.007179      -0.074691       0.070187      -0.017281      -0.094917       0.035917       0.059000             10.323738       5.012275      -1.183063       0.500698      15.397638      -0.542303      10.561300           0.057589
          420              N       1.805433       0.046539       1.576372      -0.218665      34.537909 0.50767061E+03  0.12178447E+05                                 8.846984                            7.300871       0.037441       2.032883                    0.998974      27.749948      75.835121       0.648482       0.393730      -1.099472       0.132662       0.039856       0.098369       0.169895      -0.033926      -0.076238      -0.020584      -0.051434      -0.002117      -0.102246       0.036706       0.065541             10.177193      15.166806       0.419224      -0.345443       5.274454       1.532064      10.090319           0.055861
          421              N       8.402064       7.585127      11.922580      -0.353573      49.582464 0.64164901E+03  0.16470625E+05                                11.508902                            8.354685      -0.530858       1.835102                    0.995697      30.886308      89.961327       0.584924       0.407938      -1.079845       0.044242      -0.043665      -0.057904       0.084952       0.031413      -0.020037      -0.015731      -0.050219      -0.067190      -0.039820      -0.018211       0.058031             14.616330      14.486906       5.637780      -4.008282      18.974209       0.866553      10.387873          -0.016952
          422              N       6.460788       6.939337      13.947743      -0.358311      47.949284 0.64540749E+03  0.16551884E+05                                11.168729                            8.315238      -0.469552       1.848118                    0.996767      30.900710      89.265505       0.594492       0.401741      -1.086567      -0.040661      -0.072862       0.025285       0.087187      -0.020104      -0.041431       0.027786      -0.022383       0.036817      -0.046527      -0.015561       0.062089             13.678913      13.132148       2.680441      -4.708946      16.667361       2.316079      11.237229          -0.022425
          423              N       2.872642       6.269176      18.408439      -0.177718      37.437695 0.52120743E+03  0.12643525E+05                                 9.545294                            7.520104      -0.180116       1.974386                    0.997680      27.789026      77.518882       0.620555       0.406882      -1.085491      -0.013579       0.095131      -0.112103       0.147653       0.003674      -0.020415       0.053783       0.083052      -0.129838      -0.088815       0.021257       0.067559             11.135961      12.311833      -0.309719      -1.417431       8.237608      -4.543991      12.858440           0.003734
          424              N       7.710696       1.649188      12.011698      -0.203377      36.594653 0.52187188E+03  0.12654634E+05                                 9.353733                            7.496420      -0.172636       1.975419                    0.997006      27.889933      77.603693       0.625526       0.403808      -1.088328      -0.055844       0.113074      -0.080002       0.149348       0.046723      -0.014166       0.060439       0.019061       0.026183      -0.086716       0.020016       0.066700             10.873371       8.033614      -2.208020       2.374322      15.511033       0.353042       9.075465           0.033677
          425              N      16.393223       1.051146      11.967406      -0.351496      49.701574 0.64204970E+03  0.16475163E+05                                11.519637                            8.350912      -0.513876       1.842106                    0.995447      30.779989      89.488321       0.586023       0.407315      -1.080804      -0.045138       0.046676      -0.053510       0.084139       0.032868      -0.015745      -0.020676       0.046785      -0.081564      -0.041440      -0.018895       0.060335             14.693095      18.501671       5.955174       0.742178      15.502413      -3.911939      10.075200          -0.018130
          426              N      13.115660      16.260939      13.880505      -0.347994      46.699320 0.62422551E+03  0.15862257E+05                                10.936068                            8.151225      -0.419911       1.865465                    0.997386      30.528333      87.543734       0.603875       0.399149      -1.089247      -0.072713      -0.048601       0.018581       0.089412      -0.021973       0.027631      -0.042044       0.016686       0.031067      -0.045311      -0.017646       0.062957             13.334225      15.904969       2.796357       2.284291      13.266817      -4.631366      10.830889          -0.023472
          427              N       7.814329      17.047009      11.941791      -0.184203      36.492349 0.50727045E+03  0.12211338E+05                                 9.323025                            7.375815      -0.208574       1.966934                    0.997950      27.564784      76.373774       0.632660       0.402172      -1.089636       0.110509      -0.022257      -0.078616       0.137434       0.026637       0.058188       0.001016      -0.046055       0.014694      -0.074920       0.016604       0.058316             10.934703      16.866172      -0.806593       0.088496       6.008875       1.382677       9.929061           0.013879
          428              N       2.442974       4.338732       8.315175      -0.174212      37.244103 0.51445898E+03  0.12436018E+05                                 9.493212                            7.458034      -0.203341       1.968447                    0.997574      27.678810      77.010890       0.624951       0.405442      -1.086734      -0.093148       0.028254       0.106499       0.144280       0.018467       0.051048      -0.025930      -0.074528      -0.114601      -0.087229       0.023724       0.063505             11.129255       8.455279       0.140490      -4.858479      11.843857      -2.026044      13.088629           0.004412
          429              N      -0.308620       9.925671      12.209145      -0.336185      52.082879 0.65167374E+03  0.16817467E+05                                11.960064                            8.466838      -0.587538       1.814935                    0.996587      31.090629      91.232858       0.575350       0.412519      -1.075263       0.043803       0.060356      -0.045132       0.087169      -0.043762      -0.001058      -0.009473       0.024692      -0.107702      -0.041077      -0.022583       0.063661             15.662248      21.322834      -7.345904      -1.949998      17.541856      -2.862546       8.122054          -0.025816
          430              N       0.300532       7.407079      13.414104      -0.328035      46.824599 0.62505122E+03  0.15977839E+05                                11.214115                            8.353740      -0.583673       1.818493                    0.996517      30.872253      90.434689       0.572303       0.418675      -1.070300       0.065300      -0.057930      -0.008605       0.087715       0.027995      -0.026249      -0.035500      -0.011300      -0.008450      -0.033938      -0.026701       0.060639             13.627323      16.812841      -2.343473      -2.768945      15.197319      -3.687313       8.871809          -0.023850
          431              N       5.623128       8.868579      11.811050      -0.217753      34.945288 0.51003520E+03  0.12251793E+05                                 8.922607                            7.322238       0.032690       2.032467                    0.999080      27.722696      75.860614       0.646826       0.394202      -1.098928      -0.130657      -0.010045      -0.097370       0.163258      -0.012280      -0.074916      -0.004229      -0.065853      -0.017282      -0.094917       0.035917       0.059000             10.323762      15.513531       0.427826      -0.611951       4.896430       0.412683      10.561325           0.057567
          432              N      -0.235342       1.782771      14.917367      -0.218667      34.537958 0.50767147E+03  0.12178473E+05                                 8.846995                            7.300879       0.037441       2.032882                    0.998974      27.749971      75.835222       0.648481       0.393730      -1.099472       0.019280       0.137172       0.098370       0.169895      -0.024657      -0.008786      -0.078478       0.069408      -0.002118      -0.102247       0.036706       0.065541             10.177208       5.376230      -1.082654       1.566731      15.065063      -0.109148      10.090330           0.055839
          433              N       8.566373       7.776563       1.418415      -0.353572      49.582461 0.64164861E+03  0.16470612E+05                                11.508897                            8.354680      -0.530857       1.835102                    0.995697      30.886311      89.961315       0.584925       0.407937      -1.079846       0.049869      -0.037109       0.057903       0.084952       0.037495      -0.012511      -0.022191       0.029078      -0.067190      -0.039820      -0.018211       0.058031             14.616325      17.181132       6.051077       1.464295      16.279973      -3.830545      10.387870          -0.016939
          434              N       8.895166       9.775624      26.075242      -0.358309      47.949236 0.64540665E+03  0.16551855E+05                                11.168717                            8.315229      -0.469549       1.848119                    0.996767      30.900694      89.265411       0.594493       0.401741      -1.086568       0.065854       0.051238      -0.025285       0.087186      -0.015825       0.033747      -0.036739       0.033407       0.036817      -0.046528      -0.015561       0.062089             13.678899      15.782613       3.087031       3.003294      14.016869      -4.303316      11.237214          -0.022406
          435              N       9.013521      13.423898      21.614546      -0.177719      37.437735 0.52120816E+03  0.12643548E+05                                 9.545302                            7.520110      -0.180118       1.974386                    0.997680      27.789039      77.518940       0.620554       0.406882      -1.085491      -0.096090      -0.001003       0.112103       0.147653      -0.008942       0.056257      -0.012024      -0.081435      -0.129839      -0.088816       0.021257       0.067559             11.135972       8.424127      -0.906093      -4.276544      12.125334      -2.090034      12.858457           0.003741
          436              N      14.328850       9.359984       1.329297      -0.203379      36.594707 0.52187296E+03  0.12654666E+05                                 9.353740                            7.496426      -0.172622       1.975422                    0.997007      27.889957      77.603768       0.625526       0.403808      -1.088328      -0.120235       0.038053       0.080003       0.149348       0.041719       0.061889      -0.004838      -0.046196       0.026183      -0.086717       0.020017       0.066700             10.873380      16.000985      -0.985825      -0.011049       7.543683       2.400402       9.075471           0.033685
          437              N      16.236479       0.868524       1.373589      -0.351496      49.701608 0.64205020E+03  0.16475180E+05                                11.519643                            8.350915      -0.513877       1.842106                    0.995447      30.780013      89.488413       0.586023       0.407315      -1.080804      -0.052980       0.037539       0.053510       0.084139       0.024344      -0.018049      -0.018698      -0.064338      -0.081564      -0.041440      -0.018895       0.060335             14.693100      13.786335       5.231834      -3.979252      20.217755       0.140448      10.075209          -0.018119
          438              N       0.690398       1.784295      26.142480      -0.347994      46.699344 0.62422563E+03  0.15862261E+05                                10.936069                            8.151224      -0.419906       1.865466                    0.997386      30.528349      87.543781       0.603875       0.399149      -1.089247       0.037014       0.079242      -0.018581       0.089412      -0.023464      -0.045748       0.020937      -0.002746       0.031067      -0.045311      -0.017646       0.062957             13.334228      12.489272       2.272383      -4.924183      16.682515       1.555644      10.830896          -0.023453
          439              N      -0.875225       6.922830       1.399204      -0.184202      36.492323 0.50726978E+03  0.12211327E+05                                 9.323053                            7.375835      -0.208585       1.966930                    0.997950      27.564750      76.373867       0.632656       0.402175      -1.089634       0.038752      -0.105849       0.078610       0.137424       0.032313      -0.007818       0.057665       0.027966       0.014693      -0.074914       0.016602       0.058312             10.934737       6.500283      -2.396735       1.353278      16.374835       0.297120       9.929094           0.013889
          440              N      10.871676      14.158994       5.025820      -0.174210      37.244021 0.51445781E+03  0.12435979E+05                                 9.493188                            7.458017      -0.203335       1.968449                    0.997574      27.678779      77.010704       0.624953       0.405442      -1.086734      -0.042051       0.087789      -0.106501       0.144283       0.028788      -0.033371       0.046528       0.060031      -0.114604      -0.087232       0.023725       0.063507             11.129221      11.723819       0.641887      -1.265939       8.575265      -5.109481      13.088580           0.004418
          441              N       4.932120      16.031645       1.131850      -0.336183      52.082782 0.65167261E+03  0.16817430E+05                                11.960050                            8.466831      -0.587541       1.814935                    0.996587      31.090605      91.232764       0.575350       0.412519      -1.075263      -0.053016      -0.052448       0.045132       0.087169      -0.045450      -0.009203      -0.002482       0.002679      -0.107701      -0.041077      -0.022584       0.063661             15.662222      19.830660      -7.574767      -2.533778      19.033958      -2.361489       8.122047          -0.025799
          442              N       7.498773      15.793733      26.608881      -0.328034      46.824565 0.62505063E+03  0.15977820E+05                                11.214112                            8.353737      -0.583675       1.818492                    0.996517      30.872237      90.434636       0.572303       0.418676      -1.070299       0.067161      -0.055761       0.008605       0.087715       0.028402      -0.031109      -0.031329      -0.006002      -0.008449      -0.033938      -0.026701       0.060639             13.627321      15.936914      -2.477863      -3.224827      16.073248      -3.296015       8.871802          -0.023837
          443              N       6.876400      10.328763       1.529945      -0.217752      34.945208 0.51003396E+03  0.12251753E+05                                 8.922588                            7.322225       0.032693       2.032469                    0.999080      27.722659      75.860440       0.646828       0.394202      -1.098928      -0.009883       0.130670       0.097371       0.163259      -0.001846       0.007179      -0.074691       0.070187      -0.017281      -0.094917       0.035917       0.059000             10.323738       5.012275      -1.183063       0.500699      15.397637      -0.542303      10.561300           0.057589
          444              N      12.976800      17.176205      25.105618      -0.218666      34.537919 0.50767080E+03  0.12178453E+05                                 8.846986                            7.300872       0.037441       2.032882                    0.998974      27.749954      75.835142       0.648481       0.393730      -1.099472      -0.132662      -0.039856      -0.098370       0.169895      -0.033926      -0.076238      -0.020584      -0.051434      -0.002117      -0.102246       0.036705       0.065541             10.177196      15.166810       0.419225      -0.345443       5.274455       1.532064      10.090321           0.055861
          445             Cl      -0.672222       9.913351      15.448872      -0.561539     134.049394 0.44209269E+04  0.17325960E+06                                17.702388                           18.098808       1.585496       2.118980                    0.999763      77.165259     228.759700       0.562476       0.277855      -1.261357       0.015091       0.039992       0.065893       0.078543      -0.071310       0.033556       0.033140       0.024567       0.063796      -0.101044       0.038602       0.062442             17.512584      18.354916      -4.287598       2.150237      18.177119       2.769492      16.005718           0.085755
          446             Cl       9.894756      11.171913       5.551188      -0.552126     140.433445 0.42839961E+04  0.16666215E+06                                18.256211                           17.698651       1.466289       2.088295                    0.999952      76.730205     227.009819       0.574190       0.274197      -1.264902      -0.064213      -0.059788      -0.049191       0.100587       0.041712       0.060026       0.049998       0.036472       0.014565      -0.060118      -0.043985       0.104103             19.051783      15.621718       2.657022       5.287233      16.266437       1.658848      25.267194           0.080350
          447             Cl      13.809245      12.752287       6.156336      -0.540379     132.102893 0.39311436E+04  0.14989438E+06                                17.496182                           16.943660       1.527422       2.113699                    0.999572      75.803007     223.048842       0.586561       0.273859      -1.263513       0.106498       0.005083      -0.018653       0.108239      -0.005404      -0.009244      -0.008302       0.094529       0.039115      -0.055243       0.011616       0.043627             17.949749      16.386334       0.621338       0.132141      13.753042      -1.450928      23.709870           0.080161
          448             Cl      10.554843      13.921943       8.398156      -0.547593     146.556199 0.43329926E+04  0.16883647E+06                                18.803530                           17.765078       1.513761       2.103040                    0.999973      76.300280     224.994372       0.575506       0.273135      -1.267718      -0.047652       0.054496       0.081427       0.108953      -0.062659      -0.049526       0.069075      -0.118304       0.124647      -0.109876      -0.028065       0.137941             20.029315      12.510556      -2.240901      -2.167794      18.837428       4.620796      28.739961           0.089879
          449             Cl       9.961259       1.744507      14.643343      -0.551130     136.571154 0.41492761E+04  0.16036865E+06                                17.974858                           17.505773       1.131134       2.002018                    0.998759      76.685484     227.208088       0.572186       0.276963      -1.259908       0.043388       0.061259       0.029521       0.080665       0.028835       0.043141       0.035570      -0.033286      -0.069799      -0.059605      -0.014652       0.074257             18.279627      19.990995      -0.616291       0.576793      21.197278       0.677498      13.650608           0.048713
          450             Cl       4.873984      16.375222      24.574113      -0.561544     134.050969 0.44209951E+04  0.17326294E+06                                17.702524                           18.098943       1.585487       2.118976                    0.999763      77.165716     228.761494       0.562474       0.277855      -1.261358      -0.037238      -0.020979      -0.065889       0.078538      -0.071720       0.027653       0.038182       0.019309       0.063753      -0.101032       0.038576       0.062456             17.512724      19.466567      -4.117140       2.411461      17.065767       2.545330      16.005838           0.085847
          451             Cl       5.247390       5.757278       7.789807      -0.552122     140.433049 0.42839808E+04  0.16666140E+06                                18.256175                           17.698618       1.466295       2.088298                    0.999952      76.730106     227.009409       0.574191       0.274197      -1.264902       0.049360       0.072539       0.049192       0.100589       0.034332       0.040318       0.066917      -0.059802       0.014566      -0.060118      -0.043990       0.104108             19.051745      15.455150       2.631468       0.837978      16.432942       5.477616      25.267142           0.080330
          452             Cl       4.278829       1.648422       7.184659      -0.540373     132.101971 0.39311074E+04  0.14989263E+06                                17.496080                           16.943564       1.527433       2.113702                    0.999572      75.802874     223.048068       0.586563       0.273858      -1.263514       0.011124      -0.106038       0.018655       0.108239      -0.019324      -0.006807      -0.010400      -0.086952       0.039106      -0.055247       0.011613       0.043634             17.949643      13.627268       0.198107      -1.454182      16.511937      -0.089386      23.709724           0.080137
          453             Cl       2.629243       4.687845       4.942839      -0.547592     146.556181 0.43329924E+04  0.16883646E+06                                18.803527                           17.765076       1.513762       2.103041                    0.999973      76.300279     224.994357       0.575507       0.273135      -1.267718      -0.061091       0.038842      -0.081426       0.108954      -0.042048       0.075786      -0.038480       0.150429       0.124649      -0.109877      -0.028065       0.137942             20.029312      19.363671      -1.189632       4.896066      11.984308      -1.442094      28.739957           0.089917
          454             Cl      14.560697       7.103301      25.379642      -0.551130     136.570764 0.41492616E+04  0.16036801E+06                                17.974881                           17.505794       1.131136       2.002020                    0.998759      76.685000     227.206836       0.572183       0.276964      -1.259906      -0.053984      -0.052186      -0.029532       0.080683       0.032530       0.028644       0.048066       0.014468      -0.069814      -0.059637      -0.014680       0.074316             18.279650      21.354302      -0.407164       0.582207      19.834026       0.672850      13.650623           0.048833
          455             Cl      15.454455       7.309393      11.233118      -0.561539     134.049406 0.44209274E+04  0.17325963E+06                                17.702388                           18.098809       1.585496       2.118980                    0.999763      77.165269     228.759736       0.562476       0.277855      -1.261357      -0.015090      -0.039992      -0.065893       0.078543      -0.071310       0.033556       0.033141       0.024566       0.063795      -0.101044       0.038602       0.062442             17.512585      18.354914      -4.287598       2.150235      18.177121       2.769494      16.005719           0.085756
          456             Cl       4.887477       6.050831      21.130802      -0.552127     140.433454 0.42839967E+04  0.16666219E+06                                18.256217                           17.698657       1.466290       2.088296                    0.999952      76.730173     227.009756       0.574190       0.274197      -1.264902       0.064215       0.059790       0.049192       0.100589       0.041716       0.060029       0.050000       0.036472       0.014562      -0.060120      -0.043988       0.104108             19.051789      15.621722       2.657024       5.287235      16.266444       1.658848      25.267202           0.080347
          457             Cl       0.972988       4.470457      20.525654      -0.540380     132.102744 0.39311378E+04  0.14989410E+06                                17.496168                           16.943648       1.527424       2.113700                    0.999572      75.802965     223.048670       0.586561       0.273859      -1.263513      -0.106501      -0.005083       0.018654       0.108241      -0.005403      -0.009247      -0.008303       0.094539       0.039106      -0.055246       0.011612       0.043634             17.949734      16.386321       0.621337       0.132140      13.753033      -1.450927      23.709847           0.080158
          458             Cl       4.227390       3.300801      18.283834      -0.547595     146.556321 0.43329975E+04  0.16883672E+06                                18.803545                           17.765091       1.513761       2.103040                    0.999973      76.300287     224.994449       0.575506       0.273135      -1.267718       0.047653      -0.054496      -0.081428       0.108955      -0.062660      -0.049527       0.069077      -0.118304       0.124651      -0.109877      -0.028067       0.137944             20.029331      12.510564      -2.240903      -2.167796      18.837443       4.620801      28.739986           0.089876
          459             Cl       4.820974      15.478237      12.038647      -0.551131     136.571267 0.41492806E+04  0.16036887E+06                                17.974870                           17.505784       1.131132       2.002017                    0.998759      76.685505     227.208189       0.572186       0.276963      -1.259908      -0.043388      -0.061259      -0.029521       0.080664       0.028835       0.043140       0.035570      -0.033286      -0.069800      -0.059605      -0.014652       0.074257             18.279639      19.991012      -0.616291       0.576794      21.197288       0.677497      13.650616           0.048714
          460             Cl       9.908249       0.847522       2.107877      -0.561545     134.050914 0.44209927E+04  0.17326282E+06                                17.702518                           18.098937       1.585487       2.118975                    0.999763      77.165712     228.761464       0.562475       0.277855      -1.261358       0.037237       0.020980       0.065889       0.078538      -0.071720       0.027653       0.038182       0.019309       0.063752      -0.101032       0.038576       0.062456             17.512718      19.466559      -4.117137       2.411460      17.065761       2.545329      16.005833           0.085848
          461             Cl       9.534843      11.465466      18.892183      -0.552126     140.433505 0.42839989E+04  0.16666229E+06                                18.256225                           17.698664       1.466290       2.088296                    0.999952      76.730166     227.009764       0.574189       0.274197      -1.264902      -0.049361      -0.072540      -0.049192       0.100590       0.034332       0.040320       0.066917      -0.059803       0.014564      -0.060120      -0.043989       0.104109             19.051798      15.455191       2.631478       0.837983      16.432989       5.477639      25.267214           0.080329
          462             Cl      10.503404      15.574322      19.497331      -0.540378     132.102537 0.39311297E+04  0.14989370E+06                                17.496144                           16.943624       1.527426       2.113700                    0.999572      75.802951     223.048533       0.586561       0.273859      -1.263514      -0.011124       0.106039      -0.018655       0.108241      -0.019323      -0.006806      -0.010400      -0.086952       0.039106      -0.055246       0.011612       0.043634             17.949708      13.627313       0.198107      -1.454188      16.512000      -0.089388      23.709811           0.080135
          463             Cl      12.152990      12.534899      21.739151      -0.547596     146.556623 0.43330088E+04  0.16883727E+06                                18.803574                           17.765117       1.513758       2.103039                    0.999973      76.300337     224.994686       0.575506       0.273135      -1.267717       0.061092      -0.038842       0.081427       0.108955      -0.042048       0.075787      -0.038481       0.150429       0.124648      -0.109877      -0.028066       0.137943             20.029364      19.363721      -1.189636       4.896086      11.984334      -1.442100      28.740037           0.089916
          464             Cl       0.221536      10.119443       1.302348      -0.551131     136.570801 0.41492631E+04  0.16036808E+06                                17.974885                           17.505798       1.131135       2.002019                    0.998759      76.685008     227.206872       0.572183       0.276964      -1.259906       0.053984       0.052187       0.029531       0.080683       0.032530       0.028644       0.048066       0.014468      -0.069815      -0.059637      -0.014680       0.074316             18.279654      21.354308      -0.407164       0.582208      19.834029       0.672851      13.650626           0.048834

******************************************************
Auxiliary information for the entire system
The total spin magnetic moment of the unit cell is   51.137824
The total net atomic charge of the unit cell is   -0.000004
Accuracy of reproducing the electrostatic potential in the unit cell:
  The inner radius (bohr) =    5.0000
  The outer radius (bohr) =   12.0000
  Valid grid points have density less than (e/(bohr^3)) =    0.0001
  The number of valid grid points were=       380338
  The rms potential error without charges in kcal/mol is=      5.20729
  The rms potential error with partial charges in kcal/mol is=      0.98362
  The RRMSE value at monopole order=      0.18889
  The rms potential error with partial charges and cloud penetration in kcal/mol is=      0.99761
  The RRMSE value at monopole order with cloud penetration is=      0.19158
  The rms potential error with partial charges and atomic dipoles in kcal/mol is=      0.36722
  The RRMSE value at dipole order=      0.07052
  The rms potential error with partial charges, atomic dipoles and cloud penetration in kcal/mol is=      0.35829
  The RRMSE value at dipole order with cloud penetration=      0.06881

******************************************************
The electron densities and ab initio electrostatic potential were computed in VASP using the PBE functional and
projector augmented wave method. See the main text of the journal article for a description of computational details.
The atomic charges, dipoles, and quadrupoles were computed with the DDEC6 method as described in
(a) T. A. Manz and N. Gabaldon Limas, RSC Adv. 6 (2016) 47771-47801 DOI: 10.1039/c6ra04656h
(b) N. Gabaldon Limas and T. A. Manz, RSC Adv. 8 (2018) 2678-2707 DOI: 10.1039/c7ra11829e.
For each atom in the material, the electron cloud parameters were fit to the spherically averaged atom-in-material
electron density using radial positions for which this density was between 10^-4 and 10^-2 electrons per cubic bohr.
The polarizabilities, dispersion coefficients, and quantum Drude oscillator (QDO) parameters were fit using the MCLF method.
The magnetic structure of the system was optimized in VASP from the default ferromagnetic initial guess using spin polarization.
The atomic spin moments (ASMs) were computed on this optimized magnetic structure using the DDEC6 partition as inputs
to the method of T. A. Manz and D. S. Sholl, J. Chem. Theory Comput. 7 (2011) 4146-4164 DOI: 10.1021/ct200539n.
The RMSE and RRMSE were computed using a uniform grid with Ewald summation.
