# Supplementary material for: A collection of forcefield precursors for metal–organic frameworks
Source: RSC Adv. 2019 Nov 13;9(63):36492–507. doi: 10.1039/c9ra07327b (PMC9075174; doi:10.1039/c9ra07327b)
Supplement: RA-009-C9RA07327B-s3908 [file RA-009-C9RA07327B-s3908.xyz]

  120
jmolscript: load "" {1 1 1} spacegroup "x,y,z" unitcell [{     12.683500     0.000000     0.000000 }, {      1.330872    12.613483     0.000000 }, {      1.330872     1.197837    12.556478 }]
Cd     7.203105     1.050370     9.417359     0.998674
Cd    10.178061     6.169183     0.151306     0.998674
Cd     1.800389    10.044597     6.126933     0.998674
Cd     8.142139    12.760950     3.139120     0.998674
Cd     5.167183     7.642137    12.405172     0.998674
Cd    13.544855     3.766723     6.429545     0.998674
Ni     7.007158     9.495221     0.368030     0.958743
Ni     1.996336     6.835418     9.417359     0.958742
Ni    10.178061     0.933511     5.910209     0.958748
Ni     8.338086     4.316099    12.188448     0.958745
Ni    13.348908     6.975902     3.139120     0.958746
Ni     5.167183    12.877809     6.646269     0.958745
H      9.091824     8.998075    10.150657     0.192202
H      7.987326     9.105593     9.043175     0.181834
H     11.852783     7.891684     7.993454     0.192202
H     10.650653     6.907894     8.205658     0.181832
H      9.902402    10.873757     7.096921     0.192203
H      9.893433     9.665900     6.097426     0.181830
H     13.115464    12.619508     8.684060     0.192202
H     11.793561     1.115707     9.791542     0.181833
H     13.926042     9.757697    10.841263     0.192202
H      2.347040    10.849963    10.629059     0.181832
H     11.165083    12.010219    11.737796     0.192203
H     11.036341    10.694562     0.180813     0.181830
H      6.253420     4.813245     2.405821     0.192202
H      7.357918     4.705727     3.513303     0.181831
H      3.492461     5.919636     4.563024     0.192203
H      4.694591     6.903426     4.350820     0.181830
H      5.442842     2.937563     5.459557     0.192202
H      5.451811     4.145420     6.459052     0.181827
H      2.229780     1.191812     3.872418     0.192202
H      3.551683    12.695613     2.764936     0.181831
H      1.419202     4.053623     1.715215     0.192202
H     12.998204     2.961357     1.927419     0.181830
H      4.180161     1.801101     0.818682     0.192202
H      4.308903     3.116758    12.375665     0.181828
C      8.350335    10.893518     9.965700     0.681467
C      8.226009     9.384345     9.942219    -0.512400
C      7.201713     8.831164    10.910575     0.704565
C     11.770881     7.154720     9.897895     0.681467
C     11.592063     7.048572     8.397772    -0.512400
C     12.391000     5.934293     7.755132     0.704565
C     11.709577    10.600722     6.182433     0.681467
C     10.195690    10.580645     6.219224    -0.512399
C      9.538084    11.453401     5.171009     0.704565
C      9.977417     0.942309     8.869017     0.681468
C     11.491304     0.907592     8.892498    -0.512400
C     12.148910     1.868188     7.924142     0.704565
C      1.984031     9.761818     8.936822     0.681467
C      2.108357     9.928511    10.436945    -0.512399
C      3.132653     9.017064    11.079585     0.704565
C      9.916113     8.986534     0.095806     0.681467
C     10.094931    10.489957     0.059015    -0.512399
C      9.295994    11.235510     1.107230     0.704565
C      6.994909     2.917802     2.590778     0.681467
C      7.119235     4.426975     2.614259    -0.512399
C      8.143531     4.980156     1.645903     0.704565
C      3.574363     6.656600     2.658583     0.681467
C      3.753181     6.762748     4.158706    -0.512399
C      2.954244     7.877027     4.801346     0.704565
C      3.635667     3.210598     6.374045     0.681467
C      5.149554     3.230675     6.337254    -0.512398
C      5.807160     2.357919     7.385469     0.704564
C      5.367827    12.869011     3.687461     0.681467
C      3.853940    12.903728     3.663980    -0.512399
C      3.196334    11.943132     4.632336     0.704565
C     13.361213     4.049502     3.619656     0.681467
C     13.236887     3.882809     2.119533    -0.512399
C     12.212591     4.794256     1.476893     0.704565
C      5.429131     4.824786    12.460672     0.681467
C      5.250313     3.321363    12.497463    -0.512398
C      6.049250     2.575810    11.449248     0.704564
O      8.320925    11.497876     8.854200    -0.535919
O      8.511711    11.524042    11.037772    -0.562291
O      6.382441     7.981913    10.483655    -0.534930
O      7.194046     9.201665    12.111602    -0.593233
O     10.724503     7.235552    10.605076    -0.535919
O     12.908697     7.196939    10.423760    -0.562291
O     11.802185     5.172599     6.950262    -0.534930
O     13.614185     5.797523     8.009903    -0.593232
O     12.307514     9.485446     6.195743    -0.535920
O     12.353554    11.676907     6.174522    -0.562294
O      8.607556    10.959500     4.489192    -0.534930
O      9.905735    12.644584     5.010663    -0.593236
O      9.379480     1.034971     9.980517    -0.535920
O      9.333440     0.847984     7.796945    -0.562294
O     13.079438     2.593826     8.351062    -0.534930
O     11.781259     1.914689     6.723115    -0.593236
O      2.013441    10.810901     8.229641    -0.535919
O      1.822655     8.634713     8.410957    -0.562291
O      3.951925     9.522704    11.884455    -0.534930
O      3.140320     7.786281    10.824814    -0.593232
O     10.962491     8.274873     0.082496    -0.535919
O      8.778297     8.459036     0.103717    -0.562291
O      9.884809    12.109077     1.789047    -0.534930
O      8.072809    10.994879     1.267576    -0.593233
O      7.024319     2.313444     3.702278    -0.535919
O      6.833533     2.287278     1.518706    -0.562292
O      8.962803     5.829407     2.072823    -0.534930
O      8.151198     4.609655     0.444876    -0.593234
O      4.620741     6.575768     1.951402    -0.535919
O      2.436547     6.614381     2.132718    -0.562293
O      3.543059     8.638721     5.606216    -0.534930
O      1.731059     8.013797     4.546575    -0.593234
O      3.037730     4.325874     6.360735    -0.535919
O      2.991690     2.134413     6.381956    -0.562292
O      6.737688     2.851820     8.067286    -0.534930
O      5.439509     1.166736     7.545815    -0.593234
O      5.965764    12.776349     2.575961    -0.535919
O      6.011804    12.963336     4.759533    -0.562292
O      2.265806    11.217494     4.205416    -0.534930
O      3.563985    11.896631     5.833363    -0.593234
O     13.331803     3.000419     4.326837    -0.535919
O     13.522589     5.176607     4.145521    -0.562293
O     11.393319     4.288616     0.672023    -0.534930
O     12.204924     6.025039     1.731664    -0.593234
O      4.382753     5.536447    12.473982    -0.535919
O      6.566947     5.352284    12.452761    -0.562292
O      5.460435     1.702243    10.767431    -0.534930
O      7.272435     2.816441    11.288902    -0.593233

The following XYZ coordinates are in angstroms. Other properties are in atomic units.
The sperically averaged electron density of each atom fit to a function of the form exp(a - br)
eigen_1, eigen_2 and eigen_3 are the three eigenvalues of traceless quadrupole moment tensor
  atom number  atomic symbol              X              Y              Z     net charge C6 coefficient C8 coefficient C10 coefficient fluctuating dipole atomic polarizability isotropic forcefield polarizability              a              b squared Pearson coefficient          <r^3>          <r^4>         wp_QDO          m_QDO          q_QDO       dipole_x       dipole_y       dipole_z         dipole            Qxy            Qxz            Qyz     Q(x^2-y^2)  Q(3z^2 - R^2)        eigen_1        eigen_2        eigen_3 static polarizability      alpha(xx)      alpha(xy)      alpha(xz)      alpha(yy)      alpha(yz)      alpha(zz) atomic spin moment
            1             Cd       7.203105       1.050370       9.417359       0.998674     158.087806 0.44840175E+04  0.17116553E+06                                22.121976                           20.636424       0.727819       1.961668                    0.998388      75.584520     200.583716       0.450531       0.356150      -1.221400      -0.001529       0.001698      -0.000000       0.002285       0.027163       0.009178       0.008261       0.005732       0.102552      -0.044406       0.004997       0.039408             23.978221      23.550821      -6.879988       0.117596      25.002651       0.105853      23.381190           0.004739
            2             Cd      10.178061       6.169183       0.151306       0.998674     158.087864 0.44840196E+04  0.17116563E+06                                22.121982                           20.636429       0.727818       1.961667                    0.998388      75.584536     200.583782       0.450530       0.356150      -1.221400       0.000000      -0.001537       0.001691       0.002285       0.006294       0.005723       0.025710       0.053285      -0.063095      -0.044405       0.004997       0.039408             23.978228      23.305397      -0.510384      -0.464008      23.661259      -6.849192      24.968027           0.004740
            3             Cd       1.800389      10.044597       6.126933       0.998674     158.087841 0.44840181E+04  0.17116556E+06                                22.121979                           20.636425       0.727820       1.961668                    0.998388      75.584525     200.583738       0.450531       0.356150      -1.221400       0.001529      -0.000161      -0.001691       0.002285       0.011716       0.026168       0.002993      -0.049484      -0.063095      -0.044405       0.004997       0.039408             23.978226      23.550832      -0.536284      -6.860066      23.415837       0.257231      24.968009           0.004739
            4             Cd       8.142139      12.760950       3.139120       0.998674     158.087828 0.44840180E+04  0.17116556E+06                                22.121978                           20.636425       0.727819       1.961668                    0.998388      75.584522     200.583727       0.450531       0.356150      -1.221400       0.001529      -0.001698       0.000000       0.002285       0.027163       0.009178       0.008261       0.005733       0.102552      -0.044405       0.004997       0.039408             23.978224      23.550832      -6.879991       0.117618      25.002649       0.105836      23.381192           0.004739
            5             Cd       5.167183       7.642137      12.405172       0.998674     158.087828 0.44840188E+04  0.17116560E+06                                22.121977                           20.636427       0.727818       1.961667                    0.998388      75.584536     200.583765       0.450531       0.356150      -1.221400       0.000000       0.001537      -0.001691       0.002285       0.006294       0.005722       0.025710       0.053284      -0.063094      -0.044405       0.004998       0.039408             23.978221      23.305388      -0.510389      -0.464023      23.661252      -6.849189      24.968022           0.004740
            6             Cd      13.544855       3.766723       6.429545       0.998674     158.087824 0.44840175E+04  0.17116554E+06                                22.121978                           20.636424       0.727819       1.961668                    0.998388      75.584521     200.583724       0.450531       0.356150      -1.221400      -0.001529       0.000161       0.001691       0.002285       0.011716       0.026168       0.002993      -0.049483      -0.063096      -0.044405       0.004997       0.039408             23.978224      23.550831      -0.536271      -6.860068      23.415833       0.257213      24.968009           0.004739
            7             Ni       7.007158       9.495221       0.368030       0.958743      77.678881 0.15965559E+04  0.48002116E+05                                13.626012                           12.072867       0.735049       2.161258                    0.996997      40.930702     102.723749       0.595062       0.342348      -1.209765      -0.064320       0.006787       0.071141       0.096146      -0.050755      -0.032025      -0.041400       0.006275       0.037817      -0.085014       0.037611       0.047404             14.705145      15.177158       3.732469       2.447964      14.945036       3.100899      13.993240           1.764910
            8             Ni       1.996336       6.835418       9.417359       0.958742      77.678834 0.15965550E+04  0.48002087E+05                                13.626016                           12.072871       0.735039       2.161255                    0.996997      40.930660     102.723669       0.595061       0.342349      -1.209765       0.064321      -0.071464       0.000000       0.096147      -0.036701      -0.047484      -0.042738      -0.007744      -0.004243      -0.085015       0.037611       0.047404             14.705147      15.177158       2.791349       3.483128      14.588117       3.134948      14.350164           1.764919
            9             Ni      10.178061       0.933511       5.910209       0.958748      77.679387 0.15965678E+04  0.48002540E+05                                13.626015                           12.072862       0.735116       2.161275                    0.996997      40.931035     102.724480       0.595066       0.342345      -1.209768       0.000000       0.064673      -0.071137       0.096141      -0.048980      -0.044530      -0.027499      -0.027320       0.037812      -0.085009       0.037605       0.047404             14.705152      15.726575       3.674506       3.340653      14.395641       2.109082      13.993241           1.764871
           10             Ni       8.338086       4.316099      12.188448       0.958745      77.678992 0.15965583E+04  0.48002198E+05                                13.626009                           12.072862       0.735068       2.161263                    0.996997      40.930785     102.723918       0.595063       0.342347      -1.209766       0.064319      -0.006786      -0.071140       0.096145      -0.050754      -0.032023      -0.041400       0.006276       0.037817      -0.085013       0.037609       0.047404             14.705143      15.177154       3.732470       2.447966      14.945035       3.100902      13.993241           1.764897
           11             Ni      13.348908       6.975902       3.139120       0.958746      77.679136 0.15965617E+04  0.48002322E+05                                13.626012                           12.072863       0.735084       2.161267                    0.996997      40.930873     102.724116       0.595064       0.342347      -1.209767      -0.064318       0.071462       0.000000       0.096144      -0.036697      -0.047483      -0.042736      -0.007745      -0.004241      -0.085012       0.037608       0.047404             14.705147      15.177153       2.791356       3.483132      14.588124       3.134954      14.350164           1.764888
           12             Ni       5.167183      12.877809       6.646269       0.958745      77.679109 0.15965616E+04  0.48002320E+05                                13.626017                           12.072869       0.735076       2.161264                    0.996997      40.930842     102.724072       0.595063       0.342347      -1.209766      -0.000000      -0.064675       0.071138       0.096143      -0.048980      -0.044531      -0.027501      -0.027321       0.037815      -0.085011       0.037608       0.047404             14.705152      15.726574       3.674501       3.340649      14.395639       2.109077      13.993242           1.764913
           13              H       9.091824       8.998075      10.150657       0.192202       0.834949 0.60600065E+01  0.56275184E+02                                 1.548443                            1.501691      -1.100723       2.383384                    0.998366       3.336951       9.505859       0.472653       1.395466      -0.684215       0.017640      -0.009268       0.002750       0.020115       0.004184      -0.001378      -0.002945       0.008050      -0.000932      -0.006477      -0.000351       0.006829              1.574495       1.937130      -0.305130       0.122185       1.454236      -0.069459       1.332120          -0.000136
           14              H       7.987326       9.105593       9.043175       0.181834       0.985877 0.74244295E+01  0.70923154E+02                                 1.607503                            1.571198      -0.941856       2.466886                    0.999285       3.045063       8.174794       0.514223       1.246895      -0.719750      -0.008242      -0.006986      -0.020033       0.022761       0.000433       0.002624       0.003423      -0.000909       0.018126      -0.004394      -0.003451       0.007845              1.609472       1.444030       0.067977       0.107899       1.441994       0.113765       1.942393           0.000367
           15              H      11.852783       7.891684       7.993454       0.192202       0.834950 0.60600094E+01  0.56275216E+02                                 1.548444                            1.501691      -1.100724       2.383384                    0.998366       3.336952       9.505862       0.472654       1.395466      -0.684215       0.003698       0.017348      -0.009487       0.020115      -0.000423      -0.002760       0.004611      -0.005375      -0.009843      -0.006478      -0.000351       0.006829              1.574496       1.346219       0.155004      -0.089439       1.911000      -0.307668       1.466268          -0.000136
           16              H      10.650653       6.907894       8.205658       0.181832       0.985879 0.74244486E+01  0.70923385E+02                                 1.607506                            1.571200      -0.941858       2.466885                    0.999285       3.045067       8.174809       0.514222       1.246896      -0.719750      -0.021357      -0.006034      -0.005052       0.022761       0.001542       0.002552      -0.000086       0.010973      -0.009409      -0.004394      -0.003451       0.007845              1.609475       1.977483       0.057582       0.070077       1.425943       0.050348       1.424999           0.000367
           17              H       9.902402      10.873757       7.096921       0.192203       0.834948 0.60599963E+01  0.56275063E+02                                 1.548442                            1.501689      -1.100720       2.383386                    0.998366       3.336949       9.505850       0.472654       1.395466      -0.684216      -0.007366       0.004496       0.018170       0.020115      -0.002591       0.005202      -0.000709      -0.002428       0.010162      -0.006478      -0.000351       0.006829              1.574494       1.395871      -0.079554      -0.241558       1.362453       0.189188       1.965157          -0.000136
           18              H       9.893433       9.665900       6.097426       0.181830       0.985882 0.74244761E+01  0.70923713E+02                                 1.607510                            1.571204      -0.941861       2.466884                    0.999285       3.045071       8.174823       0.514221       1.246896      -0.719750      -0.007812      -0.020651      -0.005527       0.022761       0.003694      -0.000022       0.001303      -0.008867      -0.011685      -0.004394      -0.003451       0.007845              1.609479       1.456208       0.130230       0.054572       1.955810       0.045190       1.416417           0.000367
           19              H      13.115464      12.619508       8.684060       0.192202       0.834949 0.60600074E+01  0.56275194E+02                                 1.548444                            1.501691      -1.100722       2.383385                    0.998366       3.336951       9.505859       0.472653       1.395466      -0.684215       0.007366      -0.018515      -0.002750       0.020115       0.004932      -0.003073      -0.001062      -0.006126      -0.000931      -0.006478      -0.000351       0.006829              1.574495       1.395872      -0.248021      -0.056255       1.995494       0.128799       1.332120          -0.000136
           20              H      11.793561       1.115707       9.791542       0.181833       0.985879 0.74244484E+01  0.70923386E+02                                 1.607506                            1.571200      -0.941858       2.466885                    0.999285       3.045067       8.174810       0.514222       1.246896      -0.719750       0.007812       0.007464       0.020033       0.022761       0.000329       0.003679       0.002250       0.001070       0.018126      -0.004394      -0.003450       0.007845              1.609475       1.456205       0.066693       0.124458       1.429823       0.095366       1.942397           0.000367
           21              H      13.926042       9.757697      10.841263       0.192202       0.834949 0.60600036E+01  0.56275149E+02                                 1.548443                            1.501691      -1.100722       2.383384                    0.998366       3.336950       9.505855       0.472654       1.395466      -0.684215      -0.017640      -0.001858       0.009487       0.020115      -0.000975       0.004296      -0.003228       0.005080      -0.009843      -0.006477      -0.000351       0.006829              1.574495       1.937130       0.092656      -0.315354       1.320088      -0.056662       1.466267          -0.000135
           22              H       2.347040      10.849963      10.629059       0.181832       0.985878 0.74244419E+01  0.70923308E+02                                 1.607506                            1.571200      -0.941858       2.466885                    0.999285       3.045065       8.174804       0.514222       1.246896      -0.719750       0.008242       0.020606       0.005052       0.022761       0.002653       0.000182       0.002547      -0.010087      -0.009409      -0.004394      -0.003451       0.007845              1.609475       1.444032       0.113867       0.057424       1.959393       0.064407       1.424999           0.000367
           23              H      11.165083      12.010219      11.737796       0.192203       0.834949 0.60600014E+01  0.56275125E+02                                 1.548443                            1.501690      -1.100722       2.383385                    0.998366       3.336950       9.505856       0.472654       1.395466      -0.684215      -0.003698       0.007797      -0.018170       0.020115      -0.002787      -0.000159       0.005248       0.001293       0.010162      -0.006478      -0.000351       0.006829              1.574495       1.346219      -0.074315       0.162798       1.412107      -0.260076       1.965159          -0.000136
           24              H      11.036341      10.694562       0.180813       0.181830       0.985880 0.74244633E+01  0.70923572E+02                                 1.607509                            1.571203      -0.941860       2.466884                    0.999285       3.045069       8.174821       0.514221       1.246898      -0.719749       0.021357       0.005602       0.005527       0.022761       0.002687       0.001293      -0.000158       0.010214      -0.011685      -0.004394      -0.003451       0.007845              1.609478       1.977488       0.075229       0.050667       1.434530       0.049530       1.416417           0.000367
           25              H       6.253420       4.813245       2.405821       0.192202       0.834950 0.60600157E+01  0.56275286E+02                                 1.548444                            1.501692      -1.100723       2.383384                    0.998366       3.336953       9.505864       0.472654       1.395465      -0.684216      -0.017640       0.009268      -0.002750       0.020115       0.004184      -0.001378      -0.002945       0.008050      -0.000931      -0.006478      -0.000351       0.006829              1.574496       1.937131      -0.305130       0.122185       1.454237      -0.069460       1.332120          -0.000136
           26              H       7.357918       4.705727       3.513303       0.181831       0.985880 0.74244602E+01  0.70923528E+02                                 1.607508                            1.571202      -0.941859       2.466885                    0.999285       3.045068       8.174815       0.514221       1.246897      -0.719750       0.008242       0.006986       0.020033       0.022761       0.000433       0.002624       0.003423      -0.000909       0.018126      -0.004394      -0.003451       0.007845              1.609477       1.444034       0.067978       0.107900       1.441998       0.113765       1.942399           0.000367
           27              H       3.492461       5.919636       4.563024       0.192203       0.834949 0.60600049E+01  0.56275161E+02                                 1.548443                            1.501690      -1.100722       2.383385                    0.998366       3.336950       9.505854       0.472654       1.395466      -0.684216      -0.003698      -0.017348       0.009487       0.020115      -0.000423      -0.002760       0.004611      -0.005375      -0.009843      -0.006478      -0.000351       0.006829              1.574495       1.346219       0.155004      -0.089439       1.910999      -0.307668       1.466267          -0.000136
           28              H       4.694591       6.903426       4.350820       0.181830       0.985880 0.74244616E+01  0.70923536E+02                                 1.607508                            1.571202      -0.941861       2.466884                    0.999285       3.045069       8.174814       0.514222       1.246896      -0.719750       0.021357       0.006034       0.005052       0.022761       0.001542       0.002553      -0.000086       0.010973      -0.009409      -0.004394      -0.003451       0.007845              1.609477       1.977486       0.057582       0.070077       1.425944       0.050348       1.425000           0.000367
           29              H       5.442842       2.937563       5.459557       0.192202       0.834949 0.60600016E+01  0.56275127E+02                                 1.548443                            1.501690      -1.100720       2.383385                    0.998366       3.336950       9.505855       0.472654       1.395466      -0.684215       0.007366      -0.004496      -0.018170       0.020115      -0.002591       0.005202      -0.000709      -0.002428       0.010162      -0.006478      -0.000351       0.006829              1.574495       1.395872      -0.079554      -0.241558       1.362454       0.189189       1.965160          -0.000136
           30              H       5.451811       4.145420       6.459052       0.181827       0.985885 0.74245039E+01  0.70924051E+02                                 1.607514                            1.571208      -0.941864       2.466882                    0.999285       3.045075       8.174840       0.514220       1.246898      -0.719749       0.007812       0.020651       0.005527       0.022761       0.003694      -0.000022       0.001303      -0.008867      -0.011685      -0.004394      -0.003451       0.007845              1.609483       1.456212       0.130230       0.054573       1.955816       0.045190       1.416421           0.000367
           31              H       2.229780       1.191812       3.872418       0.192202       0.834950 0.60600120E+01  0.56275247E+02                                 1.548444                            1.501692      -1.100723       2.383384                    0.998366       3.336952       9.505863       0.472653       1.395466      -0.684215      -0.007366       0.018515       0.002750       0.020115       0.004932      -0.003073      -0.001062      -0.006126      -0.000931      -0.006478      -0.000351       0.006829              1.574496       1.395873      -0.248021      -0.056255       1.995495       0.128799       1.332120          -0.000136
           32              H       3.551683      12.695613       2.764936       0.181831       0.985880 0.74244601E+01  0.70923521E+02                                 1.607507                            1.571201      -0.941860       2.466884                    0.999285       3.045069       8.174815       0.514222       1.246896      -0.719750      -0.007812      -0.007464      -0.020033       0.022761       0.000329       0.003679       0.002250       0.001070       0.018126      -0.004394      -0.003451       0.007845              1.609476       1.456207       0.066693       0.124459       1.429824       0.095366       1.942399           0.000367
           33              H       1.419202       4.053623       1.715215       0.192202       0.834949 0.60600038E+01  0.56275151E+02                                 1.548443                            1.501691      -1.100721       2.383385                    0.998366       3.336950       9.505855       0.472654       1.395466      -0.684215       0.017640       0.001858      -0.009487       0.020115      -0.000975       0.004296      -0.003228       0.005080      -0.009843      -0.006478      -0.000351       0.006829              1.574495       1.937130       0.092656      -0.315354       1.320088      -0.056662       1.466267          -0.000136
           34              H      12.998204       2.961357       1.927419       0.181830       0.985881 0.74244738E+01  0.70923700E+02                                 1.607511                            1.571205      -0.941861       2.466884                    0.999285       3.045071       8.174829       0.514220       1.246898      -0.719749      -0.008242      -0.020606      -0.005052       0.022761       0.002653       0.000182       0.002547      -0.010087      -0.009409      -0.004394      -0.003451       0.007845              1.609480       1.444036       0.113868       0.057424       1.959400       0.064407       1.425003           0.000367
           35              H       4.180161       1.801101       0.818682       0.192202       0.834950 0.60600075E+01  0.56275188E+02                                 1.548443                            1.501690      -1.100721       2.383385                    0.998366       3.336951       9.505855       0.472654       1.395465      -0.684216       0.003698      -0.007797       0.018170       0.020115      -0.002787      -0.000159       0.005248       0.001293       0.010162      -0.006477      -0.000351       0.006829              1.574495       1.346219      -0.074316       0.162798       1.412107      -0.260076       1.965159          -0.000135
           36              H       4.308903       3.116758      12.375665       0.181828       0.985883 0.74244881E+01  0.70923860E+02                                 1.607512                            1.571206      -0.941863       2.466882                    0.999285       3.045073       8.174832       0.514221       1.246898      -0.719749      -0.021357      -0.005602      -0.005527       0.022761       0.002687       0.001293      -0.000158       0.010214      -0.011685      -0.004394      -0.003451       0.007845              1.609481       1.977492       0.075229       0.050667       1.434532       0.049530       1.416419           0.000367
           37              C       8.350335      10.893518       9.965700       0.681467      19.825205 0.23143040E+03  0.46916862E+04                                 6.761073                            5.410811       0.131075       2.113820                    0.999362      21.076370      58.032141       0.636886       0.474390      -1.020378       0.001357       0.022155      -0.001843       0.022273      -0.014301      -0.010820       0.011064       0.139764      -0.197382      -0.069746      -0.035310       0.105057              7.526256       3.912670       0.821956       0.209911       9.747038      -1.459580       8.919061          -0.003011
           38              C       8.226009       9.384345       9.942219      -0.512400      32.989352 0.52332743E+03  0.12842575E+05                                 8.796478                            7.462151      -0.195197       1.919849                    0.997088      31.965355      92.829423       0.625521       0.399012      -1.079361      -0.012526       0.001312       0.000465       0.012603      -0.001000       0.004135       0.003080      -0.000365       0.020036      -0.006387      -0.002327       0.008714              9.730340       9.195098       1.922467      -1.760410      11.477376      -1.928042       8.518545           0.000773
           39              C       7.201713       8.831164      10.910575       0.704565      19.590821 0.23070733E+03  0.46929192E+04                                 6.873550                            5.507486       0.031802       2.092703                    0.999792      21.028531      58.794949       0.610728       0.493034      -1.006382      -0.001847      -0.011456       0.018126       0.021522      -0.078723       0.013975      -0.039933      -0.010365      -0.084379      -0.072984      -0.031423       0.104407              7.706028       8.492703       3.677591      -1.408101       7.028862      -0.335116       7.596520          -0.002574
           40              C      11.770881       7.154720       9.897895       0.681467      19.825209 0.23143049E+03  0.46916883E+04                                 6.761073                            5.410812       0.131075       2.113821                    0.999362      21.076368      58.032129       0.636886       0.474390      -1.020378       0.000410       0.001321       0.022230       0.022273       0.005483       0.012127      -0.014561      -0.167624      -0.118011      -0.069746      -0.035311       0.105057              7.526257       8.658296      -0.213700      -1.263738       3.904934       0.936076      10.015540          -0.003010
           41              C      11.592063       7.048572       8.397772      -0.512400      32.989301 0.52332648E+03  0.12842546E+05                                 8.796468                            7.462143      -0.195198       1.919849                    0.997088      31.965343      92.829375       0.625521       0.399012      -1.079361      -0.000730      -0.012518       0.001261       0.012603       0.002817       0.001937      -0.001600       0.012138      -0.010951      -0.006387      -0.002327       0.008714              9.730328       7.864217      -1.429462      -1.386287       9.511559       2.238768      11.815207           0.000773
           42              C      12.391000       5.934293       7.755132       0.704565      19.590832 0.23070754E+03  0.46929244E+04                                 6.873553                            5.507489       0.031803       2.092703                    0.999792      21.028533      58.794955       0.610728       0.493034      -1.006382       0.016669      -0.003616      -0.013125       0.021522       0.010899      -0.042905      -0.075610      -0.040471       0.079106      -0.072984      -0.031423       0.104407              7.706031       7.319011      -0.928658       0.017551       8.701743       3.813901       7.097338          -0.002573
           43              C      11.709577      10.600722       6.182433       0.681467      19.825223 0.23143066E+03  0.46916928E+04                                 6.761077                            5.410814       0.131073       2.113820                    0.999362      21.076382      58.032189       0.636886       0.474390      -1.020378       0.022176      -0.001927      -0.000796       0.022273       0.009879      -0.000341       0.004367       0.028084       0.314837      -0.069746      -0.035311       0.105057              7.526262       9.854359      -1.404521       0.329909       8.941370      -0.128050       3.783058          -0.003014
           44              C      10.195690      10.580645       6.219224      -0.512399      32.989298 0.52332617E+03  0.12842537E+05                                 8.796468                            7.462140      -0.195197       1.919849                    0.997088      31.965340      92.829370       0.625521       0.399012      -1.079361      -0.000010      -0.000733      -0.012581       0.012603       0.003385      -0.001343       0.002777      -0.010675      -0.011807      -0.006388      -0.002327       0.008714              9.730329      11.853448      -1.936686       1.834177       8.228497      -1.492051       9.109042           0.000772
           45              C       9.538084      11.453401       5.171009       0.704565      19.590811 0.23070715E+03  0.46929154E+04                                 6.873551                            5.507486       0.031801       2.092703                    0.999792      21.028537      58.794995       0.610727       0.493034      -1.006381      -0.011586       0.017984      -0.002353       0.021522      -0.045487      -0.074087       0.022824       0.026926       0.064564      -0.072984      -0.031424       0.104408              7.706030       7.812494      -0.122788       3.778099       7.339421      -1.329901       7.966174          -0.002575
           46              C       9.977417       0.942309       8.869017       0.681468      19.825213 0.23143053E+03  0.46916897E+04                                 6.761075                            5.410813       0.131072       2.113819                    0.999362      21.076377      58.032174       0.636886       0.474390      -1.020378      -0.022176       0.000976       0.001843       0.022273       0.000599       0.009867      -0.011921      -0.142656      -0.197382      -0.069746      -0.035311       0.105057              7.526260       9.854355       0.195041      -1.429499       3.805366       0.361904       8.919058          -0.003013
           47              C      11.491304       0.907592       8.892498      -0.512400      32.989340 0.52332700E+03  0.12842563E+05                                 8.796476                            7.462147      -0.195198       1.919848                    0.997088      31.965354      92.829429       0.625521       0.399012      -1.079361       0.000010       0.012594      -0.000465       0.012603      -0.001016       0.003497       0.003789      -0.000060       0.020036      -0.006388      -0.002326       0.008714              9.730339      11.853463       1.641978      -2.102119       8.819003      -1.548387       8.518551           0.000771
           48              C      12.148910       1.868188       7.924142       0.704565      19.590807 0.23070707E+03  0.46929133E+04                                 6.873550                            5.507485       0.031801       2.092703                    0.999792      21.028537      58.794995       0.610727       0.493034      -1.006381       0.011586       0.000634      -0.018126       0.021522      -0.078072      -0.038246       0.018088      -0.022722      -0.084379      -0.072984      -0.031424       0.104408              7.706028       7.812494       3.749362      -0.481019       7.709072      -1.365164       7.596519          -0.002575
           49              C       1.984031       9.761818       8.936822       0.681467      19.825207 0.23143044E+03  0.46916869E+04                                 6.761073                            5.410811       0.131076       2.113821                    0.999362      21.076367      58.032126       0.636886       0.474390      -1.020378      -0.001357      -0.000270      -0.022230       0.022273      -0.012129      -0.013208       0.013588       0.166221      -0.118010      -0.069746      -0.035311       0.105056              7.526256       3.912670       0.287019       0.798307       8.650561      -1.354985      10.015538          -0.003010
           50              C       2.108357       9.928511      10.436945      -0.512399      32.989296 0.52332638E+03  0.12842543E+05                                 8.796466                            7.462141      -0.195196       1.919849                    0.997088      31.965332      92.829325       0.625521       0.399012      -1.079361       0.012526      -0.000587      -0.001261       0.012603       0.004022      -0.001388       0.002094      -0.010694      -0.010951      -0.006387      -0.002327       0.008714              9.730325       9.195090      -1.569884       2.080950       8.180683      -1.613548      11.815204           0.000773
           51              C       3.132653       9.017064      11.079585       0.704565      19.590816 0.23070723E+03  0.46929167E+04                                 6.873548                            5.507484       0.031804       2.092704                    0.999792      21.028533      58.794949       0.610728       0.493034      -1.006382       0.001846      -0.016956       0.013126       0.021522       0.006436      -0.079695      -0.034734       0.044129       0.079106      -0.072984      -0.031423       0.104407              7.706025       8.492699      -1.052495       3.794687       7.528041      -0.382734       7.097335          -0.002573
           52              C       9.916113       8.986534       0.095806       0.681467      19.825203 0.23143037E+03  0.46916852E+04                                 6.761072                            5.410810       0.131076       2.113821                    0.999362      21.076367      58.032128       0.636887       0.474390      -1.020378      -0.000410      -0.022255       0.000796       0.022273       0.012593       0.004307      -0.000797      -0.023341       0.314836      -0.069746      -0.035311       0.105057              7.526256       8.658293      -1.278318      -0.092726      10.137419       0.341522       3.783055          -0.003011
           53              C      10.094931      10.489957       0.059015      -0.512399      32.989270 0.52332579E+03  0.12842525E+05                                 8.796462                            7.462137      -0.195197       1.919849                    0.997088      31.965334      92.829344       0.625521       0.399012      -1.079361       0.000731      -0.000067       0.012581       0.012603       0.002196       0.002621      -0.001627       0.011852      -0.011808      -0.006387      -0.002327       0.008714              9.730321       7.864215      -1.515770      -1.291351      12.217712       1.980606       9.109036           0.000773
           54              C       9.295994      11.235510       1.107230       0.704565      19.590831 0.23070753E+03  0.46929242E+04                                 6.873553                            5.507489       0.031803       2.092703                    0.999792      21.028533      58.794957       0.610728       0.493034      -1.006382      -0.016669       0.013409       0.002353       0.021522      -0.041676       0.014924      -0.076073      -0.045319       0.064564      -0.072984      -0.031423       0.104407              7.706031       7.319011      -0.070719      -0.926127       7.832908       3.896785       7.966173          -0.002573
           55              C       6.994909       2.917802       2.590778       0.681467      19.825212 0.23143049E+03  0.46916887E+04                                 6.761075                            5.410812       0.131075       2.113820                    0.999362      21.076379      58.032178       0.636886       0.474390      -1.020378      -0.001357      -0.022156       0.001843       0.022273      -0.014301      -0.010820       0.011064       0.139764      -0.197382      -0.069746      -0.035310       0.105057              7.526259       3.912671       0.821956       0.209911       9.747041      -1.459580       8.919064          -0.003012
           56              C       7.119235       4.426975       2.614259      -0.512399      32.989321 0.52332678E+03  0.12842556E+05                                 8.796472                            7.462145      -0.195197       1.919849                    0.997088      31.965342      92.829378       0.625521       0.399012      -1.079361       0.012526      -0.001312      -0.000465       0.012603      -0.001000       0.004135       0.003080      -0.000365       0.020036      -0.006387      -0.002327       0.008714              9.730333       9.195091       1.922464      -1.760407      11.477366      -1.928039       8.518541           0.000772
           57              C       8.143531       4.980156       1.645903       0.704565      19.590823 0.23070736E+03  0.46929202E+04                                 6.873552                            5.507487       0.031802       2.092703                    0.999792      21.028536      58.794975       0.610728       0.493034      -1.006382       0.001847       0.011456      -0.018126       0.021522      -0.078723       0.013975      -0.039933      -0.010365      -0.084379      -0.072984      -0.031423       0.104407              7.706030       8.492705       3.677592      -1.408102       7.028863      -0.335117       7.596521          -0.002574
           58              C       3.574363       6.656600       2.658583       0.681467      19.825213 0.23143056E+03  0.46916900E+04                                 6.761074                            5.410812       0.131075       2.113820                    0.999362      21.076376      58.032157       0.636886       0.474390      -1.020378      -0.000411      -0.001321      -0.022231       0.022274       0.005483       0.012127      -0.014561      -0.167624      -0.118011      -0.069746      -0.035311       0.105057              7.526257       8.658298      -0.213700      -1.263739       3.904934       0.936076      10.015539          -0.003012
           59              C       3.753181       6.762748       4.158706      -0.512399      32.989285 0.52332621E+03  0.12842538E+05                                 8.796464                            7.462140      -0.195198       1.919849                    0.997088      31.965336      92.829344       0.625521       0.399012      -1.079361       0.000730       0.012518      -0.001261       0.012603       0.002817       0.001937      -0.001600       0.012138      -0.010951      -0.006388      -0.002327       0.008714              9.730323       7.864218      -1.429462      -1.386286       9.511553       2.238766      11.815197           0.000772
           60              C       2.954244       7.877027       4.801346       0.704565      19.590825 0.23070745E+03  0.46929225E+04                                 6.873552                            5.507488       0.031802       2.092703                    0.999792      21.028535      58.794970       0.610728       0.493034      -1.006382      -0.016669       0.003616       0.013125       0.021522       0.010899      -0.042905      -0.075610      -0.040471       0.079106      -0.072984      -0.031423       0.104407              7.706029       7.319010      -0.928657       0.017551       8.701742       3.813901       7.097337          -0.002574
           61              C       3.635667       3.210598       6.374045       0.681467      19.825216 0.23143060E+03  0.46916908E+04                                 6.761074                            5.410812       0.131075       2.113820                    0.999362      21.076369      58.032126       0.636887       0.474390      -1.020378      -0.022176       0.001927       0.000796       0.022273       0.009879      -0.000341       0.004367       0.028083       0.314837      -0.069746      -0.035311       0.105057              7.526258       9.854355      -1.404517       0.329908       8.941363      -0.128050       3.783056          -0.003011
           62              C       5.149554       3.230675       6.337254      -0.512398      32.989243 0.52332511E+03  0.12842504E+05                                 8.796455                            7.462130      -0.195196       1.919850                    0.997088      31.965309      92.829238       0.625522       0.399011      -1.079361       0.000010       0.000733       0.012581       0.012603       0.003385      -0.001343       0.002777      -0.010675      -0.011808      -0.006388      -0.002327       0.008714              9.730313      11.853425      -1.936678       1.834171       8.228485      -1.492045       9.109029           0.000773
           63              C       5.807160       2.357919       7.385469       0.704564      19.590815 0.23070721E+03  0.46929164E+04                                 6.873550                            5.507485       0.031804       2.092704                    0.999792      21.028532      58.794959       0.610728       0.493034      -1.006382       0.011586      -0.017984       0.002353       0.021522      -0.045487      -0.074087       0.022824       0.026926       0.064564      -0.072984      -0.031424       0.104408              7.706028       7.812490      -0.122787       3.778097       7.339421      -1.329901       7.966172          -0.002574
           64              C       5.367827      12.869011       3.687461       0.681467      19.825210 0.23143050E+03  0.46916886E+04                                 6.761073                            5.410811       0.131074       2.113820                    0.999362      21.076369      58.032132       0.636887       0.474390      -1.020378       0.022176      -0.000975      -0.001843       0.022273       0.000599       0.009867      -0.011921      -0.142656      -0.197382      -0.069746      -0.035311       0.105057              7.526257       9.854353       0.195041      -1.429496       3.805365       0.361904       8.919053          -0.003011
           65              C       3.853940      12.903728       3.663980      -0.512399      32.989313 0.52332645E+03  0.12842545E+05                                 8.796469                            7.462142      -0.195197       1.919849                    0.997088      31.965337      92.829351       0.625521       0.399012      -1.079361      -0.000010      -0.012594       0.000465       0.012603      -0.001016       0.003497       0.003789      -0.000060       0.020037      -0.006388      -0.002327       0.008714              9.730331      11.853452       1.641976      -2.102115       8.818998      -1.548384       8.518542           0.000773
           66              C       3.196334      11.943132       4.632336       0.704565      19.590811 0.23070713E+03  0.46929146E+04                                 6.873549                            5.507485       0.031803       2.092703                    0.999792      21.028533      58.794967       0.610728       0.493034      -1.006382      -0.011586      -0.000634       0.018126       0.021522      -0.078072      -0.038246       0.018088      -0.022722      -0.084379      -0.072984      -0.031424       0.104407              7.706027       7.812493       3.749362      -0.481019       7.709071      -1.365164       7.596518          -0.002573
           67              C      13.361213       4.049502       3.619656       0.681467      19.825215 0.23143053E+03  0.46916897E+04                                 6.761075                            5.410813       0.131075       2.113820                    0.999362      21.076380      58.032182       0.636886       0.474390      -1.020378       0.001357       0.000270       0.022230       0.022273      -0.012129      -0.013208       0.013588       0.166221      -0.118010      -0.069746      -0.035311       0.105057              7.526260       3.912671       0.287019       0.798307       8.650565      -1.354986      10.015543          -0.003012
           68              C      13.236887       3.882809       2.119533      -0.512399      32.989295 0.52332632E+03  0.12842542E+05                                 8.796467                            7.462141      -0.195197       1.919849                    0.997088      31.965338      92.829362       0.625521       0.399012      -1.079361      -0.012526       0.000587       0.001261       0.012603       0.004022      -0.001388       0.002095      -0.010695      -0.010951      -0.006387      -0.002327       0.008714              9.730326       9.195089      -1.569884       2.080950       8.180687      -1.613547      11.815203           0.000772
           69              C      12.212591       4.794256       1.476893       0.704565      19.590809 0.23070715E+03  0.46929150E+04                                 6.873548                            5.507485       0.031802       2.092703                    0.999792      21.028538      58.794984       0.610728       0.493034      -1.006382      -0.001847       0.016956      -0.013125       0.021522       0.006436      -0.079695      -0.034734       0.044130       0.079106      -0.072984      -0.031423       0.104407              7.706026       8.492700      -1.052496       3.794687       7.528041      -0.382735       7.097336          -0.002574
           70              C       5.429131       4.824786      12.460672       0.681467      19.825206 0.23143043E+03  0.46916867E+04                                 6.761072                            5.410810       0.131076       2.113821                    0.999362      21.076369      58.032127       0.636887       0.474390      -1.020378       0.000411       0.022255      -0.000796       0.022274       0.012593       0.004307      -0.000797      -0.023341       0.314836      -0.069746      -0.035311       0.105057              7.526255       8.658293      -1.278318      -0.092726      10.137417       0.341523       3.783055          -0.003012
           71              C       5.250313       3.321363      12.497463      -0.512398      32.989236 0.52332511E+03  0.12842504E+05                                 8.796453                            7.462130      -0.195197       1.919849                    0.997088      31.965317      92.829263       0.625522       0.399011      -1.079361      -0.000730       0.000067      -0.012581       0.012603       0.002196       0.002621      -0.001627       0.011853      -0.011808      -0.006388      -0.002327       0.008714              9.730311       7.864211      -1.515767      -1.291349      12.217694       1.980602       9.109027           0.000772
           72              C       6.049250       2.575810      11.449248       0.704564      19.590831 0.23070754E+03  0.46929244E+04                                 6.873552                            5.507489       0.031803       2.092703                    0.999792      21.028534      58.794957       0.610728       0.493034      -1.006382       0.016669      -0.013409      -0.002353       0.021522      -0.041676       0.014925      -0.076073      -0.045319       0.064564      -0.072984      -0.031423       0.104407              7.706030       7.319011      -0.070720      -0.926128       7.832907       3.896785       7.966173          -0.002574
           73              O       8.320925      11.497876       8.854200      -0.535919      30.915040 0.46215277E+03  0.10636339E+05                                 7.645672                            6.510796       0.845562       2.343145                    0.998290      26.242727      66.240473       0.773723       0.343965      -1.157869      -0.000819       0.005638      -0.003441       0.006655      -0.014927      -0.017574      -0.057887       0.031390       0.042409      -0.071371       0.014276       0.057095              8.451515       5.066762      -0.056295      -0.228981       8.982539      -3.758171      11.305245           0.017820
           74              O       8.511711      11.524042      11.037772      -0.562291      34.341636 0.58169749E+03  0.14245625E+05                                 8.306215                            7.468320       0.346569       2.154452                    0.997404      27.920437      73.800251       0.695572       0.359567      -1.139838       0.012973      -0.003916      -0.014584       0.019908       0.001679       0.016302       0.037704       0.060863       0.037854      -0.057621       0.013143       0.044479              8.718348       5.451747       0.485255       1.209666       8.314646       0.687810      12.388652           0.063628
           75              O       6.382441       7.981913      10.483655      -0.534930      27.394945 0.41303841E+03  0.92684358E+04                                 7.049282                            6.138411       0.807937       2.322548                    0.998909      26.315383      66.187412       0.797880       0.342100      -1.156223      -0.001363      -0.002235       0.003658       0.004498       0.014539       0.029234      -0.006925       0.005774      -0.214501      -0.079720       0.026071       0.053649              7.661961       9.274196       3.745910       0.320100       8.009593       0.399368       5.702095           0.008357
           76              O       7.194046       9.201665      12.111602      -0.593233      35.494484 0.58898192E+03  0.14472172E+05                                 8.504135                            7.487604       0.425593       2.176769                    0.997552      28.230497      74.798388       0.698328       0.356956      -1.141664       0.010525      -0.026856      -0.016224       0.033095      -0.038167       0.019606       0.003151      -0.011769       0.059111      -0.052514       0.015840       0.036674              9.059712       8.664194       2.969865       0.054498       8.122673       1.175220      10.392270           0.030121
           77              O      10.724503       7.235552      10.605076      -0.535919      30.915014 0.46215230E+03  0.10636325E+05                                 7.645666                            6.510792       0.845563       2.343146                    0.998290      26.242721      66.240441       0.773724       0.343965      -1.157870      -0.002960      -0.000512       0.005939       0.006655      -0.017893      -0.061382      -0.006788      -0.013535      -0.034457      -0.071371       0.014276       0.057095              8.451509      10.464401      -0.802804      -3.891977       5.176079       0.376161       9.714046           0.017820
           78              O      12.908697       7.196939      10.423760      -0.562291      34.341604 0.58169699E+03  0.14245609E+05                                 8.306210                            7.468317       0.346568       2.154452                    0.997404      27.920422      73.800198       0.695572       0.359567      -1.139838      -0.013446       0.014463      -0.002514       0.019907       0.016530       0.032192      -0.003273       0.002126      -0.130271      -0.057621       0.013142       0.044478              8.718342      12.665477       0.489147       0.327297       5.268215       0.335695       8.221334           0.063627
           79              O      11.802185       5.172599       6.950262      -0.534930      27.394973 0.41303913E+03  0.92684561E+04                                 7.049289                            6.138418       0.807937       2.322548                    0.998909      26.315384      66.187434       0.797879       0.342100      -1.156223       0.003267      -0.001715      -0.002572       0.004498       0.041343       0.004276       0.011310      -0.095349       0.099694      -0.079720       0.026071       0.053649              7.661969       5.977434       1.022235       0.995027       9.095198       3.614128       7.913274           0.008356
           80              O      13.614185       5.797523       8.009903      -0.593232      35.494433 0.58898091E+03  0.14472140E+05                                 8.504126                            7.487597       0.425595       2.176770                    0.997552      28.230474      74.798300       0.698328       0.356956      -1.141664      -0.017493       0.012429      -0.025194       0.033094       0.011805      -0.003331      -0.039726       0.041668      -0.013049      -0.052514       0.015840       0.036674              9.059702      10.642929       0.127503       1.243951       8.615248       2.836392       7.920930           0.030121
           81              O      12.307514       9.485446       6.195743      -0.535920      30.915087 0.46215355E+03  0.10636361E+05                                 7.645677                            6.510799       0.845565       2.343145                    0.998290      26.242754      66.240545       0.773723       0.343964      -1.157870       0.005521      -0.003558      -0.001074       0.006655      -0.060219      -0.005630      -0.011456      -0.037488       0.040733      -0.071372       0.014276       0.057095              8.451522       8.927688      -3.788490      -0.104368      11.280990      -0.420952       5.145889           0.017820
           82              O      12.353554      11.676907       6.174522      -0.562294      34.341855 0.58170246E+03  0.14245778E+05                                 8.306251                            7.468352       0.346571       2.154451                    0.997404      27.920544      73.800630       0.695570       0.359567      -1.139838      -0.002533      -0.013253       0.014637       0.019907       0.039790       0.004233       0.013026      -0.050749       0.062076      -0.057623       0.013144       0.044480              8.718387       8.384439       0.823971       0.098019      12.539324       0.448045       5.231398           0.063630
           83              O       8.607556      10.959500       4.489192      -0.534930      27.394955 0.41303852E+03  0.92684386E+04                                 7.049282                            6.138410       0.807939       2.322549                    0.998909      26.315391      66.187425       0.797880       0.342100      -1.156223      -0.002365       0.003536      -0.001463       0.004498      -0.002395       0.015117       0.039381       0.100862       0.086821      -0.079720       0.026071       0.053649              7.661962       8.805286       0.789236       3.737328       5.779400       0.533915       8.401200           0.008356
           84              O       9.905735      12.644584       5.010663      -0.593236      35.494803 0.58898841E+03  0.14472375E+05                                 8.504193                            7.487651       0.425583       2.176763                    0.997552      28.230631      74.798924       0.698325       0.356957      -1.141663      -0.025604      -0.014889       0.014766       0.033095       0.001504      -0.038874       0.016236      -0.035143      -0.033055      -0.052515       0.015839       0.036676              9.059779       8.748517       1.450338       2.836097      10.358039      -0.290394       8.072780           0.030126
           85              O       9.379480       1.034971       9.980517      -0.535920      30.915071 0.46215333E+03  0.10636354E+05                                 7.645673                            6.510797       0.845565       2.343146                    0.998290      26.242750      66.240522       0.773724       0.343964      -1.157870      -0.005521       0.001407       0.003440       0.006655      -0.011323      -0.059412      -0.011403      -0.036930       0.042407      -0.071372       0.014276       0.057095              8.451518       8.927683      -0.463667      -3.761455       5.121625       0.166625      11.305246           0.017820
           86              O       9.333440       0.847984       7.796945      -0.562294      34.341855 0.58170237E+03  0.14245775E+05                                 8.306250                            7.468351       0.346571       2.154451                    0.997404      27.920547      73.800639       0.695570       0.359567      -1.139838       0.002533      -0.013312       0.014583       0.019907       0.007993       0.039208       0.012256      -0.058824       0.037850      -0.057623       0.013144       0.044480              8.718387       8.384438       0.175826       0.810941       5.382016       1.130825      12.388705           0.063630
           87              O      13.079438       2.593826       8.351062      -0.534930      27.394952 0.41303839E+03  0.92684351E+04                                 7.049282                            6.138409       0.807939       2.322549                    0.998909      26.315390      66.187426       0.797880       0.342100      -1.156223       0.002365       0.001121      -0.003659       0.004498       0.014821      -0.003820       0.029800       0.000422      -0.214503      -0.079720       0.026071       0.053649              7.661962       8.805290       3.795388       0.430754       8.478501       0.276430       5.702095           0.008357
           88              O      11.781259       1.914689       6.723115      -0.593236      35.494807 0.58898848E+03  0.14472377E+05                                 8.504194                            7.487651       0.425583       2.176763                    0.997552      28.230632      74.798923       0.698325       0.356957      -1.141663       0.025604      -0.013285       0.016224       0.033095      -0.038556       0.005189       0.019167      -0.004421       0.059109      -0.052515       0.015839       0.036676              9.059779       8.748517       2.961011       1.174455       8.038485      -0.069118      10.392334           0.030126
           89              O       2.013441      10.810901       8.229641      -0.535919      30.915024 0.46215240E+03  0.10636328E+05                                 7.645669                            6.510793       0.845563       2.343145                    0.998290      26.242721      66.240451       0.773723       0.343965      -1.157869       0.000819       0.002890      -0.005939       0.006655      -0.018912      -0.013191      -0.060331       0.005768      -0.034457      -0.071371       0.014276       0.057095              8.451512       5.066760      -0.233291      -0.034296      10.573725      -3.909966       9.714051           0.017820
           90              O       1.822655       8.634713       8.410957      -0.562291      34.341612 0.58169714E+03  0.14245614E+05                                 8.306212                            7.468318       0.346569       2.154452                    0.997404      27.920424      73.800208       0.695572       0.359567      -1.139838      -0.012973       0.014890       0.002514       0.019908       0.016387       0.000123       0.032358       0.004820      -0.130272      -0.057621       0.013142       0.044478              8.718344       5.451746       1.250281       0.368186      12.481952       0.290264       8.221335           0.063627
           91              O       3.951925       9.522704      11.884455      -0.534930      27.394935 0.41303824E+03  0.92684312E+04                                 7.049280                            6.138410       0.807938       2.322549                    0.998909      26.315378      66.187397       0.797880       0.342100      -1.156223       0.001363      -0.003429       0.002572       0.004498       0.030483       0.011697       0.003066       0.110506       0.099694      -0.079719       0.026070       0.053649              7.661959       9.274195       0.674385       3.698581       5.798414       0.610307       7.913269           0.008357
           92              O       3.140320       7.786281      10.824814      -0.593232      35.494422 0.58898052E+03  0.14472128E+05                                 8.504124                            7.487594       0.425595       2.176770                    0.997552      28.230475      74.798300       0.698328       0.356956      -1.141664      -0.010525       0.018701       0.025194       0.033094       0.015893      -0.039856       0.000856      -0.035823      -0.013049      -0.052514       0.015840       0.036674              9.059699       8.664178       0.336284       2.951260      10.593993       0.939465       7.920927           0.030121
           93              O      10.962491       8.274873       0.082496      -0.535919      30.915048 0.46215288E+03  0.10636342E+05                                 7.645672                            6.510797       0.845563       2.343145                    0.998290      26.242732      66.240487       0.773723       0.343965      -1.157869       0.002960      -0.005863       0.001074       0.006655      -0.062804      -0.011983      -0.004397       0.011528       0.040731      -0.071371       0.014276       0.057095              8.451516      10.464410      -3.950630      -0.429579       9.744252      -0.059621       5.145886           0.017820
           94              O       8.778297       8.459036       0.103717      -0.562291      34.341646 0.58169790E+03  0.14245637E+05                                 8.306217                            7.468323       0.346569       2.154452                    0.997404      27.920441      73.800266       0.695571       0.359567      -1.139838       0.013446       0.001129      -0.014637       0.019907       0.033616       0.013398       0.002843       0.066240       0.062070      -0.057621       0.013143       0.044479              8.718350      12.665487       0.372270       0.455853       8.258182       0.050464       5.231380           0.063628
           95              O       9.884809      12.109077       1.789047      -0.534930      27.394967 0.41303901E+03  0.92684529E+04                                 7.049288                            6.138417       0.807938       2.322549                    0.998909      26.315380      66.187419       0.797879       0.342100      -1.156223      -0.003267       0.002723       0.001463       0.004498       0.008183       0.040750       0.010901      -0.099640       0.086821      -0.079720       0.026071       0.053649              7.661968       5.977433       1.087607       0.923122       8.607262       3.660675       8.401208           0.008356
           96              O       8.072809      10.994879       1.267576      -0.593233      35.494485 0.58898192E+03  0.14472172E+05                                 8.504136                            7.487605       0.425593       2.176769                    0.997552      28.230495      74.798386       0.698328       0.356956      -1.141664       0.017493       0.023900      -0.014766       0.033095      -0.002195       0.012068      -0.040362       0.034998      -0.033057      -0.052514       0.015840       0.036674              9.059714      10.642942       1.250438       0.008797       8.463483       2.850876       8.072717           0.030122
           97              O       7.024319       2.313444       3.702278      -0.535919      30.915094 0.46215372E+03  0.10636366E+05                                 7.645682                            6.510804       0.845561       2.343145                    0.998290      26.242743      66.240544       0.773722       0.343965      -1.157869       0.000819      -0.005638       0.003441       0.006655      -0.014927      -0.017574      -0.057887       0.031390       0.042409      -0.071371       0.014276       0.057095              8.451528       5.066768      -0.056296      -0.228980       8.982553      -3.758179      11.305262           0.017820
           98              O       6.833533       2.287278       1.518706      -0.562292      34.341710 0.58169904E+03  0.14245673E+05                                 8.306227                            7.468330       0.346570       2.154452                    0.997404      27.920472      73.800378       0.695571       0.359567      -1.139838      -0.012973       0.003916       0.014584       0.019908       0.001679       0.016302       0.037704       0.060863       0.037853      -0.057622       0.013143       0.044479              8.718362       5.451754       0.485255       1.209668       8.314658       0.687810      12.388675           0.063629
           99              O       8.962803       5.829407       2.072823      -0.534930      27.394949 0.41303846E+03  0.92684373E+04                                 7.049282                            6.138411       0.807938       2.322549                    0.998909      26.315383      66.187413       0.797880       0.342100      -1.156223       0.001363       0.002235      -0.003658       0.004498       0.014539       0.029234      -0.006925       0.005774      -0.214502      -0.079720       0.026071       0.053649              7.661962       9.274198       3.745911       0.320100       8.009593       0.399369       5.702095           0.008356
          100              O       8.151198       4.609655       0.444876      -0.593234      35.494569 0.58898366E+03  0.14472226E+05                                 8.504151                            7.487617       0.425591       2.176768                    0.997552      28.230533      74.798532       0.698327       0.356956      -1.141664      -0.010525       0.026856       0.016224       0.033094      -0.038167       0.019606       0.003150      -0.011769       0.059111      -0.052514       0.015840       0.036675              9.059730       8.664213       2.969875       0.054499       8.122690       1.175222      10.392287           0.030123
          101              O       4.620741       6.575768       1.951402      -0.535919      30.915015 0.46215226E+03  0.10636323E+05                                 7.645663                            6.510789       0.845566       2.343146                    0.998290      26.242731      66.240451       0.773724       0.343964      -1.157870       0.002959       0.000512      -0.005939       0.006655      -0.017893      -0.061382      -0.006788      -0.013536      -0.034457      -0.071372       0.014276       0.057095              8.451506      10.464400      -0.802805      -3.891976       5.176077       0.376161       9.714039           0.017820
          102              O       2.436547       6.614381       2.132718      -0.562293      34.341756 0.58170028E+03  0.14245710E+05                                 8.306234                            7.468338       0.346570       2.154452                    0.997404      27.920499      73.800468       0.695571       0.359567      -1.139838       0.013446      -0.014464       0.002513       0.019907       0.016530       0.032193      -0.003273       0.002124      -0.130274      -0.057622       0.013143       0.044479              8.718369      12.665516       0.489149       0.327292       5.268229       0.335697       8.221361           0.063629
          103              O       3.543059       8.638721       5.606216      -0.534930      27.394951 0.41303867E+03  0.92684428E+04                                 7.049282                            6.138412       0.807939       2.322549                    0.998909      26.315387      66.187418       0.797880       0.342100      -1.156223      -0.003268       0.001715       0.002572       0.004498       0.041343       0.004276       0.011310      -0.095350       0.099694      -0.079720       0.026071       0.053649              7.661961       5.977430       1.022235       0.995028       9.095188       3.614124       7.913266           0.008356
          104              O       1.731059       8.013797       4.546575      -0.593234      35.494659 0.58898541E+03  0.14472281E+05                                 8.504167                            7.487629       0.425587       2.176766                    0.997552      28.230568      74.798671       0.698326       0.356957      -1.141664       0.017493      -0.012429       0.025194       0.033095       0.011805      -0.003331      -0.039726       0.041667      -0.013048      -0.052514       0.015839       0.036675              9.059749      10.642975       0.127507       1.243957       8.615299       2.836417       7.920972           0.030124
          105              O       3.037730       4.325874       6.360735      -0.535919      30.914991 0.46215192E+03  0.10636313E+05                                 7.645659                            6.510786       0.845567       2.343147                    0.998290      26.242722      66.240417       0.773725       0.343964      -1.157870      -0.005521       0.003558       0.001074       0.006655      -0.060218      -0.005630      -0.011456      -0.037488       0.040733      -0.071371       0.014276       0.057095              8.451501       8.927667      -3.788478      -0.104367      11.280956      -0.420951       5.145879           0.017820
          106              O       2.991690       2.134413       6.381956      -0.562292      34.341716 0.58169954E+03  0.14245688E+05                                 8.306228                            7.468334       0.346569       2.154452                    0.997404      27.920476      73.800390       0.695571       0.359567      -1.139838       0.002533       0.013253      -0.014637       0.019907       0.039789       0.004233       0.013026      -0.050750       0.062072      -0.057622       0.013143       0.044479              8.718362       8.384416       0.823973       0.098019      12.539284       0.448042       5.231386           0.063627
          107              O       6.737688       2.851820       8.067286      -0.534930      27.394964 0.41303876E+03  0.92684456E+04                                 7.049286                            6.138414       0.807937       2.322548                    0.998909      26.315385      66.187426       0.797879       0.342100      -1.156223       0.002365      -0.003535       0.001463       0.004498      -0.002395       0.015117       0.039381       0.100862       0.086820      -0.079720       0.026071       0.053649              7.661966       8.805290       0.789235       3.737330       5.779402       0.533915       8.401206           0.008356
          108              O       5.439509       1.166736       7.545815      -0.593234      35.494607 0.58898445E+03  0.14472251E+05                                 8.504158                            7.487623       0.425589       2.176767                    0.997552      28.230549      74.798600       0.698326       0.356957      -1.141664       0.025604       0.014889      -0.014766       0.033095       0.001505      -0.038874       0.016236      -0.035143      -0.033056      -0.052514       0.015839       0.036675              9.059739       8.748475       1.450334       2.836075      10.358001      -0.290393       8.072740           0.030121
          109              O       5.965764      12.776349       2.575961      -0.535919      30.915025 0.46215258E+03  0.10636332E+05                                 7.645666                            6.510792       0.845565       2.343146                    0.998290      26.242732      66.240460       0.773724       0.343964      -1.157870       0.005521      -0.001407      -0.003440       0.006655      -0.011323      -0.059412      -0.011402      -0.036930       0.042408      -0.071371       0.014276       0.057095              8.451509       8.927675      -0.463667      -3.761448       5.121621       0.166624      11.305230           0.017820
          110              O       6.011804      12.963336       4.759533      -0.562292      34.341728 0.58169969E+03  0.14245693E+05                                 8.306231                            7.468335       0.346568       2.154451                    0.997404      27.920483      73.800419       0.695571       0.359567      -1.139838      -0.002533       0.013312      -0.014583       0.019907       0.007993       0.039207       0.012256      -0.058822       0.037853      -0.057622       0.013143       0.044479              8.718365       8.384420       0.175826       0.810942       5.382005       1.130820      12.388670           0.063627
          111              O       2.265806      11.217494       4.205416      -0.534930      27.394962 0.41303863E+03  0.92684423E+04                                 7.049286                            6.138413       0.807938       2.322549                    0.998909      26.315386      66.187431       0.797879       0.342100      -1.156223      -0.002365      -0.001121       0.003658       0.004498       0.014821      -0.003820       0.029800       0.000421      -0.214503      -0.079720       0.026071       0.053649              7.661966       8.805294       3.795390       0.430752       8.478507       0.276429       5.702097           0.008356
          112              O       3.563985      11.896631       5.833363      -0.593234      35.494616 0.58898461E+03  0.14472256E+05                                 8.504159                            7.487624       0.425589       2.176767                    0.997552      28.230551      74.798606       0.698326       0.356957      -1.141664      -0.025604       0.013285      -0.016224       0.033095      -0.038555       0.005190       0.019167      -0.004421       0.059111      -0.052514       0.015839       0.036675              9.059740       8.748477       2.960990       1.174453       8.038447      -0.069117      10.392296           0.030121
          113              O      13.331803       3.000419       4.326837      -0.535919      30.915088 0.46215349E+03  0.10636360E+05                                 7.645680                            6.510802       0.845562       2.343145                    0.998290      26.242743      66.240536       0.773723       0.343965      -1.157869      -0.000819      -0.002890       0.005939       0.006655      -0.018912      -0.013191      -0.060332       0.005768      -0.034456      -0.071372       0.014276       0.057096              8.451526       5.066766      -0.233290      -0.034297      10.573745      -3.909975       9.714067           0.017820
          114              O      13.522589       5.176607       4.145521      -0.562293      34.341770 0.58170041E+03  0.14245715E+05                                 8.306237                            7.468339       0.346570       2.154452                    0.997404      27.920500      73.800479       0.695571       0.359567      -1.139838       0.012973      -0.014890      -0.002513       0.019907       0.016388       0.000123       0.032359       0.004822      -0.130274      -0.057622       0.013143       0.044479              8.718373       5.451761       1.250286       0.368186      12.481998       0.290260       8.221360           0.063629
          115              O      11.393319       4.288616       0.672023      -0.534930      27.394944 0.41303835E+03  0.92684342E+04                                 7.049281                            6.138410       0.807939       2.322549                    0.998909      26.315382      66.187407       0.797880       0.342100      -1.156223      -0.001363       0.003429      -0.002572       0.004498       0.030483       0.011697       0.003065       0.110506       0.099694      -0.079720       0.026071       0.053649              7.661961       9.274197       0.674386       3.698582       5.798414       0.610308       7.913270           0.008356
          116              O      12.204924       6.025039       1.731664      -0.593234      35.494647 0.58898514E+03  0.14472273E+05                                 8.504165                            7.487627       0.425588       2.176766                    0.997552      28.230570      74.798676       0.698326       0.356957      -1.141664       0.010525      -0.018701      -0.025194       0.033095       0.015893      -0.039857       0.000855      -0.035822      -0.013048      -0.052514       0.015839       0.036675              9.059746       8.664228       0.336285       2.951284      10.594038       0.939467       7.920970           0.030124
          117              O       4.382753       5.536447      12.473982      -0.535919      30.914997 0.46215195E+03  0.10636314E+05                                 7.645660                            6.510787       0.845566       2.343146                    0.998290      26.242725      66.240428       0.773724       0.343964      -1.157870      -0.002960       0.005863      -0.001074       0.006655      -0.062804      -0.011983      -0.004397       0.011528       0.040732      -0.071371       0.014276       0.057095              8.451502      10.464393      -3.950622      -0.429579       9.744233      -0.059620       5.145879           0.017820
          118              O       6.566947       5.352284      12.452761      -0.562292      34.341701 0.58169909E+03  0.14245674E+05                                 8.306225                            7.468330       0.346570       2.154452                    0.997404      27.920471      73.800366       0.695571       0.359567      -1.139838      -0.013446      -0.001129       0.014637       0.019907       0.033617       0.013398       0.002843       0.066240       0.062072      -0.057622       0.013143       0.044479              8.718359      12.665500       0.372269       0.455854       8.258191       0.050465       5.231385           0.063628
          119              O       5.460435       1.702243      10.767431      -0.534930      27.394938 0.41303847E+03  0.92684373E+04                                 7.049281                            6.138411       0.807938       2.322549                    0.998909      26.315378      66.187392       0.797880       0.342100      -1.156223       0.003267      -0.002723      -0.001463       0.004498       0.008183       0.040750       0.010901      -0.099641       0.086820      -0.079720       0.026071       0.053649              7.661959       5.977428       1.087606       0.923121       8.607252       3.660669       8.401198           0.008357
          120              O       7.272435       2.816441      11.288902      -0.593233      35.494569 0.58898361E+03  0.14472224E+05                                 8.504151                            7.487616       0.425590       2.176767                    0.997552      28.230531      74.798525       0.698327       0.356956      -1.141664      -0.017493      -0.023900       0.014766       0.033095      -0.002195       0.012068      -0.040362       0.034998      -0.033056      -0.052514       0.015840       0.036675              9.059731      10.642957       1.250440       0.008797       8.463501       2.850886       8.072734           0.030123

******************************************************
Auxiliary information for the entire system
The total spin magnetic moment of the unit cell is   12.001988
The total net atomic charge of the unit cell is   0.000001
Accuracy of reproducing the electrostatic potential in the unit cell:
  The inner radius (bohr) =    5.0000
  The outer radius (bohr) =   12.0000
  Valid grid points have density less than (e/(bohr^3)) =    0.0001
  The number of valid grid points were=        36168
  The rms potential error without charges in kcal/mol is=      5.35339
  The rms potential error with partial charges in kcal/mol is=      1.18829
  The RRMSE value at monopole order=      0.22197
  The rms potential error with partial charges and cloud penetration in kcal/mol is=      1.15803
  The RRMSE value at monopole order with cloud penetration is=      0.21632
  The rms potential error with partial charges and atomic dipoles in kcal/mol is=      1.30846
  The RRMSE value at dipole order=      0.24442
  The rms potential error with partial charges, atomic dipoles and cloud penetration in kcal/mol is=      1.27696
  The RRMSE value at dipole order with cloud penetration=      0.23853

******************************************************
The electron densities and ab initio electrostatic potential were computed in VASP using the PBE functional and
projector augmented wave method. See the main text of the journal article for a description of computational details.
The atomic charges, dipoles, and quadrupoles were computed with the DDEC6 method as described in
(a) T. A. Manz and N. Gabaldon Limas, RSC Adv. 6 (2016) 47771-47801 DOI: 10.1039/c6ra04656h
(b) N. Gabaldon Limas and T. A. Manz, RSC Adv. 8 (2018) 2678-2707 DOI: 10.1039/c7ra11829e.
For each atom in the material, the electron cloud parameters were fit to the spherically averaged atom-in-material
electron density using radial positions for which this density was between 10^-4 and 10^-2 electrons per cubic bohr.
The polarizabilities, dispersion coefficients, and quantum Drude oscillator (QDO) parameters were fit using the MCLF method.
The magnetic structure of the system was optimized in VASP from the default ferromagnetic initial guess using spin polarization.
The atomic spin moments (ASMs) were computed on this optimized magnetic structure using the DDEC6 partition as inputs
to the method of T. A. Manz and D. S. Sholl, J. Chem. Theory Comput. 7 (2011) 4146-4164 DOI: 10.1021/ct200539n.
The RMSE and RRMSE were computed using a uniform grid with Ewald summation.
