# Supplementary material for: A collection of forcefield precursors for metal–organic frameworks
Source: RSC Adv. 2019 Nov 13;9(63):36492–507. doi: 10.1039/c9ra07327b (PMC9075174; doi:10.1039/c9ra07327b)
Supplement: RA-009-C9RA07327B-s3909 [file RA-009-C9RA07327B-s3909.xyz]

  232
jmolscript: load "" {1 1 1} spacegroup "x,y,z" unitcell [{     11.314000     0.000000     0.000000 }, {      0.000000    11.314000     0.000000 }, {      0.000000     0.000000    25.242900 }]
Co     1.089425    10.224575    22.087537     1.034358
Co    10.224575     1.089425     9.466087     1.034507
Co     1.089425     1.089425    15.776812     1.034483
Co    10.224575    10.224575     3.155362     1.034463
Co     0.000000     9.013864     0.000000     1.069526
Co     0.000000     2.300136    12.621450     1.069535
Co     2.300136     0.000000    18.932175     1.070219
Co     9.013864     0.000000     6.310725     1.069833
H      0.675446     0.859864     0.989522     0.315351
H      8.419879    10.397566    20.474516     0.105537
H      6.226094    10.563882    19.861114     0.114474
H      5.066409     9.378175    23.501140     0.116715
H      3.528837    -0.001131    23.882308     0.310270
H      7.265851     9.080616    24.081727     0.118523
H      4.506366     1.281876     0.413984     0.092125
H      3.682707     2.317107    24.788528     0.093469
H      2.338604     2.523022     1.327777     0.093774
H      2.923538     1.216255     1.996713     0.090036
H     10.638554    10.454136    13.610972     0.315341
H      2.894121     0.916434     7.853066     0.105530
H      5.087906     0.750118     7.239664     0.114477
H      6.247591     1.935825    10.879690     0.116683
H      7.785163     0.001131    11.260858     0.310308
H      4.048149     2.233384    11.460277     0.118488
H      6.807634    10.032124    13.035434     0.092126
H      7.631293     8.996893    12.167078     0.093481
H      8.975396     8.790978    13.949227     0.093766
H      8.390462    10.097745    14.618163     0.090032
H     10.454136     0.675446    19.921697     0.315340
H      0.916434     8.419879    14.163791     0.105542
H      0.750118     6.226094    13.550389     0.114479
H      1.935825     5.066409    17.190415     0.116696
H      0.001131     3.528837    17.571583     0.310269
H      2.233384     7.265851    17.771002     0.118513
H     10.032124     4.506366    19.346159     0.092130
H      8.996893     3.682707    18.477803     0.093454
H      8.790978     2.338604    20.259952     0.093747
H     10.097745     2.923538    20.928888     0.090052
H      0.859864    10.638554     7.300247     0.315365
H     10.397566     2.894121     1.542341     0.105533
H     10.563882     5.087906     0.928939     0.114472
H      9.378175     6.247591     4.568965     0.116690
H     -0.001131     7.785163     4.950133     0.310282
H      9.080616     4.048149     5.149552     0.118491
H      1.281876     6.807634     6.724709     0.092124
H      2.317107     7.631293     5.856353     0.093470
H      2.523022     8.975396     7.638502     0.093762
H      1.216255     8.390462     8.307438     0.090027
H     10.638554     0.859864    24.253378     0.315356
H      2.894121    10.397566     4.768384     0.105526
H      5.087906    10.563882     5.381786     0.114481
H      6.247591     9.378175     1.741760     0.116684
H      7.785163    -0.001131     1.360592     0.310272
H      4.048149     9.080616     1.161173     0.118486
H      6.807634     1.281876    24.828916     0.092118
H      7.631293     2.317107     0.454372     0.093468
H      8.975396     2.523022    23.915123     0.093760
H      8.390462     1.216255    23.246187     0.090020
H      0.675446    10.454136    11.631928     0.315337
H      8.419879     0.916434    17.389834     0.105537
H      6.226094     0.750118    18.003236     0.114473
H      5.066409     1.935825    14.363210     0.116710
H      3.528837     0.001131    13.982042     0.310276
H      7.265851     2.233384    13.782623     0.118521
H      4.506366    10.032124    12.207466     0.092124
H      3.682707     8.996893    13.075822     0.093454
H      2.338604     8.790978    11.293673     0.093758
H      2.923538    10.097745    10.624737     0.090048
H      0.859864     0.675446     5.321203     0.315343
H     10.397566     8.419879    11.079109     0.105531
H     10.563882     6.226094    11.692511     0.114469
H      9.378175     5.066409     8.052485     0.116703
H     -0.001131     3.528837     7.671317     0.310281
H      9.080616     7.265851     7.471898     0.118509
H      1.281876     4.506366     5.896741     0.092127
H      2.317107     3.682707     6.765097     0.093467
H      2.523022     2.338604     4.982948     0.093767
H      1.216255     2.923538     4.314012     0.090036
H     10.454136    10.638554    17.942653     0.315363
H      0.916434     2.894121    23.700559     0.105549
H      0.750118     5.087906    24.313961     0.114490
H      1.935825     6.247591    20.673935     0.116692
H      0.001131     7.785163    20.292767     0.310302
H      2.233384     4.048149    20.093348     0.118497
H     10.032124     6.807634    18.518191     0.092137
H      8.996893     7.631293    19.386547     0.093455
H      8.790978     8.975396    17.604398     0.093761
H     10.097745     8.390462    16.935462     0.090044
C      1.848708     0.091643    24.849111     0.670522
C      5.421669     9.994788    21.595301    -0.016649
C      9.533176     9.683653    22.806960     0.578783
C      3.985922    10.215411    21.193939     0.597028
C      7.748959    10.179206    21.080346    -0.133408
C      8.078196     9.736828    22.375307    -0.024789
C      6.437666    10.285557    20.721897    -0.112754
C      5.740724     9.561461    22.887737    -0.125515
C      7.056542     9.410985    23.236089    -0.113611
C      3.629531     1.496842     0.060583    -0.032892
C      2.588643     1.598668     1.168746    -0.028155
C      9.465292    11.222357    12.227661     0.670542
C      5.892331     1.319212     8.973851    -0.016663
C      1.780824     1.630347    10.185510     0.578787
C      7.328078     1.098589     8.572489     0.597053
C      3.565041     1.134794     8.458896    -0.133462
C      3.235804     1.577172     9.753857    -0.024801
C      4.876334     1.028443     8.100447    -0.112747
C      5.573276     1.752539    10.266287    -0.125593
C      4.257458     1.903015    10.614639    -0.113642
C      7.684469     9.817158    12.682033    -0.032889
C      8.725357     9.715332    13.790196    -0.028149
C     11.222357     1.848708    18.538386     0.670654
C      1.319212     5.421669    15.284576    -0.016678
C      1.630347     9.533176    16.496235     0.578800
C      1.098589     3.985922    14.883214     0.597029
C      1.134794     7.748959    14.769621    -0.133435
C      1.577172     8.078196    16.064582    -0.024740
C      1.028443     6.437666    14.411172    -0.112729
C      1.752539     5.740724    16.577012    -0.125560
C      1.903015     7.056542    16.925364    -0.113604
C      9.817158     3.629531    18.992758    -0.032897
C      9.715332     2.588643    20.100921    -0.028149
C      0.091643     9.465292     5.916936     0.670569
C      9.994788     5.892331     2.663126    -0.016627
C      9.683653     1.780824     3.874785     0.578836
C     10.215411     7.328078     2.261764     0.596979
C     10.179206     3.565041     2.148171    -0.133447
C      9.736828     3.235804     3.443132    -0.024822
C     10.285557     4.876334     1.789722    -0.112735
C      9.561461     5.573276     3.955562    -0.125577
C      9.410985     4.257458     4.303914    -0.113632
C      1.496842     7.684469     6.371308    -0.032892
C      1.598668     8.725357     7.479471    -0.028148
C      9.465292     0.091643     0.393789     0.670509
C      5.892331     9.994788     3.647599    -0.016650
C      1.780824     9.683653     2.435940     0.578808
C      7.328078    10.215411     4.048961     0.597015
C      3.565041    10.179206     4.162554    -0.133440
C      3.235804     9.736828     2.867593    -0.024834
C      4.876334    10.285557     4.521003    -0.112737
C      5.573276     9.561461     2.355163    -0.125569
C      4.257458     9.410985     2.006811    -0.113636
C      7.684469     1.496842    25.182317    -0.032894
C      8.725357     1.598668    24.074154    -0.028156
C      1.848708    11.222357    13.015239     0.670554
C      5.421669     1.319212    16.269049    -0.016687
C      9.533176     1.630347    15.057390     0.578739
C      3.985922     1.098589    16.670411     0.597098
C      7.748959     1.134794    16.784004    -0.133428
C      8.078196     1.577172    15.489043    -0.024757
C      6.437666     1.028443    17.142453    -0.112752
C      5.740724     1.752539    14.976613    -0.125523
C      7.056542     1.903015    14.628261    -0.113609
C      3.629531     9.817158    12.560867    -0.032887
C      2.588643     9.715332    11.452704    -0.028146
C      0.091643     1.848708     6.704514     0.670572
C      9.994788     5.421669     9.958324    -0.016670
C      9.683653     9.533176     8.746665     0.578843
C     10.215411     3.985922    10.359686     0.597019
C     10.179206     7.748959    10.473279    -0.133443
C      9.736828     8.078196     9.178318    -0.024801
C     10.285557     6.437666    10.831728    -0.112748
C      9.561461     5.740724     8.665888    -0.125558
C      9.410985     7.056542     8.317536    -0.113614
C      1.496842     3.629531     6.250142    -0.032888
C      1.598668     2.588643     5.141979    -0.028151
C     11.222357     9.465292    19.325964     0.670637
C      1.319212     5.892331    22.579774    -0.016618
C      1.630347     1.780824    21.368115     0.578819
C      1.098589     7.328078    22.981136     0.596964
C      1.134794     3.565041    23.094729    -0.133444
C      1.577172     3.235804    21.799768    -0.024760
C      1.028443     4.876334    23.453178    -0.112733
C      1.752539     5.573276    21.287338    -0.125615
C      1.903015     4.257458    20.938986    -0.113627
C      9.817158     7.684469    18.871592    -0.032890
C      9.715332     8.725357    17.763429    -0.028145
N      1.470820     0.839499     0.663888    -0.438884
N      3.090985     0.399384    24.503283    -0.415265
N      9.843180    10.474501    13.285338    -0.438856
N      8.223015    10.914616    11.881833    -0.415231
N     10.474501     1.470820    19.596063    -0.438884
N     10.914616     3.090985    18.192558    -0.415238
N      0.839499     9.843180     6.974613    -0.438870
N      0.399384     8.223015     5.571108    -0.415240
N      9.843180     0.839499    24.579012    -0.438882
N      8.223015     0.399384     0.739617    -0.415270
N      1.470820    10.474501    11.957562    -0.438893
N      3.090985    10.914616    13.361067    -0.415259
N      0.839499     1.470820     5.646837    -0.438859
N      0.399384     3.090985     7.050342    -0.415222
N     10.474501     9.843180    18.268287    -0.438868
N     10.914616     8.223015    19.671792    -0.415219
O     10.346653    10.303660    22.087537    -0.577313
O      3.120401    10.238039    22.095110    -0.579245
O      3.775482    10.311580    19.949464    -0.551061
O      9.778690     9.034229    23.854540    -0.572914
O      1.099721    10.566145    24.266000    -0.625678
O      0.967347     1.010340     9.466087    -0.577498
O      8.193599     1.075961     9.473660    -0.579432
O      7.538518     1.002420     7.328014    -0.551299
O      1.535310     2.279771    11.233090    -0.573129
O     10.214279     0.747855    11.644550    -0.625579
O      1.010340    10.346653    15.776812    -0.577540
O      1.075961     3.120401    15.784385    -0.579322
O      1.002420     3.775482    13.638739    -0.551033
O      2.279771     9.778690    17.543815    -0.573289
O      0.747855     1.099721    17.955275    -0.625919
O     10.303660     0.967347     3.155362    -0.577443
O     10.238039     8.193599     3.162935    -0.579406
O     10.311580     7.538518     1.017289    -0.551285
O      9.034229     1.535310     4.922365    -0.572995
O     10.566145    10.214279     5.333825    -0.625765
O      0.967347    10.303660     3.155362    -0.577352
O      8.193599    10.238039     3.147790    -0.579355
O      7.538518    10.311580     5.293436    -0.551226
O      1.535310     9.034229     1.388359    -0.572914
O     10.214279    10.566145     0.976900    -0.625637
O     10.346653     1.010340    15.776812    -0.577453
O      3.120401     1.075961    15.769240    -0.579348
O      3.775482     1.002420    17.914886    -0.551019
O      9.778690     2.279771    14.009809    -0.573110
O      1.099721     0.747855    13.598350    -0.625679
O     10.303660    10.346653     9.466087    -0.577420
O     10.238039     3.120401     9.458515    -0.579286
O     10.311580     3.775482    11.604161    -0.551099
O      9.034229     9.778690     7.699084    -0.573025
O     10.566145     1.099721     7.287625    -0.625782
O      1.010340     0.967347    22.087537    -0.577567
O      1.075961     8.193599    22.079965    -0.579408
O      1.002420     7.538518    24.225611    -0.551278
O      2.279771     1.535310    20.320534    -0.573291
O      0.747855    10.214279    19.909075    -0.625824

The following XYZ coordinates are in angstroms. Other properties are in atomic units.
The sperically averaged electron density of each atom fit to a function of the form exp(a - br)
eigen_1, eigen_2 and eigen_3 are the three eigenvalues of traceless quadrupole moment tensor
  atom number  atomic symbol              X              Y              Z     net charge C6 coefficient C8 coefficient C10 coefficient fluctuating dipole atomic polarizability isotropic forcefield polarizability              a              b squared Pearson coefficient          <r^3>          <r^4>         wp_QDO          m_QDO          q_QDO       dipole_x       dipole_y       dipole_z         dipole            Qxy            Qxz            Qyz     Q(x^2-y^2)  Q(3z^2 - R^2)        eigen_1        eigen_2        eigen_3 static polarizability      alpha(xx)      alpha(xy)      alpha(xz)      alpha(yy)      alpha(yz)      alpha(zz) atomic spin moment
            1             Co       1.089425      10.224575      22.087537       1.034358      87.538243 0.15965125E+04  0.48486254E+05                                16.227941                           13.171398       0.587479       2.086080                    0.994204      43.589423     113.624518       0.494922       0.407495      -1.146606      -0.005845       0.005829       0.000057       0.008255      -0.025863       0.028876       0.027532       0.000348      -0.152663      -0.072856       0.021533       0.051324             19.881847      20.644346       1.805861      -0.223091      20.645509      -0.223541      18.355685           2.806062
            2             Co      10.224575       1.089425       9.466087       1.034507      87.585547 0.15975649E+04  0.48523156E+05                                16.228690                           13.171857       0.588567       2.086397                    0.994194      43.602715     113.641596       0.495164       0.407255      -1.146848       0.005857      -0.005863      -0.000038       0.008288      -0.025549      -0.027411      -0.028716      -0.000123      -0.150666      -0.072183       0.021509       0.050674             19.882852      20.646458       1.805957       0.223419      20.645682       0.223311      18.356417           2.807239
            3             Co       1.089425       1.089425      15.776812       1.034483      87.549004 0.15967401E+04  0.48494152E+05                                16.228089                           13.171433       0.587765       2.086166                    0.994202      43.591639     113.625773       0.494980       0.407439      -1.146663      -0.005853      -0.005858       0.000001       0.008281       0.025701      -0.027630       0.028442      -0.000039      -0.155918      -0.073330       0.021638       0.051692             19.882073      20.645052      -1.805861       0.223149      20.645312      -0.223331      18.355856           2.806633
            4             Co      10.224575      10.224575       3.155362       1.034463      87.503606 0.15957350E+04  0.48458827E+05                                16.227175                           13.170878       0.586427       2.085779                    0.994209      43.579084     113.609088       0.494759       0.407662      -1.146440       0.005796       0.005787      -0.000016       0.008190       0.026126       0.029000      -0.028024       0.000284      -0.151165      -0.072963       0.021633       0.051330             19.880824      20.643804      -1.805766      -0.223249      20.643999       0.223417      18.354669           2.805246
            5             Co       0.000000       9.013864       0.000000       1.069526      93.527505 0.17414995E+04  0.53917054E+05                                16.751130                           13.645552       0.521780       2.066403                    0.995083      43.383700     113.256697       0.493416       0.400950      -1.154127      -0.000006      -0.024708      -0.000053       0.024708       0.000495      -0.036752       0.000358      -0.006000      -0.167582      -0.070080       0.030920       0.039161             20.220275      17.129332       0.000036       0.433002      20.079869      -0.000058      23.451624           2.838591
            6             Co       0.000000       2.300136      12.621450       1.069535      93.470605 0.17402147E+04  0.53871228E+05                                16.750593                           13.645317       0.520699       2.066085                    0.995092      43.367732     113.235375       0.493124       0.401232      -1.153841       0.000015       0.024696      -0.000004       0.024696       0.000099       0.038144      -0.000316      -0.007934      -0.166350      -0.070833       0.031693       0.039140             20.219515      17.128725      -0.000086      -0.433282      20.078646      -0.000130      23.451176           2.837281
            7             Co       2.300136       0.000000      18.932175       1.070219      93.611644 0.17434206E+04  0.53983650E+05                                16.749053                           13.643743       0.524042       2.067156                    0.995063      43.405467     113.267806       0.494026       0.400402      -1.154688       0.024785       0.000014       0.000019       0.024785       0.000286       0.000202      -0.037192       0.008787      -0.154589      -0.067156       0.030154       0.037002             20.217734      20.076630      -0.000095       0.000132      17.127862       0.434192      23.448709           2.842169
            8             Co       9.013864       0.000000       6.310725       1.069833      93.596865 0.17430811E+04  0.53972608E+05                                16.750470                           13.644866       0.523469       2.066937                    0.995068      43.402525     113.273929       0.493853       0.400546      -1.154540      -0.024743      -0.000015       0.000074       0.024743       0.000713      -0.000747       0.036214       0.005791      -0.161626      -0.068117       0.029824       0.038292             20.219518      20.078885      -0.000010      -0.000028      17.128935      -0.433353      23.450734           2.840846
            9              H       0.675446       0.859864       0.989522       0.315351       0.515389 0.31906094E+01  0.25865139E+02                                 1.230743                            1.179199      -1.297813       2.371488                    0.998975       2.838962       8.186129       0.462310       1.634301      -0.641789      -0.025265       0.000415       0.018428       0.031274       0.004337      -0.003045       0.017295       0.014543       0.000025      -0.022255       0.008192       0.014063              1.261982       1.574291      -0.014287      -0.192581       1.039490       0.028428       1.172165          -0.000154
           10              H       8.419879      10.397566      20.474516       0.105537       0.974399 0.68282993E+01  0.65199475E+02                                 1.688380                            1.575170      -1.025807       2.383248                    0.997164       3.678266      10.555522       0.470762       1.362616      -0.689686       0.023591       0.008211      -0.024103       0.034712       0.000157      -0.000260      -0.008103       0.010938       0.019186      -0.012198       0.002260       0.009938              1.753773       2.086362       0.128871      -0.456119       1.362729      -0.119944       1.812229           0.000028
           11              H       6.226094      10.563882      19.861114       0.114474       1.042274 0.73609182E+01  0.70704237E+02                                 1.686901                            1.576594      -0.981799       2.411951                    0.998191       3.448419       9.517955       0.503563       1.266307      -0.711513      -0.009488       0.010295      -0.035252       0.037930      -0.000801      -0.002630      -0.008000       0.011169       0.032084      -0.013752       0.000042       0.013710              1.729757       1.642585      -0.069717       0.217687       1.349819      -0.307012       2.196866           0.000137
           12              H       5.066409       9.378175      23.501140       0.116715       1.059557 0.74762100E+01  0.71678467E+02                                 1.676380                            1.568017      -0.859529       2.471497                    0.999220       3.309053       8.955275       0.518021       1.233250      -0.720358      -0.027423      -0.013234       0.026221       0.040183       0.002790      -0.004331      -0.009282       0.016162       0.023796      -0.015748       0.001614       0.014134              1.726925       2.091478       0.067464      -0.412635       1.333258      -0.086158       1.756038           0.000063
           13              H       3.528837      -0.001131      23.882308       0.310270       0.541782 0.33017656E+01  0.26560255E+02                                 1.197067                            1.141237      -1.057103       2.476825                    0.999982       2.622587       7.142768       0.514734       1.479234      -0.668790       0.016909      -0.008297      -0.020418       0.027778       0.010832      -0.009295       0.005443       0.012872      -0.033311      -0.019101      -0.000125       0.019226              1.225023       1.215665      -0.147815      -0.220018       1.091970       0.232809       1.367434           0.000024
           14              H       7.265851       9.080616      24.081727       0.118523       1.092947 0.80333255E+01  0.78406696E+02                                 1.713147                            1.628389      -0.915016       2.447749                    0.998846       3.345016       9.130108       0.506986       1.237806      -0.719782       0.008826      -0.019526       0.034074       0.040252       0.002125      -0.001893      -0.013047       0.011617       0.030414      -0.017190       0.000378       0.016812              1.738792       1.638119      -0.073306       0.221076       1.439923      -0.253592       2.138335           0.000052
           15              H       4.506366       1.281876       0.413984       0.092125       1.074053 0.77051597E+01  0.73629888E+02                                 1.622149                            1.532956      -0.619829       2.562412                    0.999978       3.299999       8.605723       0.560434       1.143692      -0.742068       0.027483      -0.009569       0.016549       0.033478      -0.004019       0.008845       0.007372       0.003918       0.001453      -0.013641       0.003191       0.010450              1.672076       2.354506      -0.158792       0.289995       1.274613      -0.068329       1.387108           0.000173
           16              H       3.682707       2.317107      24.788528       0.093469       1.112196 0.84899980E+01  0.82414189E+02                                 1.612315                            1.575972      -0.654392       2.549087                    0.999941       3.219972       8.230370       0.575163       1.097035      -0.756268      -0.003159       0.027687      -0.019189       0.033834       0.002518       0.000799       0.000942      -0.014710       0.016250      -0.010508       0.004178       0.006330              1.602511       1.391181       0.035269      -0.012264       1.877524      -0.389041       1.538830          -0.000037
           17              H       2.338604       2.523022       1.327777       0.093774       1.118742 0.84431884E+01  0.82102826E+02                                 1.642443                            1.590612      -0.596587       2.575200                    0.999967       3.224400       8.333531       0.560533       1.123707      -0.749394      -0.010095       0.034235       0.001344       0.035718       0.000856       0.001755       0.000913      -0.004575      -0.034566      -0.011758       0.003479       0.008279              1.645750       1.393121      -0.243171      -0.066449       2.112712       0.173711       1.431417           0.000155
           18              H       2.923538       1.216255       1.996713       0.090036       1.150384 0.89152487E+01  0.89256239E+02                                 1.768776                            1.707605      -0.748414       2.504320                    0.999283       3.543636       9.776739       0.498802       1.226514      -0.721869       0.008651      -0.016876       0.025909       0.032108       0.005803       0.002800      -0.004597       0.010663       0.000915      -0.010640       0.002823       0.007817              1.789016       1.548292      -0.147965       0.290162       1.539559      -0.326002       2.279196           0.000050
           19              H      10.638554      10.454136      13.610972       0.315341       0.515407 0.31907495E+01  0.25866602E+02                                 1.230777                            1.179230      -1.297895       2.371443                    0.998975       2.839055       8.186493       0.462300       1.634314      -0.641787       0.025263      -0.000416       0.018430       0.031274       0.004334       0.003044      -0.017295       0.014540       0.000025      -0.022253       0.008189       0.014064              1.262018       1.574340      -0.014288       0.192592       1.039515      -0.028430       1.172199          -0.000142
           20              H       2.894121       0.916434       7.853066       0.105530       0.974397 0.68282701E+01  0.65198982E+02                                 1.688363                            1.575156      -1.025727       2.383281                    0.997165       3.678243      10.555362       0.470770       1.362598      -0.689690      -0.023592      -0.008209      -0.024101       0.034711       0.000155       0.000258       0.008104       0.010945       0.019189      -0.012202       0.002263       0.009939              1.753756       2.086344       0.128866       0.456107       1.362717       0.119939       1.812206           0.000036
           21              H       5.087906       0.750118       7.239664       0.114477       1.042313 0.73612718E+01  0.70708664E+02                                 1.686955                            1.576642      -0.981929       2.411891                    0.998190       3.448526       9.518399       0.503549       1.266323      -0.711509       0.009494      -0.010298      -0.035253       0.037934      -0.000807       0.002633       0.008005       0.011168       0.032091      -0.013756       0.000041       0.013715              1.729815       1.642644      -0.069720      -0.217697       1.349857       0.307026       2.196944           0.000140
           22              H       6.247591       1.935825      10.879690       0.116683       1.059697 0.74774156E+01  0.71692444E+02                                 1.676468                            1.568096      -0.859659       2.471406                    0.999218       3.309310       8.955929       0.518035       1.233176      -0.720374       0.027421       0.013233       0.026212       0.040176       0.002787       0.004328       0.009283       0.016166       0.023794      -0.015750       0.001618       0.014131              1.727019       2.091605       0.067467       0.412657       1.333320       0.086164       1.756131           0.000099
           23              H       7.785163       0.001131      11.260858       0.310308       0.541719 0.33012830E+01  0.26555508E+02                                 1.196996                            1.141171      -1.057177       2.476821                    0.999982       2.622413       7.142270       0.514736       1.479279      -0.668782      -0.016912       0.008298      -0.020421       0.027783       0.010833       0.009296      -0.005440       0.012867      -0.033295      -0.019097      -0.000126       0.019223              1.224950       1.215591      -0.147804       0.220001       1.091908      -0.232789       1.367350           0.000035
           24              H       4.048149       2.233384      11.460277       0.118488       1.093081 0.80344700E+01  0.78419772E+02                                 1.713192                            1.628429      -0.915217       2.447622                    0.998844       3.345227       9.130457       0.507021       1.237689      -0.719807      -0.008831       0.019526       0.034065       0.040245       0.002128       0.001894       0.013046       0.011621       0.030407      -0.017191       0.000381       0.016810              1.738840       1.638169      -0.073309      -0.221090       1.439956       0.253601       2.138394           0.000106
           25              H       6.807634      10.032124      13.035434       0.092126       1.074016 0.77048114E+01  0.73625478E+02                                 1.622091                            1.532905      -0.619828       2.562419                    0.999978       3.299903       8.605314       0.560454       1.143668      -0.742075      -0.027485       0.009568       0.016546       0.033478      -0.004019      -0.008844      -0.007372       0.003916       0.001452      -0.013641       0.003191       0.010449              1.672013       2.354406      -0.158778      -0.289974       1.274571       0.068321       1.387062           0.000198
           26              H       7.631293       8.996893      12.167078       0.093481       1.112055 0.84885270E+01  0.82395415E+02                                 1.612096                            1.575767      -0.654389       2.549096                    0.999941       3.219749       8.229274       0.575244       1.096940      -0.756293       0.003155      -0.027689      -0.019191       0.033837       0.002521      -0.000797      -0.000941      -0.014714       0.016246      -0.010510       0.004181       0.006329              1.602293       1.391008       0.035258       0.012262       1.877243       0.388959       1.538627           0.000033
           27              H       8.975396       8.790978      13.949227       0.093766       1.118743 0.84431705E+01  0.82102412E+02                                 1.642431                            1.590599      -0.596591       2.575199                    0.999967       3.224377       8.333394       0.560543       1.123691      -0.749398       0.010093      -0.034236       0.001344       0.035718       0.000858      -0.001756      -0.000913      -0.004577      -0.034571      -0.011760       0.003478       0.008282              1.645738       1.393109      -0.243168       0.066446       2.112699      -0.173709       1.431405           0.000204
           28              H       8.390462      10.097745      14.618163       0.090032       1.150369 0.89150713E+01  0.89253828E+02                                 1.768747                            1.707578      -0.748398       2.504330                    0.999283       3.543581       9.776484       0.498812       1.226499      -0.721873      -0.008650       0.016875       0.025909       0.032107       0.005806      -0.002799       0.004598       0.010661       0.000911      -0.010641       0.002822       0.007819              1.788987       1.548269      -0.147962      -0.290158       1.539535       0.325996       2.279156           0.000071
           29              H      10.454136       0.675446      19.921697       0.315340       0.515412 0.31907979E+01  0.25867054E+02                                 1.230779                            1.179233      -1.297849       2.371464                    0.998974       2.839059       8.186476       0.462304       1.634298      -0.641790      -0.000411      -0.025264       0.018431       0.031275      -0.004337      -0.017296      -0.003046      -0.014543       0.000019      -0.022256       0.008193       0.014064              1.262020       1.039517       0.014287      -0.028429       1.574344      -0.192591       1.172199          -0.000150
           30              H       0.916434       8.419879      14.163791       0.105542       0.974381 0.68281404E+01  0.65197545E+02                                 1.688357                            1.575150      -1.025792       2.383258                    0.997165       3.678218      10.555333       0.470766       1.362613      -0.689687      -0.008208       0.023591      -0.024104       0.034712      -0.000157       0.008104      -0.000259      -0.010937       0.019188      -0.012198       0.002259       0.009939              1.753748       1.362711      -0.128868       0.119941       2.086328      -0.456108       1.812206           0.000041
           31              H       0.750118       6.226094      13.550389       0.114479       1.042297 0.73610901E+01  0.70706326E+02                                 1.686926                            1.576613      -0.981904       2.411912                    0.998190       3.448445       9.518067       0.503559       1.266308      -0.711513      -0.010297      -0.009490      -0.035255       0.037935       0.000807       0.008002      -0.002635      -0.011156       0.032096      -0.013750       0.000035       0.013715              1.729785       1.349836       0.069718       0.307022       1.642605       0.217692       2.196915           0.000153
           32              H       1.935825       5.066409      17.190415       0.116696       1.059638 0.74769011E+01  0.71686487E+02                                 1.676433                            1.568063      -0.859626       2.471436                    0.999219       3.309200       8.955653       0.518029       1.233209      -0.720367       0.013232      -0.027422       0.026218       0.040181      -0.002788       0.009280      -0.004331      -0.016166       0.023800      -0.015749       0.001615       0.014133              1.726983       1.333294      -0.067466       0.086162       2.091558      -0.412653       1.756095           0.000088
           33              H       0.001131       3.528837      17.571583       0.310269       0.541762 0.33015978E+01  0.26558586E+02                                 1.197045                            1.141215      -1.057107       2.476834                    0.999982       2.622514       7.142542       0.514735       1.479251      -0.668787       0.008299       0.016910      -0.020416       0.027778      -0.010834      -0.005440      -0.009296      -0.012872      -0.033309      -0.019100      -0.000127       0.019227              1.225001       1.091950       0.147817      -0.232807       1.215642      -0.220019       1.367410           0.000029
           34              H       2.233384       7.265851      17.771002       0.118513       1.092947 0.80333015E+01  0.78406090E+02                                 1.713116                            1.628362      -0.915087       2.447710                    0.998845       3.345016       9.129967       0.507004       1.237768      -0.719791       0.019524       0.008837       0.034070       0.040250      -0.002126       0.013044      -0.001889      -0.011628       0.030409      -0.017192       0.000385       0.016807              1.738760       1.439899       0.073305       0.253584       1.638093       0.221071       2.138287           0.000082
           35              H      10.032124       4.506366      19.346159       0.092130       1.074038 0.77050460E+01  0.73628679E+02                                 1.622150                            1.532958      -0.619833       2.562416                    0.999978       3.299973       8.605705       0.560425       1.143712      -0.742064       0.009569       0.027483       0.016550       0.033479       0.004018      -0.007372       0.008844      -0.003918       0.001454      -0.013641       0.003190       0.010451              1.672076       1.274614       0.158793       0.068329       2.354507       0.289994       1.387108           0.000183
           36              H       8.996893       3.682707      18.477803       0.093454       1.112207 0.84900737E+01  0.82414825E+02                                 1.612300                            1.575958      -0.654381       2.549084                    0.999941       3.219994       8.230329       0.575179       1.097007      -0.756275      -0.027685      -0.003158      -0.019189       0.033833      -0.002518      -0.000938       0.000798       0.014708       0.016252      -0.010507       0.004181       0.006326              1.602496       1.877504      -0.035268       0.389035       1.391169      -0.012266       1.538816           0.000015
           37              H       8.790978       2.338604      20.259952       0.093747       1.118821 0.84439580E+01  0.82112358E+02                                 1.642539                            1.590699      -0.596581       2.575193                    0.999967       3.224529       8.334027       0.560509       1.123728      -0.749389      -0.034232      -0.010092       0.001346       0.035714      -0.000855      -0.000913       0.001754       0.004573      -0.034564      -0.011757       0.003479       0.008278              1.645847       2.112854       0.243191      -0.173730       1.393193      -0.066455       1.431494           0.000169
           38              H      10.097745       2.923538      20.928888       0.090052       1.150342 0.89148792E+01  0.89251918E+02                                 1.768761                            1.707591      -0.748432       2.504322                    0.999283       3.543580       9.776659       0.498793       1.226546      -0.721862       0.016879       0.008651       0.025912       0.032112      -0.005804       0.004597       0.002800      -0.010661       0.000915      -0.010640       0.002823       0.007817              1.789000       1.539550       0.147965       0.326000       1.548280       0.290158       2.279168           0.000050
           39              H       0.859864      10.638554       7.300247       0.315365       0.515357 0.31903603E+01  0.25862630E+02                                 1.230696                            1.179158      -1.297772       2.371524                    0.998975       2.838852       8.185750       0.462315       1.634313      -0.641788       0.000410       0.025267       0.018431       0.031278      -0.004339       0.017293       0.003046      -0.014545       0.000024      -0.022254       0.008193       0.014061              1.261933       1.039455       0.014286       0.028426       1.574223       0.192568       1.172121          -0.000142
           40              H      10.397566       2.894121       1.542341       0.105533       0.974390 0.68282170E+01  0.65198399E+02                                 1.688360                            1.575154      -1.025751       2.383272                    0.997165       3.678235      10.555360       0.470767       1.362605      -0.689688       0.008210      -0.023590      -0.024105       0.034713      -0.000155      -0.008105       0.000260      -0.010940       0.019190      -0.012201       0.002260       0.009941              1.753752       1.362716      -0.128866      -0.119940       2.086332       0.456106       1.812207           0.000023
           41              H      10.563882       5.087906       0.928939       0.114472       1.042309 0.73612375E+01  0.70708551E+02                                 1.686986                            1.576666      -0.981965       2.411884                    0.998190       3.448531       9.518559       0.503530       1.266367      -0.711500       0.010302       0.009496      -0.035252       0.037934       0.000810      -0.008006       0.002635      -0.011161       0.032090      -0.013754       0.000039       0.013715              1.729849       1.349878       0.069723      -0.307038       1.642669      -0.217705       2.196998           0.000120
           42              H       9.378175       6.247591       4.568965       0.116690       1.059676 0.74772408E+01  0.71690537E+02                                 1.676467                            1.568094      -0.859696       2.471394                    0.999218       3.309277       8.955902       0.518026       1.233202      -0.720368      -0.013234       0.027422       0.026213       0.040177      -0.002789      -0.009280       0.004332      -0.016159       0.023799      -0.015746       0.001612       0.014134              1.727017       1.333318      -0.067468      -0.086164       2.091602       0.412660       1.756130           0.000075
           43              H      -0.001131       7.785163       4.950133       0.310282       0.541743 0.33014555E+01  0.26557149E+02                                 1.197016                            1.141189      -1.057144       2.476823                    0.999982       2.622457       7.142342       0.514741       1.479248      -0.668788      -0.008297      -0.016913      -0.020417       0.027780      -0.010834       0.005438       0.009297      -0.012873      -0.033306      -0.019099      -0.000129       0.019228              1.224970       1.091925       0.147809       0.232795       1.215612       0.220008       1.367372           0.000025
           44              H       9.080616       4.048149       5.149552       0.118491       1.093034 0.80340871E+01  0.78415521E+02                                 1.713188                            1.628426      -0.915095       2.447687                    0.998845       3.345177       9.130451       0.507002       1.237744      -0.719796      -0.019527      -0.008829       0.034068       0.040248      -0.002125      -0.013047       0.001892      -0.011625       0.030407      -0.017193       0.000383       0.016809              1.738835       1.439953       0.073310      -0.253601       1.638164      -0.221090       2.138388           0.000075
           45              H       1.281876       6.807634       6.724709       0.092124       1.074030 0.77049457E+01  0.73627205E+02                                 1.622117                            1.532928      -0.619818       2.562420                    0.999978       3.299938       8.605478       0.560444       1.143682      -0.742071      -0.009569      -0.027484       0.016547       0.033477       0.004019       0.007372      -0.008844      -0.003918       0.001453      -0.013641       0.003191       0.010450              1.672040       1.274590       0.158787      -0.068326       2.354449      -0.289984       1.387081           0.000187
           46              H       2.317107       7.631293       5.856353       0.093470       1.112145 0.84894557E+01  0.82407259E+02                                 1.612236                            1.575898      -0.654396       2.549089                    0.999941       3.219881       8.229940       0.575192       1.097002      -0.756277       0.027688       0.003157      -0.019190       0.033835      -0.002519       0.000941      -0.000797       0.014712       0.016249      -0.010508       0.004180       0.006328              1.602432       1.877424      -0.035265      -0.389012       1.391117       0.012264       1.538756          -0.000002
           47              H       2.523022       8.975396       7.638502       0.093762       1.118770 0.84434400E+01  0.82105894E+02                                 1.642475                            1.590639      -0.596600       2.575194                    0.999967       3.224425       8.333630       0.560526       1.123713      -0.749393       0.034236       0.010094       0.001344       0.035718      -0.000856       0.000913      -0.001756       0.004576      -0.034567      -0.011758       0.003478       0.008280              1.645783       2.112765       0.243179       0.173717       1.393144       0.066450       1.431441           0.000187
           48              H       1.216255       8.390462       8.307438       0.090027       1.150383 0.89152296E+01  0.89255834E+02                                 1.768765                            1.707594      -0.748398       2.504325                    0.999283       3.543617       9.776616       0.498809       1.226501      -0.721872      -0.016875      -0.008651       0.025909       0.032107      -0.005804      -0.004598      -0.002799      -0.010663       0.000915      -0.010641       0.002823       0.007818              1.789004       1.539552       0.147965      -0.326002       1.548282      -0.290160       2.279179           0.000066
           49              H      10.638554       0.859864      24.253378       0.315356       0.515375 0.31905001E+01  0.25864058E+02                                 1.230726                            1.179184      -1.297834       2.371486                    0.998975       2.838925       8.186020       0.462309       1.634315      -0.641787       0.025265       0.000412      -0.018428       0.031275      -0.004338      -0.003044      -0.017293       0.014542       0.000026      -0.022252       0.008191       0.014061              1.261965       1.574267       0.014286      -0.192576       1.039477      -0.028427       1.172149          -0.000152
           50              H       2.894121      10.397566       4.768384       0.105526       0.974404 0.68283327E+01  0.65199771E+02                                 1.688376                            1.575167      -1.025750       2.383270                    0.997165       3.678265      10.555463       0.470766       1.362604      -0.689689      -0.023589       0.008210       0.024105       0.034712      -0.000156      -0.000260       0.008105       0.010939       0.019190      -0.012200       0.002260       0.009941              1.753768       2.086354      -0.128869      -0.456115       1.362726       0.119943       1.812225           0.000032
           51              H       5.087906      10.563882       5.381786       0.114481       1.042267 0.73608505E+01  0.70703594E+02                                 1.686910                            1.576600      -0.981874       2.411925                    0.998190       3.448416       9.518022       0.503554       1.266329      -0.711509       0.009495       0.010299       0.035252       0.037934       0.000807      -0.002632       0.008004       0.011167       0.032082      -0.013754       0.000042       0.013712              1.729768       1.642592       0.069718       0.217691       1.349825       0.307017       2.196886           0.000141
           52              H       6.247591       9.378175       1.741760       0.116684       1.059669 0.74771843E+01  0.71689953E+02                                 1.676471                            1.568098      -0.859656       2.471415                    0.999218       3.309271       8.955921       0.518020       1.233217      -0.720365       0.027422      -0.013234      -0.026214       0.040178      -0.002789      -0.004331       0.009281       0.016160       0.023797      -0.015746       0.001613       0.014133              1.727021       2.091609      -0.067467      -0.412663       1.333321       0.086165       1.756135           0.000062
           53              H       7.785163      -0.001131       1.360592       0.310272       0.541778 0.33017324E+01  0.26559952E+02                                 1.197067                            1.141236      -1.057132       2.476813                    0.999982       2.622587       7.142790       0.514731       1.479245      -0.668788      -0.016912      -0.008295       0.020415       0.027778      -0.010833      -0.009297      -0.005440       0.012872      -0.033315      -0.019101      -0.000127       0.019228              1.225022       1.215664       0.147816      -0.220019       1.091969      -0.232810       1.367434           0.000023
           54              H       4.048149       9.080616       1.161173       0.118486       1.093067 0.80343973E+01  0.78419398E+02                                 1.713231                            1.628464      -0.915126       2.447670                    0.998845       3.345234       9.130691       0.506993       1.237754      -0.719793      -0.008826      -0.019527      -0.034068       0.040248      -0.002125      -0.001894       0.013047       0.011622       0.030410      -0.017192       0.000381       0.016811              1.738880       1.638204       0.073312       0.221097       1.439985       0.253611       2.138449           0.000054
           55              H       6.807634       1.281876      24.828916       0.092118       1.074064 0.77052676E+01  0.73631224E+02                                 1.622166                            1.532971      -0.619804       2.562420                    0.999978       3.300024       8.605824       0.560429       1.143698      -0.742067      -0.027483      -0.009569      -0.016544       0.033475       0.004020       0.008843      -0.007371       0.003917       0.001452      -0.013640       0.003192       0.010448              1.672093       2.354536       0.158794       0.289998       1.274623       0.068329       1.387120           0.000172
           56              H       7.631293       2.317107       0.454372       0.093468       1.112159 0.84896384E+01  0.82409770E+02                                 1.612279                            1.575938      -0.654398       2.549092                    0.999941       3.219906       8.230137       0.575170       1.097034      -0.756269       0.003158       0.027688       0.019191       0.033836      -0.002518       0.000797      -0.000941      -0.014710       0.016249      -0.010508       0.004179       0.006328              1.602475       1.391152      -0.035266      -0.012264       1.877476       0.389028       1.538796          -0.000037
           57              H       8.975396       2.523022      23.915123       0.093760       1.118786 0.84436379E+01  0.82108540E+02                                 1.642512                            1.590675      -0.596600       2.575194                    0.999967       3.224469       8.333860       0.560509       1.123736      -0.749386       0.010096       0.034235      -0.001341       0.035718      -0.000855       0.001755      -0.000911      -0.004574      -0.034564      -0.011757       0.003479       0.008278              1.645820       1.393174       0.243188      -0.066453       2.112815      -0.173722       1.431472           0.000153
           58              H       8.390462       1.216255      23.246187       0.090020       1.150430 0.89157135E+01  0.89262147E+02                                 1.768830                            1.707654      -0.748393       2.504318                    0.999283       3.543739       9.777125       0.498792       1.226521      -0.721867      -0.008649      -0.016874      -0.025906       0.032104      -0.005803       0.002798       0.004599       0.010662       0.000915      -0.010640       0.002824       0.007816              1.789071       1.548335       0.147972       0.290176       1.539604       0.326018       2.279274           0.000050
           59              H       0.675446      10.454136      11.631928       0.315337       0.515423 0.31908722E+01  0.25867747E+02                                 1.230782                            1.179236      -1.297790       2.371481                    0.998975       2.839072       8.186465       0.462310       1.634268      -0.641794      -0.025262      -0.000416      -0.018432       0.031274      -0.004333       0.003045       0.017297       0.014544       0.000033      -0.022255       0.008190       0.014065              1.262023       1.574346       0.014287       0.192591       1.039520       0.028430       1.172204          -0.000140
           60              H       8.419879       0.916434      17.389834       0.105537       0.974388 0.68281973E+01  0.65198214E+02                                 1.688363                            1.575156      -1.025809       2.383248                    0.997165       3.678231      10.555375       0.470765       1.362612      -0.689687       0.023594      -0.008207       0.024102       0.034712      -0.000157       0.000260      -0.008103       0.010940       0.019184      -0.012199       0.002261       0.009938              1.753755       2.086341      -0.128867       0.456111       1.362716      -0.119941       1.812210           0.000030
           61              H       6.226094       0.750118      18.003236       0.114473       1.042272 0.73608990E+01  0.70704021E+02                                 1.686900                            1.576594      -0.981765       2.411967                    0.998191       3.448416       9.517951       0.503562       1.266310      -0.711513      -0.009487      -0.010293       0.035254       0.037931       0.000802       0.002630      -0.008000       0.011170       0.032083      -0.013752       0.000042       0.013709              1.729756       1.642585       0.069717      -0.217686       1.349819      -0.307012       2.196866           0.000136
           62              H       5.066409       1.935825      14.363210       0.116710       1.059556 0.74761503E+01  0.71677202E+02                                 1.676323                            1.567966      -0.859542       2.471487                    0.999219       3.309005       8.954878       0.518056       1.233181      -0.720374      -0.027424       0.013234      -0.026222       0.040185      -0.002788       0.004333      -0.009282       0.016162       0.023793      -0.015748       0.001613       0.014134              1.726864       2.091395      -0.067462       0.412615       1.333218      -0.086154       1.755980           0.000100
           63              H       3.528837       0.001131      13.982042       0.310276       0.541759 0.33015780E+01  0.26558327E+02                                 1.197028                            1.141201      -1.057090       2.476839                    0.999982       2.622496       7.142427       0.514746       1.479223      -0.668792       0.016910       0.008300       0.020417       0.027779      -0.010834       0.009297       0.005442       0.012869      -0.033307      -0.019102      -0.000125       0.019226              1.224982       1.215623       0.147808       0.220008       1.091935       0.232798       1.367389           0.000032
           64              H       7.265851       2.233384      13.782623       0.118521       1.092943 0.80331821E+01  0.78404039E+02                                 1.713053                            1.628303      -0.915094       2.447706                    0.998845       3.344947       9.129501       0.507039       1.237697      -0.719807       0.008831       0.019527      -0.034070       0.040250      -0.002128       0.001894      -0.013045       0.011615       0.030406      -0.017188       0.000378       0.016810              1.738695       1.638023       0.073299      -0.221057       1.439851      -0.253573       2.138211           0.000108
           65              H       4.506366      10.032124      12.207466       0.092124       1.074046 0.77050777E+01  0.73628676E+02                                 1.622119                            1.532931      -0.619836       2.562410                    0.999978       3.299964       8.605518       0.560450       1.143666      -0.742075       0.027483       0.009570      -0.016550       0.033478       0.004018      -0.008844       0.007372       0.003917       0.001452      -0.013641       0.003190       0.010450              1.672043       2.354454       0.158783      -0.289984       1.274591      -0.068324       1.387085           0.000196
           66              H       3.682707       8.996893      13.075822       0.093454       1.112110 0.84890464E+01  0.82401647E+02                                 1.612143                            1.575810      -0.654372       2.549091                    0.999942       3.219849       8.229566       0.575240       1.096934      -0.756294      -0.003158      -0.027687       0.019188       0.033834      -0.002520      -0.000799       0.000940      -0.014714       0.016246      -0.010509       0.004181       0.006329              1.602339       1.391044      -0.035260       0.012262       1.877301      -0.388976       1.538671           0.000036
           67              H       2.338604       8.790978      11.293673       0.093758       1.118767 0.84434017E+01  0.82105202E+02                                 1.642451                            1.590618      -0.596577       2.575198                    0.999967       3.224427       8.333544       0.560541       1.123687      -0.749399      -0.010094      -0.034234      -0.001345       0.035716      -0.000857      -0.001755       0.000913      -0.004576      -0.034569      -0.011759       0.003478       0.008281              1.645758       1.393125       0.243172       0.066448       2.112727       0.173713       1.431422           0.000200
           68              H       2.923538      10.097745      10.624737       0.090048       1.150340 0.89148107E+01  0.89250719E+02                                 1.768731                            1.707562      -0.748411       2.504330                    0.999283       3.543541       9.776401       0.498809       1.226513      -0.721869       0.008651       0.016878      -0.025911       0.032110      -0.005805      -0.002799      -0.004597       0.010663       0.000913      -0.010641       0.002822       0.007819              1.788970       1.548256       0.147961      -0.290154       1.539523      -0.325992       2.279131           0.000068
           69              H       0.859864       0.675446       5.321203       0.315343       0.515401 0.31907105E+01  0.25866173E+02                                 1.230764                            1.179219      -1.297824       2.371477                    0.998975       2.839012       8.186316       0.462305       1.634303      -0.641789       0.000416      -0.025265      -0.018428       0.031274       0.004337      -0.017296       0.003045      -0.014542       0.000021      -0.022256       0.008192       0.014064              1.262004       1.039505      -0.014288      -0.028429       1.574323       0.192588       1.172184          -0.000148
           70              H      10.397566       8.419879      11.079109       0.105531       0.974397 0.68282794E+01  0.65199165E+02                                 1.688371                            1.575163      -1.025748       2.383273                    0.997164       3.678255      10.555442       0.470765       1.362608      -0.689688       0.008212       0.023591       0.024102       0.034711       0.000157       0.008103       0.000258      -0.010942       0.019188      -0.012200       0.002262       0.009938              1.753764       1.362722       0.128869       0.119943       2.086349       0.456112       1.812220           0.000041
           71              H      10.563882       6.226094      11.692511       0.114469       1.042336 0.73614342E+01  0.70710410E+02                                 1.686960                            1.576643      -0.981931       2.411890                    0.998190       3.448531       9.518336       0.503558       1.266298      -0.711515       0.010300      -0.009490       0.035252       0.037932      -0.000807       0.008003       0.002635      -0.011158       0.032096      -0.013752       0.000035       0.013716              1.729821       1.349860      -0.069720       0.307031       1.642642      -0.217698       2.196961           0.000153
           72              H       9.378175       5.066409       8.052485       0.116703       1.059608 0.74766318E+01  0.71683201E+02                                 1.676395                            1.568031      -0.859560       2.471470                    0.999219       3.309141       8.955425       0.518036       1.233202      -0.720369      -0.013233      -0.027423      -0.026216       0.040180       0.002788       0.009281       0.004329      -0.016166       0.023792      -0.015748       0.001618       0.014131              1.726941       1.333269       0.067464       0.086159       2.091500       0.412637       1.756054           0.000086
           73              H      -0.001131       3.528837       7.671317       0.310281       0.541747 0.33015033E+01  0.26557728E+02                                 1.197042                            1.141212      -1.057156       2.476823                    0.999982       2.622496       7.142561       0.514724       1.479287      -0.668781      -0.008298       0.016910       0.020422       0.027782       0.010832      -0.005443       0.009294      -0.012870      -0.033300      -0.019099      -0.000125       0.019223              1.224997       1.091947      -0.147814      -0.232804       1.215638       0.220016       1.367405           0.000030
           74              H       9.080616       7.265851       7.471898       0.118509       1.092945 0.80332627E+01  0.78405447E+02                                 1.713099                            1.628346      -0.915009       2.447743                    0.998846       3.345002       9.129849       0.507013       1.237749      -0.719795      -0.019526       0.008830      -0.034073       0.040251       0.002125       0.013046       0.001891      -0.011621       0.030412      -0.017192       0.000381       0.016810              1.738742       1.439886      -0.073304       0.253582       1.638073      -0.221069       2.138267           0.000080
           75              H       1.281876       4.506366       5.896741       0.092127       1.074024 0.77048927E+01  0.73626640E+02                                 1.622117                            1.532928      -0.619834       2.562416                    0.999978       3.299928       8.605475       0.560440       1.143690      -0.742069      -0.009568       0.027485      -0.016550       0.033479      -0.004019      -0.007372      -0.008845      -0.003919       0.001454      -0.013642       0.003190       0.010451              1.672041       1.274590      -0.158786       0.068326       2.354451      -0.289985       1.387082           0.000181
           76              H       2.317107       3.682707       6.765097       0.093467       1.112143 0.84894271E+01  0.82406868E+02                                 1.612231                            1.575892      -0.654398       2.549088                    0.999941       3.219878       8.229913       0.575195       1.096998      -0.756278       0.027689      -0.003157       0.019190       0.033836       0.002520      -0.000940      -0.000798       0.014712       0.016249      -0.010509       0.004181       0.006328              1.602427       1.877419       0.035265       0.389011       1.391113       0.012264       1.538750           0.000010
           77              H       2.523022       2.338604       4.982948       0.093767       1.118731 0.84430671E+01  0.82101350E+02                                 1.642436                            1.590604      -0.596590       2.575203                    0.999967       3.224366       8.333427       0.560533       1.123712      -0.749393       0.034237      -0.010093      -0.001345       0.035719       0.000856      -0.000914      -0.001756       0.004576      -0.034569      -0.011759       0.003479       0.008280              1.645744       2.112708      -0.243169      -0.173710       1.393114       0.066448       1.431410           0.000169
           78              H       1.216255       2.923538       4.314012       0.090036       1.150361 0.89150261E+01  0.89253492E+02                                 1.768760                            1.707589      -0.748419       2.504324                    0.999283       3.543585       9.776584       0.498802       1.226523      -0.721867      -0.016875       0.008653      -0.025912       0.032110       0.005804       0.004597      -0.002801      -0.010663       0.000916      -0.010641       0.002823       0.007818              1.788999       1.539546      -0.147963       0.325998       1.548279      -0.290160       2.279171           0.000050
           79              H      10.454136      10.638554      17.942653       0.315363       0.515367 0.31904550E+01  0.25863663E+02                                 1.230726                            1.179185      -1.297876       2.371472                    0.998975       2.838929       8.186089       0.462303       1.634339      -0.641783      -0.000410       0.025267      -0.018432       0.031279       0.004338       0.017294      -0.003047      -0.014543       0.000014      -0.022255       0.008194       0.014061              1.261964       1.039476      -0.014286       0.028427       1.574267      -0.192577       1.172150          -0.000149
           80              H       0.916434       2.894121      23.700559       0.105549       0.974379 0.68281202E+01  0.65197277E+02                                 1.688349                            1.575144      -1.025765       2.383269                    0.997165       3.678209      10.555287       0.470768       1.362607      -0.689688      -0.008209      -0.023591       0.024104       0.034712       0.000155      -0.008105      -0.000260      -0.010939       0.019190      -0.012200       0.002260       0.009940              1.753741       1.362709       0.128865      -0.119939       2.086319      -0.456102       1.812194           0.000025
           81              H       0.750118       5.087906      24.313961       0.114490       1.042292 0.73610996E+01  0.70706877E+02                                 1.686963                            1.576647      -0.981964       2.411887                    0.998190       3.448500       9.518442       0.503535       1.266361      -0.711501      -0.010300       0.009495       0.035254       0.037935      -0.000810      -0.008005      -0.002635      -0.011160       0.032095      -0.013754       0.000038       0.013716              1.729825       1.349864      -0.069720      -0.307030       1.642650       0.217698       2.196960           0.000120
           82              H       1.935825       6.247591      20.673935       0.116692       1.059711 0.74775887E+01  0.71695024E+02                                 1.676532                            1.568152      -0.859714       2.471381                    0.999218       3.309385       8.956396       0.518003       1.233236      -0.720360       0.013232       0.027420      -0.026213       0.040176       0.002788      -0.009281      -0.004330      -0.016165       0.023804      -0.015749       0.001615       0.014134              1.727086       1.333365       0.067469      -0.086168       2.091699      -0.412676       1.756195           0.000077
           83              H       0.001131       7.785163      20.292767       0.310302       0.541722 0.33012904E+01  0.26555500E+02                                 1.196986                            1.141161      -1.057153       2.476827                    0.999982       2.622388       7.142121       0.514747       1.479250      -0.668787       0.008298      -0.016911       0.020417       0.027779       0.010834       0.005437      -0.009295      -0.012873      -0.033302      -0.019097      -0.000130       0.019227              1.224939       1.091900      -0.147806       0.232788       1.215582      -0.220001       1.367335           0.000027
           84              H       2.233384       4.048149      20.093348       0.118497       1.093063 0.80344172E+01  0.78420060E+02                                 1.713264                            1.628496      -0.915185       2.447646                    0.998844       3.345266       9.130965       0.506971       1.237800      -0.719783       0.019522      -0.008836      -0.034067       0.040246       0.002127      -0.013045      -0.001891      -0.011634       0.030410      -0.017195       0.000388       0.016807              1.738914       1.440011      -0.073315      -0.253614       1.638248       0.221105       2.138484           0.000074
           85              H      10.032124       6.807634      18.518191       0.092137       1.074002 0.77047044E+01  0.73624428E+02                                 1.622100                            1.532913      -0.619830       2.562423                    0.999978       3.299889       8.605363       0.560441       1.143695      -0.742068       0.009569      -0.027485      -0.016548       0.033479      -0.004018       0.007373       0.008845      -0.003917       0.001454      -0.013641       0.003190       0.010451              1.672023       1.274579      -0.158788      -0.068327       2.354421       0.289980       1.387068           0.000190
           86              H       8.996893       7.631293      19.386547       0.093455       1.112216 0.84901857E+01  0.82416391E+02                                 1.612331                            1.575987      -0.654386       2.549087                    0.999941       3.219993       8.230418       0.575163       1.097032      -0.756269      -0.027686       0.003155       0.019190       0.033834       0.002517       0.000940       0.000798       0.014709       0.016253      -0.010508       0.004180       0.006328              1.602527       1.877545       0.035272      -0.389048       1.391193      -0.012267       1.538844           0.000001
           87              H       8.790978       8.975396      17.604398       0.093761       1.118780 0.84435417E+01  0.82107061E+02                                 1.642477                            1.590642      -0.596590       2.575193                    0.999967       3.224449       8.333678       0.560530       1.123703      -0.749395      -0.034234       0.010092      -0.001346       0.035716       0.000857       0.000914       0.001756       0.004575      -0.034568      -0.011759       0.003478       0.008280              1.645784       2.112764      -0.243178       0.173719       1.393145      -0.066451       1.431443           0.000193
           88              H      10.097745       8.390462      16.935462       0.090044       1.150348 0.89148879E+01  0.89251576E+02                                 1.768730                            1.707562      -0.748417       2.504326                    0.999283       3.543547       9.776383       0.498813       1.226503      -0.721872       0.016877      -0.008651      -0.025911       0.032110       0.005806      -0.004596       0.002800      -0.010661       0.000913      -0.010640       0.002822       0.007819              1.788968       1.539524      -0.147960      -0.325993       1.548254       0.290150       2.279126           0.000069
           89              C       1.848708       0.091643      24.849111       0.670522      19.972960 0.22741877E+03  0.46481946E+04                                 7.015438                            5.524125      -0.078585       2.043782                    0.999723      22.036347      63.472083       0.595547       0.503190      -0.992919      -0.009903      -0.025286      -0.012080       0.029722      -0.003695       0.005552       0.002415      -0.009705       0.015701      -0.010965       0.003427       0.007538              7.918128       9.112401       2.271708       0.025647       6.749850       2.503556       7.892133           0.004179
           90              C       5.421669       9.994788      21.595301      -0.016649      39.799247 0.42889036E+03  0.99558596E+04                                10.077255                            6.828712       0.024146       2.011030                    0.999164      26.956449      74.696636       0.647159       0.407721      -1.079846       0.046618      -0.019553       0.002312       0.050606       0.005327       0.000048       0.002694      -0.011015       0.017715      -0.010672       0.002749       0.007924             13.414238      23.869210      -1.261053       2.477155       5.411188      -1.693466      10.962316           0.003516
           91              C       9.533176       9.683653      22.806960       0.578783      24.042802 0.25915267E+03  0.54355718E+04                                 7.744606                            5.751682      -0.129080       2.006995                    0.999414      23.066241      65.825935       0.610030       0.478702      -1.012235       0.063738      -0.010548       0.013865       0.066076      -0.014896      -0.022367       0.050845      -0.108091       0.000328      -0.062269      -0.026487       0.088756              9.397215      13.276898       0.207465       1.378381       5.568804      -2.111844       9.345942          -0.009168
           92              C       3.985922      10.215411      21.193939       0.597028      26.143504 0.24962916E+03  0.51646219E+04                                 8.122560                            5.598524       0.025456       2.065641                    0.999380      22.261857      62.210469       0.628753       0.470851      -1.020841      -0.067971       0.001329      -0.017207       0.070128       0.028684      -0.012706       0.006950      -0.169789      -0.122239      -0.074748      -0.035388       0.110136             10.399813      16.193651      -1.249599       1.084946       4.483723      -0.594453      10.522066          -0.007682
           93              C       7.748959      10.179206      21.080346      -0.133408      36.468799 0.45583176E+03  0.10868635E+05                                 9.608057                            7.158226       0.153535       2.012921                    0.999700      29.973833      87.419503       0.609394       0.421539      -1.058570      -0.019368      -0.010025       0.012381       0.025078       0.009669      -0.022681      -0.013079       0.015452       0.043505      -0.020128      -0.016252       0.036380             11.534238      18.258703      -0.485498       1.882503       5.200005      -1.531922      11.144007          -0.001091
           94              C       8.078196       9.736828      22.375307      -0.024789      38.030532 0.45134930E+03  0.10638737E+05                                 9.836717                            7.063341       0.020765       2.008466                    0.999425      27.492917      77.407887       0.626888       0.414514      -1.072666      -0.046788      -0.007467      -0.011318       0.048713       0.001266       0.000084      -0.011694      -0.016739      -0.006357      -0.009627      -0.007114       0.016741             12.403633      20.773619      -0.053497       2.546452       5.325852      -1.451427      11.111430           0.003968
           95              C       6.437666      10.285557      20.721897      -0.112754      35.721094 0.41650459E+03  0.97208223E+04                                 9.498712                            6.857438       0.007894       1.972663                    0.999634      29.363161      85.052647       0.619851       0.423385      -1.056176       0.003210      -0.015473       0.018902       0.024637      -0.003317       0.009702      -0.014129      -0.032455       0.067091      -0.029247      -0.002744       0.031991             11.621428      19.925985      -0.304776       0.821029       5.010706      -1.454090       9.927593          -0.000058
           96              C       5.740724       9.561461      22.887737      -0.125515      34.262571 0.42166012E+03  0.98345940E+04                                 9.136117                            6.828358       0.213508       2.034673                    0.999592      29.251525      83.672143       0.633302       0.414669      -1.065662       0.019906      -0.015447      -0.016464       0.030099       0.009373      -0.026383      -0.012890       0.009705       0.020832      -0.022652      -0.013673       0.036324             10.873110      17.539225      -0.819784       2.069945       5.013715      -1.417833      10.066390          -0.000571
           97              C       7.056542       9.410985      23.236089      -0.113611      33.718880 0.41581706E+03  0.96987755E+04                                 9.130005                            6.850589       0.048827       1.987800                    0.999747      29.323158      84.853544       0.620450       0.423238      -1.056484      -0.009625      -0.009030      -0.028603       0.031501       0.001706       0.005692      -0.016565      -0.031508       0.058977      -0.026801      -0.004178       0.030979             10.856889      18.159227      -0.132148       1.073433       5.115856      -1.337120       9.295585          -0.000808
           98              C       3.629531       1.496842       0.060583      -0.032892      21.239138 0.32556899E+03  0.71009018E+04                                 6.572391                            5.924796       0.340808       2.133009                    0.999717      25.876619      71.018162       0.694545       0.404329      -1.074991      -0.070898      -0.068668      -0.024215       0.101628       0.020298      -0.003027       0.071783      -0.024581       0.081156      -0.067769      -0.019307       0.087077              6.813669       8.400755       0.903848       0.068241       5.921833       0.092121       6.118420           0.000248
           99              C       2.588643       1.598668       1.168746      -0.028155      20.984584 0.32548514E+03  0.71334759E+04                                 6.606231                            5.983994       0.215046       2.095597                    0.999591      26.189341      73.212597       0.677413       0.412556      -1.064365      -0.052215      -0.061823      -0.070024       0.107013       0.051341      -0.011724       0.024130       0.075191      -0.106626      -0.068019      -0.013389       0.081407              6.825358       6.479370       0.240311       0.062466       6.279039       0.846952       7.717664           0.000378
          100              C       9.465292      11.222357      12.227661       0.670542      19.972722 0.22741662E+03  0.46481337E+04                                 7.015352                            5.524074      -0.078508       2.043813                    0.999724      22.035962      63.470583       0.595555       0.503185      -0.992923       0.009903       0.025322      -0.012061       0.029745      -0.003689      -0.005548      -0.002419      -0.009720       0.015674      -0.010963       0.003432       0.007531              7.918020       9.112237       2.271595      -0.025597       6.749706      -2.503540       7.892117           0.004195
          101              C       5.892331       1.319212       8.973851      -0.016663      39.800682 0.42889628E+03  0.99560698E+04                                10.077640                            6.828847       0.023917       2.010954                    0.999164      26.956648      74.698402       0.647138       0.407731      -1.079835      -0.046612       0.019571       0.002291       0.050605       0.005323      -0.000055      -0.002696      -0.011023       0.017718      -0.010672       0.002744       0.007929             13.414980      23.870784      -1.261170      -2.477428       5.411376       1.693540      10.962779           0.003540
          102              C       1.780824       1.630347      10.185510       0.578787      24.042229 0.25914343E+03  0.54353612E+04                                 7.744692                            5.751714      -0.129285       2.006930                    0.999414      23.066156      65.826850       0.610003       0.478725      -1.012217      -0.063734       0.010532       0.013839       0.066064      -0.014901       0.022381      -0.050876      -0.108137       0.000372      -0.062303      -0.026498       0.088801              9.397386      13.277309       0.207476      -1.378443       5.568815       2.111806       9.346035          -0.009049
          103              C       7.328078       1.098589       8.572489       0.597053      26.142985 0.24961938E+03  0.51644000E+04                                 8.122593                            5.598494       0.025113       2.065533                    0.999379      22.261940      62.211800       0.628737       0.470864      -1.020828       0.067959      -0.001321      -0.017186       0.070111       0.028700       0.012730      -0.006936      -0.169832      -0.122318      -0.074777      -0.035396       0.110174             10.399947      16.193950      -1.249618      -1.085030       4.483753       0.594471      10.522138          -0.007687
          104              C       3.565041       1.134794       8.458896      -0.133462      36.470345 0.45585175E+03  0.10869231E+05                                 9.608307                            7.158362       0.153569       2.012916                    0.999700      29.974629      87.422299       0.609391       0.421536      -1.058572       0.019361       0.010036       0.012377       0.025075       0.009668       0.022684       0.013089       0.015489       0.043496      -0.020147      -0.016243       0.036390             11.534641      18.259565      -0.485535      -1.882667       5.200115       1.531937      11.144243          -0.001059
          105              C       3.235804       1.577172       9.753857      -0.024801      38.030862 0.45134619E+03  0.10638667E+05                                 9.836867                            7.063370       0.020650       2.008431                    0.999425      27.492850      77.408220       0.626878       0.414520      -1.072660       0.046781       0.007495      -0.011321       0.048712       0.001265      -0.000086       0.011701      -0.016728      -0.006368      -0.009636      -0.007107       0.016743             12.403985      20.774519      -0.053467      -2.546549       5.325915       1.451419      11.111523           0.003993
          106              C       4.876334       1.028443       8.100447      -0.112747      35.722086 0.41651320E+03  0.97211013E+04                                 9.498973                            6.857563       0.007651       1.972583                    0.999634      29.363565      85.054955       0.619837       0.423392      -1.056169      -0.003201       0.015479       0.018904       0.024641      -0.003325      -0.009703       0.014141      -0.032449       0.067048      -0.029239      -0.002754       0.031993             11.621848      19.926835      -0.304803      -0.821125       5.010824       1.454132       9.927883          -0.000046
          107              C       5.573276       1.752539      10.266287      -0.125593      34.266206 0.42170709E+03  0.98359716E+04                                 9.136689                            6.828688       0.213365       2.034589                    0.999591      29.253734      83.679895       0.633293       0.414663      -1.065665      -0.019901       0.015459      -0.016475       0.030107       0.009367       0.026394       0.012896       0.009753       0.020818      -0.022656      -0.013684       0.036340             10.873922      17.540764      -0.819878      -2.070227       5.013989       1.417930      10.067014          -0.000481
          108              C       4.257458       1.903015      10.614639      -0.113642      33.720833 0.41583907E+03  0.96994084E+04                                 9.130247                            6.850693       0.048663       1.987721                    0.999747      29.324455      84.857569       0.620456       0.423229      -1.056491       0.009612       0.009044      -0.028615       0.031512       0.001705      -0.005709       0.016572      -0.031485       0.058986      -0.026797      -0.004189       0.030987             10.857284      18.160058      -0.132164      -1.073568       5.115967       1.337154       9.295827          -0.000682
          109              C       7.684469       9.817158      12.682033      -0.032889      21.238786 0.32556287E+03  0.71007068E+04                                 6.572272                            5.924724       0.340863       2.133035                    0.999717      25.876044      71.015355       0.694555       0.404327      -1.074997       0.070889       0.068671      -0.024222       0.101625       0.020304       0.003041      -0.071790      -0.024596       0.081155      -0.067782      -0.019303       0.087085              6.813531       8.400620       0.903808      -0.068232       5.921650      -0.092183       6.118324           0.000320
          110              C       8.725357       9.715332      13.790196      -0.028149      20.984229 0.32547766E+03  0.71332518E+04                                 6.606093                            5.983876       0.215083       2.095614                    0.999591      26.188936      73.210506       0.677430       0.412549      -1.064372       0.052215       0.061823      -0.070018       0.107009       0.051351       0.011727      -0.024130       0.075184      -0.106647      -0.068024      -0.013392       0.081417              6.825211       6.479233       0.240296      -0.062487       6.278921      -0.846930       7.717479           0.000434
          111              C      11.222357       1.848708      18.538386       0.670654      19.970530 0.22738548E+03  0.46474373E+04                                 7.015557                            5.524235      -0.079560       2.043506                    0.999721      22.036063      63.474895       0.595446       0.503284      -0.992853       0.025332      -0.009908      -0.012093       0.029767       0.003723      -0.002393       0.005570       0.009744       0.015830      -0.011014       0.003445       0.007569              7.918249       6.749897      -2.271670      -2.503565       9.112556       0.025572       7.892293           0.004163
          112              C       1.319212       5.421669      15.284576      -0.016678      39.799971 0.42890133E+03  0.99561805E+04                                10.077384                            6.828791       0.024039       2.010987                    0.999164      26.956905      74.698219       0.647156       0.407720      -1.079846       0.019578       0.046627       0.002299       0.050623      -0.005326      -0.002696       0.000044       0.011043       0.017682      -0.010677       0.002753       0.007924             13.414439       5.411239       1.261035       1.693460      23.869647       2.476998      10.962429           0.003582
          113              C       1.630347       9.533176      16.496235       0.578800      24.041994 0.25913925E+03  0.54352663E+04                                 7.744575                            5.751621      -0.128900       2.007050                    0.999415      23.066642      65.828771       0.610014       0.478717      -1.012219       0.010525       0.063707       0.013804       0.066029       0.014891      -0.050900      -0.022389       0.108139       0.000329      -0.062307      -0.026515       0.088822              9.397230       5.568741      -0.207463       2.111754      13.276992       1.378481       9.345956          -0.008802
          114              C       1.098589       3.985922      14.883214       0.597029      26.143453 0.24962862E+03  0.51646088E+04                                 8.122598                            5.598536       0.025153       2.065534                    0.999378      22.261682      62.210003       0.628749       0.470854      -1.020839      -0.001323      -0.067968      -0.017155       0.070112      -0.028693      -0.006932      -0.012725       0.169822      -0.122286      -0.074771      -0.035391       0.110161             10.399893       4.483723       1.249596       0.594437      16.193770       1.084868      10.522187          -0.007547
          115              C       1.134794       7.748959      14.769621      -0.133435      36.468970 0.45583256E+03  0.10868630E+05                                 9.607987                            7.158149       0.153661       2.012957                    0.999700      29.973820      87.418594       0.609410       0.421529      -1.058579       0.010042      -0.019364       0.012363       0.025072      -0.009665       0.013082      -0.022676      -0.015461       0.043493      -0.020131      -0.016244       0.036375             11.534203       5.199959       0.485515       1.531908      18.258654       1.882630      11.143997          -0.000997
          116              C       1.577172       8.078196      16.064582      -0.024740      38.030047 0.45132986E+03  0.10638188E+05                                 9.836781                            7.063278       0.020577       2.008418                    0.999425      27.492174      77.406020       0.626878       0.414524      -1.072657       0.007509      -0.046763      -0.011305       0.048693      -0.001255       0.011691       0.000093       0.016755      -0.006331      -0.009620      -0.007122       0.016742             12.403892       5.325870       0.053521       1.451438      20.774269       2.546737      11.111536           0.004005
          117              C       1.028443       6.437666      14.411172      -0.112729      35.720824 0.41649945E+03  0.97206784E+04                                 9.498697                            6.857413       0.007742       1.972618                    0.999634      29.363016      85.052298       0.619850       0.423387      -1.056174       0.015481       0.003206       0.018901       0.024641       0.003326       0.014131       0.009687       0.032495       0.067046      -0.029255      -0.002729       0.031984             11.621423       5.010699       0.304762       1.454108      19.925859       0.820985       9.927712           0.000012
          118              C       1.752539       5.740724      16.577012      -0.125560      34.264431 0.42168597E+03  0.98353388E+04                                 9.136361                            6.828499       0.213490       2.034644                    0.999591      29.252802      83.676159       0.633306       0.414660      -1.065669       0.015458       0.019902      -0.016474       0.030107      -0.009367       0.012885      -0.026389      -0.009731       0.020859      -0.022651      -0.013681       0.036332             10.873461       5.013822       0.819807       1.417850      17.539951       2.069971      10.066609          -0.000473
          119              C       1.903015       7.056542      16.925364      -0.113604      33.718941 0.41581399E+03  0.96986662E+04                                 9.129941                            6.850501       0.048747       1.987770                    0.999747      29.323131      84.852730       0.620464       0.423230      -1.056491       0.009042      -0.009606      -0.028602       0.031498      -0.001700       0.016554       0.005716       0.031465       0.058967      -0.026785      -0.004179       0.030965             10.856888       5.115804       0.132155       1.337078      18.159442       1.073478       9.295420          -0.000665
          120              C       9.817158       3.629531      18.992758      -0.032897      21.239154 0.32556966E+03  0.71009134E+04                                 6.572382                            5.924796       0.340837       2.133018                    0.999717      25.876570      71.017805       0.694547       0.404328      -1.074992       0.068675      -0.070891      -0.024210       0.101626      -0.020298      -0.071778      -0.003032       0.024601       0.081155      -0.067764      -0.019311       0.087075              6.813654       5.921826      -0.903850      -0.092126       8.400763       0.068227       6.118373           0.000288
          121              C       9.715332       2.588643      20.100921      -0.028149      20.984468 0.32548294E+03  0.71334255E+04                                 6.606238                            5.983995       0.215016       2.095591                    0.999591      26.189293      73.212775       0.677409       0.412558      -1.064361       0.061829      -0.052212      -0.070016       0.107010      -0.051347      -0.024133      -0.011733      -0.075180      -0.106656      -0.068027      -0.013387       0.081413              6.825365       6.279125      -0.240323      -0.846983       6.479374       0.062476       7.717596           0.000393
          122              C       0.091643       9.465292       5.916936       0.670569      19.972283 0.22741024E+03  0.46480014E+04                                 7.015457                            5.524154      -0.078915       2.043681                    0.999723      22.036268      63.472830       0.595521       0.503214      -0.992902      -0.025325       0.009902      -0.012078       0.029754       0.003717       0.002424      -0.005557       0.009741       0.015701      -0.010995       0.003454       0.007541              7.918133       6.749854      -2.271693       2.503527       9.112434      -0.025590       7.892111           0.004193
          123              C       9.994788       5.892331       2.663126      -0.016627      39.798947 0.42888321E+03  0.99556962E+04                                10.077430                            6.828787       0.023889       2.010956                    0.999164      26.956092      74.696742       0.647134       0.407736      -1.079831      -0.019559      -0.046611       0.002289       0.050600      -0.005322       0.002700      -0.000051       0.011106       0.017683      -0.010695       0.002757       0.007939             13.414553       5.411279       1.261113      -1.693529      23.869749      -2.477291      10.962631           0.003489
          124              C       9.683653       1.780824       3.874785       0.578836      24.042156 0.25914266E+03  0.54353302E+04                                 7.744546                            5.751617      -0.128933       2.007036                    0.999414      23.066173      65.826376       0.610024       0.478710      -1.012227      -0.010553      -0.063718       0.013819       0.066048       0.014906       0.050867       0.022386       0.108195       0.000369      -0.062331      -0.026484       0.088815              9.397180       5.568739      -0.207448      -2.111793      13.276866      -1.378474       9.345936          -0.009058
          125              C      10.215411       7.328078       2.261764       0.596979      26.142946 0.24962196E+03  0.51644517E+04                                 8.122562                            5.598500       0.025029       2.065501                    0.999379      22.261707      62.210542       0.628743       0.470860      -1.020833       0.001314       0.067956      -0.017172       0.070104      -0.028720       0.006919       0.012728       0.169800      -0.122379      -0.074761      -0.035413       0.110174             10.399855       4.483728       1.249603      -0.594473      16.193673      -1.084932      10.522164          -0.007681
          126              C      10.179206       3.565041       2.148171      -0.133447      36.469765 0.45584511E+03  0.10869027E+05                                 9.608201                            7.158302       0.153595       2.012927                    0.999700      29.974345      87.421137       0.609395       0.421535      -1.058573      -0.010037       0.019366       0.012376       0.025079      -0.009662      -0.013087       0.022687      -0.015454       0.043525      -0.020133      -0.016257       0.036390             11.534464       5.200077       0.485556      -1.531960      18.259046      -1.882691      11.144269          -0.001092
          127              C       9.736828       3.235804       3.443132      -0.024822      38.031219 0.45135267E+03  0.10638836E+05                                 9.836835                            7.063356       0.020725       2.008451                    0.999425      27.493091      77.408427       0.626889       0.414512      -1.072667      -0.007482       0.046787      -0.011324       0.048716      -0.001264      -0.011698      -0.000088       0.016705      -0.006384      -0.009639      -0.007094       0.016733             12.403899       5.325905       0.053552      -1.451465      20.774133      -2.546730      11.111660           0.003995
          128              C      10.285557       4.876334       1.789722      -0.112735      35.720888 0.41649982E+03  0.97207175E+04                                 9.498819                            6.857485       0.007678       1.972604                    0.999634      29.362931      85.052993       0.619835       0.423395      -1.056165      -0.015466      -0.003195       0.018900       0.024629       0.003337      -0.014135      -0.009697       0.032471       0.066976      -0.029237      -0.002738       0.031975             11.621593       5.010762       0.304814      -1.454147      19.926170      -0.821128       9.927847          -0.000095
          129              C       9.561461       5.573276       3.955562      -0.125577      34.265224 0.42169533E+03  0.98356310E+04                                 9.136557                            6.828617       0.213399       2.034611                    0.999591      29.253159      83.678031       0.633293       0.414666      -1.065663      -0.015464      -0.019901      -0.016471       0.030108      -0.009368      -0.012886       0.026386      -0.009716       0.020800      -0.022655      -0.013667       0.036322             10.873709       5.013925       0.819854      -1.417916      17.540310      -2.070129      10.066892          -0.000538
          130              C       9.410985       4.257458       4.303914      -0.113632      33.720189 0.41583285E+03  0.96992262E+04                                 9.130148                            6.850645       0.048791       1.987767                    0.999747      29.324106      84.856368       0.620458       0.423229      -1.056491      -0.009043       0.009619      -0.028617       0.031516      -0.001704      -0.016576      -0.005704       0.031494       0.059002      -0.026802      -0.004192       0.030994             10.857123       5.115914       0.132194      -1.337141      18.159735      -1.073599       9.295719          -0.000753
          131              C       1.496842       7.684469       6.371308      -0.032892      21.238850 0.32556379E+03  0.71007419E+04                                 6.572294                            5.924728       0.340867       2.133034                    0.999717      25.876227      71.016270       0.694555       0.404326      -1.074996      -0.068670       0.070890      -0.024219       0.101625      -0.020298       0.071786       0.003038       0.024591       0.081155      -0.067774      -0.019305       0.087080              6.813556       5.921740      -0.903828       0.092132       8.400626      -0.068225       6.118302           0.000283
          132              C       1.598668       8.725357       7.479471      -0.028148      20.984291 0.32547899E+03  0.71332955E+04                                 6.606123                            5.983899       0.215064       2.095605                    0.999591      26.189058      73.211169       0.677426       0.412550      -1.064370      -0.061824       0.052216      -0.070020       0.107012      -0.051347       0.024130       0.011726      -0.075191      -0.106637      -0.068023      -0.013391       0.081414              6.825241       6.278999      -0.240301       0.846940       6.479243      -0.062480       7.717482           0.000414
          133              C       9.465292       0.091643       0.393789       0.670509      19.973213 0.22742249E+03  0.46482783E+04                                 7.015422                            5.524111      -0.078528       2.043793                    0.999724      22.036294      63.471482       0.595559       0.503179      -0.992927       0.009906      -0.025298       0.012074       0.029731       0.003701       0.005555      -0.002417      -0.009720       0.015671      -0.010973       0.003442       0.007531              7.918111       9.112389      -2.271711       0.025638       6.749842      -2.503559       7.892101           0.004191
          134              C       5.892331       9.994788       3.647599      -0.016650      39.798761 0.42888208E+03  0.99556466E+04                                10.077325                            6.828738       0.023985       2.010984                    0.999164      26.956067      74.696175       0.647143       0.407731      -1.079836      -0.046613      -0.019556      -0.002292       0.050601      -0.005321       0.000056      -0.002699      -0.011081       0.017705      -0.010689       0.002751       0.007938             13.414370      23.869369       1.261102       2.477294       5.411227       1.693512      10.962516           0.003505
          135              C       1.780824       9.683653       2.435940       0.578808      24.042674 0.25915096E+03  0.54355283E+04                                 7.744594                            5.751667      -0.129056       2.006998                    0.999414      23.066175      65.825753       0.610030       0.478703      -1.012234      -0.063737      -0.010555      -0.013850       0.066073       0.014896      -0.022376      -0.050846      -0.108144       0.000348      -0.062300      -0.026476       0.088776              9.397218      13.276932      -0.207465       1.378403       5.568781       2.111828       9.345940          -0.009128
          136              C       7.328078      10.215411       4.048961       0.597015      26.142612 0.24961857E+03  0.51643620E+04                                 8.122486                            5.598465       0.024989       2.065498                    0.999380      22.261489      62.209742       0.628744       0.470861      -1.020833       0.067972       0.001332       0.017190       0.070125      -0.028700      -0.012720      -0.006932      -0.169793      -0.122356      -0.074751      -0.035410       0.110161             10.399731      16.193418       1.249594       1.084983       4.483692       0.594473      10.522084          -0.007683
          137              C       3.565041      10.179206       4.162554      -0.133440      36.469546 0.45584376E+03  0.10868990E+05                                 9.608168                            7.158303       0.153558       2.012918                    0.999700      29.974309      87.421093       0.609393       0.421537      -1.058572       0.019370      -0.010033      -0.012380       0.025082      -0.009667      -0.022688       0.013088       0.015458       0.043537      -0.020138      -0.016257       0.036395             11.534384      18.258907       0.485518       1.882559       5.200056       1.531949      11.144188          -0.001080
          138              C       3.235804       9.736828       2.867593      -0.024834      38.031347 0.45135938E+03  0.10639032E+05                                 9.836834                            7.063397       0.020757       2.008456                    0.999425      27.493345      77.409236       0.626889       0.414511      -1.072668       0.046794      -0.007473       0.011324       0.048721      -0.001264       0.000089       0.011697      -0.016714      -0.006384      -0.009638      -0.007097       0.016735             12.403828      20.773989       0.053496       2.546497       5.325904       1.451450      11.111591           0.003992
          139              C       4.876334      10.285557       4.521003      -0.112737      35.720283 0.41649353E+03  0.97205119E+04                                 9.498642                            6.857391       0.007761       1.972630                    0.999634      29.362667      85.051342       0.619847       0.423390      -1.056171      -0.003199      -0.015472      -0.018901       0.024634       0.003328       0.009705       0.014132      -0.032460       0.067016      -0.029240      -0.002741       0.031981             11.621335      19.925730       0.304793       0.821072       5.010673       1.454102       9.927603          -0.000056
          140              C       5.573276       9.561461       2.355163      -0.125569      34.264723 0.42168812E+03  0.98354247E+04                                 9.136496                            6.828581       0.213392       2.034615                    0.999591      29.252828      83.677033       0.633291       0.414668      -1.065661      -0.019904      -0.015460       0.016471       0.030107      -0.009373      -0.026387       0.012888       0.009710       0.020795      -0.022658      -0.013668       0.036325             10.873625      17.540153       0.819849       2.070102       5.013896       1.417904      10.066827          -0.000559
          141              C       4.257458       9.410985       2.006811      -0.113636      33.720167 0.41583314E+03  0.96992436E+04                                 9.130168                            6.850666       0.048768       1.987761                    0.999747      29.324149      84.856792       0.620454       0.423231      -1.056489       0.009623      -0.009039       0.028617       0.031516      -0.001707       0.005699       0.016576      -0.031507       0.058997      -0.026807      -0.004187       0.030994             10.857129      18.159670       0.132176       1.073526       5.115932       1.337158       9.295784          -0.000799
          142              C       7.684469       1.496842      25.182317      -0.032894      21.239052 0.32556737E+03  0.71008561E+04                                 6.572373                            5.924781       0.340836       2.133020                    0.999717      25.876518      71.017785       0.694546       0.404329      -1.074991       0.070894      -0.068667       0.024225       0.101627      -0.020294      -0.003037      -0.071782      -0.024575       0.081152      -0.067772      -0.019300       0.087072              6.813650       8.400745      -0.903826       0.068222       5.921794      -0.092140       6.118412           0.000247
          143              C       8.725357       1.598668      24.074154      -0.028156      20.984694 0.32548696E+03  0.71335334E+04                                 6.606260                            5.984007       0.215058       2.095597                    0.999591      26.189547      73.213516       0.677412       0.412555      -1.064364       0.052219      -0.061821       0.070024       0.107014      -0.051338      -0.011727      -0.024123       0.075188      -0.106615      -0.068011      -0.013391       0.081402              6.825393       6.479385      -0.240289       0.062459       6.279095      -0.846962       7.717698           0.000377
          144              C       1.848708      11.222357      13.015239       0.670554      19.972539 0.22741417E+03  0.46480772E+04                                 7.015360                            5.524080      -0.078636       2.043771                    0.999724      22.035989      63.470900       0.595548       0.503192      -0.992918      -0.009887       0.025312       0.012072       0.029735       0.003702      -0.005558       0.002428      -0.009718       0.015724      -0.010982       0.003431       0.007551              7.918027       9.112253      -2.271610      -0.025622       6.749703       2.503528       7.892127           0.004178
          145              C       5.421669       1.319212      16.269049      -0.016687      39.799824 0.42889705E+03  0.99560399E+04                                10.077289                            6.828726       0.024138       2.011021                    0.999164      26.956737      74.697192       0.647165       0.407716      -1.079850       0.046621       0.019557      -0.002314       0.050609      -0.005312      -0.000044       0.002692      -0.010987       0.017710      -0.010651       0.002739       0.007912             13.414302      23.869422       1.261031      -2.477046       5.411191      -1.693440      10.962295           0.003555
          146              C       9.533176       1.630347      15.057390       0.578739      24.042545 0.25914941E+03  0.54354995E+04                                 7.744631                            5.751694      -0.129030       2.007007                    0.999414      23.066326      65.826680       0.610020       0.478710      -1.012228       0.063727       0.010527      -0.013831       0.066055       0.014890       0.022376       0.050869      -0.108119       0.000382      -0.062294      -0.026491       0.088785              9.397253      13.276931      -0.207482      -1.378393       5.568791      -2.111826       9.346035          -0.008995
          147              C       3.985922       1.098589      16.670411       0.597098      26.142742 0.24962100E+03  0.51644084E+04                                 8.122375                            5.598410       0.025652       2.065710                    0.999380      22.261524      62.209169       0.628763       0.470847      -1.020844      -0.067969      -0.001327       0.017175       0.070118      -0.028693       0.012707       0.006949      -0.169822      -0.122200      -0.074769      -0.035379       0.110148             10.399563      16.193225       1.249551      -1.084874       4.483626      -0.594414      10.521838          -0.007541
          148              C       7.748959       1.134794      16.784004      -0.133428      36.468756 0.45583043E+03  0.10868586E+05                                 9.608034                            7.158202       0.153551       2.012928                    0.999700      29.973728      87.418890       0.609397       0.421537      -1.058572      -0.019364       0.010043      -0.012373       0.025078      -0.009662       0.022676      -0.013077       0.015468       0.043479      -0.020129      -0.016242       0.036371             11.534240      18.258803       0.485503      -1.882546       5.199980      -1.531889      11.143937          -0.001061
          149              C       8.078196       1.577172      15.489043      -0.024757      38.029216 0.45132952E+03  0.10638163E+05                                 9.836585                            7.063247       0.020669       2.008446                    0.999425      27.492165      77.405585       0.626884       0.414521      -1.072660      -0.046775       0.007500       0.011317       0.048705      -0.001260      -0.000083      -0.011690      -0.016772      -0.006353      -0.009618      -0.007131       0.016749             12.403484      20.773432       0.053450      -2.546395       5.325775      -1.451379      11.111244           0.004005
          150              C       6.437666       1.028443      17.142453      -0.112752      35.721140 0.41650437E+03  0.97208127E+04                                 9.498710                            6.857427       0.007864       1.972651                    0.999634      29.363180      85.052593       0.619853       0.423384      -1.056177       0.003213       0.015486      -0.018901       0.024645       0.003319      -0.009701      -0.014129      -0.032460       0.067117      -0.029254      -0.002744       0.031997             11.621445      19.926054       0.304766      -0.820999       5.010700      -1.454077       9.927582          -0.000007
          151              C       5.740724       1.752539      14.976613      -0.125523      34.262365 0.42165833E+03  0.98345117E+04                                 9.135967                            6.828273       0.213533       2.034673                    0.999591      29.251587      83.671310       0.633318       0.414660      -1.065671       0.019907       0.015450       0.016470       0.030104      -0.009366       0.026390      -0.012894       0.009699       0.020837      -0.022663      -0.013666       0.036330             10.872912      17.538868       0.819760      -2.069879       5.013637      -1.417797      10.066232          -0.000445
          152              C       7.056542       1.903015      14.628261      -0.113609      33.718017 0.41580476E+03  0.96983727E+04                                 9.129702                            6.850390       0.048782       1.987783                    0.999747      29.322753      84.850599       0.620475       0.423226      -1.056497      -0.009615       0.009046       0.028603       0.031503      -0.001703      -0.005700      -0.016559      -0.031503       0.058937      -0.026795      -0.004173       0.030968             10.856509      18.158542       0.132114      -1.073331       5.115699      -1.337065       9.295285          -0.000671
          153              C       3.629531       9.817158      12.560867      -0.032887      21.239013 0.32556698E+03  0.71008251E+04                                 6.572322                            5.924760       0.340818       2.133013                    0.999717      25.876349      71.016549       0.694553       0.404327      -1.074996      -0.070896       0.068671       0.024213       0.101628      -0.020303       0.003030       0.071780      -0.024603       0.081146      -0.067767      -0.019310       0.087077              6.813587       8.400689      -0.903817      -0.068249       5.921700       0.092171       6.118372           0.000318
          154              C       2.588643       9.715332      11.452704      -0.028146      20.984221 0.32547787E+03  0.71332652E+04                                 6.606119                            5.983900       0.215048       2.095604                    0.999591      26.188980      73.210933       0.677424       0.412552      -1.064369      -0.052214       0.061829       0.070019       0.107013      -0.051348       0.011733       0.024131       0.075178      -0.106647      -0.068025      -0.013387       0.081412              6.825240       6.479263      -0.240293      -0.062482       6.278955       0.846942       7.717501           0.000427
          155              C       0.091643       1.848708       6.704514       0.670572      19.971888 0.22740374E+03  0.46478621E+04                                 7.015549                            5.524219      -0.079040       2.043652                    0.999722      22.036442      63.474480       0.595491       0.503240      -0.992883      -0.025308      -0.009917       0.012091       0.029749      -0.003706      -0.002400      -0.005557       0.009722       0.015734      -0.010981       0.003439       0.007541              7.918244       6.749939       2.271692      -2.503585       9.112520      -0.025592       7.892274           0.004206
          156              C       9.994788       5.421669       9.958324      -0.016670      39.799503 0.42889335E+03  0.99559583E+04                                10.077355                            6.828762       0.024047       2.010995                    0.999164      26.956569      74.697372       0.647152       0.407724      -1.079842      -0.019572       0.046623      -0.002302       0.050617       0.005333      -0.002697      -0.000044       0.011052       0.017675      -0.010683       0.002757       0.007926             13.414400       5.411229      -1.261032       1.693464      23.869588      -2.477005      10.962383           0.003546
          157              C       9.683653       9.533176       8.746665       0.578843      24.041929 0.25913949E+03  0.54352566E+04                                 7.744549                            5.751622      -0.129170       2.006975                    0.999414      23.066114      65.826548       0.610016       0.478717      -1.012222      -0.010545       0.063733      -0.013846       0.066067      -0.014900      -0.050858       0.022375       0.108123       0.000319      -0.062288      -0.026493       0.088781              9.397172       5.568744       0.207446       2.111784      13.276891      -1.378467       9.345882          -0.009091
          158              C      10.215411       3.985922      10.359686       0.597019      26.143384 0.24962713E+03  0.51645817E+04                                 8.122642                            5.598562       0.024975       2.065483                    0.999379      22.261743      62.210635       0.628739       0.470861      -1.020833       0.001332      -0.067969       0.017190       0.070121       0.028682      -0.006927       0.012724       0.169798      -0.122289      -0.074756      -0.035390       0.110147             10.399949       4.483754      -1.249597       0.594455      16.193894      -1.084865      10.522200          -0.007662
          159              C      10.179206       7.748959      10.473279      -0.133443      36.469641 0.45584244E+03  0.10868945E+05                                 9.608169                            7.158279       0.153563       2.012920                    0.999700      29.974247      87.420711       0.609396       0.421535      -1.058573      -0.010024      -0.019364      -0.012379       0.025074       0.009673       0.013086       0.022684      -0.015466       0.043497      -0.020138      -0.016251       0.036388             11.534421       5.200055      -0.485526       1.531944      18.259027      -1.882647      11.144180          -0.001036
          160              C       9.736828       8.078196       9.178318      -0.024801      38.030707 0.45134442E+03  0.10638588E+05                                 9.836737                            7.063293       0.020733       2.008457                    0.999425      27.492754      77.407170       0.626892       0.414513      -1.072667      -0.007479      -0.046783       0.011319       0.048710       0.001268       0.011700      -0.000087       0.016715      -0.006367      -0.009638      -0.007101       0.016738             12.403755       5.325855      -0.053531       1.451436      20.773935      -2.546656      11.111474           0.004008
          161              C      10.285557       6.437666      10.831728      -0.112748      35.721266 0.41650428E+03  0.97208260E+04                                 9.498779                            6.857458       0.007729       1.972611                    0.999634      29.363270      85.053372       0.619847       0.423388      -1.056173      -0.015466       0.003205      -0.018909       0.024638      -0.003326       0.014139      -0.009691       0.032486       0.067033      -0.029250      -0.002739       0.031988             11.621533       5.010738      -0.304769       1.454123      19.926093      -0.820999       9.927767          -0.000008
          162              C       9.561461       5.740724       8.665888      -0.125558      34.264024 0.42168076E+03  0.98351940E+04                                 9.136340                            6.828503       0.213434       2.034632                    0.999592      29.252477      83.675329       0.633298       0.414666      -1.065664      -0.015455       0.019902       0.016471       0.030104       0.009371       0.012886       0.026388      -0.009729       0.020822      -0.022652      -0.013677       0.036329             10.873407       5.013819      -0.819806       1.417858      17.539809      -2.069989      10.066591          -0.000499
          163              C       9.410985       7.056542       8.317536      -0.113614      33.718825 0.41581403E+03  0.96986611E+04                                 9.129888                            6.850487       0.048809       1.987787                    0.999747      29.323169      84.852634       0.620467       0.423229      -1.056493      -0.009032      -0.009621       0.028610       0.031507       0.001704       0.016567      -0.005703       0.031496       0.059001      -0.026802      -0.004183       0.030985             10.856777       5.115786      -0.132156       1.337087      18.159140      -1.073457       9.295403          -0.000718
          164              C       1.496842       3.629531       6.250142      -0.032888      21.238743 0.32556144E+03  0.71006780E+04                                 6.572277                            5.924711       0.340856       2.133034                    0.999717      25.876095      71.015845       0.694555       0.404327      -1.074995      -0.068669      -0.070893       0.024215       0.101625       0.020302      -0.071790       0.003030       0.024592       0.081160      -0.067776      -0.019310       0.087086              6.813540       5.921737       0.903834      -0.092132       8.400601      -0.068250       6.118283           0.000285
          165              C       1.598668       2.588643       5.141979      -0.028151      20.984258 0.32547858E+03  0.71332897E+04                                 6.606156                            5.983930       0.215059       2.095610                    0.999591      26.188949      73.211064       0.677418       0.412555      -1.064366      -0.061820      -0.052214       0.070021       0.107009       0.051350      -0.024134       0.011720      -0.075197      -0.106640      -0.068026      -0.013392       0.081418              6.825277       6.279012       0.240321      -0.846953       6.479285      -0.062506       7.717533           0.000392
          166              C      11.222357       9.465292      19.325964       0.670637      19.970948 0.22739193E+03  0.46475786E+04                                 7.015485                            5.524185      -0.079286       2.043591                    0.999721      22.035951      63.473593       0.595473       0.503260      -0.992870       0.025338       0.009912       0.012087       0.029772      -0.003711       0.002407       0.005561       0.009734       0.015789      -0.010997       0.003437       0.007560              7.918162       6.749836       2.271659       2.503526       9.112477       0.025561       7.892173           0.004150
          167              C       1.319212       5.892331      22.579774      -0.016618      39.800374 0.42889579E+03  0.99560690E+04                                10.077646                            6.828866       0.023861       2.010940                    0.999164      26.956639      74.698751       0.647133       0.407734      -1.079831       0.019566      -0.046614      -0.002288       0.050606       0.005325       0.002695       0.000054       0.011063       0.017704      -0.010686       0.002754       0.007932             13.414975       5.411389      -1.261180      -1.693557      23.870698       2.477464      10.962839           0.003511
          168              C       1.630347       1.780824      21.368115       0.578819      24.041957 0.25913747E+03  0.54352289E+04                                 7.744644                            5.751653      -0.129047       2.007002                    0.999414      23.066553      65.828888       0.610003       0.478725      -1.012212       0.010524      -0.063705      -0.013807       0.066028      -0.014906       0.050911      -0.022393       0.108159       0.000359      -0.062320      -0.026523       0.088843              9.397361       5.568778       0.207471      -2.111750      13.277316       1.378510       9.345991          -0.008915
          169              C       1.098589       7.328078      22.981136       0.596964      26.143871 0.24962955E+03  0.51646554E+04                                 8.122772                            5.598600       0.025094       2.065510                    0.999378      22.262190      62.212472       0.628734       0.470862      -1.020830      -0.001307       0.067949       0.017170       0.070097       0.028720       0.006928      -0.012734       0.169825      -0.122374      -0.074777      -0.035408       0.110185             10.400206       4.483834      -1.249666      -0.594490      16.194389       1.085045      10.522396          -0.007713
          170              C       1.134794       3.565041      23.094729      -0.133444      36.469936 0.45584532E+03  0.10869029E+05                                 9.608199                            7.158278       0.153657       2.012948                    0.999700      29.974363      87.421065       0.609399       0.421532      -1.058575       0.010037       0.019362      -0.012366       0.025071       0.009661      -0.013086      -0.022679      -0.015467       0.043505      -0.020135      -0.016245       0.036380             11.534510       5.200073      -0.485552      -1.531948      18.259216       1.882724      11.144240          -0.001072
          171              C       1.577172       3.235804      21.799768      -0.024760      38.031315 0.45134394E+03  0.10638626E+05                                 9.837046                            7.063413       0.020562       2.008409                    0.999425      27.492725      77.408515       0.626867       0.414527      -1.072652       0.007495       0.046769       0.011307       0.048697       0.001260      -0.011692       0.000092       0.016734      -0.006337      -0.009625      -0.007111       0.016736             12.404336       5.326006      -0.053553      -1.451483      20.775161       2.546911      11.111840           0.003969
          172              C       1.028443       4.876334      23.453178      -0.112733      35.722062 0.41651393E+03  0.97211374E+04                                 9.499042                            6.857618       0.007650       1.972587                    0.999634      29.363475      85.055198       0.619827       0.423398      -1.056163       0.015471      -0.003199      -0.018899       0.024632      -0.003333      -0.014136       0.009693       0.032470       0.066998      -0.029238      -0.002741       0.031979             11.621925       5.010867      -0.304820      -1.454168      19.926860       0.821167       9.928047          -0.000110
          173              C       1.752539       5.573276      21.287338      -0.125615      34.267754 0.42172833E+03  0.98366149E+04                                 9.137028                            6.828890       0.213377       2.034585                    0.999591      29.254521      83.683444       0.633278       0.414666      -1.065661       0.015461      -0.019899       0.016472       0.030106       0.009368      -0.012890      -0.026390      -0.009757       0.020849      -0.022647      -0.013690       0.036337             10.874385       5.014152      -0.819926      -1.417981      17.541648       2.070354      10.067354          -0.000546
          174              C       1.903015       4.257458      20.938986      -0.113627      33.721525 0.41584655E+03  0.96996675E+04                                 9.130524                            6.850845       0.048669       1.987728                    0.999747      29.324630      84.859617       0.620435       0.423240      -1.056480       0.009039       0.009605       0.028607       0.031501       0.001703      -0.016564       0.005719       0.031443       0.058998      -0.026782      -0.004195       0.030976             10.857692       5.116095      -0.132211      -1.337179      18.160951       1.073751       9.296029          -0.000732
          175              C       9.817158       7.684469      18.871592      -0.032890      21.238818 0.32556316E+03  0.71007279E+04                                 6.572290                            5.924719       0.340876       2.133038                    0.999717      25.876235      71.016393       0.694555       0.404326      -1.074995       0.068675       0.070885       0.024214       0.101624       0.020301       0.071786      -0.003040       0.024601       0.081159      -0.067775      -0.019307       0.087082              6.813553       5.921769       0.903840       0.092093       8.400612       0.068208       6.118280           0.000289
          176              C       9.715332       8.725357      17.763429      -0.028145      20.984298 0.32547931E+03  0.71333035E+04                                 6.606128                            5.983908       0.215049       2.095602                    0.999591      26.189035      73.211077       0.677425       0.412551      -1.064369       0.061827       0.052213       0.070014       0.107008       0.051352       0.024136      -0.011729      -0.075184      -0.106663      -0.068031      -0.013389       0.081420              6.825242       6.278995       0.240331       0.846937       6.479264       0.062468       7.717468           0.000424
          177              N       1.470820       0.839499       0.663888      -0.438884      31.820451 0.49432681E+03  0.11901336E+05                                 8.542005                            7.296025      -0.437132       1.897057                    0.995537      28.818831      81.592595       0.629992       0.403822      -1.081366       0.097092       0.043100       0.070994       0.127768       0.072924       0.001417       0.094944       0.062323      -0.026265      -0.131282       0.016280       0.115002              9.279338      10.766718       1.027916      -1.108097       7.191121       2.788614       9.880176           0.002621
          178              N       3.090985       0.399384      24.503283      -0.415265      30.642557 0.45681321E+03  0.10765863E+05                                 8.289308                            6.998880      -0.222104       1.973358                    0.996769      28.004254      78.031166       0.646318       0.402114      -1.084265       0.042308       0.094040       0.048953       0.114148       0.079085      -0.017653       0.085557      -0.003446      -0.060428      -0.125022       0.012808       0.112215              8.958340      11.157669       1.380184      -1.402516       6.965311       2.439879       8.752041           0.002766
          179              N       9.843180      10.474501      13.285338      -0.438856      31.820123 0.49431883E+03  0.11901094E+05                                 8.541943                            7.295964      -0.437164       1.897051                    0.995537      28.818563      81.591621       0.629995       0.403821      -1.081367      -0.097098      -0.043086       0.071015       0.127779       0.072913      -0.001413      -0.094937       0.062295      -0.026274      -0.131267       0.016278       0.114989              9.279278      10.766631       1.027877       1.108152       7.191015      -2.788586       9.880189           0.002654
          180              N       8.223015      10.914616      11.881833      -0.415231      30.641177 0.45678930E+03  0.10765135E+05                                 8.289047                            6.998680      -0.222103       1.973380                    0.996767      28.003222      78.027143       0.646331       0.402113      -1.084268      -0.042329      -0.094032       0.048961       0.114153       0.079088       0.017657      -0.085541      -0.003471      -0.060412      -0.125011       0.012803       0.112208              8.958050      11.157283       1.380061       1.402529       6.965027      -2.439801       8.751840           0.002784
          181              N      10.474501       1.470820      19.596063      -0.438884      31.820316 0.49432593E+03  0.11901314E+05                                 8.541968                            7.295985      -0.437177       1.897044                    0.995536      28.818855      81.592764       0.629998       0.403818      -1.081368      -0.043056       0.097102       0.071033       0.127782      -0.072919      -0.094950       0.001410      -0.062302      -0.026293      -0.131283       0.016283       0.115000              9.279306       7.191156      -1.027971      -2.788664      10.766636      -1.108043       9.880126           0.002615
          182              N      10.914616       3.090985      18.192558      -0.415238      30.640357 0.45677028E+03  0.10764562E+05                                 8.288804                            6.998452      -0.222020       1.973414                    0.996767      28.002759      78.025095       0.646354       0.402103      -1.084276      -0.094014       0.042318       0.048959       0.114133      -0.079097      -0.085555      -0.017636       0.003461      -0.060466      -0.125017       0.012782       0.112235              8.957793       6.964914      -1.380104      -2.439713      11.157060      -1.402478       8.751404           0.002769
          183              N       0.839499       9.843180       6.974613      -0.438870      31.819803 0.49431769E+03  0.11901052E+05                                 8.541895                            7.295954      -0.437198       1.897046                    0.995535      28.818385      81.590889       0.629996       0.403821      -1.081367       0.043088      -0.097092       0.071014       0.127775      -0.072923       0.094938      -0.001408      -0.062320      -0.026266      -0.131280       0.016287       0.114992              9.279204       7.191095      -1.027943       2.788603      10.766509       1.108040       9.880008           0.002634
          184              N       0.399384       8.223015       5.571108      -0.415240      30.641071 0.45678418E+03  0.10764980E+05                                 8.288978                            6.998610      -0.222021       1.973403                    0.996769      28.003167      78.026745       0.646339       0.402109      -1.084271       0.094023      -0.042327       0.048960       0.114144      -0.079094       0.085545       0.017651       0.003468      -0.060467      -0.125015       0.012793       0.112221              8.957975       6.965042      -1.380130       2.439743      11.157273       1.402524       8.751611           0.002776
          185              N       9.843180       0.839499      24.579012      -0.438882      31.820243 0.49432350E+03  0.11901238E+05                                 8.541990                            7.296015      -0.437193       1.897041                    0.995536      28.818684      81.592141       0.629990       0.403823      -1.081365      -0.097087       0.043100      -0.070994       0.127764      -0.072926       0.001416      -0.094936       0.062317      -0.026259      -0.131275       0.016277       0.114998              9.279320      10.766705      -1.027926      -1.108099       7.191114      -2.788611       9.880141           0.002623
          186              N       8.223015       0.399384       0.739617      -0.415270      30.642665 0.45681457E+03  0.10765901E+05                                 8.289321                            6.998886      -0.222079       1.973364                    0.996770      28.004298      78.031262       0.646318       0.402114      -1.084265      -0.042320       0.094041      -0.048956       0.114155      -0.079087      -0.017659      -0.085543      -0.003452      -0.060460      -0.125015       0.012807       0.112208              8.958358      11.157674      -1.380155      -1.402567       6.965310      -2.439899       8.752090           0.002773
          187              N       1.470820      10.474501      11.957562      -0.438893      31.820916 0.49433528E+03  0.11901598E+05                                 8.542095                            7.296098      -0.437116       1.897054                    0.995538      28.819169      81.593912       0.629987       0.403823      -1.081365       0.097102      -0.043082      -0.071022       0.127785      -0.072912      -0.001406       0.094938       0.062312      -0.026248      -0.131273       0.016291       0.114982              9.279442      10.766826      -1.027912       1.108155       7.191148       2.788624       9.880353           0.002640
          188              N       3.090985      10.914616      13.361067      -0.415259      30.641756 0.45679950E+03  0.10765441E+05                                 8.289136                            6.998755      -0.222062       1.973383                    0.996768      28.003695      78.028810       0.646328       0.402112      -1.084268       0.042320      -0.094019      -0.048973       0.114144      -0.079092       0.017660       0.085554      -0.003474      -0.060437      -0.125025       0.012805       0.112220              8.958144      11.157392      -1.380090       1.402506       6.965095       2.439822       8.751944           0.002777
          189              N       0.839499       1.470820       5.646837      -0.438859      31.819789 0.49431361E+03  0.11900933E+05                                 8.541864                            7.295895      -0.437157       1.897057                    0.995536      28.818420      81.591008       0.630002       0.403818      -1.081369       0.043093       0.097093      -0.071003       0.127771       0.072920      -0.094950      -0.001419      -0.062312      -0.026281      -0.131282       0.016277       0.115005              9.279188       7.191069       1.027911      -2.788637      10.766476       1.108033       9.880018           0.002636
          190              N       0.399384       3.090985       7.050342      -0.415222      30.640613 0.45677630E+03  0.10764751E+05                                 8.288902                            6.998541      -0.222095       1.973388                    0.996767      28.002919      78.025981       0.646343       0.402108      -1.084272       0.094036       0.042314      -0.048944       0.114144       0.079085      -0.085553       0.017641       0.003450      -0.060422      -0.125012       0.012794       0.112218              8.957894       6.964995       1.380128      -2.439734      11.157169       1.402473       8.751519           0.002780
          191              N      10.474501       9.843180      18.268287      -0.438868      31.819866 0.49431929E+03  0.11901099E+05                                 8.541877                            7.295931      -0.437158       1.897058                    0.995536      28.818444      81.591054       0.630001       0.403818      -1.081370      -0.043063      -0.097102      -0.071034       0.127785       0.072921       0.094944       0.001408      -0.062299      -0.026308      -0.131279       0.016282       0.114997              9.279192       7.191065       1.027956       2.788601      10.766500      -1.108047       9.880011           0.002622
          192              N      10.914616       8.223015      19.671792      -0.415219      30.640078 0.45676593E+03  0.10764428E+05                                 8.288773                            6.998440      -0.222022       1.973419                    0.996767      28.002454      78.023976       0.646352       0.402106      -1.084275      -0.094016      -0.042329      -0.048959       0.114139       0.079096       0.085544      -0.017636       0.003465      -0.060454      -0.125008       0.012781       0.112227              8.957755       6.964894       1.380107       2.439675      11.157048      -1.402498       8.751325           0.002761
          193              O      10.346653      10.303660      22.087537      -0.577313      43.644440 0.66138317E+03  0.16773432E+05                                 9.943254                            8.062935       0.008360       2.041401                    0.995686      28.725548      77.994604       0.655199       0.368608      -1.129540      -0.013854      -0.009707       0.024463       0.029742       0.033327      -0.039686       0.014708      -0.062564      -0.035126      -0.070340       0.018660       0.051680             11.629041      16.239401       2.777635      -4.163685       7.598984      -1.898024      11.048738           0.032699
          194              O       3.120401      10.238039      22.095110      -0.579245      43.570230 0.61407668E+03  0.15265271E+05                                 9.892008                            7.715315       0.127898       2.083231                    0.996857      28.266544      75.625830       0.677810       0.363510      -1.135123       0.020229      -0.009429      -0.028535       0.036226       0.011896      -0.046645       0.017150      -0.089566      -0.037073      -0.077022       0.021713       0.055308             11.870251      18.283027      -0.644798      -4.893699       6.196080       0.607617      11.131647           0.033644
          195              O       3.775482      10.311580      19.949464      -0.551061      39.803774 0.53780657E+03  0.12940857E+05                                 9.316194                            7.190465       0.271590       2.131059                    0.997976      27.793664      73.299476       0.706074       0.360511      -1.136811       0.007306      -0.017429       0.016402       0.025023       0.031125       0.022921      -0.001187      -0.114175       0.099781      -0.085907       0.035934       0.049973             11.207014      11.385969      -1.269866       5.318216       5.944099      -1.818836      16.290975           0.041603
          196              O       9.778690       9.034229      23.854540      -0.572914      39.221009 0.58211203E+03  0.14325584E+05                                 9.275239                            7.548653       0.160822       2.086565                    0.997117      28.608965      76.979569       0.678011       0.367082      -1.128634      -0.007966      -0.007024      -0.026709       0.028743      -0.028007      -0.003072       0.004641      -0.111453       0.105152      -0.079926       0.032814       0.047112             10.844858       9.833734      -1.878318       4.470606       7.880660      -3.471372      14.820180           0.029942
          197              O       1.099721      10.566145      24.266000      -0.625678      49.793563 0.76571049E+03  0.20204001E+05                                10.925494                            8.729219      -0.421074       1.884929                    0.996131      30.362176      84.914380       0.622036       0.373179      -1.122696       0.019580       0.015217       0.003360       0.025024      -0.000865       0.033953      -0.000030      -0.001160      -0.070528      -0.044296       0.012309       0.031987             12.778429      12.179764       5.038464       2.196126      12.533189       3.006741      13.622335           0.040536
          198              O       0.967347       1.010340       9.466087      -0.577498      43.653466 0.66154127E+03  0.16778402E+05                                 9.944345                            8.063699       0.009182       2.041569                    0.995694      28.729434      78.006744       0.655193       0.368590      -1.129557       0.013893       0.009780       0.024456       0.029779       0.033297       0.039666      -0.014782      -0.062618      -0.035063      -0.070348       0.018692       0.051656             11.630472      16.241815       2.777955       4.164238       7.599653       1.898159      11.049948           0.032665
          199              O       8.193599       1.075961       9.473660      -0.579432      43.583029 0.61428130E+03  0.15271615E+05                                 9.893682                            7.716422       0.128558       2.083322                    0.996863      28.271698      75.642497       0.677786       0.363493      -1.135137      -0.020251       0.009370      -0.028589       0.036266       0.011879       0.046565      -0.017263      -0.089653      -0.037106      -0.076989       0.021582       0.055408             11.872507      18.286968      -0.644942       4.894712       6.196966      -0.607709      11.133587           0.033675
          200              O       7.538518       1.002420       7.328014      -0.551299      39.811375 0.53792543E+03  0.12944470E+05                                 9.317432                            7.191281       0.271843       2.131072                    0.997979      27.796339      73.309361       0.706029       0.360514      -1.136806      -0.007225       0.017281       0.016441       0.024923       0.031226      -0.023033       0.001278      -0.114442       0.099546      -0.086079       0.035962       0.050117             11.208675      11.387735      -1.270094      -5.319156       5.944787       1.819185      16.293502           0.041198
          201              O       1.535310       2.279771      11.233090      -0.573129      39.222431 0.58214638E+03  0.14326580E+05                                 9.275231                            7.548651       0.161992       2.086888                    0.997121      28.610380      76.982726       0.678044       0.367061      -1.128656       0.007976       0.007027      -0.026688       0.028727      -0.028027       0.003117      -0.004676      -0.111552       0.105123      -0.079975       0.032784       0.047192             10.844860       9.833775      -1.878243      -4.470622       7.880570       3.471276      14.820235           0.029728
          202              O      10.214279       0.747855      11.644550      -0.625579      49.790942 0.76566470E+03  0.20202583E+05                                10.925372                            8.729167      -0.422400       1.884559                    0.996118      30.360990      84.911886       0.622013       0.373197      -1.122678      -0.019663      -0.015166       0.003388       0.025062      -0.000867      -0.033936      -0.000002      -0.001177      -0.070451      -0.044268       0.012306       0.031962             12.778249      12.179564       5.038229      -2.196016      12.532796      -3.006770      13.622386           0.040632
          203              O       1.010340      10.346653      15.776812      -0.577540      43.655735 0.66159097E+03  0.16780131E+05                                 9.945153                            8.064329       0.007949       2.041206                    0.995687      28.729765      78.011069       0.655122       0.368619      -1.129524       0.009728      -0.013898       0.024484       0.029786      -0.033327      -0.014685      -0.039674       0.062480      -0.035274      -0.070302       0.018623       0.051679             11.631433       7.600275      -2.778202       1.898448      16.242895      -4.164531      11.051129           0.032651
          204              O       1.075961       3.120401      15.784385      -0.579322      43.574721 0.61413900E+03  0.15267216E+05                                 9.892643                            7.715694       0.127305       2.083007                    0.996856      28.268033      75.630935       0.677795       0.363509      -1.135123       0.009416       0.020285      -0.028572       0.036283      -0.011899      -0.017193      -0.046625       0.089610      -0.037193      -0.077027       0.021661       0.055366             11.871165       6.196388       0.644903      -0.607682      18.284771      -4.894218      11.132337           0.033756
          205              O       1.002420       3.775482      13.638739      -0.551033      39.792892 0.53764290E+03  0.12935997E+05                                 9.314966                            7.189645       0.270085       2.130687                    0.997967      27.788261      73.283765       0.706070       0.360539      -1.136783       0.017268       0.007301       0.016465       0.024952      -0.031228       0.001329       0.023031       0.114221       0.099499      -0.085982       0.035970       0.050012             11.205416       5.943359       1.269569       1.818533      11.384020       5.317143      16.288868           0.041327
          206              O       2.279771       9.778690      17.543815      -0.573289      39.239851 0.58243990E+03  0.14335691E+05                                 9.277951                            7.550634       0.162642       2.086928                    0.997138      28.617476      77.008307       0.677941       0.367068      -1.128644       0.007036      -0.007873      -0.026500       0.028526       0.028045      -0.004667      -0.003045       0.111470       0.105168      -0.079952       0.032807       0.047146             10.848275       7.882697       1.878858       3.472415       9.837025       4.472413      14.825102           0.029466
          207              O       0.747855       1.099721      17.955275      -0.625919      49.812660 0.76608422E+03  0.20216199E+05                                10.927634                            8.730862      -0.419578       1.885219                    0.996155      30.370221      84.940015       0.622034       0.373138      -1.122735      -0.015279       0.019753       0.003314       0.025191       0.000902       0.000049       0.033995       0.001168      -0.070338      -0.044297       0.012279       0.032019             12.781012      12.535350      -5.039404      -3.007343      12.182136       2.196443      13.625551           0.040584
          208              O      10.303660       0.967347       3.155362      -0.577443      43.648000 0.66145519E+03  0.16775702E+05                                 9.943721                            8.063286       0.008464       2.041405                    0.995686      28.727153      77.999795       0.655195       0.368600      -1.129547      -0.009762       0.013908       0.024426       0.029755      -0.033349       0.014810       0.039683       0.062601      -0.035085      -0.070393       0.018702       0.051692             11.629636       7.599288      -2.777751      -1.898118      16.240243       4.163831      11.049377           0.032627
          209              O      10.238039       8.193599       3.162935      -0.579406      43.573738 0.61412942E+03  0.15266892E+05                                 9.892445                            7.715563       0.127763       2.083165                    0.996852      28.267770      75.629578       0.677811       0.363502      -1.135131      -0.009419      -0.020265      -0.028596       0.036293      -0.011957       0.017301       0.046597       0.089604      -0.037064      -0.077031       0.021633       0.055397             11.870886       6.196274       0.644828       0.607633      18.284111       4.894161      11.132273           0.033621
          210              O      10.311580       7.538518       1.017289      -0.551285      39.806213 0.53784533E+03  0.12942110E+05                                 9.316929                            7.190955       0.271026       2.130873                    0.997974      27.793400      73.301300       0.706011       0.360535      -1.136785      -0.017205      -0.007263       0.016474       0.024903      -0.031263      -0.001368      -0.023056       0.114338       0.099532      -0.086065       0.036014       0.050051             11.208000       5.944526       1.270003      -1.819107      11.386928      -5.318735      16.292546           0.041169
          211              O       9.034229       1.535310       4.922365      -0.572995      39.229824 0.58225848E+03  0.14330144E+05                                 9.276669                            7.549679       0.160819       2.086477                    0.997125      28.612389      76.992323       0.677952       0.367090      -1.128624      -0.007098       0.007927      -0.026649       0.028695       0.028008       0.004672       0.003038       0.111472       0.105120      -0.079928       0.032790       0.047138             10.846695       7.881726       1.878638      -3.471935       9.835498      -4.471645      14.822860           0.029945
          212              O      10.566145      10.214279       5.333825      -0.625765      49.800999 0.76585853E+03  0.20208853E+05                                10.926382                            8.729920      -0.420840       1.884943                    0.996134      30.365333      84.924769       0.622028       0.373167      -1.122707       0.015194      -0.019677       0.003390       0.025091       0.000944      -0.000021      -0.033996       0.001134      -0.070581      -0.044342       0.012301       0.032041             12.779482      12.534093      -5.038865       3.006970      12.180788      -2.196139      13.623565           0.040528
          213              O       0.967347      10.303660       3.155362      -0.577352      43.644926 0.66139456E+03  0.16773792E+05                                 9.943330                            8.062988       0.008244       2.041366                    0.995683      28.725731      77.995253       0.655198       0.368606      -1.129541       0.013903      -0.009724      -0.024445       0.029756      -0.033350      -0.039680      -0.014749      -0.062580      -0.035046      -0.070364       0.018679       0.051685             11.629154      16.239632      -2.777647      -4.163713       7.599003       1.898009      11.048826           0.032663
          214              O       8.193599      10.238039       3.147790      -0.579355      43.572210 0.61410989E+03  0.15266315E+05                                 9.892346                            7.715534       0.127510       2.083107                    0.996851      28.267081      75.627993       0.677799       0.363511      -1.135122      -0.020262      -0.009462       0.028595       0.036301      -0.011944      -0.046614      -0.017192      -0.089536      -0.036995      -0.077002       0.021698       0.055304             11.870715      18.283754       0.644815      -4.893946       6.196240      -0.607634      11.132150           0.033615
          215              O       7.538518      10.311580       5.293436      -0.551226      39.807619 0.53786518E+03  0.12942639E+05                                 9.316819                            7.190866       0.272095       2.131176                    0.997979      27.794940      73.304238       0.706052       0.360512      -1.136808      -0.007260      -0.017302      -0.016427       0.024938      -0.031199       0.022983       0.001250      -0.114317       0.099682      -0.086013       0.035964       0.050049             11.207858      11.386768       1.269990       5.318696       5.944463       1.819075      16.292341           0.041304
          216              O       1.535310       9.034229       1.388359      -0.572914      39.221185 0.58211354E+03  0.14325622E+05                                 9.275229                            7.548635       0.160792       2.086546                    0.997118      28.609113      76.979837       0.678016       0.367080      -1.128637       0.007978      -0.007088       0.026725       0.028776       0.028004      -0.003072      -0.004660      -0.111521       0.105108      -0.079948       0.032794       0.047153             10.844864       9.833758       1.878319       4.470652       7.880629       3.471357      14.820206           0.029979
          217              O      10.214279      10.566145       0.976900      -0.625637      49.790258 0.76565002E+03  0.20202006E+05                                10.925073                            8.728914      -0.421357       1.884873                    0.996125      30.360840      84.909795       0.622043       0.373183      -1.122694      -0.019590       0.015208      -0.003395       0.025031       0.000917       0.033974       0.000034      -0.001146      -0.070614      -0.044330       0.012313       0.032017             12.777903      12.179339      -5.038262       2.196028      12.532687      -3.006656      13.621682           0.040502
          218              O      10.346653       1.010340      15.776812      -0.577453      43.650923 0.66149715E+03  0.16777117E+05                                 9.944353                            8.063735       0.008098       2.041283                    0.995687      28.727813      78.003693       0.655150       0.368617      -1.129528      -0.013900       0.009741      -0.024461       0.029773      -0.033328       0.039699       0.014749      -0.062537      -0.035166      -0.070361       0.018686       0.051675             11.630428      16.241527      -2.777968       4.164237       7.599694      -1.898210      11.050064           0.032654
          219              O       3.120401       1.075961      15.769240      -0.579348      43.575907 0.61416910E+03  0.15268179E+05                                 9.892915                            7.715942       0.127641       2.083116                    0.996859      28.268561      75.633320       0.677775       0.363514      -1.135117       0.020253       0.009412       0.028527       0.036229      -0.011913       0.046626       0.017226      -0.089541      -0.037158      -0.077017       0.021672       0.055345             11.871446      18.285098       0.644913       4.894185       6.196568       0.607693      11.132671           0.033595
          220              O       3.775482       1.002420      17.914886      -0.551019      39.802589 0.53778913E+03  0.12940322E+05                                 9.315982                            7.190326       0.271463       2.131015                    0.997976      27.793326      73.298061       0.706084       0.360509      -1.136813       0.007307       0.017408      -0.016366       0.024986      -0.031118      -0.022920      -0.001191      -0.114136       0.099800      -0.085889       0.035939       0.049950             11.206726      11.385594       1.269772      -5.317974       5.943941      -1.818730      16.290645           0.041629
          221              O       9.778690       2.279771      14.009809      -0.573110      39.221993 0.58213727E+03  0.14326291E+05                                 9.275126                            7.548571       0.162063       2.086907                    0.997122      28.610297      76.982164       0.678051       0.367059      -1.128658      -0.007983       0.007034       0.026668       0.028712       0.028009       0.003119       0.004697      -0.111579       0.105089      -0.079974       0.032761       0.047213             10.844710       9.833462       1.878171      -4.470464       7.880503      -3.471276      14.820167           0.029750
          222              O       1.099721       0.747855      13.598350      -0.625679      49.791959 0.76568591E+03  0.20203199E+05                                10.925302                            8.729103      -0.421615       1.884782                    0.996124      30.361548      84.912413       0.622038       0.373181      -1.122694       0.019676      -0.015199      -0.003350       0.025087       0.000879      -0.033937      -0.000040      -0.001157      -0.070615      -0.044298       0.012321       0.031977             12.778171      12.179460      -5.038215      -2.196059      12.532707       3.006679      13.622346           0.040547
          223              O      10.303660      10.346653       9.466087      -0.577420      43.651660 0.66151799E+03  0.16777666E+05                                 9.944117                            8.063575       0.009036       2.041536                    0.995693      28.728886      78.004955       0.655196       0.368591      -1.129556      -0.009716      -0.013873      -0.024467       0.029757       0.033296      -0.014703       0.039641       0.062605      -0.035156      -0.070294       0.018621       0.051673             11.630117       7.599582       2.777863       1.898199      16.241008       4.163961      11.049760           0.032724
          224              O      10.238039       3.120401       9.458515      -0.579286      43.576400 0.61416800E+03  0.15268057E+05                                 9.892631                            7.715691       0.128425       2.083319                    0.996862      28.269205      75.633384       0.677822       0.363491      -1.135142      -0.009382       0.020255       0.028562       0.036250       0.011864      -0.017168       0.046601       0.089709      -0.037106      -0.077018       0.021630       0.055389             11.871117       6.196403      -0.644839      -0.607650      18.284627       4.894218      11.132322           0.033760
          225              O      10.311580       3.775482      11.604161      -0.551099      39.796020 0.53769233E+03  0.12937517E+05                                 9.315554                            7.190051       0.269710       2.130566                    0.997965      27.789137      73.287634       0.706037       0.360547      -1.136774      -0.017248       0.007316      -0.016534       0.024988       0.031205       0.001350      -0.023034       0.114184       0.099484      -0.085957       0.035980       0.049977             11.206182       5.943716      -1.269712       1.818708      11.384925      -5.317598      16.289905           0.041333
          226              O       9.034229       9.778690       7.699084      -0.573025      39.229401 0.58225651E+03  0.14330087E+05                                 9.276637                            7.549683       0.160870       2.086510                    0.997123      28.612251      76.991991       0.677949       0.367092      -1.128623      -0.007011      -0.007911       0.026635       0.028656      -0.028026      -0.004623       0.003035       0.111342       0.105203      -0.079892       0.032838       0.047054             10.846620       7.881719      -1.878619       3.471915       9.835465      -4.471548      14.822676           0.029883
          227              O      10.566145       1.099721       7.287625      -0.625782      49.807302 0.76597400E+03  0.20212663E+05                                10.927177                            8.730499      -0.420357       1.885032                    0.996147      30.367850      84.933424       0.622015       0.373160      -1.122712       0.015242       0.019640      -0.003343       0.025084      -0.000875       0.000007      -0.033984       0.001171      -0.070355      -0.044291       0.012286       0.032005             12.780473      12.535053       5.039243      -3.007230      12.181594      -2.196339      13.624772           0.040594
          228              O       1.010340       0.967347      22.087537      -0.577567      43.653596 0.66155141E+03  0.16778787E+05                                 9.944584                            8.063886       0.008604       2.041407                    0.995689      28.729303      78.007651       0.655168       0.368601      -1.129544       0.009790       0.013880      -0.024461       0.029779       0.033326       0.014777      -0.039686       0.062539      -0.035164      -0.070359       0.018688       0.051671             11.630766       7.599863       2.778046      -1.898311      16.242018      -4.164322      11.050418           0.032597
          229              O       1.075961       8.193599      22.079965      -0.579408      43.576763 0.61417279E+03  0.15268240E+05                                 9.892837                            7.715798       0.127918       2.083179                    0.996856      28.268997      75.633536       0.677806       0.363498      -1.135133       0.009388      -0.020249       0.028614       0.036289       0.011912       0.017298      -0.046589       0.089628      -0.037164      -0.077020       0.021599       0.055421             11.871464       6.196475      -0.644902       0.607659      18.285300      -4.894394      11.132616           0.033690
          230              O       1.002420       7.538518      24.225611      -0.551278      39.805699 0.53783739E+03  0.12941860E+05                                 9.316812                            7.190863       0.271100       2.130897                    0.997974      27.793362      73.300826       0.706022       0.360531      -1.136789       0.017224      -0.007242      -0.016463       0.024902       0.031293      -0.001367       0.023080       0.114442       0.099456      -0.086120       0.036001       0.050119             11.207872       5.944446      -1.269977      -1.819062      11.386815       5.318693      16.292355           0.041126
          231              O       2.279771       1.535310      20.320534      -0.573291      39.240821 0.58245630E+03  0.14336214E+05                                 9.278161                            7.550788       0.162514       2.086887                    0.997137      28.617615      77.009321       0.677926       0.367073      -1.128639       0.007010       0.007871       0.026515       0.028534      -0.028054       0.004680      -0.003045       0.111474       0.105182      -0.079960       0.032802       0.047159             10.848559       7.882847      -1.878960      -3.472454       9.837427       4.472654      14.825404           0.029505
          232              O       0.747855      10.214279      19.909075      -0.625824      49.807824 0.76599208E+03  0.20213251E+05                                10.927243                            8.730585      -0.420740       1.884919                    0.996141      30.368145      84.934382       0.622014       0.373159      -1.122714      -0.015237      -0.019748      -0.003337       0.025165      -0.000876       0.000003       0.033984       0.001175      -0.070248      -0.044271       0.012271       0.032000             12.780522      12.534896       5.039199       3.007256      12.181755       2.196302      13.624914           0.040671

******************************************************
Auxiliary information for the entire system
The total spin magnetic moment of the unit cell is   24.003461
The total net atomic charge of the unit cell is   -0.000000
Accuracy of reproducing the electrostatic potential in the unit cell:
  The inner radius (bohr) =    5.0000
  The outer radius (bohr) =   12.0000
  Valid grid points have density less than (e/(bohr^3)) =    0.0001
  The number of valid grid points were=       119499
  The rms potential error without charges in kcal/mol is=      5.72583
  The rms potential error with partial charges in kcal/mol is=      0.74015
  The RRMSE value at monopole order=      0.12926
  The rms potential error with partial charges and cloud penetration in kcal/mol is=      0.72373
  The RRMSE value at monopole order with cloud penetration is=      0.12640
  The rms potential error with partial charges and atomic dipoles in kcal/mol is=      0.38927
  The RRMSE value at dipole order=      0.06799
  The rms potential error with partial charges, atomic dipoles and cloud penetration in kcal/mol is=      0.39138
  The RRMSE value at dipole order with cloud penetration=      0.06835

******************************************************
The electron densities and ab initio electrostatic potential were computed in VASP using the PBE functional and
projector augmented wave method. See the main text of the journal article for a description of computational details.
The atomic charges, dipoles, and quadrupoles were computed with the DDEC6 method as described in
(a) T. A. Manz and N. Gabaldon Limas, RSC Adv. 6 (2016) 47771-47801 DOI: 10.1039/c6ra04656h
(b) N. Gabaldon Limas and T. A. Manz, RSC Adv. 8 (2018) 2678-2707 DOI: 10.1039/c7ra11829e.
For each atom in the material, the electron cloud parameters were fit to the spherically averaged atom-in-material
electron density using radial positions for which this density was between 10^-4 and 10^-2 electrons per cubic bohr.
The polarizabilities, dispersion coefficients, and quantum Drude oscillator (QDO) parameters were fit using the MCLF method.
The magnetic structure of the system was optimized in VASP from the default ferromagnetic initial guess using spin polarization.
The atomic spin moments (ASMs) were computed on this optimized magnetic structure using the DDEC6 partition as inputs
to the method of T. A. Manz and D. S. Sholl, J. Chem. Theory Comput. 7 (2011) 4146-4164 DOI: 10.1021/ct200539n.
The RMSE and RRMSE were computed using a uniform grid with Ewald summation.
