# Supplementary material for: A collection of forcefield precursors for metal–organic frameworks
Source: RSC Adv. 2019 Nov 13;9(63):36492–507. doi: 10.1039/c9ra07327b (PMC9075174; doi:10.1039/c9ra07327b)
Supplement: RA-009-C9RA07327B-s3910 [file RA-009-C9RA07327B-s3910.xyz]

  232
jmolscript: load "" {1 1 1} spacegroup "x,y,z" unitcell [{     11.335800     0.000000     0.000000 }, {      0.000000    11.335800     0.000000 }, {      0.000000     0.000000    24.954100 }]
Co     6.795812     4.539988    21.834837     1.028504
Co     4.539988     6.795812     9.357787     1.037103
Co     6.795812     6.795812    15.596313     1.037357
Co     4.539988     4.539988     3.119263     1.025031
Co     8.021099     5.667900    18.715575     1.106304
Co     3.314701     5.667900     6.238525     1.106373
Co     5.667900     8.021099    12.477050     1.107320
Co     5.667900     3.314701     0.000000     1.104602
H      6.314041     6.463673     0.970714     0.323060
H      9.223940     5.595351    23.604083     0.318795
H      6.600836     8.513186    23.494285     0.109684
H      6.467074    10.759941    24.090688     0.114043
H      7.687940     0.503310    20.442399     0.112862
H      7.908988     9.713647    19.836014     0.118744
H      8.049552     8.213921     1.262677     0.101721
H      8.561930     6.951113     2.063704     0.098413
H     10.194285     6.744801     0.541504     0.093733
H      9.534541     7.846641    24.577293     0.096921
H      5.021759     4.872127    13.447764     0.323434
H      2.111860     5.740449    11.127033     0.318518
H      4.734964     2.822614    11.017235     0.109625
H      4.868726     0.575859    11.613638     0.114144
H      3.647860    10.832490     7.965349     0.113044
H      3.426812     1.622153     7.358964     0.118875
H      3.286248     3.121879    13.739727     0.101966
H      2.773870     4.384687    14.540754     0.098469
H      1.141515     4.590999    13.018554     0.093738
H      1.801259     3.489159    12.100243     0.097138
H      4.872127     6.314041    19.686289     0.323406
H      5.740449     9.223940    17.365558     0.318884
H      2.822614     6.600836    17.255760     0.109735
H      0.575859     6.467074    17.852163     0.114218
H     10.832490     7.687940    14.203874     0.112909
H      1.622153     7.908988    13.597489     0.118739
H      3.121879     8.049552    19.978252     0.101845
H      4.384687     8.561930    20.779279     0.098538
H      4.590999    10.194285    19.257079     0.093779
H      3.489159     9.534541    18.338768     0.096940
H      6.463673     5.021759     7.209239     0.322634
H      5.595351     2.111860     4.888508     0.318511
H      8.513186     4.734964     4.778710     0.109589
H     10.759941     4.868726     5.375113     0.113895
H      0.503310     3.647860     1.726824     0.112992
H      9.713647     3.426812     1.120439     0.118820
H      8.213921     3.286248     7.501202     0.101738
H      6.951113     2.773870     8.302229     0.098288
H      6.744801     1.141515     6.780029     0.093621
H      7.846641     1.801259     5.861718     0.096997
H      5.021759     6.463673    23.983386     0.322870
H      2.111860     5.595351     1.350017     0.318749
H      4.734964     8.513186     1.459815     0.109673
H      4.868726    10.759941     0.863412     0.114010
H      3.647860     0.503310     4.511701     0.112889
H      3.426812     9.713647     5.118086     0.118727
H      3.286248     8.213921    23.691423     0.101679
H      2.773870     6.951113    22.890396     0.098341
H      1.141515     6.744801    24.412596     0.093658
H      1.801259     7.846641     0.376807     0.096869
H      6.314041     4.872127    11.506336     0.323420
H      9.223940     5.740449    13.827067     0.318501
H      6.600836     2.822614    13.936865     0.109624
H      6.467074     0.575859    13.340462     0.114140
H      7.687940    10.832490    16.988751     0.113023
H      7.908988     1.622153    17.595136     0.118809
H      8.049552     3.121879    11.214373     0.101936
H      8.561930     4.384687    10.413346     0.098459
H     10.194285     4.590999    11.935546     0.093716
H      9.534541     3.489159    12.853857     0.097057
H      6.463673     6.314041     5.267811     0.323475
H      5.595351     9.223940     7.588542     0.318869
H      8.513186     6.600836     7.698340     0.109760
H     10.759941     6.467074     7.101937     0.114248
H      0.503310     7.687940    10.750226     0.112928
H      9.713647     7.908988    11.356611     0.118737
H      8.213921     8.049552     4.975848     0.101856
H      6.951113     8.561930     4.174821     0.098535
H      6.744801    10.194285     5.697021     0.093807
H      7.846641     9.534541     6.615332     0.096981
H      4.872127     5.021759    17.744861     0.322726
H      5.740449     2.111860    20.065592     0.318559
H      2.822614     4.734964    20.175390     0.109575
H      0.575859     4.868726    19.578987     0.113912
H     10.832490     3.647860    23.227276     0.112988
H      1.622153     3.426812    23.833661     0.118866
H      3.121879     3.286248    17.452898     0.101777
H      4.384687     2.773870    16.651871     0.098370
H      4.590999     1.141515    18.174071     0.093690
H      3.489159     1.801259    19.092382     0.097016
C      7.304790     8.824920    21.562838    -0.025885
C      6.837755     9.174063    22.885405    -0.147359
C      6.747068    10.541160    23.229772    -0.114825
C      7.048600     0.225582    22.371351    -0.016731
C      7.485029    11.174832    21.061260    -0.127441
C      7.609723     9.904088    20.696931    -0.106481
C      7.351266     7.427216    21.196013     0.575265
C      6.850224     1.636890    22.745662     0.601858
C      7.564379     5.739316    24.572302     0.675125
C      8.278535     7.273049     1.195301    -0.039048
C      9.365638     7.039532     0.132257    -0.037610
C      4.031010     2.510880     9.085788    -0.025388
C      4.498045     2.161737    10.408355    -0.147222
C      4.588732     0.794640    10.752722    -0.114627
C      4.287200    11.110218     9.894301    -0.015690
C      3.850771     0.160968     8.584210    -0.127179
C      3.726077     1.431712     8.219881    -0.106325
C      3.984534     3.908584     8.718963     0.576623
C      4.485576     9.698910    10.268612     0.603909
C      3.771421     5.596484    12.095252     0.675831
C      3.057265     4.062751    13.672351    -0.039073
C      1.970162     4.296268    12.609307    -0.037474
C      2.510880     7.304790    15.324313    -0.025851
C      2.161737     6.837755    16.646880    -0.147143
C      0.794640     6.747068    16.991247    -0.114475
C     11.110218     7.048600    16.132826    -0.016393
C      0.160968     7.485029    14.822735    -0.127358
C      1.431712     7.609723    14.458406    -0.106364
C      3.908584     7.351266    14.957488     0.575639
C      9.698910     6.850224    16.507137     0.602844
C      5.596484     7.564379    18.333777     0.675223
C      4.062751     8.278535    19.910876    -0.038990
C      4.296268     9.365638    18.847832    -0.037590
C      8.824920     4.031010     2.847263    -0.025372
C      9.174063     4.498045     4.169830    -0.147568
C     10.541160     4.588732     4.514197    -0.114985
C      0.225582     4.287200     3.655776    -0.016506
C     11.174832     3.850771     2.345685    -0.127155
C      9.904088     3.726077     1.981356    -0.106574
C      7.427216     3.984534     2.480438     0.575581
C      1.636890     4.485576     4.030087     0.602995
C      5.739316     3.771421     5.856727     0.675394
C      7.273049     3.057265     7.433826    -0.039095
C      7.039532     1.970162     6.370782    -0.037540
C      4.031010     8.824920     3.391262    -0.025880
C      4.498045     9.174063     2.068695    -0.147457
C      4.588732    10.541160     1.724328    -0.114887
C      4.287200     0.225582     2.582749    -0.016793
C      3.850771    11.174832     3.892840    -0.127384
C      3.726077     9.904088     4.257169    -0.106532
C      3.984534     7.427216     3.758087     0.575024
C      4.485576     1.636890     2.208438     0.601774
C      3.771421     5.739316     0.381798     0.675097
C      3.057265     7.273049    23.758799    -0.039070
C      1.970162     7.039532    24.821843    -0.037629
C      7.304790     2.510880    15.868312    -0.025480
C      6.837755     2.161737    14.545745    -0.147185
C      6.747068     0.794640    14.201378    -0.114641
C      7.048600    11.110218    15.059799    -0.015703
C      7.485029     0.160968    16.369890    -0.127237
C      7.609723     1.431712    16.734219    -0.106425
C      7.351266     3.908584    16.235137     0.576692
C      6.850224     9.698910    14.685488     0.603902
C      7.564379     5.596484    12.858848     0.675859
C      8.278535     4.062751    11.281749    -0.039063
C      9.365638     4.296268    12.344793    -0.037463
C      8.824920     7.304790     9.629787    -0.025785
C      9.174063     6.837755     8.307220    -0.147108
C     10.541160     6.747068     7.962853    -0.114426
C      0.225582     7.048600     8.821274    -0.016417
C     11.174832     7.485029    10.131365    -0.127355
C      9.904088     7.609723    10.495694    -0.106399
C      7.427216     7.351266     9.996612     0.575566
C      1.636890     6.850224     8.446963     0.602859
C      5.739316     7.564379     6.620323     0.675215
C      7.273049     8.278535     5.043224    -0.039012
C      7.039532     9.365638     6.106268    -0.037607
C      2.510880     4.031010    22.106837    -0.025371
C      2.161737     4.498045    20.784270    -0.147495
C      0.794640     4.588732    20.439903    -0.114990
C     11.110218     4.287200    21.298324    -0.016354
C      0.160968     3.850771    22.608415    -0.127175
C      1.431712     3.726077    22.972744    -0.106411
C      3.908584     3.984534    22.473662     0.575947
C      9.698910     4.485576    20.924013     0.603100
C      5.596484     3.771421    19.097373     0.675503
C      4.062751     3.057265    17.520274    -0.039060
C      4.296268     1.970162    18.583318    -0.037474
N      7.116615     6.462540     0.661284    -0.445523
N      8.798848     5.992104    24.240413    -0.399901
N      4.219185     4.873260    13.138334    -0.444898
N      2.536952     5.343696    11.763363    -0.400048
N      4.873260     7.116615    19.376859    -0.445280
N      5.343696     8.798848    18.001888    -0.399818
N      6.462540     4.219185     6.899809    -0.445728
N      5.992104     2.536952     5.524838    -0.400159
N      4.219185     6.462540    24.292816    -0.445786
N      2.536952     5.992104     0.713687    -0.399997
N      7.116615     4.873260    11.815766    -0.444847
N      8.798848     5.343696    13.190737    -0.400038
N      6.462540     7.116615     5.577241    -0.445266
N      5.992104     8.798848     6.952212    -0.399838
N      4.873260     4.219185    18.054291    -0.445450
N      5.343696     2.536952    19.429262    -0.400055
O      8.043884     7.152890    20.152931    -0.588453
O      6.736866     6.588367    21.882250    -0.575358
O      6.815083     2.470071    21.847315    -0.566147
O      6.759538     1.889678    23.995863    -0.567107
O      6.794679     4.852856    24.005844    -0.647768
O      3.291916     4.182910     7.675881    -0.586775
O      4.598934     4.747433     9.405200    -0.581022
O      4.520717     8.865729     9.370265    -0.570954
O      4.576262     9.446122    11.518813    -0.573192
O      4.541121     6.482944    11.528794    -0.648749
O      4.182910     8.043884    13.914406    -0.587599
O      4.747433     6.736866    15.643725    -0.576500
O      8.865729     6.815083    15.608790    -0.567009
O      9.446122     6.759538    17.757338    -0.568993
O      6.482944     6.794679    17.767319    -0.648890
O      7.152890     3.291916     1.437356    -0.587558
O      6.588367     4.598934     3.166675    -0.578074
O      2.470071     4.520717     3.131740    -0.568342
O      1.889678     4.576262     5.280288    -0.569979
O      4.852856     4.541121     5.290269    -0.648217
O      3.291916     7.152890     4.801169    -0.588198
O      4.598934     6.588367     3.071850    -0.574751
O      4.520717     2.470071     3.106785    -0.565666
O      4.576262     1.889678     0.958237    -0.567049
O      4.541121     4.852856     0.948256    -0.648111
O      8.043884     4.182910    17.278219    -0.587161
O      6.736866     4.747433    15.548900    -0.581075
O      6.815083     8.865729    15.583835    -0.571043
O      6.759538     9.446122    13.435287    -0.573213
O      6.794679     6.482944    13.425306    -0.648872
O      7.152890     8.043884    11.039694    -0.587615
O      6.588367     6.736866     9.310375    -0.576451
O      2.470071     6.815083     9.345310    -0.567155
O      1.889678     6.759538     7.196762    -0.568864
O      4.852856     6.794679     7.186781    -0.648761
O      4.182910     3.291916    23.516744    -0.587250
O      4.747433     4.598934    21.787425    -0.579125
O      8.865729     4.520717    21.822360    -0.568907
O      9.446122     4.576262    19.673812    -0.570311
O      6.482944     4.541121    19.663831    -0.647765

The following XYZ coordinates are in angstroms. Other properties are in atomic units.
The sperically averaged electron density of each atom fit to a function of the form exp(a - br)
eigen_1, eigen_2 and eigen_3 are the three eigenvalues of traceless quadrupole moment tensor
  atom number  atomic symbol              X              Y              Z     net charge C6 coefficient C8 coefficient C10 coefficient fluctuating dipole atomic polarizability isotropic forcefield polarizability              a              b squared Pearson coefficient          <r^3>          <r^4>         wp_QDO          m_QDO          q_QDO       dipole_x       dipole_y       dipole_z         dipole            Qxy            Qxz            Qyz     Q(x^2-y^2)  Q(3z^2 - R^2)        eigen_1        eigen_2        eigen_3 static polarizability      alpha(xx)      alpha(xy)      alpha(xz)      alpha(yy)      alpha(yz)      alpha(zz) atomic spin moment
            1             Co       6.795812       4.539988      21.834837       1.028504      87.404265 0.15992370E+04  0.48615732E+05                                16.250842                           13.208277       0.593865       2.086150                    0.993991      43.680853     114.117083       0.492528       0.409082      -1.144879      -0.003968       0.005190      -0.000620       0.006562      -0.072915      -0.003815       0.059161      -0.033537       0.019806      -0.091788      -0.007268       0.099056             19.945702      20.658245       1.748134      -0.219919      20.655622      -0.218622      18.523239           2.789912
            2             Co       4.539988       6.795812       9.357787       1.037103      87.342760 0.15976388E+04  0.48539276E+05                                16.223889                           13.186609       0.590129       2.086476                    0.993921      43.598041     113.747563       0.493938       0.408149      -1.145905       0.004962      -0.003306       0.000520       0.005985      -0.079836      -0.068512       0.008164       0.035274       0.047816      -0.103122      -0.008941       0.112062             19.912846      20.623952       1.744241       0.217998      20.629540       0.220639      18.485044           2.806362
            3             Co       6.795812       6.795812      15.596313       1.037357      87.352436 0.15978813E+04  0.48547388E+05                                16.223406                           13.186345       0.590766       2.086688                    0.993913      43.599073     113.742710       0.494025       0.408071      -1.145986      -0.004921      -0.003344      -0.000488       0.005970       0.079840      -0.068489      -0.008319       0.036792       0.048654      -0.103124      -0.009218       0.112342             19.911890      20.622274      -1.744073       0.217989      20.627977      -0.220688      18.485420           2.805542
            4             Co       4.539988       4.539988       3.119263       1.025031      87.495968 0.16013295E+04  0.48697776E+05                                16.263084                           13.217602       0.595907       2.086107                    0.994011      43.742162     114.318162       0.492291       0.409125      -1.144791       0.004499       0.005423       0.000587       0.007071       0.063865      -0.003439      -0.048787      -0.032276      -0.004371      -0.076787      -0.009674       0.086462             19.961422      20.673629      -1.750304      -0.220000      20.671141       0.218677      18.539495           2.786000
            5             Co       8.021099       5.667900      18.715575       1.106304      88.668154 0.16188491E+04  0.49327321E+05                                16.358281                           13.288219       0.442157       2.047476                    0.994933      43.005999     112.226874       0.491435       0.409033      -1.145722       0.020892       0.000357       0.000937       0.020916       0.003259       0.013992      -0.048061      -0.065175      -0.375373      -0.136394       0.031213       0.105181             19.778284      19.428066      -0.001672       0.002354      17.080658       0.090434      22.826130           2.860029
            6             Co       3.314701       5.667900       6.238525       1.106373      88.623685 0.16178657E+04  0.49292456E+05                                16.357397                           13.287692       0.443195       2.047809                    0.994940      42.988967     112.196075       0.491225       0.409249      -1.145510      -0.020814       0.000283      -0.000914       0.020836      -0.003192       0.015482       0.047509      -0.064998      -0.368762      -0.134401       0.030491       0.103910             19.777248      19.427866       0.001271       0.001830      17.079994      -0.089938      22.823884           2.858508
            7             Co       5.667900       8.021099      12.477050       1.107320      88.460868 0.16138537E+04  0.49146455E+05                                16.348769                           13.279512       0.432864       2.045020                    0.994951      42.957470     112.137057       0.490848       0.409762      -1.144995       0.000011       0.021417       0.000004       0.021417       0.000049       0.042708       0.000071       0.093668      -0.376292      -0.132952       0.015881       0.117071             19.767847      17.073118      -0.000098      -0.089018      19.419482      -0.000258      22.810940           2.854842
            8             Co       5.667900       3.314701       0.000000       1.104602      88.724242 0.16203179E+04  0.49385015E+05                                16.367212                           13.296076       0.449439       2.049263                    0.994948      43.019487     112.289736       0.491171       0.409146      -1.145602      -0.000010      -0.020541       0.000051       0.020541      -0.000464      -0.051844      -0.002271       0.047662      -0.345242      -0.127956       0.033742       0.094213             19.788717      17.088795      -0.000257       0.090971      19.437742       0.000277      22.839612           2.857786
            9              H       6.314041       6.463673       0.970714       0.323060       0.508325 0.31388109E+01  0.25400512E+02                                 1.229314                            1.177327      -1.359318       2.345339                    0.998634       2.849664       8.272572       0.457055       1.655999      -0.638186      -0.025000      -0.000540       0.016495       0.029957       0.003539      -0.002964       0.016651       0.011529       0.000161      -0.020584       0.006547       0.014036              1.260921       1.573239      -0.012860      -0.184897       1.040200       0.024724       1.169324          -0.000136
           10              H       9.223940       5.595351      23.604083       0.318795       0.531123 0.32139189E+01  0.25720386E+02                                 1.189792                            1.132589      -1.065499       2.479804                    0.999985       2.593532       7.081774       0.511355       1.496723      -0.665778       0.016883      -0.007581      -0.018872       0.026432       0.010462      -0.007950       0.004332       0.014989      -0.027220      -0.016608      -0.001819       0.018427              1.218438       1.201975      -0.142726      -0.217262       1.079220       0.231255       1.374120          -0.000012
           11              H       6.600836       8.513186      23.494285       0.109684       0.962355 0.68159400E+01  0.65210652E+02                                 1.688154                            1.584540      -1.178032       2.316082                    0.995930       3.722308      10.777926       0.463448       1.381377      -0.685660      -0.010106      -0.024118       0.024996       0.036175       0.000028      -0.008567       0.001425      -0.009323       0.015542      -0.011653       0.001898       0.009755              1.746893       1.375143       0.132212      -0.127994       2.050088      -0.434642       1.815448          -0.000056
           12              H       6.467074      10.759941      24.090688       0.114043       1.067712 0.76771394E+01  0.74694532E+02                                 1.729998                            1.622129      -1.057039       2.378528                    0.997232       3.521880       9.857851       0.489795       1.285294      -0.707226      -0.010457       0.011338       0.035528       0.038732      -0.000653      -0.007005      -0.002423      -0.009969       0.028798      -0.012204      -0.000032       0.012236              1.770237       1.389480      -0.066038      -0.319274       1.683989       0.209002       2.237241           0.000029
           13              H       7.687940       0.503310      20.442399       0.112862       1.062585 0.75469227E+01  0.72461803E+02                                 1.673541                            1.570122      -0.859837       2.469115                    0.999217       3.319692       8.964267       0.520762       1.224977      -0.722220       0.014464       0.025596      -0.025643       0.039012       0.004045      -0.009592      -0.003758      -0.015581       0.027823      -0.016381       0.001376       0.015005              1.721752       1.335356       0.084076      -0.093463       2.090965      -0.393777       1.738934          -0.000224
           14              H       7.908988       9.713647      19.836014       0.118744       1.082349 0.79676609E+01  0.77726195E+02                                 1.712236                            1.629266      -0.914928       2.449641                    0.998763       3.358424       9.210662       0.502557       1.249351      -0.717007       0.017519      -0.006661      -0.035063       0.039758       0.002580      -0.012265      -0.000887      -0.013335       0.033952      -0.017759       0.001015       0.016744              1.738755       1.423776      -0.066485      -0.226965       1.637070       0.226143       2.155418          -0.000421
           15              H       8.049552       8.213921       1.262677       0.101721       1.095931 0.82871143E+01  0.80295439E+02                                 1.626702                            1.581933      -0.603721       2.576278                    0.999977       3.196801       8.276026       0.558232       1.132411      -0.747155      -0.007804       0.034092      -0.000799       0.034983      -0.000248       0.002611      -0.000827      -0.006332      -0.037303      -0.012890       0.003455       0.009435              1.625194       1.378769      -0.235288      -0.039246       2.096673       0.084366       1.400141           0.000141
           16              H       8.561930       6.951113       2.063704       0.098413       1.103680 0.84670745E+01  0.83638994E+02                                 1.716524                            1.661744      -0.697033       2.529937                    0.999699       3.461527       9.469947       0.506996       1.222998      -0.722769       0.009775      -0.013294       0.028651       0.033063       0.007138       0.002435      -0.004844       0.011606       0.007107      -0.012376       0.004358       0.008018              1.733036       1.464332      -0.110957       0.217921       1.465071      -0.258837       2.269705           0.000125
           17              H      10.194285       6.744801       0.541504       0.093733       1.082542 0.79037675E+01  0.76256422E+02                                 1.651761                            1.569756      -0.636660       2.555098                    0.999932       3.353032       8.879549       0.543003       1.169127      -0.735613       0.025201      -0.011549       0.018575       0.033369      -0.004722       0.009369       0.007626       0.004177       0.002113      -0.014586       0.003631       0.010954              1.695433       2.296149      -0.223581       0.325704       1.330685      -0.110703       1.459466           0.000192
           18              H       9.534541       7.846641      24.577293       0.096921       1.099607 0.83984286E+01  0.81289896E+02                                 1.599540                            1.567507      -0.637027       2.557392                    0.999950       3.194983       8.149886       0.576787       1.097114      -0.756391       0.001353       0.028112      -0.019011       0.033963       0.004356      -0.000547       0.000158      -0.015866       0.018789      -0.012199       0.005918       0.006281              1.586043       1.424497       0.112388      -0.067240       1.823862      -0.356374       1.509770          -0.000328
           19              H       5.021759       4.872127      13.447764       0.323434       0.507573 0.31332494E+01  0.25347849E+02                                 1.228865                            1.176890      -1.358564       2.346238                    0.998650       2.848361       8.271357       0.456722       1.657707      -0.637931       0.025063       0.000588       0.016530       0.030029       0.003614       0.003005      -0.016606       0.011586       0.000112      -0.020586       0.006612       0.013974              1.260458       1.572682      -0.012864       0.184859       1.039819      -0.024703       1.168873          -0.000197
           20              H       2.111860       5.740449      11.127033       0.318518       0.532061 0.32214125E+01  0.25797058E+02                                 1.191412                            1.134071      -1.065899       2.479267                    0.999985       2.597350       7.096013       0.510878       1.497150      -0.665686      -0.016934       0.007487      -0.018793       0.026382       0.010390       0.007937      -0.004307       0.014953      -0.027457      -0.016572      -0.001826       0.018398              1.220132       1.203674      -0.142999       0.217696       1.080603      -0.231717       1.376119           0.000025
           21              H       4.734964       2.822614      11.017235       0.109625       0.962562 0.68176735E+01  0.65229615E+02                                 1.688201                            1.584592      -1.177502       2.316218                    0.995943       3.722362      10.777324       0.463519       1.381115      -0.685711       0.010100       0.024147       0.024959       0.036167      -0.000025       0.008604      -0.001441      -0.009406       0.015630      -0.011718       0.001909       0.009809              1.746943       1.375164       0.132199       0.127963       2.050273       0.434615       1.815393          -0.000053
           22              H       4.868726       0.575859      11.613638       0.114144       1.068917 0.76884980E+01  0.74838729E+02                                 1.731756                            1.623665      -1.059937       2.377104                    0.997210       3.525009       9.871428       0.489372       1.285827      -0.707096       0.010506      -0.011352       0.035501       0.038724      -0.000718       0.007046       0.002500      -0.009901       0.028878      -0.012228      -0.000073       0.012301              1.772088       1.390703      -0.066156       0.319768       1.685823      -0.209386       2.239739          -0.000013
           23              H       3.647860      10.832490       7.965349       0.113044       1.062299 0.75444850E+01  0.72434118E+02                                 1.673400                            1.569993      -0.860739       2.468760                    0.999216       3.319150       8.963174       0.520709       1.225173      -0.722176      -0.014415      -0.025608      -0.025677       0.039024       0.004047       0.009581       0.003784      -0.015490       0.027885      -0.016341       0.001313       0.015027              1.721601       1.335249       0.084098       0.093469       2.090743       0.393740       1.738810           0.000180
           24              H       3.426812       1.622153       7.358964       0.118875       1.081654 0.79614665E+01  0.77653599E+02                                 1.711857                            1.628923      -0.914130       2.450174                    0.998768       3.357116       9.207489       0.502456       1.249796      -0.716916      -0.017522       0.006660      -0.035090       0.039783       0.002541       0.012275       0.000871      -0.013337       0.033869      -0.017753       0.001030       0.016724              1.738364       1.423508      -0.066466       0.226888       1.636689      -0.226072       2.154895           0.000157
           25              H       3.286248       3.121879      13.739727       0.101966       1.094821 0.82763495E+01  0.80164754E+02                                 1.625606                            1.580913      -0.603720       2.576483                    0.999977       3.194874       8.269566       0.558410       1.132422      -0.747156       0.007795      -0.034147      -0.000776       0.035034      -0.000239      -0.002622       0.000800      -0.006367      -0.037369      -0.012913       0.003454       0.009459              1.624093       1.377927      -0.235062       0.039195       2.095088      -0.084245       1.399265          -0.000145
           26              H       2.773870       4.384687      14.540754       0.098469       1.103803 0.84682801E+01  0.83653171E+02                                 1.716568                            1.661797      -0.697318       2.529813                    0.999697       3.461587       9.469977       0.507022       1.222902      -0.722790      -0.009792       0.013229       0.028671       0.033059       0.007129      -0.002457       0.004831       0.011629       0.007221      -0.012387       0.004386       0.008001              1.733066       1.464360      -0.110935      -0.217894       1.465079       0.258789       2.269760          -0.000140
           27              H       1.141515       4.590999      13.018554       0.093738       1.082451 0.79028003E+01  0.76243046E+02                                 1.651510                            1.569534      -0.636403       2.555198                    0.999933       3.352718       8.877831       0.543119       1.168939      -0.735659      -0.025203       0.011524       0.018577       0.033363      -0.004723      -0.009374      -0.007631       0.004167       0.002114      -0.014593       0.003634       0.010959              1.695164       2.295738      -0.223512      -0.325662       1.330497       0.110661       1.459257           0.000100
           28              H       1.801259       3.489159      12.100243       0.097138       1.098898 0.83916425E+01  0.81209610E+02                                 1.599052                            1.567041      -0.637315       2.557445                    0.999950       3.193652       8.146352       0.576768       1.097349      -0.756334      -0.001365      -0.028158      -0.018998       0.033995       0.004385       0.000537      -0.000195      -0.015894       0.018782      -0.012225       0.005938       0.006287              1.585560       1.424058       0.112336       0.067196       1.823347       0.356209       1.509274          -0.000018
           29              H       4.872127       6.314041      19.686289       0.323406       0.507783 0.31350710E+01  0.25366727E+02                                 1.229259                            1.177271      -1.359478       2.345750                    0.998641       2.849480       8.275768       0.456617       1.657819      -0.637909       0.000604      -0.025050       0.016559       0.030034      -0.003602      -0.016614      -0.002982      -0.011596       0.000082      -0.020590       0.006613       0.013977              1.260863       1.040150       0.012874      -0.024728       1.573169      -0.184905       1.169271          -0.000241
           30              H       5.740449       9.223940      17.365558       0.318884       0.530934 0.32125114E+01  0.25706468E+02                                 1.189550                            1.132374      -1.065585       2.479840                    0.999985       2.593003       7.080110       0.511378       1.496808      -0.665764       0.007569       0.016901      -0.018886       0.026450      -0.010462      -0.004319      -0.007950      -0.014980      -0.027149      -0.016589      -0.001826       0.018415              1.218183       1.079008       0.142672      -0.231166       1.201724      -0.217183       1.373817          -0.000041
           31              H       2.822614       6.600836      17.255760       0.109735       0.962040 0.68129834E+01  0.65174279E+02                                 1.687712                            1.584142      -1.177222       2.316519                    0.995934       3.721175      10.773428       0.463537       1.381282      -0.685683       0.024103      -0.010112       0.025002       0.036171      -0.000044      -0.001450      -0.008568       0.009330       0.015528      -0.011658       0.001901       0.009757              1.746418       2.049483      -0.132181       0.434502       1.374812      -0.127960       1.814960          -0.000144
           32              H       0.575859       6.467074      17.852163       0.114218       1.067224 0.76725226E+01  0.74637309E+02                                 1.729372                            1.621561      -1.057236       2.378531                    0.997234       3.520701       9.853274       0.489924       1.285167      -0.707254      -0.011346      -0.010458       0.035550       0.038754       0.000651       0.002437      -0.006980       0.009918       0.028835      -0.012171      -0.000067       0.012238              1.769585       1.683315       0.066009      -0.208920       1.389038      -0.319139       2.236402          -0.000210
           33              H      10.832490       7.687940      14.203874       0.112909       1.062514 0.75466279E+01  0.72462061E+02                                 1.673854                            1.570396      -0.859435       2.469375                    0.999218       3.319858       8.966441       0.520537       1.225452      -0.722112      -0.025584       0.014470      -0.025646       0.039008      -0.004026       0.003747      -0.009581       0.015560       0.027830      -0.016362       0.001375       0.014988              1.722088       2.091472      -0.084099       0.393898       1.335553      -0.093485       1.739240          -0.000050
           34              H       1.622153       7.908988      13.597489       0.118739       1.082972 0.79741965E+01  0.77813287E+02                                 1.713579                            1.630478      -0.915216       2.449531                    0.998759       3.360022       9.219286       0.502071       1.250184      -0.716819       0.006630       0.017553      -0.035053       0.039759      -0.002568       0.000911      -0.012265       0.013303       0.033924      -0.017739       0.000996       0.016743              1.740143       1.638388       0.066572      -0.226437       1.424755      -0.227234       2.157285          -0.000151
           35              H       3.121879       8.049552      19.978252       0.101845       1.095078 0.82784602E+01  0.80187503E+02                                 1.625598                            1.580899      -0.603668       2.576416                    0.999977       3.195229       8.269658       0.558546       1.132113      -0.747233      -0.034129      -0.007792      -0.000744       0.035015       0.000225       0.000809       0.002614       0.006387      -0.037381      -0.012916       0.003445       0.009471              1.624085       2.095086       0.235036      -0.084267       1.377908      -0.039195       1.399260          -0.000378
           36              H       4.384687       8.561930      20.779279       0.098538       1.103246 0.84627832E+01  0.83585462E+02                                 1.716050                            1.661309      -0.697183       2.529983                    0.999700       3.460492       9.466282       0.507072       1.222978      -0.722777       0.013245       0.009786       0.028695       0.033085      -0.007141       0.004831       0.002446      -0.011647       0.007196      -0.012395       0.004375       0.008020              1.732547       1.464673       0.110897       0.258679       1.463964       0.217829       2.269003          -0.000159
           37              H       4.590999      10.194285      19.257079       0.093779       1.082196 0.79003084E+01  0.76211328E+02                                 1.651104                            1.569173      -0.636572       2.555176                    0.999933       3.352070       8.875033       0.543252       1.168770      -0.735701       0.011529       0.025205       0.018600       0.033379       0.004709      -0.007640       0.009380      -0.004161       0.002120      -0.014595       0.003624       0.010970              1.694730       1.330197       0.223408       0.110604       2.295084       0.325489       1.458908          -0.000030
           38              H       3.489159       9.534541      18.338768       0.096940       1.098448 0.83862516E+01  0.81135964E+02                                 1.597830                            1.565891      -0.636890       2.557497                    0.999950       3.193184       8.141314       0.577397       1.096444      -0.756568      -0.028148       0.001374      -0.018983       0.033978      -0.004380      -0.000174      -0.000538       0.015935       0.018738      -0.012232       0.005965       0.006267              1.584343       1.821789      -0.112183       0.355788       1.423047      -0.067126       1.508195          -0.000679
           39              H       6.463673       5.021759       7.209239       0.322634       0.508854 0.31425654E+01  0.25435638E+02                                 1.229599                            1.177582      -1.357894       2.345594                    0.998644       2.850420       8.272501       0.457319       1.654737      -0.638379      -0.000474       0.024982       0.016439       0.029909      -0.003527       0.016692       0.002981      -0.011537       0.000228      -0.020624       0.006540       0.014084              1.261223       1.040417       0.012860       0.024732       1.573658       0.184983       1.169595          -0.000087
           40              H       5.595351       2.111860       4.888508       0.318511       0.531946 0.32203273E+01  0.25785104E+02                                 1.191054                            1.133734      -1.065532       2.479439                    0.999985       2.596558       7.092420       0.511074       1.496764      -0.665758      -0.007534      -0.016886      -0.018786       0.026359      -0.010423       0.004326       0.007943      -0.014993      -0.027566      -0.016619      -0.001830       0.018449              1.219762       1.080298       0.142953       0.231629       1.203301       0.217624       1.375686           0.000045
           41              H       8.513186       4.734964       4.778710       0.109589       0.963011 0.68218157E+01  0.65280515E+02                                 1.688813                            1.585132      -1.178644       2.315614                    0.995934       3.723957      10.783605       0.463405       1.381218      -0.685684      -0.024151       0.010070       0.024960       0.036162       0.000023       0.001416       0.008592       0.009382       0.015633      -0.011698       0.001903       0.009795              1.747600       2.051068      -0.132259      -0.434854       1.375605       0.128034       1.816128           0.000019
           42              H      10.759941       4.868726       5.375113       0.113895       1.069639 0.76945604E+01  0.74906918E+02                                 1.731950                            1.623847      -1.059790       2.376978                    0.997206       3.525931       9.872212       0.489588       1.285102      -0.707248       0.011308       0.010473       0.035481       0.038684       0.000700      -0.002494       0.007049       0.009911       0.028867      -0.012228      -0.000071       0.012299              1.772288       1.686033       0.066163       0.209395       1.390833       0.319788       2.239999           0.000186
           43              H       0.503310       3.647860       1.726824       0.112992       1.062375 0.75451390E+01  0.72441787E+02                                 1.673467                            1.570053      -0.860435       2.468869                    0.999218       3.319293       8.963573       0.520705       1.225159      -0.722179       0.025630      -0.014422      -0.025674       0.039039      -0.004069      -0.003790       0.009581       0.015570       0.027880      -0.016379       0.001342       0.015037              1.721674       2.090847      -0.084090      -0.393755       1.335307       0.093463       1.738868           0.000074
           44              H       9.713647       3.426812       1.120439       0.118820       1.082121 0.79659444E+01  0.77709230E+02                                 1.712414                            1.629428      -0.914581       2.449869                    0.998765       3.358150       9.211433       0.502350       1.249869      -0.716896      -0.006678      -0.017490      -0.035074       0.039758      -0.002558      -0.000869       0.012265       0.013405       0.033950      -0.017786       0.001053       0.016733              1.738942       1.637247       0.066488       0.226164       1.423922       0.226988       2.155656          -0.000076
           45              H       8.213921       3.286248       7.501202       0.101738       1.095839 0.82862155E+01  0.80284228E+02                                 1.626574                            1.581815      -0.603663       2.576301                    0.999977       3.196723       8.275586       0.558272       1.132365      -0.747165       0.034095       0.007800      -0.000841       0.034986       0.000249      -0.000820      -0.002622       0.006322      -0.037311      -0.012895       0.003465       0.009430              1.625067       2.096494       0.235261       0.084329       1.378666       0.039230       1.400042           0.000278
           46              H       6.951113       2.773870       8.302229       0.098288       1.104298 0.84730542E+01  0.83711990E+02                                 1.717049                            1.662231      -0.697124       2.529773                    0.999697       3.462717       9.473678       0.506972       1.222853      -0.722798      -0.013298      -0.009782       0.028625       0.033043      -0.007133      -0.004846      -0.002451      -0.011551       0.007106      -0.012363       0.004366       0.007997              1.733572       1.465471       0.110993      -0.258932       1.464745      -0.218018       2.270499           0.000126
           47              H       6.744801       1.141515       6.780029       0.093621       1.082929 0.79071876E+01  0.76296268E+02                                 1.651999                            1.569970      -0.636495       2.555069                    0.999932       3.353713       8.881217       0.543042       1.168939      -0.735656      -0.011558      -0.025183       0.018538       0.033338       0.004735       0.007612      -0.009350      -0.004171       0.002105      -0.014571       0.003644       0.010927              1.695684       1.330851       0.223620      -0.110717       2.296530      -0.325799       1.459671           0.000264
           48              H       7.846641       1.801259       5.861718       0.096997       1.099567 0.83982017E+01  0.81288617E+02                                 1.599636                            1.567596      -0.637256       2.557343                    0.999950       3.194875       8.150137       0.576699       1.097269      -0.756351       0.028107      -0.001336      -0.019043       0.033977      -0.004364       0.000168       0.000547       0.015836       0.018800      -0.012192       0.005906       0.006286              1.586141       1.824021      -0.112399      -0.356411       1.424561       0.067239       1.509841           0.000194
           49              H       5.021759       6.463673      23.983386       0.322870       0.508620 0.31409995E+01  0.25421481E+02                                 1.229548                            1.177543      -1.358843       2.345356                    0.998636       2.850303       8.273711       0.457147       1.655454      -0.638268       0.024992      -0.000525      -0.016475       0.029938      -0.003536      -0.002969      -0.016670       0.011541       0.000176      -0.020606       0.006550       0.014055              1.261166       1.573554       0.012862      -0.184950       1.040388      -0.024733       1.169555          -0.000168
           50              H       2.111860       5.595351       1.350017       0.318749       0.531284 0.32151709E+01  0.25733106E+02                                 1.190051                            1.132823      -1.065386       2.479787                    0.999985       2.594158       7.084031       0.511289       1.496756      -0.665769      -0.016855      -0.007595       0.018856       0.026407      -0.010467      -0.007941      -0.004339       0.015001      -0.027316      -0.016621      -0.001823       0.018444              1.218712       1.202253       0.142778      -0.217343       1.079444      -0.231336       1.374438           0.000037
           51              H       4.734964       8.513186       1.459815       0.109673       0.962497 0.68172402E+01  0.65226325E+02                                 1.688316                            1.584687      -1.178254       2.315941                    0.995930       3.722735      10.779496       0.463428       1.381369      -0.685660       0.010092      -0.024122      -0.024997       0.036174      -0.000023      -0.008568      -0.001415      -0.009322       0.015551      -0.011654       0.001898       0.009756              1.747066       1.375262      -0.132219      -0.128002       2.050315       0.434692       1.815623          -0.000012
           52              H       4.868726      10.759941       0.863412       0.114010       1.068008 0.76797977E+01  0.74726241E+02                                 1.730230                            1.622339      -1.057376       2.378315                    0.997228       3.522443       9.859544       0.489799       1.285182      -0.707247       0.010454       0.011333      -0.035521       0.038723       0.000656      -0.007009       0.002430      -0.009962       0.028821      -0.012207      -0.000039       0.012246              1.770478       1.389645       0.066052      -0.319325       1.684243      -0.209040       2.237545           0.000017
           53              H       3.647860       0.503310       4.511701       0.112889       1.062482 0.75462493E+01  0.72456092E+02                                 1.673683                            1.570250      -0.859758       2.469178                    0.999218       3.319698       8.965289       0.520624       1.225287      -0.722151      -0.014453       0.025614       0.025648       0.039023      -0.004060      -0.009589       0.003768      -0.015612       0.027824      -0.016395       0.001381       0.015014              1.721903       1.335462      -0.084082      -0.093468       2.091181       0.393811       1.739066           0.000216
           54              H       3.426812       9.713647       5.118086       0.118727       1.082631 0.79706565E+01  0.77766118E+02                                 1.712843                            1.629819      -0.915151       2.449513                    0.998761       3.359239       9.214844       0.502336       1.249729      -0.716921      -0.017504      -0.006659       0.035061       0.039750      -0.002577      -0.012267       0.000890      -0.013362       0.033980      -0.017774       0.001023       0.016751              1.739382       1.424232       0.066518      -0.227073       1.637681      -0.226258       2.156233           0.000139
           55              H       3.286248       8.213921      23.691423       0.101679       1.095967 0.82873266E+01  0.80296549E+02                                 1.626596                            1.581837      -0.603678       2.576260                    0.999977       3.196891       8.275718       0.558320       1.132244      -0.747196       0.007808       0.034088       0.000818       0.034981       0.000245       0.002617       0.000822      -0.006335      -0.037304      -0.012892       0.003457       0.009435              1.625086       1.378689       0.235259      -0.039240       2.096510      -0.084353       1.400060          -0.000180
           56              H       2.773870       6.951113      22.890396       0.098341       1.103990 0.84698338E+01  0.83670809E+02                                 1.716621                            1.661830      -0.696997       2.529879                    0.999698       3.461979       9.470607       0.507081       1.222727      -0.722829      -0.009768      -0.013303      -0.028631       0.033047      -0.007140       0.002436       0.004843       0.011574       0.007080      -0.012366       0.004352       0.008014              1.733140       1.464410       0.110956       0.217941       1.465137       0.258855       2.269871          -0.000148
           57              H       1.141515       6.744801      24.412596       0.093658       1.082784 0.79058363E+01  0.76279800E+02                                 1.651844                            1.569829      -0.636588       2.555061                    0.999932       3.353420       8.880177       0.543070       1.168929      -0.735659      -0.025183      -0.011557      -0.018556       0.033348       0.004723       0.009357      -0.007625       0.004170       0.002108      -0.014577       0.003637       0.010940              1.695522       2.296269       0.223605       0.325741       1.330751       0.110719       1.459545           0.000084
           58              H       1.801259       7.846641       0.376807       0.096869       1.100069 0.84030993E+01  0.81347697E+02                                 1.600094                            1.568028      -0.637098       2.557318                    0.999950       3.195736       8.152859       0.576635       1.097234      -0.756358      -0.001333       0.028091       0.019023       0.033953      -0.004340      -0.000541      -0.000164      -0.015835       0.018805      -0.012181       0.005893       0.006287              1.586595       1.424963      -0.112463      -0.067278       1.824550       0.356564       1.510271          -0.000091
           59              H       6.314041       4.872127      11.506336       0.323420       0.507531 0.31329346E+01  0.25344823E+02                                 1.228839                            1.176864      -1.358662       2.346215                    0.998649       2.848278       8.271207       0.456705       1.657803      -0.637918      -0.025061       0.000587      -0.016535       0.030030      -0.003612       0.003002       0.016603       0.011580       0.000110      -0.020581       0.006609       0.013972              1.260430       1.572651       0.012864       0.184854       1.039796       0.024703       1.168844          -0.000158
           60              H       9.223940       5.740449      13.827067       0.318501       0.532043 0.32212551E+01  0.25795364E+02                                 1.191371                            1.134032      -1.065902       2.479275                    0.999985       2.597229       7.095516       0.510896       1.497122      -0.665693       0.016941       0.007485       0.018795       0.026387      -0.010387       0.007939       0.004305       0.014952      -0.027445      -0.016569      -0.001826       0.018395              1.220089       1.203625       0.142991       0.217686       1.080565       0.231707       1.376075          -0.000036
           61              H       6.600836       2.822614      13.936865       0.109624       0.962478 0.68169049E+01  0.65220389E+02                                 1.688111                            1.584509      -1.177441       2.316269                    0.995943       3.722122      10.776456       0.463528       1.381127      -0.685710      -0.010095       0.024150      -0.024964       0.036171       0.000023       0.008605       0.001444      -0.009407       0.015626      -0.011719       0.001910       0.009809              1.746845       1.375096      -0.132193       0.127959       2.050137      -0.434590       1.815302          -0.000103
           62              H       6.467074       0.575859      13.340462       0.114140       1.068815 0.76875712E+01  0.74827769E+02                                 1.731691                            1.623603      -1.059866       2.377160                    0.997211       3.524818       9.870902       0.489362       1.285884      -0.707085      -0.010502      -0.011351      -0.035507       0.038729       0.000719       0.007047      -0.002500      -0.009898       0.028880      -0.012227      -0.000075       0.012302              1.772023       1.390656       0.066155       0.319759       1.685747       0.209380       2.239666          -0.000001
           63              H       7.687940      10.832490      16.988751       0.113023       1.062235 0.75437710E+01  0.72424062E+02                                 1.673195                            1.569811      -0.860680       2.468787                    0.999217       3.318872       8.961624       0.520804       1.225004      -0.722215       0.014427      -0.025612       0.025667       0.039025      -0.004042       0.009584      -0.003783      -0.015479       0.027865      -0.016334       0.001312       0.015023              1.721381       1.335100      -0.084084       0.093453       2.090454      -0.393675       1.738590          -0.000261
           64              H       7.908988       1.622153      17.595136       0.118809       1.081936 0.79638605E+01  0.77680885E+02                                 1.711957                            1.629007      -0.914410       2.449998                    0.998765       3.357486       9.208000       0.502530       1.249550      -0.716969       0.017542       0.006652       0.035073       0.039775      -0.002549       0.012270      -0.000882      -0.013331       0.033840      -0.017745       0.001029       0.016716              1.738470       1.423570       0.066473       0.226916       1.636776       0.226102       2.155063          -0.000393
           65              H       8.049552       3.121879      11.214373       0.101936       1.094927 0.82775108E+01  0.80180216E+02                                 1.625851                            1.581139      -0.603745       2.576482                    0.999977       3.195043       8.270693       0.558299       1.132587      -0.747116      -0.007797      -0.034145       0.000766       0.035032       0.000246      -0.002618      -0.000805      -0.006358      -0.037359      -0.012909       0.003454       0.009454              1.624341       1.378113       0.235120       0.039206       2.095451       0.084271       1.399460           0.000167
           66              H       8.561930       4.384687      10.413346       0.098459       1.103711 0.84675704E+01  0.83646170E+02                                 1.716646                            1.661869      -0.697356       2.529826                    0.999697       3.461551       9.470531       0.506935       1.223112      -0.722743       0.009789       0.013226      -0.028685       0.033069      -0.007126      -0.002455      -0.004835       0.011636       0.007244      -0.012391       0.004394       0.007997              1.733147       1.464417       0.110948      -0.217907       1.465147      -0.258811       2.269877           0.000121
           67              H      10.194285       4.590999      11.935546       0.093716       1.082467 0.79030031E+01  0.76246272E+02                                 1.651607                            1.569620      -0.636403       2.555205                    0.999933       3.352794       8.878403       0.543065       1.169037      -0.735636       0.025205       0.011522      -0.018584       0.033368       0.004723      -0.009377       0.007629       0.004169       0.002113      -0.014594       0.003632       0.010962              1.695267       2.295903       0.223536      -0.325693       1.330564      -0.110670       1.459334           0.000201
           68              H       9.534541       3.489159      12.853857       0.097057       1.098842 0.83910239E+01  0.81201642E+02                                 1.598975                            1.566967      -0.637279       2.557460                    0.999950       3.193549       8.145831       0.576793       1.097327      -0.756342       0.001367      -0.028168       0.018997       0.034003      -0.004389       0.000538       0.000187      -0.015901       0.018781      -0.012229       0.005945       0.006284              1.585482       1.423986      -0.112322       0.067191       1.823251      -0.356188       1.509210          -0.000242
           69              H       6.463673       6.314041       5.267811       0.323475       0.507729 0.31346592E+01  0.25362693E+02                                 1.229194                            1.177211      -1.359648       2.345707                    0.998641       2.849311       8.275303       0.456616       1.657867      -0.637901      -0.000608      -0.025053      -0.016552       0.030034       0.003600      -0.016613       0.002979      -0.011587       0.000087      -0.020585       0.006607       0.013978              1.260797       1.040100      -0.012870      -0.024724       1.573090       0.184883       1.169201          -0.000115
           70              H       5.595351       9.223940       7.588542       0.318869       0.530964 0.32127338E+01  0.25708606E+02                                 1.189572                            1.132395      -1.065492       2.479859                    0.999985       2.593107       7.080365       0.511387       1.496762      -0.665771      -0.007570       0.016901       0.018879       0.026446       0.010462      -0.004320       0.007949      -0.014987      -0.027161      -0.016591      -0.001827       0.018418              1.218204       1.079032      -0.142676      -0.231175       1.201744       0.217183       1.373837           0.000065
           71              H       8.513186       6.600836       7.698340       0.109760       0.961943 0.68121887E+01  0.65165296E+02                                 1.687661                            1.584100      -1.177298       2.316510                    0.995933       3.721047      10.773224       0.463518       1.381369      -0.685666      -0.024105      -0.010121      -0.025005       0.036176       0.000043      -0.001448       0.008566       0.009324       0.015527      -0.011654       0.001899       0.009755              1.746365       2.049407       0.132173       0.434475       1.374789       0.127951       1.814898           0.000066
           72              H      10.759941       6.467074       7.101937       0.114248       1.067116 0.76717255E+01  0.74629575E+02                                 1.729458                            1.621636      -1.057020       2.378657                    0.997236       3.520707       9.854137       0.489827       1.285420      -0.707200       0.011349      -0.010462      -0.035549       0.038756      -0.000646       0.002431       0.006982       0.009935       0.028810      -0.012176      -0.000054       0.012231              1.769675       1.683400      -0.066011      -0.208927       1.389103       0.319164       2.236521           0.000194
           73              H       0.503310       7.687940      10.750226       0.112928       1.062681 0.75482449E+01  0.72482718E+02                                 1.674136                            1.570646      -0.859557       2.469295                    0.999217       3.320299       8.968454       0.520446       1.225580      -0.722081       0.025583       0.014465       0.025641       0.039003       0.004027       0.003745       0.009584       0.015574       0.027841      -0.016372       0.001381       0.014990              1.722389       2.091897       0.084114       0.393977       1.335751       0.093504       1.739520           0.000108
           74              H       9.713647       7.908988      11.356611       0.118737       1.083198 0.79765039E+01  0.77842992E+02                                 1.713948                            1.630816      -0.915412       2.449411                    0.998757       3.360591       9.221876       0.501961       1.250342      -0.716782      -0.006628       0.017549       0.035047       0.039752       0.002569       0.000913       0.012268       0.013315       0.033934      -0.017747       0.001000       0.016747              1.740525       1.638777      -0.066593      -0.226517       1.425031       0.227295       2.157766          -0.000074
           75              H       8.213921       8.049552       4.975848       0.101856       1.095370 0.82815731E+01  0.80227302E+02                                 1.626057                            1.581333      -0.603696       2.576376                    0.999977       3.195826       8.272410       0.558382       1.132309      -0.747181       0.034112      -0.007801       0.000753       0.035001      -0.000236       0.000818      -0.002610       0.006366      -0.037348      -0.012904       0.003447       0.009457              1.624546       2.095736      -0.235144      -0.084312       1.378274       0.039219       1.399629           0.000261
           76              H       6.951113       8.561930       4.174821       0.098535       1.103302 0.84635516E+01  0.83596676E+02                                 1.716253                            1.661501      -0.697143       2.529986                    0.999700       3.460814       9.468007       0.506979       1.223150      -0.722737      -0.013255       0.009780      -0.028686       0.033080       0.007132       0.004836      -0.002435      -0.011655       0.007194      -0.012390       0.004375       0.008015              1.732751       1.464847      -0.110922       0.258738       1.464122      -0.217857       2.269284           0.000127
           77              H       6.744801      10.194285       5.697021       0.093807       1.082251 0.79010855E+01  0.76223578E+02                                 1.651428                            1.569462      -0.636636       2.555162                    0.999933       3.352426       8.877348       0.543072       1.169085      -0.735624      -0.011538       0.025210      -0.018600       0.033385      -0.004714      -0.007636      -0.009381      -0.004167       0.002115      -0.014596       0.003626       0.010969              1.695079       1.330442      -0.223495       0.110654       2.295618      -0.325590       1.459176           0.000259
           78              H       7.846641       9.534541       6.615332       0.096981       1.099056 0.83927556E+01  0.81218910E+02                                 1.598788                            1.566797      -0.636908       2.557467                    0.999950       3.194167       8.146227       0.577034       1.096863      -0.756456       0.028130       0.001370       0.018977       0.033960       0.004370      -0.000177       0.000535       0.015915       0.018751      -0.012221       0.005949       0.006272              1.585294       1.822951       0.112298       0.356112       1.423863       0.067190       1.509068           0.000187
           79              H       4.872127       5.021759      17.744861       0.322726       0.508695 0.31413252E+01  0.25423253E+02                                 1.229385                            1.177383      -1.357861       2.345689                    0.998647       2.849838       8.270603       0.457335       1.654831      -0.638366       0.000468       0.024977      -0.016448       0.029910       0.003524       0.016676      -0.002978      -0.011523       0.000227      -0.020603       0.006532       0.014071              1.260997       1.040246      -0.012862       0.024724       1.573350      -0.184941       1.169394          -0.000205
           80              H       5.740449       2.111860      20.065592       0.318559       0.531918 0.32201556E+01  0.25783697E+02                                 1.191069                            1.133748      -1.065816       2.479344                    0.999985       2.596532       7.092624       0.511034       1.496882      -0.665736       0.007511      -0.016911       0.018791       0.026373       0.010411       0.004314      -0.007943      -0.014969      -0.027508      -0.016596      -0.001830       0.018427              1.219778       1.080304      -0.142950       0.231625       1.203318      -0.217626       1.375712          -0.000066
           81              H       2.822614       4.734964      20.175390       0.109575       0.963026 0.68218621E+01  0.65280409E+02                                 1.688763                            1.585084      -1.178359       2.315735                    0.995936       3.723818      10.782801       0.463440       1.381125      -0.685703       0.024150       0.010080      -0.024949       0.036156      -0.000026       0.001423      -0.008594       0.009398       0.015636      -0.011706       0.001908       0.009798              1.747547       2.051014       0.132264      -0.434844       1.375556      -0.128036       1.816070          -0.000202
           82              H       0.575859       4.868726      19.578987       0.113912       1.069634 0.76943754E+01  0.74903306E+02                                 1.731807                            1.623719      -1.059813       2.376974                    0.997206       3.525721       9.870919       0.489665       1.284930      -0.707285      -0.011311       0.010482      -0.035477       0.038683      -0.000708      -0.002496      -0.007049       0.009907       0.028854      -0.012227      -0.000069       0.012296              1.772139       1.685883      -0.066155       0.209381       1.390726      -0.319753       2.239809          -0.000221
           83              H      10.832490       3.647860      23.227276       0.112988       1.062323 0.75445308E+01  0.72433455E+02                                 1.673315                            1.569913      -0.860439       2.468874                    0.999218       3.319063       8.962381       0.520774       1.225040      -0.722207      -0.025615      -0.014423       0.025683       0.039036       0.004060      -0.003790      -0.009580       0.015530       0.027884      -0.016359       0.001325       0.015034              1.721512       2.090597       0.084093      -0.393737       1.335193      -0.093464       1.738747          -0.000095
           84              H       1.622153       3.426812      23.833661       0.118866       1.081483 0.79596696E+01  0.77629948E+02                                 1.711520                            1.628616      -0.914023       2.450212                    0.998770       3.356678       9.205249       0.502572       1.249608      -0.716959       0.006684      -0.017494       0.035094       0.039778       0.002550      -0.000856      -0.012263       0.013371       0.033930      -0.017768       0.001042       0.016725              1.738015       1.636334      -0.066438       0.225978       1.423259      -0.226827       2.154451          -0.000154
           85              H       3.121879       3.286248      17.452898       0.101777       1.095360 0.82813023E+01  0.80222758E+02                                 1.625953                            1.581229      -0.603654       2.576372                    0.999977       3.195761       8.271717       0.558451       1.132197      -0.747211      -0.034120       0.007782       0.000820       0.035006      -0.000232      -0.000810       0.002627       0.006346      -0.037359      -0.012912       0.003465       0.009447              1.624443       2.095614      -0.235122       0.084274       1.378175      -0.039202       1.399539          -0.000341
           86              H       4.384687       2.773870      16.651871       0.098370       1.103964 0.84695966E+01  0.83667819E+02                                 1.716595                            1.661808      -0.697142       2.529835                    0.999698       3.461823       9.470121       0.507084       1.222729      -0.722829       0.013280      -0.009799      -0.028646       0.033060       0.007145      -0.004841       0.002464      -0.011567       0.007113      -0.012377       0.004365       0.008012              1.733106       1.465102      -0.110949      -0.258821       1.464387       0.217941       2.269831          -0.000148
           87              H       4.590999       1.141515      18.174071       0.093690       1.082571 0.79036970E+01  0.76251929E+02                                 1.651442                            1.569474      -0.636511       2.555120                    0.999933       3.352772       8.877253       0.543221       1.168716      -0.735712       0.011542      -0.025200      -0.018553       0.033354      -0.004729       0.007620       0.009361      -0.004171       0.002115      -0.014580       0.003638       0.010943              1.695090       1.330439      -0.223482      -0.110642       2.295621       0.325627       1.459209          -0.000017
           88              H       3.489159       1.801259      19.092382       0.097016       1.098648 0.83886159E+01  0.81168206E+02                                 1.598374                            1.566402      -0.637217       2.557434                    0.999950       3.193329       8.143349       0.577116       1.096850      -0.756464      -0.028140      -0.001363       0.019036       0.034001       0.004390       0.000169      -0.000553       0.015881       0.018774      -0.012220       0.005942       0.006278              1.584887       1.822489       0.112249      -0.355981       1.423488      -0.067155       1.508683          -0.000671
           89              C       7.304790       8.824920      21.562838      -0.025885      39.859673 0.46089722E+03  0.10922032E+05                                10.142878                            7.140929       0.010390       2.003895                    0.999490      27.631028      78.033889       0.622974       0.414894      -1.072299       0.016267       0.053082       0.001522       0.055540      -0.001306      -0.016185       0.000432       0.020326       0.013183      -0.012530      -0.009979       0.022509             12.975824       5.466120      -0.199582      -1.397023      22.586266       2.580454      10.875087           0.001876
           90              C       6.837755       9.174063      22.885405      -0.147359      38.282453 0.49760026E+03  0.12101692E+05                                 9.910225                            7.463702       0.190699       2.017364                    0.999734      30.565351      89.407699       0.599903       0.419816      -1.061911       0.008310       0.021840      -0.005190       0.023937       0.009991      -0.017534      -0.019021      -0.029488       0.035239      -0.028379      -0.007854       0.036233             11.903804       5.403439      -0.449748      -1.580123      18.977012       1.974897      11.330960          -0.003665
           91              C       6.747068      10.541160      23.229772      -0.114825      36.900009 0.43756734E+03  0.10333155E+05                                 9.701793                            7.020562      -0.001618       1.964657                    0.999622      29.779785      86.603935       0.614028       0.422406      -1.057399       0.014511      -0.012157      -0.020311       0.027765      -0.003109      -0.013978       0.013701       0.026399       0.066327      -0.028018      -0.004561       0.032579             11.901302       5.132652      -0.179856      -1.472788      20.574140       0.638328       9.997113          -0.000357
           92              C       7.048600       0.225582      22.371351      -0.016731      41.052956 0.42946891E+03  0.99742371E+04                                10.284055                            6.836917       0.027886       2.013635                    0.999223      26.938260      74.703587       0.646157       0.408150      -1.079390       0.020714      -0.039645      -0.009341       0.045695       0.001701      -0.000178       0.003408       0.021216       0.035075      -0.016995       0.004896       0.012099             13.877562       5.509547      -1.293837      -1.671287      25.133459       2.787049      10.989680           0.000152
           93              C       7.485029      11.174832      21.061260      -0.127441      34.792489 0.41830432E+03  0.97423174E+04                                 9.235092                            6.808780       0.199723       2.030136                    0.999547      29.262711      83.797401       0.632789       0.415602      -1.064467       0.015878      -0.013072       0.028816       0.035403       0.011115      -0.013734      -0.026398       0.003091       0.036880      -0.026038      -0.011806       0.037844             11.111157       5.061324      -0.803962      -1.433097      18.088455       2.712474      10.183691          -0.000826
           94              C       7.609723       9.904088      20.696931      -0.106481      34.237300 0.41285774E+03  0.96167910E+04                                 9.232016                            6.838680       0.036138       1.986164                    0.999729      29.223729      84.630141       0.619015       0.424791      -1.055054       0.010149      -0.003888       0.032808       0.034561       0.004975      -0.018874       0.002615       0.027923       0.062996      -0.026241      -0.006805       0.033046             11.090228       5.085972      -0.090662      -1.176237      18.885267       1.248400       9.299446          -0.002745
           95              C       7.351266       7.427216      21.196013       0.575265      24.436593 0.25472276E+03  0.53282597E+04                                 7.835906                            5.701358      -0.171099       1.990463                    0.999435      23.157285      66.345074       0.611883       0.478542      -1.010689       0.011965      -0.062413      -0.012329       0.064735      -0.014091       0.049062      -0.019123       0.097004       0.025654      -0.058252      -0.024106       0.082358              9.615597       5.627242       0.170228      -2.110308      14.167629       1.383711       9.051921          -0.011354
           96              C       6.850224       1.636890      22.745662       0.601858      25.899348 0.24148176E+03  0.49645444E+04                                 8.104508                            5.524524      -0.046531       2.044157                    0.999226      22.193733      62.222849       0.628600       0.473955      -1.017162      -0.001431       0.063203       0.019157       0.066058       0.030525       0.003131      -0.007578       0.172042      -0.126578      -0.072306      -0.040088       0.112394             10.453657       4.473173      -1.240919      -0.548871      16.505655       1.219258      10.382145          -0.005071
           97              C       7.564379       5.739316      24.572302       0.675125      19.887026 0.22871093E+03  0.46802185E+04                                 7.003592                            5.541479      -0.038107       2.055979                    0.999773      22.032161      63.453274       0.594472       0.503496      -0.992983      -0.011510      -0.025948      -0.008604       0.029662       0.004730       0.011851       0.005526      -0.008548       0.022236      -0.014587      -0.002362       0.016949              7.895050       9.465667       2.021393      -0.278519       6.552708       2.327579       7.666775           0.004848
           98              C       8.278535       7.273049       1.195301      -0.039048      21.507151 0.34403898E+03  0.76334310E+04                                 6.723004                            6.170186       0.219994       2.097235                    0.999258      26.410211      73.908203       0.665233       0.414973      -1.064469      -0.044136      -0.067503      -0.067945       0.105457       0.059438      -0.008248       0.028755       0.087762      -0.113313      -0.077073      -0.015944       0.093017              6.900294       6.470632       0.063316      -0.028405       6.422049       0.911561       7.808202           0.000577
           99              C       9.365638       7.039532       0.132257      -0.037610      21.405600 0.33095515E+03  0.72532707E+04                                 6.631854                            5.993043       0.282631       2.115796                    0.999708      26.002435      71.704204       0.686727       0.406965      -1.072474      -0.080581      -0.063356      -0.025479       0.105624       0.020270      -0.002744       0.073138      -0.023959       0.092884      -0.068991      -0.020824       0.089815              6.872315       8.583452       0.764306       0.200307       5.836315       0.243469       6.197177           0.000252
          100              C       4.031010       2.510880       9.085788      -0.025388      39.844902 0.46065508E+03  0.10915066E+05                                10.141718                            7.139903       0.009345       2.003769                    0.999487      27.621689      78.007920       0.622896       0.414992      -1.072215      -0.015844      -0.052766       0.001656       0.055118      -0.000983       0.016100      -0.000104       0.020122       0.012338      -0.012291      -0.010004       0.022295             12.975334       5.465710      -0.199661       1.396603      22.587381      -2.580835      10.872911           0.003197
          101              C       4.498045       2.161737      10.408355      -0.147222      38.282785 0.49755160E+03  0.12100196E+05                                 9.910357                            7.463242       0.191216       2.017516                    0.999733      30.564048      89.402346       0.599934       0.419806      -1.061919      -0.008142      -0.021707      -0.005245       0.023770       0.009823       0.017496       0.018822      -0.029971       0.035085      -0.028535      -0.007489       0.036024             11.905149       5.403429      -0.450426       1.579758      18.982324      -1.977421      11.329693          -0.003184
          102              C       4.588732       0.794640      10.752722      -0.114627      36.911035 0.43765823E+03  0.10336233E+05                                 9.704808                            7.021912      -0.002839       1.964271                    0.999621      29.783498      86.629450       0.613864       0.422481      -1.057312      -0.014223       0.012194      -0.020270       0.027602      -0.003224       0.013861      -0.013539       0.026505       0.065332      -0.027846      -0.004395       0.032242             11.906360       5.134099      -0.180672       1.473360      20.584867      -0.641477      10.000115           0.000696
          103              C       4.287200      11.110218       9.894301      -0.015690      41.045284 0.42926587E+03  0.99689575E+04                                10.286089                            6.837421       0.024790       2.012921                    0.999218      26.927819      74.687552       0.645793       0.408404      -1.079156      -0.020532       0.039200      -0.009311       0.045221       0.001672      -0.000078      -0.003318       0.021843       0.034428      -0.017168       0.005295       0.011873             13.882244       5.510683      -1.294744       1.671966      25.143276      -2.790038      10.992774           0.000610
          104              C       3.850771       0.160968       8.584210      -0.127179      34.782423 0.41814952E+03  0.97377419E+04                                 9.233303                            6.807427       0.200308       2.030417                    0.999545      29.255510      83.770672       0.632869       0.415590      -1.064481      -0.015674       0.013009       0.028523       0.035050       0.010903       0.013537       0.026198       0.003354       0.036700      -0.025933      -0.011511       0.037444             11.109314       5.060536      -0.803800       1.432990      18.085245      -2.712608      10.182162           0.000800
          105              C       3.726077       1.431712       8.219881      -0.106325      34.229910 0.41275108E+03  0.96136295E+04                                 9.230844                            6.837883       0.037192       1.986591                    0.999730      29.217335      84.607039       0.619043       0.424802      -1.055054      -0.010008       0.003814       0.032579       0.034294       0.004895       0.018886      -0.002555       0.028057       0.062469      -0.026160      -0.006818       0.032977             11.089155       5.085547      -0.090676       1.176041      18.883739      -1.248753       9.298179          -0.001387
          106              C       3.984534       3.908584       8.718963       0.576623      24.423480 0.25454693E+03  0.53241536E+04                                 7.836460                            5.701696      -0.173643       1.989615                    0.999405      23.153413      66.351292       0.611437       0.478929      -1.010391      -0.011170       0.062011      -0.011687       0.064084      -0.014610      -0.049559       0.019177       0.099567       0.027111      -0.059664      -0.024086       0.083750              9.616690       5.627682       0.169688       2.110132      14.170198      -1.384518       9.052189          -0.010043
          107              C       4.485576       9.698910      10.268612       0.603909      25.859694 0.24103281E+03  0.49534957E+04                                 8.099251                            5.521169      -0.043976       2.045296                    0.999228      22.179607      62.191748       0.628425       0.474261      -1.016898       0.001043      -0.062673       0.018982       0.065493       0.031206      -0.002932       0.007543       0.173472      -0.128750      -0.072826      -0.040827       0.113653             10.446761       4.471031      -1.239809       0.548759      16.493879      -1.218178      10.375372          -0.001011
          108              C       3.771421       5.596484      12.095252       0.675831      19.882298 0.22864430E+03  0.46786210E+04                                 7.003438                            5.541355      -0.042399       2.054537                    0.999773      22.030368      63.451249       0.594355       0.503620      -0.992899       0.011816       0.025961      -0.008670       0.029812       0.004722      -0.012142      -0.004892      -0.008748       0.021820      -0.014936      -0.001760       0.016696              7.894897       9.465949       2.021250       0.279223       6.552662      -2.327170       7.666078           0.005657
          109              C       3.057265       4.062751      13.672351      -0.039073      21.505858 0.34402578E+03  0.76329609E+04                                 6.722711                            6.170128       0.219190       2.097043                    0.999252      26.407465      73.896371       0.665236       0.414981      -1.064478       0.044135       0.067377      -0.067980       0.105399       0.059529       0.008128      -0.028836       0.087982      -0.113261      -0.077183      -0.015976       0.093159              6.899868       6.470019       0.063261       0.028517       6.421475      -0.911597       7.808109           0.000102
          110              C       1.970162       4.296268      12.609307      -0.037474      21.399902 0.33084629E+03  0.72502510E+04                                 6.630615                            5.992006       0.283082       2.116040                    0.999708      25.997390      71.685945       0.686799       0.406958      -1.072484       0.080578       0.063246      -0.025532       0.105569       0.020297       0.002647      -0.073283      -0.023952       0.093036      -0.069085      -0.020906       0.089991              6.870945       8.581078       0.764164      -0.200619       5.835696      -0.243806       6.196060           0.000311
          111              C       2.510880       7.304790      15.324313      -0.025851      39.860244 0.46089115E+03  0.10921818E+05                                10.143004                            7.140871       0.010392       2.003903                    0.999490      27.630346      78.030918       0.622980       0.414892      -1.072303      -0.053007       0.016299       0.001584       0.055479       0.001292      -0.000310      -0.016071      -0.020428       0.012815      -0.012543      -0.009854       0.022397             12.976374      22.588126       0.199611      -2.579685       5.466252      -1.397183      10.874743           0.002343
          112              C       2.161737       6.837755      16.646880      -0.147143      38.266182 0.49736106E+03  0.12094167E+05                                 9.907055                            7.461628       0.191687       2.017795                    0.999734      30.556148      89.368364       0.600033       0.419785      -1.061953      -0.021862       0.008325      -0.005088       0.023940      -0.009993       0.018926      -0.017526       0.029366       0.035178      -0.028320      -0.007805       0.036124             11.899752      18.970093       0.449615      -1.974396       5.401927      -1.579715      11.327236          -0.003628
          113              C       0.794640       6.747068      16.991247      -0.114475      36.880562 0.43730643E+03  0.10325255E+05                                 9.698312                            7.018416      -0.001440       1.964865                    0.999622      29.768213      86.557554       0.614140       0.422400      -1.057423       0.012171       0.014485      -0.020252       0.027714       0.003103      -0.013643      -0.013810      -0.026600       0.065743      -0.028003      -0.004313       0.032316             11.896823      20.565859       0.179885      -0.638642       5.131034      -1.472300       9.993578          -0.000574
          114              C      11.110218       7.048600      16.132826      -0.016393      41.038850 0.42929338E+03  0.99690537E+04                                10.281907                            6.835586       0.028147       2.013837                    0.999222      26.930964      74.677051       0.646216       0.408158      -1.079394       0.039562       0.020744      -0.009182       0.045605      -0.001733      -0.003460      -0.000142      -0.021700       0.034882      -0.017216       0.005171       0.012045             13.874804      25.127943       1.293939      -2.787808       5.508561      -1.671113      10.987909           0.000244
          115              C       0.160968       7.485029      14.822735      -0.127358      34.785853 0.41818803E+03  0.97389073E+04                                 9.234068                            6.807772       0.200616       2.030513                    0.999549      29.257540      83.778881       0.632846       0.415594      -1.064474       0.013083       0.015983       0.028724       0.035379      -0.011095       0.026329      -0.013643      -0.003237       0.036781      -0.026029      -0.011677       0.037706             11.110420      18.088143       0.804205      -2.713040       5.060767      -1.432961      10.182348          -0.000352
          116              C       1.431712       7.609723      14.458406      -0.106364      34.237103 0.41283276E+03  0.96162942E+04                                 9.232752                            6.838895       0.036168       1.986233                    0.999729      29.222799      84.634451       0.618933       0.424844      -1.054996       0.003797       0.010214       0.032807       0.034570      -0.004974      -0.002498      -0.018845      -0.028127       0.062724      -0.026247      -0.006752       0.033000             11.091591      18.888078       0.090990      -1.249074       5.086320      -1.176496       9.300374          -0.002324
          117              C       3.908584       7.351266      14.957488       0.575639      24.431215 0.25465823E+03  0.53265815E+04                                 7.834364                            5.700303      -0.170615       1.990625                    0.999438      23.155909      66.339450       0.611992       0.478486      -1.010717       0.062546       0.011965      -0.012049       0.064810       0.014175       0.019023       0.049012      -0.097052       0.025266      -0.058172      -0.024159       0.082331              9.613723      14.164879      -0.169992      -1.382916       5.626497      -2.110011       9.049793          -0.010157
          118              C       9.698910       6.850224      16.507137       0.602844      25.888517 0.24136516E+03  0.49617589E+04                                 8.103338                            5.523889      -0.051166       2.042715                    0.999231      22.190798      62.220816       0.628490       0.474074      -1.017054      -0.063153      -0.001614       0.019010       0.065972      -0.030410       0.007696       0.003138      -0.172663      -0.127536      -0.072474      -0.040334       0.112808             10.451936      16.501915       1.240646      -1.219541       4.472745      -0.548975      10.381148          -0.003567
          119              C       5.596484       7.564379      18.333777       0.675223      19.886689 0.22871780E+03  0.46802781E+04                                 7.002302                            5.540662      -0.037466       2.056066                    0.999777      22.031642      63.446079       0.594675       0.503332      -0.993088       0.026304      -0.011538      -0.008502       0.029955      -0.004852      -0.005682       0.011829       0.008586       0.021477      -0.014543      -0.002423       0.016966              7.893397       6.551273      -2.020262      -2.326857       9.463452      -0.279167       7.665467           0.004630
          120              C       4.062751       8.278535      19.910876      -0.038990      21.503819 0.34397748E+03  0.76315422E+04                                 6.722032                            6.169508       0.219096       2.097034                    0.999252      26.405444      73.886533       0.665306       0.414956      -1.064505       0.067457      -0.044145      -0.067853       0.105372      -0.059577      -0.028898      -0.008254      -0.087914      -0.113487      -0.077301      -0.015907       0.093208              6.899185       6.420943      -0.063402      -0.911585       6.469521      -0.028143       7.807092          -0.000039
          121              C       4.296268       9.365638      18.847832      -0.037590      21.402315 0.33089561E+03  0.72513561E+04                                 6.630528                            5.992141       0.283220       2.116025                    0.999709      25.997470      71.678346       0.686869       0.406916      -1.072548       0.063324      -0.080531      -0.025454       0.105561      -0.020367      -0.073248      -0.002705       0.024182       0.092932      -0.069078      -0.020910       0.089988              6.870772       5.834933      -0.764071      -0.243888       8.581427       0.200529       6.195957          -0.000208
          122              C       8.824920       4.031010       2.847263      -0.025372      39.850391 0.46073767E+03  0.10917666E+05                                10.142760                            7.140682       0.009423       2.003723                    0.999489      27.625482      78.024531       0.622835       0.415008      -1.072189       0.052924      -0.015973       0.001628       0.055306       0.001062       0.000257       0.016158      -0.020169       0.012819      -0.012368      -0.010032       0.022400             12.976113      22.587182       0.199676       2.581001       5.466103       1.396912      10.875055           0.002537
          123              C       9.174063       4.498045       4.169830      -0.147568      38.301709 0.49784603E+03  0.12109366E+05                                 9.913623                            7.465544       0.190029       2.016998                    0.999733      30.575594      89.448831       0.599819       0.419816      -1.061893       0.021709      -0.008274      -0.005320       0.023833      -0.009867      -0.018960       0.017491       0.030055       0.035211      -0.028578      -0.007607       0.036184             11.908816      18.987114       0.450343       1.976923       5.404955       1.580479      11.334379          -0.003506
          124              C      10.541160       4.588732       4.514197      -0.114985      36.926770 0.43788678E+03  0.10342951E+05                                 9.706756                            7.023292      -0.002900       1.964036                    0.999621      29.795316      86.668543       0.613865       0.422426      -1.057349      -0.012196      -0.014400      -0.020358       0.027759       0.003196       0.013571       0.014001      -0.026486       0.066271      -0.027980      -0.004574       0.032554             11.908352      20.587686       0.180500       0.640501       5.134945       1.473679      10.002425           0.000746
          125              C       0.225582       4.287200       3.655776      -0.016506      41.058723 0.42948281E+03  0.99749954E+04                                10.286500                            6.838014       0.025714       2.013023                    0.999220      26.937751      74.712483       0.645942       0.408268      -1.079273      -0.039465      -0.020644      -0.009504       0.045541      -0.001721       0.003309       0.000007      -0.021101       0.034650      -0.016848       0.004905       0.011943             13.881869      25.141990       1.294301       2.788507       5.510789       1.671879      10.992827           0.000275
          126              C      11.174832       3.850771       2.345685      -0.127155      34.789847 0.41826444E+03  0.97412363E+04                                 9.234904                            6.808625       0.199545       2.030096                    0.999544      29.260583      83.792900       0.632767       0.415623      -1.064445      -0.013003      -0.015631       0.028727       0.035194      -0.010999      -0.026344       0.013593      -0.003112       0.036963      -0.025994      -0.011686       0.037680             11.110939      18.087552       0.803775       2.712472       5.061285       1.433190      10.183981           0.000353
          127              C       9.904088       3.726077       1.981356      -0.106574      34.242601 0.41293712E+03  0.96192494E+04                                 9.233427                            6.839670       0.036592       1.986308                    0.999729      29.225797      84.643037       0.618915       0.424832      -1.055012      -0.003913      -0.010002       0.032663       0.034383      -0.004889       0.002643       0.018871      -0.027708       0.062992      -0.026115      -0.006894       0.033010             11.092042      18.888191       0.090581       1.248785       5.086750       1.176464       9.301186          -0.001930
          128              C       7.427216       3.984534       2.480438       0.575581      24.436934 0.25471019E+03  0.53282341E+04                                 7.838384                            5.702933      -0.172145       1.990074                    0.999412      23.158487      66.362321       0.611488       0.478830      -1.010479      -0.062109      -0.011488      -0.012040       0.064300       0.014412      -0.019189      -0.049379      -0.098488       0.026925      -0.059141      -0.024062       0.083202              9.619052      14.174020      -0.170102       1.384798       5.628683       2.110687       9.054452          -0.011772
          129              C       1.636890       4.485576       4.030087       0.602995      25.874436 0.24119668E+03  0.49574256E+04                                 8.101213                            5.522409      -0.041194       2.046098                    0.999214      22.181794      62.189938       0.628498       0.474151      -1.017014       0.062828       0.000823       0.019301       0.065731      -0.031198      -0.007447      -0.003074      -0.173196      -0.127639      -0.072818      -0.040521       0.113339             10.449419      16.499125       1.240273       1.218179       4.471706       0.548677      10.377426          -0.003033
          130              C       5.739316       3.771421       5.856727       0.675394      19.883676 0.22864502E+03  0.46788054E+04                                 7.005127                            5.542422      -0.042284       2.054694                    0.999768      22.033753      63.469500       0.594106       0.503812      -0.992769      -0.025596       0.011618      -0.008830       0.029463      -0.004572       0.005110      -0.011986       0.008725       0.022924      -0.014819      -0.002013       0.016833              7.897003       6.554282      -2.022168       2.328216       9.468308       0.278748       7.668420           0.005414
          131              C       7.273049       3.057265       7.433826      -0.039095      21.509908 0.34409193E+03  0.76349328E+04                                 6.723554                            6.170614       0.219921       2.097145                    0.999258      26.413298      73.919478       0.665215       0.414967      -1.064468      -0.067451       0.044110      -0.068081       0.105501      -0.059372       0.028682       0.008107      -0.087625      -0.113089      -0.076888      -0.016007       0.092895              6.900883       6.422446      -0.063386       0.911616       6.471094       0.028411       7.809111           0.000662
          132              C       7.039532       1.970162       6.370782      -0.037540      21.405212 0.33094163E+03  0.72529744E+04                                 6.631906                            5.992991       0.282571       2.115773                    0.999708      26.002962      71.708057       0.686711       0.406974      -1.072456      -0.063300       0.080628      -0.025555       0.105645      -0.020192       0.073099       0.002737       0.023698       0.092894      -0.068961      -0.020759       0.089720              6.872417       5.836557      -0.764359       0.243602       8.583419      -0.200421       6.197273           0.000634
          133              C       4.031010       8.824920       3.391262      -0.025880      39.864851 0.46095639E+03  0.10923938E+05                                10.144111                            7.141625       0.010263       2.003836                    0.999490      27.633358      78.045831       0.622904       0.414921      -1.072266      -0.016246       0.053125      -0.001537       0.055575       0.001312      -0.016196      -0.000445       0.020250       0.013315      -0.012515      -0.009992       0.022507             12.977664       5.466733       0.199653      -1.397191      22.589909      -2.580696      10.876351           0.002172
          134              C       4.498045       9.174063       2.068695      -0.147457      38.290368 0.49771628E+03  0.12105330E+05                                 9.911692                            7.464650       0.190464       2.017230                    0.999734      30.569936      89.426830       0.599850       0.419825      -1.061896      -0.008344       0.021825       0.005230       0.023944      -0.009973      -0.017535       0.019061      -0.029579       0.035357      -0.028426      -0.007858       0.036285             11.905711       5.404138       0.449895      -1.580337      18.980420      -1.975134      11.332573          -0.003576
          135              C       4.588732      10.541160       1.724328      -0.114887      36.908468 0.43767788E+03  0.10336530E+05                                 9.703414                            7.021568      -0.001854       1.964514                    0.999622      29.784715      86.624542       0.613961       0.422420      -1.057379      -0.014523      -0.012140       0.020331       0.027779       0.003124      -0.013998      -0.013700       0.026364       0.066524      -0.028027      -0.004610       0.032637             11.903451       5.133420       0.180017      -1.473043      20.578217      -0.638594       9.998716          -0.000031
          136              C       4.287200       0.225582       2.582749      -0.016793      41.059428 0.42953460E+03  0.99762498E+04                                10.285377                            6.837604       0.027731       2.013565                    0.999223      26.940696      74.714745       0.646094       0.408170      -1.079365      -0.020717      -0.039673       0.009377       0.045728      -0.001733      -0.000174      -0.003407       0.021070       0.035157      -0.016942       0.004816       0.012126             13.879665       5.510226       1.294140      -1.671514      25.137801      -2.787664      10.990968           0.000350
          137              C       3.850771      11.174832       3.892840      -0.127384      34.796159 0.41835089E+03  0.97438150E+04                                 9.236165                            6.809415       0.199571       2.030082                    0.999547      29.264233      83.807519       0.632714       0.415633      -1.064431      -0.015795      -0.013049      -0.028825       0.035365      -0.011131      -0.013716       0.026421       0.002979       0.036978      -0.026026      -0.011851       0.037877             11.112614       5.061868       0.804107      -1.433271      18.091175      -2.712991      10.184800           0.000308
          138              C       3.726077       9.904088       4.257169      -0.106532      34.245609 0.41296969E+03  0.96202896E+04                                 9.234160                            6.840042       0.035929       1.986066                    0.999729      29.228352      84.654314       0.618879       0.424845      -1.054994      -0.010082      -0.003910      -0.032802       0.034539      -0.004948      -0.018886      -0.002609       0.027761       0.063197      -0.026189      -0.006881       0.033071             11.093017       5.087053       0.090740      -1.176573      18.890268      -1.248885       9.301731          -0.001574
          139              C       3.984534       7.427216       3.758087       0.575024      24.439889 0.25476095E+03  0.53292353E+04                                 7.836509                            5.701713      -0.169430       1.990983                    0.999434      23.158617      66.349048       0.611878       0.478530      -1.010700      -0.012015      -0.062384       0.012362       0.064722       0.014108       0.049016       0.019154       0.096869       0.025800      -0.058225      -0.024060       0.082285              9.616500       5.627600      -0.170265      -2.110366      14.169662      -1.383786       9.052237          -0.011355
          140              C       4.485576       1.636890       2.208438       0.601774      25.900519 0.24149079E+03  0.49647566E+04                                 8.104743                            5.524612      -0.044483       2.044810                    0.999220      22.193533      62.221637       0.628600       0.473952      -1.017167       0.001329       0.063143      -0.019217       0.066016      -0.030591       0.003137       0.007566       0.172178      -0.126498      -0.072392      -0.040075       0.112467             10.454139       4.473316       1.241057      -0.548925      16.507028      -1.219351      10.382074          -0.004770
          141              C       3.771421       5.739316       0.381798       0.675097      19.887774 0.22870877E+03  0.46802897E+04                                 7.004680                            5.542149      -0.039178       2.055651                    0.999770      22.035059      63.468000       0.594308       0.503622      -0.992894       0.011448      -0.025774       0.008690       0.029510      -0.004642       0.011814      -0.005526      -0.008559       0.022710      -0.014576      -0.002386       0.016962              7.896412       9.467343      -2.021912      -0.278575       6.553795      -2.328097       7.668099           0.004899
          142              C       3.057265       7.273049      23.758799      -0.039070      21.509045 0.34407049E+03  0.76342700E+04                                 6.723155                            6.170272       0.219899       2.097140                    0.999259      26.412311      73.913656       0.665263       0.414947      -1.064491       0.044125      -0.067500       0.067991       0.105480      -0.059393      -0.008211      -0.028732       0.087620      -0.113218      -0.076985      -0.015941       0.092925              6.900481       6.470836      -0.063471      -0.028426       6.422033      -0.911551       7.808573           0.000140
          143              C       1.970162       7.039532      24.821843      -0.037629      21.407596 0.33098720E+03  0.72541910E+04                                 6.632243                            5.993283       0.282529       2.115708                    0.999708      26.004984      71.713677       0.686718       0.406958      -1.072472       0.080602      -0.063347       0.025486       0.105637      -0.020218      -0.002754      -0.073088      -0.023839       0.092809      -0.068947      -0.020780       0.089726              6.872764       8.583954      -0.764549       0.200270       5.836823      -0.243359       6.197515           0.000231
          144              C       7.304790       2.510880      15.868312      -0.025480      39.843400 0.46063740E+03  0.10914457E+05                                10.141220                            7.139607       0.009559       2.003835                    0.999487      27.621011      78.003359       0.622935       0.414974      -1.072235       0.015939      -0.052762      -0.001695       0.055143       0.000984       0.016121       0.000103       0.020127       0.012240      -0.012280      -0.010031       0.022312             12.974499       5.465426       0.199696       1.396645      22.585391       2.580834      10.872680           0.002860
          145              C       6.837755       2.161737      14.545745      -0.147185      38.278216 0.49748387E+03  0.12098073E+05                                 9.909494                            7.462679       0.191300       2.017574                    0.999733      30.561459      89.391469       0.599967       0.419799      -1.061929       0.008202      -0.021703       0.005220       0.023781      -0.009820       0.017500      -0.018816      -0.029932       0.035021      -0.028515      -0.007493       0.036008             11.903962       5.403012       0.450407       1.579720      18.979906       1.977310      11.328968          -0.003460
          146              C       6.747068       0.794640      14.201378      -0.114641      36.907235 0.43761149E+03  0.10334795E+05                                 9.704051                            7.021472      -0.002809       1.964307                    0.999621      29.781374      86.620298       0.613895       0.422473      -1.057323       0.014266       0.012195       0.020249       0.027609       0.003231       0.013856       0.013528       0.026544       0.065252      -0.027849      -0.004372       0.032221             11.905267       5.133739       0.180662       1.473294      20.582567       0.641434       9.999495           0.000393
          147              C       7.048600      11.110218      15.059799      -0.015703      41.039330 0.42920647E+03  0.99671492E+04                                10.284923                            6.836836       0.024873       2.012971                    0.999218      26.925676      74.677948       0.645842       0.408390      -1.079174       0.020578       0.039190       0.009301       0.045230      -0.001666      -0.000083       0.003304       0.021904       0.034373      -0.017184       0.005332       0.011852             13.880326       5.510095       1.294530       1.671799      25.139244       2.789498      10.991639           0.000214
          148              C       7.485029       0.160968      16.369890      -0.127237      34.779460 0.41810800E+03  0.97364253E+04                                 9.232467                            6.806887       0.200335       2.030430                    0.999545      29.254057      83.761966       0.632929       0.415566      -1.064509       0.015759       0.013002      -0.028562       0.035117      -0.010888       0.013547      -0.026209       0.003411       0.036540      -0.025956      -0.011473       0.037429             11.108199       5.060096       0.803789       1.432884      18.083194       2.712466      10.181307          -0.000272
          149              C       7.609723       1.431712      16.734219      -0.106425      34.229262 0.41274225E+03  0.96132706E+04                                 9.230282                            6.837509       0.037298       1.986597                    0.999730      29.217699      84.604486       0.619107       0.424764      -1.055088       0.010126       0.003805      -0.032632       0.034378      -0.004896       0.018906       0.002547       0.028104       0.062407      -0.026170      -0.006821       0.032991             11.088355       5.085212       0.090727       1.176033      18.882033       1.248786       9.297818          -0.002604
          150              C       7.351266       3.908584      16.235137       0.576692      24.421191 0.25451662E+03  0.53233904E+04                                 7.836168                            5.701495      -0.174121       1.989490                    0.999405      23.152305      66.348512       0.611422       0.478953      -1.010374       0.011264       0.062040       0.011646       0.064120       0.014605      -0.049583      -0.019173       0.099607       0.026991      -0.059664      -0.024118       0.083782              9.616238       5.627459      -0.169749       2.110126      14.169190       1.384408       9.052066          -0.010435
          151              C       6.850224       9.698910      14.685488       0.603902      25.857354 0.24101099E+03  0.49529163E+04                                 8.098713                            5.520895      -0.044017       2.045308                    0.999228      22.178304      62.186499       0.628447       0.474257      -1.016904      -0.001028      -0.062675      -0.018970       0.065492      -0.031192      -0.002940      -0.007547       0.173513      -0.128766      -0.072840      -0.040830       0.113670             10.445893       4.470729       1.239665       0.548691      16.492079       1.217886      10.374870          -0.001448
          152              C       7.564379       5.596484      12.858848       0.675859      19.881133 0.22863025E+03  0.46782656E+04                                 7.003229                            5.541232      -0.042483       2.054528                    0.999773      22.029485      63.448425       0.594353       0.503628      -0.992894      -0.011829       0.026023       0.008653       0.029866      -0.004741      -0.012136       0.004864      -0.008767       0.021736      -0.014941      -0.001727       0.016668              7.894625       9.465530      -2.021112       0.279190       6.552440       2.327109       7.665904           0.005615
          153              C       8.278535       4.062751      11.281749      -0.039063      21.505006 0.34401009E+03  0.76325824E+04                                 6.722754                            6.170141       0.219175       2.097074                    0.999251      26.406717      73.895926       0.665205       0.415002      -1.064457      -0.044148       0.067375       0.067957       0.105388      -0.059534       0.008150       0.028842       0.088030      -0.113248      -0.077208      -0.015965       0.093173              6.899930       6.469989      -0.063173       0.028518       6.421659       0.911650       7.808142           0.000529
          154              C       9.365638       4.296268      12.344793      -0.037463      21.398938 0.33082730E+03  0.72497186E+04                                 6.630391                            5.991811       0.283159       2.116084                    0.999708      25.996396      71.682232       0.686816       0.406955      -1.072488      -0.080574       0.063247       0.025529       0.105566      -0.020309       0.002633       0.073281      -0.023993       0.093045      -0.069077      -0.020925       0.090002              6.870710       8.580775      -0.764027      -0.200638       5.835462       0.243808       6.195894           0.000335
          155              C       8.824920       7.304790       9.629787      -0.025785      39.864158 0.46092883E+03  0.10923038E+05                                10.143919                            7.141313       0.010316       2.003868                    0.999490      27.631743      78.038433       0.622935       0.414910      -1.072281       0.052999       0.016280      -0.001583       0.055465      -0.001292      -0.000304       0.016083      -0.020382       0.012834      -0.012529      -0.009869       0.022397             12.977894      22.591319      -0.199667      -2.580029       5.466722       1.397312      10.875639           0.002677
          156              C       9.174063       6.837755       8.307220      -0.147108      38.267045 0.49737550E+03  0.12094695E+05                                 9.907511                            7.461951       0.191593       2.017773                    0.999734      30.556406      89.371929       0.599990       0.419809      -1.061930       0.021855       0.008291       0.005083       0.023921       0.009989       0.018920       0.017532       0.029342       0.035159      -0.028312      -0.007803       0.036115             11.900394      18.971188      -0.449652      -1.974437       5.402213       1.579809      11.327782          -0.002909
          157              C      10.541160       6.747068       7.962853      -0.114426      36.881364 0.43731756E+03  0.10325660E+05                                 9.698694                            7.018648      -0.001252       1.964938                    0.999622      29.768297      86.560508       0.614107       0.422417      -1.057405      -0.012173       0.014463       0.020245       0.027699      -0.003087      -0.013657       0.013831      -0.026519       0.065765      -0.027976      -0.004357       0.032334             11.897388      20.566834      -0.179889      -0.638619       5.131255       1.472409       9.994076           0.000616
          158              C       0.225582       7.048600       8.821274      -0.016417      41.044585 0.42934682E+03  0.99707063E+04                                10.283180                            6.836201       0.028138       2.013814                    0.999222      26.932745      74.686012       0.646154       0.408181      -1.079368      -0.039556       0.020722       0.009195       0.045591       0.001729      -0.003461       0.000157      -0.021626       0.034976      -0.017195       0.005119       0.012076             13.876982      25.132488      -1.294214      -2.788449       5.509211       1.671328      10.989247           0.000866
          159              C      11.174832       7.485029      10.131365      -0.127355      34.792184 0.41826450E+03  0.97412588E+04                                 9.235487                            6.808565       0.200384       2.030406                    0.999549      29.260768      83.794104       0.632777       0.415615      -1.064447      -0.013084       0.015958      -0.028729       0.035372       0.011097       0.026334       0.013669      -0.003141       0.036825      -0.026000      -0.011738       0.037738             11.112442      18.092120      -0.804409      -2.713725       5.061460       1.433174      10.183745           0.000332
          160              C       9.904088       7.609723      10.495694      -0.106399      34.244938 0.41293081E+03  0.96193067E+04                                 9.234560                            6.839963       0.035997       1.986136                    0.999729      29.227021      84.654409       0.618840       0.424875      -1.054959      -0.003793       0.010198      -0.032804       0.034562       0.004973      -0.002502       0.018869      -0.028043       0.062829      -0.026231      -0.006799       0.033029             11.094094      18.892995      -0.091072      -1.249631       5.087201       1.176723       9.302086          -0.001747
          161              C       7.427216       7.351266       9.996612       0.575566      24.433580 0.25468334E+03  0.53272512E+04                                 7.834864                            5.700568      -0.170635       1.990586                    0.999438      23.157544      66.345579       0.611979       0.478484      -1.010716      -0.062541       0.011978       0.012051       0.064808      -0.014178       0.019010      -0.049007      -0.097013       0.025298      -0.058151      -0.024162       0.082313              9.614500      14.166434       0.170026      -1.383045       5.626829       2.110098       9.050238          -0.009802
          162              C       1.636890       6.850224       8.446963       0.602859      25.887931 0.24135526E+03  0.49615266E+04                                 8.103367                            5.523848      -0.051273       2.042703                    0.999233      22.190495      62.220691       0.628477       0.474087      -1.017043       0.063186      -0.001599      -0.019038       0.066011       0.030423       0.007679      -0.003142      -0.172528      -0.127440      -0.072423      -0.040309       0.112733             10.452143      16.502607      -1.240692      -1.219723       4.472796       0.548960      10.381025          -0.003087
          163              C       5.739316       7.564379       6.620323       0.675215      19.886643 0.22871690E+03  0.46802633E+04                                 7.002380                            5.540706      -0.037517       2.056057                    0.999777      22.031499      63.446056       0.594663       0.503342      -0.993082      -0.026296      -0.011545       0.008520       0.029956       0.004838      -0.005686      -0.011838       0.008561       0.021509      -0.014540      -0.002436       0.016976              7.893548       6.551487       2.020505      -2.326897       9.463821       0.278984       7.665336           0.004821
          164              C       7.273049       8.278535       5.043224      -0.039012      21.505727 0.34401896E+03  0.76328103E+04                                 6.722714                            6.170068       0.219219       2.097043                    0.999253      26.407811      73.898560       0.665235       0.414982      -1.064473      -0.067473      -0.044155       0.067860       0.105391       0.059527      -0.028866       0.008280      -0.087942      -0.113436      -0.077264      -0.015900       0.093164              6.899922       6.421651       0.063351      -0.911673       6.470306       0.028338       7.807810           0.000677
          165              C       7.039532       9.365638       6.106268      -0.037607      21.404254 0.33093437E+03  0.72525856E+04                                 6.631317                            5.992708       0.282909       2.115901                    0.999708      26.000333      71.693530       0.686783       0.406945      -1.072504      -0.063340      -0.080536       0.025456       0.105575       0.020341      -0.073231       0.002709       0.024150       0.092929      -0.069056      -0.020904       0.089961              6.871673       5.835797       0.764232      -0.243694       8.582613      -0.200412       6.196610           0.000602
          166              C       2.510880       4.031010      22.106837      -0.025371      39.841544 0.46064123E+03  0.10914648E+05                                10.140978                            7.139752       0.009402       2.003767                    0.999488      27.621757      78.007620       0.622909       0.414987      -1.072219      -0.052877      -0.015894      -0.001610       0.055237      -0.001016       0.000219      -0.016124      -0.020227       0.012665      -0.012365      -0.010005       0.022370             12.973380      22.581926      -0.199468       2.580231       5.465230      -1.396563      10.872983           0.002298
          167              C       2.161737       4.498045      20.784270      -0.147495      38.295973 0.49775924E+03  0.12106604E+05                                 9.912396                            7.464719       0.190252       2.017100                    0.999733      30.572424      89.434157       0.599880       0.419797      -1.061917      -0.021719      -0.008209       0.005325       0.023821       0.009870      -0.018918      -0.017479       0.030054       0.035116      -0.028563      -0.007572       0.036134             11.907231      18.984616      -0.450190       1.976813       5.404307      -1.580194      11.332769          -0.004080
          168              C       0.794640       4.588732      20.439903      -0.114990      36.922004 0.43782293E+03  0.10340951E+05                                 9.705670                            7.022607      -0.002897       1.964064                    0.999621      29.792819      86.656101       0.613924       0.422405      -1.057374       0.012217      -0.014347       0.020361       0.027743      -0.003203       0.013563      -0.013975      -0.026556       0.066072      -0.027982      -0.004513       0.032495             11.906896      20.585071      -0.180364       0.640398       5.134397      -1.473447      10.001219          -0.000407
          169              C      11.110218       4.287200      21.298324      -0.016354      41.049340 0.42938841E+03  0.99721658E+04                                10.284809                            6.837197       0.025644       2.013048                    0.999220      26.934182      74.698022       0.645996       0.408260      -1.079288       0.039413      -0.020601       0.009487       0.045473       0.001676       0.003299       0.000023      -0.021269       0.034501      -0.016897       0.005005       0.011892             13.879038      25.136059      -1.293836       2.787549       5.509921      -1.671590      10.991134          -0.000157
          170              C       0.160968       3.850771      22.608415      -0.127175      34.781659 0.41816810E+03  0.97382587E+04                                 9.232978                            6.807547       0.199904       2.030250                    0.999544      29.256678      83.773701       0.632869       0.415587      -1.064486       0.013020      -0.015638      -0.028672       0.035159       0.010963      -0.026300      -0.013572      -0.003292       0.036918      -0.026012      -0.011588       0.037600             11.108212      18.082248      -0.803363       2.711247       5.060338      -1.432879      10.182051          -0.000356
          171              C       1.431712       3.726077      22.972744      -0.106411      34.227672 0.41274423E+03  0.96133453E+04                                 9.230110                            6.837653       0.036958       1.986512                    0.999729      29.217127      84.603445       0.619082       0.424780      -1.055076       0.003898      -0.009984      -0.032615       0.034331       0.004909       0.002645      -0.018827      -0.027922       0.062726      -0.026171      -0.006779       0.032951             11.087619      18.879993      -0.090352       1.247702       5.085145      -1.175946       9.297719          -0.002431
          172              C       3.908584       3.984534      22.473662       0.575947      24.431608 0.25465221E+03  0.53267663E+04                                 7.837656                            5.702579      -0.173202       1.989751                    0.999408      23.155808      66.355024       0.611454       0.478880      -1.010444       0.062063      -0.011271       0.011948       0.064200      -0.014454      -0.019196       0.049471      -0.098974       0.027038      -0.059385      -0.024063       0.083449              9.617913      14.171608       0.169957       1.384720       5.628262      -2.110547       9.053868          -0.011692
          173              C       9.698910       4.485576      20.924013       0.603100      25.870977 0.24116521E+03  0.49566355E+04                                 8.100598                            5.522138      -0.041598       2.045999                    0.999219      22.180681      62.186664       0.628496       0.474167      -1.017002      -0.062824       0.000859      -0.019226       0.065705       0.031254      -0.007459       0.003043      -0.173144      -0.127777      -0.072798      -0.040558       0.113356             10.448330      16.496614      -1.240033       1.217916       4.471383      -0.548650      10.376993          -0.003297
          174              C       5.596484       3.771421      19.097373       0.675503      19.882911 0.22864420E+03  0.46786848E+04                                 7.004231                            5.541868      -0.041674       2.054872                    0.999771      22.031261      63.457199       0.594236       0.503713      -0.992839       0.025703       0.011706       0.008756       0.029569       0.004632       0.005009       0.012069       0.008781       0.022506      -0.014902      -0.001883       0.016785              7.895842       6.553215       2.021569       2.327695       9.466872      -0.278989       7.667439           0.005346
          175              C       4.062751       3.057265      17.520274      -0.039060      21.505808 0.34401065E+03  0.76325096E+04                                 6.722376                            6.169695       0.220150       2.097302                    0.999257      26.408293      73.897130       0.665310       0.414941      -1.064508       0.067425       0.044096       0.068053       0.105460       0.059475       0.028730      -0.008080      -0.087714      -0.113253      -0.076990      -0.016046       0.093035              6.899584       6.421306       0.063335       0.911435       6.469767      -0.028228       7.807678          -0.000040
          176              C       4.296268       1.970162      18.583318      -0.037474      21.400607 0.33085624E+03  0.72504335E+04                                 6.630587                            5.992042       0.282942       2.115983                    0.999708      25.997190      71.682309       0.686815       0.406950      -1.072502       0.063278       0.080599       0.025554       0.105609       0.020263       0.073185      -0.002727       0.023813       0.092970      -0.069046      -0.020799       0.089845              6.870912       5.835231       0.764055       0.243846       8.581361       0.200563       6.196145          -0.000167
          177              N       7.116615       6.462540       0.661284      -0.445523      32.477543 0.51772154E+03  0.12587997E+05                                 8.644598                            7.460738      -0.435908       1.897031                    0.995076      28.970268      81.967877       0.624809       0.403180      -1.083646       0.086433       0.039696       0.072114       0.119360       0.081124       0.007246       0.101789       0.060168      -0.028131      -0.138520       0.009470       0.129050              9.356879      10.981647       0.748131      -1.431273       7.212457       2.700459       9.876532           0.003028
          178              N       8.798848       5.992104      24.240413      -0.399901      30.117249 0.44049265E+03  0.10289743E+05                                 8.196304                            6.872846      -0.236948       1.975725                    0.996562      27.605917      76.642427       0.652040       0.402129      -1.083991       0.048647       0.086737       0.051258       0.111880       0.078677      -0.002270       0.077807       0.006038      -0.047727      -0.111436      -0.000271       0.111706              8.891194      11.316569       1.295587      -1.195387       6.632291       2.400379       8.724720           0.002639
          179              N       4.219185       4.873260      13.138334      -0.444898      32.451236 0.51720204E+03  0.12571859E+05                                 8.639375                            7.456408      -0.436186       1.897288                    0.995049      28.951639      81.896273       0.625081       0.403116      -1.083718      -0.086248      -0.039954       0.072042       0.119269       0.081179      -0.007372      -0.101652       0.060014      -0.028105      -0.138346       0.009265       0.129081              9.351026      10.975021       0.746753       1.431615       7.208019      -2.698522       9.870039           0.003309
          180              N       2.536952       5.343696      11.763363      -0.400048      30.143336 0.44097431E+03  0.10304546E+05                                 8.202821                            6.877891      -0.240553       1.974277                    0.996565      27.624359      76.724765       0.651571       0.402280      -1.083812      -0.048786      -0.087125       0.051142       0.112189       0.078412       0.002208      -0.077340       0.006465      -0.048037      -0.110929      -0.000289       0.111218              8.898488      11.325826       1.296397       1.196744       6.637483      -2.402721       8.732154           0.003091
          181              N       4.873260       7.116615      19.376859      -0.445280      32.469461 0.51756769E+03  0.12583217E+05                                 8.643027                            7.459359      -0.436972       1.896840                    0.995057      28.963699      81.943682       0.624906       0.403150      -1.083674      -0.039729       0.086440       0.072337       0.119511      -0.081164      -0.101777       0.007209      -0.060181      -0.028349      -0.138545       0.009486       0.129059              9.355151       7.211304      -0.747414      -2.700447      10.978939      -1.431204       9.875211           0.002851
          182              N       5.343696       8.798848      18.001888      -0.399818      30.117057 0.44049725E+03  0.10289897E+05                                 8.196576                            6.873155      -0.237663       1.975533                    0.996555      27.605095      76.640789       0.651986       0.402161      -1.083967      -0.086736       0.048822       0.051310       0.111980      -0.078673      -0.077674      -0.002336      -0.005912      -0.047469      -0.111347      -0.000236       0.111584              8.891397       6.632226      -1.295608      -2.400297      11.316784      -1.195448       8.725180           0.002530
          183              N       6.462540       4.219185       6.899809      -0.445728      32.482809 0.51780032E+03  0.12590416E+05                                 8.645315                            7.461211      -0.434723       1.897304                    0.995093      28.974531      81.982087       0.624800       0.403169      -1.083650       0.039877      -0.086355       0.071731       0.119133      -0.081107       0.101867      -0.007333      -0.060283      -0.028023      -0.138572       0.009442       0.129130              9.357719       7.212788      -0.748114       2.700312      10.983098       1.432246       9.877271           0.003252
          184              N       5.992104       2.536952       5.524838      -0.400159      30.135520 0.44081168E+03  0.10299518E+05                                 8.200465                            6.875905      -0.238597       1.974965                    0.996572      27.619228      76.699183       0.651785       0.402196      -1.083898       0.086963      -0.048431       0.051096       0.111888      -0.078632       0.077760       0.002121      -0.006448      -0.048376      -0.111346      -0.000371       0.111718              8.895972       6.635564      -1.295879       2.401968      11.322765       1.196645       8.729585           0.002895
          185              N       4.219185       6.462540      24.292816      -0.445786      32.487336 0.51790170E+03  0.12593552E+05                                 8.646265                            7.462009      -0.435383       1.897067                    0.995088      28.977021      81.992481       0.624755       0.403177      -1.083641      -0.086450       0.039680      -0.071968       0.119279      -0.081158       0.007222      -0.101886       0.060304      -0.028180      -0.138660       0.009539       0.129121              9.358783      10.983822      -0.748358      -1.431803       7.213765      -2.701011       9.878762           0.002971
          186              N       2.536952       5.992104       0.713687      -0.399997      30.121316 0.44055439E+03  0.10291623E+05                                 8.197098                            6.873328      -0.236997       1.975660                    0.996565      27.608781      76.653895       0.652012       0.402129      -1.083983      -0.048476       0.086699      -0.051198       0.111749      -0.078747      -0.002211      -0.077971       0.006095      -0.047932      -0.111584      -0.000316       0.111899              8.892181      11.318001      -1.295743      -1.195733       6.633036      -2.400740       8.725506           0.002751
          187              N       7.116615       4.873260      11.815766      -0.444847      32.448544 0.51714888E+03  0.12570220E+05                                 8.638883                            7.456001      -0.436240       1.897304                    0.995047      28.949799      81.889436       0.625102       0.403114      -1.083722       0.086241      -0.039942      -0.072089       0.119288      -0.081168      -0.007377       0.101640       0.059954      -0.028091      -0.138315       0.009246       0.129069              9.350490      10.974306      -0.746706       1.431398       7.207696       2.698475       9.869469           0.003353
          188              N       8.798848       5.343696      13.190737      -0.400038      30.141403 0.44094121E+03  0.10303534E+05                                 8.202360                            6.877553      -0.240463       1.974328                    0.996564      27.623108      76.719305       0.651601       0.402271      -1.083823       0.048808      -0.087125      -0.051157       0.112205      -0.078397       0.002212       0.077307       0.006452      -0.048003      -0.110895      -0.000289       0.111184              8.897945      11.325013      -1.296336       1.196580       6.637093       2.402578       8.731728           0.002909
          189              N       6.462540       7.116615       5.577241      -0.445266      32.468849 0.51755845E+03  0.12582946E+05                                 8.642943                            7.459307      -0.437083       1.896814                    0.995055      28.963376      81.942836       0.624905       0.403152      -1.083672       0.039734       0.086417      -0.072321       0.119486       0.081168      -0.101769      -0.007233      -0.060179      -0.028333      -0.138531       0.009460       0.129071              9.355068       7.211286       0.747603      -2.700312      10.979253       1.431001       9.874664           0.003050
          190              N       5.992104       8.798848       6.952212      -0.399838      30.117878 0.44051185E+03  0.10290334E+05                                 8.196702                            6.873240      -0.237493       1.975569                    0.996557      27.605762      76.643261       0.651985       0.402158      -1.083968       0.086722       0.048831      -0.051320       0.111977       0.078661      -0.077689       0.002326      -0.005934      -0.047498      -0.111349      -0.000240       0.111589              8.891579       6.632595       1.295820      -2.400452      11.317022       1.195267       8.725120           0.002862
          191              N       4.873260       4.219185      18.054291      -0.445450      32.474187 0.51763834E+03  0.12585427E+05                                 8.643930                            7.460184      -0.435043       1.897307                    0.995086      28.968558      81.960362       0.624828       0.403185      -1.083646      -0.039941      -0.086339      -0.071828       0.119202       0.081037       0.101750       0.007370      -0.060127      -0.027929      -0.138388       0.009363       0.129025              9.356094       7.211527       0.747632       2.699776      10.980930      -1.432231       9.875826           0.003160
          192              N       5.343696       2.536952      19.429262      -0.400055      30.135655 0.44082383E+03  0.10299931E+05                                 8.200808                            6.876281      -0.239302       1.974748                    0.996569      27.619086      76.700686       0.651723       0.402229      -1.083869      -0.087045      -0.048597      -0.051119       0.112034       0.078540       0.077547      -0.002162      -0.006433      -0.048257      -0.111142      -0.000346       0.111488              8.896251       6.635464       1.295614       2.401895      11.323025      -1.196910       8.730264           0.002671
          193              O       8.043884       7.152890      20.152931      -0.588453      40.893990 0.60873193E+03  0.15141548E+05                                 9.553051                            7.714628       0.169215       2.084358                    0.996807      28.979098      78.265507       0.671625       0.366636      -1.129541       0.005376       0.008302       0.030710       0.032264      -0.034663      -0.003142       0.000024       0.112629       0.126056      -0.087142       0.040169       0.046973             11.276188       8.286368      -2.145642      -3.839356      10.236148       4.793337      15.306048           0.028756
          194              O       6.736866       6.588367      21.882250      -0.575358      44.397754 0.66446561E+03  0.16883885E+05                                10.087575                            8.097394      -0.034957       2.026605                    0.995537      28.794442      78.448760       0.651414       0.370041      -1.127598       0.015379       0.015550      -0.029915       0.037057       0.036718       0.014527      -0.039552       0.048268      -0.034875      -0.068744       0.018149       0.050594             11.901130       7.718461       3.018944      -1.910795      17.006738      -4.250888      10.978189           0.032126
          195              O       6.815083       2.470071      21.847315      -0.566147      42.626710 0.59303060E+03  0.14623551E+05                                 9.769180                            7.596743       0.115121       2.084559                    0.996526      27.970131      74.688570       0.680646       0.364930      -1.133286       0.011807      -0.018469       0.034924       0.041233       0.014311       0.015838      -0.045661       0.101582      -0.046723      -0.080129       0.018003       0.062126             11.744335       6.136085      -0.721080       0.605013      17.990019      -4.913774      11.106901           0.032083
          196              O       6.759538       1.889678      23.995863      -0.567107      41.238521 0.56035919E+03  0.13624332E+05                                 9.557850                            7.346440       0.245913       2.117371                    0.998041      28.148377      74.650569       0.697491       0.361176      -1.136152       0.019620      -0.002033      -0.022027       0.029567       0.032960      -0.004380       0.032504       0.101441       0.120553      -0.088740       0.038081       0.050659             11.576154       6.165274      -1.356632      -1.796468      11.953632       5.829285      16.609555           0.039987
          197              O       6.794679       4.852856      24.005844      -0.647768      51.317738 0.81158739E+03  0.21709795E+05                                11.139992                            8.971243      -0.426385       1.878102                    0.995686      30.840427      86.603190       0.615722       0.371879      -1.124634       0.018191       0.010218       0.006231       0.021775       0.003624       0.036617       0.005311      -0.002651      -0.058029      -0.044742       0.009598       0.035144             13.016225      12.393853       5.179404       1.996120      13.018649       2.801012      13.636173           0.044418
          198              O       3.291916       4.182910       7.675881      -0.586775      40.876062 0.60842107E+03  0.15131987E+05                                 9.550582                            7.712808       0.165469       2.083038                    0.996844      28.970566      78.239501       0.671680       0.366650      -1.129522      -0.006462      -0.008898       0.030501       0.032422      -0.033691       0.002538       0.000184       0.115249       0.124491      -0.087505       0.040462       0.047043             11.273066       8.284895      -2.144990       3.838744      10.233182      -4.791252      15.301120           0.031612
          199              O       4.598934       4.747433       9.405200      -0.581022      44.584693 0.66793943E+03  0.16990421E+05                                10.101521                            8.107584       0.000008       2.035193                    0.995812      28.886915      78.684460       0.652472       0.369043      -1.128616      -0.016814      -0.016489      -0.030142       0.038251       0.036742      -0.019084       0.039060       0.051873      -0.032395      -0.070970       0.020571       0.050400             11.919019       7.727942       3.023084       1.912665      17.036348       4.257064      10.992769           0.028743
          200              O       4.520717       8.865729       9.370265      -0.570954      42.790251 0.59577330E+03  0.14706632E+05                                 9.786925                            7.609034       0.147412       2.093237                    0.996716      28.042761      74.896781       0.680871       0.364426      -1.133794      -0.009822       0.017969       0.035516       0.040997       0.014719      -0.020856       0.043844       0.104771      -0.049171      -0.080457       0.014446       0.066011             11.767404       6.145764      -0.721998      -0.605331      18.027474       4.924962      11.128975           0.029912
          201              O       4.576262       9.446122      11.518813      -0.573192      41.461246 0.56391608E+03  0.13732321E+05                                 9.588494                            7.367059       0.247185       2.116058                    0.998088      28.238449      74.944649       0.696902       0.360915      -1.136374      -0.017571       0.001343      -0.022848       0.028854       0.033871       0.005621      -0.034093       0.103928       0.120704      -0.091103       0.040013       0.051091             11.616683       6.183550      -1.363066       1.804624      11.998886      -5.853894      16.667613           0.035250
          202              O       4.541121       6.482944      11.528794      -0.648749      51.338107 0.81200629E+03  0.21721757E+05                                11.138409                            8.970129      -0.409207       1.883042                    0.995855      30.848468      86.600632       0.616171       0.371594      -1.124955      -0.016731      -0.012224       0.006082       0.021596       0.002728      -0.037608      -0.005318      -0.002359      -0.060584      -0.046107       0.010288       0.035819             13.014258      12.393512       5.180283      -1.995505      13.018990      -2.799133      13.630274           0.044155
          203              O       4.182910       8.043884      13.914406      -0.587599      40.901900 0.60883183E+03  0.15145633E+05                                 9.558049                            7.718174       0.157525       2.081078                    0.996741      28.969648      78.260645       0.671047       0.366913      -1.129254      -0.008569       0.005982       0.030446       0.032190       0.034231      -0.000108      -0.003565      -0.111788       0.127417      -0.086785       0.039814       0.046971             11.282732      10.242434       2.147589      -4.796244       8.291177      -3.843140      15.314584           0.029102
          204              O       4.747433       6.736866      15.643725      -0.576500      44.458368 0.66553142E+03  0.16917847E+05                                10.096731                            8.104039      -0.035855       2.026006                    0.995530      28.816016      78.525071       0.651124       0.370055      -1.127580      -0.015997       0.015238      -0.029639       0.036967      -0.036888       0.039406       0.013776      -0.047949      -0.034267      -0.068323       0.017579       0.050743             11.912925      17.024872      -3.021969       4.255973       7.725147      -1.913205      10.988757           0.031826
          205              O       8.865729       6.815083      15.608790      -0.567009      42.677480 0.59388612E+03  0.14650038E+05                                 9.776878                            7.602409       0.113470       2.083837                    0.996479      27.987995      74.751880       0.680362       0.364948      -1.133263       0.018884       0.011810       0.034866       0.041373      -0.014556       0.045817       0.015260      -0.101205      -0.045355      -0.080104       0.018523       0.061581             11.754017      18.005090       0.721333       4.917795       6.140418       0.605248      11.116542           0.032492
          206              O       9.446122       6.759538      17.757338      -0.568993      41.312915 0.56156456E+03  0.13660804E+05                                 9.567578                            7.353064       0.251656       2.118635                    0.998055      28.180623      74.752641       0.697367       0.361051      -1.136265       0.002011       0.019168      -0.021702       0.029025      -0.033006      -0.032841      -0.004278      -0.102553       0.122279      -0.089585       0.038273       0.051312             11.588787      11.966767       1.358458      -5.836488       6.171004      -1.799111      16.628591           0.037734
          207              O       6.482944       6.794679      17.767319      -0.648890      51.372794 0.81265018E+03  0.21746611E+05                                11.150588                            8.979534      -0.437624       1.874693                    0.995531      30.857430      86.684222       0.615153       0.372079      -1.124417      -0.010388       0.018414       0.007141       0.022316      -0.002811      -0.004798       0.036581       0.001873      -0.058912      -0.044742       0.009809       0.034933             13.028949      13.031422      -5.184633      -2.802568      12.405507       1.996454      13.649918           0.044475
          208              O       7.152890       3.291916       1.437356      -0.587558      40.876702 0.60844968E+03  0.15132319E+05                                 9.548519                            7.711335       0.173943       2.085542                    0.996875      28.977520      78.247879       0.671985       0.366493      -1.129685       0.008578      -0.005554       0.030840       0.032489       0.034374      -0.000312       0.002505      -0.114524       0.123989      -0.087460       0.040390       0.047070             11.270403      10.231320       2.144379       4.790625       8.282601       3.836709      15.297288           0.030749
          209              O       6.588367       4.598934       3.166675      -0.578074      44.466581 0.66579024E+03  0.16922612E+05                                10.086224                            8.096279      -0.005466       2.034396                    0.995758      28.839670      78.532864       0.652697       0.369203      -1.128461       0.015843      -0.016382      -0.030607       0.038159      -0.036342      -0.039128      -0.018421      -0.051913      -0.034405      -0.070552       0.020101       0.050451             11.899545      17.006057      -3.018310      -4.249643       7.717077       1.909540      10.975501           0.030284
          210              O       2.470071       4.520717       3.131740      -0.568342      42.687246 0.59407084E+03  0.14654016E+05                                 9.771767                            7.598288       0.142223       2.092111                    0.996730      28.005235      74.767815       0.681339       0.364439      -1.133792      -0.017614      -0.010505       0.035555       0.041045      -0.014129      -0.043976      -0.019924      -0.105478      -0.050991      -0.080469       0.014310       0.066159             11.747896      17.996264       0.721057      -4.915964       6.137367      -0.604835      11.110057           0.030650
          211              O       1.889678       4.576262       5.280288      -0.569979      41.326747 0.56177627E+03  0.13667194E+05                                 9.569543                            7.354294       0.238937       2.114419                    0.998059      28.186098      74.769687       0.697333       0.361035      -1.136281      -0.001125      -0.018783      -0.023323       0.029967      -0.033721       0.033973       0.005422      -0.103524       0.118105      -0.090435       0.039885       0.050550             11.591833      11.972263       1.359438       5.839289       6.172372       1.799696      16.630865           0.038936
          212              O       4.852856       4.541121       5.290269      -0.648217      51.322391 0.81169243E+03  0.21710161E+05                                11.133014                            8.965645      -0.399019       1.885865                    0.995999      30.847377      86.576837       0.616640       0.371367      -1.125185       0.011405      -0.017196       0.005051       0.021244      -0.003770       0.005965      -0.037135       0.002843      -0.059680      -0.045582       0.009776       0.035805             13.007909      13.011473      -5.176947       2.799694      12.386709      -1.995656      13.625544           0.044133
          213              O       3.291916       7.152890       4.801169      -0.588198      40.884483 0.60856802E+03  0.15136428E+05                                 9.551695                            7.713664       0.169509       2.084530                    0.996808      28.974646      78.250399       0.671658       0.366643      -1.129537      -0.005224       0.008386      -0.030772       0.032319       0.034714      -0.003093      -0.000022       0.112484       0.126049      -0.087106       0.040201       0.046905             11.274500       8.285340       2.145488      -3.838594      10.235142      -4.792635      15.303017           0.029648
          214              O       4.598934       6.588367       3.071850      -0.574751      44.377476 0.66409010E+03  0.16872062E+05                                10.084872                            8.095330      -0.035047       2.026685                    0.995545      28.786883      78.424440       0.651466       0.370061      -1.127575      -0.015418       0.015327       0.029990       0.037041      -0.036420       0.014811       0.039496       0.048477      -0.035674      -0.068710       0.018280       0.050431             11.897878       7.716475      -3.018090      -1.909930      17.002593       4.249553      10.974566           0.032499
          215              O       4.520717       2.470071       3.106785      -0.565666      42.611850 0.59277426E+03  0.14615691E+05                                 9.767078                            7.595171       0.113963       2.084225                    0.996548      27.964610      74.670578       0.680705       0.364936      -1.133278      -0.011766      -0.018200      -0.034974       0.041145      -0.013977       0.016130       0.045479       0.101916      -0.047987      -0.080045       0.017505       0.062540             11.741792       6.134992       0.720848       0.604846      17.986510       4.912510      11.103875           0.032496
          216              O       4.576262       1.889678       0.958237      -0.567049      41.227382 0.56019128E+03  0.13619160E+05                                 9.556036                            7.345226       0.244447       2.116943                    0.998042      28.145195      74.637921       0.697569       0.361165      -1.136167      -0.019709      -0.001869       0.022187       0.029735      -0.033033      -0.004409      -0.032678       0.101915       0.119775      -0.088943       0.038346       0.050597             11.573838       6.164366       1.356501      -1.796211      11.951524      -5.828068      16.605624           0.040192
          217              O       4.541121       4.852856       0.948256      -0.648111      51.337323 0.81195220E+03  0.21720922E+05                                11.139673                            8.970710      -0.417346       1.880498                    0.995800      30.850492      86.620214       0.616033       0.371667      -1.124850      -0.018168       0.010176      -0.005734       0.021599      -0.004006       0.036713      -0.005452      -0.002985      -0.058456      -0.044950       0.009621       0.035329             13.016013      12.393696      -5.179689       1.996289      13.018518      -2.801456      13.635825           0.044141
          218              O       8.043884       4.182910      17.278219      -0.587161      40.892789 0.60871192E+03  0.15141070E+05                                 9.553043                            7.714563       0.165947       2.083066                    0.996847      28.977634      78.264041       0.671613       0.366642      -1.129525       0.006527      -0.008825      -0.030619       0.032527       0.033759       0.002517      -0.000205       0.115301       0.124560      -0.087573       0.040507       0.047066             11.276207       8.286745       2.145533       3.839946      10.235961       4.792894      15.305915           0.030845
          219              O       6.736866       4.747433      15.548900      -0.581075      44.584495 0.66793659E+03  0.16990261E+05                                10.101295                            8.107420       0.000518       2.035340                    0.995813      28.887070      78.683628       0.652499       0.369030      -1.128631       0.016854      -0.016479       0.030139       0.038262      -0.036750      -0.019060      -0.038980       0.051979      -0.032384      -0.070917       0.020484       0.050433             11.918609       7.727794      -3.023085       1.912912      17.035098      -4.257034      10.992936           0.028443
          220              O       6.815083       8.865729      15.583835      -0.571043      42.792203 0.59581148E+03  0.14707751E+05                                 9.786991                            7.609122       0.148305       2.093477                    0.996722      28.044089      74.899792       0.680890       0.364411      -1.133810       0.009812       0.018021      -0.035536       0.041035      -0.014698      -0.020844      -0.043795       0.104880      -0.049198      -0.080436       0.014375       0.066060             11.767363       6.145710       0.722046      -0.605348      18.027022      -4.925087      11.129357           0.029463
          221              O       6.759538       9.446122      13.435287      -0.573213      41.460812 0.56391171E+03  0.13732205E+05                                 9.588519                            7.367116       0.246935       2.115996                    0.998087      28.237978      74.943667       0.696886       0.360924      -1.136366       0.017603       0.001367       0.022819       0.028852      -0.033864       0.005634       0.034100       0.103966       0.120750      -0.091127       0.040030       0.051096             11.616640       6.183485       1.362938       1.804537      11.998588       5.853650      16.667846           0.035176
          222              O       6.794679       6.482944      13.425306      -0.648872      51.343491 0.81211753E+03  0.21725544E+05                                11.139275                            8.970828      -0.409515       1.882922                    0.995854      30.850469      86.608739       0.616136       0.371601      -1.124946       0.016744      -0.012211      -0.006270       0.021652      -0.002702      -0.037590       0.005312      -0.002323      -0.060663      -0.046100       0.010295       0.035805             13.015269      12.394215      -5.180512      -1.995638      13.019790       2.799235      13.631803           0.044066
          223              O       7.152890       8.043884      11.039694      -0.587615      40.908638 0.60894648E+03  0.15149250E+05                                 9.559185                            7.718977       0.157685       2.081098                    0.996741      28.971697      78.269039       0.671000       0.366920      -1.129245       0.008540       0.005954      -0.030481       0.032210      -0.034249      -0.000118       0.003585      -0.111740       0.127431      -0.086776       0.039790       0.046986             11.284230      10.244182      -2.148028      -4.797239       8.292072       3.843563      15.316436           0.029492
          224              O       6.588367       6.736866       9.310375      -0.576451      44.454496 0.66545409E+03  0.16915320E+05                                10.095993                            8.103419      -0.035475       2.026146                    0.995528      28.814633      78.518948       0.651170       0.370041      -1.127595       0.015980       0.015221       0.029651       0.036963       0.036887       0.039387      -0.013782      -0.047997      -0.034235      -0.068318       0.017575       0.050743             11.912153      17.023892       3.021880       4.255688       7.724797       1.913118      10.987769           0.032109
          225              O       2.470071       6.815083       9.345310      -0.567155      42.684153 0.59398867E+03  0.14653254E+05                                 9.778017                            7.603136       0.113804       2.083906                    0.996484      27.990025      74.759947       0.680317       0.364954      -1.133254      -0.018852       0.011885      -0.034917       0.041423       0.014573       0.045791      -0.015251      -0.101200      -0.045241      -0.080080       0.018518       0.061561             11.755702      18.008524      -0.721528       4.918356       6.141137      -0.605366      11.117444           0.032706
          226              O       1.889678       6.759538       7.196762      -0.568864      41.308747 0.56149145E+03  0.13658646E+05                                 9.567352                            7.352877       0.251810       2.118758                    0.998052      28.177275      74.743886       0.697331       0.361079      -1.136237      -0.002128       0.019330       0.021683       0.029126       0.032979      -0.032661       0.004194      -0.102193       0.122395      -0.089350       0.038074       0.051276             11.588555      11.966769      -1.358407      -5.836463       6.170879       1.799011      16.628018           0.038544
          227              O       4.852856       6.794679       7.186781      -0.648761      51.363419 0.81246551E+03  0.21740499E+05                                11.149589                            8.978742      -0.438154       1.874606                    0.995525      30.853519      86.671760       0.615155       0.372098      -1.124399       0.010444       0.018403      -0.007038       0.022300       0.002884      -0.004821      -0.036584       0.001828      -0.058847      -0.044725       0.009746       0.034979             13.027864      13.030586       5.184331      -2.802515      12.404887      -1.996510      13.648120           0.044673
          228              O       4.182910       3.291916      23.516744      -0.587250      40.861422 0.60818824E+03  0.15124118E+05                                 9.546024                            7.709568       0.172806       2.085229                    0.996875      28.972442      78.228528       0.672080       0.366483      -1.129698      -0.008640      -0.005807      -0.030661       0.032380      -0.034184      -0.000306      -0.002415      -0.115032       0.123724      -0.087535       0.040391       0.047144             11.267104      10.227510      -2.143475       4.788468       8.280683      -3.835716      15.293121           0.030611
          229              O       4.747433       4.598934      21.787425      -0.579125      44.503650 0.66648855E+03  0.16944543E+05                                10.090696                            8.099733      -0.003546       2.034703                    0.995774      28.855102      78.580674       0.652663       0.369131      -1.128533      -0.016169      -0.016544       0.030576       0.038341       0.036607      -0.039117       0.018837      -0.051928      -0.033456      -0.070857       0.020364       0.050493             11.904953      17.013944       3.019476      -4.251554       7.720119      -1.910372      10.980795           0.029598
          230              O       8.865729       4.520717      21.822360      -0.568907      42.698901 0.59428322E+03  0.14660442E+05                                 9.773165                            7.599419       0.144504       2.092824                    0.996715      28.010000      74.781527       0.681324       0.364417      -1.133818       0.017832      -0.010220      -0.035500       0.041021       0.014479      -0.043877       0.020451      -0.105342      -0.050186      -0.080521       0.014291       0.066230             11.749425      17.997912      -0.721048      -4.916821       6.138066       0.604805      11.112298           0.030247
          231              O       9.446122       4.576262      19.673812      -0.570311      41.343160 0.56204138E+03  0.13675165E+05                                 9.571373                            7.355538       0.240130       2.114614                    0.998068      28.194339      74.794084       0.697349       0.360987      -1.136326       0.001123      -0.018366       0.023358       0.029735       0.033869       0.034042      -0.005640      -0.103344       0.118359      -0.090534       0.039994       0.050540             11.594147      11.974321      -1.359722       5.840499       6.173384      -1.800127      16.634737           0.037942
          232              O       6.482944       4.541121      19.663831      -0.647765      51.300242 0.81128212E+03  0.21697045E+05                                11.131826                            8.965038      -0.403940       1.884649                    0.995936      30.837309      86.552141       0.616473       0.371504      -1.125050      -0.011594      -0.017043      -0.005399       0.021308       0.003345       0.005894       0.037120       0.002721      -0.059454      -0.045528       0.009892       0.035636             13.006172      13.009636       5.175966       2.798642      12.385128       1.994993      13.623751           0.044362

******************************************************
Auxiliary information for the entire system
The total spin magnetic moment of the unit cell is   23.970042
The total net atomic charge of the unit cell is   0.000003
Accuracy of reproducing the electrostatic potential in the unit cell:
  The inner radius (bohr) =    5.0000
  The outer radius (bohr) =   12.0000
  Valid grid points have density less than (e/(bohr^3)) =    0.0001
  The number of valid grid points were=       116474
  The rms potential error without charges in kcal/mol is=      6.11717
  The rms potential error with partial charges in kcal/mol is=      0.79483
  The RRMSE value at monopole order=      0.12993
  The rms potential error with partial charges and cloud penetration in kcal/mol is=      0.78068
  The RRMSE value at monopole order with cloud penetration is=      0.12762
  The rms potential error with partial charges and atomic dipoles in kcal/mol is=      0.37618
  The RRMSE value at dipole order=      0.06150
  The rms potential error with partial charges, atomic dipoles and cloud penetration in kcal/mol is=      0.38346
  The RRMSE value at dipole order with cloud penetration=      0.06269

******************************************************
The electron densities and ab initio electrostatic potential were computed in VASP using the PBE functional and
projector augmented wave method. See the main text of the journal article for a description of computational details.
The atomic charges, dipoles, and quadrupoles were computed with the DDEC6 method as described in
(a) T. A. Manz and N. Gabaldon Limas, RSC Adv. 6 (2016) 47771-47801 DOI: 10.1039/c6ra04656h
(b) N. Gabaldon Limas and T. A. Manz, RSC Adv. 8 (2018) 2678-2707 DOI: 10.1039/c7ra11829e.
For each atom in the material, the electron cloud parameters were fit to the spherically averaged atom-in-material
electron density using radial positions for which this density was between 10^-4 and 10^-2 electrons per cubic bohr.
The polarizabilities, dispersion coefficients, and quantum Drude oscillator (QDO) parameters were fit using the MCLF method.
The magnetic structure of the system was optimized in VASP from the default ferromagnetic initial guess using spin polarization.
The atomic spin moments (ASMs) were computed on this optimized magnetic structure using the DDEC6 partition as inputs
to the method of T. A. Manz and D. S. Sholl, J. Chem. Theory Comput. 7 (2011) 4146-4164 DOI: 10.1021/ct200539n.
The RMSE and RRMSE were computed using a uniform grid with Ewald summation.
