# Supplementary material for: A collection of forcefield precursors for metal–organic frameworks
Source: RSC Adv. 2019 Nov 13;9(63):36492–507. doi: 10.1039/c9ra07327b (PMC9075174; doi:10.1039/c9ra07327b)
Supplement: RA-009-C9RA07327B-s3911 [file RA-009-C9RA07327B-s3911.xyz]

  232
jmolscript: load "" {1 1 1} spacegroup "x,y,z" unitcell [{     11.310800     0.000000     0.000000 }, {      0.000000    11.310800     0.000000 }, {      0.000000     0.000000    25.238000 }]
Co     5.655400     3.356819     0.000000     1.075331
Co     5.655400     7.953981    12.619000     1.074920
Co     7.953981     5.655400     6.309500     1.074929
Co     3.356819     5.655400    18.928500     1.075330
Co     4.566283     4.566283    22.083250     1.050273
Co     6.744517     6.744517     9.464250     1.050326
Co     6.744517     4.566283     3.154750     1.050354
Co     4.566283     6.744517    15.773750     1.050274
H      4.988063     6.512759     0.976711     0.317297
H      3.731433     0.589293    20.674970     0.113876
H      4.748274     8.552096    23.680815     0.103843
H      4.887397    10.730556    24.301670     0.113975
H      3.428303     9.722764    20.076829     0.118107
H      2.015585     7.982032    24.801383     0.090674
H      1.165012     6.951618     0.411379     0.092224
H      2.132086     5.664449    23.880196     0.312278
H      2.707806     6.832854     1.986231     0.089718
H      3.294836     8.158480     1.357804     0.099811
H      6.322737     4.798041    13.595711     0.317298
H      7.579367    10.721507     8.055970     0.113875
H      6.562526     2.758704    11.061815     0.103848
H      6.423403     0.580244    11.682670     0.113986
H      7.882497     1.588036     7.457829     0.118106
H      9.295215     3.328768    12.182383     0.090697
H     10.145788     4.359182    13.030379     0.092223
H      9.178714     5.646351    11.261196     0.312288
H      8.602994     4.477946    14.605231     0.089719
H      8.015964     3.152320    13.976804     0.099809
H      4.798041     4.988063     7.286211     0.317295
H     10.721507     3.731433     1.746470     0.113878
H      2.758704     4.748274     4.752315     0.103843
H      0.580244     4.887397     5.373170     0.113981
H      1.588036     3.428303     1.148329     0.118104
H      3.328768     2.015585     5.872883     0.090715
H      4.359182     1.165012     6.720879     0.092224
H      5.646351     2.132086     4.951696     0.312281
H      4.477946     2.707806     8.295731     0.089722
H      3.152320     3.294836     7.667304     0.099818
H      6.512759     6.322737    19.905211     0.317296
H      0.589293     7.579367    14.365470     0.113868
H      8.552096     6.562526    17.371315     0.103832
H     10.730556     6.423403    17.992170     0.113964
H      9.722764     7.882497    13.767329     0.118086
H      7.982032     9.295215    18.491883     0.090692
H      6.951618    10.145788    19.339879     0.092216
H      5.664449     9.178714    17.570696     0.312286
H      6.832854     8.602994    20.914731     0.089705
H      8.158480     8.015964    20.286304     0.099802
H      6.322737     6.512759    24.261289     0.317299
H      7.579367     0.589293     4.563030     0.113882
H      6.562526     8.552096     1.557185     0.103843
H      6.423403    10.730556     0.936330     0.113974
H      7.882497     9.722764     5.161171     0.118107
H      9.295215     7.982032     0.436617     0.090699
H     10.145788     6.951618    24.826621     0.092220
H      9.178714     5.664449     1.357804     0.312288
H      8.602994     6.832854    23.251769     0.089710
H      8.015964     8.158480    23.880196     0.099803
H      4.988063     4.798041    11.642289     0.317291
H      3.731433    10.721507    17.182030     0.113868
H      4.748274     2.758704    14.176185     0.103837
H      4.887397     0.580244    13.555330     0.113975
H      3.428303     1.588036    17.780171     0.118093
H      2.015585     3.328768    13.055617     0.090693
H      1.165012     4.359182    12.207621     0.092222
H      2.132086     5.646351    13.976804     0.312284
H      2.707806     4.477946    10.632769     0.089718
H      3.294836     3.152320    11.261196     0.099809
H      6.512759     4.988063    17.951789     0.317300
H      0.589293     3.731433    23.491530     0.113875
H      8.552096     4.748274    20.485685     0.103849
H     10.730556     4.887397    19.864830     0.113985
H      9.722764     3.428303    24.089671     0.118101
H      7.982032     2.015585    19.365117     0.090682
H      6.951618     1.165012    18.517121     0.092226
H      5.664449     2.132086    20.286304     0.312278
H      6.832854     2.707806    16.942269     0.089720
H      8.158480     3.294836    17.570696     0.099813
H      4.798041     6.322737     5.332789     0.317296
H     10.721507     7.579367    10.872530     0.113868
H      2.758704     6.562526     7.866685     0.103835
H      0.580244     6.423403     7.245830     0.113968
H      1.588036     7.882497    11.470671     0.118094
H      3.328768     9.295215     6.746117     0.090692
H      4.359182    10.145788     5.898121     0.092221
H      5.646351     9.178714     7.667304     0.312283
H      4.477946     8.602994     4.323269     0.089718
H      3.152320     8.015964     4.951696     0.099815
C      3.815133     5.754935    24.846811     0.677392
C      4.349003     0.229609    22.572867    -0.012962
C      4.091116     8.881240    21.793013    -0.022835
C      3.914668    11.221445    21.285729    -0.122116
C      4.525451     9.220564    23.072580    -0.128664
C      4.016465     7.461735    21.358919     0.577801
C      4.623855    10.524699    23.436007    -0.113246
C      3.760841     9.922965    20.922302    -0.114231
C      2.050648     7.155212     0.070666    -0.032268
C      4.550335     1.663819    22.979199     0.593087
C      3.051654     7.236650     1.173567    -0.031135
C      7.495667     5.555865    12.227811     0.677344
C      6.961797    11.081191     9.953867    -0.012969
C      7.219684     2.429560     9.174013    -0.022831
C      7.396132     0.089355     8.666729    -0.122109
C      6.785349     2.090236    10.453580    -0.128683
C      7.294335     3.849065     8.739919     0.577741
C      6.686945     0.786101    10.817007    -0.113225
C      7.549959     1.387835     8.303302    -0.114262
C      9.260152     4.155588    12.689666    -0.032267
C      6.760465     9.646981    10.360199     0.593148
C      8.259146     4.074150    13.792567    -0.031128
C      5.555865     3.815133     5.918311     0.677346
C     11.081191     4.349003     3.644367    -0.012953
C      2.429560     4.091116     2.864513    -0.022842
C      0.089355     3.914668     2.357229    -0.122115
C      2.090236     4.525451     4.144080    -0.128678
C      3.849065     4.016465     2.430419     0.577813
C      0.786101     4.623855     4.507507    -0.113220
C      1.387835     3.760841     1.993802    -0.114242
C      4.155588     2.050648     6.380166    -0.032273
C      9.646981     4.550335     4.050699     0.593122
C      4.074150     3.051654     7.483067    -0.031129
C      5.754935     7.495667    18.537311     0.677378
C      0.229609     6.961797    16.263367    -0.012985
C      8.881240     7.219684    15.483513    -0.022853
C     11.221445     7.396132    14.976229    -0.122122
C      9.220564     6.785349    16.763080    -0.128697
C      7.461735     7.294335    15.049419     0.577729
C     10.524699     6.686945    17.126507    -0.113254
C      9.922965     7.549959    14.612802    -0.114264
C      7.155212     9.260152    18.999166    -0.032270
C      1.663819     6.760465    16.669699     0.593103
C      7.236650     8.259146    20.102067    -0.031129
C      7.495667     5.754935     0.391189     0.677390
C      6.961797     0.229609     2.665133    -0.012969
C      7.219684     8.881240     3.444987    -0.022850
C      7.396132    11.221445     3.952271    -0.122105
C      6.785349     9.220564     2.165420    -0.128691
C      7.294335     7.461735     3.879081     0.577739
C      6.686945    10.524699     1.801993    -0.113244
C      7.549959     9.922965     4.315698    -0.114247
C      9.260152     7.155212    25.167334    -0.032276
C      6.760465     1.663819     2.258801     0.593087
C      8.259146     7.236650    24.064433    -0.031130
C      3.815133     5.555865    13.010189     0.677346
C      4.349003    11.081191    15.284133    -0.012972
C      4.091116     2.429560    16.063987    -0.022840
C      3.914668     0.089355    16.571271    -0.122129
C      4.525451     2.090236    14.784420    -0.128678
C      4.016465     3.849065    16.498081     0.577805
C      4.623855     0.786101    14.420993    -0.113230
C      3.760841     1.387835    16.934698    -0.114252
C      2.050648     4.155588    12.548334    -0.032264
C      4.550335     9.646981    14.877801     0.593146
C      3.051654     4.074150    11.445433    -0.031127
C      5.754935     3.815133    19.319689     0.677389
C      0.229609     4.349003    21.593633    -0.012958
C      8.881240     4.091116    22.373487    -0.022830
C     11.221445     3.914668    22.880771    -0.122119
C      9.220564     4.525451    21.093920    -0.128660
C      7.461735     4.016465    22.807581     0.577797
C     10.524699     4.623855    20.730493    -0.113233
C      9.922965     3.760841    23.244198    -0.114232
C      7.155212     2.050648    18.857834    -0.032268
C      1.663819     4.550335    21.187301     0.593104
C      7.236650     3.051654    17.754933    -0.031133
C      5.555865     7.495667     6.700689     0.677342
C     11.081191     6.961797     8.974633    -0.012978
C      2.429560     7.219684     9.754487    -0.022842
C      0.089355     7.396132    10.261771    -0.122121
C      2.090236     6.785349     8.474920    -0.128695
C      3.849065     7.294335    10.188581     0.577742
C      0.786101     6.686945     8.111493    -0.113243
C      1.387835     7.549959    10.625198    -0.114268
C      4.155588     9.260152     6.238834    -0.032267
C      9.646981     6.760465     8.568301     0.593121
C      4.074150     8.259146     5.135933    -0.031134
N      4.190651     6.485613     0.653664    -0.439813
N      2.573207     6.061458    24.503574    -0.421356
N      7.120149     4.825187    13.272664    -0.439799
N      8.737593     5.249342    11.884574    -0.421324
N      4.825187     4.190651     6.963164    -0.439799
N      5.249342     2.573207     5.575074    -0.421345
N      6.485613     7.120149    19.582164    -0.439820
N      6.061458     8.737593    18.194074    -0.421338
N      7.120149     6.485613    24.584336    -0.439818
N      8.737593     6.061458     0.734426    -0.421339
N      4.190651     4.825187    11.965336    -0.439803
N      2.573207     5.249342    13.353426    -0.421338
N      6.485613     4.190651    18.274836    -0.439811
N      6.061458     2.573207    19.662926    -0.421351
N      4.825187     7.120149     5.655836    -0.439799
N      5.249342     8.737593     7.043926    -0.421337
O      4.636297     6.620211    22.080726    -0.590530
O      4.576350     2.533619    22.075679    -0.580524
O      4.665705     1.890035    24.220909    -0.552294
O      4.545811     4.911149    24.251194    -0.632340
O      3.388716     7.194800    20.311542    -0.568486
O      6.674503     4.690589     9.461726    -0.590538
O      6.734450     8.777181     9.456679    -0.580472
O      6.645095     9.420765    11.601909    -0.552439
O      6.764989     6.399651    11.632194    -0.632152
O      7.922084     4.116000     7.692542    -0.568434
O      4.690589     4.636297     3.152226    -0.590603
O      8.777181     4.576350     3.147179    -0.580521
O      9.420765     4.665705     5.292409    -0.552403
O      6.399651     4.545811     5.322694    -0.632181
O      4.116000     3.388716     1.383042    -0.568527
O      6.620211     6.674503    15.771226    -0.590513
O      2.533619     6.734450    15.766179    -0.580524
O      1.890035     6.645095    17.911409    -0.552374
O      4.911149     6.764989    17.941694    -0.632283
O      7.194800     7.922084    14.002042    -0.568416
O      6.674503     6.620211     3.157274    -0.590516
O      6.734450     2.533619     3.162321    -0.580547
O      6.645095     1.890035     1.017091    -0.552349
O      6.764989     4.911149     0.986806    -0.632315
O      7.922084     7.194800     4.926458    -0.568406
O      4.636297     4.690589    15.776274    -0.590569
O      4.576350     8.777181    15.781321    -0.580465
O      4.665705     9.420765    13.636091    -0.552412
O      4.545811     6.399651    13.605806    -0.632172
O      3.388716     4.116000    17.545458    -0.568534
O      6.620211     4.636297    22.085774    -0.590540
O      2.533619     4.576350    22.090821    -0.580509
O      1.890035     4.665705    19.945591    -0.552288
O      4.911149     4.545811    19.915306    -0.632331
O      7.194800     3.388716    23.854958    -0.568494
O      4.690589     6.674503     9.466774    -0.590560
O      8.777181     6.734450     9.471821    -0.580524
O      9.420765     6.645095     7.326591    -0.552447
O      6.399651     6.764989     7.296306    -0.632150
O      4.116000     7.922084    11.235958    -0.568431

The following XYZ coordinates are in angstroms. Other properties are in atomic units.
The sperically averaged electron density of each atom fit to a function of the form exp(a - br)
eigen_1, eigen_2 and eigen_3 are the three eigenvalues of traceless quadrupole moment tensor
  atom number  atomic symbol              X              Y              Z     net charge C6 coefficient C8 coefficient C10 coefficient fluctuating dipole atomic polarizability isotropic forcefield polarizability              a              b squared Pearson coefficient          <r^3>          <r^4>         wp_QDO          m_QDO          q_QDO       dipole_x       dipole_y       dipole_z         dipole            Qxy            Qxz            Qyz     Q(x^2-y^2)  Q(3z^2 - R^2)        eigen_1        eigen_2        eigen_3 static polarizability      alpha(xx)      alpha(xy)      alpha(xz)      alpha(yy)      alpha(yz)      alpha(zz) atomic spin moment
            1             Co       5.655400       3.356819       0.000000       1.075331      94.067432 0.17382964E+04  0.53786617E+05                                16.799272                           13.626156       0.518624       2.066691                    0.994997      43.284240     112.919601       0.494199       0.400548      -1.154557      -0.000012      -0.025939       0.000007       0.025939       0.000187       0.036879      -0.000246      -0.009047      -0.129091      -0.060568       0.026039       0.034528             20.353565      17.281860      -0.000077      -0.534511      20.139038      -0.000121      23.639797           2.836086
            2             Co       5.655400       7.953981      12.619000       1.074920      94.047451 0.17378257E+04  0.53771063E+05                                16.800955                           13.627430       0.518123       2.066478                    0.995003      43.280682     112.927455       0.493982       0.400731      -1.154368      -0.000008       0.025854      -0.000003       0.025854      -0.000134      -0.036564      -0.000091      -0.006696      -0.142192      -0.063367       0.027046       0.036321             20.355752      17.283481       0.000001       0.534370      20.141261      -0.000036      23.642515           2.834907
            3             Co       7.953981       5.655400       6.309500       1.074929      94.024975 0.17373209E+04  0.53753019E+05                                16.800687                           13.627294       0.517623       2.066335                    0.995007      43.274215     112.918188       0.493870       0.400839      -1.154258       0.025858      -0.000011       0.000001       0.025858      -0.000245       0.000260       0.036813       0.007166      -0.141193      -0.063337       0.027115       0.036222             20.355374      20.140883       0.000055       0.000123      17.283078      -0.534213      23.642161           2.834353
            4             Co       3.356819       5.655400      18.928500       1.075330      94.074192 0.17384461E+04  0.53791985E+05                                16.799387                           13.626215       0.518805       2.066741                    0.994996      43.286135     112.922426       0.494230       0.400517      -1.154588      -0.025930      -0.000017      -0.000011       0.025930       0.000288       0.000321      -0.036822       0.008813      -0.131391      -0.061060       0.026305       0.034755             20.353733      20.139220      -0.000137       0.000221      17.282025       0.534556      23.639955           2.836140
            5             Co       4.566283       4.566283      22.083250       1.050273      87.112371 0.15713849E+04  0.47546106E+05                                16.194478                           13.083022       0.575510       2.084777                    0.994169      43.383784     112.970703       0.495574       0.408474      -1.145633       0.007265       0.007265      -0.000004       0.010274       0.025972      -0.029485       0.029345      -0.000005      -0.158986      -0.075698       0.023228       0.052470             19.907373      20.637180      -1.824376       0.135482      20.637210      -0.135469      18.447728           2.820537
            6             Co       6.744517       6.744517       9.464250       1.050326      87.119608 0.15715532E+04  0.47552124E+05                                16.194699                           13.083234       0.575323       2.084714                    0.994166      43.386355     112.975807       0.495602       0.408444      -1.145662      -0.007261      -0.007258       0.000007       0.010267       0.026380       0.028734      -0.029046      -0.000119      -0.153239      -0.073921       0.022001       0.051921             19.907593      20.637564      -1.824474      -0.135669      20.637421       0.135652      18.447794           2.820824
            7             Co       6.744517       4.566283       3.154750       1.050354      87.125698 0.15716757E+04  0.47556210E+05                                16.194636                           13.083102       0.575752       2.084852                    0.994165      43.387183     112.974186       0.495646       0.408404      -1.145704      -0.007259       0.007276       0.000031       0.010278      -0.026100      -0.028914      -0.029374      -0.000231      -0.155836      -0.074720       0.022645       0.052075             19.907645      20.637647       1.824445       0.135691      20.637722       0.135554      18.447566           2.821000
            8             Co       4.566283       6.744517      15.773750       1.050274      87.113290 0.15714081E+04  0.47547022E+05                                16.194606                           13.083134       0.575329       2.084717                    0.994168      43.384524     112.973206       0.495571       0.408475      -1.145631       0.007269      -0.007252      -0.000037       0.010268      -0.026257       0.029277       0.028883       0.000099      -0.155211      -0.074545       0.022418       0.052127             19.907578      20.637665       1.824453      -0.135596      20.637480      -0.135695      18.447588           2.820602
            9              H       4.988063       6.512759       0.976711       0.317297       0.516453 0.31958668E+01  0.25944720E+02                                 1.237418                            1.184062      -1.316447       2.363778                    0.998765       2.848633       8.247145       0.458621       1.645098      -0.640084       0.024671       0.000374       0.017945       0.030510      -0.003478       0.002723       0.017026       0.014599       0.001134      -0.021706       0.007787       0.013919              1.269723       1.588405       0.021048       0.195509       1.042550       0.031745       1.178215          -0.000157
           10              H       3.731433       0.589293      20.674970       0.113876       1.071647 0.75733009E+01  0.72796733E+02                                 1.684014                            1.573834      -0.861198       2.468224                    0.999235       3.327548       8.997873       0.519536       1.226490      -0.721817      -0.013218       0.027561      -0.026217       0.040270      -0.002759       0.009345      -0.004429      -0.015261       0.025130      -0.015529       0.001092       0.014438              1.736054       1.335307      -0.067933       0.086331       2.114000      -0.415161       1.758855          -0.000010
           11              H       4.748274       8.552096      23.680815       0.103843       0.981616 0.68902630E+01  0.65917551E+02                                 1.694773                            1.580671      -1.029429       2.381641                    0.997160       3.684186      10.570961       0.470828       1.359811      -0.690275       0.008285      -0.023300       0.024010       0.034467      -0.000811       0.008323      -0.000629      -0.010563       0.020073      -0.012296       0.001857       0.010439              1.760744       1.366539      -0.134001       0.125224       2.093497      -0.459800       1.822195          -0.000014
           12              H       4.887397      10.730556      24.301670       0.113975       1.049958 0.74157786E+01  0.71329119E+02                                 1.693070                            1.580948      -0.981968       2.411919                    0.998139       3.440540       9.487769       0.503833       1.263891      -0.712197       0.008843       0.009302       0.034848       0.037137       0.001031       0.007649      -0.002769      -0.010947       0.030904      -0.013373       0.000155       0.013218              1.736848       1.345867       0.067006       0.298583       1.646266       0.219625       2.218410           0.000094
           13              H       3.428303       9.722764      20.076829       0.118107       1.083185 0.79417270E+01  0.77214581E+02                                 1.695794                            1.613641      -0.895242       2.455865                    0.998990       3.324910       9.028629       0.512379       1.229505      -0.721706      -0.019116      -0.007240      -0.035924       0.041333      -0.001851       0.013070      -0.001518      -0.011477       0.028527      -0.017004       0.000727       0.016277              1.719958       1.428294       0.071838       0.250288       1.618373       0.214912       2.113208          -0.000060
           14              H       2.015585       7.982032      24.801383       0.090674       1.122809 0.85866449E+01  0.83577061E+02                                 1.621407                            1.583686      -0.651407       2.548641                    0.999928       3.239084       8.286646       0.574509       1.095332      -0.756666       0.004690       0.027563      -0.017915       0.033206      -0.001345      -0.000487       0.000894      -0.013890       0.017160      -0.009945       0.003767       0.006177              1.612117       1.389786      -0.026172       0.006559       1.898755      -0.396448       1.547809          -0.000214
           15              H       1.165012       6.951618       0.411379       0.092224       1.072617 0.76868616E+01  0.73365561E+02                                 1.617162                            1.528224      -0.611185       2.566339                    0.999973       3.290237       8.557567       0.563257       1.139348      -0.743239      -0.026310      -0.009772       0.016321       0.032467       0.004191      -0.008364       0.007509       0.005593       0.002620      -0.013628       0.003206       0.010422              1.666603       2.359437       0.151232      -0.276841       1.266881      -0.062472       1.373491           0.000148
           16              H       2.132086       5.664449      23.880196       0.312278       0.542311 0.33057081E+01  0.26630694E+02                                 1.204159                            1.146925      -1.057964       2.479086                    0.999981       2.625293       7.182432       0.509508       1.492235      -0.666557      -0.016939      -0.008201      -0.019908       0.027395      -0.011689       0.009365       0.005483       0.013537      -0.031919      -0.019355      -0.000528       0.019883              1.232848       1.225214       0.150184       0.225350       1.096196       0.234203       1.377135           0.000002
           17              H       2.707806       6.832854       1.986231       0.089718       1.145680 0.88716945E+01  0.88712598E+02                                 1.763010                            1.702556      -0.758178       2.499356                    0.999336       3.547390       9.781558       0.499919       1.225258      -0.722045      -0.011507      -0.016848       0.025201       0.032425      -0.005213      -0.002807      -0.004620       0.011452       0.000793      -0.010515       0.002745       0.007770              1.782607       1.543143       0.155994      -0.287073       1.551291      -0.344011       2.253387           0.000047
           18              H       3.294836       8.158480       1.357804       0.099811       1.093930 0.82017541E+01  0.79180993E+02                                 1.619626                            1.569156      -0.590564       2.581916                    0.999972       3.177658       8.183883       0.563554       1.125788      -0.749026       0.008361       0.032202       0.001428       0.033300      -0.000557      -0.001587       0.001210      -0.004568      -0.037118      -0.012589       0.003958       0.008631              1.622794       1.373704       0.237015       0.074680       2.068561       0.196723       1.426117           0.000112
           19              H       6.322737       4.798041      13.595711       0.317298       0.516453 0.31958614E+01  0.25944650E+02                                 1.237415                            1.184059      -1.316441       2.363780                    0.998766       2.848620       8.247087       0.458623       1.645091      -0.640085      -0.024671      -0.000377       0.017946       0.030510      -0.003478      -0.002723      -0.017024       0.014600       0.001137      -0.021705       0.007787       0.013918              1.269719       1.588398       0.021049      -0.195507       1.042547      -0.031745       1.178211          -0.000132
           20              H       7.579367      10.721507       8.055970       0.113875       1.071677 0.75735183E+01  0.72798953E+02                                 1.684003                            1.573823      -0.861220       2.468211                    0.999235       3.327560       8.997755       0.519557       1.226438      -0.721828       0.013219      -0.027562      -0.026214       0.040268      -0.002758      -0.009345       0.004427      -0.015257       0.025120      -0.015527       0.001093       0.014434              1.736042       1.335298      -0.067934      -0.086332       2.113981       0.415162       1.758848           0.000169
           21              H       6.562526       2.758704      11.061815       0.103848       0.981623 0.68903302E+01  0.65918301E+02                                 1.694773                            1.580672      -1.029391       2.381656                    0.997160       3.684200      10.570982       0.470831       1.359800      -0.690277      -0.008284       0.023300       0.024007       0.034465      -0.000810      -0.008323       0.000627      -0.010569       0.020075      -0.012298       0.001860       0.010438              1.760743       1.366538      -0.134001      -0.125224       2.093501       0.459796       1.822192           0.000068
           22              H       6.423403       0.580244      11.682670       0.113986       1.050060 0.74166635E+01  0.71339713E+02                                 1.693160                            1.581025      -0.982176       2.411811                    0.998138       3.440746       9.488456       0.503829       1.263864      -0.712201      -0.008845      -0.009301       0.034847       0.037135       0.001034      -0.007651       0.002776      -0.010940       0.030912      -0.013373       0.000150       0.013224              1.736944       1.345928       0.067012      -0.298609       1.646358      -0.219646       2.218546           0.000202
           23              H       7.882497       1.588036       7.457829       0.118106       1.083228 0.79419933E+01  0.77216432E+02                                 1.695692                            1.613550      -0.895363       2.455790                    0.998989       3.324932       9.028116       0.512459       1.229324      -0.721745       0.019117       0.007236      -0.035919       0.041328      -0.001854      -0.013071       0.001522      -0.011467       0.028521      -0.017000       0.000722       0.016279              1.719853       1.428217       0.071832      -0.250265       1.618273      -0.214892       2.113070           0.000154
           24              H       9.295215       3.328768      12.182383       0.090697       1.122630 0.85847824E+01  0.83553408E+02                                 1.621144                            1.583440      -0.651404       2.548652                    0.999928       3.238808       8.285344       0.574601       1.095229      -0.756693      -0.004687      -0.027566      -0.017916       0.033209      -0.001350       0.000485      -0.000893      -0.013896       0.017153      -0.009947       0.003772       0.006175              1.611853       1.389579      -0.026160      -0.006556       1.898417       0.396348       1.547563           0.000126
           25              H      10.145788       4.359182      13.030379       0.092223       1.072589 0.76866008E+01  0.73362304E+02                                 1.617120                            1.528190      -0.611189       2.566341                    0.999973       3.290172       8.557298       0.563269       1.139335      -0.743242       0.026311       0.009772       0.016320       0.032467       0.004191       0.008364      -0.007508       0.005593       0.002621      -0.013627       0.003206       0.010421              1.666557       2.359362       0.151219       0.276824       1.266851       0.062465       1.373458           0.000218
           26              H       9.178714       5.646351      11.261196       0.312288       0.542295 0.33056047E+01  0.26629844E+02                                 1.204172                            1.146937      -1.058032       2.479072                    0.999981       2.625293       7.182598       0.509482       1.492312      -0.666543       0.016939       0.008201      -0.019913       0.027399      -0.011687      -0.009363      -0.005484       0.013533      -0.031910      -0.019352      -0.000526       0.019878              1.232862       1.225227       0.150186      -0.225354       1.096206      -0.234207       1.377154           0.000057
           27              H       8.602994       4.477946      14.605231       0.089719       1.145670 0.88716150E+01  0.88711754E+02                                 1.763014                            1.702560      -0.758172       2.499361                    0.999336       3.547383       9.781590       0.499913       1.225275      -0.722041       0.011510       0.016847       0.025201       0.032425      -0.005213       0.002809       0.004620       0.011455       0.000793      -0.010517       0.002745       0.007771              1.782610       1.543147       0.155996       0.287076       1.551294       0.344010       2.253390           0.000050
           28              H       8.015964       3.152320      13.976804       0.099809       1.093908 0.82015352E+01  0.79178331E+02                                 1.619606                            1.569136      -0.590556       2.581924                    0.999972       3.177615       8.183737       0.563557       1.125789      -0.749026      -0.008361      -0.032204       0.001427       0.033302      -0.000557       0.001587      -0.001210      -0.004569      -0.037121      -0.012590       0.003958       0.008632              1.622774       1.373687       0.237012      -0.074677       2.068538      -0.196718       1.426098           0.000205
           29              H       4.798041       4.988063       7.286211       0.317295       0.516450 0.31958332E+01  0.25944363E+02                                 1.237410                            1.184055      -1.316432       2.363785                    0.998766       2.848606       8.247036       0.458624       1.645094      -0.640085      -0.000377       0.024670       0.017947       0.030510       0.003477      -0.017024       0.002723      -0.014600       0.001141      -0.021705       0.007787       0.013918              1.269715       1.042545      -0.021050      -0.031745       1.588390       0.195507       1.178209          -0.000117
           30              H      10.721507       3.731433       1.746470       0.113878       1.071695 0.75737484E+01  0.72802294E+02                                 1.684078                            1.573891      -0.861236       2.468200                    0.999235       3.327655       8.998314       0.519520       1.226506      -0.721812      -0.027561      -0.013216      -0.026214       0.040267       0.002759       0.004428       0.009345       0.015264       0.025129      -0.015531       0.001094       0.014437              1.736122       2.114098       0.067936       0.415178       1.335352       0.086336       1.758917           0.000045
           31              H       2.758704       4.748274       4.752315       0.103843       0.981605 0.68901648E+01  0.65916349E+02                                 1.694758                            1.580659      -1.029394       2.381659                    0.997161       3.684155      10.570837       0.470830       1.359810      -0.690276       0.023300       0.008285       0.024009       0.034467       0.000811       0.000627       0.008323       0.010566       0.020074      -0.012297       0.001859       0.010438              1.760727       2.093476       0.134000       0.459791       1.366529       0.125223       1.822177           0.000057
           32              H       0.580244       4.887397       5.373170       0.113981       1.050017 0.74162559E+01  0.71334602E+02                                 1.693100                            1.580972      -0.982133       2.411840                    0.998138       3.440620       9.487938       0.503844       1.263848      -0.712205      -0.009302       0.008845       0.034848       0.037137      -0.001034       0.002774       0.007650       0.010939       0.030912      -0.013372       0.000150       0.013222              1.736880       1.646294      -0.067008      -0.219634       1.345887       0.298593       2.218460           0.000206
           33              H       1.588036       3.428303       1.148329       0.118104       1.083277 0.79426506E+01  0.77226347E+02                                 1.695937                            1.613772      -0.895298       2.455828                    0.998989       3.325115       9.029555       0.512337       1.229561      -0.721692       0.007240      -0.019113      -0.035922       0.041329       0.001852       0.001518       0.013071       0.011483       0.028531      -0.017008       0.000730       0.016278              1.720106       1.618519      -0.071847      -0.214942       1.428403       0.250317       2.113397          -0.000025
           34              H       3.328768       2.015585       5.872883       0.090715       1.122614 0.85846010E+01  0.83550895E+02                                 1.621095                            1.583394      -0.651404       2.548649                    0.999928       3.238796       8.285177       0.574627       1.095189      -0.756702      -0.027565       0.004689      -0.017912       0.033206       0.001349      -0.000899      -0.000490       0.013899       0.017151      -0.009948       0.003768       0.006180              1.611804       1.898356       0.026160       0.396327       1.389542       0.006556       1.547514           0.000091
           35              H       4.359182       1.165012       6.720879       0.092224       1.072564 0.76863237E+01  0.73358325E+02                                 1.617029                            1.528109      -0.611191       2.566339                    0.999973       3.290093       8.556758       0.563319       1.139255      -0.743262       0.009771      -0.026311       0.016322       0.032467      -0.004190      -0.007512      -0.008365      -0.005590       0.002620      -0.013629       0.003206       0.010423              1.666460       1.266789      -0.151203       0.062459       2.359202      -0.276802       1.373389           0.000243
           36              H       5.646351       2.132086       4.951696       0.312281       0.542308 0.33057017E+01  0.26630776E+02                                 1.204181                            1.146946      -1.058001       2.479076                    0.999981       2.625332       7.182686       0.509486       1.492292      -0.666547       0.008201      -0.016939      -0.019911       0.027397       0.011687      -0.005485       0.009363      -0.013534      -0.031916      -0.019354      -0.000525       0.019880              1.232872       1.096214      -0.150187      -0.234207       1.225239       0.225356       1.377162           0.000040
           37              H       4.477946       2.707806       8.295731       0.089722       1.145658 0.88713474E+01  0.88707108E+02                                 1.762888                            1.702442      -0.758173       2.499359                    0.999336       3.547246       9.780635       0.499978       1.225142      -0.722072       0.016846      -0.011509       0.025201       0.032424       0.005216       0.004618      -0.002809      -0.011453       0.000788      -0.010516       0.002743       0.007773              1.782482       1.551183      -0.155977       0.343973       1.543044      -0.287048       2.253218           0.000109
           38              H       3.152320       3.294836       7.667304       0.099818       1.093804 0.82004278E+01  0.79163929E+02                                 1.619409                            1.568953      -0.590547       2.581931                    0.999972       3.177414       8.182677       0.563639       1.125679      -0.749054      -0.032207       0.008359       0.001429       0.033305       0.000564      -0.001214      -0.001590       0.004575      -0.037132      -0.012594       0.003955       0.008639              1.622574       2.068255      -0.236967      -0.196680       1.373534       0.074662       1.425933           0.000280
           39              H       6.512759       6.322737      19.905211       0.317296       0.516458 0.31958995E+01  0.25945063E+02                                 1.237426                            1.184069      -1.316468       2.363767                    0.998765       2.848653       8.247225       0.458619       1.645100      -0.640084       0.000375      -0.024672       0.017944       0.030509       0.003479       0.017025      -0.002723      -0.014597       0.001131      -0.021706       0.007787       0.013918              1.269732       1.042556      -0.021049       0.031745       1.588416      -0.195512       1.178223          -0.000172
           40              H       0.589293       7.579367      14.365470       0.113868       1.071682 0.75736441E+01  0.72801204E+02                                 1.684084                            1.573897      -0.861205       2.468220                    0.999235       3.327644       8.998345       0.519509       1.226533      -0.721807       0.027561       0.013218      -0.026216       0.040269       0.002759      -0.004427      -0.009346       0.015263       0.025129      -0.015532       0.001095       0.014437              1.736129       2.114106       0.067935      -0.415178       1.335356      -0.086336       1.758923           0.000133
           41              H       8.552096       6.562526      17.371315       0.103832       0.981639 0.68904695E+01  0.65920031E+02                                 1.694800                            1.580696      -1.029425       2.381637                    0.997160       3.684254      10.571203       0.470824       1.359812      -0.690275      -0.023300      -0.008283       0.024007       0.034465       0.000810      -0.000628      -0.008323       0.010568       0.020075      -0.012298       0.001860       0.010438              1.760773       2.093537       0.134004      -0.459807       1.366560      -0.125226       1.822222           0.000002
           42              H      10.730556       6.423403      17.992170       0.113964       1.050025 0.74163642E+01  0.71336065E+02                                 1.693126                            1.580998      -0.982039       2.411872                    0.998139       3.440676       9.488190       0.503831       1.263871      -0.712200       0.009302      -0.008841       0.034847       0.037134      -0.001031      -0.002770      -0.007650       0.010948       0.030909      -0.013374       0.000154       0.013220              1.736907       1.646328      -0.067010       0.219637       1.345906      -0.298596       2.218486           0.000093
           43              H       9.722764       7.882497      13.767329       0.118086       1.083314 0.79429980E+01  0.77230664E+02                                 1.695986                            1.613816      -0.895361       2.455796                    0.998989       3.325188       9.029844       0.512326       1.229574      -0.721690      -0.007236       0.019117      -0.035922       0.041330       0.001852      -0.001523      -0.013073       0.011477       0.028532      -0.017007       0.000725       0.016282              1.720157       1.618568      -0.071850       0.214952       1.428439      -0.250327       2.113464           0.000129
           44              H       7.982032       9.295215      18.491883       0.090692       1.122794 0.85865134E+01  0.83575680E+02                                 1.621412                            1.583689      -0.651423       2.548641                    0.999928       3.239047       8.286617       0.574498       1.095354      -0.756660       0.027564      -0.004690      -0.017916       0.033207       0.001345       0.000897       0.000489       0.013892       0.017161      -0.009946       0.003766       0.006180              1.612122       1.898765       0.026173      -0.396452       1.389788      -0.006560       1.547811          -0.000146
           45              H       6.951618      10.145788      19.339879       0.092216       1.072595 0.76866199E+01  0.73362294E+02                                 1.617104                            1.528173      -0.611180       2.566341                    0.999973       3.290172       8.557196       0.563284       1.139308      -0.743249      -0.009771       0.026311       0.016320       0.032466      -0.004191       0.007511       0.008364      -0.005593       0.002621      -0.013629       0.003207       0.010423              1.666542       1.266842      -0.151226      -0.062470       2.359337       0.276827       1.373447           0.000113
           46              H       5.664449       9.178714      17.570696       0.312286       0.542295 0.33055953E+01  0.26629671E+02                                 1.204157                            1.146924      -1.058006       2.479078                    0.999981       2.625273       7.182462       0.509494       1.492282      -0.666549      -0.008200       0.016938      -0.019912       0.027397       0.011688       0.005483      -0.009363      -0.013536      -0.031913      -0.019353      -0.000527       0.019880              1.232847       1.096195      -0.150185       0.234202       1.225215      -0.225351       1.377131           0.000022
           47              H       6.832854       8.602994      20.914731       0.089705       1.145692 0.88717292E+01  0.88712266E+02                                 1.762958                            1.702506      -0.758167       2.499356                    0.999336       3.547353       9.781143       0.499954       1.225182      -0.722063      -0.016846       0.011509       0.025200       0.032424       0.005216      -0.004620       0.002809      -0.011451       0.000789      -0.010516       0.002744       0.007772              1.782553       1.551243      -0.155986      -0.343996       1.543099       0.287062       2.253317          -0.000043
           48              H       8.158480       8.015964      20.286304       0.099802       1.093862 0.82010475E+01  0.79171906E+02                                 1.619513                            1.569050      -0.590551       2.581925                    0.999972       3.177531       8.183250       0.563597       1.125734      -0.749040       0.032206      -0.008359       0.001427       0.033304       0.000561       0.001213       0.001590       0.004572      -0.037127      -0.012593       0.003956       0.008636              1.622679       2.068400      -0.236990       0.196700       1.373615      -0.074671       1.426021          -0.000003
           49              H       6.322737       6.512759      24.261289       0.317299       0.516456 0.31958871E+01  0.25944947E+02                                 1.237425                            1.184068      -1.316476       2.363764                    0.998765       2.848651       8.247228       0.458618       1.645104      -0.640083      -0.024672       0.000375      -0.017944       0.030509       0.003479       0.002723      -0.017025       0.014597       0.001131      -0.021706       0.007787       0.013919              1.269730       1.588414      -0.021049       0.195511       1.042555      -0.031745       1.178222          -0.000171
           50              H       7.579367       0.589293       4.563030       0.113882       1.071673 0.75735282E+01  0.72799432E+02                                 1.684034                            1.573852      -0.861200       2.468221                    0.999235       3.327590       8.998005       0.519536       1.226481      -0.721818       0.013217       0.027561       0.026215       0.040268       0.002758       0.009347       0.004426      -0.015262       0.025124      -0.015531       0.001095       0.014436              1.736075       1.335321       0.067934       0.086333       2.114033       0.415164       1.758871           0.000139
           51              H       6.562526       8.552096       1.557185       0.103843       0.981628 0.68903747E+01  0.65918885E+02                                 1.694785                            1.580683      -1.029409       2.381646                    0.997160       3.684223      10.571088       0.470827       1.359809      -0.690276      -0.008284      -0.023300      -0.024007       0.034465       0.000811       0.008323       0.000627      -0.010568       0.020074      -0.012298       0.001860       0.010438              1.760756       1.366549       0.134002       0.125224       2.093515       0.459799       1.822205           0.000004
           52              H       6.423403      10.730556       0.936330       0.113974       1.050001 0.74161490E+01  0.71333416E+02                                 1.693094                            1.580970      -0.982004       2.411892                    0.998139       3.440620       9.487971       0.503839       1.263863      -0.712202      -0.008841       0.009302      -0.034847       0.037135      -0.001030       0.007649       0.002769      -0.010949       0.030909      -0.013374       0.000155       0.013219              1.736873       1.345884      -0.067007       0.298587       1.646295      -0.219630       2.218440           0.000094
           53              H       7.882497       9.722764       5.161171       0.118107       1.083269 0.79424980E+01  0.77223799E+02                                 1.695857                            1.613700      -0.895341       2.455805                    0.998989       3.325062       9.029084       0.512380       1.229474      -0.721711       0.019116      -0.007236       0.035922       0.041330       0.001853       0.013073       0.001522      -0.011473       0.028527      -0.017005       0.000724       0.016281              1.720024       1.428343      -0.071842       0.250299       1.618440      -0.214925       2.113290           0.000134
           54              H       9.295215       7.982032       0.436617       0.090699       1.122785 0.85864056E+01  0.83574149E+02                                 1.621380                            1.583660      -0.651420       2.548639                    0.999928       3.239043       8.286512       0.574516       1.095327      -0.756667      -0.004690       0.027562       0.017915       0.033206       0.001345      -0.000489      -0.000897      -0.013892       0.017160      -0.009945       0.003766       0.006180              1.612089       1.389764       0.026172       0.006559       1.898721       0.396438       1.547781          -0.000140
           55              H      10.145788       6.951618      24.826621       0.092220       1.072595 0.76866332E+01  0.73362511E+02                                 1.617109                            1.528178      -0.611185       2.566340                    0.999973       3.290180       8.557244       0.563281       1.139313      -0.743248       0.026310      -0.009771      -0.016321       0.032466      -0.004191      -0.008364      -0.007511       0.005592       0.002621      -0.013629       0.003206       0.010423              1.666547       2.359345      -0.151224      -0.276827       1.266845       0.062469       1.373451           0.000114
           56              H       9.178714       5.664449       1.357804       0.312288       0.542288 0.33055423E+01  0.26629141E+02                                 1.204148                            1.146916      -1.058008       2.479081                    0.999981       2.625253       7.182396       0.509495       1.492285      -0.666548       0.016938      -0.008201       0.019912       0.027398       0.011688       0.009364      -0.005484       0.013535      -0.031911      -0.019353      -0.000527       0.019880              1.232837       1.225205      -0.150183       0.225348       1.096187      -0.234200       1.377121           0.000025
           57              H       8.602994       6.832854      23.251769       0.089710       1.145687 0.88716770E+01  0.88711613E+02                                 1.762951                            1.702501      -0.758163       2.499358                    0.999336       3.547344       9.781111       0.499955       1.225181      -0.722063       0.011508      -0.016846      -0.025200       0.032423       0.005215      -0.002808       0.004619       0.011450       0.000789      -0.010516       0.002744       0.007772              1.782546       1.543094      -0.155985      -0.287060       1.551238       0.343994       2.253306          -0.000043
           58              H       8.015964       8.158480      23.880196       0.099803       1.093868 0.82011048E+01  0.79172644E+02                                 1.619522                            1.569059      -0.590555       2.581924                    0.999972       3.177539       8.183296       0.563593       1.125739      -0.749039      -0.008359       0.032206      -0.001428       0.033304       0.000561      -0.001590      -0.001213      -0.004572      -0.037126      -0.012592       0.003957       0.008636              1.622689       1.373623      -0.236992       0.074672       2.068413      -0.196703       1.426029          -0.000004
           59              H       4.988063       4.798041      11.642289       0.317291       0.516460 0.31959151E+01  0.25945184E+02                                 1.237424                            1.184067      -1.316431       2.363781                    0.998765       2.848642       8.247155       0.458623       1.645087      -0.640086       0.024670      -0.000377      -0.017947       0.030510       0.003477      -0.002724       0.017024       0.014600       0.001140      -0.021705       0.007787       0.013918              1.269729       1.588411      -0.021050      -0.195510       1.042555       0.031746       1.178221          -0.000117
           60              H       3.731433      10.721507      17.182030       0.113868       1.071698 0.75737916E+01  0.72803041E+02                                 1.684106                            1.573916      -0.861232       2.468203                    0.999235       3.327681       8.998497       0.519504       1.226538      -0.721805      -0.013217      -0.027561       0.026215       0.040268       0.002760      -0.009345      -0.004428      -0.015264       0.025131      -0.015531       0.001094       0.014437              1.736152       1.335372       0.067937      -0.086337       2.114137      -0.415186       1.758946           0.000042
           61              H       4.748274       2.758704      14.176185       0.103837       0.981617 0.68902756E+01  0.65917686E+02                                 1.694774                            1.580673      -1.029407       2.381650                    0.997160       3.684190      10.570966       0.470828       1.359811      -0.690275       0.008284       0.023299      -0.024009       0.034466       0.000811      -0.008323      -0.000628      -0.010565       0.020074      -0.012297       0.001858       0.010438              1.760744       1.366540       0.134002      -0.125224       2.093500      -0.459798       1.822193           0.000055
           62              H       4.887397       0.580244      13.555330       0.113975       1.050043 0.74165052E+01  0.71337751E+02                                 1.693142                            1.581009      -0.982160       2.411821                    0.998138       3.440695       9.488261       0.503831       1.263865      -0.712201       0.008844      -0.009301      -0.034847       0.037136      -0.001034      -0.007650      -0.002775      -0.010939       0.030912      -0.013372       0.000149       0.013223              1.736924       1.345916      -0.067011      -0.298603       1.646339       0.219643       2.218517           0.000204
           63              H       3.428303       1.588036      17.780171       0.118093       1.083296 0.79428630E+01  0.77229294E+02                                 1.695994                            1.613824      -0.895307       2.455823                    0.998989       3.325171       9.029898       0.512312       1.229607      -0.721682      -0.019114       0.007240       0.035922       0.041330       0.001851      -0.013072      -0.001519      -0.011485       0.028533      -0.017009       0.000730       0.016279              1.720166       1.428446      -0.071851      -0.250329       1.618578       0.214954       2.113474          -0.000028
           64              H       2.015585       3.328768      13.055617       0.090693       1.122702 0.85855230E+01  0.83562803E+02                                 1.621248                            1.583536      -0.651407       2.548648                    0.999928       3.238913       8.285846       0.574565       1.095268      -0.756682       0.004689      -0.027565       0.017913       0.033207       0.001347       0.000491       0.000899      -0.013898       0.017155      -0.009948       0.003767       0.006181              1.611957       1.389660       0.026168      -0.006558       1.898556      -0.396388       1.547657           0.000087
           65              H       1.165012       4.359182      12.207621       0.092222       1.072560 0.76862873E+01  0.73357942E+02                                 1.617033                            1.528111      -0.611188       2.566341                    0.999973       3.290084       8.556752       0.563315       1.139264      -0.743260      -0.026311       0.009771      -0.016322       0.032468      -0.004190       0.008365       0.007512       0.005591       0.002620      -0.013630       0.003206       0.010423              1.666464       2.359208      -0.151211       0.276807       1.266793      -0.062463       1.373392           0.000242
           66              H       2.132086       5.646351      13.976804       0.312284       0.542303 0.33056660E+01  0.26630417E+02                                 1.204175                            1.146940      -1.058007       2.479076                    0.999981       2.625315       7.182630       0.509487       1.492292      -0.666547      -0.016939       0.008201       0.019910       0.027397       0.011687      -0.009363       0.005485       0.013534      -0.031916      -0.019354      -0.000526       0.019880              1.232865       1.225233      -0.150186      -0.225354       1.096209       0.234205       1.377152           0.000037
           67              H       2.707806       4.477946      10.632769       0.089718       1.145652 0.88712947E+01  0.88706490E+02                                 1.762888                            1.702442      -0.758182       2.499357                    0.999336       3.547236       9.780617       0.499976       1.225149      -0.722070      -0.011510       0.016846      -0.025202       0.032425       0.005216       0.002810      -0.004619       0.011453       0.000787      -0.010517       0.002743       0.007774              1.782481       1.543043      -0.155977       0.287048       1.551184      -0.343975       2.253217           0.000109
           68              H       3.294836       3.152320      11.261196       0.099809       1.093816 0.82005501E+01  0.79165445E+02                                 1.619425                            1.568968      -0.590541       2.581931                    0.999972       3.177440       8.182775       0.563634       1.125684      -0.749052       0.008358      -0.032207      -0.001429       0.033304       0.000564       0.001590       0.001214      -0.004574      -0.037132      -0.012594       0.003955       0.008639              1.622590       1.373547      -0.236970      -0.074664       2.068276       0.196683       1.425946           0.000279
           69              H       6.512759       4.988063      17.951789       0.317300       0.516451 0.31958517E+01  0.25944569E+02                                 1.237415                            1.184060      -1.316452       2.363777                    0.998765       2.848624       8.247115       0.458622       1.645098      -0.640084       0.000374       0.024671      -0.017945       0.030510      -0.003478      -0.017025      -0.002723      -0.014599       0.001134      -0.021706       0.007788       0.013918              1.269720       1.042548       0.021048      -0.031745       1.588400      -0.195507       1.178211          -0.000161
           70              H       0.589293       3.731433      23.491530       0.113875       1.071652 0.75733466E+01  0.72797314E+02                                 1.684022                            1.573842      -0.861201       2.468224                    0.999235       3.327556       8.997916       0.519533       1.226494      -0.721816       0.027561      -0.013218       0.026217       0.040270      -0.002759       0.004429      -0.009344       0.015261       0.025130      -0.015529       0.001092       0.014438              1.736063       2.114013      -0.067933       0.415164       1.335313      -0.086332       1.758863          -0.000009
           71              H       8.552096       4.748274      20.485685       0.103849       0.981607 0.68901798E+01  0.65916541E+02                                 1.694760                            1.580660      -1.029416       2.381649                    0.997161       3.684158      10.570856       0.470830       1.359809      -0.690276      -0.023300       0.008285      -0.024010       0.034468      -0.000811       0.000629      -0.008323       0.010562       0.020073      -0.012296       0.001857       0.010439              1.760730       2.093479      -0.134000       0.459795       1.366530      -0.125223       1.822181          -0.000014
           72              H      10.730556       4.887397      19.864830       0.113985       1.049950 0.74156965E+01  0.71328091E+02                                 1.693055                            1.580934      -0.981969       2.411920                    0.998139       3.440517       9.487672       0.503837       1.263883      -0.712198       0.009301       0.008843      -0.034849       0.037137       0.001031       0.002769      -0.007649       0.010946       0.030903      -0.013372       0.000155       0.013218              1.736832       1.646249       0.067005      -0.219623       1.345856      -0.298580       2.218390           0.000093
           73              H       9.722764       3.428303      24.089671       0.118101       1.083194 0.79418066E+01  0.77215557E+02                                 1.695805                            1.613651      -0.895251       2.455861                    0.998990       3.324920       9.028671       0.512377       1.229508      -0.721705      -0.007240      -0.019116       0.035924       0.041333      -0.001851       0.001518      -0.013070       0.011478       0.028528      -0.017004       0.000727       0.016277              1.719970       1.618384       0.071839      -0.214915       1.428302      -0.250290       2.113223          -0.000059
           74              H       7.982032       2.015585      19.365117       0.090682       1.122775 0.85862961E+01  0.83572696E+02                                 1.621362                            1.583644      -0.651399       2.548645                    0.999928       3.239035       8.286433       0.574523       1.095318      -0.756669       0.027563       0.004689       0.017914       0.033206      -0.001346      -0.000894       0.000487       0.013892       0.017158      -0.009945       0.003768       0.006177              1.612071       1.898696      -0.026170       0.396431       1.389750      -0.006559       1.547767          -0.000214
           75              H       6.951618       1.165012      18.517121       0.092226       1.072603 0.76867385E+01  0.73364125E+02                                 1.617152                            1.528216      -0.611189       2.566340                    0.999973       3.290212       8.557499       0.563256       1.139353      -0.743237      -0.009772      -0.026311      -0.016322       0.032468       0.004191      -0.007509       0.008364      -0.005594       0.002621      -0.013628       0.003206       0.010422              1.666592       1.266873       0.151229       0.062471       2.359419       0.276837       1.373483           0.000145
           76              H       5.664449       2.132086      20.286304       0.312278       0.542309 0.33056874E+01  0.26630484E+02                                 1.204155                            1.146922      -1.057964       2.479087                    0.999981       2.625283       7.182398       0.509508       1.492236      -0.666557      -0.008201      -0.016939       0.019908       0.027396      -0.011689      -0.005483      -0.009365      -0.013537      -0.031919      -0.019355      -0.000528       0.019883              1.232844       1.096192       0.150183      -0.234202       1.225210      -0.225349       1.377130           0.000001
           77              H       6.832854       2.707806      16.942269       0.089720       1.145675 0.88716692E+01  0.88712410E+02                                 1.763017                            1.702563      -0.758179       2.499356                    0.999336       3.547395       9.781622       0.499913       1.225271      -0.722042      -0.016848      -0.011508      -0.025201       0.032425      -0.005213       0.004620       0.002807      -0.011453       0.000793      -0.010515       0.002745       0.007770              1.782614       1.551296       0.155996       0.344012       1.543149       0.287075       2.253395           0.000043
           78              H       8.158480       3.294836      17.570696       0.099813       1.093923 0.82016948E+01  0.79180353E+02                                 1.619627                            1.569156      -0.590562       2.581919                    0.999972       3.177649       8.183882       0.563550       1.125796      -0.749023       0.032202       0.008361      -0.001428       0.033301      -0.000557      -0.001210       0.001587       0.004568      -0.037118      -0.012589       0.003958       0.008631              1.622795       2.068563       0.237016      -0.196723       1.373704      -0.074680       1.426116           0.000109
           79              H       4.798041       6.322737       5.332789       0.317296       0.516446 0.31958046E+01  0.25944068E+02                                 1.237404                            1.184049      -1.316423       2.363790                    0.998766       2.848592       8.246981       0.458625       1.645093      -0.640085      -0.000377      -0.024671      -0.017946       0.030510      -0.003478       0.017024       0.002723      -0.014599       0.001139      -0.021705       0.007787       0.013918              1.269708       1.042539       0.021048       0.031745       1.588384       0.195505       1.178201          -0.000130
           80              H      10.721507       7.579367      10.872530       0.113868       1.071678 0.75735427E+01  0.72799335E+02                                 1.684015                            1.573834      -0.861224       2.468208                    0.999235       3.327581       8.997857       0.519551       1.226450      -0.721826      -0.027561       0.013219       0.026214       0.040268      -0.002758      -0.004427       0.009345       0.015258       0.025123      -0.015528       0.001093       0.014434              1.736054       2.113998      -0.067934      -0.415164       1.335306       0.086333       1.758860           0.000167
           81              H       2.758704       6.562526       7.866685       0.103835       0.981634 0.68904201E+01  0.65919392E+02                                 1.694789                            1.580686      -1.029408       2.381646                    0.997160       3.684231      10.571098       0.470828       1.359805      -0.690276       0.023300      -0.008284      -0.024007       0.034465      -0.000810      -0.000627       0.008324       0.010569       0.020075      -0.012299       0.001861       0.010438              1.760760       2.093523      -0.134002      -0.459803       1.366549       0.125225       1.822210           0.000069
           82              H       0.580244       6.423403       7.245830       0.113968       1.050072 0.74167567E+01  0.71340810E+02                                 1.693174                            1.581037      -0.982183       2.411807                    0.998137       3.440763       9.488506       0.503826       1.263866      -0.712201      -0.009302      -0.008845      -0.034847       0.037136       0.001034      -0.002775       0.007652       0.010940       0.030913      -0.013374       0.000150       0.013224              1.736958       1.646372       0.067013       0.219648       1.345937       0.298612       2.218566           0.000204
           83              H       1.588036       7.882497      11.470671       0.118094       1.083250 0.79422346E+01  0.77219758E+02                                 1.695756                            1.613607      -0.895367       2.455787                    0.998989       3.324998       9.028503       0.512432       1.229374      -0.721734       0.007235       0.019118       0.035920       0.041329      -0.001853      -0.001523       0.013070       0.011470       0.028524      -0.017001       0.000723       0.016279              1.719919       1.618336       0.071836       0.214905       1.428265       0.250280       2.113157           0.000149
           84              H       3.328768       9.295215       6.746117       0.090692       1.122614 0.85846018E+01  0.83550981E+02                                 1.621109                            1.583407      -0.651413       2.548649                    0.999928       3.238782       8.285170       0.574617       1.095207      -0.756698      -0.027567      -0.004688       0.017917       0.033210      -0.001350       0.000894      -0.000486       0.013896       0.017153      -0.009947       0.003772       0.006175              1.611818       1.898373      -0.026158      -0.396334       1.389551       0.006555       1.547531           0.000125
           85              H       4.359182      10.145788       5.898121       0.092221       1.072606 0.76867441E+01  0.73363833E+02                                 1.617118                            1.528188      -0.611180       2.566340                    0.999973       3.290196       8.557301       0.563280       1.139311      -0.743248       0.009772       0.026310      -0.016319       0.032466       0.004191       0.007508      -0.008363      -0.005592       0.002620      -0.013627       0.003206       0.010421              1.666555       1.266849       0.151217      -0.062464       2.359357      -0.276824       1.373457           0.000220
           86              H       5.646351       9.178714       7.667304       0.312283       0.542312 0.33057321E+01  0.26631121E+02                                 1.204194                            1.146957      -1.058022       2.479070                    0.999981       2.625346       7.182772       0.509479       1.492306      -0.666544       0.008200       0.016938       0.019912       0.027398      -0.011687       0.005484       0.009363      -0.013534      -0.031913      -0.019353      -0.000526       0.019879              1.232885       1.096225       0.150189       0.234213       1.225250       0.225360       1.377181           0.000056
           87              H       4.477946       8.602994       4.323269       0.089718       1.145684 0.88717299E+01  0.88713001E+02                                 1.763011                            1.702557      -0.758169       2.499359                    0.999336       3.547394       9.781558       0.499921       1.225254      -0.722046       0.016847       0.011508      -0.025200       0.032424      -0.005213      -0.004621      -0.002808      -0.011454       0.000792      -0.010516       0.002746       0.007771              1.782608       1.551290       0.155995      -0.344009       1.543144      -0.287075       2.253389           0.000053
           88              H       3.152320       8.015964       4.951696       0.099815       1.093896 0.82014071E+01  0.79176606E+02                                 1.619577                            1.569109      -0.590559       2.581922                    0.999972       3.177590       8.183587       0.563571       1.125768      -0.749031      -0.032204      -0.008362      -0.001426       0.033302      -0.000558       0.001210      -0.001587       0.004569      -0.037122      -0.012590       0.003958       0.008633              1.622745       2.068496       0.237005       0.196712       1.373665       0.074675       1.426075           0.000208
           89              C       3.815133       5.754935      24.846811       0.677392      19.507944 0.22046305E+03  0.44767768E+04                                 6.932883                            5.458588      -0.112487       2.034930                    0.999750      21.937943      63.241572       0.595142       0.506823      -0.989894       0.009695      -0.024698      -0.012168       0.029190       0.000838      -0.007867       0.001058      -0.009140       0.019853      -0.011439       0.001328       0.010112              7.821689       8.920241      -2.193089      -0.027527       6.661102       2.519749       7.883723           0.003940
           90              C       4.349003       0.229609      22.572867      -0.012962      39.720365 0.42207011E+03  0.97602788E+04                                10.064639                            6.774688       0.036952       2.016671                    0.999224      26.831174      74.255761       0.649536       0.407779      -1.079594      -0.017980      -0.044136      -0.004766       0.047896      -0.000800      -0.003168      -0.000335       0.015783       0.019860      -0.011256       0.002325       0.008931             13.472183       5.392119       1.265109       1.673996      24.080981       2.532818      10.943448           0.002650
           91              C       4.091116       8.881240      21.793013      -0.022835      38.255062 0.44490654E+03  0.10452511E+05                                 9.877522                            7.013782       0.008220       2.006655                    0.999453      27.363625      76.995969       0.628763       0.414636      -1.072252      -0.006620       0.047354       0.010648       0.048986      -0.002546       0.008684      -0.001876       0.014157      -0.004576      -0.007069      -0.006455       0.013524             12.566639       5.344028       0.201891       1.457874      21.186899       2.945672      11.168990           0.002725
           92              C       3.914668      11.221445      21.285729      -0.122116      33.979857 0.41430151E+03  0.96256537E+04                                 9.093736                            6.774630       0.198251       2.031556                    0.999582      29.126518      83.298356       0.634609       0.415419      -1.064614      -0.014874      -0.017469       0.018358       0.029384      -0.010441       0.011583      -0.026335      -0.002778       0.019107      -0.024373      -0.010694       0.035067             10.845757       4.986042       0.844364       1.430820      17.479513       2.181593      10.071716          -0.001049
           93              C       4.525451       9.220564      23.072580      -0.128664      36.254948 0.44575839E+03  0.10574323E+05                                 9.577289                            7.082277       0.149919       2.013859                    0.999719      29.799459      86.825649       0.611893       0.421966      -1.057793      -0.007655       0.019957      -0.010852       0.023972      -0.009630       0.010058      -0.021846      -0.013337       0.037684      -0.018229      -0.015066       0.033296             11.562766       5.174235       0.483405       1.530572      18.374853       2.075321      11.139208          -0.001771
           94              C       4.016465       7.461735      21.358919       0.577801      24.309207 0.25761587E+03  0.53968129E+04                                 7.805573                            5.732773      -0.138006       2.004144                    0.999442      23.039942      65.770991       0.611157       0.478397      -1.012114      -0.010806      -0.062925      -0.012657       0.065089       0.011311      -0.050290      -0.023865       0.107447       0.000528      -0.063491      -0.023837       0.087329              9.551222       5.519302      -0.045929       2.070114      13.718683       1.708109       9.415680          -0.009732
           95              C       4.623855      10.524699      23.436007      -0.113246      35.474024 0.40783292E+03  0.94696796E+04                                 9.447954                            6.779358       0.016351       1.976924                    0.999633      29.206971      84.417680       0.624205       0.422597      -1.056536      -0.014361      -0.005567      -0.019120       0.024552       0.004438       0.011812       0.009905       0.037844       0.068582      -0.032276       0.001103       0.031172             11.610240       4.954435       0.289128       1.402020      19.969024       0.876525       9.907263          -0.000664
           96              C       3.760841       9.922965      20.922302      -0.114231      33.817096 0.41841002E+03  0.97689013E+04                                 9.144355                            6.869727       0.071547       1.994774                    0.999737      29.305610      84.687885       0.620232       0.422969      -1.057251      -0.009685       0.005229       0.027676       0.029784      -0.002824       0.018179       0.004165       0.029497       0.060128      -0.025995      -0.006180       0.032175             10.886104       5.126426       0.166441       1.334632      18.231841       1.192167       9.300046          -0.001432
           97              C       2.050648       7.155212       0.070666      -0.032268      20.988047 0.31963044E+03  0.69439813E+04                                 6.520429                            5.866716       0.325464       2.127924                    0.999713      25.819192      70.874900       0.698188       0.403806      -1.074624       0.071118      -0.070820      -0.024067       0.103211      -0.020093       0.001122       0.068399      -0.025900       0.091185      -0.064003      -0.021587       0.085590              6.759547       8.246261      -0.896127      -0.009286       5.881674       0.097748       6.150707           0.000085
           98              C       4.550335       1.663819      22.979199       0.593087      26.441197 0.25092372E+03  0.51966320E+04                                 8.180948                            5.609947       0.016555       2.063214                    0.999400      22.273846      62.216977       0.628809       0.470335      -1.021414       0.000709       0.067751       0.016548       0.069746      -0.027617      -0.007520      -0.012254       0.168746      -0.120973      -0.073899      -0.035245       0.109143             10.531918       4.521610       1.266533       0.644984      16.503193       1.284371      10.570952          -0.008898
           99              C       3.051654       7.236650       1.173567      -0.031135      20.972964 0.32508272E+03  0.71238505E+04                                 6.611193                            5.984681       0.209698       2.094039                    0.999596      26.187743      73.250911       0.676497       0.413161      -1.063766       0.049844      -0.063187      -0.070958       0.107294      -0.057728       0.007074       0.021136       0.078902      -0.097973      -0.067507      -0.018855       0.086362              6.834774       6.458768      -0.223779      -0.014854       6.215550       0.834889       7.830002           0.000353
          100              C       7.495667       5.555865      12.227811       0.677344      19.508818 0.22047576E+03  0.44770499E+04                                 6.932712                            5.458465      -0.111900       2.035100                    0.999752      21.937711      63.238726       0.595201       0.506771      -0.989930      -0.009697       0.024684      -0.012176       0.029183       0.000834       0.007876      -0.001071      -0.009131       0.019816      -0.011440       0.001328       0.010112              7.821487       8.919990      -2.193022       0.027534       6.660955      -2.519693       7.883515           0.004038
          101              C       6.961797      11.081191       9.953867      -0.012969      39.720907 0.42207611E+03  0.97604416E+04                                10.064674                            6.774695       0.036925       2.016657                    0.999224      26.831420      74.256264       0.649542       0.407774      -1.079599       0.017990       0.044150      -0.004755       0.047911      -0.000808       0.003163       0.000324       0.015790       0.019866      -0.011261       0.002333       0.008928             13.472239       5.392137       1.265131      -1.674027      24.081024      -2.532912      10.943558           0.002911
          102              C       7.219684       2.429560       9.174013      -0.022831      38.255414 0.44491279E+03  0.10452676E+05                                 9.877489                            7.013766       0.008240       2.006651                    0.999453      27.363951      76.996508       0.628774       0.414628      -1.072259       0.006625      -0.047366       0.010658       0.049000      -0.002552      -0.008691       0.001882       0.014156      -0.004596      -0.007075      -0.006458       0.013532             12.566581       5.344010       0.201921      -1.457872      21.186775      -2.945732      11.168959           0.002944
          103              C       7.396132       0.089355       8.666729      -0.122109      33.979492 0.41429693E+03  0.96254862E+04                                 9.093509                            6.774482       0.198244       2.031545                    0.999582      29.126610      83.297385       0.634634       0.415405      -1.064627       0.014881       0.017466       0.018364       0.029390      -0.010444      -0.011582       0.026346      -0.002769       0.019071      -0.024388      -0.010685       0.035074             10.845446       4.985930       0.844328      -1.430803      17.478876      -2.181489      10.071530          -0.000462
          104              C       6.785349       2.090236      10.453580      -0.128683      36.256023 0.44577328E+03  0.10574752E+05                                 9.577410                            7.082341       0.149914       2.013846                    0.999719      29.800096      86.827491       0.611898       0.421960      -1.057798       0.007656      -0.019950      -0.010859       0.023969      -0.009636      -0.010066       0.021851      -0.013365       0.037671      -0.018235      -0.015073       0.033308             11.562942       5.174290       0.483447      -1.530602      18.375187      -2.075475      11.139348          -0.001483
          105              C       7.294335       3.849065       8.739919       0.577741      24.310437 0.25763163E+03  0.53972170E+04                                 7.805810                            5.732930      -0.138235       2.004065                    0.999442      23.040553      65.772836       0.611153       0.478394      -1.012118       0.010808       0.062952      -0.012685       0.065121       0.011304       0.050262       0.023844       0.107389       0.000498      -0.063449      -0.023831       0.087279              9.551530       5.519448      -0.045905      -2.070202      13.719152      -1.708225       9.415991          -0.009667
          106              C       6.686945       0.786101      10.817007      -0.113225      35.474657 0.40783938E+03  0.94698726E+04                                 9.448049                            6.779393       0.016224       1.976876                    0.999633      29.207474      84.419487       0.624205       0.422594      -1.056537       0.014359       0.005559      -0.019130       0.024557       0.004443      -0.011820      -0.009897       0.037865       0.068542      -0.032278       0.001107       0.031171             11.610387       4.954476       0.289163      -1.402052      19.969288      -0.876649       9.907396          -0.000192
          107              C       7.549959       1.387835       8.303302      -0.114262      33.817675 0.41842019E+03  0.97691476E+04                                 9.144250                            6.869679       0.071517       1.994746                    0.999737      29.306283      84.688438       0.620255       0.422952      -1.057267       0.009695      -0.005229       0.027688       0.029798      -0.002829      -0.018187      -0.004160       0.029522       0.060122      -0.026006      -0.006179       0.032185             10.885942       5.126369       0.166433      -1.334608      18.231526      -1.192126       9.299931          -0.000852
          108              C       9.260152       4.155588      12.689666      -0.032267      20.987734 0.31962579E+03  0.69438340E+04                                 6.520341                            5.866676       0.325515       2.127949                    0.999713      25.818669      70.872524       0.698192       0.403807      -1.074627      -0.071115       0.070818      -0.024073       0.103209      -0.020098      -0.001128      -0.068403      -0.025901       0.091195      -0.064011      -0.021584       0.085595              6.759438       8.246153      -0.896084       0.009291       5.881519      -0.097829       6.150642           0.000376
          109              C       6.760465       9.646981      10.360199       0.593148      26.440825 0.25091842E+03  0.51965202E+04                                 8.181031                            5.609990       0.015915       2.063008                    0.999399      22.273762      62.217725       0.628786       0.470352      -1.021399      -0.000713      -0.067745       0.016584       0.069749      -0.027615       0.007523       0.012271       0.168799      -0.121093      -0.073920      -0.035268       0.109188             10.532034       4.521656       1.266545      -0.645003      16.503347      -1.284368      10.571098          -0.008584
          110              C       8.259146       4.074150      13.792567      -0.031128      20.972735 0.32507868E+03  0.71237395E+04                                 6.611156                            5.984655       0.209689       2.094042                    0.999596      26.187494      73.250088       0.676497       0.413163      -1.063765      -0.049843       0.063186      -0.070960       0.107295      -0.057731      -0.007069      -0.021134       0.078910      -0.097980      -0.067507      -0.018862       0.086368              6.834729       6.458716      -0.223743       0.014884       6.215534      -0.834894       7.829939           0.000444
          111              C       5.555865       3.815133       5.918311       0.677346      19.508844 0.22047592E+03  0.44770555E+04                                 6.932730                            5.458476      -0.111964       2.035079                    0.999752      21.937781      63.239019       0.595199       0.506772      -0.989929       0.024686       0.009694      -0.012171       0.029181      -0.000832      -0.001070      -0.007873       0.009129       0.019815      -0.011436       0.001327       0.010109              7.821508       6.660940       2.193013      -2.519673       8.920046      -0.027494       7.883536           0.004029
          112              C      11.081191       4.349003       3.644367      -0.012953      39.720929 0.42207459E+03  0.97604208E+04                                10.064784                            6.774744       0.036907       2.016655                    0.999224      26.831319      74.256620       0.649530       0.407782      -1.079591       0.044141      -0.017983      -0.004758       0.047901       0.000805       0.000329      -0.003171      -0.015803       0.019862      -0.011266       0.002329       0.008937             13.472459      24.081513      -1.265178      -2.533053       5.392204       1.674049      10.943661           0.002868
          113              C       2.429560       4.091116       2.864513      -0.022842      38.256055 0.44491529E+03  0.10452798E+05                                 9.877783                            7.013908       0.008176       2.006639                    0.999453      27.363975      76.997987       0.628748       0.414643      -1.072245      -0.047353      -0.006616       0.010648       0.048984       0.002549       0.001878       0.008685      -0.014140      -0.004573      -0.007066      -0.006454       0.013519             12.567065      21.187781      -0.201895      -2.945795       5.344162       1.457919      11.169251           0.002854
          114              C       0.089355       3.914668       2.357229      -0.122115      33.981374 0.41431973E+03  0.96262030E+04                                 9.094042                            6.774789       0.198215       2.031532                    0.999582      29.127343      83.301835       0.634599       0.415420      -1.064611       0.017465      -0.014868       0.018360       0.029380       0.010443       0.026340       0.011581       0.002809       0.019111      -0.024369      -0.010707       0.035076             10.846210      17.480409      -0.844421      -2.181810       4.986195       1.430879      10.072027          -0.000783
          115              C       2.090236       4.525451       4.144080      -0.128678      36.255447 0.44576556E+03  0.10574537E+05                                 9.577372                            7.082327       0.149928       2.013857                    0.999719      29.799747      86.826712       0.611892       0.421965      -1.057793      -0.019952      -0.007650      -0.010852       0.023966       0.009634       0.021846       0.010059       0.013351       0.037683      -0.018234      -0.015065       0.033299             11.562883      18.375042      -0.483412      -2.075416       5.174280       1.530602      11.139326          -0.001508
          116              C       3.849065       4.016465       2.430419       0.577813      24.309002 0.25761251E+03  0.53967396E+04                                 7.805610                            5.732786      -0.138101       2.004115                    0.999442      23.039964      65.771619       0.611147       0.478405      -1.012107       0.062926      -0.010805      -0.012662       0.065091      -0.011317       0.023864      -0.050293      -0.107454       0.000525      -0.063492      -0.023843       0.087335              9.551301      13.718941       0.045929      -1.708120       5.519322       2.070089       9.415640          -0.009604
          117              C       0.786101       4.623855       4.507507      -0.113220      35.473828 0.40782941E+03  0.94695835E+04                                 9.447934                            6.779337       0.016253       1.976894                    0.999633      29.206951      84.417723       0.624204       0.422598      -1.056535       0.005562      -0.014355      -0.019123       0.024550      -0.004442      -0.009896       0.011812      -0.037861       0.068539      -0.032275       0.001112       0.031162             11.610222      19.968930      -0.289140      -0.876628       4.954430       1.402042       9.907307          -0.000256
          118              C       1.387835       3.760841       1.993802      -0.114242      33.819316 0.41843877E+03  0.97697873E+04                                 9.144867                            6.870034       0.071487       1.994742                    0.999737      29.306848      84.693724       0.620206       0.422977      -1.057240      -0.005226      -0.009675       0.027678       0.029782       0.002825      -0.004169       0.018185      -0.029461       0.060172      -0.025987      -0.006196       0.032184             10.886803      18.233164      -0.166467      -1.192367       5.126684       1.334717       9.300561          -0.001199
          119              C       4.155588       2.050648       6.380166      -0.032273      20.987884 0.31962855E+03  0.69438895E+04                                 6.520315                            5.866669       0.325488       2.127933                    0.999713      25.818730      70.872017       0.698200       0.403802      -1.074633       0.070815       0.071118      -0.024067       0.103207       0.020101      -0.068414       0.001116       0.025912       0.091184      -0.064014      -0.021594       0.085608              6.759403       5.881508       0.896121      -0.097841       8.246097      -0.009316       6.150603           0.000385
          120              C       9.646981       4.550335       4.050699       0.593122      26.440900 0.25091897E+03  0.51965310E+04                                 8.181040                            5.609986       0.016023       2.063044                    0.999399      22.273724      62.217474       0.628789       0.470350      -1.021401      -0.067741       0.000710       0.016565       0.069740       0.027623       0.012270      -0.007519      -0.168787      -0.121059      -0.073919      -0.035259       0.109178             10.532083      16.503487      -1.266568      -1.284456       4.521672       0.645022      10.571090          -0.008683
          121              C       4.074150       3.051654       7.483067      -0.031129      20.972323 0.32506925E+03  0.71234178E+04                                 6.610860                            5.984421       0.209709       2.094048                    0.999596      26.186844      73.245543       0.676541       0.413142      -1.063787       0.063182       0.049841      -0.070958       0.107290       0.057743      -0.021143       0.007066      -0.078900      -0.097994      -0.067517      -0.018861       0.086378              6.834407       6.215191       0.223757      -0.834822       6.458439      -0.014898       7.829593           0.000541
          122              C       5.754935       7.495667      18.537311       0.677378      19.507964 0.22046350E+03  0.44767809E+04                                 6.932833                            5.458552      -0.112339       2.034979                    0.999750      21.937787      63.240751       0.595151       0.506815      -0.989899      -0.024687      -0.009704      -0.012179       0.029188      -0.000835       0.001058       0.007868       0.009140       0.019845      -0.011439       0.001328       0.010111              7.821631       6.661056       2.193070       2.519707       8.920210       0.027496       7.883626           0.003953
          123              C       0.229609       6.961797      16.263367      -0.012985      39.722414 0.42208759E+03  0.97608148E+04                                10.065068                            6.774874       0.036902       2.016649                    0.999224      26.831812      74.258788       0.649518       0.407785      -1.079587      -0.044141       0.017987      -0.004763       0.047902       0.000807      -0.000330       0.003164      -0.015751       0.019882      -0.011244       0.002319       0.008925             13.472944      24.082550      -1.265256       2.533199       5.392347      -1.674097      10.943936           0.002753
          124              C       8.881240       7.219684      15.483513      -0.022853      38.256582 0.44492287E+03  0.10453031E+05                                 9.877883                            7.013970       0.008238       2.006652                    0.999453      27.364303      76.999354       0.628745       0.414643      -1.072243       0.047363       0.006622       0.010657       0.048997       0.002546      -0.001882      -0.008689      -0.014149      -0.004581      -0.007074      -0.006453       0.013526             12.567212      21.188034      -0.201919       2.945839       5.344215      -1.457947      11.169388           0.002850
          125              C      11.221445       7.396132      14.976229      -0.122122      33.981543 0.41432074E+03  0.96262590E+04                                 9.094183                            6.774876       0.198171       2.031525                    0.999582      29.127279      83.302548       0.634582       0.415429      -1.064602      -0.017467       0.014870       0.018360       0.029382       0.010446      -0.026342      -0.011589       0.002813       0.019129      -0.024368      -0.010716       0.035084             10.846396      17.480737      -0.844454       2.181877       4.986265      -1.430911      10.072188          -0.000645
          126              C       9.220564       6.785349      16.763080      -0.128697      36.256608 0.44578023E+03  0.10575000E+05                                 9.577642                            7.082491       0.149854       2.013827                    0.999719      29.800435      86.829936       0.611877       0.421971      -1.057787       0.019952       0.007657      -0.010860       0.023972       0.009633      -0.021852      -0.010061       0.013369       0.037683      -0.018236      -0.015072       0.033308             11.563253      18.375726      -0.483434       2.075435       5.174415      -1.530646      11.139618          -0.001709
          127              C       7.461735       7.294335      15.049419       0.577729      24.310307 0.25762823E+03  0.53971375E+04                                 7.805823                            5.732914      -0.138198       2.004078                    0.999442      23.040511      65.773048       0.611149       0.478397      -1.012114      -0.062949       0.010805      -0.012678       0.065115      -0.011305      -0.023847       0.050263      -0.107388       0.000518      -0.063452      -0.023828       0.087280              9.551598      13.719399       0.045919       1.708204       5.519468      -2.070189       9.415927          -0.009778
          128              C      10.524699       6.686945      17.126507      -0.113254      35.475612 0.40785154E+03  0.94702474E+04                                 9.448293                            6.779552       0.016274       1.976888                    0.999633      29.207875      84.421689       0.624189       0.422602      -1.056530      -0.005563       0.014365      -0.019125       0.024557      -0.004438       0.009909      -0.011817      -0.037829       0.068613      -0.032274       0.001092       0.031183             11.610724      19.969967      -0.289170       0.876662       4.954598      -1.402081       9.907607          -0.000552
          129              C       9.922965       7.549959      14.612802      -0.114264      33.819956 0.41844723E+03  0.97700630E+04                                 9.145084                            6.870175       0.071440       1.994728                    0.999737      29.307168      84.695803       0.620188       0.422986      -1.057232       0.005231       0.009682       0.027680       0.029788       0.002820       0.004155      -0.018194      -0.029467       0.060176      -0.025985      -0.006208       0.032193             10.887079      18.233622      -0.166492       1.192431       5.126791      -1.334767       9.300824          -0.001000
          130              C       7.155212       9.260152      18.999166      -0.032270      20.987745 0.31962461E+03  0.69438090E+04                                 6.520329                            5.866637       0.325500       2.127941                    0.999713      25.818844      70.873244       0.698199       0.403803      -1.074629      -0.070817      -0.071117      -0.024071       0.103209       0.020093       0.068410      -0.001120       0.025894       0.091195      -0.064012      -0.021590       0.085601              6.759436       5.881615       0.896120       0.097718       8.246099       0.009290       6.150593           0.000079
          131              C       1.663819       6.760465      16.669699       0.593103      26.441597 0.25092571E+03  0.51966994E+04                                 8.181107                            5.610012       0.016389       2.063156                    0.999400      22.274135      62.218562       0.628796       0.470342      -1.021407       0.067749      -0.000707       0.016567       0.069749       0.027612      -0.012261       0.007521      -0.168755      -0.120984      -0.073904      -0.035244       0.109148             10.532212      16.503841      -1.266607       1.284525       4.521713      -0.645022      10.571083          -0.008791
          132              C       7.236650       8.259146      20.102067      -0.031129      20.972558 0.32507388E+03  0.71235692E+04                                 6.610979                            5.984509       0.209735       2.094053                    0.999597      26.187196      73.247616       0.676526       0.413149      -1.063780      -0.063180      -0.049841      -0.070960       0.107290       0.057736       0.021139      -0.007061      -0.078898      -0.097981      -0.067508      -0.018862       0.086370              6.834541       6.215314       0.223786       0.834813       6.458566       0.014869       7.829744           0.000199
          133              C       7.495667       5.754935       0.391189       0.677390      19.507828 0.22046149E+03  0.44767369E+04                                 6.932851                            5.458565      -0.112423       2.034954                    0.999750      21.937814      63.241126       0.595144       0.506822      -0.989894      -0.009704      -0.024692       0.012176       0.029191      -0.000835      -0.007865      -0.001058      -0.009139       0.019844      -0.011436       0.001328       0.010108              7.821651       8.920222       2.193068      -0.027498       6.661067      -2.519721       7.883665           0.003953
          134              C       6.961797       0.229609       2.665133      -0.012969      39.722060 0.42208452E+03  0.97607149E+04                                10.064970                            6.774828       0.036902       2.016648                    0.999224      26.831706      74.258106       0.649524       0.407782      -1.079590       0.017983      -0.044139       0.004765       0.047899       0.000807      -0.003164       0.000332       0.015749       0.019882      -0.011244       0.002319       0.008925             13.472782       5.392292      -1.265212       1.674054      24.082295      -2.533055      10.943760           0.002763
          135              C       7.219684       8.881240       3.444987      -0.022850      38.256420 0.44492272E+03  0.10453014E+05                                 9.877813                            7.013944       0.008221       2.006646                    0.999453      27.364288      76.998966       0.628750       0.414640      -1.072247       0.006616       0.047363      -0.010655       0.048995       0.002547       0.008690       0.001882       0.014146      -0.004581      -0.007073      -0.006453       0.013526             12.567087       5.344178      -0.201907       1.457918      21.187806      -2.945793      11.169276           0.002854
          136              C       7.396132      11.221445       3.952271      -0.122105      33.980709 0.41431105E+03  0.96259456E+04                                 9.093915                            6.774721       0.198212       2.031537                    0.999582      29.126987      83.300429       0.634602       0.415420      -1.064611       0.014866      -0.017468      -0.018359       0.029380       0.010445       0.011590       0.026340      -0.002806       0.019106      -0.024369      -0.010711       0.035081             10.846029       4.986133      -0.844402       1.430856      17.480078      -2.181728      10.071875          -0.000633
          137              C       6.785349       9.220564       2.165420      -0.128691      36.256587 0.44578070E+03  0.10575009E+05                                 9.577628                            7.082490       0.149851       2.013826                    0.999719      29.800413      86.829723       0.611878       0.421970      -1.057788       0.007652       0.019953       0.010861       0.023971       0.009634       0.010062       0.021851      -0.013371       0.037683      -0.018237      -0.015070       0.033308             11.563232       5.174407      -0.483432       1.530630      18.375717      -2.075437      11.139571          -0.001700
          138              C       7.294335       7.461735       3.879081       0.577739      24.310121 0.25762657E+03  0.53970911E+04                                 7.805779                            5.732893      -0.138171       2.004088                    0.999442      23.040366      65.772449       0.611151       0.478397      -1.012115       0.010803      -0.062948       0.012679       0.065115      -0.011307      -0.050263       0.023848       0.107391       0.000523      -0.063454      -0.023828       0.087282              9.551526       5.519440       0.045913       2.070185      13.719238      -1.708190       9.415901          -0.009750
          139              C       6.686945      10.524699       1.801993      -0.113244      35.475261 0.40784720E+03  0.94701082E+04                                 9.448187                            6.779484       0.016305       1.976899                    0.999633      29.207691      84.420600       0.624197       0.422598      -1.056534       0.014362      -0.005564       0.019125       0.024556      -0.004436       0.011817      -0.009911       0.037827       0.068616      -0.032274       0.001091       0.031183             11.610588       4.954547      -0.289152       1.402053      19.969751      -0.876608       9.907467          -0.000546
          140              C       7.549959       9.922965       4.315698      -0.114247      33.819122 0.41843734E+03  0.97697298E+04                                 9.144788                            6.870003       0.071469       1.994735                    0.999737      29.306810      84.693063       0.620211       0.422975      -1.057244       0.009678       0.005232      -0.027680       0.029786       0.002825       0.018194      -0.004158       0.029487       0.060155      -0.025994      -0.006199       0.032192             10.886677       5.126645      -0.166459       1.334703      18.232898      -1.192301       9.300488          -0.000980
          141              C       9.260152       7.155212      25.167334      -0.032276      20.987998 0.31962966E+03  0.69439482E+04                                 6.520393                            5.866695       0.325479       2.127930                    0.999713      25.819060      70.874061       0.698193       0.403805      -1.074627      -0.071117      -0.070817       0.024069       0.103209       0.020093       0.001120      -0.068410      -0.025895       0.091193      -0.064011      -0.021590       0.085601              6.759503       8.246204       0.896137      -0.009292       5.881652      -0.097742       6.150654           0.000084
          142              C       6.760465       1.663819       2.258801       0.593087      26.441655 0.25092690E+03  0.51967274E+04                                 8.181091                            5.610010       0.016442       2.063172                    0.999400      22.274202      62.218653       0.628799       0.470339      -1.021409      -0.000709       0.067753      -0.016559       0.069751       0.027609      -0.007519       0.012257       0.168740      -0.120967      -0.073897      -0.035241       0.109137             10.532173       4.521700      -1.266586       0.645012      16.503755      -1.284474      10.571063          -0.008790
          143              C       8.259146       7.236650      24.064433      -0.031130      20.972623 0.32507519E+03  0.71236083E+04                                 6.611003                            5.984529       0.209724       2.094048                    0.999597      26.187273      73.247993       0.676523       0.413150      -1.063778      -0.049840      -0.063180       0.070959       0.107289       0.057736       0.007063      -0.021141       0.078899      -0.097981      -0.067510      -0.018860       0.086370              6.834567       6.458593       0.223786      -0.014867       6.215341      -0.834830       7.829768           0.000199
          144              C       3.815133       5.555865      13.010189       0.677346      19.508856 0.22047620E+03  0.44770621E+04                                 6.932728                            5.458476      -0.111952       2.035081                    0.999752      21.937787      63.239014       0.595199       0.506772      -0.989929       0.009693       0.024687       0.012173       0.029182      -0.000836       0.007876       0.001072      -0.009133       0.019822      -0.011442       0.001328       0.010114              7.821505       8.920062       2.193026       0.027487       6.660953       2.519661       7.883500           0.004024
          145              C       4.349003      11.081191      15.284133      -0.012972      39.721362 0.42207859E+03  0.97605511E+04                                10.064906                            6.774807       0.036925       2.016662                    0.999224      26.831443      74.257470       0.649521       0.407786      -1.079587      -0.017986       0.044145       0.004756       0.047905       0.000805       0.003171      -0.000325       0.015804       0.019863      -0.011267       0.002329       0.008938             13.472651       5.392271      -1.265218      -1.674092      24.081838       2.533185      10.943846           0.002852
          146              C       4.091116       2.429560      16.063987      -0.022840      38.256148 0.44491586E+03  0.10452824E+05                                 9.877831                            7.013931       0.008197       2.006646                    0.999453      27.363995      76.998318       0.628744       0.414645      -1.072242      -0.006620      -0.047355      -0.010649       0.048987       0.002547      -0.008683      -0.001877       0.014146      -0.004571      -0.007066      -0.006453       0.013520             12.567147       5.344188      -0.201911      -1.457937      21.187926       2.945840      11.169326           0.002850
          147              C       3.914668       0.089355      16.571271      -0.122129      33.981909 0.41432615E+03  0.96264145E+04                                 9.094232                            6.774906       0.198187       2.031525                    0.999582      29.127513      83.303293       0.634583       0.415428      -1.064603      -0.014872       0.017466      -0.018361       0.029383       0.010446      -0.011581      -0.026342      -0.002807       0.019125      -0.024371      -0.010709       0.035079             10.846460       4.986290      -0.844452      -1.430921      17.480829       2.181900      10.072260          -0.000792
          148              C       4.525451       2.090236      14.784420      -0.128678      36.255435 0.44576449E+03  0.10574514E+05                                 9.577397                            7.082335       0.149933       2.013859                    0.999719      29.799752      86.826986       0.611889       0.421967      -1.057791      -0.007656      -0.019953       0.010851       0.023968       0.009633      -0.010058      -0.021847      -0.013348       0.037685      -0.018234      -0.015066       0.033299             11.562922       5.174294      -0.483419      -1.530613      18.375114       2.075418      11.139358          -0.001522
          149              C       4.016465       3.849065      16.498081       0.577805      24.309251 0.25761535E+03  0.53968130E+04                                 7.805657                            5.732813      -0.138133       2.004104                    0.999442      23.040080      65.771988       0.611147       0.478404      -1.012108      -0.010807       0.062930       0.012668       0.065096      -0.011312       0.050289      -0.023861       0.107440       0.000516      -0.063484      -0.023841       0.087325              9.551370       5.519354       0.045929      -2.070104      13.719074       1.708138       9.415681          -0.009639
          150              C       4.623855       0.786101      14.420993      -0.113230      35.474466 0.40783726E+03  0.94698328E+04                                 9.448122                            6.779455       0.016228       1.976884                    0.999633      29.207250      84.419511       0.624190       0.422604      -1.056528      -0.014360       0.005562       0.019124       0.024553      -0.004443      -0.011810       0.009894       0.037861       0.068542      -0.032275       0.001113       0.031162             11.610471       4.954519      -0.289163      -1.402078      19.969387       0.876693       9.907506          -0.000266
          151              C       3.760841       1.387835      16.934698      -0.114252      33.819785 0.41844456E+03  0.97699851E+04                                 9.145055                            6.870150       0.071474       1.994740                    0.999737      29.307028      84.695330       0.620189       0.422986      -1.057232      -0.009678      -0.005225      -0.027679       0.029784       0.002822      -0.018186       0.004167       0.029450       0.060180      -0.025982      -0.006203       0.032185             10.887051       5.126777      -0.166488      -1.334755      18.233606       1.192449       9.300771          -0.001217
          152              C       2.050648       4.155588      12.548334      -0.032264      20.987543 0.31962142E+03  0.69437018E+04                                 6.520245                            5.866593       0.325512       2.127947                    0.999713      25.818517      70.871467       0.698206       0.403801      -1.074633       0.071117       0.070816       0.024067       0.103207       0.020100      -0.001117       0.068414      -0.025912       0.091187      -0.064014      -0.021595       0.085609              6.759333       8.245966       0.896106       0.009305       5.881509       0.097771       6.150522           0.000381
          153              C       4.550335       9.646981      14.877801       0.593146      26.440681 0.25091595E+03  0.51964574E+04                                 8.181041                            5.609982       0.015995       2.063039                    0.999399      22.273541      62.217075       0.628783       0.470355      -1.021397       0.000711      -0.067742      -0.016576       0.069744       0.027622       0.007525      -0.012270       0.168798      -0.121083      -0.073922      -0.035266       0.109188             10.532101       4.521678      -1.266583      -0.645029      16.503550       1.284494      10.571075          -0.008697
          154              C       3.051654       4.074150      11.445433      -0.031127      20.972243 0.32506772E+03  0.71233772E+04                                 6.610848                            5.984411       0.209715       2.094052                    0.999596      26.186773      73.245350       0.676541       0.413143      -1.063787       0.049840       0.063183       0.070958       0.107290       0.057744      -0.007063       0.021143       0.078898      -0.097998      -0.067516      -0.018864       0.086380              6.834394       6.458430       0.223770       0.014888       6.215183       0.834800       7.829569           0.000540
          155              C       5.754935       3.815133      19.319689       0.677389      19.507983 0.22046367E+03  0.44767897E+04                                 6.932867                            5.458578      -0.112454       2.034938                    0.999750      21.937940      63.241437       0.595146       0.506819      -0.989896      -0.024699       0.009694       0.012169       0.029191       0.000840      -0.001060       0.007868       0.009140       0.019850      -0.011441       0.001329       0.010112              7.821668       6.661087      -2.193079      -2.519743       8.920216       0.027531       7.883702           0.003942
          156              C       0.229609       4.349003      21.593633      -0.012958      39.720235 0.42206924E+03  0.97602479E+04                                10.064592                            6.774665       0.036971       2.016676                    0.999224      26.831150      74.255506       0.649540       0.407777      -1.079596      -0.044138      -0.017980       0.004765       0.047897      -0.000800       0.000334       0.003167      -0.015785       0.019859      -0.011257       0.002327       0.008930             13.472103      24.080801       1.265102      -2.532822       5.392097      -1.673992      10.943410           0.002659
          157              C       8.881240       4.091116      22.373487      -0.022830      38.254933 0.44490523E+03  0.10452473E+05                                 9.877504                            7.013775       0.008212       2.006654                    0.999453      27.363571      76.995793       0.628763       0.414636      -1.072252       0.047353      -0.006622      -0.010648       0.048985      -0.002546       0.001876      -0.008683      -0.014161      -0.004576      -0.007070      -0.006454       0.013524             12.566605      21.186837       0.201879      -2.945640       5.344018      -1.457868      11.168960           0.002724
          158              C      11.221445       3.914668      22.880771      -0.122119      33.979954 0.41430277E+03  0.96256901E+04                                 9.093751                            6.774638       0.198251       2.031555                    0.999582      29.126576      83.298551       0.634609       0.415418      -1.064614      -0.017468      -0.014875      -0.018359       0.029385      -0.010441       0.026336      -0.011582       0.002777       0.019106      -0.024374      -0.010693       0.035067             10.845777      17.479554       0.844367      -2.181610       4.986049      -1.430822      10.071729          -0.001048
          159              C       9.220564       4.525451      21.093920      -0.128660      36.254790 0.44575684E+03  0.10574272E+05                                 9.577249                            7.082257       0.149932       2.013864                    0.999719      29.799369      86.825198       0.611895       0.421965      -1.057794       0.019957      -0.007655       0.010851       0.023971      -0.009630       0.021845      -0.010059       0.013334       0.037680      -0.018228      -0.015066       0.033294             11.562702      18.374728       0.483399      -2.075308       5.174215      -1.530565      11.139162          -0.001765
          160              C       7.461735       4.016465      22.807581       0.577797      24.309128 0.25761525E+03  0.53967939E+04                                 7.805541                            5.732756      -0.137961       2.004158                    0.999442      23.039893      65.770704       0.611160       0.478395      -1.012116      -0.062924      -0.010810       0.012654       0.065088       0.011312       0.023865       0.050293      -0.107447       0.000523      -0.063491      -0.023840       0.087331              9.551174      13.718607      -0.045935      -1.708086       5.519278      -2.070100       9.415636          -0.009711
          161              C      10.524699       4.623855      20.730493      -0.113233      35.473640 0.40782843E+03  0.94695423E+04                                 9.447864                            6.779306       0.016371       1.976933                    0.999633      29.206784      84.416781       0.624210       0.422595      -1.056538      -0.005568      -0.014360       0.019120       0.024552       0.004438      -0.009903      -0.011812      -0.037849       0.068573      -0.032276       0.001106       0.031170             11.610111      19.968766       0.289120      -0.876514       4.954392      -1.402009       9.907175          -0.000661
          162              C       9.922965       3.760841      23.244198      -0.114232      33.817058 0.41840926E+03  0.97688800E+04                                 9.144350                            6.869721       0.071542       1.994773                    0.999737      29.305594      84.687847       0.620232       0.422969      -1.057251       0.005228      -0.009686      -0.027675       0.029784      -0.002825      -0.004166      -0.018177      -0.029495       0.060129      -0.025995      -0.006179       0.032174             10.886098      18.231829       0.166438      -1.192173       5.126423      -1.334632       9.300043          -0.001430
          163              C       7.155212       2.050648      18.857834      -0.032268      20.987999 0.31962992E+03  0.69439630E+04                                 6.520412                            5.866709       0.325483       2.127931                    0.999713      25.819099      70.874469       0.698189       0.403806      -1.074625      -0.070820       0.071117       0.024067       0.103210      -0.020095      -0.068399      -0.001123       0.025901       0.091187      -0.064004      -0.021587       0.085591              6.759526       5.881646      -0.896121      -0.097761       8.246242       0.009285       6.150690           0.000083
          164              C       1.663819       4.550335      21.187301       0.593104      26.441133 0.25092302E+03  0.51966161E+04                                 8.180947                            5.609949       0.016456       2.063182                    0.999400      22.273811      62.216953       0.628807       0.470336      -1.021412       0.067750       0.000710      -0.016552       0.069746      -0.027618       0.012256       0.007522      -0.168759      -0.120986      -0.073905      -0.035247       0.109152             10.531911      16.503157       1.266531      -1.284375       4.521610      -0.644984      10.570964          -0.008897
          165              C       7.236650       3.051654      17.754933      -0.031133      20.972944 0.32508259E+03  0.71238508E+04                                 6.611204                            5.984692       0.209695       2.094039                    0.999596      26.187725      73.251003       0.676494       0.413163      -1.063764      -0.063187       0.049843       0.070958       0.107293      -0.057728      -0.021138      -0.007074      -0.078905      -0.097975      -0.067508      -0.018855       0.086363              6.834783       6.215566      -0.223772      -0.834897       6.458776       0.014864       7.830007           0.000348
          166              C       5.555865       7.495667       6.700689       0.677342      19.508783 0.22047526E+03  0.44770344E+04                                 6.932694                            5.458449      -0.111874       2.035111                    0.999752      21.937597      63.238233       0.595204       0.506769      -0.989932       0.024680      -0.009699       0.012173       0.029178       0.000828       0.001066      -0.007873       0.009130       0.019812      -0.011435       0.001327       0.010108              7.821468       6.660930      -2.193015       2.519689       8.919964      -0.027532       7.883509           0.004037
          167              C      11.081191       6.961797       8.974633      -0.012978      39.721018 0.42207658E+03  0.97604609E+04                                10.064719                            6.774713       0.036888       2.016646                    0.999224      26.831443      74.256506       0.649539       0.407776      -1.079597       0.044147       0.017991       0.004756       0.047908      -0.000807      -0.000326      -0.003163      -0.015788       0.019862      -0.011259       0.002332       0.008927             13.472324      24.081204       1.265144       2.532914       5.392160       1.674035      10.943609           0.002912
          168              C       2.429560       7.219684       9.754487      -0.022842      38.255557 0.44491302E+03  0.10452686E+05                                 9.877527                            7.013774       0.008244       2.006653                    0.999453      27.363964      76.996649       0.628773       0.414629      -1.072258      -0.047366       0.006624      -0.010659       0.049000      -0.002553      -0.001883       0.008691      -0.014150      -0.004600      -0.007074      -0.006458       0.013532             12.566658      21.186915       0.201929       2.945767       5.344030       1.457889      11.169028           0.002945
          169              C       0.089355       7.396132      10.261771      -0.122121      33.979878 0.41430169E+03  0.96256342E+04                                 9.093615                            6.774544       0.198217       2.031535                    0.999582      29.126771      83.298280       0.634627       0.415408      -1.064624       0.017465       0.014881      -0.018364       0.029389      -0.010442      -0.026346       0.011582       0.002775       0.019078      -0.024386      -0.010688       0.035074             10.845597      17.479161       0.844352       2.181549       4.985982       1.430822      10.071647          -0.000465
          170              C       2.090236       6.785349       8.474920      -0.128695      36.256215 0.44577521E+03  0.10574814E+05                                 9.577455                            7.082363       0.149893       2.013838                    0.999719      29.800201      86.827982       0.611896       0.421960      -1.057797      -0.019949       0.007657       0.010860       0.023969      -0.009635      -0.021852       0.010066       0.013368       0.037673      -0.018235      -0.015074       0.033309             11.563010      18.375294       0.483449       2.075485       5.174311       1.530614      11.139424          -0.001483
          171              C       3.849065       7.294335      10.188581       0.577742      24.310323 0.25762946E+03  0.53971676E+04                                 7.805823                            5.732931      -0.138265       2.004056                    0.999442      23.040540      65.773073       0.611148       0.478398      -1.012114       0.062951       0.010803       0.012680       0.065118       0.011306      -0.023844      -0.050264      -0.107397       0.000512      -0.063453      -0.023831       0.087284              9.551559      13.719220      -0.045904       1.708242       5.519458       2.070202       9.416000          -0.009681
          172              C       0.786101       6.686945       8.111493      -0.113243      35.474920 0.40784236E+03  0.94699631E+04                                 9.448105                            6.779424       0.016189       1.976863                    0.999633      29.207622      84.420126       0.624203       0.422595      -1.056536       0.005558       0.014358       0.019129       0.024555       0.004445       0.009899       0.011822      -0.037862       0.068547      -0.032278       0.001104       0.031174             11.610466      19.969422       0.289167       0.876650       4.954501       1.402063       9.907474          -0.000188
          173              C       1.387835       7.549959      10.625198      -0.114268      33.817904 0.41842241E+03  0.97692274E+04                                 9.144334                            6.869720       0.071504       1.994742                    0.999737      29.306383      84.689271       0.620249       0.422955      -1.057263      -0.005229       0.009695      -0.027688       0.029798      -0.002827       0.004159       0.018187      -0.029517       0.060132      -0.026004      -0.006182       0.032186             10.886063      18.231740       0.166449       1.192169       5.126411       1.334633       9.300039          -0.000857
          174              C       4.155588       9.260152       6.238834      -0.032267      20.987792 0.31962664E+03  0.69438539E+04                                 6.520345                            5.866681       0.325492       2.127940                    0.999713      25.818718      70.872560       0.698193       0.403806      -1.074628       0.070816      -0.071118       0.024075       0.103210      -0.020097       0.068402       0.001126       0.025899       0.091192      -0.064009      -0.021584       0.085593              6.759443       5.881510      -0.896084       0.097846       8.246155      -0.009298       6.150663           0.000377
          175              C       9.646981       6.760465       8.568301       0.593121      26.440953 0.25091985E+03  0.51965541E+04                                 8.181035                            5.609987       0.016018       2.063038                    0.999399      22.273847      62.217859       0.628790       0.470349      -1.021402      -0.067741      -0.000708      -0.016579       0.069744      -0.027619      -0.012272      -0.007517      -0.168791      -0.121071      -0.073919      -0.035262       0.109181             10.532051      16.503391       1.266551       1.284375       4.521658       0.645005      10.571104          -0.008581
          176              C       4.074150       8.259146       5.135933      -0.031134      20.972807 0.32507974E+03  0.71237591E+04                                 6.611136                            5.984638       0.209700       2.094042                    0.999596      26.187530      73.249846       0.676503       0.413159      -1.063769       0.063186      -0.049846       0.070962       0.107297      -0.057731       0.021131       0.007070      -0.078906      -0.097975      -0.067503      -0.018863       0.086366              6.834710       6.215497      -0.223742       0.834887       6.458691      -0.014884       7.829942           0.000449
          177              N       4.190651       6.485613       0.653664      -0.439813      31.834839 0.49237331E+03  0.11847409E+05                                 8.553118                            7.286825      -0.458882       1.890617                    0.995384      28.817411      81.673647       0.629454       0.404402      -1.080537      -0.097026       0.038995       0.070393       0.126055      -0.072529      -0.006709       0.091928       0.063995      -0.020130      -0.126967       0.011297       0.115670              9.306440      10.868702      -0.937729       1.179669       7.106208       2.784888       9.944411           0.002481
          178              N       2.573207       6.061458      24.503574      -0.421356      30.688341 0.45779850E+03  0.10795810E+05                                 8.294247                            6.999392      -0.220873       1.972718                    0.996813      28.068028      78.254857       0.647214       0.401308      -1.084717      -0.039285       0.093541       0.048161       0.112306      -0.082337       0.017724       0.085162      -0.002842      -0.056311      -0.126747       0.012739       0.114008              8.963035      11.110555      -1.343586       1.425909       6.961867       2.473971       8.816684           0.002579
          179              N       7.120149       4.825187      13.272664      -0.439799      31.834615 0.49236891E+03  0.11847274E+05                                 8.553090                            7.286812      -0.458874       1.890621                    0.995385      28.817241      81.673000       0.629452       0.404404      -1.080536       0.097028      -0.039019       0.070391       0.126062      -0.072520       0.006712      -0.091910       0.063991      -0.020095      -0.126946       0.011294       0.115652              9.306400      10.868646      -0.937691      -1.179656       7.106189      -2.784873       9.944365           0.002557
          180              N       8.737593       5.249342      11.884574      -0.421324      30.687965 0.45779333E+03  0.10795674E+05                                 8.294260                            6.999418      -0.221053       1.972669                    0.996812      28.067767      78.254465       0.647202       0.401315      -1.084711       0.039293      -0.093554       0.048153       0.112316      -0.082328      -0.017726      -0.085148      -0.002846      -0.056267      -0.126731       0.012743       0.113988              8.963040      11.110510      -1.343515      -1.425948       6.961816      -2.473969       8.816793           0.002758
          181              N       4.825187       4.190651       6.963164      -0.439799      31.834727 0.49237087E+03  0.11847332E+05                                 8.553123                            7.286844      -0.458893       1.890615                    0.995385      28.817237      81.673020       0.629448       0.404406      -1.080535      -0.039016      -0.097026       0.070392       0.126061       0.072522      -0.091913      -0.006710      -0.063991      -0.020092      -0.126950       0.011295       0.115654              9.306431       7.106161       0.937626      -2.784845      10.868672       1.179758       9.944459           0.002572
          182              N       5.249342       2.573207       5.575074      -0.421345      30.688785 0.45780836E+03  0.10796124E+05                                 8.294424                            6.999545      -0.221027       1.972667                    0.996813      28.068286      78.256422       0.647194       0.401317      -1.084709      -0.093553      -0.039289       0.048159       0.112317       0.082329      -0.085155       0.017728       0.002843      -0.056277      -0.126738       0.012746       0.113993              8.963225       6.961922       1.343542      -2.473992      11.110808       1.425997       8.816945           0.002712
          183              N       6.485613       7.120149      19.582164      -0.439820      31.834818 0.49237324E+03  0.11847399E+05                                 8.553102                            7.286817      -0.458841       1.890630                    0.995385      28.817358      81.673287       0.629455       0.404401      -1.080538       0.039010       0.097024       0.070381       0.126052       0.072529       0.091923       0.006712      -0.063991      -0.020134      -0.126960       0.011291       0.115669              9.306417       7.106168       0.937699       2.784850      10.868690      -1.179711       9.944394           0.002470
          184              N       6.061458       8.737593      18.194074      -0.421338      30.687881 0.45779023E+03  0.10795568E+05                                 8.294195                            6.999350      -0.220931       1.972708                    0.996813      28.067659      78.253718       0.647213       0.401310      -1.084716       0.093554       0.039285       0.048146       0.112311       0.082331       0.085156      -0.017721       0.002841      -0.056292      -0.126737       0.012738       0.113998              8.962983       6.961828       1.343571       2.473917      11.110560      -1.425946       8.816561           0.002642
          185              N       7.120149       6.485613      24.584336      -0.439818      31.834898 0.49237433E+03  0.11847433E+05                                 8.553117                            7.286825      -0.458855       1.890626                    0.995385      28.817395      81.673463       0.629455       0.404401      -1.080538       0.097024       0.039005      -0.070383       0.126051       0.072532      -0.006712      -0.091927       0.063991      -0.020139      -0.126965       0.011292       0.115673              9.306438      10.868701       0.937703       1.179706       7.106184      -2.784869       9.944428           0.002470
          186              N       8.737593       6.061458       0.734426      -0.421339      30.687791 0.45778859E+03  0.10795516E+05                                 8.294165                            6.999324      -0.220913       1.972715                    0.996813      28.067604      78.253423       0.647216       0.401309      -1.084717       0.039284       0.093551      -0.048147       0.112308       0.082333       0.017720      -0.085160      -0.002844      -0.056291      -0.126740       0.012737       0.114003              8.962950      11.110504       1.343571       1.425922       6.961800      -2.473919       8.816546           0.002648
          187              N       4.190651       4.825187      11.965336      -0.439803      31.834825 0.49237351E+03  0.11847415E+05                                 8.553144                            7.286866      -0.458892       1.890613                    0.995385      28.817357      81.673495       0.629447       0.404407      -1.080534      -0.097028      -0.039016      -0.070394       0.126063       0.072519       0.006710       0.091911       0.063993      -0.020090      -0.126947       0.011296       0.115650              9.306451      10.868723       0.937648      -1.179761       7.106189       2.784838       9.944440           0.002572
          188              N       2.573207       5.249342      13.353426      -0.421338      30.688545 0.45780370E+03  0.10795984E+05                                 8.294380                            6.999511      -0.221031       1.972670                    0.996813      28.068098      78.255730       0.647196       0.401317      -1.084709      -0.039292      -0.093550      -0.048160       0.112316       0.082328      -0.017727       0.085153      -0.002844      -0.056281      -0.126735       0.012743       0.113991              8.963178      11.110775       1.343550      -1.426006       6.961925       2.473966       8.816833           0.002705
          189              N       6.485613       4.190651      18.274836      -0.439811      31.834884 0.49237440E+03  0.11847445E+05                                 8.553135                            7.286841      -0.458901       1.890610                    0.995384      28.817444      81.673833       0.629452       0.404403      -1.080536       0.038997      -0.097026      -0.070393       0.126056      -0.072528      -0.091927       0.006711      -0.063993      -0.020132      -0.126964       0.011295       0.115669              9.306458       7.106234      -0.937726      -2.784906      10.868714      -1.179653       9.944425           0.002478
          190              N       6.061458       2.573207      19.662926      -0.421351      30.688197 0.45779600E+03  0.10795735E+05                                 8.294220                            6.999375      -0.220877       1.972718                    0.996813      28.067934      78.254510       0.647214       0.401308      -1.084717       0.093541      -0.039287      -0.048161       0.112307      -0.082338      -0.085161      -0.017725       0.002842      -0.056309      -0.126747       0.012739       0.114007              8.963003       6.961836      -1.343574      -2.473958      11.110515      -1.425903       8.816659           0.002580
          191              N       4.825187       7.120149       5.655836      -0.439799      31.834318 0.49236257E+03  0.11847074E+05                                 8.553020                            7.286753      -0.458837       1.890636                    0.995385      28.816994      81.671928       0.629457       0.404403      -1.080538      -0.039020       0.097026      -0.070387       0.126059      -0.072523       0.091911      -0.006710      -0.063989      -0.020094      -0.126947       0.011293       0.115654              9.306324       7.106106      -0.937668       2.784835      10.868554       1.179673       9.944314           0.002558
          192              N       5.249342       8.737593       7.043926      -0.421337      30.688492 0.45780307E+03  0.10795968E+05                                 8.294367                            6.999500      -0.221057       1.972661                    0.996812      28.068134      78.255877       0.647197       0.401316      -1.084709      -0.093559       0.039289      -0.048151       0.112319      -0.082326       0.085149       0.017728       0.002843      -0.056267      -0.126732       0.012746       0.113986              8.963159       6.961888      -1.343524       2.474011      11.110645       1.425970       8.816945           0.002758
          193              O       4.636297       6.620211      22.080726      -0.590530      44.668791 0.68285497E+03  0.17442613E+05                                10.087895                            8.175834       0.031073       2.044591                    0.995741      28.979371      78.756096       0.653215       0.367085      -1.131633      -0.012004       0.014870      -0.028354       0.034193      -0.036660      -0.011627      -0.044785       0.056153      -0.042455      -0.073873       0.018760       0.055113             11.838615       7.622102      -2.793749       1.837127      16.753466      -4.255282      11.140277           0.034270
          194              O       4.576350       2.533619      22.075679      -0.580524      43.695659 0.61668493E+03  0.15341703E+05                                 9.905389                            7.725021       0.144008       2.087545                    0.996950      28.297201      75.661399       0.678467       0.362884      -1.135957      -0.007418      -0.020755       0.030386       0.037539      -0.011735      -0.018031      -0.048235       0.087929      -0.035102      -0.078141       0.023401       0.054740             11.904750       6.210745       0.637398      -0.590254      18.390187      -4.877781      11.113319           0.033626
          195              O       4.665705       1.890035      24.220909      -0.552294      40.299528 0.54176312E+03  0.13061152E+05                                 9.394670                            7.217200       0.262492       2.126652                    0.998069      27.869854      73.592847       0.704652       0.360545      -1.136681      -0.015650      -0.005206      -0.020299       0.026155      -0.030568       0.001811       0.024433       0.114455       0.099819      -0.086392       0.036693       0.049699             11.346171       6.021757       1.333851       1.929266      11.535482       5.497284      16.481276           0.041266
          196              O       4.545811       4.911149      24.251194      -0.632340      50.207764 0.77094913E+03  0.20379966E+05                                10.987661                            8.761031      -0.421497       1.883368                    0.996178      30.474673      85.349518       0.620601       0.373350      -1.122401      -0.022351       0.013741       0.000799       0.026249       0.002569      -0.034412       0.001436      -0.004058      -0.066975      -0.044549       0.013202       0.031347             12.872843      12.090784      -5.000230      -2.291282      12.615094       3.155857      13.912651           0.040571
          197              O       3.388716       7.194800      20.311542      -0.568486      39.350292 0.57746599E+03  0.14187453E+05                                 9.309485                            7.525797       0.150775       2.084897                    0.997158      28.534678      76.797541       0.677826       0.367798      -1.127715      -0.003309       0.004504       0.030489       0.030997       0.031684      -0.009088      -0.001748       0.111539       0.104637      -0.081584       0.029830       0.051754             10.951195       7.850274       1.970707       3.482268      10.006510       4.701192      14.996800           0.028653
          198              O       6.674503       4.690589       9.461726      -0.590538      44.668080 0.68284194E+03  0.17442098E+05                                10.087476                            8.175523       0.031948       2.044841                    0.995744      28.979661      78.755023       0.653259       0.367064      -1.131655       0.012003      -0.014890      -0.028322       0.034175      -0.036660       0.011589       0.044743       0.056222      -0.042192      -0.073832       0.018739       0.055093             11.838074       7.621807      -2.793616      -1.837020      16.752723       4.255044      11.139692           0.034431
          199              O       6.734450       8.777181       9.456679      -0.580472      43.695404 0.61668176E+03  0.15341548E+05                                 9.905129                            7.724829       0.144350       2.087625                    0.996949      28.297553      75.661238       0.678500       0.362867      -1.135974       0.007422       0.020749       0.030376       0.037528      -0.011724       0.017970       0.048197       0.088074      -0.034964      -0.078131       0.023374       0.054757             11.904393       6.210593       0.637327       0.590227      18.389400       4.877729      11.113186           0.033946
          200              O       6.645095       9.420765      11.601909      -0.552439      40.305908 0.54186315E+03  0.13064213E+05                                 9.395745                            7.217921       0.262204       2.126522                    0.998071      27.871888      73.600909       0.704606       0.360550      -1.136673       0.015559       0.005105      -0.020448       0.026197      -0.030672      -0.001870      -0.024590       0.114721       0.099525      -0.086573       0.036695       0.049878             11.347600       6.022396       1.334079      -1.929576      11.537054      -5.498149      16.483350           0.041340
          201              O       6.764989       6.399651      11.632194      -0.632152      50.198818 0.77077551E+03  0.20374396E+05                                10.986918                            8.760486      -0.422844       1.883048                    0.996162      30.470746      85.338750       0.620568       0.373387      -1.122363       0.022291      -0.013734       0.000788       0.026194       0.002609       0.034418      -0.001424      -0.004044      -0.067069      -0.044571       0.013206       0.031366             12.871932      12.089962      -4.999884       2.291159      12.614335      -3.155627      13.911499           0.040771
          202              O       7.922084       4.116000       7.692542      -0.568434      39.344569 0.57736963E+03  0.14184484E+05                                 9.308640                            7.525174       0.150267       2.084801                    0.997150      28.532283      76.789287       0.677854       0.367799      -1.127716       0.003300      -0.004503       0.030599       0.031104       0.031671       0.009062       0.001732       0.111547       0.104672      -0.081587       0.029862       0.051726             10.950137       7.849620       1.970537      -3.481947      10.005468      -4.700646      14.995324           0.029040
          203              O       4.690589       4.636297       3.152226      -0.590603      44.671333 0.68290126E+03  0.17444037E+05                                10.088081                            8.175953       0.031695       2.044748                    0.995745      28.980697      78.759443       0.653231       0.367071      -1.131647      -0.014878      -0.012005      -0.028329       0.034176       0.036651       0.044765      -0.011629      -0.056210      -0.042363      -0.073863       0.018763       0.055100             11.838880      16.754002       2.793809       4.255380       7.622246       1.837144      11.140392           0.034332
          204              O       8.777181       4.576350       3.147179      -0.580521      43.697349 0.61671041E+03  0.15342460E+05                                 9.905477                            7.725059       0.144276       2.087596                    0.996949      28.298079      75.663471       0.678483       0.362872      -1.135969       0.020750      -0.007395       0.030391       0.037535       0.011731       0.048203      -0.018035      -0.088065      -0.035073      -0.078149       0.023348       0.054801             11.904895      18.390478      -0.637377       4.877878       6.210807      -0.590232      11.113400           0.033811
          205              O       9.420765       4.665705       5.292409      -0.552403      40.301476 0.54179573E+03  0.13062179E+05                                 9.395125                            7.217502       0.261915       2.126462                    0.998069      27.870183      73.595204       0.704623       0.360553      -1.136671       0.005144      -0.015554      -0.020418       0.026178       0.030670      -0.024568       0.001885      -0.114631       0.099590      -0.086536       0.036713       0.049823             11.346798      11.536130      -1.333977      -5.497665       6.022054       1.929458      16.482209           0.041365
          206              O       6.399651       4.545811       5.322694      -0.632181      50.198654 0.77077261E+03  0.20374253E+05                                10.986777                            8.760380      -0.422488       1.883152                    0.996165      30.470742      85.337964       0.620583       0.373380      -1.122372      -0.013735      -0.022282       0.000797       0.026188      -0.002594      -0.001416      -0.034413       0.004030      -0.067144      -0.044577       0.013210       0.031366             12.871752      12.614144       4.999817      -3.155534      12.089841      -2.291076      13.911273           0.040723
          207              O       4.116000       3.388716       1.383042      -0.568527      39.351969 0.57749774E+03  0.14188453E+05                                 9.309824                            7.526063       0.150746       2.084887                    0.997158      28.535112      76.799753       0.677805       0.367804      -1.127709      -0.004504      -0.003282       0.030491       0.030996      -0.031703       0.001748      -0.009074      -0.111489       0.104671      -0.081578       0.029846       0.051732             10.951614      10.007046      -1.970819      -4.701447       7.850530       3.482352      14.997266           0.028745
          208              O       6.620211       6.674503      15.771226      -0.590513      44.666589 0.68281052E+03  0.17441117E+05                                10.087364                            8.175404       0.031654       2.044771                    0.995742      28.978819      78.752656       0.653255       0.367071      -1.131649       0.014889       0.012007      -0.028331       0.034184       0.036661      -0.044759       0.011599      -0.056194      -0.042256      -0.073846       0.018748       0.055098             11.838008      16.752718       2.793650      -4.255090       7.621762      -1.837036      11.139544           0.034351
          209              O       2.533619       6.734450      15.766179      -0.580524      43.696598 0.61670004E+03  0.15342155E+05                                 9.905448                            7.725041       0.144417       2.087657                    0.996951      28.297707      75.662643       0.678477       0.362877      -1.135964      -0.020763       0.007436       0.030354       0.037520       0.011725      -0.048224       0.017980      -0.087986      -0.034975      -0.078132       0.023409       0.054723             11.904876      18.390547      -0.637408      -4.877788       6.210797       0.590233      11.113284           0.033761
          210              O       1.890035       6.645095      17.911409      -0.552374      40.303764 0.54182667E+03  0.13063085E+05                                 9.395334                            7.217630       0.262461       2.126614                    0.998070      27.871375      73.598325       0.704629       0.360546      -1.136679      -0.005178       0.015638      -0.020334       0.026169       0.030575       0.024472      -0.001825      -0.114533       0.099758      -0.086435       0.036698       0.049737             11.347087      11.536634      -1.334057       5.497945       6.022174      -1.929479      16.482454           0.041218
          211              O       4.911149       6.764989      17.941694      -0.632283      50.206043 0.77091672E+03  0.20378975E+05                                10.987636                            8.761029      -0.422118       1.883202                    0.996172      30.473856      85.348045       0.620579       0.373365      -1.122385       0.013752       0.022340       0.000781       0.026246      -0.002573       0.001450       0.034412       0.004071      -0.066852      -0.044530       0.013190       0.031339             12.872805      12.615147       5.000249       3.155876      12.090814       2.291267      13.912455           0.040629
          212              O       7.194800       7.922084      14.002042      -0.568416      39.347591 0.57741723E+03  0.14185994E+05                                 9.309265                            7.525615       0.150176       2.084763                    0.997151      28.532837      76.792560       0.677814       0.367812      -1.127702       0.004487       0.003301       0.030589       0.031092      -0.031668      -0.001722       0.009078      -0.111536       0.104672      -0.081581       0.029850       0.051731             10.950960      10.006402      -1.970754       4.701163       7.850125      -3.482217      14.996354           0.028962
          213              O       6.674503       6.620211       3.157274      -0.590516      44.667912 0.68283347E+03  0.17441870E+05                                10.087603                            8.175586       0.031579       2.044741                    0.995742      28.979230      78.754451       0.653241       0.367075      -1.131645       0.011998       0.014886       0.028340       0.034187       0.036654      -0.011599       0.044757       0.056196      -0.042300      -0.073842       0.018744       0.055098             11.838299       7.621917       2.793697       1.837063      16.753167       4.255182      11.139811           0.034372
          214              O       6.734450       2.533619       3.162321      -0.580547      43.698706 0.61673412E+03  0.15343233E+05                                 9.905797                            7.725290       0.144412       2.087642                    0.996952      28.298431      75.665451       0.678460       0.362880      -1.135960       0.007435      -0.020765      -0.030363       0.037529       0.011719      -0.017979       0.048219       0.087974      -0.034999      -0.078123       0.023402       0.054721             11.905315       6.210992      -0.637423      -0.590259      18.391269       4.877975      11.113686           0.033775
          215              O       6.645095       1.890035       1.017091      -0.552349      40.301943 0.54179979E+03  0.13062273E+05                                 9.395070                            7.217462       0.262419       2.126616                    0.998069      27.870688      73.596008       0.704636       0.360547      -1.136679       0.015648      -0.005197       0.020317       0.026166       0.030554       0.001814      -0.024444       0.114483       0.099799      -0.086399       0.036695       0.049705             11.346721       6.022009      -1.333980       1.929398      11.536182      -5.497666      16.481972           0.041250
          216              O       6.764989       4.911149       0.986806      -0.632315      50.207828 0.77095028E+03  0.20380066E+05                                10.987822                            8.761166      -0.421982       1.883228                    0.996174      30.474582      85.350269       0.620581       0.373361      -1.122389       0.022355       0.013746      -0.000786       0.026255      -0.002567      -0.034407      -0.001460      -0.004074      -0.066858      -0.044527       0.013195       0.031332             12.873034      12.090999       5.000321      -2.291285      12.615332      -3.155937      13.912772           0.040642
          217              O       7.922084       7.194800       4.926458      -0.568406      39.345301 0.57738059E+03  0.14184847E+05                                 9.308865                            7.525329       0.150215       2.084790                    0.997150      28.532110      76.789546       0.677834       0.367807      -1.127707       0.003295       0.004510      -0.030587       0.031092      -0.031660      -0.009082       0.001740       0.111544       0.104663      -0.081579       0.029840       0.051739             10.950446       7.849811      -1.970623       3.482060      10.005828      -4.700840      14.995700           0.028984
          218              O       4.636297       4.690589      15.776274      -0.590569      44.669192 0.68286288E+03  0.17442798E+05                                10.087750                            8.175708       0.031665       2.044755                    0.995744      28.979903      78.756519       0.653243       0.367070      -1.131649      -0.012009      -0.014878       0.028329       0.034177       0.036659       0.011619      -0.044762       0.056194      -0.042307      -0.073856       0.018758       0.055098             11.838468       7.622029       2.793729      -1.837095      16.753376      -4.255237      11.140001           0.034327
          219              O       4.576350       8.777181      15.781321      -0.580465      43.694000 0.61665679E+03  0.15340774E+05                                 9.904967                            7.724702       0.144172       2.087588                    0.996947      28.296866      75.659073       0.678502       0.362870      -1.135972      -0.007401       0.020746      -0.030391       0.037534       0.011734       0.018020      -0.048201       0.088055      -0.035036      -0.078142       0.023358       0.054783             11.904242       6.210526      -0.637341       0.590198      18.389376      -4.877596      11.112824           0.033813
          220              O       4.665705       9.420765      13.636091      -0.552412      40.303878 0.54183144E+03  0.13063246E+05                                 9.395420                            7.217691       0.262187       2.126526                    0.998071      27.871228      73.598378       0.704621       0.360548      -1.136676      -0.015561       0.005110       0.020435       0.026189       0.030675      -0.001869       0.024587       0.114705       0.099536      -0.086568       0.036695       0.049873             11.347201       6.022239      -1.334063      -1.929540      11.536665       5.497985      16.482700           0.041351
          221              O       4.545811       6.399651      13.605806      -0.632172      50.198791 0.77077584E+03  0.20374358E+05                                10.986787                            8.760389      -0.422454       1.883161                    0.996166      30.470843      85.338260       0.620584       0.373379      -1.122372      -0.022289      -0.013735      -0.000789       0.026193      -0.002610       0.034420       0.001417      -0.004035      -0.067136      -0.044584       0.013211       0.031373             12.871765      12.089882       4.999843       2.291079      12.614192       3.155531      13.911220           0.040721
          222              O       3.388716       4.116000      17.545458      -0.568534      39.352721 0.57750945E+03  0.14188813E+05                                 9.309929                            7.526135       0.150803       2.084900                    0.997158      28.535400      76.800728       0.677802       0.367804      -1.127709      -0.003283      -0.004497      -0.030503       0.031007      -0.031700       0.009074      -0.001741       0.111511       0.104677      -0.081587       0.029850       0.051736             10.951755       7.850615      -1.970875      -3.482393      10.007231       4.701560      14.997419           0.028735
          223              O       6.620211       4.636297      22.085774      -0.590540      44.669047 0.68285966E+03  0.17442764E+05                                10.087935                            8.175866       0.031082       2.044591                    0.995741      28.979468      78.756459       0.653213       0.367086      -1.131633       0.014867      -0.012000       0.028350       0.034187      -0.036659       0.044790       0.011619      -0.056155      -0.042462      -0.073874       0.018757       0.055117             11.838661      16.753534      -2.793754       4.255308       7.622126      -1.837130      11.140323           0.034265
          224              O       2.533619       4.576350      22.090821      -0.580509      43.695338 0.61668004E+03  0.15341551E+05                                 9.905343                            7.724991       0.143926       2.087521                    0.996949      28.297088      75.661023       0.678468       0.362884      -1.135957      -0.020752      -0.007422      -0.030386       0.037537      -0.011735       0.048240       0.018023      -0.087939      -0.035110      -0.078147       0.023406       0.054741             11.904685      18.390051       0.637392       4.877753       6.210722       0.590254      11.113281           0.033636
          225              O       1.890035       4.665705      19.945591      -0.552288      40.300088 0.54177184E+03  0.13061413E+05                                 9.394734                            7.217245       0.262506       2.126649                    0.998070      27.870126      73.593677       0.704652       0.360544      -1.136683      -0.005190      -0.015640       0.020309       0.026153      -0.030585      -0.024456      -0.001818      -0.114490       0.099802      -0.086421       0.036699       0.049722             11.346249      11.535544       1.333853      -5.497317       6.021796      -1.929279      16.481408           0.041250
          226              O       4.911149       4.545811      19.915306      -0.632331      50.207984 0.77095254E+03  0.20380092E+05                                10.987722                            8.761076      -0.421562       1.883348                    0.996178      30.474730      85.349936       0.620596       0.373352      -1.122398       0.013743      -0.022346      -0.000804       0.026246       0.002581      -0.001421       0.034413       0.004046      -0.067007      -0.044553       0.013198       0.031355             12.872921      12.615171      -5.000262      -3.155862      12.090856       2.291299      13.912738           0.040572
          227              O       7.194800       3.388716      23.854958      -0.568494      39.349825 0.57745904E+03  0.14187242E+05                                 9.309430                            7.525766       0.150757       2.084897                    0.997158      28.534453      76.796862       0.677825       0.367800      -1.127714       0.004510      -0.003304      -0.030479       0.030988       0.031688       0.001752       0.009083      -0.111507       0.104640      -0.081573       0.029831       0.051741             10.951114      10.006431       1.970679      -4.701138       7.850219      -3.482221      14.996692           0.028637
          228              O       4.690589       6.674503       9.466774      -0.590560      44.668473 0.68284973E+03  0.17442335E+05                                10.087501                            8.175536       0.032044       2.044865                    0.995745      28.979881      78.755537       0.653263       0.367061      -1.131659      -0.014895       0.012016       0.028320       0.034180      -0.036660      -0.044740      -0.011611      -0.056229      -0.042189      -0.073839       0.018752       0.055086             11.838117      16.752786      -2.793638      -4.255052       7.621828       1.837035      11.139736           0.034420
          229              O       8.777181       6.734450       9.471821      -0.580524      43.697068 0.61670801E+03  0.15342364E+05                                 9.905356                            7.724979       0.144546       2.087673                    0.996950      28.298186      75.663333       0.678496       0.362866      -1.135975       0.020753       0.007413      -0.030367       0.037521      -0.011728      -0.048194      -0.018001      -0.088089      -0.034974      -0.078138       0.023357       0.054782             11.904700      18.389977       0.637360      -4.877859       6.210712      -0.590236      11.113411           0.033918
          230              O       9.420765       6.645095       7.326591      -0.552447      40.304265 0.54183772E+03  0.13063461E+05                                 9.395588                            7.217813       0.261894       2.126444                    0.998069      27.871017      73.598474       0.704602       0.360557      -1.136667       0.005136       0.015545       0.020445       0.026192      -0.030665       0.024577       0.001895      -0.114666       0.099530      -0.086544       0.036708       0.049837             11.347405      11.536825       1.334056       5.498030       6.022300       1.929547      16.483089           0.041353
          231              O       6.399651       6.764989       7.296306      -0.632150      50.197070 0.77074311E+03  0.20373322E+05                                10.986688                            8.760316      -0.422864       1.883056                    0.996161      30.470034      85.336253       0.620573       0.373389      -1.122363      -0.013737       0.022284      -0.000792       0.026190       0.002597       0.001426      -0.034411       0.004059      -0.067017      -0.044557       0.013206       0.031351             12.871646      12.614058      -4.999769       3.155570      12.089697      -2.291122      13.911183           0.040760
          232              O       4.116000       7.922084      11.235958      -0.568431      39.346471 0.57739985E+03  0.14185434E+05                                 9.308986                            7.525418       0.150178       2.084759                    0.997151      28.532872      76.791824       0.677835       0.367803      -1.127710      -0.004483       0.003297      -0.030596       0.031098       0.031664      -0.001715      -0.009070      -0.111540       0.104670      -0.081581       0.029857       0.051724             10.950587      10.005936       1.970639       4.700909       7.849901       3.482107      14.995924           0.029041

******************************************************
Auxiliary information for the entire system
The total spin magnetic moment of the unit cell is   24.005224
The total net atomic charge of the unit cell is   -0.000002
Accuracy of reproducing the electrostatic potential in the unit cell:
  The inner radius (bohr) =    5.0000
  The outer radius (bohr) =   12.0000
  Valid grid points have density less than (e/(bohr^3)) =    0.0001
  The number of valid grid points were=       120436
  The rms potential error without charges in kcal/mol is=      5.70781
  The rms potential error with partial charges in kcal/mol is=      0.73955
  The RRMSE value at monopole order=      0.12957
  The rms potential error with partial charges and cloud penetration in kcal/mol is=      0.72156
  The RRMSE value at monopole order with cloud penetration is=      0.12642
  The rms potential error with partial charges and atomic dipoles in kcal/mol is=      0.39732
  The RRMSE value at dipole order=      0.06961
  The rms potential error with partial charges, atomic dipoles and cloud penetration in kcal/mol is=      0.39689
  The RRMSE value at dipole order with cloud penetration=      0.06953

******************************************************
The electron densities and ab initio electrostatic potential were computed in VASP using the PBE functional and
projector augmented wave method. See the main text of the journal article for a description of computational details.
The atomic charges, dipoles, and quadrupoles were computed with the DDEC6 method as described in
(a) T. A. Manz and N. Gabaldon Limas, RSC Adv. 6 (2016) 47771-47801 DOI: 10.1039/c6ra04656h
(b) N. Gabaldon Limas and T. A. Manz, RSC Adv. 8 (2018) 2678-2707 DOI: 10.1039/c7ra11829e.
For each atom in the material, the electron cloud parameters were fit to the spherically averaged atom-in-material
electron density using radial positions for which this density was between 10^-4 and 10^-2 electrons per cubic bohr.
The polarizabilities, dispersion coefficients, and quantum Drude oscillator (QDO) parameters were fit using the MCLF method.
The magnetic structure of the system was optimized in VASP from the default ferromagnetic initial guess using spin polarization.
The atomic spin moments (ASMs) were computed on this optimized magnetic structure using the DDEC6 partition as inputs
to the method of T. A. Manz and D. S. Sholl, J. Chem. Theory Comput. 7 (2011) 4146-4164 DOI: 10.1021/ct200539n.
The RMSE and RRMSE were computed using a uniform grid with Ewald summation.
