# Supplementary material for: A collection of forcefield precursors for metal–organic frameworks
Source: RSC Adv. 2019 Nov 13;9(63):36492–507. doi: 10.1039/c9ra07327b (PMC9075174; doi:10.1039/c9ra07327b)
Supplement: RA-009-C9RA07327B-s3912 [file RA-009-C9RA07327B-s3912.xyz]

  420
jmolscript: load "" {1 1 1} spacegroup "x,y,z" unitcell [{     18.900000     0.000000     0.000000 }, {      0.000000    18.900000     0.000000 }, {      0.000000     0.000000    33.561000 }]
Cu    17.957268     9.731988    26.190333     0.881763
Cu    10.392732    18.618012    26.190333     0.881747
Cu    18.618012    17.957268    26.190333     0.881773
Cu     9.731988    10.392732    26.190333     0.881765
Cu     0.942732     0.281988    24.151167     0.881748
Cu     8.507268     9.168012    24.151167     0.881752
Cu     0.281988     8.507268    24.151167     0.881758
Cu     9.168012     0.942732    24.151167     0.881759
Cu     0.942732     9.168012     7.370667     0.881767
Cu     8.507268     0.281988     7.370667     0.881753
Cu     0.281988     0.942732     7.370667     0.881764
Cu     9.168012     8.507268     7.370667     0.881777
Cu    17.957268    18.618012     9.409833     0.881755
Cu    10.392732     9.731988     9.409833     0.881763
Cu    18.618012    10.392732     9.409833     0.881765
Cu     9.731988    17.957268     9.409833     0.881771
H     14.844060     2.611980    32.030618     0.114825
H     16.227540     2.457000    30.214968     0.115802
H     17.597790     6.167070    30.909681     0.115007
H     16.255890     6.308820    32.765604     0.110695
H     17.945550     2.354940    28.778558     0.122770
H      0.181440     4.367790    25.546633     0.126840
H     17.533530     6.327720    28.677875     0.124070
H     13.505940     6.838020    32.030618     0.114825
H     12.122460     6.993000    30.214968     0.115802
H     10.752210     3.282930    30.909681     0.115007
H     12.094110     3.141180    32.765604     0.110695
H     10.404450     7.095060    28.778558     0.122770
H      9.268560     5.082210    25.546633     0.126840
H     10.816470     3.122280    28.677875     0.124070
H      6.838020    14.844060    32.030618     0.114825
H      6.993000    16.227540    30.214968     0.115802
H      3.282930    17.597790    30.909681     0.115007
H      3.141180    16.255890    32.765604     0.110696
H      7.095060    17.945550    28.778558     0.122770
H      5.082210     0.181440    25.546633     0.126840
H      3.122280    17.533530    28.677875     0.124070
H      2.611980    13.505940    32.030618     0.114825
H      2.457000    12.122460    30.214968     0.115802
H      6.167070    10.752210    30.909681     0.115007
H      6.308820    12.094110    32.765604     0.110695
H      2.354940    10.404450    28.778558     0.122770
H      4.367790     9.268560    25.546633     0.126840
H      6.327720    10.816470    28.677875     0.124070
H      4.055940    12.061980    18.310882     0.114825
H      2.672460    11.907000    20.126532     0.115802
H      1.302210    15.617070    19.431819     0.115007
H      2.644110    15.758820    17.575896     0.110695
H      0.954450    11.804940    21.562943     0.122770
H     18.718560    13.817790    24.794867     0.126841
H      1.366470    15.777720    21.663626     0.124070
H      5.394060    16.288020    18.310882     0.114825
H      6.777540    16.443000    20.126532     0.115802
H      8.147790    12.732930    19.431819     0.115007
H      6.805890    12.591180    17.575896     0.110695
H      8.495550    16.545060    21.562943     0.122770
H      9.631440    14.532210    24.794867     0.126840
H      8.083530    12.572280    21.663626     0.124070
H     12.061980     5.394060    18.310882     0.114825
H     11.907000     6.777540    20.126532     0.115802
H     15.617070     8.147790    19.431819     0.115007
H     15.758820     6.805890    17.575896     0.110695
H     11.804940     8.495550    21.562943     0.122770
H     13.817790     9.631440    24.794867     0.126841
H     15.777720     8.083530    21.663626     0.124070
H     16.288020     4.055940    18.310882     0.114825
H     16.443000     2.672460    20.126532     0.115802
H     12.732930     1.302210    19.431819     0.115007
H     12.591180     2.644110    17.575896     0.110695
H     16.545060     0.954450    21.562943     0.122770
H     14.532210    18.718560    24.794867     0.126840
H     12.572280     1.366470    21.663626     0.124070
H      4.055940    16.288020     1.530382     0.114825
H      2.672460    16.443000     3.346032     0.115802
H      1.302210    12.732930     2.651319     0.115007
H      2.644110    12.591180     0.795396     0.110695
H      0.954450    16.545060     4.782442     0.122770
H     18.718560    14.532210     8.014367     0.126840
H      1.366470    12.572280     4.883126     0.124070
H      5.394060    12.061980     1.530382     0.114825
H      6.777540    11.907000     3.346032     0.115802
H      8.147790    15.617070     2.651319     0.115007
H      6.805890    15.758820     0.795396     0.110695
H      8.495550    11.804940     4.782442     0.122770
H      9.631440    13.817790     8.014367     0.126840
H      8.083530    15.777720     4.883126     0.124070
H     12.061980     4.055940     1.530382     0.114825
H     11.907000     2.672460     3.346032     0.115802
H     15.617070     1.302210     2.651319     0.115007
H     15.758820     2.644110     0.795396     0.110695
H     11.804940     0.954450     4.782442     0.122770
H     13.817790    18.718560     8.014367     0.126840
H     15.777720     1.366470     4.883126     0.124070
H     16.288020     5.394060     1.530382     0.114825
H     16.443000     6.777540     3.346032     0.115802
H     12.732930     8.147790     2.651319     0.115007
H     12.591180     6.805890     0.795396     0.110695
H     16.545060     8.495550     4.782442     0.122770
H     14.532210     9.631440     8.014367     0.126841
H     12.572280     8.083530     4.883126     0.124070
H     14.844060     6.838020    15.250118     0.114825
H     16.227540     6.993000    13.434468     0.115802
H     17.597790     3.282930    14.129181     0.115007
H     16.255890     3.141180    15.985104     0.110695
H     17.945550     7.095060    11.998057     0.122770
H      0.181440     5.082210     8.766133     0.126841
H     17.533530     3.122280    11.897375     0.124070
H     13.505940     2.611980    15.250118     0.114825
H     12.122460     2.457000    13.434468     0.115802
H     10.752210     6.167070    14.129181     0.115007
H     12.094110     6.308820    15.985104     0.110695
H     10.404450     2.354940    11.998057     0.122770
H      9.268560     4.367790     8.766133     0.126840
H     10.816470     6.327720    11.897375     0.124070
H      6.838020    13.505940    15.250118     0.114825
H      6.993000    12.122460    13.434468     0.115802
H      3.282930    10.752210    14.129181     0.115007
H      3.141180    12.094110    15.985104     0.110695
H      7.095060    10.404450    11.998057     0.122770
H      5.082210     9.268560     8.766133     0.126841
H      3.122280    10.816470    11.897375     0.124070
H      2.611980    14.844060    15.250118     0.114825
H      2.457000    16.227540    13.434468     0.115802
H      6.167070    17.597790    14.129181     0.115007
H      6.308820    16.255890    15.985104     0.110695
H      2.354940    17.945550    11.998057     0.122770
H      4.367790     0.181440     8.766133     0.126840
H      6.327720    17.533530    11.897375     0.124070
C     15.335460     4.505760    32.591087     0.073624
C     15.378930     3.339630    31.801061    -0.143502
C     16.197300     3.252690    30.693884    -0.133602
C     16.985430     4.335660    30.272358     0.066064
C     17.021340     5.463990    31.112389    -0.136878
C     16.214310     5.547150    32.235005    -0.153453
C     17.652600     4.320540    28.960794     0.078557
C     18.034380     3.161970    28.328504    -0.146567
C     18.554130     3.154410    27.037748    -0.003150
C     18.703440     4.362120    26.396062    -0.119603
C     18.319770     5.573610    26.962572    -0.009940
C     17.792460     5.533920    28.266081    -0.144653
C     -0.035910     1.876770    26.344714     0.597467
C     18.395370     6.856920    26.235305     0.600689
C     13.014540     4.944240    32.591087     0.073624
C     12.971070     6.110370    31.801061    -0.143502
C     12.152700     6.197310    30.693884    -0.133602
C     11.364570     5.114340    30.272358     0.066064
C     11.328660     3.986010    31.112389    -0.136878
C     12.135690     3.902850    32.235005    -0.153453
C     10.697400     5.129460    28.960794     0.078557
C     10.315620     6.288030    28.328504    -0.146567
C      9.795870     6.295590    27.037748    -0.003150
C      9.646560     5.087880    26.396062    -0.119603
C     10.030230     3.876390    26.962572    -0.009940
C     10.557540     3.916080    28.266081    -0.144653
C      9.485910     7.573230    26.344714     0.597466
C      9.954630     2.593080    26.235305     0.600689
C      4.944240    15.335460    32.591087     0.073624
C      6.110370    15.378930    31.801061    -0.143502
C      6.197310    16.197300    30.693884    -0.133601
C      5.114340    16.985430    30.272358     0.066064
C      3.986010    17.021340    31.112389    -0.136878
C      3.902850    16.214310    32.235005    -0.153453
C      5.129460    17.652600    28.960794     0.078557
C      6.288030    18.034380    28.328504    -0.146567
C      6.295590    18.554130    27.037748    -0.003150
C      5.087880    18.703440    26.396062    -0.119603
C      3.876390    18.319770    26.962572    -0.009940
C      3.916080    17.792460    28.266081    -0.144653
C      7.573230    -0.035910    26.344714     0.597466
C      2.593080    18.395370    26.235305     0.600690
C      4.505760    13.014540    32.591087     0.073624
C      3.339630    12.971070    31.801061    -0.143502
C      3.252690    12.152700    30.693884    -0.133602
C      4.335660    11.364570    30.272358     0.066064
C      5.463990    11.328660    31.112389    -0.136879
C      5.547150    12.135690    32.235005    -0.153453
C      4.320540    10.697400    28.960794     0.078557
C      3.161970    10.315620    28.328504    -0.146567
C      3.154410     9.795870    27.037748    -0.003150
C      4.362120     9.646560    26.396062    -0.119604
C      5.573610    10.030230    26.962572    -0.009940
C      5.533920    10.557540    28.266081    -0.144654
C      1.876770     9.485910    26.344714     0.597467
C      6.856920     9.954630    26.235305     0.600689
C      3.564540    13.955760    17.750413     0.073624
C      3.521070    12.789630    18.540439    -0.143502
C      2.702700    12.702690    19.647616    -0.133601
C      1.914570    13.785660    20.069142     0.066064
C      1.878660    14.913990    19.229111    -0.136878
C      2.685690    14.997150    18.106495    -0.153453
C      1.247400    13.770540    21.380706     0.078557
C      0.865620    12.611970    22.012996    -0.146567
C      0.345870    12.604410    23.303752    -0.003150
C      0.196560    13.812120    23.945438    -0.119603
C      0.580230    15.023610    23.378928    -0.009940
C      1.107540    14.983920    22.075419    -0.144654
C      0.035910    11.326770    23.996786     0.597467
C      0.504630    16.306920    24.106195     0.600689
C      5.885460    14.394240    17.750413     0.073624
C      5.928930    15.560370    18.540439    -0.143502
C      6.747300    15.647310    19.647616    -0.133602
C      7.535430    14.564340    20.069142     0.066064
C      7.571340    13.436010    19.229111    -0.136878
C      6.764310    13.352850    18.106495    -0.153453
C      8.202600    14.579460    21.380706     0.078557
C      8.584380    15.738030    22.012996    -0.146567
C      9.104130    15.745590    23.303752    -0.003150
C      9.253440    14.537880    23.945438    -0.119603
C      8.869770    13.326390    23.378928    -0.009940
C      8.342460    13.366080    22.075419    -0.144654
C      9.414090    17.023230    23.996786     0.597466
C      8.945370    12.043080    24.106195     0.600689
C     13.955760     5.885460    17.750413     0.073624
C     12.789630     5.928930    18.540439    -0.143502
C     12.702690     6.747300    19.647616    -0.133602
C     13.785660     7.535430    20.069142     0.066064
C     14.913990     7.571340    19.229111    -0.136878
C     14.997150     6.764310    18.106495    -0.153453
C     13.770540     8.202600    21.380706     0.078557
C     12.611970     8.584380    22.012996    -0.146567
C     12.604410     9.104130    23.303752    -0.003150
C     13.812120     9.253440    23.945438    -0.119603
C     15.023610     8.869770    23.378928    -0.009940
C     14.983920     8.342460    22.075419    -0.144653
C     11.326770     9.414090    23.996786     0.597467
C     16.306920     8.945370    24.106195     0.600689
C     14.394240     3.564540    17.750413     0.073624
C     15.560370     3.521070    18.540439    -0.143502
C     15.647310     2.702700    19.647616    -0.133602
C     14.564340     1.914570    20.069142     0.066064
C     13.436010     1.878660    19.229111    -0.136878
C     13.352850     2.685690    18.106495    -0.153452
C     14.579460     1.247400    21.380706     0.078557
C     15.738030     0.865620    22.012996    -0.146567
C     15.745590     0.345870    23.303752    -0.003150
C     14.537880     0.196560    23.945438    -0.119603
C     13.326390     0.580230    23.378928    -0.009940
C     13.366080     1.107540    22.075419    -0.144653
C     17.023230     0.035910    23.996786     0.597467
C     12.043080     0.504630    24.106195     0.600689
C      3.564540    14.394240     0.969913     0.073624
C      3.521070    15.560370     1.759939    -0.143502
C      2.702700    15.647310     2.867116    -0.133602
C      1.914570    14.564340     3.288642     0.066064
C      1.878660    13.436010     2.448611    -0.136878
C      2.685690    13.352850     1.325995    -0.153453
C      1.247400    14.579460     4.600206     0.078557
C      0.865620    15.738030     5.232496    -0.146567
C      0.345870    15.745590     6.523252    -0.003150
C      0.196560    14.537880     7.164938    -0.119603
C      0.580230    13.326390     6.598428    -0.009940
C      1.107540    13.366080     5.294919    -0.144654
C      0.035910    17.023230     7.216286     0.597466
C      0.504630    12.043080     7.325695     0.600690
C      5.885460    13.955760     0.969913     0.073624
C      5.928930    12.789630     1.759939    -0.143502
C      6.747300    12.702690     2.867116    -0.133602
C      7.535430    13.785660     3.288642     0.066064
C      7.571340    14.913990     2.448611    -0.136878
C      6.764310    14.997150     1.325995    -0.153453
C      8.202600    13.770540     4.600206     0.078557
C      8.584380    12.611970     5.232496    -0.146567
C      9.104130    12.604410     6.523252    -0.003150
C      9.253440    13.812120     7.164938    -0.119603
C      8.869770    15.023610     6.598428    -0.009940
C      8.342460    14.983920     5.294919    -0.144654
C      9.414090    11.326770     7.216286     0.597467
C      8.945370    16.306920     7.325695     0.600689
C     13.955760     3.564540     0.969913     0.073625
C     12.789630     3.521070     1.759939    -0.143502
C     12.702690     2.702700     2.867116    -0.133601
C     13.785660     1.914570     3.288642     0.066064
C     14.913990     1.878660     2.448611    -0.136879
C     14.997150     2.685690     1.325995    -0.153453
C     13.770540     1.247400     4.600206     0.078557
C     12.611970     0.865620     5.232496    -0.146567
C     12.604410     0.345870     6.523252    -0.003150
C     13.812120     0.196560     7.164938    -0.119603
C     15.023610     0.580230     6.598428    -0.009940
C     14.983920     1.107540     5.294919    -0.144653
C     11.326770     0.035910     7.216286     0.597467
C     16.306920     0.504630     7.325695     0.600689
C     14.394240     5.885460     0.969913     0.073624
C     15.560370     5.928930     1.759939    -0.143502
C     15.647310     6.747300     2.867116    -0.133601
C     14.564340     7.535430     3.288642     0.066064
C     13.436010     7.571340     2.448611    -0.136879
C     13.352850     6.764310     1.325995    -0.153453
C     14.579460     8.202600     4.600206     0.078557
C     15.738030     8.584380     5.232496    -0.146567
C     15.745590     9.104130     6.523252    -0.003150
C     14.537880     9.253440     7.164938    -0.119604
C     13.326390     8.869770     6.598428    -0.009940
C     13.366080     8.342460     5.294919    -0.144654
C     17.023230     9.414090     7.216286     0.597467
C     12.043080     8.945370     7.325695     0.600690
C     15.335460     4.944240    15.810587     0.073624
C     15.378930     6.110370    15.020561    -0.143502
C     16.197300     6.197310    13.913384    -0.133602
C     16.985430     5.114340    13.491858     0.066064
C     17.021340     3.986010    14.331889    -0.136878
C     16.214310     3.902850    15.454505    -0.153453
C     17.652600     5.129460    12.180294     0.078557
C     18.034380     6.288030    11.548004    -0.146567
C     18.554130     6.295590    10.257248    -0.003150
C     18.703440     5.087880     9.615562    -0.119603
C     18.319770     3.876390    10.182072    -0.009940
C     17.792460     3.916080    11.485581    -0.144653
C     -0.035910     7.573230     9.564214     0.597467
C     18.395370     2.593080     9.454805     0.600689
C     13.014540     4.505760    15.810587     0.073624
C     12.971070     3.339630    15.020561    -0.143502
C     12.152700     3.252690    13.913384    -0.133601
C     11.364570     4.335660    13.491858     0.066064
C     11.328660     5.463990    14.331889    -0.136878
C     12.135690     5.547150    15.454505    -0.153453
C     10.697400     4.320540    12.180294     0.078557
C     10.315620     3.161970    11.548004    -0.146567
C      9.795870     3.154410    10.257248    -0.003150
C      9.646560     4.362120     9.615562    -0.119603
C     10.030230     5.573610    10.182072    -0.009940
C     10.557540     5.533920    11.485581    -0.144654
C      9.485910     1.876770     9.564214     0.597466
C      9.954630     6.856920     9.454805     0.600690
C      4.944240    13.014540    15.810587     0.073625
C      6.110370    12.971070    15.020561    -0.143502
C      6.197310    12.152700    13.913384    -0.133601
C      5.114340    11.364570    13.491858     0.066064
C      3.986010    11.328660    14.331889    -0.136878
C      3.902850    12.135690    15.454505    -0.153453
C      5.129460    10.697400    12.180294     0.078557
C      6.288030    10.315620    11.548004    -0.146567
C      6.295590     9.795870    10.257248    -0.003150
C      5.087880     9.646560     9.615562    -0.119603
C      3.876390    10.030230    10.182072    -0.009940
C      3.916080    10.557540    11.485581    -0.144654
C      7.573230     9.485910     9.564214     0.597467
C      2.593080     9.954630     9.454805     0.600690
C      4.505760    15.335460    15.810587     0.073624
C      3.339630    15.378930    15.020561    -0.143502
C      3.252690    16.197300    13.913384    -0.133601
C      4.335660    16.985430    13.491858     0.066064
C      5.463990    17.021340    14.331889    -0.136878
C      5.547150    16.214310    15.454505    -0.153453
C      4.320540    17.652600    12.180294     0.078557
C      3.161970    18.034380    11.548004    -0.146567
C      3.154410    18.554130    10.257248    -0.003150
C      4.362120    18.703440     9.615562    -0.119603
C      5.573610    18.319770    10.182072    -0.009940
C      5.533920    17.792460    11.485581    -0.144653
C      1.876770    -0.035910     9.564214     0.597467
C      6.856920    18.395370     9.454805     0.600689
C     14.175000     4.725000     0.000000    -0.013192
C      4.725000    14.175000     0.000000    -0.013192
C      4.725000    14.175000    16.780500    -0.013192
C     14.175000     4.725000    16.780500    -0.013192
O     17.845947     7.852194    26.784027    -0.538156
O      0.103383     6.858621    25.117388    -0.526149
O      0.488565     1.902474    25.212366    -0.518576
O     18.517464     0.805518    26.996133    -0.550644
O     10.504053     1.597806    26.784027    -0.538152
O      9.346617     2.591379    25.117388    -0.526150
O      8.961435     7.547526    25.212366    -0.518577
O      9.832536     8.644482    26.996133    -0.550642
O      1.597806    17.845947    26.784027    -0.538160
O      2.591379     0.103383    25.117388    -0.526147
O      7.547526     0.488565    25.212366    -0.518579
O      8.644482    18.517464    26.996133    -0.550636
O      7.852194    10.504053    26.784027    -0.538158
O      6.858621     9.346617    25.117388    -0.526148
O      1.902474     8.961435    25.212366    -0.518579
O      0.805518     9.832536    26.996133    -0.550641
O      1.054053    17.302194    23.557473    -0.538153
O     18.796617    16.308621    25.224112    -0.526154
O     18.411435    11.352474    25.129134    -0.518580
O      0.382536    10.255518    23.345367    -0.550639
O      8.395947    11.047806    23.557473    -0.538154
O      9.553383    12.041379    25.224112    -0.526152
O      9.938565    16.997526    25.129134    -0.518576
O      9.067464    18.094482    23.345367    -0.550640
O     17.302194     8.395947    23.557473    -0.538155
O     16.308621     9.553383    25.224112    -0.526151
O     11.352474     9.938565    25.129134    -0.518581
O     10.255518     9.067464    23.345367    -0.550638
O     11.047806     1.054053    23.557473    -0.538156
O     12.041379    18.796617    25.224112    -0.526147
O     16.997526    18.411435    25.129134    -0.518583
O     18.094482     0.382536    23.345367    -0.550637
O      1.054053    11.047806     6.776973    -0.538158
O     18.796617    12.041379     8.443612    -0.526152
O     18.411435    16.997526     8.348634    -0.518579
O      0.382536    18.094482     6.564867    -0.550642
O      8.395947    17.302194     6.776973    -0.538154
O      9.553383    16.308621     8.443612    -0.526153
O      9.938565    11.352474     8.348634    -0.518580
O      9.067464    10.255518     6.564867    -0.550645
O     17.302194     1.054053     6.776973    -0.538157
O     16.308621    18.796617     8.443612    -0.526149
O     11.352474    18.411435     8.348634    -0.518582
O     10.255518     0.382536     6.564867    -0.550638
O     11.047806     8.395947     6.776973    -0.538160
O     12.041379     9.553383     8.443612    -0.526151
O     16.997526     9.938565     8.348634    -0.518581
O     18.094482     9.067464     6.564867    -0.550642
O     17.845947     1.597806    10.003527    -0.538155
O      0.103383     2.591379     8.336888    -0.526152
O      0.488565     7.547526     8.431866    -0.518581
O     18.517464     8.644482    10.215633    -0.550641
O     10.504053     7.852194    10.003527    -0.538157
O      9.346617     6.858621     8.336888    -0.526155
O      8.961435     1.902474     8.431866    -0.518578
O      9.832536     0.805518    10.215633    -0.550643
O      1.597806    10.504053    10.003527    -0.538157
O      2.591379     9.346617     8.336888    -0.526152
O      7.547526     8.961435     8.431866    -0.518584
O      8.644482     9.832536    10.215633    -0.550641
O      7.852194    17.845947    10.003527    -0.538159
O      6.858621     0.103383     8.336888    -0.526148
O      1.902474     0.488565     8.431866    -0.518581
O      0.805518    18.517464    10.215633    -0.550639

The following XYZ coordinates are in angstroms. Other properties are in atomic units.
The sperically averaged electron density of each atom fit to a function of the form exp(a - br)
eigen_1, eigen_2 and eigen_3 are the three eigenvalues of traceless quadrupole moment tensor
  atom number  atomic symbol              X              Y              Z     net charge C6 coefficient C8 coefficient C10 coefficient fluctuating dipole atomic polarizability isotropic forcefield polarizability              a              b squared Pearson coefficient          <r^3>          <r^4>         wp_QDO          m_QDO          q_QDO       dipole_x       dipole_y       dipole_z         dipole            Qxy            Qxz            Qyz     Q(x^2-y^2)  Q(3z^2 - R^2)        eigen_1        eigen_2        eigen_3 static polarizability      alpha(xx)      alpha(xy)      alpha(xz)      alpha(yy)      alpha(yz)      alpha(zz) atomic spin moment
            1             Cu      17.957268       9.731988      26.190333       0.881763      49.605769 0.72637464E+03  0.18193870E+05                                11.780409                            9.304145       1.119072       2.294208                    0.996772      39.485711      94.762898       0.547165       0.446914      -1.115753      -0.062891       0.064082       0.111929       0.143492       0.037645       0.060385      -0.065308      -0.019091      -0.143534      -0.121348       0.051052       0.070296             15.590964      18.450420       3.591941       4.626380      16.244101      -3.432600      12.078371           0.713306
            2             Cu      10.392732      18.618012      26.190333       0.881747      49.606770 0.72639198E+03  0.18194431E+05                                11.780620                            9.304303       1.119002       2.294185                    0.996772      39.485862      94.763886       0.547155       0.446918      -1.115749       0.062892      -0.064084       0.111933       0.143496       0.037643      -0.060381       0.065304      -0.019092      -0.143522      -0.121340       0.051048       0.070292             15.591259      18.450772       3.592021      -4.626472      16.244412       3.432670      12.078593           0.713298
            3             Cu      18.618012      17.957268      26.190333       0.881773      49.605076 0.72636275E+03  0.18193485E+05                                11.780258                            9.304032       1.119124       2.294226                    0.996772      39.485629      94.762250       0.547172       0.446910      -1.115756      -0.064080      -0.062889       0.111926       0.143488      -0.037647       0.065312       0.060388       0.019091      -0.143541      -0.121355       0.051055       0.070299             15.590752      16.243877      -3.591883       3.432548      18.450165       4.626314      12.078212           0.713310
            4             Cu       9.731988      10.392732      26.190333       0.881765      49.605620 0.72637205E+03  0.18193786E+05                                11.780374                            9.304118       1.119085       2.294213                    0.996772      39.485703      94.762769       0.547167       0.446913      -1.115754       0.064081       0.062890       0.111928       0.143490      -0.037646      -0.065309      -0.060386       0.019091      -0.143536      -0.121350       0.051053       0.070297             15.590915      16.244050      -3.591928      -3.432588      18.450362      -4.626365      12.078335           0.713307
            5             Cu       0.942732       0.281988      24.151167       0.881748      49.606834 0.72639279E+03  0.18194455E+05                                11.780627                            9.304305       1.119008       2.294186                    0.996772      39.485895      94.763963       0.547156       0.446918      -1.115750       0.062892       0.064084      -0.111933       0.143496      -0.037644       0.060382       0.065306      -0.019091      -0.143525      -0.121343       0.051049       0.070294             15.591273      18.450791      -3.592026       4.626479      16.244427       3.432675      12.078601           0.713298
            6             Cu       8.507268       9.168012      24.151167       0.881752      49.606480 0.72638683E+03  0.18194263E+05                                11.780555                            9.304253       1.119027       2.294193                    0.996772      39.485832      94.763610       0.547159       0.446916      -1.115751      -0.062892      -0.064083      -0.111931       0.143494      -0.037644      -0.060383      -0.065306      -0.019091      -0.143528      -0.121344       0.051050       0.070294             15.591170      18.450667      -3.591998      -4.626446      16.244319      -3.432650      12.078525           0.713300
            7             Cu       0.281988       8.507268      24.151167       0.881758      49.606085 0.72638001E+03  0.18194044E+05                                11.780475                            9.304194       1.119051       2.294201                    0.996772      39.485758      94.763203       0.547162       0.446915      -1.115752       0.064083      -0.062891      -0.111930       0.143493       0.037645       0.065308      -0.060384       0.019091      -0.143531      -0.121346       0.051051       0.070295             15.591058      16.244201       3.591967       3.432623      18.450532      -4.626410      12.078441           0.713303
            8             Cu       9.168012       0.942732      24.151167       0.881759      49.605940 0.72637766E+03  0.18193968E+05                                11.780445                            9.304173       1.119057       2.294204                    0.996772      39.485734      94.763066       0.547163       0.446914      -1.115752      -0.064082       0.062890      -0.111929       0.143492       0.037645      -0.065307       0.060384       0.019091      -0.143530      -0.121346       0.051051       0.070295             15.591014      16.244153       3.591954      -3.432610      18.450480       4.626395      12.078409           0.713304
            9             Cu       0.942732       9.168012       7.370667       0.881767      49.605564 0.72637091E+03  0.18193748E+05                                11.780359                            9.304105       1.119095       2.294216                    0.996772      39.485706      94.762720       0.547168       0.446912      -1.115754       0.062890      -0.064081      -0.111928       0.143490       0.037647       0.060387      -0.065310      -0.019091      -0.143538      -0.121352       0.051054       0.070298             15.590897      18.450340       3.591924       4.626361      16.244032      -3.432585      12.078319           0.713307
           10             Cu       8.507268       0.281988       7.370667       0.881753      49.606512 0.72638726E+03  0.18194277E+05                                11.780559                            9.304255       1.119030       2.294194                    0.996772      39.485845      94.763646       0.547159       0.446916      -1.115751      -0.062892       0.064083      -0.111931       0.143495       0.037644      -0.060383       0.065307      -0.019091      -0.143529      -0.121345       0.051050       0.070295             15.591178      18.450678       3.592001      -4.626450      16.244327       3.432652      12.078530           0.713302
           11             Cu       0.281988       0.942732       7.370667       0.881764      49.605724 0.72637379E+03  0.18193841E+05                                11.780393                            9.304132       1.119081       2.294211                    0.996772      39.485731      94.762885       0.547166       0.446913      -1.115754       0.064081       0.062890      -0.111928       0.143490      -0.037646       0.065309       0.060386       0.019091      -0.143535      -0.121350       0.051053       0.070297             15.590943      16.244079      -3.591935       3.432595      18.450395       4.626374      12.078354           0.713306
           12             Cu       9.168012       8.507268       7.370667       0.881777      49.604950 0.72636028E+03  0.18193404E+05                                11.780228                            9.304007       1.119140       2.294230                    0.996772      39.485623      94.762128       0.547173       0.446909      -1.115757      -0.064080      -0.062888      -0.111926       0.143487      -0.037648      -0.065313      -0.060390       0.019091      -0.143545      -0.121358       0.051057       0.070300             15.590713      16.243837      -3.591875      -3.432541      18.450121      -4.626304      12.078182           0.713311
           13             Cu      17.957268      18.618012       9.409833       0.881755      49.606362 0.72638471E+03  0.18194194E+05                                11.780526                            9.304231       1.119040       2.294197                    0.996772      39.485829      94.763510       0.547160       0.446916      -1.115751      -0.062891      -0.064083       0.111930       0.143493      -0.037645       0.060384       0.065307      -0.019091      -0.143530      -0.121346       0.051051       0.070295             15.591131      18.450622      -3.591987       4.626435      16.244277       3.432640      12.078495           0.713302
           14             Cu      10.392732       9.731988       9.409833       0.881763      49.605922 0.72637692E+03  0.18193942E+05                                11.780432                            9.304158       1.119076       2.294209                    0.996772      39.485771      94.763078       0.547165       0.446913      -1.115753       0.062890       0.064082       0.111929       0.143492      -0.037646      -0.060387      -0.065310      -0.019091      -0.143536      -0.121351       0.051054       0.070298             15.591001      18.450466      -3.591954      -4.626395      16.244141      -3.432611      12.078396           0.713304
           15             Cu      18.618012      10.392732       9.409833       0.881765      49.605686 0.72637301E+03  0.18193816E+05                                11.780387                            9.304126       1.119086       2.294213                    0.996772      39.485717      94.762830       0.547166       0.446913      -1.115754      -0.064082       0.062890       0.111929       0.143491       0.037647       0.065310      -0.060387       0.019091      -0.143536      -0.121351       0.051054       0.070298             15.590936      16.244073       3.591935       3.432595      18.450386      -4.626373      12.078348           0.713305
           16             Cu       9.731988      17.957268       9.409833       0.881771      49.605278 0.72636602E+03  0.18193591E+05                                11.780301                            9.304062       1.119110       2.294221                    0.996772      39.485654      94.762430       0.547170       0.446911      -1.115755       0.064081      -0.062889       0.111927       0.143488       0.037647      -0.065311       0.060388       0.019091      -0.143540      -0.121354       0.051055       0.070299             15.590815      16.243944       3.591901      -3.432564      18.450241       4.626334      12.078258           0.713310
           17              H      14.844060       2.611980      32.030618       0.114825       1.210783 0.91829299E+01  0.92012776E+02                                 1.786759                            1.703830      -1.025763       2.392517                    0.997419       3.391209       9.161577       0.515628       1.185502      -0.732826      -0.020567      -0.031783       0.005436       0.038245       0.008162      -0.007918       0.007049      -0.021703      -0.018568      -0.018511       0.000980       0.017531              1.832383       1.804852       0.324196      -0.286841       1.880126      -0.182657       1.812172           0.000002
           18              H      16.227540       2.457000      30.214968       0.115802       1.078505 0.76547939E+01  0.72728572E+02                                 1.603557                            1.515315      -0.821360       2.489792                    0.999446       3.139994       8.055797       0.573101       1.124873      -0.748229      -0.000380      -0.034547      -0.016982       0.038497       0.007181      -0.009767       0.005586      -0.019636      -0.008181      -0.018552       0.004585       0.013967              1.650360       1.396718      -0.082779      -0.227870       1.797411       0.392132       1.756950          -0.000014
           19              H      17.597790       6.167070      30.909681       0.115007       1.118493 0.79855018E+01  0.76687453E+02                                 1.646544                            1.551139      -0.833360       2.483458                    0.999325       3.165165       8.167553       0.564487       1.129875      -0.747299       0.023972       0.030457      -0.005175       0.039103       0.012066      -0.008957       0.007222      -0.011203      -0.005534      -0.019718       0.005350       0.014368              1.692994       1.718859       0.416335      -0.277308       1.714913      -0.140917       1.645211          -0.000008
           20              H      16.255890       6.308820      32.765604       0.110695       1.212694 0.89970337E+01  0.89643677E+02                                 1.777565                            1.676026      -1.056573       2.368129                    0.997940       3.426885       9.216234       0.525040       1.170829      -0.735494       0.007662       0.033160       0.016456       0.037803       0.013030      -0.002866       0.004574      -0.014517      -0.022087      -0.014523      -0.004318       0.018841              1.848915       1.517718       0.035014      -0.170168       1.894761       0.485074       2.134267           0.000003
           21              H      17.945550       2.354940      28.778558       0.122770       1.134522 0.84294847E+01  0.82943096E+02                                 1.725078                            1.642166      -1.097232       2.365237                    0.997120       3.376241       9.134874       0.518875       1.199677      -0.728288      -0.001891      -0.033108       0.018035       0.037749      -0.001116      -0.001587      -0.009956      -0.013149       0.005983      -0.008982      -0.004920       0.013903              1.759287       1.448504      -0.071700      -0.191045       2.058287      -0.154242       1.771072           0.000298
           22              H       0.181440       4.367790      25.546633       0.126840       1.113467 0.83199881E+01  0.81491851E+02                                 1.694672                            1.624554      -1.140936       2.348086                    0.996743       3.338418       8.973463       0.525700       1.189534      -0.730791       0.018624       0.000519      -0.037101       0.041517       0.000005      -0.008335      -0.000617       0.005021       0.031816      -0.007889      -0.006725       0.014614              1.713677       1.465696      -0.027219      -0.281995       1.708680      -0.002708       1.966655           0.000512
           23              H      17.533530       6.327720      28.677875       0.124070       1.103055 0.82357679E+01  0.80757157E+02                                 1.703020                            1.630693      -1.175514       2.328035                    0.996419       3.416448       9.298886       0.515890       1.210798      -0.724902      -0.011529       0.033516       0.014609       0.038337      -0.003483      -0.003170       0.007397      -0.011609      -0.008571      -0.007466      -0.004921       0.012388              1.729379       1.405081      -0.098888      -0.204450       1.975363       0.116425       1.807694           0.000142
           24              H      13.505940       6.838020      32.030618       0.114825       1.210782 0.91829271E+01  0.92012734E+02                                 1.786758                            1.703829      -1.025763       2.392516                    0.997419       3.391209       9.161574       0.515629       1.185501      -0.732827       0.020567       0.031783       0.005436       0.038245       0.008162       0.007918      -0.007049      -0.021703      -0.018568      -0.018511       0.000980       0.017531              1.832382       1.804851       0.324196       0.286841       1.880125       0.182657       1.812171           0.000002
           25              H      12.122460       6.993000      30.214968       0.115802       1.078505 0.76547963E+01  0.72728604E+02                                 1.603558                            1.515315      -0.821360       2.489792                    0.999446       3.139994       8.055799       0.573101       1.124873      -0.748228       0.000380       0.034547      -0.016982       0.038497       0.007181       0.009767      -0.005586      -0.019636      -0.008181      -0.018552       0.004585       0.013967              1.650361       1.396718      -0.082779       0.227870       1.797412      -0.392133       1.756951          -0.000014
           26              H      10.752210       3.282930      30.909681       0.115007       1.118493 0.79854992E+01  0.76687417E+02                                 1.646543                            1.551138      -0.833360       2.483457                    0.999325       3.165165       8.167551       0.564487       1.129874      -0.747299      -0.023972      -0.030457      -0.005175       0.039103       0.012066       0.008957      -0.007222      -0.011203      -0.005534      -0.019718       0.005350       0.014368              1.692993       1.718858       0.416335       0.277308       1.714912       0.140917       1.645211          -0.000008
           27              H      12.094110       3.141180      32.765604       0.110695       1.212694 0.89970353E+01  0.89643700E+02                                 1.777566                            1.676027      -1.056573       2.368129                    0.997940       3.426885       9.216235       0.525040       1.170830      -0.735494      -0.007662      -0.033160       0.016456       0.037803       0.013030       0.002866      -0.004574      -0.014517      -0.022087      -0.014523      -0.004318       0.018841              1.848916       1.517718       0.035014       0.170168       1.894761      -0.485074       2.134268           0.000003
           28              H      10.404450       7.095060      28.778558       0.122770       1.134524 0.84295021E+01  0.82943309E+02                                 1.725079                            1.642167      -1.097234       2.365236                    0.997120       3.376244       9.134884       0.518875       1.199676      -0.728288       0.001891       0.033108       0.018035       0.037749      -0.001116       0.001587       0.009956      -0.013149       0.005983      -0.008982      -0.004920       0.013903              1.759289       1.448505      -0.071700       0.191046       2.058289       0.154243       1.771073           0.000297
           29              H       9.268560       5.082210      25.546633       0.126840       1.113466 0.83199760E+01  0.81491699E+02                                 1.694671                            1.624553      -1.140934       2.348087                    0.996743       3.338416       8.973455       0.525700       1.189534      -0.730791      -0.018625      -0.000519      -0.037101       0.041517       0.000005       0.008335       0.000617       0.005021       0.031816      -0.007889      -0.006725       0.014614              1.713676       1.465695      -0.027219       0.281994       1.708678       0.002708       1.966654           0.000512
           30              H      10.816470       3.122280      28.677875       0.124070       1.103058 0.82357971E+01  0.80757509E+02                                 1.703022                            1.630695      -1.175517       2.328033                    0.996419       3.416453       9.298901       0.515890       1.210797      -0.724902       0.011529      -0.033516       0.014609       0.038337      -0.003483       0.003170      -0.007398      -0.011609      -0.008571      -0.007466      -0.004921       0.012388              1.729382       1.405083      -0.098888       0.204450       1.975366      -0.116425       1.807696           0.000142
           31              H       6.838020      14.844060      32.030618       0.114825       1.210783 0.91829335E+01  0.92012818E+02                                 1.786759                            1.703830      -1.025764       2.392516                    0.997419       3.391210       9.161579       0.515629       1.185502      -0.732827       0.031783      -0.020567       0.005436       0.038245      -0.008162      -0.007049      -0.007918       0.021703      -0.018568      -0.018511       0.000980       0.017531              1.832383       1.880126      -0.324196       0.182657       1.804852      -0.286841       1.812172           0.000002
           32              H       6.993000      16.227540      30.214968       0.115802       1.078506 0.76548012E+01  0.72728662E+02                                 1.603558                            1.515316      -0.821361       2.489791                    0.999446       3.139995       8.055802       0.573101       1.124873      -0.748228       0.034547      -0.000380      -0.016982       0.038497      -0.007181      -0.005586      -0.009767       0.019636      -0.008181      -0.018552       0.004585       0.013967              1.650361       1.797412       0.082779      -0.392133       1.396719      -0.227870       1.756952          -0.000014
           33              H       3.282930      17.597790      30.909681       0.115007       1.118493 0.79855050E+01  0.76687488E+02                                 1.646544                            1.551139      -0.833360       2.483457                    0.999325       3.165166       8.167555       0.564487       1.129874      -0.747299      -0.030457       0.023972      -0.005175       0.039103      -0.012066      -0.007222      -0.008957       0.011203      -0.005534      -0.019718       0.005350       0.014368              1.692994       1.714913      -0.416335       0.140917       1.718859      -0.277308       1.645211          -0.000008
           34              H       3.141180      16.255890      32.765604       0.110696       1.212694 0.89970302E+01  0.89643639E+02                                 1.777565                            1.676026      -1.056572       2.368129                    0.997940       3.426884       9.216233       0.525040       1.170830      -0.735494      -0.033160       0.007662       0.016456       0.037803      -0.013030      -0.004574      -0.002866       0.014517      -0.022087      -0.014523      -0.004318       0.018841              1.848915       1.894761      -0.035014      -0.485074       1.517717      -0.170168       2.134267           0.000003
           35              H       7.095060      17.945550      28.778558       0.122770       1.134527 0.84295328E+01  0.82943684E+02                                 1.725082                            1.642170      -1.097238       2.365234                    0.997120       3.376249       9.134901       0.518875       1.199676      -0.728288       0.033108      -0.001891       0.018035       0.037749       0.001116       0.009956      -0.001587       0.013149       0.005984      -0.008982      -0.004921       0.013903              1.759292       2.058293       0.071701       0.154243       1.448507      -0.191046       1.771077           0.000297
           36              H       5.082210       0.181440      25.546633       0.126840       1.113467 0.83199829E+01  0.81491788E+02                                 1.694672                            1.624553      -1.140935       2.348087                    0.996743       3.338417       8.973460       0.525700       1.189534      -0.730791      -0.000518       0.018625      -0.037101       0.041517      -0.000005       0.000617      -0.008335      -0.005021       0.031816      -0.007889      -0.006725       0.014614              1.713677       1.708679       0.027219       0.002708       1.465696      -0.281995       1.966655           0.000512
           37              H       3.122280      17.533530      28.677875       0.124070       1.103053 0.82357495E+01  0.80756926E+02                                 1.703017                            1.630691      -1.175511       2.328036                    0.996419       3.416445       9.298873       0.515891       1.210798      -0.724902      -0.033516      -0.011529       0.014609       0.038337       0.003483      -0.007397      -0.003170       0.011609      -0.008571      -0.007466      -0.004921       0.012388              1.729377       1.975360       0.098888      -0.116425       1.405079      -0.204449       1.807691           0.000142
           38              H       2.611980      13.505940      32.030618       0.114825       1.210783 0.91829299E+01  0.92012776E+02                                 1.786759                            1.703830      -1.025763       2.392516                    0.997419       3.391209       9.161577       0.515628       1.185502      -0.732826      -0.031783       0.020567       0.005436       0.038245      -0.008162       0.007049       0.007918       0.021703      -0.018568      -0.018511       0.000980       0.017531              1.832383       1.880126      -0.324196      -0.182657       1.804852       0.286841       1.812172           0.000002
           39              H       2.457000      12.122460      30.214968       0.115802       1.078505 0.76547939E+01  0.72728572E+02                                 1.603557                            1.515315      -0.821360       2.489792                    0.999446       3.139994       8.055797       0.573101       1.124873      -0.748229      -0.034547       0.000380      -0.016982       0.038497      -0.007181       0.005586       0.009767       0.019636      -0.008181      -0.018552       0.004585       0.013967              1.650360       1.797411       0.082779       0.392132       1.396718       0.227870       1.756950          -0.000014
           40              H       6.167070      10.752210      30.909681       0.115007       1.118493 0.79855007E+01  0.76687440E+02                                 1.646543                            1.551138      -0.833360       2.483458                    0.999325       3.165165       8.167553       0.564487       1.129875      -0.747299       0.030457      -0.023972      -0.005175       0.039103      -0.012066       0.007222       0.008957       0.011203      -0.005534      -0.019718       0.005350       0.014368              1.692994       1.714913      -0.416335      -0.140917       1.718858       0.277308       1.645211          -0.000008
           41              H       6.308820      12.094110      32.765604       0.110695       1.212694 0.89970361E+01  0.89643714E+02                                 1.777566                            1.676027      -1.056573       2.368129                    0.997940       3.426885       9.216237       0.525039       1.170830      -0.735494       0.033160      -0.007662       0.016456       0.037803      -0.013030       0.004574       0.002866       0.014517      -0.022087      -0.014523      -0.004318       0.018841              1.848916       1.894762      -0.035014       0.485074       1.517718       0.170168       2.134268           0.000003
           42              H       2.354940      10.404450      28.778558       0.122770       1.134525 0.84295088E+01  0.82943393E+02                                 1.725080                            1.642168      -1.097235       2.365235                    0.997120       3.376245       9.134888       0.518875       1.199676      -0.728288      -0.033108       0.001891       0.018035       0.037749       0.001116      -0.009956       0.001587       0.013149       0.005983      -0.008982      -0.004920       0.013903              1.759290       2.058290       0.071700      -0.154243       1.448505       0.191046       1.771074           0.000298
           43              H       4.367790       9.268560      25.546633       0.126840       1.113467 0.83199815E+01  0.81491768E+02                                 1.694671                            1.624553      -1.140935       2.348086                    0.996743       3.338417       8.973459       0.525700       1.189534      -0.730791       0.000519      -0.018625      -0.037101       0.041517      -0.000005      -0.000617       0.008335      -0.005021       0.031816      -0.007889      -0.006725       0.014614              1.713676       1.708679       0.027219      -0.002708       1.465696       0.281994       1.966654           0.000512
           44              H       6.327720      10.816470      28.677875       0.124070       1.103055 0.82357655E+01  0.80757123E+02                                 1.703019                            1.630693      -1.175513       2.328035                    0.996419       3.416448       9.298884       0.515891       1.210798      -0.724902       0.033516       0.011529       0.014609       0.038337       0.003483       0.007397       0.003170       0.011609      -0.008571      -0.007466      -0.004921       0.012388              1.729379       1.975362       0.098888       0.116425       1.405081       0.204450       1.807693           0.000142
           45              H       4.055940      12.061980      18.310882       0.114825       1.210783 0.91829316E+01  0.92012793E+02                                 1.786759                            1.703829      -1.025764       2.392516                    0.997419       3.391210       9.161578       0.515629       1.185502      -0.732827       0.020567      -0.031783      -0.005436       0.038245      -0.008162      -0.007918      -0.007049      -0.021703      -0.018568      -0.018511       0.000980       0.017531              1.832383       1.804851      -0.324196      -0.286841       1.880126       0.182657       1.812171           0.000002
           46              H       2.672460      11.907000      20.126532       0.115802       1.078505 0.76547963E+01  0.72728604E+02                                 1.603558                            1.515315      -0.821360       2.489792                    0.999446       3.139994       8.055799       0.573101       1.124873      -0.748228       0.000380      -0.034547       0.016982       0.038497      -0.007181      -0.009767      -0.005586      -0.019636      -0.008181      -0.018552       0.004585       0.013967              1.650361       1.396718       0.082779      -0.227870       1.797412      -0.392133       1.756951          -0.000014
           47              H       1.302210      15.617070      19.431819       0.115007       1.118493 0.79855069E+01  0.76687513E+02                                 1.646544                            1.551139      -0.833360       2.483457                    0.999325       3.165166       8.167556       0.564487       1.129874      -0.747299      -0.023972       0.030457       0.005175       0.039103      -0.012066      -0.008957      -0.007222      -0.011203      -0.005534      -0.019718       0.005350       0.014368              1.692995       1.718859      -0.416335      -0.277308       1.714913       0.140917       1.645212          -0.000008
           48              H       2.644110      15.758820      17.575896       0.110695       1.212694 0.89970373E+01  0.89643729E+02                                 1.777566                            1.676027      -1.056573       2.368129                    0.997940       3.426885       9.216237       0.525039       1.170830      -0.735494      -0.007662       0.033160      -0.016456       0.037803      -0.013030      -0.002866      -0.004574      -0.014517      -0.022087      -0.014523      -0.004318       0.018841              1.848916       1.517718      -0.035014      -0.170168       1.894762      -0.485074       2.134269           0.000003
           49              H       0.954450      11.804940      21.562943       0.122770       1.134525 0.84295145E+01  0.82943459E+02                                 1.725080                            1.642168      -1.097236       2.365235                    0.997120       3.376247       9.134893       0.518875       1.199676      -0.728288       0.001891      -0.033108      -0.018035       0.037749       0.001116      -0.001587       0.009956      -0.013149       0.005984      -0.008982      -0.004920       0.013903              1.759290       1.448505       0.071700      -0.191046       2.058291       0.154242       1.771074           0.000297
           50              H      18.718560      13.817790      24.794867       0.126841       1.113463 0.83199447E+01  0.81491323E+02                                 1.694668                            1.624550      -1.140931       2.348089                    0.996743       3.338411       8.973440       0.525700       1.189534      -0.730791      -0.018625       0.000519       0.037101       0.041517      -0.000005      -0.008335       0.000617       0.005021       0.031816      -0.007889      -0.006725       0.014614              1.713673       1.465693       0.027218      -0.281994       1.708675       0.002708       1.966650           0.000512
           51              H       1.366470      15.777720      21.663626       0.124070       1.103057 0.82357873E+01  0.80757396E+02                                 1.703021                            1.630695      -1.175517       2.328033                    0.996419       3.416452       9.298900       0.515890       1.210798      -0.724902       0.011529       0.033516      -0.014609       0.038337       0.003483      -0.003170      -0.007398      -0.011609      -0.008571      -0.007466      -0.004921       0.012388              1.729381       1.405082       0.098888      -0.204450       1.975366      -0.116425       1.807695           0.000142
           52              H       5.394060      16.288020      18.310882       0.114825       1.210783 0.91829322E+01  0.92012802E+02                                 1.786759                            1.703830      -1.025764       2.392516                    0.997419       3.391210       9.161579       0.515629       1.185502      -0.732827      -0.020567       0.031783      -0.005436       0.038245      -0.008162       0.007918       0.007049      -0.021703      -0.018568      -0.018511       0.000980       0.017531              1.832383       1.804852      -0.324196       0.286841       1.880126      -0.182657       1.812172           0.000002
           53              H       6.777540      16.443000      20.126532       0.115802       1.078506 0.76548008E+01  0.72728660E+02                                 1.603558                            1.515316      -0.821360       2.489791                    0.999446       3.139995       8.055803       0.573100       1.124873      -0.748228      -0.000380       0.034547       0.016982       0.038497      -0.007181       0.009767       0.005586      -0.019636      -0.008181      -0.018552       0.004585       0.013967              1.650361       1.396719       0.082779       0.227870       1.797413       0.392133       1.756952          -0.000014
           54              H       8.147790      12.732930      19.431819       0.115007       1.118493 0.79855057E+01  0.76687500E+02                                 1.646544                            1.551139      -0.833360       2.483457                    0.999325       3.165166       8.167556       0.564487       1.129874      -0.747299       0.023972      -0.030457       0.005175       0.039103      -0.012066       0.008958       0.007222      -0.011203      -0.005534      -0.019718       0.005350       0.014368              1.692995       1.718859      -0.416335       0.277308       1.714913      -0.140917       1.645212          -0.000008
           55              H       6.805890      12.591180      17.575896       0.110695       1.212694 0.89970377E+01  0.89643736E+02                                 1.777567                            1.676028      -1.056573       2.368129                    0.997940       3.426885       9.216238       0.525039       1.170831      -0.735494       0.007662      -0.033160      -0.016456       0.037803      -0.013030       0.002866       0.004574      -0.014517      -0.022087      -0.014523      -0.004318       0.018841              1.848917       1.517719      -0.035014       0.170169       1.894762       0.485075       2.134269           0.000003
           56              H       8.495550      16.545060      21.562943       0.122770       1.134525 0.84295145E+01  0.82943460E+02                                 1.725080                            1.642168      -1.097236       2.365235                    0.997120       3.376247       9.134893       0.518875       1.199676      -0.728288      -0.001891       0.033108      -0.018035       0.037749       0.001116       0.001587      -0.009956      -0.013149       0.005984      -0.008982      -0.004920       0.013903              1.759290       1.448506       0.071700       0.191046       2.058291      -0.154242       1.771074           0.000297
           57              H       9.631440      14.532210      24.794867       0.126840       1.113466 0.83199779E+01  0.81491729E+02                                 1.694671                            1.624553      -1.140934       2.348087                    0.996743       3.338416       8.973458       0.525700       1.189534      -0.730791       0.018625      -0.000519       0.037101       0.041517      -0.000005       0.008335      -0.000617       0.005021       0.031816      -0.007889      -0.006725       0.014614              1.713677       1.465696       0.027219       0.281995       1.708679      -0.002708       1.966655           0.000512
           58              H       8.083530      12.572280      21.663626       0.124070       1.103056 0.82357820E+01  0.80757330E+02                                 1.703021                            1.630694      -1.175516       2.328033                    0.996419       3.416451       9.298896       0.515890       1.210798      -0.724902      -0.011529      -0.033516      -0.014609       0.038337       0.003483       0.003170       0.007398      -0.011609      -0.008571      -0.007466      -0.004921       0.012388              1.729381       1.405082       0.098888       0.204450       1.975365       0.116425       1.807694           0.000142
           59              H      12.061980       5.394060      18.310882       0.114825       1.210782 0.91829253E+01  0.92012709E+02                                 1.786758                            1.703829      -1.025763       2.392516                    0.997419       3.391209       9.161573       0.515629       1.185501      -0.732827      -0.031783      -0.020567      -0.005436       0.038245       0.008162      -0.007049       0.007918       0.021703      -0.018568      -0.018511       0.000980       0.017531              1.832382       1.880125       0.324196       0.182657       1.804850       0.286841       1.812170           0.000002
           60              H      11.907000       6.777540      20.126532       0.115802       1.078505 0.76547956E+01  0.72728594E+02                                 1.603557                            1.515315      -0.821360       2.489792                    0.999446       3.139994       8.055798       0.573101       1.124873      -0.748228      -0.034547      -0.000380       0.016982       0.038497       0.007181      -0.005586       0.009767       0.019636      -0.008181      -0.018552       0.004585       0.013967              1.650360       1.797412      -0.082779      -0.392133       1.396718       0.227870       1.756951          -0.000014
           61              H      15.617070       8.147790      19.431819       0.115007       1.118493 0.79855042E+01  0.76687477E+02                                 1.646543                            1.551138      -0.833360       2.483457                    0.999325       3.165166       8.167554       0.564487       1.129874      -0.747299       0.030457       0.023972       0.005175       0.039103       0.012066      -0.007222       0.008957       0.011203      -0.005534      -0.019718       0.005350       0.014368              1.692994       1.714912       0.416335       0.140917       1.718858       0.277308       1.645211          -0.000008
           62              H      15.758820       6.805890      17.575896       0.110695       1.212694 0.89970353E+01  0.89643700E+02                                 1.777566                            1.676027      -1.056573       2.368129                    0.997940       3.426885       9.216235       0.525040       1.170830      -0.735494       0.033160       0.007662      -0.016456       0.037803       0.013030      -0.004574       0.002866       0.014517      -0.022087      -0.014523      -0.004318       0.018841              1.848916       1.894761       0.035014      -0.485074       1.517718       0.170168       2.134268           0.000003
           63              H      11.804940       8.495550      21.562943       0.122770       1.134526 0.84295212E+01  0.82943543E+02                                 1.725081                            1.642169      -1.097237       2.365234                    0.997120       3.376248       9.134897       0.518875       1.199676      -0.728288      -0.033108      -0.001891      -0.018035       0.037749      -0.001116       0.009956       0.001587       0.013149       0.005984      -0.008982      -0.004921       0.013903              1.759291       2.058292      -0.071700       0.154242       1.448506       0.191046       1.771075           0.000297
           64              H      13.817790       9.631440      24.794867       0.126841       1.113464 0.83199581E+01  0.81491489E+02                                 1.694669                            1.624551      -1.140932       2.348088                    0.996743       3.338413       8.973448       0.525700       1.189534      -0.730791       0.000519       0.018625       0.037101       0.041517       0.000005       0.000617       0.008335      -0.005021       0.031816      -0.007889      -0.006725       0.014614              1.713674       1.708677      -0.027219       0.002708       1.465694       0.281994       1.966652           0.000512
           65              H      15.777720       8.083530      21.663626       0.124070       1.103056 0.82357754E+01  0.80757252E+02                                 1.703021                            1.630694      -1.175515       2.328034                    0.996419       3.416450       9.298894       0.515890       1.210798      -0.724902       0.033516      -0.011529      -0.014609       0.038337      -0.003483      -0.007397       0.003170       0.011609      -0.008571      -0.007466      -0.004921       0.012388              1.729380       1.975365      -0.098888      -0.116425       1.405082       0.204450       1.807694           0.000142
           66              H      16.288020       4.055940      18.310882       0.114825       1.210782 0.91829281E+01  0.92012751E+02                                 1.786759                            1.703829      -1.025763       2.392516                    0.997419       3.391209       9.161576       0.515629       1.185502      -0.732826       0.031783       0.020567      -0.005436       0.038245       0.008162       0.007049      -0.007918       0.021703      -0.018568      -0.018511       0.000980       0.017531              1.832383       1.880126       0.324196      -0.182657       1.804851      -0.286841       1.812171           0.000002
           67              H      16.443000       2.672460      20.126532       0.115802       1.078505 0.76547980E+01  0.72728626E+02                                 1.603558                            1.515315      -0.821360       2.489791                    0.999446       3.139994       8.055800       0.573100       1.124873      -0.748228       0.034547       0.000380       0.016982       0.038497       0.007181       0.005586      -0.009767       0.019636      -0.008181      -0.018552       0.004585       0.013967              1.650361       1.797412      -0.082779       0.392133       1.396719      -0.227870       1.756952          -0.000014
           68              H      12.732930       1.302210      19.431819       0.115007       1.118493 0.79854992E+01  0.76687417E+02                                 1.646543                            1.551138      -0.833360       2.483458                    0.999325       3.165165       8.167551       0.564487       1.129874      -0.747299      -0.030457      -0.023972       0.005175       0.039103       0.012066       0.007222      -0.008957       0.011203      -0.005534      -0.019718       0.005350       0.014368              1.692993       1.714912       0.416335      -0.140917       1.718858      -0.277308       1.645210          -0.000008
           69              H      12.591180       2.644110      17.575896       0.110695       1.212694 0.89970296E+01  0.89643627E+02                                 1.777565                            1.676026      -1.056572       2.368130                    0.997940       3.426884       9.216231       0.525040       1.170830      -0.735494      -0.033160      -0.007662      -0.016456       0.037803       0.013030       0.004574      -0.002866       0.014517      -0.022087      -0.014523      -0.004318       0.018841              1.848915       1.894761       0.035014       0.485074       1.517717      -0.170168       2.134267           0.000003
           70              H      16.545060       0.954450      21.562943       0.122770       1.134526 0.84295225E+01  0.82943558E+02                                 1.725081                            1.642169      -1.097237       2.365234                    0.997120       3.376248       9.134897       0.518875       1.199676      -0.728288       0.033108       0.001891      -0.018035       0.037749      -0.001116      -0.009956      -0.001587       0.013149       0.005984      -0.008982      -0.004921       0.013903              1.759291       2.058292      -0.071700      -0.154242       1.448506      -0.191046       1.771075           0.000297
           71              H      14.532210      18.718560      24.794867       0.126840       1.113465 0.83199695E+01  0.81491621E+02                                 1.694670                            1.624552      -1.140933       2.348087                    0.996743       3.338415       8.973452       0.525700       1.189534      -0.730791      -0.000518      -0.018625       0.037101       0.041517       0.000005      -0.000617      -0.008335      -0.005021       0.031816      -0.007889      -0.006725       0.014614              1.713675       1.708678      -0.027219      -0.002708       1.465695      -0.281994       1.966653           0.000512
           72              H      12.572280       1.366470      21.663626       0.124070       1.103055 0.82357702E+01  0.80757183E+02                                 1.703019                            1.630693      -1.175514       2.328034                    0.996419       3.416449       9.298888       0.515891       1.210798      -0.724902      -0.033516       0.011529      -0.014609       0.038337      -0.003483       0.007397      -0.003170       0.011609      -0.008571      -0.007466      -0.004921       0.012388              1.729379       1.975363      -0.098888       0.116425       1.405081      -0.204449       1.807693           0.000142
           73              H       4.055940      16.288020       1.530382       0.114825       1.210782 0.91829271E+01  0.92012734E+02                                 1.786758                            1.703829      -1.025763       2.392516                    0.997419       3.391209       9.161574       0.515629       1.185501      -0.732827       0.020567       0.031783      -0.005436       0.038245       0.008162      -0.007918       0.007049      -0.021703      -0.018568      -0.018511       0.000980       0.017531              1.832382       1.804851       0.324196      -0.286841       1.880125      -0.182657       1.812171           0.000002
           74              H       2.672460      16.443000       3.346032       0.115802       1.078505 0.76547932E+01  0.72728562E+02                                 1.603557                            1.515314      -0.821360       2.489792                    0.999446       3.139994       8.055796       0.573101       1.124872      -0.748229       0.000380       0.034547       0.016982       0.038497       0.007181      -0.009767       0.005586      -0.019636      -0.008181      -0.018552       0.004585       0.013967              1.650359       1.396718      -0.082779      -0.227870       1.797411       0.392132       1.756950          -0.000014
           75              H       1.302210      12.732930       2.651319       0.115007       1.118493 0.79855050E+01  0.76687488E+02                                 1.646544                            1.551139      -0.833360       2.483457                    0.999325       3.165166       8.167555       0.564487       1.129874      -0.747299      -0.023972      -0.030457       0.005175       0.039103       0.012066      -0.008957       0.007222      -0.011203      -0.005534      -0.019718       0.005350       0.014368              1.692994       1.718859       0.416335      -0.277308       1.714913      -0.140917       1.645211          -0.000008
           76              H       2.644110      12.591180       0.795396       0.110695       1.212694 0.89970320E+01  0.89643663E+02                                 1.777566                            1.676027      -1.056573       2.368129                    0.997940       3.426884       9.216234       0.525039       1.170830      -0.735494      -0.007662      -0.033160      -0.016456       0.037803       0.013030      -0.002866       0.004574      -0.014517      -0.022087      -0.014523      -0.004318       0.018841              1.848916       1.517718       0.035014      -0.170168       1.894761       0.485074       2.134268           0.000003
           77              H       0.954450      16.545060       4.782442       0.122770       1.134525 0.84295072E+01  0.82943369E+02                                 1.725080                            1.642167      -1.097235       2.365235                    0.997120       3.376245       9.134886       0.518875       1.199676      -0.728288       0.001891       0.033108      -0.018035       0.037749      -0.001116      -0.001587      -0.009956      -0.013149       0.005983      -0.008982      -0.004920       0.013903              1.759289       1.448505      -0.071700      -0.191046       2.058289      -0.154243       1.771074           0.000297
           78              H      18.718560      14.532210       8.014367       0.126840       1.113466 0.83199733E+01  0.81491664E+02                                 1.694670                            1.624552      -1.140935       2.348087                    0.996743       3.338416       8.973454       0.525700       1.189533      -0.730791      -0.018625      -0.000519       0.037101       0.041517       0.000005      -0.008335      -0.000617       0.005021       0.031816      -0.007889      -0.006725       0.014614              1.713675       1.465695      -0.027219      -0.281994       1.708678      -0.002708       1.966653           0.000512
           79              H       1.366470      12.572280       4.883126       0.124070       1.103054 0.82357623E+01  0.80757088E+02                                 1.703019                            1.630693      -1.175513       2.328035                    0.996419       3.416448       9.298885       0.515891       1.210798      -0.724902       0.011529      -0.033516      -0.014609       0.038337      -0.003483      -0.003170       0.007397      -0.011609      -0.008571      -0.007466      -0.004921       0.012388              1.729378       1.405081      -0.098888      -0.204449       1.975363       0.116425       1.807692           0.000142
           80              H       5.394060      12.061980       1.530382       0.114825       1.210783 0.91829312E+01  0.92012784E+02                                 1.786759                            1.703829      -1.025764       2.392516                    0.997419       3.391210       9.161577       0.515629       1.185501      -0.732827      -0.020567      -0.031783      -0.005436       0.038245       0.008162       0.007918      -0.007049      -0.021703      -0.018568      -0.018511       0.000980       0.017531              1.832383       1.804851       0.324196       0.286841       1.880126       0.182657       1.812171           0.000002
           81              H       6.777540      11.907000       3.346032       0.115802       1.078504 0.76547896E+01  0.72728524E+02                                 1.603557                            1.515314      -0.821360       2.489792                    0.999446       3.139993       8.055795       0.573101       1.124873      -0.748228      -0.000380      -0.034547       0.016982       0.038497       0.007181       0.009767      -0.005586      -0.019636      -0.008181      -0.018552       0.004585       0.013967              1.650360       1.396718      -0.082779       0.227870       1.797411      -0.392132       1.756950          -0.000014
           82              H       8.147790      15.617070       2.651319       0.115007       1.118493 0.79855024E+01  0.76687453E+02                                 1.646543                            1.551138      -0.833360       2.483457                    0.999325       3.165166       8.167553       0.564487       1.129874      -0.747299       0.023972       0.030457       0.005175       0.039103       0.012066       0.008957      -0.007222      -0.011203      -0.005534      -0.019718       0.005350       0.014368              1.692993       1.718858       0.416335       0.277308       1.714912       0.140917       1.645211          -0.000008
           83              H       6.805890      15.758820       0.795396       0.110695       1.212694 0.89970357E+01  0.89643707E+02                                 1.777566                            1.676027      -1.056573       2.368129                    0.997940       3.426885       9.216236       0.525039       1.170830      -0.735494       0.007662       0.033160      -0.016456       0.037803       0.013030       0.002866      -0.004574      -0.014517      -0.022087      -0.014523      -0.004318       0.018841              1.848916       1.517718       0.035014       0.170168       1.894762      -0.485074       2.134268           0.000003
           84              H       8.495550      11.804940       4.782442       0.122770       1.134522 0.84294873E+01  0.82943126E+02                                 1.725078                            1.642166      -1.097233       2.365237                    0.997120       3.376242       9.134876       0.518875       1.199676      -0.728288      -0.001891      -0.033108      -0.018035       0.037749      -0.001116       0.001587       0.009956      -0.013149       0.005983      -0.008982      -0.004920       0.013903              1.759287       1.448504      -0.071700       0.191045       2.058287       0.154242       1.771071           0.000297
           85              H       9.631440      13.817790       8.014367       0.126840       1.113464 0.83199537E+01  0.81491429E+02                                 1.694668                            1.624551      -1.140932       2.348088                    0.996743       3.338413       8.973445       0.525700       1.189534      -0.730791       0.018625       0.000519       0.037101       0.041517       0.000005       0.008335       0.000617       0.005021       0.031816      -0.007889      -0.006725       0.014614              1.713674       1.465694      -0.027219       0.281994       1.708676       0.002708       1.966651           0.000512
           86              H       8.083530      15.777720       4.883126       0.124070       1.103056 0.82357808E+01  0.80757315E+02                                 1.703021                            1.630694      -1.175516       2.328033                    0.996419       3.416451       9.298896       0.515890       1.210798      -0.724902      -0.011529       0.033516      -0.014609       0.038337      -0.003483       0.003170      -0.007398      -0.011609      -0.008571      -0.007466      -0.004921       0.012388              1.729380       1.405082      -0.098888       0.204450       1.975365      -0.116425       1.807694           0.000142
           87              H      12.061980       4.055940       1.530382       0.114825       1.210783 0.91829330E+01  0.92012809E+02                                 1.786759                            1.703830      -1.025764       2.392516                    0.997419       3.391210       9.161578       0.515629       1.185502      -0.732827      -0.031783       0.020567      -0.005436       0.038245      -0.008162      -0.007049      -0.007918       0.021703      -0.018568      -0.018511       0.000980       0.017531              1.832383       1.880126      -0.324196       0.182657       1.804851      -0.286841       1.812171           0.000002
           88              H      11.907000       2.672460       3.346032       0.115802       1.078505 0.76547963E+01  0.72728604E+02                                 1.603558                            1.515315      -0.821360       2.489791                    0.999446       3.139994       8.055799       0.573101       1.124873      -0.748228      -0.034547       0.000380       0.016982       0.038497      -0.007181      -0.005586      -0.009767       0.019636      -0.008181      -0.018552       0.004585       0.013967              1.650361       1.797412       0.082779      -0.392133       1.396718      -0.227870       1.756951          -0.000014
           89              H      15.617070       1.302210       2.651319       0.115007       1.118492 0.79854981E+01  0.76687404E+02                                 1.646543                            1.551138      -0.833359       2.483458                    0.999325       3.165165       8.167551       0.564487       1.129874      -0.747299       0.030457      -0.023972       0.005175       0.039103      -0.012066      -0.007222      -0.008957       0.011203      -0.005534      -0.019718       0.005350       0.014368              1.692993       1.714912      -0.416335       0.140917       1.718858      -0.277308       1.645210          -0.000008
           90              H      15.758820       2.644110       0.795396       0.110695       1.212694 0.89970303E+01  0.89643641E+02                                 1.777566                            1.676027      -1.056572       2.368130                    0.997940       3.426884       9.216233       0.525039       1.170830      -0.735494       0.033160      -0.007662      -0.016456       0.037803      -0.013030      -0.004574      -0.002866       0.014517      -0.022087      -0.014523      -0.004318       0.018841              1.848915       1.894761      -0.035014      -0.485074       1.517718      -0.170168       2.134267           0.000003
           91              H      11.804940       0.954450       4.782442       0.122770       1.134526 0.84295207E+01  0.82943536E+02                                 1.725081                            1.642169      -1.097237       2.365234                    0.997120       3.376247       9.134894       0.518875       1.199676      -0.728288      -0.033108       0.001891      -0.018035       0.037749       0.001116       0.009956      -0.001587       0.013149       0.005984      -0.008982      -0.004921       0.013903              1.759291       2.058291       0.071700       0.154243       1.448506      -0.191046       1.771075           0.000297
           92              H      13.817790      18.718560       8.014367       0.126840       1.113465 0.83199634E+01  0.81491553E+02                                 1.694670                            1.624552      -1.140934       2.348087                    0.996743       3.338414       8.973451       0.525700       1.189535      -0.730791       0.000518      -0.018625       0.037101       0.041517      -0.000005       0.000617      -0.008335      -0.005021       0.031816      -0.007889      -0.006725       0.014614              1.713675       1.708678       0.027219       0.002708       1.465695      -0.281994       1.966653           0.000512
           93              H      15.777720       1.366470       4.883126       0.124070       1.103055 0.82357648E+01  0.80757120E+02                                 1.703019                            1.630693      -1.175514       2.328035                    0.996419       3.416448       9.298886       0.515890       1.210798      -0.724902       0.033516       0.011529      -0.014609       0.038337       0.003483      -0.007397      -0.003170       0.011609      -0.008571      -0.007466      -0.004921       0.012388              1.729379       1.975363       0.098888      -0.116425       1.405081      -0.204449       1.807693           0.000142
           94              H      16.288020       5.394060       1.530382       0.114825       1.210783 0.91829307E+01  0.92012775E+02                                 1.786758                            1.703829      -1.025764       2.392516                    0.997419       3.391210       9.161576       0.515629       1.185501      -0.732827       0.031783      -0.020567      -0.005436       0.038245      -0.008162       0.007049       0.007918       0.021703      -0.018568      -0.018511       0.000980       0.017531              1.832382       1.880125      -0.324196      -0.182657       1.804851       0.286841       1.812171           0.000002
           95              H      16.443000       6.777540       3.346032       0.115802       1.078505 0.76547917E+01  0.72728548E+02                                 1.603557                            1.515315      -0.821360       2.489792                    0.999446       3.139993       8.055795       0.573101       1.124873      -0.748228       0.034547      -0.000380       0.016982       0.038497      -0.007181       0.005586       0.009767       0.019636      -0.008181      -0.018552       0.004585       0.013967              1.650360       1.797411       0.082779       0.392132       1.396718       0.227870       1.756951          -0.000014
           96              H      12.732930       8.147790       2.651319       0.115007       1.118493 0.79854992E+01  0.76687417E+02                                 1.646543                            1.551138      -0.833360       2.483458                    0.999325       3.165165       8.167551       0.564487       1.129874      -0.747299      -0.030457       0.023972       0.005175       0.039103      -0.012066       0.007222       0.008957       0.011203      -0.005534      -0.019718       0.005350       0.014368              1.692993       1.714912      -0.416335      -0.140917       1.718858       0.277308       1.645210          -0.000008
           97              H      12.591180       6.805890       0.795396       0.110695       1.212694 0.89970316E+01  0.89643656E+02                                 1.777566                            1.676027      -1.056573       2.368129                    0.997940       3.426884       9.216233       0.525039       1.170830      -0.735494      -0.033160       0.007662      -0.016456       0.037803      -0.013030       0.004574       0.002866       0.014517      -0.022087      -0.014523      -0.004318       0.018841              1.848916       1.894761      -0.035014       0.485074       1.517718       0.170168       2.134268           0.000003
           98              H      16.545060       8.495550       4.782442       0.122770       1.134524 0.84295021E+01  0.82943308E+02                                 1.725079                            1.642167      -1.097235       2.365236                    0.997120       3.376244       9.134884       0.518875       1.199676      -0.728288       0.033108      -0.001891      -0.018035       0.037749       0.001116      -0.009956       0.001587       0.013149       0.005983      -0.008982      -0.004920       0.013903              1.759289       2.058289       0.071700      -0.154243       1.448505       0.191046       1.771073           0.000297
           99              H      14.532210       9.631440       8.014367       0.126841       1.113464 0.83199602E+01  0.81491507E+02                                 1.694669                            1.624551      -1.140933       2.348087                    0.996743       3.338414       8.973448       0.525700       1.189533      -0.730791      -0.000519       0.018625       0.037101       0.041517      -0.000005      -0.000617       0.008335      -0.005021       0.031816      -0.007889      -0.006725       0.014614              1.713674       1.708676       0.027219      -0.002708       1.465694       0.281994       1.966651           0.000512
          100              H      12.572280       8.083530       4.883126       0.124070       1.103053 0.82357503E+01  0.80756946E+02                                 1.703018                            1.630692      -1.175512       2.328036                    0.996419       3.416446       9.298880       0.515890       1.210799      -0.724902      -0.033516      -0.011529      -0.014609       0.038337       0.003483       0.007397       0.003170       0.011609      -0.008571      -0.007466      -0.004921       0.012388              1.729378       1.975362       0.098888       0.116425       1.405080       0.204449       1.807691           0.000142
          101              H      14.844060       6.838020      15.250118       0.114825       1.210783 0.91829348E+01  0.92012834E+02                                 1.786760                            1.703830      -1.025764       2.392516                    0.997419       3.391210       9.161579       0.515629       1.185502      -0.732827      -0.020567       0.031783       0.005436       0.038245      -0.008162      -0.007918      -0.007049      -0.021703      -0.018568      -0.018511       0.000980       0.017531              1.832383       1.804852      -0.324196      -0.286841       1.880127       0.182657       1.812172           0.000002
          102              H      16.227540       6.993000      13.434468       0.115802       1.078505 0.76547939E+01  0.72728572E+02                                 1.603557                            1.515315      -0.821360       2.489791                    0.999446       3.139994       8.055797       0.573101       1.124873      -0.748229      -0.000380       0.034547      -0.016982       0.038497      -0.007181      -0.009767      -0.005586      -0.019636      -0.008181      -0.018552       0.004585       0.013967              1.650360       1.396718       0.082779      -0.227870       1.797411      -0.392132       1.756950          -0.000014
          103              H      17.597790       3.282930      14.129181       0.115007       1.118493 0.79854992E+01  0.76687417E+02                                 1.646543                            1.551138      -0.833360       2.483457                    0.999325       3.165165       8.167551       0.564487       1.129874      -0.747299       0.023972      -0.030457      -0.005175       0.039103      -0.012066      -0.008957      -0.007222      -0.011203      -0.005534      -0.019718       0.005350       0.014368              1.692993       1.718858      -0.416335      -0.277308       1.714912       0.140917       1.645211          -0.000008
          104              H      16.255890       3.141180      15.985104       0.110695       1.212694 0.89970349E+01  0.89643692E+02                                 1.777566                            1.676027      -1.056572       2.368129                    0.997940       3.426885       9.216234       0.525040       1.170829      -0.735494       0.007662      -0.033160       0.016456       0.037803      -0.013030      -0.002866      -0.004574      -0.014517      -0.022087      -0.014523      -0.004318       0.018841              1.848915       1.517718      -0.035014      -0.170168       1.894761      -0.485074       2.134267           0.000003
          105              H      17.945550       7.095060      11.998057       0.122770       1.134524 0.84295038E+01  0.82943330E+02                                 1.725079                            1.642167      -1.097235       2.365235                    0.997120       3.376245       9.134887       0.518875       1.199676      -0.728288      -0.001891       0.033108       0.018035       0.037749       0.001116      -0.001587       0.009956      -0.013149       0.005983      -0.008982      -0.004920       0.013903              1.759289       1.448505       0.071700      -0.191046       2.058290       0.154242       1.771073           0.000297
          106              H       0.181440       5.082210       8.766133       0.126841       1.113464 0.83199590E+01  0.81491493E+02                                 1.694669                            1.624551      -1.140933       2.348088                    0.996743       3.338414       8.973448       0.525700       1.189533      -0.730791       0.018625      -0.000519      -0.037101       0.041517      -0.000005      -0.008335       0.000617       0.005021       0.031816      -0.007889      -0.006725       0.014614              1.713674       1.465694       0.027219      -0.281994       1.708676       0.002708       1.966651           0.000512
          107              H      17.533530       3.122280      11.897375       0.124070       1.103056 0.82357798E+01  0.80757302E+02                                 1.703021                            1.630694      -1.175515       2.328034                    0.996419       3.416450       9.298893       0.515890       1.210798      -0.724902      -0.011529      -0.033516       0.014609       0.038337       0.003483      -0.003170      -0.007398      -0.011609      -0.008571      -0.007466      -0.004921       0.012388              1.729380       1.405082       0.098888      -0.204450       1.975364      -0.116425       1.807695           0.000142
          108              H      13.505940       2.611980      15.250118       0.114825       1.210783 0.91829317E+01  0.92012793E+02                                 1.786759                            1.703829      -1.025763       2.392516                    0.997419       3.391210       9.161578       0.515629       1.185502      -0.732827       0.020567      -0.031783       0.005436       0.038245      -0.008162       0.007918       0.007049      -0.021703      -0.018568      -0.018511       0.000980       0.017531              1.832383       1.804851      -0.324196       0.286841       1.880126      -0.182657       1.812171           0.000002
          109              H      12.122460       2.457000      13.434468       0.115802       1.078505 0.76547963E+01  0.72728604E+02                                 1.603558                            1.515315      -0.821360       2.489791                    0.999446       3.139994       8.055799       0.573101       1.124873      -0.748228       0.000380      -0.034547      -0.016982       0.038497      -0.007181       0.009767       0.005586      -0.019636      -0.008181      -0.018552       0.004585       0.013967              1.650361       1.396718       0.082779       0.227870       1.797412       0.392133       1.756951          -0.000014
          110              H      10.752210       6.167070      14.129181       0.115007       1.118493 0.79855042E+01  0.76687477E+02                                 1.646543                            1.551138      -0.833360       2.483457                    0.999325       3.165166       8.167554       0.564487       1.129874      -0.747299      -0.023972       0.030457      -0.005175       0.039103      -0.012066       0.008957       0.007222      -0.011203      -0.005534      -0.019718       0.005350       0.014368              1.692994       1.718858      -0.416335       0.277308       1.714912      -0.140917       1.645211          -0.000008
          111              H      12.094110       6.308820      15.985104       0.110695       1.212694 0.89970341E+01  0.89643684E+02                                 1.777566                            1.676027      -1.056573       2.368129                    0.997940       3.426885       9.216235       0.525040       1.170830      -0.735494      -0.007662       0.033160       0.016456       0.037803      -0.013030       0.002866       0.004574      -0.014517      -0.022087      -0.014523      -0.004318       0.018841              1.848915       1.517718      -0.035014       0.170168       1.894761       0.485074       2.134268           0.000003
          112              H      10.404450       2.354940      11.998057       0.122770       1.134524 0.84295012E+01  0.82943296E+02                                 1.725079                            1.642167      -1.097235       2.365235                    0.997120       3.376245       9.134886       0.518875       1.199676      -0.728288       0.001891      -0.033108       0.018035       0.037749       0.001116       0.001587      -0.009956      -0.013149       0.005983      -0.008982      -0.004920       0.013903              1.759289       1.448504       0.071700       0.191046       2.058289      -0.154242       1.771073           0.000297
          113              H       9.268560       4.367790       8.766133       0.126840       1.113464 0.83199605E+01  0.81491513E+02                                 1.694669                            1.624551      -1.140933       2.348087                    0.996743       3.338414       8.973449       0.525700       1.189534      -0.730791      -0.018625       0.000519      -0.037101       0.041517      -0.000005       0.008335      -0.000617       0.005021       0.031816      -0.007889      -0.006725       0.014614              1.713674       1.465694       0.027219       0.281994       1.708677      -0.002708       1.966652           0.000512
          114              H      10.816470       6.327720      11.897375       0.124070       1.103055 0.82357678E+01  0.80757160E+02                                 1.703020                            1.630694      -1.175514       2.328034                    0.996419       3.416448       9.298888       0.515890       1.210799      -0.724902       0.011529       0.033516       0.014609       0.038337       0.003483       0.003170       0.007397      -0.011609      -0.008571      -0.007466      -0.004921       0.012388              1.729380       1.405081       0.098888       0.204450       1.975363       0.116425       1.807694           0.000142
          115              H       6.838020      13.505940      15.250118       0.114825       1.210783 0.91829321E+01  0.92012801E+02                                 1.786759                            1.703830      -1.025764       2.392516                    0.997419       3.391210       9.161579       0.515629       1.185502      -0.732827       0.031783       0.020567       0.005436       0.038245       0.008162      -0.007049       0.007918       0.021703      -0.018568      -0.018511       0.000980       0.017531              1.832383       1.880126       0.324196       0.182657       1.804852       0.286841       1.812172           0.000002
          116              H       6.993000      12.122460      13.434468       0.115802       1.078505 0.76547969E+01  0.72728614E+02                                 1.603558                            1.515315      -0.821361       2.489791                    0.999446       3.139994       8.055800       0.573101       1.124873      -0.748228       0.034547       0.000380      -0.016982       0.038497       0.007181      -0.005586       0.009767       0.019637      -0.008181      -0.018552       0.004585       0.013967              1.650361       1.797412      -0.082779      -0.392133       1.396719       0.227870       1.756952          -0.000014
          117              H       3.282930      10.752210      14.129181       0.115007       1.118493 0.79855026E+01  0.76687465E+02                                 1.646544                            1.551139      -0.833360       2.483457                    0.999325       3.165165       8.167554       0.564487       1.129875      -0.747299      -0.030457      -0.023972      -0.005175       0.039103       0.012066      -0.007222       0.008957       0.011203      -0.005534      -0.019718       0.005350       0.014368              1.692995       1.714913       0.416335       0.140917       1.718859       0.277308       1.645212          -0.000008
          118              H       3.141180      12.094110      15.985104       0.110695       1.212694 0.89970357E+01  0.89643707E+02                                 1.777566                            1.676027      -1.056573       2.368129                    0.997940       3.426885       9.216236       0.525039       1.170830      -0.735494      -0.033160      -0.007662       0.016456       0.037803       0.013030      -0.004574       0.002866       0.014517      -0.022087      -0.014523      -0.004318       0.018841              1.848916       1.894762       0.035014      -0.485074       1.517718       0.170168       2.134268           0.000003
          119              H       7.095060      10.404450      11.998057       0.122770       1.134525 0.84295077E+01  0.82943375E+02                                 1.725080                            1.642167      -1.097236       2.365235                    0.997120       3.376246       9.134889       0.518875       1.199676      -0.728288       0.033108       0.001891       0.018035       0.037749      -0.001116       0.009956       0.001587       0.013149       0.005983      -0.008982      -0.004920       0.013903              1.759289       2.058290      -0.071700       0.154242       1.448505       0.191046       1.771073           0.000298
          120              H       5.082210       9.268560       8.766133       0.126841       1.113462 0.83199348E+01  0.81491194E+02                                 1.694666                            1.624548      -1.140931       2.348089                    0.996743       3.338410       8.973433       0.525701       1.189533      -0.730791      -0.000519      -0.018625      -0.037101       0.041517       0.000005       0.000617       0.008335      -0.005021       0.031816      -0.007889      -0.006725       0.014614              1.713671       1.708673      -0.027218       0.002708       1.465692       0.281993       1.966648           0.000512
          121              H       3.122280      10.816470      11.897375       0.124070       1.103055 0.82357719E+01  0.80757208E+02                                 1.703020                            1.630694      -1.175514       2.328034                    0.996419       3.416449       9.298890       0.515890       1.210798      -0.724902      -0.033516       0.011529       0.014609       0.038337      -0.003483      -0.007397       0.003170       0.011609      -0.008571      -0.007466      -0.004921       0.012388              1.729380       1.975364      -0.098888      -0.116425       1.405081       0.204450       1.807694           0.000142
          122              H       2.611980      14.844060      15.250118       0.114825       1.210783 0.91829335E+01  0.92012818E+02                                 1.786759                            1.703830      -1.025764       2.392516                    0.997419       3.391210       9.161579       0.515629       1.185502      -0.732827      -0.031783      -0.020567       0.005436       0.038245       0.008162       0.007049      -0.007918       0.021703      -0.018568      -0.018511       0.000980       0.017531              1.832383       1.880126       0.324196      -0.182657       1.804852      -0.286841       1.812172           0.000002
          123              H       2.457000      16.227540      13.434468       0.115802       1.078505 0.76547988E+01  0.72728630E+02                                 1.603558                            1.515315      -0.821360       2.489791                    0.999446       3.139995       8.055800       0.573101       1.124872      -0.748229      -0.034547      -0.000380      -0.016982       0.038497       0.007181       0.005586      -0.009767       0.019636      -0.008181      -0.018552       0.004585       0.013967              1.650360       1.797412      -0.082779       0.392133       1.396718      -0.227870       1.756951          -0.000014
          124              H       6.167070      17.597790      14.129181       0.115007       1.118494 0.79855108E+01  0.76687559E+02                                 1.646544                            1.551139      -0.833361       2.483457                    0.999325       3.165167       8.167559       0.564487       1.129874      -0.747299       0.030457       0.023972      -0.005175       0.039103       0.012066       0.007222      -0.008957       0.011203      -0.005534      -0.019718       0.005350       0.014368              1.692995       1.714914       0.416335      -0.140917       1.718859      -0.277308       1.645212          -0.000008
          125              H       6.308820      16.255890      15.985104       0.110695       1.212695 0.89970414E+01  0.89643780E+02                                 1.777567                            1.676028      -1.056573       2.368129                    0.997940       3.426886       9.216240       0.525039       1.170830      -0.735494       0.033160       0.007662       0.016456       0.037803       0.013030       0.004574      -0.002866       0.014517      -0.022087      -0.014523      -0.004318       0.018841              1.848917       1.894762       0.035014       0.485075       1.517719      -0.170169       2.134269           0.000003
          126              H       2.354940      17.945550      11.998057       0.122770       1.134526 0.84295196E+01  0.82943519E+02                                 1.725081                            1.642168      -1.097237       2.365234                    0.997120       3.376248       9.134895       0.518875       1.199675      -0.728288      -0.033108      -0.001891       0.018035       0.037749      -0.001116      -0.009956      -0.001587       0.013149       0.005984      -0.008982      -0.004921       0.013903              1.759290       2.058291      -0.071700      -0.154242       1.448506      -0.191046       1.771074           0.000297
          127              H       4.367790       0.181440       8.766133       0.126840       1.113466 0.83199754E+01  0.81491699E+02                                 1.694671                            1.624553      -1.140935       2.348087                    0.996743       3.338416       8.973458       0.525700       1.189534      -0.730791       0.000519       0.018625      -0.037101       0.041517       0.000005      -0.000617      -0.008335      -0.005021       0.031816      -0.007889      -0.006725       0.014614              1.713676       1.708679      -0.027219      -0.002708       1.465696      -0.281994       1.966654           0.000512
          128              H       6.327720      17.533530      11.897375       0.124070       1.103054 0.82357642E+01  0.80757110E+02                                 1.703019                            1.630693      -1.175513       2.328035                    0.996419       3.416448       9.298885       0.515891       1.210798      -0.724902       0.033516      -0.011529       0.014609       0.038337      -0.003483       0.007397      -0.003170       0.011609      -0.008571      -0.007466      -0.004921       0.012388              1.729379       1.975362      -0.098888       0.116425       1.405081      -0.204450       1.807693           0.000142
          129              C      15.335460       4.505760      32.591087       0.073624      38.504236 0.46188699E+03  0.11014560E+05                                10.230015                            7.301570      -0.335803       1.898717                    0.998974      27.578285      79.612789       0.593399       0.432841      -1.054918      -0.025506       0.007861       0.001298       0.026721      -0.002483      -0.018366      -0.005464       0.011095       0.091414      -0.023735      -0.014171       0.037906             14.286324      13.611995       0.384725      -9.118065       9.737540       2.045502      19.509438           0.000187
          130              C      15.378930       3.339630      31.801061      -0.143502      37.141250 0.45067415E+03  0.10731517E+05                                 9.837890                            7.159441      -0.068010       1.945709                    0.999288      30.184227      88.415311       0.603088       0.426508      -1.053862       0.007148       0.008844      -0.030186       0.032257       0.015118       0.003078      -0.009386      -0.035582      -0.061981      -0.024857      -0.009919       0.034775             12.914382      11.266252      -0.121024      -8.177512       8.948097       2.201448      18.528796          -0.000036
          131              C      16.197300       3.252690      30.693884      -0.133602      35.845397 0.42056135E+03  0.97971188E+04                                 9.483557                            6.826389       0.151233       2.017519                    0.999753      29.240480      83.438265       0.632781       0.415512      -1.065714      -0.020109       0.011765       0.017224       0.028973       0.000610      -0.001156       0.024364      -0.047369      -0.029229      -0.022102      -0.018294       0.040396             12.352596      11.345741       0.774550      -8.387224       8.500174       0.749446      17.211872           0.000133
          132              C      16.985430       4.335660      30.272358       0.066064      41.207053 0.42200668E+03  0.97846375E+04                                10.502744                            6.861320      -0.111287       1.970688                    0.999235      26.679115      74.582734       0.631471       0.418338      -1.069845      -0.012810       0.003702      -0.002841       0.013633      -0.007179      -0.025241       0.003017      -0.015737       0.017515      -0.029536       0.003325       0.026211             15.434824      12.067208       0.802453     -10.603417       9.216200       1.494512      25.021064           0.000251
          133              C      17.021340       5.463990      31.112389      -0.136878      36.884885 0.42859618E+03  0.10036352E+05                                 9.676603                            6.902064       0.115208       2.003545                    0.999722      29.481932      84.475708       0.627534       0.416813      -1.064382      -0.024545       0.000219       0.021382       0.032552       0.034292      -0.002830      -0.007118      -0.027165      -0.033578      -0.031429      -0.012074       0.043503             12.670374      10.947454       0.677736      -7.769272       8.512793       2.360108      18.550874           0.000160
          134              C      16.214310       5.547150      32.235005      -0.153453      38.143633 0.45302274E+03  0.10793338E+05                                 9.971494                            7.154168      -0.026938       1.954137                    0.999465      30.342562      88.684990       0.606793       0.423672      -1.056416       0.010999      -0.002266      -0.034664       0.036438       0.011893       0.012994       0.021701      -0.030172      -0.058837      -0.031052      -0.008435       0.039487             13.099965      12.387781       1.321943      -8.375076       8.540490       1.479085      18.371624          -0.000028
          135              C      17.652600       4.320540      28.960794       0.078557      41.999772 0.39842737E+03  0.91094449E+04                                10.553510                            6.638308      -0.082803       1.984893                    0.999240      26.242849      72.938827       0.645902       0.414760      -1.071750      -0.006286      -0.000249      -0.005788       0.008548       0.009145      -0.006133       0.005654      -0.016616       0.001369      -0.016350       0.003496       0.012854             15.434664      10.351701      -1.180805      -9.299539      12.563137       0.912257      23.389155           0.001089
          136              C      18.034380       3.161970      28.328504      -0.146567      37.970120 0.43843782E+03  0.10369981E+05                                10.018456                            7.096840      -0.091708       1.941100                    0.999489      29.924458      87.398892       0.601150       0.430778      -1.051095       0.001314       0.003147      -0.021041       0.021315       0.014400       0.025285      -0.031917       0.037946      -0.070109      -0.057657       0.016923       0.040734             13.032909       8.345317      -3.380293      -5.971806      13.592616       4.880195      17.160793          -0.000630
          137              C      18.554130       3.154410      27.037748      -0.003150      40.578776 0.40458784E+03  0.92476678E+04                                10.174686                            6.598069       0.082006       2.038502                    0.999221      26.341220      72.223310       0.664102       0.403508      -1.083600      -0.011737       0.029363       0.020134       0.037488       0.006167      -0.009212      -0.013468       0.006444       0.014560      -0.014854      -0.005490       0.020344             14.396669       7.217761      -3.456121      -3.947523      22.145544       5.132727      13.826703           0.012228
          138              C      18.703440       4.362120      26.396062      -0.119603      35.818728 0.42720689E+03  0.10026896E+05                                 9.574162                            6.983471      -0.117827       1.934179                    0.999481      29.504270      85.502968       0.609596       0.428091      -1.054012      -0.008467       0.004161       0.019737       0.021875       0.008414       0.003546       0.001835       0.092562       0.061718      -0.057355       0.019796       0.037559             11.979444       5.971246      -1.322551      -1.798332      20.944317      -0.253524       9.022770           0.000342
          139              C      18.319770       5.573610      26.962572      -0.009940      41.087721 0.41359462E+03  0.94983626E+04                                10.234958                            6.661682       0.082425       2.036541                    0.999281      26.480795      72.594230       0.662839       0.402369      -1.085206      -0.004467      -0.034321       0.015394       0.037879      -0.006058      -0.015011       0.010423       0.009609       0.006877      -0.014555      -0.008176       0.022731             14.306401       6.564451       0.626334      -3.059167      22.720964      -5.639560      13.633788           0.012692
          140              C      17.792460       5.533920      28.266081      -0.144653      37.200333 0.45716991E+03  0.10906740E+05                                 9.852381                            7.225287      -0.061716       1.947312                    0.999461      30.066455      87.667508       0.599549       0.428217      -1.054592      -0.001315      -0.005896      -0.018375       0.019343      -0.006563       0.022177       0.031074       0.035646      -0.075761      -0.053585       0.014838       0.038747             12.372526       7.223653       1.535435      -4.993670      13.000304      -4.664986      16.893621          -0.001364
          141              C      -0.035910       1.876770      26.344714       0.597467      24.180569 0.26111629E+03  0.54506202E+04                                 7.818039                            5.738544      -0.010932       2.056371                    0.999649      22.182847      61.792421       0.620431       0.472934      -1.022103       0.009158      -0.050018      -0.023989       0.056224       0.003709       0.060923      -0.036792       0.157910      -0.030737      -0.096094      -0.018782       0.114876             10.209343       5.787791      -2.527070      -2.253396      15.623615       4.624125       9.216622          -0.000697
          142              C      18.395370       6.856920      26.235305       0.600689      23.889859 0.25635976E+03  0.53294536E+04                                 7.750889                            5.686720      -0.030583       2.050263                    0.999616      22.122792      61.599445       0.622828       0.473048      -1.021531      -0.002212       0.045095      -0.029293       0.053820       0.022486       0.059088       0.045339       0.149771      -0.021077      -0.095163      -0.022458       0.117621             10.003520       5.401964       0.722292      -1.646998      15.662235      -4.873355       8.946360          -0.000426
          143              C      13.014540       4.944240      32.591087       0.073624      38.504237 0.46188699E+03  0.11014560E+05                                10.230015                            7.301570      -0.335803       1.898717                    0.998974      27.578285      79.612791       0.593399       0.432841      -1.054918       0.025506      -0.007861       0.001298       0.026721      -0.002483       0.018366       0.005464       0.011095       0.091415      -0.023735      -0.014171       0.037906             14.286325      13.611996       0.384724       9.118066       9.737540      -2.045502      19.509440           0.000185
          144              C      12.971070       6.110370      31.801061      -0.143502      37.141252 0.45067417E+03  0.10731517E+05                                 9.837891                            7.159441      -0.068010       1.945709                    0.999288      30.184227      88.415309       0.603088       0.426508      -1.053862      -0.007148      -0.008844      -0.030186       0.032257       0.015118      -0.003078       0.009386      -0.035583      -0.061981      -0.024857      -0.009919       0.034776             12.914383      11.266253      -0.121025       8.177513       8.948098      -2.201449      18.528799          -0.000033
          145              C      12.152700       6.197310      30.693884      -0.133602      35.845399 0.42056138E+03  0.97971197E+04                                 9.483558                            6.826389       0.151233       2.017519                    0.999753      29.240481      83.438273       0.632780       0.415512      -1.065714       0.020109      -0.011765       0.017224       0.028973       0.000610       0.001156      -0.024364      -0.047369      -0.029229      -0.022102      -0.018294       0.040396             12.352597      11.345742       0.774550       8.387225       8.500175      -0.749447      17.211875           0.000131
          146              C      11.364570       5.114340      30.272358       0.066064      41.207054 0.42200669E+03  0.97846377E+04                                10.502745                            6.861320      -0.111287       1.970688                    0.999235      26.679115      74.582736       0.631471       0.418338      -1.069845       0.012809      -0.003702      -0.002841       0.013633      -0.007179       0.025241      -0.003017      -0.015737       0.017515      -0.029536       0.003325       0.026211             15.434825      12.067209       0.802453      10.603419       9.216201      -1.494512      25.021067           0.000255
          147              C      11.328660       3.986010      31.112389      -0.136878      36.884887 0.42859619E+03  0.10036352E+05                                 9.676604                            6.902065       0.115208       2.003545                    0.999722      29.481931      84.475707       0.627534       0.416813      -1.064382       0.024545      -0.000219       0.021382       0.032552       0.034292       0.002830       0.007118      -0.027165      -0.033578      -0.031429      -0.012074       0.043503             12.670376      10.947455       0.677735       7.769273       8.512794      -2.360109      18.550878           0.000157
          148              C      12.135690       3.902850      32.235005      -0.153453      38.143629 0.45302268E+03  0.10793336E+05                                 9.971493                            7.154167      -0.026939       1.954137                    0.999465      30.342560      88.684983       0.606793       0.423672      -1.056416      -0.010999       0.002266      -0.034664       0.036438       0.011893      -0.012994      -0.021701      -0.030172      -0.058837      -0.031052      -0.008435       0.039487             13.099964      12.387780       1.321942       8.375075       8.540490      -1.479086      18.371624          -0.000025
          149              C      10.697400       5.129460      28.960794       0.078557      41.999774 0.39842738E+03  0.91094454E+04                                10.553511                            6.638308      -0.082803       1.984893                    0.999240      26.242850      72.938833       0.645902       0.414760      -1.071750       0.006286       0.000249      -0.005788       0.008548       0.009145       0.006133      -0.005654      -0.016616       0.001369      -0.016350       0.003496       0.012854             15.434665      10.351701      -1.180805       9.299539      12.563139      -0.912256      23.389156           0.001087
          150              C      10.315620       6.288030      28.328504      -0.146567      37.970129 0.43843792E+03  0.10369984E+05                                10.018459                            7.096841      -0.091709       1.941100                    0.999489      29.924464      87.398924       0.601150       0.430778      -1.051095      -0.001314      -0.003147      -0.021041       0.021315       0.014400      -0.025285       0.031917       0.037947      -0.070109      -0.057657       0.016923       0.040734             13.032912       8.345319      -3.380294       5.971807      13.592620      -4.880196      17.160798          -0.000628
          151              C       9.795870       6.295590      27.037748      -0.003150      40.578780 0.40458789E+03  0.92476692E+04                                10.174687                            6.598070       0.082006       2.038501                    0.999221      26.341222      72.223318       0.664102       0.403508      -1.083600       0.011736      -0.029363       0.020134       0.037488       0.006167       0.009212       0.013468       0.006444       0.014561      -0.014854      -0.005490       0.020344             14.396671       7.217762      -3.456121       3.947524      22.145546      -5.132728      13.826705           0.012228
          152              C       9.646560       5.087880      26.396062      -0.119603      35.818724 0.42720682E+03  0.10026894E+05                                 9.574163                            6.983471      -0.117827       1.934179                    0.999481      29.504265      85.502954       0.609596       0.428091      -1.054012       0.008466      -0.004161       0.019736       0.021875       0.008414      -0.003546      -0.001836       0.092562       0.061718      -0.057355       0.019796       0.037559             11.979445       5.971246      -1.322551       1.798332      20.944319       0.253523       9.022769           0.000342
          153              C      10.030230       3.876390      26.962572      -0.009940      41.087743 0.41359485E+03  0.94983697E+04                                10.234962                            6.661684       0.082423       2.036541                    0.999281      26.480804      72.594268       0.662839       0.402369      -1.085206       0.004467       0.034321       0.015394       0.037879      -0.006057       0.015011      -0.010423       0.009609       0.006878      -0.014555      -0.008176       0.022731             14.306408       6.564454       0.626336       3.059169      22.720973       5.639565      13.633797           0.012693
          154              C      10.557540       3.916080      28.266081      -0.144653      37.200358 0.45717022E+03  0.10906750E+05                                 9.852386                            7.225290      -0.061718       1.947311                    0.999461      30.066471      87.667579       0.599549       0.428217      -1.054592       0.001315       0.005896      -0.018375       0.019343      -0.006562      -0.022177      -0.031074       0.035647      -0.075760      -0.053586       0.014838       0.038748             12.372533       7.223657       1.535436       4.993674      13.000312       4.664988      16.893632          -0.001363
          155              C       9.485910       7.573230      26.344714       0.597466      24.180580 0.26111640E+03  0.54506230E+04                                 7.818041                            5.738546      -0.010932       2.056371                    0.999649      22.182850      61.792428       0.620431       0.472934      -1.022103      -0.009159       0.050018      -0.023990       0.056224       0.003709      -0.060923       0.036792       0.157909      -0.030737      -0.096093      -0.018782       0.114876             10.209347       5.787792      -2.527071       2.253396      15.623624      -4.624128       9.216624          -0.000698
          156              C       9.954630       2.593080      26.235305       0.600689      23.889888 0.25636007E+03  0.53294615E+04                                 7.750896                            5.686724      -0.030584       2.050263                    0.999616      22.122800      61.599472       0.622828       0.473048      -1.021531       0.002211      -0.045095      -0.029293       0.053820       0.022486      -0.059088      -0.045339       0.149770      -0.021077      -0.095162      -0.022458       0.117621             10.003531       5.401968       0.722292       1.646999      15.662257       4.873362       8.946368          -0.000427
          157              C       4.944240      15.335460      32.591087       0.073624      38.504240 0.46188702E+03  0.11014560E+05                                10.230015                            7.301570      -0.335804       1.898717                    0.998974      27.578286      79.612794       0.593399       0.432841      -1.054918      -0.007861      -0.025506       0.001298       0.026721       0.002483       0.005464      -0.018366      -0.011095       0.091415      -0.023735      -0.014171       0.037906             14.286326       9.737541      -0.384724      -2.045503      13.611996      -9.118067      19.509442           0.000188
          158              C       6.110370      15.378930      31.801061      -0.143502      37.141254 0.45067418E+03  0.10731518E+05                                 9.837891                            7.159441      -0.068010       1.945709                    0.999288      30.184229      88.415317       0.603088       0.426508      -1.053862      -0.008844       0.007148      -0.030186       0.032257      -0.015118       0.009386       0.003078       0.035583      -0.061981      -0.024857      -0.009919       0.034776             12.914384       8.948098       0.121025      -2.201448      11.266254      -8.177514      18.528800          -0.000037
          159              C       6.197310      16.197300      30.693884      -0.133601      35.845408 0.42056147E+03  0.97971226E+04                                 9.483560                            6.826390       0.151232       2.017519                    0.999753      29.240485      83.438292       0.632780       0.415512      -1.065714      -0.011765      -0.020109       0.017224       0.028973      -0.000610      -0.024364      -0.001156       0.047369      -0.029229      -0.022102      -0.018294       0.040396             12.352600       8.500176      -0.774550      -0.749447      11.345745      -8.387228      17.211880           0.000134
          160              C       5.114340      16.985430      30.272358       0.066064      41.207060 0.42200674E+03  0.97846393E+04                                10.502746                            6.861321      -0.111288       1.970688                    0.999235      26.679117      74.582745       0.631471       0.418338      -1.069845      -0.003702      -0.012810      -0.002841       0.013633       0.007179      -0.003017      -0.025241       0.015737       0.017515      -0.029536       0.003325       0.026211             15.434828       9.216202      -0.802452      -1.494514      12.067210     -10.603421      25.021071           0.000250
          161              C       3.986010      17.021340      31.112389      -0.136878      36.884889 0.42859622E+03  0.10036353E+05                                 9.676604                            6.902065       0.115208       2.003545                    0.999722      29.481934      84.475717       0.627534       0.416813      -1.064382      -0.000219      -0.024545       0.021382       0.032552      -0.034292       0.007118      -0.002830       0.027165      -0.033578      -0.031429      -0.012074       0.043503             12.670375       8.512794      -0.677736      -2.360109      10.947455      -7.769272      18.550877           0.000160
          162              C       3.902850      16.214310      32.235005      -0.153453      38.143631 0.45302270E+03  0.10793337E+05                                 9.971494                            7.154167      -0.026938       1.954137                    0.999465      30.342560      88.684983       0.606793       0.423672      -1.056416       0.002266       0.010999      -0.034664       0.036438      -0.011893      -0.021701       0.012994       0.030172      -0.058837      -0.031052      -0.008435       0.039487             13.099965       8.540490      -1.321943      -1.479086      12.387780      -8.375075      18.371624          -0.000028
          163              C       5.129460      17.652600      28.960794       0.078557      41.999781 0.39842744E+03  0.91094472E+04                                10.553513                            6.638308      -0.082804       1.984892                    0.999240      26.242852      72.938843       0.645902       0.414760      -1.071750       0.000249      -0.006286      -0.005788       0.008548      -0.009145      -0.005654      -0.006133       0.016616       0.001369      -0.016350       0.003496       0.012854             15.434668      12.563140       1.180805      -0.912257      10.351703      -9.299542      23.389162           0.001088
          164              C       6.288030      18.034380      28.328504      -0.146567      37.970162 0.43843833E+03  0.10369997E+05                                10.018466                            7.096846      -0.091712       1.941099                    0.999489      29.924484      87.399013       0.601150       0.430778      -1.051095      -0.003147       0.001314      -0.021041       0.021315      -0.014400       0.031917       0.025285      -0.037947      -0.070109      -0.057657       0.016923       0.040734             13.032922      13.592626       3.380295      -4.880197       8.345325      -5.971813      17.160813          -0.000629
          165              C       6.295590      18.554130      27.037748      -0.003150      40.578792 0.40458803E+03  0.92476735E+04                                10.174689                            6.598071       0.082005       2.038501                    0.999221      26.341228      72.223344       0.664101       0.403508      -1.083600      -0.029364      -0.011736       0.020133       0.037487      -0.006167       0.013468      -0.009212      -0.006444       0.014561      -0.014854      -0.005490       0.020344             14.396674      22.145544       3.456122      -5.132730       7.217764      -3.947527      13.826714           0.012229
          166              C       5.087880      18.703440      26.396062      -0.119603      35.818727 0.42720687E+03  0.10026895E+05                                 9.574163                            6.983471      -0.117827       1.934179                    0.999481      29.504268      85.502967       0.609596       0.428091      -1.054012      -0.004160      -0.008466       0.019736       0.021875      -0.008414      -0.001836       0.003546      -0.092562       0.061718      -0.057355       0.019796       0.037559             11.979446      20.944319       1.322551       0.253524       5.971247      -1.798333       9.022771           0.000342
          167              C       3.876390      18.319770      26.962572      -0.009940      41.087722 0.41359461E+03  0.94983625E+04                                10.234958                            6.661681       0.082425       2.036541                    0.999281      26.480795      72.594226       0.662839       0.402369      -1.085206       0.034321      -0.004467       0.015394       0.037879       0.006058      -0.010423      -0.015011      -0.009609       0.006877      -0.014555      -0.008176       0.022731             14.306402      22.720969      -0.626335       5.639562       6.564451      -3.059165      13.633787           0.012694
          168              C       3.916080      17.792460      28.266081      -0.144653      37.200321 0.45716973E+03  0.10906735E+05                                 9.852378                            7.225286      -0.061715       1.947313                    0.999461      30.066446      87.667468       0.599549       0.428217      -1.054592       0.005896      -0.001315      -0.018375       0.019343       0.006563      -0.031074       0.022177      -0.035646      -0.075761      -0.053586       0.014838       0.038747             12.372524      13.000303      -1.535436       4.664989       7.223651      -4.993669      16.893617          -0.001364
          169              C       7.573230      -0.035910      26.344714       0.597466      24.180606 0.26111669E+03  0.54506301E+04                                 7.818047                            5.738549      -0.010933       2.056370                    0.999649      22.182855      61.792440       0.620431       0.472934      -1.022103       0.050018       0.009159      -0.023990       0.056224      -0.003709       0.036792       0.060923      -0.157909      -0.030737      -0.096093      -0.018782       0.114875             10.209356      15.623643       2.527073      -4.624132       5.787796      -2.253397       9.216629          -0.000700
          170              C       2.593080      18.395370      26.235305       0.600690      23.889851 0.25635965E+03  0.53294508E+04                                 7.750888                            5.686719      -0.030584       2.050263                    0.999616      22.122788      61.599435       0.622828       0.473048      -1.021531      -0.045096      -0.002212      -0.029293       0.053820      -0.022486      -0.045339       0.059088      -0.149771      -0.021077      -0.095163      -0.022458       0.117621             10.003519      15.662231      -0.722293       4.873357       5.401964      -1.646999       8.946361          -0.000429
          171              C       4.505760      13.014540      32.591087       0.073624      38.504239 0.46188702E+03  0.11014561E+05                                10.230016                            7.301571      -0.335803       1.898717                    0.998974      27.578286      79.612795       0.593399       0.432841      -1.054918       0.007861       0.025506       0.001298       0.026721       0.002483      -0.005464       0.018366      -0.011095       0.091414      -0.023735      -0.014171       0.037906             14.286326       9.737541      -0.384725       2.045502      13.611997       9.118066      19.509441           0.000184
          172              C       3.339630      12.971070      31.801061      -0.143502      37.141246 0.45067409E+03  0.10731515E+05                                 9.837889                            7.159440      -0.068010       1.945709                    0.999288      30.184225      88.415301       0.603088       0.426508      -1.053862       0.008844      -0.007148      -0.030186       0.032257      -0.015118      -0.009386      -0.003078       0.035582      -0.061981      -0.024857      -0.009919       0.034776             12.914381       8.948097       0.121024       2.201447      11.266251       8.177511      18.528795          -0.000032
          173              C       3.252690      12.152700      30.693884      -0.133602      35.845401 0.42056140E+03  0.97971204E+04                                 9.483559                            6.826390       0.151233       2.017519                    0.999753      29.240481      83.438274       0.632780       0.415512      -1.065714       0.011765       0.020109       0.017224       0.028973      -0.000610       0.024364       0.001156       0.047369      -0.029229      -0.022102      -0.018294       0.040396             12.352598       8.500175      -0.774550       0.749446      11.345743       8.387226      17.211876           0.000131
          174              C       4.335660      11.364570      30.272358       0.066064      41.207054 0.42200668E+03  0.97846378E+04                                10.502745                            6.861321      -0.111288       1.970688                    0.999235      26.679115      74.582738       0.631471       0.418338      -1.069845       0.003702       0.012810      -0.002841       0.013633       0.007179       0.003017       0.025241       0.015737       0.017515      -0.029536       0.003325       0.026211             15.434826       9.216201      -0.802452       1.494513      12.067209      10.603419      25.021069           0.000254
          175              C       5.463990      11.328660      31.112389      -0.136879      36.884892 0.42859626E+03  0.10036354E+05                                 9.676606                            6.902065       0.115208       2.003545                    0.999722      29.481934      84.475720       0.627534       0.416813      -1.064382       0.000219       0.024545       0.021382       0.032552      -0.034292      -0.007118       0.002830       0.027165      -0.033578      -0.031429      -0.012074       0.043503             12.670377       8.512795      -0.677736       2.360109      10.947457       7.769274      18.550880           0.000158
          176              C       5.547150      12.135690      32.235005      -0.153453      38.143630 0.45302269E+03  0.10793336E+05                                 9.971493                            7.154167      -0.026938       1.954137                    0.999465      30.342561      88.684987       0.606793       0.423672      -1.056416      -0.002266      -0.010999      -0.034664       0.036438      -0.011893       0.021701      -0.012994       0.030172      -0.058837      -0.031052      -0.008435       0.039487             13.099965       8.540490      -1.321942       1.479086      12.387780       8.375075      18.371624          -0.000024
          177              C       4.320540      10.697400      28.960794       0.078557      41.999774 0.39842736E+03  0.91094450E+04                                10.553511                            6.638308      -0.082803       1.984893                    0.999240      26.242849      72.938832       0.645902       0.414760      -1.071750      -0.000249       0.006286      -0.005788       0.008548      -0.009145       0.005654       0.006133       0.016616       0.001369      -0.016350       0.003496       0.012854             15.434666      12.563139       1.180805       0.912257      10.351702       9.299540      23.389158           0.001088
          178              C       3.161970      10.315620      28.328504      -0.146567      37.970135 0.43843799E+03  0.10369987E+05                                10.018460                            7.096843      -0.091709       1.941099                    0.999489      29.924467      87.398942       0.601150       0.430778      -1.051095       0.003147      -0.001314      -0.021041       0.021315      -0.014400      -0.031917      -0.025285      -0.037947      -0.070109      -0.057657       0.016923       0.040734             13.032915      13.592621       3.380294       4.880196       8.345321       5.971809      17.160802          -0.000629
          179              C       3.154410       9.795870      27.037748      -0.003150      40.578778 0.40458787E+03  0.92476687E+04                                10.174687                            6.598070       0.082005       2.038501                    0.999221      26.341221      72.223318       0.664101       0.403508      -1.083600       0.029363       0.011736       0.020133       0.037487      -0.006167      -0.013468       0.009212      -0.006444       0.014561      -0.014854      -0.005490       0.020344             14.396670      22.145542       3.456121       5.132728       7.217762       3.947524      13.826707           0.012229
          180              C       4.362120       9.646560      26.396062      -0.119604      35.818730 0.42720691E+03  0.10026896E+05                                 9.574164                            6.983472      -0.117827       1.934179                    0.999481      29.504269      85.502969       0.609596       0.428091      -1.054012       0.004160       0.008467       0.019736       0.021875      -0.008414       0.001836      -0.003546      -0.092562       0.061718      -0.057355       0.019796       0.037559             11.979446      20.944321       1.322551      -0.253523       5.971247       1.798333       9.022771           0.000342
          181              C       5.573610      10.030230      26.962572      -0.009940      41.087726 0.41359467E+03  0.94983641E+04                                10.234959                            6.661682       0.082425       2.036541                    0.999281      26.480797      72.594237       0.662839       0.402369      -1.085206      -0.034321       0.004467       0.015394       0.037879       0.006058       0.010423       0.015011      -0.009609       0.006877      -0.014555      -0.008176       0.022731             14.306403      22.720969      -0.626334      -5.639562       6.564452       3.059166      13.633789           0.012693
          182              C       5.533920      10.557540      28.266081      -0.144654      37.200338 0.45716997E+03  0.10906742E+05                                 9.852382                            7.225288      -0.061716       1.947312                    0.999461      30.066457      87.667514       0.599549       0.428217      -1.054592      -0.005896       0.001315      -0.018375       0.019343       0.006563       0.031074      -0.022177      -0.035646      -0.075761      -0.053585       0.014838       0.038747             12.372528      13.000307      -1.535436      -4.664989       7.223654       4.993671      16.893624          -0.001363
          183              C       1.876770       9.485910      26.344714       0.597467      24.180579 0.26111641E+03  0.54506231E+04                                 7.818041                            5.738546      -0.010933       2.056370                    0.999649      22.182850      61.792430       0.620431       0.472934      -1.022103      -0.050018      -0.009159      -0.023990       0.056224      -0.003709      -0.036792      -0.060923      -0.157909      -0.030737      -0.096093      -0.018782       0.114876             10.209346      15.623623       2.527071       4.624126       5.787792       2.253395       9.216623          -0.000699
          184              C       6.856920       9.954630      26.235305       0.600689      23.889858 0.25635974E+03  0.53294529E+04                                 7.750889                            5.686720      -0.030584       2.050263                    0.999616      22.122790      61.599437       0.622828       0.473048      -1.021531       0.045095       0.002212      -0.029293       0.053820      -0.022486       0.045339      -0.059088      -0.149771      -0.021077      -0.095163      -0.022458       0.117621             10.003520      15.662236      -0.722293      -4.873357       5.401964       1.646999       8.946361          -0.000428
          185              C       3.564540      13.955760      17.750413       0.073624      38.504239 0.46188701E+03  0.11014560E+05                                10.230015                            7.301570      -0.335803       1.898717                    0.998974      27.578286      79.612795       0.593399       0.432841      -1.054918       0.025506       0.007861      -0.001298       0.026721       0.002483      -0.018367       0.005464       0.011095       0.091414      -0.023735      -0.014171       0.037906             14.286326      13.611996      -0.384725      -9.118066       9.737541      -2.045502      19.509441           0.000185
          186              C       3.521070      12.789630      18.540439      -0.143502      37.141254 0.45067420E+03  0.10731518E+05                                 9.837891                            7.159441      -0.068011       1.945709                    0.999288      30.184229      88.415317       0.603088       0.426508      -1.053862      -0.007148       0.008844       0.030186       0.032257      -0.015118       0.003078       0.009386      -0.035582      -0.061981      -0.024857      -0.009919       0.034776             12.914384      11.266253       0.121025      -8.177513       8.948098      -2.201448      18.528799          -0.000033
          187              C       2.702700      12.702690      19.647616      -0.133601      35.845394 0.42056131E+03  0.97971178E+04                                 9.483557                            6.826389       0.151233       2.017519                    0.999753      29.240478      83.438264       0.632780       0.415512      -1.065714       0.020109       0.011765      -0.017224       0.028973      -0.000610      -0.001156      -0.024364      -0.047369      -0.029229      -0.022102      -0.018294       0.040396             12.352596      11.345741      -0.774550      -8.387224       8.500175      -0.749447      17.211873           0.000130
          188              C       1.914570      13.785660      20.069142       0.066064      41.207052 0.42200666E+03  0.97846371E+04                                10.502745                            6.861320      -0.111287       1.970688                    0.999235      26.679114      74.582733       0.631471       0.418338      -1.069845       0.012809       0.003702       0.002841       0.013633       0.007179      -0.025241      -0.003017      -0.015737       0.017515      -0.029536       0.003325       0.026211             15.434825      12.067208      -0.802453     -10.603419       9.216201      -1.494513      25.021067           0.000255
          189              C       1.878660      14.913990      19.229111      -0.136878      36.884886 0.42859617E+03  0.10036352E+05                                 9.676604                            6.902064       0.115208       2.003545                    0.999722      29.481932      84.475711       0.627534       0.416813      -1.064382       0.024545       0.000219      -0.021382       0.032552      -0.034292      -0.002830       0.007118      -0.027165      -0.033578      -0.031429      -0.012074       0.043503             12.670375      10.947455      -0.677736      -7.769273       8.512794      -2.360108      18.550877           0.000157
          190              C       2.685690      14.997150      18.106495      -0.153453      38.143634 0.45302273E+03  0.10793338E+05                                 9.971495                            7.154168      -0.026939       1.954137                    0.999465      30.342562      88.684995       0.606793       0.423672      -1.056416      -0.010999      -0.002266       0.034664       0.036438      -0.011893       0.012994      -0.021701      -0.030172      -0.058837      -0.031052      -0.008435       0.039487             13.099966      12.387782      -1.321943      -8.375077       8.540491      -1.479086      18.371626          -0.000025
          191              C       1.247400      13.770540      21.380706       0.078557      41.999780 0.39842737E+03  0.91094452E+04                                10.553513                            6.638308      -0.082803       1.984893                    0.999240      26.242849      72.938834       0.645902       0.414760      -1.071750       0.006286      -0.000249       0.005788       0.008548      -0.009145      -0.006133      -0.005654      -0.016616       0.001369      -0.016350       0.003496       0.012854             15.434668      10.351702       1.180805      -9.299540      12.563142      -0.912256      23.389159           0.001087
          192              C       0.865620      12.611970      22.012996      -0.146567      37.970134 0.43843797E+03  0.10369986E+05                                10.018460                            7.096842      -0.091710       1.941099                    0.999489      29.924475      87.398972       0.601150       0.430778      -1.051095      -0.001314       0.003147       0.021041       0.021315      -0.014400       0.025285       0.031917       0.037947      -0.070109      -0.057657       0.016923       0.040734             13.032915       8.345320       3.380295      -5.971808      13.592626      -4.880199      17.160797          -0.000627
          193              C       0.345870      12.604410      23.303752      -0.003150      40.578778 0.40458790E+03  0.92476697E+04                                10.174687                            6.598070       0.082005       2.038501                    0.999221      26.341222      72.223319       0.664102       0.403508      -1.083600       0.011736       0.029364      -0.020133       0.037488      -0.006167      -0.009212       0.013468       0.006444       0.014561      -0.014854      -0.005490       0.020344             14.396670       7.217762       3.456121      -3.947524      22.145541      -5.132728      13.826707           0.012227
          194              C       0.196560      13.812120      23.945438      -0.119603      35.818697 0.42720649E+03  0.10026883E+05                                 9.574156                            6.983467      -0.117825       1.934180                    0.999481      29.504248      85.502876       0.609596       0.428091      -1.054012       0.008466       0.004161      -0.019736       0.021875      -0.008414       0.003546      -0.001835       0.092562       0.061718      -0.057355       0.019797       0.037559             11.979437       5.971243       1.322549      -1.798330      20.944305       0.253525       9.022762           0.000343
          195              C       0.580230      15.023610      23.378928      -0.009940      41.087722 0.41359465E+03  0.94983635E+04                                10.234958                            6.661682       0.082425       2.036541                    0.999281      26.480796      72.594231       0.662839       0.402369      -1.085206       0.004467      -0.034321      -0.015394       0.037879       0.006057      -0.015011      -0.010423       0.009609       0.006878      -0.014555      -0.008176       0.022731             14.306401       6.564452      -0.626337      -3.059168      22.720961       5.639564      13.633792           0.012691
          196              C       1.107540      14.983920      22.075419      -0.144654      37.200351 0.45717011E+03  0.10906747E+05                                 9.852385                            7.225289      -0.061718       1.947311                    0.999461      30.066472      87.667581       0.599549       0.428217      -1.054592       0.001315      -0.005896       0.018375       0.019343       0.006563       0.022177      -0.031074       0.035647      -0.075760      -0.053586       0.014838       0.038747             12.372532       7.223655      -1.535436      -4.993671      13.000315       4.664991      16.893625          -0.001363
          197              C       0.035910      11.326770      23.996786       0.597467      24.180579 0.26111641E+03  0.54506233E+04                                 7.818041                            5.738546      -0.010932       2.056370                    0.999649      22.182850      61.792429       0.620431       0.472934      -1.022103      -0.009159      -0.050018       0.023990       0.056224      -0.003709       0.060923       0.036792       0.157909      -0.030738      -0.096093      -0.018782       0.114876             10.209346       5.787792       2.527070      -2.253395      15.623623      -4.624126       9.216622          -0.000696
          198              C       0.504630      16.306920      24.106195       0.600689      23.889852 0.25635969E+03  0.53294519E+04                                 7.750887                            5.686719      -0.030583       2.050264                    0.999616      22.122793      61.599450       0.622828       0.473048      -1.021531       0.002211       0.045095       0.029294       0.053820      -0.022486       0.059088      -0.045339       0.149771      -0.021078      -0.095163      -0.022458       0.117621             10.003517       5.401962      -0.722290      -1.646996      15.662232       4.873351       8.946355          -0.000423
          199              C       5.885460      14.394240      17.750413       0.073624      38.504242 0.46188703E+03  0.11014561E+05                                10.230016                            7.301571      -0.335804       1.898717                    0.998974      27.578287      79.612800       0.593399       0.432841      -1.054918      -0.025506      -0.007861      -0.001298       0.026721       0.002483       0.018366      -0.005464       0.011095       0.091415      -0.023735      -0.014171       0.037906             14.286328      13.611997      -0.384725       9.118068       9.737542       2.045502      19.509444           0.000184
          200              C       5.928930      15.560370      18.540439      -0.143502      37.141259 0.45067424E+03  0.10731520E+05                                 9.837892                            7.159442      -0.068011       1.945709                    0.999288      30.184231      88.415329       0.603088       0.426508      -1.053862       0.007148      -0.008844       0.030186       0.032257      -0.015118      -0.003078      -0.009386      -0.035583      -0.061981      -0.024857      -0.009919       0.034776             12.914386      11.266255       0.121025       8.177515       8.948099       2.201449      18.528804          -0.000031
          201              C       6.747300      15.647310      19.647616      -0.133602      35.845413 0.42056155E+03  0.97971249E+04                                 9.483561                            6.826391       0.151232       2.017519                    0.999753      29.240488      83.438304       0.632780       0.415512      -1.065714      -0.020109      -0.011765      -0.017224       0.028973      -0.000610       0.001156       0.024364      -0.047369      -0.029229      -0.022102      -0.018294       0.040396             12.352602      11.345746      -0.774550       8.387229       8.500178       0.749447      17.211882           0.000130
          202              C       7.535430      14.564340      20.069142       0.066064      41.207061 0.42200673E+03  0.97846391E+04                                10.502746                            6.861321      -0.111288       1.970688                    0.999235      26.679117      74.582745       0.631471       0.418338      -1.069845      -0.012809      -0.003702       0.002841       0.013633       0.007179       0.025241       0.003017      -0.015737       0.017515      -0.029536       0.003325       0.026211             15.434829      12.067211      -0.802452      10.603421       9.216202       1.494513      25.021073           0.000255
          203              C       7.571340      13.436010      19.229111      -0.136878      36.884896 0.42859629E+03  0.10036356E+05                                 9.676606                            6.902066       0.115207       2.003545                    0.999722      29.481936      84.475730       0.627534       0.416813      -1.064382      -0.024545      -0.000219      -0.021382       0.032552      -0.034292       0.002830      -0.007118      -0.027165      -0.033578      -0.031429      -0.012074       0.043503             12.670379      10.947458      -0.677736       7.769275       8.512796       2.360109      18.550882           0.000157
          204              C       6.764310      13.352850      18.106495      -0.153453      38.143638 0.45302279E+03  0.10793340E+05                                 9.971495                            7.154168      -0.026939       1.954137                    0.999465      30.342565      88.685005       0.606793       0.423672      -1.056416       0.010999       0.002266       0.034664       0.036438      -0.011893      -0.012994       0.021701      -0.030172      -0.058837      -0.031052      -0.008435       0.039487             13.099967      12.387782      -1.321943       8.375077       8.540491       1.479086      18.371628          -0.000024
          205              C       8.202600      14.579460      21.380706       0.078557      41.999789 0.39842745E+03  0.91094475E+04                                10.553514                            6.638309      -0.082804       1.984892                    0.999240      26.242852      72.938844       0.645902       0.414760      -1.071750      -0.006286       0.000249       0.005788       0.008548      -0.009145       0.006133       0.005654      -0.016616       0.001369      -0.016350       0.003496       0.012854             15.434671      10.351705       1.180806       9.299544      12.563143       0.912257      23.389166           0.001085
          206              C       8.584380      15.738030      22.012996      -0.146567      37.970137 0.43843798E+03  0.10369987E+05                                10.018461                            7.096843      -0.091710       1.941099                    0.999489      29.924476      87.398978       0.601150       0.430778      -1.051095       0.001314      -0.003147       0.021041       0.021315      -0.014400      -0.025285      -0.031917       0.037947      -0.070109      -0.057657       0.016923       0.040734             13.032917       8.345322       3.380296       5.971809      13.592627       4.880200      17.160801          -0.000627
          207              C       9.104130      15.745590      23.303752      -0.003150      40.578802 0.40458813E+03  0.92476765E+04                                10.174691                            6.598072       0.082004       2.038501                    0.999221      26.341231      72.223358       0.664101       0.403508      -1.083600      -0.011736      -0.029363      -0.020133       0.037488      -0.006167       0.009212      -0.013468       0.006444       0.014561      -0.014854      -0.005490       0.020344             14.396678       7.217766       3.456123       3.947527      22.145556       5.132731      13.826713           0.012228
          208              C       9.253440      14.537880      23.945438      -0.119603      35.818722 0.42720680E+03  0.10026893E+05                                 9.574162                            6.983470      -0.117827       1.934179                    0.999481      29.504265      85.502955       0.609596       0.428091      -1.054012      -0.008467      -0.004161      -0.019736       0.021875      -0.008414      -0.003546       0.001835       0.092562       0.061718      -0.057355       0.019796       0.037559             11.979444       5.971246       1.322550       1.798332      20.944317      -0.253525       9.022769           0.000343
          209              C       8.869770      13.326390      23.378928      -0.009940      41.087726 0.41359468E+03  0.94983646E+04                                10.234959                            6.661682       0.082424       2.036541                    0.999281      26.480797      72.594240       0.662839       0.402369      -1.085206      -0.004467       0.034321      -0.015394       0.037879       0.006057       0.015011       0.010423       0.009609       0.006878      -0.014555      -0.008176       0.022731             14.306404       6.564453      -0.626336       3.059168      22.720967      -5.639563      13.633793           0.012693
          210              C       8.342460      13.366080      22.075419      -0.144654      37.200343 0.45716999E+03  0.10906743E+05                                 9.852383                            7.225289      -0.061718       1.947312                    0.999461      30.066467      87.667562       0.599549       0.428217      -1.054592      -0.001315       0.005896       0.018375       0.019343       0.006563      -0.022177       0.031074       0.035647      -0.075760      -0.053586       0.014838       0.038747             12.372530       7.223655      -1.535436       4.993671      13.000313      -4.664990      16.893623          -0.001361
          211              C       9.414090      17.023230      23.996786       0.597466      24.180613 0.26111677E+03  0.54506324E+04                                 7.818048                            5.738550      -0.010934       2.056370                    0.999649      22.182861      61.792464       0.620431       0.472934      -1.022103       0.009158       0.050018       0.023989       0.056224      -0.003709      -0.060923      -0.036792       0.157909      -0.030737      -0.096093      -0.018782       0.114875             10.209358       5.787798       2.527076       2.253399      15.623644       4.624136       9.216634          -0.000699
          212              C       8.945370      12.043080      24.106195       0.600689      23.889859 0.25635975E+03  0.53294534E+04                                 7.750889                            5.686720      -0.030584       2.050263                    0.999616      22.122792      61.599446       0.622828       0.473048      -1.021531      -0.002211      -0.045095       0.029294       0.053820      -0.022486      -0.059088       0.045339       0.149771      -0.021078      -0.095163      -0.022458       0.117621             10.003520       5.401964      -0.722291       1.646997      15.662238      -4.873355       8.946359          -0.000430
          213              C      13.955760       5.885460      17.750413       0.073624      38.504239 0.46188702E+03  0.11014561E+05                                10.230015                            7.301570      -0.335803       1.898717                    0.998974      27.578286      79.612792       0.593399       0.432841      -1.054918       0.007861      -0.025506      -0.001298       0.026721      -0.002483       0.005464       0.018367      -0.011095       0.091414      -0.023735      -0.014171       0.037906             14.286325       9.737540       0.384725      -2.045502      13.611996       9.118066      19.509440           0.000187
          214              C      12.789630       5.928930      18.540439      -0.143502      37.141248 0.45067412E+03  0.10731515E+05                                 9.837890                            7.159440      -0.068010       1.945709                    0.999288      30.184225      88.415298       0.603088       0.426508      -1.053862       0.008844       0.007148       0.030186       0.032257       0.015118       0.009386      -0.003078       0.035582      -0.061981      -0.024857      -0.009919       0.034776             12.914382       8.948097      -0.121025      -2.201448      11.266252       8.177512      18.528797          -0.000035
          215              C      12.702690       6.747300      19.647616      -0.133602      35.845401 0.42056141E+03  0.97971206E+04                                 9.483558                            6.826390       0.151233       2.017519                    0.999753      29.240482      83.438276       0.632780       0.415512      -1.065714       0.011765      -0.020109      -0.017224       0.028973       0.000611      -0.024364       0.001156       0.047369      -0.029229      -0.022102      -0.018294       0.040396             12.352597       8.500175       0.774550      -0.749447      11.345742       8.387225      17.211875           0.000132
          216              C      13.785660       7.535430      20.069142       0.066064      41.207055 0.42200669E+03  0.97846380E+04                                10.502745                            6.861321      -0.111288       1.970688                    0.999235      26.679115      74.582739       0.631471       0.418338      -1.069845       0.003702      -0.012810       0.002841       0.013633      -0.007179      -0.003017       0.025241       0.015737       0.017515      -0.029536       0.003325       0.026211             15.434827       9.216201       0.802452      -1.494514      12.067209      10.603419      25.021069           0.000252
          217              C      14.913990       7.571340      19.229111      -0.136878      36.884886 0.42859617E+03  0.10036352E+05                                 9.676604                            6.902065       0.115208       2.003545                    0.999722      29.481931      84.475709       0.627534       0.416813      -1.064382       0.000219      -0.024545      -0.021382       0.032552       0.034292       0.007118       0.002830       0.027165      -0.033578      -0.031429      -0.012074       0.043503             12.670375       8.512794       0.677736      -2.360109      10.947455       7.769273      18.550877           0.000159
          218              C      14.997150       6.764310      18.106495      -0.153453      38.143633 0.45302273E+03  0.10793338E+05                                 9.971494                            7.154167      -0.026939       1.954137                    0.999465      30.342562      88.684991       0.606793       0.423672      -1.056416      -0.002266       0.010999       0.034664       0.036438       0.011893      -0.021701      -0.012994       0.030172      -0.058837      -0.031052      -0.008435       0.039487             13.099965       8.540490       1.321943      -1.479086      12.387781       8.375076      18.371625          -0.000027
          219              C      13.770540       8.202600      21.380706       0.078557      41.999782 0.39842740E+03  0.91094459E+04                                10.553513                            6.638308      -0.082804       1.984892                    0.999240      26.242850      72.938836       0.645902       0.414760      -1.071750      -0.000249      -0.006286       0.005788       0.008548       0.009145      -0.005654       0.006133       0.016616       0.001369      -0.016350       0.003496       0.012854             15.434668      12.563142      -1.180806      -0.912257      10.351702       9.299541      23.389160           0.001088
          220              C      12.611970       8.584380      22.012996      -0.146567      37.970141 0.43843804E+03  0.10369988E+05                                10.018462                            7.096843      -0.091711       1.941099                    0.999489      29.924479      87.398988       0.601150       0.430778      -1.051095       0.003147       0.001314       0.021041       0.021315       0.014400       0.031917      -0.025285      -0.037947      -0.070108      -0.057657       0.016923       0.040734             13.032916      13.592627      -3.380295      -4.880199       8.345321       5.971809      17.160800          -0.000629
          221              C      12.604410       9.104130      23.303752      -0.003150      40.578782 0.40458793E+03  0.92476705E+04                                10.174688                            6.598070       0.082006       2.038501                    0.999221      26.341223      72.223324       0.664101       0.403508      -1.083600       0.029364      -0.011736      -0.020133       0.037487       0.006167       0.013468       0.009212      -0.006444       0.014561      -0.014854      -0.005490       0.020344             14.396672      22.145543      -3.456122      -5.132730       7.217763       3.947526      13.826709           0.012227
          222              C      13.812120       9.253440      23.945438      -0.119603      35.818706 0.42720661E+03  0.10026887E+05                                 9.574158                            6.983468      -0.117826       1.934180                    0.999481      29.504255      85.502906       0.609596       0.428091      -1.054012       0.004160      -0.008466      -0.019736       0.021875       0.008414      -0.001836      -0.003546      -0.092562       0.061718      -0.057355       0.019796       0.037559             11.979439      20.944309      -1.322550       0.253523       5.971244       1.798331       9.022765           0.000342
          223              C      15.023610       8.869770      23.378928      -0.009940      41.087721 0.41359465E+03  0.94983636E+04                                10.234958                            6.661682       0.082425       2.036541                    0.999281      26.480796      72.594233       0.662839       0.402369      -1.085206      -0.034321      -0.004467      -0.015394       0.037879      -0.006058      -0.010423       0.015011      -0.009609       0.006877      -0.014555      -0.008176       0.022731             14.306401      22.720964       0.626335       5.639561       6.564452       3.059167      13.633789           0.012693
          224              C      14.983920       8.342460      22.075419      -0.144653      37.200334 0.45716991E+03  0.10906741E+05                                 9.852381                            7.225287      -0.061717       1.947312                    0.999461      30.066463      87.667543       0.599549       0.428217      -1.054592      -0.005896      -0.001315       0.018375       0.019343      -0.006563      -0.031074      -0.022177      -0.035646      -0.075760      -0.053585       0.014838       0.038747             12.372527      13.000311       1.535435       4.664989       7.223653       4.993669      16.893617          -0.001365
          225              C      11.326770       9.414090      23.996786       0.597467      24.180577 0.26111637E+03  0.54506221E+04                                 7.818041                            5.738545      -0.010933       2.056370                    0.999649      22.182848      61.792424       0.620431       0.472934      -1.022103      -0.050018       0.009159       0.023990       0.056224       0.003709       0.036792      -0.060923      -0.157909      -0.030738      -0.096093      -0.018782       0.114876             10.209346      15.623626      -2.527070      -4.624126       5.787792       2.253395       9.216621          -0.000695
          226              C      16.306920       8.945370      24.106195       0.600689      23.889859 0.25635977E+03  0.53294538E+04                                 7.750889                            5.686720      -0.030583       2.050263                    0.999616      22.122793      61.599449       0.622828       0.473048      -1.021531       0.045095      -0.002212       0.029293       0.053820       0.022486      -0.045339      -0.059088      -0.149771      -0.021077      -0.095163      -0.022458       0.117621             10.003519      15.662235       0.722291       4.873354       5.401964       1.646998       8.946359          -0.000426
          227              C      14.394240       3.564540      17.750413       0.073624      38.504238 0.46188700E+03  0.11014560E+05                                10.230015                            7.301570      -0.335803       1.898717                    0.998974      27.578285      79.612790       0.593399       0.432841      -1.054918      -0.007861       0.025506      -0.001298       0.026721      -0.002483      -0.005464      -0.018366      -0.011095       0.091415      -0.023735      -0.014171       0.037906             14.286325       9.737540       0.384724       2.045503      13.611996      -9.118066      19.509440           0.000186
          228              C      15.560370       3.521070      18.540439      -0.143502      37.141246 0.45067408E+03  0.10731514E+05                                 9.837890                            7.159440      -0.068010       1.945709                    0.999288      30.184224      88.415299       0.603088       0.426508      -1.053862      -0.008844      -0.007148       0.030186       0.032257       0.015118      -0.009386       0.003078       0.035582      -0.061981      -0.024857      -0.009919       0.034775             12.914382       8.948097      -0.121025       2.201448      11.266252      -8.177512      18.528797          -0.000034
          229              C      15.647310       2.702700      19.647616      -0.133602      35.845402 0.42056142E+03  0.97971210E+04                                 9.483558                            6.826390       0.151232       2.017519                    0.999753      29.240483      83.438281       0.632780       0.415512      -1.065714      -0.011765       0.020109      -0.017224       0.028973       0.000610       0.024364      -0.001156       0.047369      -0.029229      -0.022102      -0.018294       0.040396             12.352598       8.500176       0.774550       0.749447      11.345743      -8.387226      17.211876           0.000132
          230              C      14.564340       1.914570      20.069142       0.066064      41.207057 0.42200672E+03  0.97846387E+04                                10.502745                            6.861321      -0.111287       1.970688                    0.999235      26.679116      74.582741       0.631471       0.418338      -1.069845      -0.003702       0.012810       0.002841       0.013633      -0.007179       0.003017      -0.025241       0.015737       0.017515      -0.029536       0.003325       0.026211             15.434827       9.216201       0.802452       1.494513      12.067209     -10.603419      25.021069           0.000252
          231              C      13.436010       1.878660      19.229111      -0.136878      36.884883 0.42859616E+03  0.10036351E+05                                 9.676603                            6.902064       0.115208       2.003545                    0.999722      29.481930      84.475702       0.627534       0.416813      -1.064382      -0.000219       0.024545      -0.021382       0.032552       0.034292      -0.007118      -0.002830       0.027165      -0.033578      -0.031429      -0.012074       0.043503             12.670374       8.512793       0.677736       2.360109      10.947454      -7.769271      18.550874           0.000159
          232              C      13.352850       2.685690      18.106495      -0.153452      38.143624 0.45302263E+03  0.10793335E+05                                 9.971492                            7.154167      -0.026938       1.954137                    0.999465      30.342557      88.684971       0.606793       0.423672      -1.056416       0.002266      -0.010999       0.034664       0.036438       0.011893       0.021701       0.012994       0.030172      -0.058837      -0.031052      -0.008435       0.039487             13.099963       8.540489       1.321942       1.479085      12.387778      -8.375074      18.371621          -0.000027
          233              C      14.579460       1.247400      21.380706       0.078557      41.999777 0.39842734E+03  0.91094445E+04                                10.553512                            6.638308      -0.082804       1.984893                    0.999240      26.242848      72.938830       0.645902       0.414760      -1.071750       0.000249       0.006286       0.005788       0.008548       0.009145       0.005654      -0.006133       0.016616       0.001368      -0.016350       0.003496       0.012854             15.434667      12.563141      -1.180805       0.912256      10.351702      -9.299540      23.389159           0.001089
          234              C      15.738030       0.865620      22.012996      -0.146567      37.970148 0.43843813E+03  0.10369991E+05                                10.018463                            7.096844      -0.091711       1.941099                    0.999489      29.924482      87.399002       0.601150       0.430778      -1.051095      -0.003147      -0.001314       0.021041       0.021315       0.014400      -0.031917       0.025285      -0.037947      -0.070109      -0.057657       0.016923       0.040734             13.032918      13.592629      -3.380295       4.880199       8.345322      -5.971810      17.160803          -0.000630
          235              C      15.745590       0.345870      23.303752      -0.003150      40.578769 0.40458781E+03  0.92476669E+04                                10.174685                            6.598069       0.082006       2.038502                    0.999221      26.341219      72.223304       0.664102       0.403508      -1.083600      -0.029364       0.011736      -0.020133       0.037488       0.006167      -0.013468      -0.009212      -0.006445       0.014562      -0.014854      -0.005490       0.020344             14.396667      22.145534      -3.456120       5.132727       7.217761      -3.947525      13.826706           0.012230
          236              C      14.537880       0.196560      23.945438      -0.119603      35.818705 0.42720658E+03  0.10026886E+05                                 9.574158                            6.983468      -0.117826       1.934179                    0.999481      29.504256      85.502912       0.609596       0.428091      -1.054012      -0.004160       0.008466      -0.019736       0.021875       0.008413       0.001836       0.003546      -0.092562       0.061718      -0.057355       0.019797       0.037559             11.979439      20.944309      -1.322551      -0.253522       5.971244      -1.798331       9.022765           0.000341
          237              C      13.326390       0.580230      23.378928      -0.009940      41.087744 0.41359489E+03  0.94983708E+04                                10.234962                            6.661684       0.082423       2.036540                    0.999281      26.480805      72.594269       0.662839       0.402369      -1.085206       0.034321       0.004467      -0.015394       0.037879      -0.006058       0.010423      -0.015011      -0.009608       0.006877      -0.014555      -0.008176       0.022731             14.306408      22.720978       0.626335      -5.639564       6.564454      -3.059167      13.633793           0.012693
          238              C      13.366080       1.107540      22.075419      -0.144653      37.200325 0.45716978E+03  0.10906737E+05                                 9.852380                            7.225286      -0.061717       1.947312                    0.999461      30.066458      87.667523       0.599549       0.428217      -1.054592       0.005896       0.001315       0.018375       0.019343      -0.006563       0.031074       0.022177      -0.035647      -0.075761      -0.053586       0.014838       0.038747             12.372526      13.000309       1.535436      -4.664990       7.223652      -4.993668      16.893616          -0.001365
          239              C      17.023230       0.035910      23.996786       0.597467      24.180566 0.26111626E+03  0.54506192E+04                                 7.818038                            5.738544      -0.010932       2.056371                    0.999649      22.182844      61.792406       0.620431       0.472934      -1.022103       0.050017      -0.009159       0.023990       0.056224       0.003709      -0.036792       0.060923      -0.157909      -0.030738      -0.096094      -0.018782       0.114876             10.209342      15.623620      -2.527068       4.624122       5.787789      -2.253393       9.216616          -0.000701
          240              C      12.043080       0.504630      24.106195       0.600689      23.889892 0.25636011E+03  0.53294626E+04                                 7.750897                            5.686724      -0.030585       2.050263                    0.999616      22.122802      61.599479       0.622828       0.473048      -1.021531      -0.045095       0.002212       0.029293       0.053820       0.022486       0.045339       0.059088      -0.149770      -0.021077      -0.095162      -0.022458       0.117621             10.003533      15.662258       0.722295      -4.873365       5.401969      -1.647001       8.946371          -0.000427
          241              C       3.564540      14.394240       0.969913       0.073624      38.504237 0.46188699E+03  0.11014559E+05                                10.230015                            7.301570      -0.335803       1.898717                    0.998974      27.578285      79.612788       0.593399       0.432841      -1.054918       0.025506      -0.007861      -0.001298       0.026721      -0.002483      -0.018366      -0.005464       0.011095       0.091414      -0.023735      -0.014171       0.037906             14.286325      13.611996       0.384725      -9.118066       9.737540       2.045502      19.509439           0.000187
          242              C       3.521070      15.560370       1.759939      -0.143502      37.141255 0.45067422E+03  0.10731519E+05                                 9.837891                            7.159441      -0.068010       1.945709                    0.999288      30.184229      88.415315       0.603088       0.426508      -1.053862      -0.007148      -0.008844       0.030186       0.032257       0.015118       0.003078      -0.009386      -0.035582      -0.061981      -0.024857      -0.009919       0.034776             12.914383      11.266253      -0.121025      -8.177513       8.948098       2.201448      18.528799          -0.000036
          243              C       2.702700      15.647310       2.867116      -0.133602      35.845400 0.42056139E+03  0.97971200E+04                                 9.483558                            6.826390       0.151233       2.017519                    0.999753      29.240481      83.438272       0.632780       0.415512      -1.065714       0.020109      -0.011765      -0.017224       0.028973       0.000610      -0.001156       0.024364      -0.047369      -0.029229      -0.022102      -0.018294       0.040396             12.352598      11.345743       0.774550      -8.387226       8.500175       0.749447      17.211876           0.000134
          244              C       1.914570      14.564340       3.288642       0.066064      41.207060 0.42200674E+03  0.97846394E+04                                10.502746                            6.861321      -0.111288       1.970688                    0.999235      26.679117      74.582745       0.631471       0.418338      -1.069845       0.012810      -0.003702       0.002841       0.013633      -0.007179      -0.025241       0.003017      -0.015737       0.017515      -0.029536       0.003325       0.026211             15.434828      12.067210       0.802452     -10.603421       9.216202       1.494514      25.021071           0.000250
          245              C       1.878660      13.436010       2.448611      -0.136878      36.884892 0.42859625E+03  0.10036354E+05                                 9.676605                            6.902065       0.115207       2.003545                    0.999722      29.481935      84.475722       0.627534       0.416813      -1.064382       0.024545      -0.000219      -0.021382       0.032552       0.034292      -0.002830      -0.007118      -0.027165      -0.033578      -0.031429      -0.012074       0.043503             12.670376      10.947456       0.677736      -7.769273       8.512795       2.360109      18.550878           0.000160
          246              C       2.685690      13.352850       1.325995      -0.153453      38.143635 0.45302276E+03  0.10793339E+05                                 9.971494                            7.154167      -0.026939       1.954137                    0.999465      30.342563      88.684993       0.606793       0.423672      -1.056416      -0.010999       0.002266       0.034664       0.036438       0.011893       0.012994       0.021701      -0.030172      -0.058837      -0.031052      -0.008435       0.039487             13.099965      12.387781       1.321943      -8.375076       8.540490       1.479086      18.371625          -0.000029
          247              C       1.247400      14.579460       4.600206       0.078557      41.999783 0.39842742E+03  0.91094466E+04                                10.553513                            6.638308      -0.082804       1.984892                    0.999240      26.242851      72.938838       0.645902       0.414760      -1.071750       0.006286       0.000249       0.005788       0.008548       0.009145      -0.006133       0.005654      -0.016616       0.001369      -0.016350       0.003496       0.012854             15.434669      10.351703      -1.180806      -9.299542      12.563141       0.912257      23.389162           0.001089
          248              C       0.865620      15.738030       5.232496      -0.146567      37.970139 0.43843802E+03  0.10369987E+05                                10.018460                            7.096842      -0.091710       1.941099                    0.999489      29.924469      87.398942       0.601150       0.430778      -1.051095      -0.001314      -0.003147       0.021041       0.021315       0.014400       0.025285      -0.031917       0.037947      -0.070109      -0.057657       0.016923       0.040734             13.032915       8.345321      -3.380295      -5.971809      13.592622       4.880198      17.160802          -0.000630
          249              C       0.345870      15.745590       6.523252      -0.003150      40.578787 0.40458794E+03  0.92476708E+04                                10.174688                            6.598070       0.082005       2.038501                    0.999221      26.341224      72.223324       0.664102       0.403508      -1.083600       0.011736      -0.029363      -0.020133       0.037487       0.006167      -0.009212      -0.013468       0.006444       0.014561      -0.014854      -0.005490       0.020344             14.396673       7.217763      -3.456122      -3.947525      22.145548       5.132730      13.826708           0.012230
          250              C       0.196560      14.537880       7.164938      -0.119603      35.818717 0.42720673E+03  0.10026891E+05                                 9.574160                            6.983469      -0.117827       1.934179                    0.999481      29.504262      85.502930       0.609596       0.428091      -1.054012       0.008467      -0.004161      -0.019736       0.021875       0.008414       0.003546       0.001836       0.092562       0.061718      -0.057355       0.019796       0.037559             11.979442       5.971245      -1.322550      -1.798331      20.944314      -0.253524       9.022766           0.000341
          251              C       0.580230      13.326390       6.598428      -0.009940      41.087709 0.41359449E+03  0.94983589E+04                                10.234955                            6.661680       0.082426       2.036541                    0.999281      26.480790      72.594206       0.662839       0.402369      -1.085206       0.004467       0.034321      -0.015394       0.037879      -0.006057      -0.015011       0.010423       0.009609       0.006877      -0.014555      -0.008176       0.022731             14.306398       6.564450       0.626335      -3.059166      22.720960      -5.639560      13.633785           0.012693
          252              C       1.107540      13.366080       5.294919      -0.144654      37.200326 0.45716979E+03  0.10906737E+05                                 9.852380                            7.225286      -0.061716       1.947312                    0.999461      30.066457      87.667513       0.599549       0.428217      -1.054592       0.001315       0.005896       0.018375       0.019343      -0.006563       0.022177       0.031074       0.035646      -0.075761      -0.053586       0.014838       0.038747             12.372525       7.223651       1.535436      -4.993668      13.000308      -4.664990      16.893615          -0.001365
          253              C       0.035910      17.023230       7.216286       0.597466      24.180577 0.26111637E+03  0.54506223E+04                                 7.818041                            5.738546      -0.010933       2.056370                    0.999649      22.182851      61.792436       0.620431       0.472934      -1.022103      -0.009159       0.050018       0.023990       0.056224       0.003709       0.060923      -0.036792       0.157910      -0.030738      -0.096093      -0.018782       0.114876             10.209346       5.787792      -2.527071      -2.253396      15.623623       4.624127       9.216623          -0.000701
          254              C       0.504630      12.043080       7.325695       0.600690      23.889826 0.25635939E+03  0.53294443E+04                                 7.750882                            5.686716      -0.030583       2.050264                    0.999616      22.122783      61.599422       0.622828       0.473048      -1.021531       0.002212      -0.045095       0.029293       0.053820       0.022486       0.059088       0.045339       0.149771      -0.021078      -0.095163      -0.022458       0.117621             10.003509       5.401960       0.722290      -1.646996      15.662216      -4.873347       8.946351          -0.000425
          255              C       5.885460      13.955760       0.969913       0.073624      38.504239 0.46188701E+03  0.11014560E+05                                10.230015                            7.301570      -0.335803       1.898717                    0.998974      27.578286      79.612795       0.593399       0.432841      -1.054918      -0.025506       0.007861      -0.001298       0.026721      -0.002483       0.018367       0.005464       0.011095       0.091415      -0.023735      -0.014171       0.037906             14.286326      13.611996       0.384725       9.118066       9.737540      -2.045502      19.509441           0.000183
          256              C       5.928930      12.789630       1.759939      -0.143502      37.141256 0.45067423E+03  0.10731519E+05                                 9.837891                            7.159441      -0.068011       1.945709                    0.999288      30.184230      88.415322       0.603088       0.426508      -1.053862       0.007148       0.008844       0.030186       0.032257       0.015118      -0.003078       0.009386      -0.035583      -0.061981      -0.024857      -0.009919       0.034776             12.914384      11.266254      -0.121025       8.177514       8.948098      -2.201448      18.528801          -0.000031
          257              C       6.747300      12.702690       2.867116      -0.133602      35.845404 0.42056144E+03  0.97971216E+04                                 9.483559                            6.826390       0.151233       2.017519                    0.999753      29.240482      83.438279       0.632780       0.415512      -1.065714      -0.020109       0.011765      -0.017224       0.028973       0.000610       0.001156      -0.024364      -0.047369      -0.029229      -0.022102      -0.018294       0.040396             12.352599      11.345744       0.774550       8.387227       8.500176      -0.749446      17.211878           0.000130
          258              C       7.535430      13.785660       3.288642       0.066064      41.207061 0.42200674E+03  0.97846393E+04                                10.502746                            6.861321      -0.111288       1.970688                    0.999235      26.679117      74.582746       0.631471       0.418338      -1.069845      -0.012810       0.003702       0.002841       0.013633      -0.007179       0.025241      -0.003017      -0.015737       0.017515      -0.029536       0.003325       0.026211             15.434828      12.067211       0.802453      10.603421       9.216201      -1.494512      25.021073           0.000255
          259              C       7.571340      14.913990       2.448611      -0.136878      36.884893 0.42859627E+03  0.10036355E+05                                 9.676606                            6.902066       0.115208       2.003545                    0.999722      29.481934      84.475723       0.627534       0.416813      -1.064382      -0.024545       0.000219      -0.021382       0.032552       0.034292       0.002830       0.007118      -0.027165      -0.033578      -0.031429      -0.012074       0.043503             12.670378      10.947457       0.677736       7.769275       8.512795      -2.360109      18.550882           0.000157
          260              C       6.764310      14.997150       1.325995      -0.153453      38.143631 0.45302270E+03  0.10793337E+05                                 9.971494                            7.154167      -0.026938       1.954137                    0.999465      30.342561      88.684990       0.606793       0.423672      -1.056416       0.010999      -0.002266       0.034664       0.036438       0.011893      -0.012994      -0.021701      -0.030172      -0.058837      -0.031052      -0.008435       0.039487             13.099965      12.387780       1.321943       8.375076       8.540490      -1.479086      18.371625          -0.000024
          261              C       8.202600      13.770540       4.600206       0.078557      41.999785 0.39842744E+03  0.91094472E+04                                10.553513                            6.638308      -0.082804       1.984892                    0.999240      26.242852      72.938840       0.645902       0.414760      -1.071750      -0.006286      -0.000249       0.005788       0.008548       0.009145       0.006133      -0.005654      -0.016616       0.001369      -0.016351       0.003496       0.012854             15.434669      10.351703      -1.180805       9.299542      12.563141      -0.912255      23.389162           0.001086
          262              C       8.584380      12.611970       5.232496      -0.146567      37.970124 0.43843783E+03  0.10369981E+05                                10.018457                            7.096841      -0.091708       1.941100                    0.999489      29.924458      87.398895       0.601150       0.430778      -1.051095       0.001314       0.003147       0.021041       0.021315       0.014400      -0.025285       0.031917       0.037946      -0.070110      -0.057657       0.016923       0.040734             13.032911       8.345318      -3.380294       5.971807      13.592620      -4.880197      17.160795          -0.000626
          263              C       9.104130      12.604410       6.523252      -0.003150      40.578761 0.40458766E+03  0.92476625E+04                                10.174683                            6.598067       0.082007       2.038502                    0.999221      26.341213      72.223277       0.664102       0.403508      -1.083600      -0.011737       0.029363      -0.020133       0.037487       0.006167       0.009212       0.013468       0.006444       0.014561      -0.014854      -0.005490       0.020344             14.396665       7.217759      -3.456120       3.947522      22.145537      -5.132726      13.826699           0.012227
          264              C       9.253440      13.812120       7.164938      -0.119603      35.818710 0.42720663E+03  0.10026887E+05                                 9.574158                            6.983468      -0.117825       1.934180                    0.999481      29.504255      85.502899       0.609596       0.428090      -1.054012      -0.008467       0.004161      -0.019736       0.021875       0.008414      -0.003546      -0.001835       0.092562       0.061718      -0.057355       0.019797       0.037559             11.979439       5.971244      -1.322550       1.798331      20.944311       0.253524       9.022764           0.000344
          265              C       8.869770      15.023610       6.598428      -0.009940      41.087731 0.41359471E+03  0.94983654E+04                                10.234960                            6.661682       0.082425       2.036541                    0.999281      26.480798      72.594241       0.662839       0.402369      -1.085206      -0.004467      -0.034321      -0.015394       0.037879      -0.006057       0.015011      -0.010423       0.009609       0.006878      -0.014555      -0.008176       0.022731             14.306405       6.564453       0.626337       3.059169      22.720967       5.639566      13.633795           0.012691
          266              C       8.342460      14.983920       5.294919      -0.144654      37.200345 0.45717002E+03  0.10906744E+05                                 9.852384                            7.225289      -0.061718       1.947312                    0.999461      30.066468      87.667564       0.599549       0.428217      -1.054592      -0.001315      -0.005896       0.018375       0.019343      -0.006563      -0.022177      -0.031074       0.035646      -0.075760      -0.053585       0.014838       0.038747             12.372531       7.223655       1.535436       4.993671      13.000313       4.664992      16.893625          -0.001361
          267              C       9.414090      11.326770       7.216286       0.597467      24.180529 0.26111585E+03  0.54506090E+04                                 7.818030                            5.738540      -0.010931       2.056371                    0.999649      22.182837      61.792394       0.620431       0.472934      -1.022103       0.009158      -0.050018       0.023990       0.056224       0.003709      -0.060923       0.036792       0.157910      -0.030738      -0.096094      -0.018782       0.114876             10.209329       5.787785      -2.527065       2.253391      15.623591      -4.624115       9.216610          -0.000697
          268              C       8.945370      16.306920       7.325695       0.600689      23.889850 0.25635966E+03  0.53294511E+04                                 7.750887                            5.686719      -0.030584       2.050263                    0.999616      22.122793      61.599456       0.622828       0.473048      -1.021531      -0.002211       0.045095       0.029294       0.053820       0.022486      -0.059088      -0.045339       0.149771      -0.021078      -0.095163      -0.022458       0.117621             10.003517       5.401963       0.722290       1.646997      15.662232       4.873352       8.946356          -0.000425
          269              C      13.955760       3.564540       0.969913       0.073625      38.504237 0.46188699E+03  0.11014560E+05                                10.230015                            7.301570      -0.335804       1.898717                    0.998974      27.578285      79.612791       0.593399       0.432841      -1.054918       0.007861       0.025506      -0.001298       0.026721       0.002483       0.005464      -0.018366      -0.011095       0.091415      -0.023735      -0.014171       0.037906             14.286325       9.737540      -0.384725      -2.045502      13.611996      -9.118066      19.509440           0.000185
          270              C      12.789630       3.521070       1.759939      -0.143502      37.141253 0.45067417E+03  0.10731517E+05                                 9.837891                            7.159441      -0.068010       1.945709                    0.999288      30.184228      88.415315       0.603088       0.426508      -1.053862       0.008844      -0.007148       0.030186       0.032257      -0.015118       0.009386       0.003078       0.035582      -0.061981      -0.024857      -0.009919       0.034776             12.914384       8.948098       0.121025      -2.201448      11.266254      -8.177514      18.528800          -0.000034
          271              C      12.702690       2.702700       2.867116      -0.133601      35.845402 0.42056140E+03  0.97971204E+04                                 9.483558                            6.826389       0.151233       2.017519                    0.999753      29.240482      83.438277       0.632781       0.415512      -1.065714       0.011765       0.020109      -0.017224       0.028973      -0.000610      -0.024364      -0.001156       0.047369      -0.029229      -0.022102      -0.018294       0.040396             12.352598       8.500175      -0.774550      -0.749447      11.345743      -8.387226      17.211876           0.000132
          272              C      13.785660       1.914570       3.288642       0.066064      41.207059 0.42200671E+03  0.97846386E+04                                10.502746                            6.861321      -0.111288       1.970688                    0.999235      26.679116      74.582743       0.631471       0.418338      -1.069845       0.003702       0.012809       0.002841       0.013633       0.007179      -0.003017      -0.025241       0.015737       0.017515      -0.029536       0.003325       0.026211             15.434828       9.216202      -0.802452      -1.494513      12.067210     -10.603421      25.021072           0.000253
          273              C      14.913990       1.878660       2.448611      -0.136879      36.884892 0.42859627E+03  0.10036355E+05                                 9.676606                            6.902065       0.115208       2.003545                    0.999722      29.481934      84.475719       0.627534       0.416813      -1.064382       0.000219       0.024545      -0.021382       0.032552      -0.034292       0.007118      -0.002830       0.027165      -0.033578      -0.031429      -0.012074       0.043503             12.670377       8.512795      -0.677735      -2.360109      10.947456      -7.769274      18.550880           0.000159
          274              C      14.997150       2.685690       1.325995      -0.153453      38.143634 0.45302275E+03  0.10793338E+05                                 9.971494                            7.154167      -0.026938       1.954137                    0.999465      30.342562      88.684991       0.606793       0.423672      -1.056416      -0.002266      -0.010999       0.034664       0.036438      -0.011893      -0.021701       0.012994       0.030172      -0.058837      -0.031052      -0.008435       0.039487             13.099965       8.540490      -1.321943      -1.479086      12.387781      -8.375076      18.371625          -0.000026
          275              C      13.770540       1.247400       4.600206       0.078557      41.999786 0.39842744E+03  0.91094473E+04                                10.553514                            6.638309      -0.082804       1.984892                    0.999240      26.242852      72.938844       0.645902       0.414760      -1.071750      -0.000249       0.006286       0.005788       0.008548      -0.009145      -0.005654      -0.006133       0.016616       0.001369      -0.016350       0.003496       0.012854             15.434670      12.563142       1.180805      -0.912255      10.351704      -9.299543      23.389164           0.001087
          276              C      12.611970       0.865620       5.232496      -0.146567      37.970159 0.43843829E+03  0.10369995E+05                                10.018464                            7.096845      -0.091711       1.941099                    0.999489      29.924481      87.398993       0.601150       0.430778      -1.051095       0.003147      -0.001314       0.021041       0.021315      -0.014400       0.031917       0.025285      -0.037947      -0.070109      -0.057657       0.016923       0.040734             13.032920      13.592627       3.380295      -4.880198       8.345324      -5.971812      17.160809          -0.000626
          277              C      12.604410       0.345870       6.523252      -0.003150      40.578785 0.40458792E+03  0.92476701E+04                                10.174688                            6.598070       0.082006       2.038501                    0.999221      26.341223      72.223322       0.664102       0.403508      -1.083600       0.029364       0.011736      -0.020133       0.037487      -0.006167       0.013468      -0.009212      -0.006445       0.014561      -0.014854      -0.005490       0.020344             14.396673      22.145545       3.456122      -5.132731       7.217763      -3.947526      13.826711           0.012226
          278              C      13.812120       0.196560       7.164938      -0.119603      35.818711 0.42720665E+03  0.10026888E+05                                 9.574159                            6.983468      -0.117826       1.934179                    0.999481      29.504258      85.502916       0.609596       0.428090      -1.054012       0.004160       0.008467      -0.019736       0.021875      -0.008414      -0.001836       0.003546      -0.092562       0.061718      -0.057355       0.019797       0.037559             11.979440      20.944312       1.322551       0.253523       5.971244      -1.798331       9.022766           0.000345
          279              C      15.023610       0.580230       6.598428      -0.009940      41.087736 0.41359477E+03  0.94983671E+04                                10.234961                            6.661683       0.082424       2.036541                    0.999281      26.480800      72.594249       0.662839       0.402369      -1.085206      -0.034321       0.004467      -0.015394       0.037879       0.006058      -0.010423      -0.015011      -0.009609       0.006877      -0.014555      -0.008176       0.022731             14.306407      22.720976      -0.626336       5.639565       6.564453      -3.059167      13.633792           0.012690
          280              C      14.983920       1.107540       5.294919      -0.144653      37.200326 0.45716978E+03  0.10906737E+05                                 9.852379                            7.225286      -0.061717       1.947312                    0.999461      30.066458      87.667517       0.599549       0.428217      -1.054592      -0.005896       0.001315       0.018375       0.019343       0.006563      -0.031074       0.022177      -0.035646      -0.075761      -0.053586       0.014838       0.038747             12.372525      13.000309      -1.535436       4.664991       7.223651      -4.993668      16.893615          -0.001362
          281              C      11.326770       0.035910       7.216286       0.597467      24.180570 0.26111629E+03  0.54506202E+04                                 7.818039                            5.738544      -0.010933       2.056370                    0.999649      22.182848      61.792423       0.620431       0.472934      -1.022103      -0.050018      -0.009159       0.023990       0.056224      -0.003709       0.036792       0.060923      -0.157910      -0.030738      -0.096094      -0.018782       0.114876             10.209343      15.623621       2.527069      -4.624123       5.787790      -2.253393       9.216618          -0.000696
          282              C      16.306920       0.504630       7.325695       0.600689      23.889857 0.25635973E+03  0.53294527E+04                                 7.750889                            5.686720      -0.030584       2.050263                    0.999616      22.122793      61.599451       0.622828       0.473048      -1.021531       0.045095       0.002212       0.029293       0.053820      -0.022486      -0.045339       0.059088      -0.149771      -0.021077      -0.095163      -0.022458       0.117621             10.003520      15.662236      -0.722293       4.873357       5.401964      -1.646998       8.946361          -0.000425
          283              C      14.394240       5.885460       0.969913       0.073624      38.504237 0.46188699E+03  0.11014560E+05                                10.230015                            7.301570      -0.335803       1.898717                    0.998974      27.578285      79.612790       0.593399       0.432841      -1.054918      -0.007861      -0.025506      -0.001298       0.026721       0.002483      -0.005464       0.018366      -0.011095       0.091414      -0.023735      -0.014171       0.037906             14.286324       9.737540      -0.384725       2.045502      13.611995       9.118065      19.509438           0.000184
          284              C      15.560370       5.928930       1.759939      -0.143502      37.141250 0.45067415E+03  0.10731517E+05                                 9.837890                            7.159440      -0.068010       1.945709                    0.999288      30.184227      88.415305       0.603088       0.426508      -1.053862      -0.008844       0.007148       0.030186       0.032257      -0.015118      -0.009386      -0.003078       0.035582      -0.061981      -0.024857      -0.009919       0.034776             12.914381       8.948097       0.121025       2.201448      11.266252       8.177511      18.528796          -0.000031
          285              C      15.647310       6.747300       2.867116      -0.133601      35.845393 0.42056131E+03  0.97971177E+04                                 9.483556                            6.826389       0.151233       2.017519                    0.999753      29.240478      83.438259       0.632781       0.415512      -1.065714      -0.011765      -0.020109      -0.017224       0.028973      -0.000610       0.024364       0.001156       0.047369      -0.029229      -0.022102      -0.018294       0.040396             12.352595       8.500174      -0.774550       0.749447      11.345740       8.387223      17.211871           0.000130
          286              C      14.564340       7.535430       3.288642       0.066064      41.207049 0.42200663E+03  0.97846361E+04                                10.502744                            6.861320      -0.111288       1.970688                    0.999235      26.679113      74.582729       0.631471       0.418338      -1.069845      -0.003702      -0.012809       0.002841       0.013633       0.007179       0.003017       0.025241       0.015737       0.017515      -0.029536       0.003325       0.026211             15.434824       9.216200      -0.802452       1.494513      12.067207      10.603417      25.021064           0.000256
          287              C      13.436010       7.571340       2.448611      -0.136879      36.884885 0.42859618E+03  0.10036352E+05                                 9.676604                            6.902065       0.115208       2.003545                    0.999722      29.481931      84.475705       0.627534       0.416813      -1.064382      -0.000219      -0.024545      -0.021382       0.032552      -0.034292      -0.007118       0.002830       0.027165      -0.033578      -0.031429      -0.012074       0.043503             12.670374       8.512793      -0.677736       2.360109      10.947454       7.769272      18.550875           0.000157
          288              C      13.352850       6.764310       1.325995      -0.153453      38.143628 0.45302268E+03  0.10793336E+05                                 9.971493                            7.154167      -0.026938       1.954137                    0.999465      30.342560      88.684980       0.606793       0.423672      -1.056416       0.002266       0.010999       0.034664       0.036438      -0.011893       0.021701      -0.012994       0.030172      -0.058837      -0.031052      -0.008435       0.039487             13.099963       8.540489      -1.321943       1.479086      12.387779       8.375073      18.371621          -0.000024
          289              C      14.579460       8.202600       4.600206       0.078557      41.999782 0.39842743E+03  0.91094467E+04                                10.553512                            6.638308      -0.082804       1.984892                    0.999240      26.242851      72.938836       0.645902       0.414760      -1.071750       0.000249      -0.006286       0.005788       0.008548      -0.009145       0.005654       0.006133       0.016616       0.001369      -0.016350       0.003496       0.012854             15.434667      12.563140       1.180805       0.912256      10.351702       9.299540      23.389159           0.001085
          290              C      15.738030       8.584380       5.232496      -0.146567      37.970134 0.43843799E+03  0.10369986E+05                                10.018459                            7.096842      -0.091709       1.941100                    0.999489      29.924467      87.398931       0.601150       0.430778      -1.051095      -0.003147       0.001314       0.021041       0.021315      -0.014400      -0.031917      -0.025285      -0.037946      -0.070109      -0.057657       0.016923       0.040734             13.032912      13.592620       3.380294       4.880196       8.345319       5.971807      17.160798          -0.000627
          291              C      15.745590       9.104130       6.523252      -0.003150      40.578775 0.40458781E+03  0.92476670E+04                                10.174685                            6.598069       0.082006       2.038502                    0.999221      26.341219      72.223303       0.664102       0.403508      -1.083600      -0.029363      -0.011736      -0.020133       0.037487      -0.006167      -0.013468       0.009212      -0.006444       0.014561      -0.014854      -0.005490       0.020344             14.396668      22.145540       3.456121       5.132728       7.217761       3.947523      13.826704           0.012226
          292              C      14.537880       9.253440       7.164938      -0.119604      35.818719 0.42720675E+03  0.10026891E+05                                 9.574161                            6.983469      -0.117826       1.934179                    0.999481      29.504260      85.502921       0.609596       0.428091      -1.054012      -0.004160      -0.008467      -0.019736       0.021875      -0.008414       0.001836      -0.003546      -0.092562       0.061718      -0.057355       0.019797       0.037559             11.979442      20.944316       1.322551      -0.253524       5.971245       1.798331       9.022766           0.000345
          293              C      13.326390       8.869770       6.598428      -0.009940      41.087703 0.41359442E+03  0.94983566E+04                                10.234954                            6.661680       0.082426       2.036542                    0.999281      26.480787      72.594194       0.662839       0.402369      -1.085206       0.034321      -0.004467      -0.015394       0.037879       0.006058       0.010423       0.015011      -0.009609       0.006877      -0.014555      -0.008176       0.022731             14.306397      22.720959      -0.626334      -5.639560       6.564449       3.059165      13.633782           0.012691
          294              C      13.366080       8.342460       5.294919      -0.144654      37.200318 0.45716969E+03  0.10906734E+05                                 9.852378                            7.225285      -0.061715       1.947313                    0.999461      30.066451      87.667488       0.599549       0.428217      -1.054592       0.005896      -0.001315       0.018375       0.019343       0.006563       0.031074      -0.022177      -0.035646      -0.075761      -0.053585       0.014838       0.038747             12.372523      13.000307      -1.535436      -4.664990       7.223650       4.993666      16.893611          -0.001361
          295              C      17.023230       9.414090       7.216286       0.597467      24.180551 0.26111610E+03  0.54506154E+04                                 7.818035                            5.738542      -0.010932       2.056371                    0.999649      22.182844      61.792415       0.620431       0.472934      -1.022103       0.050018       0.009159       0.023990       0.056224      -0.003709      -0.036792      -0.060923      -0.157910      -0.030738      -0.096094      -0.018782       0.114876             10.209336      15.623606       2.527067       4.624119       5.787788       2.253393       9.216614          -0.000696
          296              C      12.043080       8.945370       7.325695       0.600690      23.889810 0.25635922E+03  0.53294400E+04                                 7.750879                            5.686714      -0.030583       2.050264                    0.999616      22.122779      61.599409       0.622828       0.473048      -1.021531      -0.045095      -0.002212       0.029293       0.053820      -0.022486       0.045339      -0.059089      -0.149771      -0.021078      -0.095163      -0.022458       0.117621             10.003503      15.662204      -0.722290      -4.873345       5.401958       1.646995       8.946348          -0.000427
          297              C      15.335460       4.944240      15.810587       0.073624      38.504239 0.46188702E+03  0.11014561E+05                                10.230015                            7.301570      -0.335804       1.898717                    0.998974      27.578286      79.612794       0.593399       0.432841      -1.054918      -0.025506      -0.007861       0.001298       0.026721       0.002483      -0.018367       0.005464       0.011095       0.091415      -0.023735      -0.014171       0.037906             14.286325      13.611996      -0.384725      -9.118066       9.737540      -2.045502      19.509440           0.000186
          298              C      15.378930       6.110370      15.020561      -0.143502      37.141250 0.45067415E+03  0.10731517E+05                                 9.837890                            7.159440      -0.068010       1.945709                    0.999288      30.184228      88.415313       0.603088       0.426508      -1.053862       0.007148      -0.008844      -0.030186       0.032257      -0.015118       0.003078       0.009386      -0.035582      -0.061981      -0.024857      -0.009919       0.034776             12.914382      11.266253       0.121024      -8.177512       8.948097      -2.201447      18.528796          -0.000033
          299              C      16.197300       6.197310      13.913384      -0.133602      35.845403 0.42056144E+03  0.97971214E+04                                 9.483559                            6.826390       0.151232       2.017519                    0.999753      29.240483      83.438279       0.632780       0.415512      -1.065714      -0.020109      -0.011765       0.017224       0.028973      -0.000610      -0.001156      -0.024364      -0.047369      -0.029229      -0.022102      -0.018294       0.040396             12.352598      11.345743      -0.774551      -8.387226       8.500175      -0.749446      17.211876           0.000132
          300              C      16.985430       5.114340      13.491858       0.066064      41.207058 0.42200671E+03  0.97846386E+04                                10.502746                            6.861321      -0.111288       1.970688                    0.999235      26.679116      74.582742       0.631471       0.418338      -1.069845      -0.012810      -0.003702      -0.002841       0.013633       0.007179      -0.025241      -0.003017      -0.015737       0.017515      -0.029536       0.003325       0.026211             15.434827      12.067210      -0.802453     -10.603420       9.216201      -1.494512      25.021070           0.000254
          301              C      17.021340       3.986010      14.331889      -0.136878      36.884886 0.42859618E+03  0.10036352E+05                                 9.676604                            6.902064       0.115208       2.003545                    0.999722      29.481931      84.475706       0.627534       0.416813      -1.064382      -0.024545      -0.000219       0.021382       0.032552      -0.034292      -0.002830       0.007118      -0.027165      -0.033578      -0.031429      -0.012074       0.043503             12.670375      10.947455      -0.677736      -7.769273       8.512793      -2.360108      18.550877           0.000158
          302              C      16.214310       3.902850      15.454505      -0.153453      38.143628 0.45302267E+03  0.10793336E+05                                 9.971492                            7.154167      -0.026938       1.954137                    0.999465      30.342560      88.684978       0.606793       0.423672      -1.056416       0.010999       0.002266      -0.034664       0.036438      -0.011893       0.012994      -0.021701      -0.030172      -0.058837      -0.031052      -0.008435       0.039487             13.099963      12.387779      -1.321943      -8.375074       8.540489      -1.479085      18.371621          -0.000026
          303              C      17.652600       5.129460      12.180294       0.078557      41.999782 0.39842741E+03  0.91094464E+04                                10.553513                            6.638308      -0.082804       1.984892                    0.999240      26.242851      72.938839       0.645902       0.414760      -1.071750      -0.006286       0.000249      -0.005788       0.008548      -0.009145      -0.006133      -0.005654      -0.016616       0.001369      -0.016350       0.003496       0.012854             15.434668      10.351703       1.180805      -9.299541      12.563141      -0.912257      23.389160           0.001087
          304              C      18.034380       6.288030      11.548004      -0.146567      37.970131 0.43843794E+03  0.10369985E+05                                10.018459                            7.096841      -0.091710       1.941099                    0.999489      29.924473      87.398956       0.601150       0.430778      -1.051095       0.001314      -0.003147      -0.021041       0.021315      -0.014400       0.025285       0.031917       0.037947      -0.070109      -0.057657       0.016923       0.040734             13.032912       8.345319       3.380295      -5.971807      13.592624      -4.880198      17.160794          -0.000628
          305              C      18.554130       6.295590      10.257248      -0.003150      40.578767 0.40458777E+03  0.92476656E+04                                10.174684                            6.598068       0.082006       2.038502                    0.999221      26.341217      72.223295       0.664102       0.403508      -1.083600      -0.011736      -0.029363       0.020133       0.037487      -0.006167      -0.009212       0.013468       0.006444       0.014561      -0.014854      -0.005490       0.020344             14.396666       7.217760       3.456120      -3.947523      22.145537      -5.132727      13.826702           0.012228
          306              C      18.703440       5.087880       9.615562      -0.119603      35.818710 0.42720662E+03  0.10026888E+05                                 9.574159                            6.983469      -0.117826       1.934180                    0.999481      29.504255      85.502906       0.609596       0.428091      -1.054012      -0.008466      -0.004160       0.019736       0.021875      -0.008414       0.003546      -0.001836       0.092562       0.061718      -0.057355       0.019796       0.037559             11.979441       5.971244       1.322550      -1.798331      20.944313       0.253524       9.022765           0.000343
          307              C      18.319770       3.876390      10.182072      -0.009940      41.087737 0.41359476E+03  0.94983668E+04                                10.234961                            6.661683       0.082424       2.036541                    0.999281      26.480800      72.594249       0.662839       0.402369      -1.085206      -0.004467       0.034321       0.015394       0.037879       0.006057      -0.015011      -0.010423       0.009609       0.006878      -0.014555      -0.008176       0.022731             14.306407       6.564453      -0.626337      -3.059168      22.720972       5.639567      13.633795           0.012692
          308              C      17.792460       3.916080      11.485581      -0.144653      37.200353 0.45717014E+03  0.10906748E+05                                 9.852384                            7.225289      -0.061718       1.947312                    0.999461      30.066466      87.667553       0.599549       0.428217      -1.054592      -0.001315       0.005896      -0.018375       0.019343       0.006563       0.022177      -0.031074       0.035647      -0.075760      -0.053586       0.014838       0.038747             12.372531       7.223655      -1.535436      -4.993673      13.000311       4.664990      16.893628          -0.001363
          309              C      -0.035910       7.573230       9.564214       0.597467      24.180549 0.26111608E+03  0.54506147E+04                                 7.818034                            5.738542      -0.010932       2.056371                    0.999649      22.182842      61.792405       0.620431       0.472934      -1.022103       0.009159       0.050018      -0.023990       0.056224      -0.003709       0.060923       0.036792       0.157910      -0.030738      -0.096094      -0.018782       0.114876             10.209335       5.787787       2.527067      -2.253392      15.623605      -4.624119       9.216613          -0.000699
          310              C      18.395370       2.593080       9.454805       0.600689      23.889858 0.25635974E+03  0.53294531E+04                                 7.750889                            5.686720      -0.030584       2.050263                    0.999616      22.122794      61.599456       0.622828       0.473048      -1.021531      -0.002211      -0.045095      -0.029294       0.053820      -0.022486       0.059088      -0.045339       0.149771      -0.021077      -0.095163      -0.022458       0.117621             10.003520       5.401964      -0.722291      -1.646998      15.662238       4.873355       8.946359          -0.000426
          311              C      13.014540       4.505760      15.810587       0.073624      38.504239 0.46188701E+03  0.11014560E+05                                10.230015                            7.301570      -0.335803       1.898717                    0.998974      27.578286      79.612793       0.593399       0.432841      -1.054918       0.025506       0.007861       0.001298       0.026721       0.002483       0.018367      -0.005464       0.011095       0.091414      -0.023735      -0.014171       0.037906             14.286325      13.611996      -0.384724       9.118066       9.737540       2.045502      19.509440           0.000186
          312              C      12.971070       3.339630      15.020561      -0.143502      37.141255 0.45067420E+03  0.10731518E+05                                 9.837892                            7.159441      -0.068011       1.945709                    0.999288      30.184229      88.415322       0.603088       0.426508      -1.053862      -0.007148       0.008844      -0.030186       0.032257      -0.015118      -0.003078      -0.009386      -0.035582      -0.061981      -0.024857      -0.009919       0.034776             12.914385      11.266255       0.121025       8.177514       8.948099       2.201449      18.528801          -0.000034
          313              C      12.152700       3.252690      13.913384      -0.133601      35.845405 0.42056146E+03  0.97971220E+04                                 9.483559                            6.826390       0.151232       2.017519                    0.999753      29.240484      83.438286       0.632780       0.415512      -1.065714       0.020109       0.011765       0.017224       0.028973      -0.000610       0.001156       0.024364      -0.047369      -0.029229      -0.022102      -0.018294       0.040396             12.352598      11.345743      -0.774550       8.387226       8.500176       0.749447      17.211876           0.000132
          314              C      11.364570       4.335660      13.491858       0.066064      41.207064 0.42200677E+03  0.97846404E+04                                10.502747                            6.861322      -0.111288       1.970688                    0.999235      26.679118      74.582752       0.631471       0.418338      -1.069845       0.012809       0.003702      -0.002841       0.013633       0.007179       0.025241       0.003017      -0.015737       0.017515      -0.029536       0.003325       0.026211             15.434830      12.067212      -0.802452      10.603422       9.216203       1.494513      25.021075           0.000254
          315              C      11.328660       5.463990      14.331889      -0.136878      36.884887 0.42859618E+03  0.10036352E+05                                 9.676604                            6.902065       0.115208       2.003545                    0.999722      29.481932      84.475711       0.627534       0.416813      -1.064382       0.024545       0.000219       0.021382       0.032552      -0.034292       0.002830      -0.007118      -0.027165      -0.033578      -0.031429      -0.012074       0.043503             12.670375      10.947455      -0.677736       7.769273       8.512794       2.360109      18.550877           0.000158
          316              C      12.135690       5.547150      15.454505      -0.153453      38.143636 0.45302276E+03  0.10793339E+05                                 9.971495                            7.154168      -0.026939       1.954137                    0.999465      30.342563      88.684996       0.606793       0.423672      -1.056416      -0.010999      -0.002266      -0.034664       0.036438      -0.011893      -0.012994       0.021701      -0.030172      -0.058837      -0.031052      -0.008435       0.039487             13.099966      12.387782      -1.321943       8.375077       8.540491       1.479086      18.371626          -0.000027
          317              C      10.697400       4.320540      12.180294       0.078557      41.999789 0.39842747E+03  0.91094481E+04                                10.553514                            6.638309      -0.082804       1.984892                    0.999240      26.242853      72.938847       0.645902       0.414760      -1.071750       0.006286      -0.000249      -0.005788       0.008548      -0.009145       0.006133       0.005654      -0.016616       0.001369      -0.016350       0.003496       0.012854             15.434670      10.351704       1.180806       9.299543      12.563143       0.912258      23.389164           0.001086
          318              C      10.315620       3.161970      11.548004      -0.146567      37.970126 0.43843784E+03  0.10369982E+05                                10.018459                            7.096841      -0.091709       1.941099                    0.999489      29.924469      87.398943       0.601150       0.430778      -1.051095      -0.001314       0.003147      -0.021041       0.021315      -0.014400      -0.025285      -0.031917       0.037946      -0.070109      -0.057657       0.016923       0.040734             13.032913       8.345319       3.380296       5.971807      13.592625       4.880200      17.160795          -0.000627
          319              C       9.795870       3.154410      10.257248      -0.003150      40.578787 0.40458796E+03  0.92476712E+04                                10.174688                            6.598070       0.082006       2.038501                    0.999221      26.341224      72.223325       0.664102       0.403508      -1.083600       0.011737       0.029363       0.020134       0.037488      -0.006167       0.009212      -0.013468       0.006444       0.014560      -0.014854      -0.005490       0.020344             14.396673       7.217763       3.456122       3.947524      22.145550       5.132729      13.826707           0.012226
          320              C       9.646560       4.362120       9.615562      -0.119603      35.818713 0.42720666E+03  0.10026889E+05                                 9.574159                            6.983468      -0.117826       1.934179                    0.999481      29.504257      85.502910       0.609596       0.428090      -1.054012       0.008467       0.004161       0.019736       0.021875      -0.008414      -0.003546       0.001835       0.092562       0.061718      -0.057355       0.019797       0.037559             11.979441       5.971244       1.322550       1.798331      20.944313      -0.253525       9.022765           0.000344
          321              C      10.030230       5.573610      10.182072      -0.009940      41.087705 0.41359439E+03  0.94983559E+04                                10.234955                            6.661680       0.082426       2.036542                    0.999281      26.480786      72.594193       0.662839       0.402369      -1.085206       0.004467      -0.034321       0.015394       0.037879       0.006057       0.015011       0.010423       0.009609       0.006878      -0.014555      -0.008176       0.022731             14.306398       6.564450      -0.626336       3.059166      22.720957      -5.639562      13.633787           0.012692
          322              C      10.557540       5.533920      11.485581      -0.144654      37.200354 0.45717017E+03  0.10906748E+05                                 9.852384                            7.225289      -0.061717       1.947312                    0.999461      30.066464      87.667543       0.599549       0.428217      -1.054592       0.001315      -0.005896      -0.018375       0.019343       0.006563      -0.022177       0.031074       0.035646      -0.075761      -0.053585       0.014838       0.038747             12.372531       7.223655      -1.535436       4.993672      13.000312      -4.664990      16.893627          -0.001362
          323              C       9.485910       1.876770       9.564214       0.597466      24.180572 0.26111632E+03  0.54506211E+04                                 7.818040                            5.738545      -0.010932       2.056371                    0.999649      22.182851      61.792439       0.620431       0.472934      -1.022103      -0.009158      -0.050018      -0.023989       0.056224      -0.003709      -0.060923      -0.036792       0.157910      -0.030737      -0.096094      -0.018782       0.114876             10.209344       5.787792       2.527071       2.253396      15.623619       4.624127       9.216623          -0.000696
          324              C       9.954630       6.856920       9.454805       0.600690      23.889811 0.25635923E+03  0.53294402E+04                                 7.750879                            5.686714      -0.030583       2.050264                    0.999616      22.122781      61.599418       0.622828       0.473048      -1.021531       0.002211       0.045095      -0.029294       0.053820      -0.022486      -0.059089       0.045339       0.149771      -0.021078      -0.095163      -0.022458       0.117621             10.003503       5.401958      -0.722288       1.646994      15.662207      -4.873342       8.946345          -0.000425
          325              C       4.944240      13.014540      15.810587       0.073625      38.504239 0.46188700E+03  0.11014560E+05                                10.230015                            7.301570      -0.335803       1.898717                    0.998974      27.578286      79.612796       0.593399       0.432841      -1.054918      -0.007861       0.025506       0.001298       0.026721      -0.002483       0.005464       0.018367      -0.011095       0.091414      -0.023735      -0.014171       0.037906             14.286326       9.737541       0.384725      -2.045502      13.611997       9.118067      19.509441           0.000186
          326              C       6.110370      12.971070      15.020561      -0.143502      37.141266 0.45067435E+03  0.10731523E+05                                 9.837893                            7.159442      -0.068011       1.945708                    0.999288      30.184235      88.415343       0.603088       0.426508      -1.053862      -0.008844      -0.007148      -0.030186       0.032256       0.015118       0.009386      -0.003078       0.035583      -0.061981      -0.024857      -0.009919       0.034776             12.914387       8.948100      -0.121025      -2.201449      11.266257       8.177516      18.528805          -0.000034
          327              C       6.197310      12.152700      13.913384      -0.133601      35.845408 0.42056149E+03  0.97971230E+04                                 9.483560                            6.826390       0.151232       2.017519                    0.999753      29.240485      83.438293       0.632780       0.415512      -1.065714      -0.011765       0.020109       0.017224       0.028973       0.000610      -0.024364       0.001156       0.047369      -0.029229      -0.022102      -0.018294       0.040396             12.352600       8.500177       0.774550      -0.749447      11.345745       8.387227      17.211879           0.000132
          328              C       5.114340      11.364570      13.491858       0.066064      41.207061 0.42200674E+03  0.97846394E+04                                10.502746                            6.861321      -0.111288       1.970688                    0.999235      26.679117      74.582747       0.631471       0.418338      -1.069845      -0.003702       0.012809      -0.002841       0.013633      -0.007179      -0.003017       0.025241       0.015737       0.017515      -0.029536       0.003325       0.026211             15.434828       9.216202       0.802453      -1.494513      12.067211      10.603421      25.021072           0.000253
          329              C       3.986010      11.328660      14.331889      -0.136878      36.884892 0.42859624E+03  0.10036354E+05                                 9.676605                            6.902065       0.115208       2.003545                    0.999722      29.481934      84.475721       0.627534       0.416813      -1.064382      -0.000219       0.024545       0.021382       0.032552       0.034292       0.007118       0.002830       0.027165      -0.033578      -0.031429      -0.012074       0.043503             12.670377       8.512795       0.677736      -2.360108      10.947456       7.769274      18.550879           0.000158
          330              C       3.902850      12.135690      15.454505      -0.153453      38.143641 0.45302283E+03  0.10793341E+05                                 9.971495                            7.154168      -0.026939       1.954137                    0.999465      30.342566      88.685007       0.606793       0.423672      -1.056416       0.002266      -0.010999      -0.034664       0.036438       0.011893      -0.021701      -0.012994       0.030172      -0.058837      -0.031052      -0.008435       0.039487             13.099968       8.540491       1.321943      -1.479086      12.387783       8.375078      18.371628          -0.000026
          331              C       5.129460      10.697400      12.180294       0.078557      41.999784 0.39842742E+03  0.91094466E+04                                10.553513                            6.638309      -0.082804       1.984892                    0.999240      26.242851      72.938841       0.645902       0.414760      -1.071750       0.000249       0.006286      -0.005788       0.008548       0.009145      -0.005654       0.006133       0.016616       0.001369      -0.016350       0.003496       0.012854             15.434669      12.563142      -1.180806      -0.912258      10.351704       9.299542      23.389162           0.001088
          332              C       6.288030      10.315620      11.548004      -0.146567      37.970134 0.43843795E+03  0.10369985E+05                                10.018460                            7.096842      -0.091710       1.941099                    0.999489      29.924473      87.398959       0.601150       0.430778      -1.051095      -0.003147      -0.001314      -0.021041       0.021315       0.014400       0.031917      -0.025285      -0.037947      -0.070109      -0.057657       0.016923       0.040734             13.032914      13.592626      -3.380296      -4.880200       8.345320       5.971808      17.160796          -0.000629
          333              C       6.295590       9.795870      10.257248      -0.003150      40.578759 0.40458767E+03  0.92476627E+04                                10.174683                            6.598067       0.082007       2.038502                    0.999221      26.341213      72.223279       0.664102       0.403508      -1.083600      -0.029363       0.011736       0.020133       0.037487       0.006167       0.013468       0.009212      -0.006444       0.014561      -0.014854      -0.005490       0.020344             14.396665      22.145532      -3.456121      -5.132728       7.217760       3.947523      13.826702           0.012228
          334              C       5.087880       9.646560       9.615562      -0.119603      35.818700 0.42720651E+03  0.10026884E+05                                 9.574157                            6.983467      -0.117824       1.934180                    0.999481      29.504247      85.502865       0.609596       0.428090      -1.054012      -0.004160       0.008466       0.019736       0.021875       0.008414      -0.001836      -0.003546      -0.092562       0.061718      -0.057355       0.019797       0.037559             11.979437      20.944307      -1.322550       0.253523       5.971243       1.798330       9.022761           0.000342
          335              C       3.876390      10.030230      10.182072      -0.009940      41.087720 0.41359457E+03  0.94983612E+04                                10.234957                            6.661681       0.082426       2.036541                    0.999281      26.480793      72.594218       0.662839       0.402369      -1.085206       0.034321       0.004467       0.015394       0.037879      -0.006058      -0.010423       0.015011      -0.009609       0.006878      -0.014555      -0.008176       0.022731             14.306401      22.720963       0.626336       5.639564       6.564451       3.059166      13.633789           0.012693
          336              C       3.916080      10.557540      11.485581      -0.144654      37.200349 0.45717010E+03  0.10906746E+05                                 9.852384                            7.225289      -0.061717       1.947312                    0.999461      30.066462      87.667538       0.599549       0.428217      -1.054592       0.005896       0.001315      -0.018375       0.019343      -0.006563      -0.031074      -0.022177      -0.035646      -0.075760      -0.053585       0.014838       0.038747             12.372531      13.000311       1.535437       4.664991       7.223655       4.993672      16.893627          -0.001364
          337              C       7.573230       9.485910       9.564214       0.597467      24.180533 0.26111590E+03  0.54506103E+04                                 7.818031                            5.738540      -0.010932       2.056371                    0.999649      22.182839      61.792399       0.620431       0.472934      -1.022103       0.050018      -0.009159      -0.023990       0.056224       0.003709       0.036792      -0.060923      -0.157910      -0.030738      -0.096094      -0.018782       0.114876             10.209330      15.623597      -2.527064      -4.624114       5.787785       2.253390       9.216608          -0.000695
          338              C       2.593080       9.954630       9.454805       0.600690      23.889831 0.25635945E+03  0.53294457E+04                                 7.750883                            5.686717      -0.030583       2.050264                    0.999616      22.122786      61.599431       0.622828       0.473048      -1.021531      -0.045095       0.002212      -0.029293       0.053820       0.022486      -0.045339      -0.059089      -0.149771      -0.021077      -0.095163      -0.022458       0.117621             10.003510      15.662217       0.722290       4.873348       5.401961       1.646996       8.946352          -0.000428
          339              C       4.505760      15.335460      15.810587       0.073624      38.504243 0.46188706E+03  0.11014562E+05                                10.230016                            7.301571      -0.335804       1.898717                    0.998974      27.578288      79.612804       0.593399       0.432841      -1.054918       0.007861      -0.025506       0.001298       0.026721      -0.002483      -0.005464      -0.018367      -0.011095       0.091414      -0.023735      -0.014171       0.037906             14.286328       9.737542       0.384725       2.045502      13.611998      -9.118068      19.509443           0.000187
          340              C       3.339630      15.378930      15.020561      -0.143502      37.141253 0.45067418E+03  0.10731518E+05                                 9.837891                            7.159441      -0.068010       1.945709                    0.999288      30.184229      88.415320       0.603088       0.426508      -1.053862       0.008844       0.007148      -0.030186       0.032257       0.015118      -0.009386       0.003078       0.035582      -0.061981      -0.024857      -0.009919       0.034776             12.914384       8.948098      -0.121025       2.201448      11.266254      -8.177513      18.528799          -0.000035
          341              C       3.252690      16.197300      13.913384      -0.133601      35.845403 0.42056143E+03  0.97971212E+04                                 9.483559                            6.826390       0.151232       2.017519                    0.999753      29.240483      83.438282       0.632780       0.415512      -1.065714       0.011765      -0.020109       0.017224       0.028973       0.000611       0.024364      -0.001156       0.047369      -0.029229      -0.022102      -0.018294       0.040396             12.352599       8.500176       0.774550       0.749447      11.345743      -8.387226      17.211877           0.000132
          342              C       4.335660      16.985430      13.491858       0.066064      41.207063 0.42200676E+03  0.97846400E+04                                10.502747                            6.861321      -0.111288       1.970688                    0.999235      26.679118      74.582749       0.631471       0.418338      -1.069845       0.003702      -0.012809      -0.002841       0.013633      -0.007179       0.003017      -0.025241       0.015737       0.017515      -0.029536       0.003325       0.026211             15.434829       9.216202       0.802452       1.494514      12.067211     -10.603422      25.021074           0.000252
          343              C       5.463990      17.021340      14.331889      -0.136878      36.884902 0.42859635E+03  0.10036357E+05                                 9.676607                            6.902066       0.115207       2.003545                    0.999722      29.481939      84.475743       0.627534       0.416813      -1.064382       0.000219      -0.024545       0.021382       0.032552       0.034292      -0.007118      -0.002830       0.027165      -0.033578      -0.031429      -0.012074       0.043503             12.670380       8.512796       0.677736       2.360109      10.947459      -7.769277      18.550885           0.000159
          344              C       5.547150      16.214310      15.454505      -0.153453      38.143645 0.45302285E+03  0.10793342E+05                                 9.971496                            7.154169      -0.026939       1.954137                    0.999465      30.342568      88.685019       0.606793       0.423672      -1.056416      -0.002266       0.010999      -0.034664       0.036438       0.011893       0.021701       0.012994       0.030172      -0.058837      -0.031052      -0.008435       0.039487             13.099970       8.540492       1.321943       1.479086      12.387785      -8.375079      18.371632          -0.000028
          345              C       4.320540      17.652600      12.180294       0.078557      41.999786 0.39842744E+03  0.91094473E+04                                10.553513                            6.638308      -0.082804       1.984892                    0.999240      26.242852      72.938841       0.645902       0.414760      -1.071750      -0.000249      -0.006286      -0.005788       0.008548       0.009145       0.005654      -0.006133       0.016616       0.001369      -0.016350       0.003496       0.012854             15.434670      12.563142      -1.180806       0.912258      10.351704      -9.299543      23.389164           0.001087
          346              C       3.161970      18.034380      11.548004      -0.146567      37.970136 0.43843797E+03  0.10369986E+05                                10.018460                            7.096842      -0.091711       1.941099                    0.999489      29.924477      87.398975       0.601150       0.430778      -1.051095       0.003147       0.001314      -0.021041       0.021315       0.014400      -0.031917       0.025285      -0.037947      -0.070109      -0.057657       0.016923       0.040734             13.032915      13.592626      -3.380295       4.880198       8.345320      -5.971808      17.160799          -0.000627
          347              C       3.154410      18.554130      10.257248      -0.003150      40.578784 0.40458792E+03  0.92476703E+04                                10.174688                            6.598070       0.082005       2.038501                    0.999221      26.341223      72.223323       0.664102       0.403508      -1.083600       0.029363      -0.011736       0.020133       0.037487       0.006167      -0.013468      -0.009212      -0.006444       0.014561      -0.014854      -0.005490       0.020344             14.396673      22.145546      -3.456122       5.132729       7.217763      -3.947526      13.826709           0.012226
          348              C       4.362120      18.703440       9.615562      -0.119603      35.818726 0.42720683E+03  0.10026894E+05                                 9.574162                            6.983470      -0.117827       1.934179                    0.999481      29.504266      85.502954       0.609596       0.428091      -1.054012       0.004160      -0.008467       0.019736       0.021875       0.008414       0.001836       0.003546      -0.092562       0.061718      -0.057355       0.019796       0.037559             11.979445      20.944320      -1.322551      -0.253523       5.971246      -1.798332       9.022769           0.000344
          349              C       5.573610      18.319770      10.182072      -0.009940      41.087740 0.41359476E+03  0.94983670E+04                                10.234961                            6.661683       0.082424       2.036541                    0.999281      26.480800      72.594250       0.662839       0.402369      -1.085206      -0.034321      -0.004467       0.015394       0.037879      -0.006058       0.010423      -0.015011      -0.009609       0.006877      -0.014555      -0.008176       0.022731             14.306409      22.720980       0.626335      -5.639565       6.564453      -3.059167      13.633793           0.012690
          350              C       5.533920      17.792460      11.485581      -0.144653      37.200337 0.45716992E+03  0.10906741E+05                                 9.852381                            7.225287      -0.061716       1.947312                    0.999461      30.066455      87.667508       0.599549       0.428217      -1.054592      -0.005896      -0.001315      -0.018375       0.019343      -0.006563       0.031074       0.022177      -0.035646      -0.075761      -0.053585       0.014838       0.038747             12.372529      13.000308       1.535436      -4.664990       7.223653      -4.993671      16.893624          -0.001361
          351              C       1.876770      -0.035910       9.564214       0.597467      24.180572 0.26111631E+03  0.54506206E+04                                 7.818039                            5.738545      -0.010932       2.056371                    0.999649      22.182847      61.792419       0.620431       0.472934      -1.022103      -0.050018       0.009159      -0.023990       0.056224       0.003709      -0.036792       0.060923      -0.157909      -0.030738      -0.096093      -0.018782       0.114876             10.209345      15.623623      -2.527070       4.624125       5.787791      -2.253394       9.216619          -0.000697
          352              C       6.856920      18.395370       9.454805       0.600689      23.889853 0.25635968E+03  0.53294516E+04                                 7.750888                            5.686719      -0.030584       2.050263                    0.999616      22.122793      61.599455       0.622828       0.473048      -1.021531       0.045096      -0.002212      -0.029293       0.053820       0.022486       0.045339       0.059088      -0.149771      -0.021077      -0.095163      -0.022458       0.117621             10.003519      15.662234       0.722293      -4.873357       5.401964      -1.646998       8.946361          -0.000424
          353              C      14.175000       4.725000       0.000000      -0.013192      43.238854 0.41107201E+03  0.96109269E+04                                11.920830                            7.564757      -0.552877       1.843274                    0.994508      28.365774      83.601504       0.501829       0.522039      -0.997251      -0.000000       0.000000      -0.000000       0.000000      -0.000000       0.000000       0.000000       0.000000       0.030855      -0.005143      -0.005143       0.010285             18.840259      12.133403       0.000000       0.000000      12.133403      -0.000001      32.253970          -0.000018
          354              C       4.725000      14.175000       0.000000      -0.013192      43.238851 0.41107196E+03  0.96109256E+04                                11.920830                            7.564757      -0.552877       1.843274                    0.994508      28.365773      83.601502       0.501829       0.522039      -0.997251      -0.000000       0.000000       0.000000       0.000000       0.000000       0.000000       0.000000      -0.000000       0.030855      -0.005143      -0.005143       0.010285             18.840259      12.133403       0.000000      -0.000000      12.133403      -0.000000      32.253970          -0.000017
          355              C       4.725000      14.175000      16.780500      -0.013192      43.238855 0.41107198E+03  0.96109262E+04                                11.920831                            7.564757      -0.552877       1.843274                    0.994508      28.365776      83.601515       0.501829       0.522040      -0.997251       0.000000       0.000000       0.000000       0.000000      -0.000000      -0.000000      -0.000000       0.000000       0.030855      -0.005143      -0.005143       0.010285             18.840262      12.133405      -0.000000       0.000000      12.133405       0.000000      32.253976          -0.000019
          356              C      14.175000       4.725000      16.780500      -0.013192      43.238852 0.41107198E+03  0.96109261E+04                                11.920831                            7.564757      -0.552877       1.843274                    0.994508      28.365774      83.601507       0.501829       0.522039      -0.997251       0.000000      -0.000000      -0.000000       0.000000       0.000000       0.000000      -0.000000       0.000000       0.030855      -0.005143      -0.005143       0.010285             18.840260      12.133404       0.000000       0.000001      12.133404       0.000000      32.253971          -0.000019
          357              O      17.845947       7.852194      26.784027      -0.538156      32.515251 0.49908124E+03  0.11780153E+05                                 8.121328                            6.884759       0.319297       2.140815                    0.998956      27.542745      71.810535       0.728600       0.356154      -1.140912       0.001218      -0.024545      -0.001454       0.024619      -0.013655       0.039637       0.037453       0.012647      -0.132944      -0.078514       0.032202       0.046312              9.498241       6.228952      -0.404557      -0.249998      15.614794      -2.282010       6.650978           0.063423
          358              O       0.103383       6.858621      25.117388      -0.526149      30.637259 0.46271962E+03  0.10715673E+05                                 7.782386                            6.596832       0.403016       2.174226                    0.999248      27.110923      69.980081       0.749929       0.352683      -1.143879      -0.013292      -0.010172       0.019119       0.025410       0.028202       0.002138      -0.015750       0.071291       0.082735      -0.061956       0.027795       0.034160              9.074761       6.404282       1.633489      -1.828787      11.045981      -4.076093       9.774019           0.062831
          359              O       0.488565       1.902474      25.212366      -0.518576      30.635642 0.46803586E+03  0.10880331E+05                                 7.812354                            6.674521       0.369421       2.165671                    0.999081      27.101314      70.311575       0.738160       0.356938      -1.139350      -0.008280       0.009273       0.014866       0.019379      -0.014894       0.011242       0.016028       0.110062       0.078495      -0.073152       0.025022       0.048130              9.062645       6.773554      -2.119840      -2.090714      10.328256       3.972037      10.086124           0.057985
          360              O      18.517464       0.805518      26.996133      -0.550644      32.891882 0.50815165E+03  0.12036783E+05                                 8.168018                            6.918919       0.350401       2.145872                    0.999153      27.758185      72.272821       0.731938       0.353276      -1.144329       0.006174       0.023273      -0.002363       0.024194       0.015380       0.029666      -0.027865      -0.022951      -0.116990      -0.063980       0.022232       0.041749              9.672375       6.117262      -1.268725      -0.410981      15.821346       2.075244       7.078516           0.068001
          361              O      10.504053       1.597806      26.784027      -0.538152      32.515044 0.49907719E+03  0.11780031E+05                                 8.121286                            6.884725       0.319305       2.140819                    0.998956      27.542657      71.810178       0.728603       0.356153      -1.140912      -0.001219       0.024545      -0.001455       0.024618      -0.013656      -0.039636      -0.037453       0.012644      -0.132944      -0.078514       0.032204       0.046310              9.498191       6.228919      -0.404558       0.249998      15.614710       2.281992       6.650943           0.063424
          362              O       9.346617       2.591379      25.117388      -0.526150      30.637282 0.46272005E+03  0.10715685E+05                                 7.782389                            6.596836       0.403017       2.174226                    0.999248      27.110936      69.980125       0.749929       0.352683      -1.143879       0.013292       0.010172       0.019119       0.025410       0.028202      -0.002138       0.015750       0.071291       0.082734      -0.061955       0.027795       0.034160              9.074766       6.404284       1.633490       1.828787      11.045989       4.076097       9.774023           0.062832
          363              O       8.961435       7.547526      25.212366      -0.518577      30.635675 0.46803654E+03  0.10880351E+05                                 7.812361                            6.674528       0.369421       2.165671                    0.999081      27.101330      70.311640       0.738160       0.356938      -1.139349       0.008280      -0.009273       0.014866       0.019379      -0.014893      -0.011242      -0.016028       0.110062       0.078493      -0.073152       0.025022       0.048130              9.062653       6.773560      -2.119842       2.090715      10.328266      -3.972041      10.086132           0.057986
          364              O       9.832536       8.644482      26.996133      -0.550642      32.891772 0.50814949E+03  0.12036718E+05                                 8.167996                            6.918901       0.350405       2.145874                    0.999153      27.758138      72.272629       0.731940       0.353276      -1.144329      -0.006174      -0.023273      -0.002363       0.024194       0.015380      -0.029666       0.027865      -0.022953      -0.116991      -0.063980       0.022231       0.041750              9.672348       6.117245      -1.268718       0.410979      15.821303      -2.075236       7.078496           0.068001
          365              O       1.597806      17.845947      26.784027      -0.538160      32.515394 0.49908404E+03  0.11780237E+05                                 8.121356                            6.884783       0.319293       2.140812                    0.998956      27.542807      71.810784       0.728597       0.356154      -1.140911       0.024546       0.001218      -0.001454       0.024619       0.013654      -0.037452       0.039637      -0.012649      -0.132943      -0.078513       0.032200       0.046313              9.498276      15.614851       0.404556       2.282024       6.228975      -0.249999       6.651004           0.063423
          366              O       2.591379       0.103383      25.117388      -0.526147      30.637166 0.46271778E+03  0.10715618E+05                                 7.782367                            6.596816       0.403019       2.174227                    0.999248      27.110879      69.979906       0.749931       0.352682      -1.143880       0.010171      -0.013292       0.019118       0.025409      -0.028202       0.015751       0.002138      -0.071291       0.082737      -0.061956       0.027795       0.034161              9.074738      11.045951      -1.633484       4.076083       6.404266      -1.828784       9.773997           0.062832
          367              O       7.547526       0.488565      25.212366      -0.518579      30.635735 0.46803774E+03  0.10880387E+05                                 7.812373                            6.674539       0.369419       2.165670                    0.999081      27.101357      70.311752       0.738159       0.356938      -1.139349      -0.009274      -0.008280       0.014866       0.019380       0.014893      -0.016027       0.011243      -0.110061       0.078492      -0.073151       0.025021       0.048131              9.062668      10.328288       2.119846      -3.972048       6.773572      -2.090717      10.086146           0.057987
          368              O       8.644482      18.517464      26.996133      -0.550636      32.891471 0.50814362E+03  0.12036541E+05                                 8.167936                            6.918851       0.350417       2.145880                    0.999153      27.758016      72.272127       0.731944       0.353275      -1.144331      -0.023272       0.006174      -0.002363       0.024193      -0.015381       0.027866       0.029665       0.022957      -0.116994      -0.063981       0.022229       0.041752              9.672272      15.821176       1.268700      -2.075211       6.117197      -0.410975       7.078442           0.068002
          369              O       7.852194      10.504053      26.784027      -0.538158      32.515304 0.49908224E+03  0.11780183E+05                                 8.121338                            6.884768       0.319296       2.140814                    0.998956      27.542765      71.810619       0.728599       0.356154      -1.140911      -0.024546      -0.001218      -0.001454       0.024619       0.013655       0.037453      -0.039637      -0.012648      -0.132943      -0.078513       0.032201       0.046312              9.498255      15.614817       0.404556      -2.282016       6.228960       0.249999       6.650988           0.063424
          370              O       6.858621       9.346617      25.117388      -0.526148      30.637194 0.46271835E+03  0.10715635E+05                                 7.782372                            6.596821       0.403018       2.174227                    0.999248      27.110896      69.979967       0.749930       0.352683      -1.143880      -0.010171       0.013292       0.019118       0.025410      -0.028202      -0.015750      -0.002138      -0.071291       0.082736      -0.061956       0.027795       0.034161              9.074744      11.045958      -1.633485      -4.076085       6.404270       1.828784       9.774003           0.062832
          371              O       1.902474       8.961435      25.212366      -0.518579      30.635727 0.46803756E+03  0.10880381E+05                                 7.812372                            6.674537       0.369419       2.165670                    0.999081      27.101352      70.311733       0.738159       0.356938      -1.139349       0.009274       0.008280       0.014866       0.019380       0.014893       0.016027      -0.011242      -0.110062       0.078492      -0.073152       0.025021       0.048131              9.062666      10.328283       2.119846       3.972047       6.773570       2.090717      10.086145           0.057987
          372              O       0.805518       9.832536      26.996133      -0.550641      32.891713 0.50814835E+03  0.12036684E+05                                 8.167985                            6.918891       0.350407       2.145875                    0.999153      27.758115      72.272534       0.731941       0.353276      -1.144330       0.023273      -0.006174      -0.002363       0.024194      -0.015380      -0.027865      -0.029665       0.022953      -0.116992      -0.063980       0.022230       0.041750              9.672333      15.821277       1.268714       2.075230       6.117236       0.410978       7.078485           0.068001
          373              O       1.054053      17.302194      23.557473      -0.538153      32.515112 0.49907843E+03  0.11780068E+05                                 8.121300                            6.884735       0.319303       2.140818                    0.998956      27.542679      71.810275       0.728602       0.356153      -1.140912      -0.001219      -0.024545       0.001455       0.024618       0.013656       0.039637      -0.037453       0.012644      -0.132945      -0.078514       0.032204       0.046311              9.498208       6.228929       0.404558      -0.249998      15.614742       2.281997       6.650954           0.063423
          374              O      18.796617      16.308621      25.224112      -0.526154      30.637495 0.46272411E+03  0.10715805E+05                                 7.782432                            6.596871       0.403007       2.174221                    0.999248      27.111027      69.980492       0.749926       0.352683      -1.143878       0.013292      -0.010173      -0.019119       0.025410      -0.028202       0.002140       0.015749       0.071292       0.082731      -0.061955       0.027797       0.034159              9.074818       6.404319      -1.633500      -1.828796      11.046059       4.076123       9.774076           0.062831
          375              O      18.411435      11.352474      25.129134      -0.518580      30.635770 0.46803844E+03  0.10880407E+05                                 7.812380                            6.674545       0.369417       2.165669                    0.999081      27.101374      70.311818       0.738158       0.356938      -1.139349       0.008280       0.009274      -0.014866       0.019380       0.014893       0.011243      -0.016027       0.110062       0.078491      -0.073152       0.025020       0.048131              9.062676       6.773578       2.119848      -2.090719      10.328295      -3.972051      10.086155           0.057986
          376              O       0.382536      10.255518      23.345367      -0.550639      32.891652 0.50814712E+03  0.12036647E+05                                 8.167973                            6.918881       0.350409       2.145876                    0.999153      27.758087      72.272424       0.731942       0.353275      -1.144330      -0.006174       0.023273       0.002363       0.024194      -0.015380       0.029665       0.027866      -0.022954      -0.116993      -0.063981       0.022230       0.041751              9.672318       6.117226       1.268711      -0.410978      15.821253      -2.075225       7.078474           0.068001
          377              O       8.395947      11.047806      23.557473      -0.538154      32.515141 0.49907904E+03  0.11780087E+05                                 8.121306                            6.884740       0.319301       2.140817                    0.998956      27.542695      71.810335       0.728601       0.356153      -1.140912       0.001218       0.024545       0.001454       0.024618       0.013655      -0.039637       0.037453       0.012646      -0.132945      -0.078514       0.032203       0.046311              9.498215       6.228934       0.404558       0.249998      15.614752      -2.282000       6.650959           0.063424
          378              O       9.553383      12.041379      25.224112      -0.526152      30.637377 0.46272186E+03  0.10715739E+05                                 7.782409                            6.596851       0.403012       2.174224                    0.999248      27.110976      69.980286       0.749928       0.352683      -1.143879      -0.013292       0.010172      -0.019119       0.025410      -0.028202      -0.002139      -0.015750       0.071292       0.082733      -0.061955       0.027796       0.034159              9.074789       6.404300      -1.633495       1.828791      11.046021      -4.076109       9.774047           0.062832
          379              O       9.938565      16.997526      25.129134      -0.518576      30.635603 0.46803513E+03  0.10880309E+05                                 7.812346                            6.674516       0.369423       2.165672                    0.999081      27.101298      70.311513       0.738161       0.356938      -1.139350      -0.008280      -0.009273      -0.014866       0.019379       0.014894      -0.011241       0.016028       0.110061       0.078494      -0.073152       0.025022       0.048130              9.062636       6.773548       2.119838       2.090712      10.328246       3.972033      10.086113           0.057987
          380              O       9.067464      18.094482      23.345367      -0.550640      32.891668 0.50814746E+03  0.12036657E+05                                 8.167975                            6.918883       0.350410       2.145876                    0.999153      27.758097      72.272458       0.731942       0.353276      -1.144330       0.006174      -0.023273       0.002363       0.024194      -0.015380      -0.029665      -0.027866      -0.022954      -0.116992      -0.063980       0.022230       0.041751              9.672322       6.117228       1.268713       0.410978      15.821259       2.075228       7.078477           0.068001
          381              O      17.302194       8.395947      23.557473      -0.538155      32.515204 0.49908029E+03  0.11780124E+05                                 8.121319                            6.884751       0.319300       2.140816                    0.998956      27.542722      71.810446       0.728600       0.356154      -1.140912      -0.024545       0.001218       0.001454       0.024618      -0.013655      -0.037453      -0.039637      -0.012646      -0.132944      -0.078514       0.032202       0.046311              9.498231      15.614777      -0.404557       2.282006       6.228944       0.249998       6.650970           0.063423
          382              O      16.308621       9.553383      25.224112      -0.526151      30.637319 0.46272078E+03  0.10715707E+05                                 7.782397                            6.596842       0.403014       2.174224                    0.999248      27.110953      69.980192       0.749928       0.352683      -1.143879      -0.010172      -0.013292      -0.019119       0.025410       0.028202       0.015750      -0.002139      -0.071291       0.082734      -0.061956       0.027796       0.034160              9.074774      11.045999       1.633491       4.076100       6.404291       1.828789       9.774033           0.062832
          383              O      11.352474       9.938565      25.129134      -0.518581      30.635824 0.46803947E+03  0.10880438E+05                                 7.812391                            6.674554       0.369415       2.165668                    0.999081      27.101395      70.311906       0.738157       0.356938      -1.139349       0.009274      -0.008280      -0.014866       0.019380      -0.014893      -0.016027      -0.011243      -0.110062       0.078491      -0.073152       0.025020       0.048132              9.062690      10.328314      -2.119852      -3.972059       6.773587       2.090721      10.086169           0.057986
          384              O      10.255518       9.067464      23.345367      -0.550638      32.891596 0.50814600E+03  0.12036613E+05                                 8.167962                            6.918872       0.350411       2.145877                    0.999153      27.758060      72.272320       0.731943       0.353275      -1.144330       0.023272       0.006174       0.002363       0.024193       0.015381       0.027866      -0.029665       0.022955      -0.116993      -0.063981       0.022229       0.041752              9.672305      15.821232      -1.268708      -2.075222       6.117217       0.410977       7.078465           0.068000
          385              O      11.047806       1.054053      23.557473      -0.538156      32.515210 0.49908043E+03  0.11780128E+05                                 8.121320                            6.884752       0.319300       2.140816                    0.998956      27.542727      71.810463       0.728600       0.356154      -1.140912       0.024545      -0.001218       0.001454       0.024619      -0.013655       0.037453       0.039637      -0.012646      -0.132944      -0.078513       0.032202       0.046311              9.498232      15.614778      -0.404556      -2.282008       6.228945      -0.249999       6.650972           0.063424
          386              O      12.041379      18.796617      25.224112      -0.526147      30.637113 0.46271684E+03  0.10715591E+05                                 7.782356                            6.596808       0.403023       2.174229                    0.999248      27.110862      69.979831       0.749932       0.352682      -1.143880       0.010171       0.013292      -0.019119       0.025410       0.028202      -0.015751       0.002137      -0.071290       0.082737      -0.061956       0.027795       0.034161              9.074724      11.045931       1.633481      -4.076074       6.404257      -1.828781       9.773983           0.062832
          387              O      16.997526      18.411435      25.129134      -0.518583      30.635905 0.46804110E+03  0.10880486E+05                                 7.812408                            6.674568       0.369412       2.165666                    0.999081      27.101433      70.312058       0.738156       0.356939      -1.139348      -0.009274       0.008280      -0.014866       0.019380      -0.014893       0.016027       0.011244      -0.110063       0.078489      -0.073151       0.025019       0.048132              9.062710      10.328339      -2.119857       3.972068       6.773602      -2.090724      10.086188           0.057987
          388              O      18.094482       0.382536      23.345367      -0.550637      32.891539 0.50814485E+03  0.12036578E+05                                 8.167951                            6.918862       0.350412       2.145878                    0.999153      27.758035      72.272218       0.731943       0.353275      -1.144330      -0.023272      -0.006174       0.002364       0.024193       0.015381      -0.027866       0.029665       0.022956      -0.116994      -0.063981       0.022229       0.041752              9.672291      15.821210      -1.268704       2.075217       6.117208      -0.410977       7.078454           0.068002
          389              O       1.054053      11.047806       6.776973      -0.538158      32.515345 0.49908302E+03  0.11780207E+05                                 8.121347                            6.884774       0.319294       2.140813                    0.998956      27.542781      71.810685       0.728598       0.356154      -1.140911      -0.001218       0.024545       0.001454       0.024619      -0.013655       0.039637       0.037453       0.012648      -0.132944      -0.078514       0.032201       0.046313              9.498265       6.228967      -0.404557      -0.249999      15.614835      -2.282019       6.650994           0.063423
          390              O      18.796617      12.041379       8.443612      -0.526152      30.637399 0.46272225E+03  0.10715750E+05                                 7.782413                            6.596854       0.403009       2.174222                    0.999248      27.110983      69.980317       0.749927       0.352683      -1.143879       0.013292       0.010172      -0.019119       0.025410       0.028202       0.002139      -0.015750       0.071292       0.082733      -0.061956       0.027796       0.034160              9.074795       6.404304       1.633496      -1.828793      11.046027      -4.076111       9.774053           0.062831
          391              O      18.411435      16.997526       8.348634      -0.518579      30.635731 0.46803762E+03  0.10880383E+05                                 7.812372                            6.674537       0.369418       2.165669                    0.999081      27.101354      70.311736       0.738159       0.356938      -1.139349       0.008280      -0.009273      -0.014866       0.019379      -0.014893       0.011242       0.016027       0.110062       0.078493      -0.073152       0.025021       0.048131              9.062667       6.773570      -2.119846      -2.090718      10.328284       3.972048      10.086146           0.057986
          392              O       0.382536      18.094482       6.564867      -0.550642      32.891773 0.50814948E+03  0.12036718E+05                                 8.167996                            6.918900       0.350405       2.145874                    0.999153      27.758138      72.272628       0.731940       0.353276      -1.144329      -0.006174      -0.023273       0.002363       0.024194       0.015380       0.029666      -0.027866      -0.022953      -0.116992      -0.063981       0.022231       0.041750              9.672348       6.117244      -1.268718      -0.410980      15.821303       2.075236       7.078496           0.068001
          393              O       8.395947      17.302194       6.776973      -0.538154      32.515162 0.49907942E+03  0.11780098E+05                                 8.121310                            6.884743       0.319301       2.140817                    0.998956      27.542703      71.810367       0.728601       0.356153      -1.140912       0.001219      -0.024545       0.001455       0.024618      -0.013655      -0.039637      -0.037453       0.012645      -0.132944      -0.078514       0.032203       0.046311              9.498220       6.228937      -0.404558       0.249998      15.614760       2.282002       6.650962           0.063424
          394              O       9.553383      16.308621       8.443612      -0.526153      30.637489 0.46272395E+03  0.10715800E+05                                 7.782431                            6.596869       0.403006       2.174221                    0.999248      27.111022      69.980473       0.749926       0.352683      -1.143878      -0.013292      -0.010172      -0.019119       0.025410       0.028202      -0.002139       0.015749       0.071292       0.082731      -0.061955       0.027797       0.034159              9.074817       6.404318       1.633501       1.828796      11.046058       4.076124       9.774075           0.062831
          395              O       9.938565      11.352474       8.348634      -0.518580      30.635827 0.46803949E+03  0.10880438E+05                                 7.812392                            6.674553       0.369413       2.165667                    0.999081      27.101394      70.311902       0.738157       0.356938      -1.139349      -0.008280       0.009273      -0.014866       0.019379      -0.014893      -0.011243      -0.016027       0.110063       0.078491      -0.073152       0.025020       0.048132              9.062690       6.773588      -2.119852       2.090723      10.328312      -3.972059      10.086171           0.057986
          396              O       9.067464      10.255518       6.564867      -0.550645      32.891977 0.50815344E+03  0.12036837E+05                                 8.168036                            6.918933       0.350396       2.145870                    0.999153      27.758223      72.272971       0.731937       0.353276      -1.144329       0.006174       0.023273       0.002363       0.024194       0.015380      -0.029666       0.027865      -0.022950      -0.116991      -0.063981       0.022232       0.041748              9.672398       6.117276      -1.268730       0.410982      15.821386      -2.075252       7.078532           0.067999
          397              O      17.302194       1.054053       6.776973      -0.538157      32.515309 0.49908231E+03  0.11780185E+05                                 8.121339                            6.884768       0.319296       2.140814                    0.998956      27.542768      71.810626       0.728599       0.356154      -1.140912      -0.024545      -0.001218       0.001454       0.024619       0.013655      -0.037453       0.039637      -0.012648      -0.132944      -0.078514       0.032201       0.046312              9.498256      15.614819       0.404556       2.282017       6.228960      -0.249999       6.650988           0.063422
          398              O      16.308621      18.796617       8.443612      -0.526149      30.637269 0.46271975E+03  0.10715677E+05                                 7.782387                            6.596833       0.403015       2.174225                    0.999248      27.110927      69.980091       0.749929       0.352683      -1.143879      -0.010171       0.013292      -0.019119       0.025410      -0.028202       0.015750       0.002138      -0.071291       0.082736      -0.061956       0.027796       0.034161              9.074762      11.045985      -1.633490       4.076096       6.404282      -1.828787       9.774021           0.062832
          399              O      11.352474      18.411435       8.348634      -0.518582      30.635901 0.46804096E+03  0.10880482E+05                                 7.812407                            6.674566       0.369412       2.165666                    0.999081      27.101430      70.312044       0.738156       0.356939      -1.139349       0.009274       0.008280      -0.014866       0.019380       0.014893      -0.016027       0.011244      -0.110063       0.078490      -0.073152       0.025019       0.048132              9.062709      10.328338       2.119857      -3.972068       6.773601      -2.090725      10.086188           0.057985
          400              O      10.255518       0.382536       6.564867      -0.550638      32.891599 0.50814606E+03  0.12036615E+05                                 8.167962                            6.918872       0.350410       2.145877                    0.999153      27.758064      72.272329       0.731943       0.353275      -1.144330       0.023272      -0.006174       0.002363       0.024193      -0.015381       0.027866       0.029665       0.022955      -0.116994      -0.063981       0.022229       0.041752              9.672305      15.821233       1.268707      -2.075221       6.117217      -0.410977       7.078465           0.068000
          401              O      11.047806       8.395947       6.776973      -0.538160      32.515477 0.49908559E+03  0.11780284E+05                                 8.121372                            6.884796       0.319289       2.140811                    0.998956      27.542838      71.810913       0.728596       0.356154      -1.140911       0.024546       0.001218       0.001454       0.024619       0.013654       0.037453      -0.039638      -0.012650      -0.132943      -0.078514       0.032200       0.046314              9.498297      15.614887       0.404556      -2.282031       6.228987       0.249999       6.651017           0.063423
          402              O      12.041379       9.553383       8.443612      -0.526151      30.637379 0.46272185E+03  0.10715738E+05                                 7.782409                            6.596851       0.403009       2.174223                    0.999248      27.110972      69.980277       0.749928       0.352683      -1.143879       0.010171      -0.013292      -0.019119       0.025410      -0.028202      -0.015750      -0.002139      -0.071292       0.082733      -0.061956       0.027796       0.034160              9.074790      11.046021      -1.633495      -4.076110       6.404301       1.828792       9.774049           0.062831
          403              O      16.997526       9.938565       8.348634      -0.518581      30.635838 0.46803973E+03  0.10880446E+05                                 7.812394                            6.674556       0.369413       2.165667                    0.999081      27.101401      70.311929       0.738157       0.356938      -1.139349      -0.009274      -0.008280      -0.014866       0.019380       0.014893       0.016027      -0.011243      -0.110063       0.078491      -0.073152       0.025020       0.048132              9.062693      10.328316       2.119853       3.972060       6.773590       2.090723      10.086173           0.057986
          404              O      18.094482       9.067464       6.564867      -0.550642      32.891819 0.50815036E+03  0.12036744E+05                                 8.168005                            6.918907       0.350403       2.145873                    0.999153      27.758157      72.272705       0.731940       0.353276      -1.144329      -0.023273       0.006174       0.002363       0.024194      -0.015380      -0.027865      -0.029666       0.022952      -0.116992      -0.063981       0.022231       0.041749              9.672359      15.821322       1.268720       2.075238       6.117251       0.410980       7.078504           0.068000
          405              O      17.845947       1.597806      10.003527      -0.538155      32.515190 0.49907999E+03  0.11780115E+05                                 8.121315                            6.884748       0.319300       2.140816                    0.998956      27.542717      71.810420       0.728601       0.356153      -1.140912       0.001218       0.024545      -0.001454       0.024618       0.013655       0.039637      -0.037453       0.012646      -0.132944      -0.078514       0.032203       0.046311              9.498226       6.228941       0.404558      -0.249998      15.614771       2.282005       6.650967           0.063423
          406              O       0.103383       2.591379       8.336888      -0.526152      30.637391 0.46272209E+03  0.10715745E+05                                 7.782411                            6.596853       0.403011       2.174223                    0.999248      27.110982      69.980307       0.749928       0.352683      -1.143879      -0.013292       0.010172       0.019119       0.025410      -0.028202       0.002139       0.015750       0.071292       0.082733      -0.061956       0.027796       0.034160              9.074792       6.404302      -1.633495      -1.828792      11.046025       4.076111       9.774050           0.062831
          407              O       0.488565       7.547526       8.431866      -0.518581      30.635860 0.46804017E+03  0.10880459E+05                                 7.812399                            6.674560       0.369413       2.165667                    0.999081      27.101410      70.311968       0.738157       0.356938      -1.139349      -0.008280      -0.009274       0.014866       0.019380       0.014893       0.011243      -0.016027       0.110063       0.078490      -0.073152       0.025020       0.048132              9.062699       6.773594       2.119855      -2.090723      10.328324      -3.972063      10.086179           0.057986
          408              O      18.517464       8.644482      10.215633      -0.550641      32.891772 0.50814947E+03  0.12036717E+05                                 8.167996                            6.918900       0.350404       2.145874                    0.999153      27.758138      72.272628       0.731940       0.353276      -1.144329       0.006174      -0.023273      -0.002363       0.024193      -0.015380       0.029666       0.027866      -0.022953      -0.116992      -0.063981       0.022231       0.041750              9.672348       6.117244       1.268718      -0.410979      15.821303      -2.075235       7.078495           0.068001
          409              O      10.504053       7.852194      10.003527      -0.538157      32.515313 0.49908236E+03  0.11780187E+05                                 8.121340                            6.884768       0.319295       2.140814                    0.998956      27.542766      71.810623       0.728599       0.356154      -1.140912      -0.001218      -0.024545      -0.001454       0.024618       0.013655      -0.039637       0.037453       0.012647      -0.132944      -0.078514       0.032202       0.046312              9.498257       6.228961       0.404558       0.249999      15.614823      -2.282014       6.650988           0.063423
          410              O       9.346617       6.858621       8.336888      -0.526155      30.637576 0.46272560E+03  0.10715849E+05                                 7.782448                            6.596883       0.403002       2.174219                    0.999248      27.111060      69.980623       0.749925       0.352684      -1.143878       0.013292      -0.010172       0.019119       0.025410      -0.028202      -0.002140      -0.015749       0.071293       0.082730      -0.061956       0.027797       0.034159              9.074838       6.404332      -1.633505       1.828800      11.046086      -4.076134       9.774096           0.062830
          411              O       8.961435       1.902474       8.431866      -0.518578      30.635699 0.46803699E+03  0.10880364E+05                                 7.812366                            6.674531       0.369419       2.165670                    0.999081      27.101339      70.311678       0.738159       0.356938      -1.139349       0.008280       0.009273       0.014866       0.019379       0.014894      -0.011242       0.016028       0.110062       0.078493      -0.073152       0.025022       0.048131              9.062659       6.773565       2.119844       2.090717      10.328274       3.972044      10.086138           0.057987
          412              O       9.832536       0.805518      10.215633      -0.550643      32.891873 0.50815142E+03  0.12036776E+05                                 8.168016                            6.918916       0.350401       2.145872                    0.999153      27.758179      72.272796       0.731939       0.353276      -1.144329      -0.006174       0.023273      -0.002363       0.024194      -0.015380      -0.029666      -0.027865      -0.022951      -0.116992      -0.063981       0.022232       0.041749              9.672373       6.117260       1.268725       0.410981      15.821345       2.075245       7.078514           0.067999
          413              O       1.597806      10.504053      10.003527      -0.538157      32.515319 0.49908253E+03  0.11780192E+05                                 8.121341                            6.884770       0.319295       2.140814                    0.998956      27.542771      71.810642       0.728599       0.356154      -1.140911       0.024545      -0.001218      -0.001454       0.024618      -0.013655      -0.037453      -0.039637      -0.012648      -0.132944      -0.078514       0.032201       0.046313              9.498258      15.614823      -0.404557       2.282016       6.228962       0.249999       6.650990           0.063423
          414              O       2.591379       9.346617       8.336888      -0.526152      30.637425 0.46272275E+03  0.10715765E+05                                 7.782418                            6.596859       0.403008       2.174222                    0.999248      27.110995      69.980365       0.749927       0.352683      -1.143879       0.010172       0.013292       0.019119       0.025410       0.028202       0.015750      -0.002139      -0.071292       0.082732      -0.061956       0.027796       0.034159              9.074801      11.046035       1.633497       4.076115       6.404308       1.828794       9.774060           0.062832
          415              O       7.547526       8.961435       8.431866      -0.518584      30.635978 0.46804248E+03  0.10880527E+05                                 7.812422                            6.674579       0.369409       2.165664                    0.999081      27.101466      70.312184       0.738155       0.356939      -1.139348      -0.009274       0.008280       0.014866       0.019380      -0.014893      -0.016027      -0.011244      -0.110063       0.078488      -0.073152       0.025019       0.048133              9.062726      10.328357      -2.119862      -3.972076       6.773615       2.090728      10.086207           0.057985
          416              O       8.644482       9.832536      10.215633      -0.550641      32.891785 0.50814963E+03  0.12036722E+05                                 8.167999                            6.918901       0.350403       2.145873                    0.999153      27.758138      72.272633       0.731940       0.353276      -1.144329      -0.023273      -0.006174      -0.002363       0.024193       0.015380       0.027866      -0.029666       0.022953      -0.116993      -0.063981       0.022231       0.041750              9.672351      15.821311      -1.268718      -2.075236       6.117246       0.410980       7.078498           0.067999
          417              O       7.852194      17.845947      10.003527      -0.538159      32.515401 0.49908410E+03  0.11780239E+05                                 8.121358                            6.884783       0.319292       2.140812                    0.998956      27.542804      71.810780       0.728597       0.356154      -1.140911      -0.024546       0.001218      -0.001454       0.024619      -0.013655       0.037452       0.039637      -0.012649      -0.132943      -0.078514       0.032201       0.046313              9.498280      15.614859      -0.404556      -2.282026       6.228975      -0.249999       6.651005           0.063423
          418              O       6.858621       0.103383       8.336888      -0.526148      30.637228 0.46271897E+03  0.10715654E+05                                 7.782379                            6.596826       0.403016       2.174226                    0.999248      27.110906      69.980015       0.749930       0.352683      -1.143879      -0.010171      -0.013292       0.019118       0.025409       0.028202      -0.015750       0.002138      -0.071291       0.082736      -0.061956       0.027795       0.034161              9.074753      11.045971       1.633488      -4.076091       6.404276      -1.828786       9.774012           0.062830
          419              O       1.902474       0.488565       8.431866      -0.518581      30.635825 0.46803948E+03  0.10880438E+05                                 7.812391                            6.674553       0.369415       2.165668                    0.999081      27.101397      70.311908       0.738158       0.356938      -1.139349       0.009274      -0.008280       0.014866       0.019380      -0.014893       0.016027       0.011243      -0.110062       0.078491      -0.073152       0.025020       0.048132              9.062690      10.328314      -2.119852       3.972059       6.773587      -2.090721      10.086168           0.057986
          420              O       0.805518      18.517464      10.215633      -0.550639      32.891645 0.50814693E+03  0.12036641E+05                                 8.167971                            6.918879       0.350409       2.145877                    0.999153      27.758082      72.272403       0.731942       0.353275      -1.144330       0.023272       0.006174      -0.002363       0.024193       0.015381      -0.027866       0.029665       0.022955      -0.116993      -0.063981       0.022230       0.041751              9.672317      15.821253      -1.268711       2.075226       6.117224      -0.410978       7.078473           0.068001

******************************************************
Auxiliary information for the entire system
The total spin magnetic moment of the unit cell is   15.846062
The total net atomic charge of the unit cell is   -0.000029
Accuracy of reproducing the electrostatic potential in the unit cell:
  The inner radius (bohr) =    5.0000
  The outer radius (bohr) =   12.0000
  Valid grid points have density less than (e/(bohr^3)) =    0.0001
  The number of valid grid points were=      1480480
  The rms potential error without charges in kcal/mol is=      3.32914
  The rms potential error with partial charges in kcal/mol is=      0.90712
  The RRMSE value at monopole order=      0.27248
  The rms potential error with partial charges and cloud penetration in kcal/mol is=      0.91203
  The RRMSE value at monopole order with cloud penetration is=      0.27395
  The rms potential error with partial charges and atomic dipoles in kcal/mol is=      0.49869
  The RRMSE value at dipole order=      0.14979
  The rms potential error with partial charges, atomic dipoles and cloud penetration in kcal/mol is=      0.48392
  The RRMSE value at dipole order with cloud penetration=      0.14536

******************************************************
The electron densities and ab initio electrostatic potential were computed in VASP using the PBE functional and
projector augmented wave method. See the main text of the journal article for a description of computational details.
The atomic charges, dipoles, and quadrupoles were computed with the DDEC6 method as described in
(a) T. A. Manz and N. Gabaldon Limas, RSC Adv. 6 (2016) 47771-47801 DOI: 10.1039/c6ra04656h
(b) N. Gabaldon Limas and T. A. Manz, RSC Adv. 8 (2018) 2678-2707 DOI: 10.1039/c7ra11829e.
For each atom in the material, the electron cloud parameters were fit to the spherically averaged atom-in-material
electron density using radial positions for which this density was between 10^-4 and 10^-2 electrons per cubic bohr.
The polarizabilities, dispersion coefficients, and quantum Drude oscillator (QDO) parameters were fit using the MCLF method.
The magnetic structure of the system was optimized in VASP from the default ferromagnetic initial guess using spin polarization.
The atomic spin moments (ASMs) were computed on this optimized magnetic structure using the DDEC6 partition as inputs
to the method of T. A. Manz and D. S. Sholl, J. Chem. Theory Comput. 7 (2011) 4146-4164 DOI: 10.1021/ct200539n.
The RMSE and RRMSE were computed using a uniform grid with Ewald summation.
