# Supplementary material for: A collection of forcefield precursors for metal–organic frameworks
Source: RSC Adv. 2019 Nov 13;9(63):36492–507. doi: 10.1039/c9ra07327b (PMC9075174; doi:10.1039/c9ra07327b)
Supplement: RA-009-C9RA07327B-s3913 [file RA-009-C9RA07327B-s3913.xyz]

  142
jmolscript: load "" {1 1 1} spacegroup "x,y,z" unitcell [{     10.776500     0.000000     0.000000 }, {      5.388258    14.071970     0.000000 }, {      4.311867     0.000008    28.158781 }]
Cu    11.935771    13.538924     0.306368     0.863162
Cu    11.773178    13.538928    13.773023     0.832582
Cu     8.540854     0.533054    27.852413     0.863199
Cu     8.703447     0.533050    14.385758     0.832651
H     10.699940    10.908592     3.609956     0.113110
H      7.316283    12.507168     2.449814     0.118490
H      6.047099    11.150630     4.077391     0.148723
H      5.495607     7.339941     5.212190     0.094849
H      5.086579     6.270472     6.299119     0.095270
H      4.339161     3.912008     2.424471     0.114474
H      8.210239     7.942222     5.902080     0.097509
H      8.108563     8.969476     7.096013     0.098047
H      9.554685     9.599899     5.223454     0.126775
H      8.312995     4.094945     4.806704     0.142962
H      7.912683     2.369721     3.198838     0.120250
H      4.612311     5.566872     4.032337     0.135131
H     13.009006    10.908594    10.469435     0.113421
H     16.392665    12.507170    11.629577     0.119560
H      6.885347    11.150632    10.001999     0.150524
H      7.436835     7.339942     8.867200     0.097267
H      7.845861     6.270472     7.780271     0.096197
H      8.593277     3.912011    11.654919     0.116408
H      4.722204     7.942222     8.177310     0.097047
H      4.823881     8.969476     6.983378     0.099373
H     14.154259     9.599900     8.855937     0.127773
H      4.619443     4.094946     9.272687     0.143956
H      5.019754     2.369723    10.880553     0.120931
H      8.320129     5.566874    10.047053     0.136420
H      9.776685     3.163386    24.548825     0.113093
H     13.160342     1.564810    25.708967     0.118493
H     14.429526     2.921348    24.081390     0.148711
H     14.981018     6.732037    22.946591     0.094850
H     15.390046     7.801506    21.859662     0.095271
H     16.137464    10.159970    25.734310     0.114495
H     12.266386     6.129756    22.256701     0.097510
H     12.368062     5.102502    21.062768     0.098048
H     10.921940     4.472079    22.935327     0.126777
H     12.163630     9.977033    23.352077     0.142961
H     12.563942    11.702257    24.959943     0.120234
H     15.864314     8.505106    24.126444     0.135131
H      7.467619     3.163384    17.689346     0.113426
H      4.083960     1.564808    16.529204     0.119562
H     13.591278     2.921346    18.156782     0.150528
H     13.039790     6.732036    19.291581     0.097267
H     12.630764     7.801506    20.378510     0.096197
H     11.883348    10.159967    16.503862     0.116406
H     15.754421     6.129756    19.981471     0.097048
H     15.652744     5.102502    21.175403     0.099375
H      6.322366     4.472078    19.302844     0.127775
H     15.857182     9.977032    18.886094     0.143954
H     15.456871    11.702255    17.278228     0.120933
H     12.156496     8.505104    18.111728     0.136419
C      9.773595    10.970509     3.669089    -0.069725
C      9.127616    11.806102     2.863748    -0.035195
C      7.769782    11.902073     2.990463    -0.098533
C      6.968701    11.071827     3.973204    -0.240197
C      9.779161    12.676313     1.847498     0.619479
C      5.825530     6.785506     5.938124    -0.082007
C      5.134920     3.946063     2.905986    -0.071106
C      7.604580     8.506226     6.408657    -0.084255
C      7.751539    10.176287     4.708148     0.286485
C      9.073597    10.147580     4.643383    -0.261312
C      6.499297     5.002587     4.496957     0.280195
C      7.520038     4.058357     4.322373    -0.235269
C      7.264375     3.022660     3.342447    -0.080060
C      6.118370     2.973971     2.635662    -0.046300
C      5.290144     4.956712     3.849305    -0.244004
C      5.825852     1.870728     1.675447     0.607293
C     13.935351    10.970511    10.410301    -0.070865
C     14.581331    11.806105    11.215642    -0.027292
C     15.939165    11.902075    11.088928    -0.099144
C      5.963745    11.071829    10.106187    -0.240717
C     13.929787    12.676315    12.231893     0.614510
C      7.106912     6.785506     8.141267    -0.085345
C      7.797518     3.946065    11.173404    -0.072292
C      5.327864     8.506227     7.670734    -0.085513
C     15.957407    10.176288     9.371242     0.289893
C     14.635348    10.147582     9.436008    -0.261184
C      6.433142     5.002588     9.582433     0.278639
C      5.412400     4.058359     9.757018    -0.232234
C      5.668062     3.022662    10.736943    -0.082471
C      6.814066     2.973973    11.443729    -0.041559
C      7.642295     4.956714    10.230085    -0.242509
C      7.106583     1.870731    12.403943     0.604632
C     10.703030     3.101469    24.489692    -0.069727
C     11.349009     2.265876    25.295033    -0.035196
C     12.706843     2.169905    25.168318    -0.098523
C     13.507924     3.000151    24.185577    -0.240189
C     10.697464     1.395665    26.311283     0.619478
C     14.651095     7.286472    22.220657    -0.082007
C     15.341705    10.125915    25.252795    -0.071105
C     12.872045     5.565752    21.750124    -0.084256
C     12.725086     3.895691    23.450633     0.286484
C     11.403028     3.924398    23.515398    -0.261313
C     13.977328     9.069391    23.661824     0.280194
C     12.956587    10.013621    23.836408    -0.235271
C     13.212250    11.049318    24.816334    -0.080066
C     14.358255    11.098007    25.523119    -0.046301
C     15.186481     9.115266    24.309476    -0.244002
C     14.650773    12.201250    26.483334     0.607292
C      6.541274     3.101467    17.748480    -0.070864
C      5.895294     2.265873    16.943139    -0.027291
C      4.537460     2.169903    17.069853    -0.099141
C     14.512880     3.000149    18.052594    -0.240715
C      6.546838     1.395663    15.926888     0.614510
C     13.369713     7.286472    20.017514    -0.085345
C     12.679107    10.125913    16.985377    -0.072290
C     15.148761     5.565751    20.488047    -0.085514
C      4.519218     3.895690    18.787539     0.289894
C      5.841277     3.924396    18.722773    -0.261183
C     14.043483     9.069390    18.576348     0.278639
C     15.064225    10.013619    18.401763    -0.232233
C     14.808563    11.049316    17.421838    -0.082470
C     13.662559    11.098005    16.715052    -0.041559
C     12.834330     9.115264    17.928696    -0.242509
C     13.370042    12.201247    15.754838     0.604632
C      6.466221     7.660782     7.039695     0.085454
C     14.010404     6.411196    21.119086     0.085454
O      9.021975    13.447738     1.195622    -0.549478
O     10.996296    12.552198     1.723881    -0.523991
O      6.739133     0.984757     1.545072    -0.546188
O      4.766062     1.902249     1.024980    -0.538150
O      6.946701     9.444264     5.546717    -0.201247
O      6.864363     5.914169     5.473504    -0.206315
O     14.686974    13.447741    12.883769    -0.540846
O     12.712652    12.552201    12.355510    -0.514536
O      6.193302     0.984760    12.534318    -0.539875
O      8.166374     1.902253    13.054411    -0.531407
O      5.985744     9.444264     8.532674    -0.200651
O      6.068077     5.914170     8.605887    -0.205082
O     11.454650     0.624240    26.963159    -0.549491
O      9.480329     1.519780    26.434900    -0.523976
O     13.737492    13.087221    26.613709    -0.546170
O     15.710563    12.169729    27.133801    -0.538162
O     13.529924     4.627714    22.612064    -0.201246
O     13.612262     8.157809    22.685277    -0.206316
O      5.789651     0.624237    15.275012    -0.540829
O      7.763973     1.519777    15.803271    -0.514554
O     14.283323    13.087218    15.624463    -0.539892
O     12.310251    12.169725    15.104370    -0.531388
O     14.490881     4.627714    19.626107    -0.200651
O     14.408548     8.157808    19.552894    -0.205082

The following XYZ coordinates are in angstroms. Other properties are in atomic units.
The sperically averaged electron density of each atom fit to a function of the form exp(a - br)
eigen_1, eigen_2 and eigen_3 are the three eigenvalues of traceless quadrupole moment tensor
  atom number  atomic symbol              X              Y              Z     net charge C6 coefficient C8 coefficient C10 coefficient fluctuating dipole atomic polarizability isotropic forcefield polarizability              a              b squared Pearson coefficient          <r^3>          <r^4>         wp_QDO          m_QDO          q_QDO       dipole_x       dipole_y       dipole_z         dipole            Qxy            Qxz            Qyz     Q(x^2-y^2)  Q(3z^2 - R^2)        eigen_1        eigen_2        eigen_3 static polarizability      alpha(xx)      alpha(xy)      alpha(xz)      alpha(yy)      alpha(yz)      alpha(zz) atomic spin moment
            1             Cu      11.935771      13.538924       0.306368       0.863162      49.888522 0.75627253E+03  0.19134566E+05                                11.850012                            9.513491       1.065995       2.272313                    0.996334      39.877176      96.183172       0.539427       0.448779      -1.114601       0.139191      -0.059301       0.026685       0.153632       0.059565      -0.036371       0.016494      -0.102825       0.135517      -0.111453       0.055330       0.056123             15.248891      10.025552       4.105431      -2.066673      17.073451       0.894415      18.647671          -0.703878
            2             Cu      11.773178      13.538928      13.773023       0.832582      52.195469 0.79901669E+03  0.20523405E+05                                12.269774                            9.836185       0.964859       2.235265                    0.995950      40.496898      98.850847       0.525150       0.454076      -1.109843      -0.134333      -0.056531      -0.026090       0.148060      -0.059665      -0.034917      -0.017089      -0.098713       0.135604      -0.109783       0.054312       0.055471             15.810088      10.384713      -4.264952      -2.140845      17.706914      -0.939343      19.338638          -0.000713
            3             Cu       8.540854       0.533054      27.852413       0.863199      49.887541 0.75624864E+03  0.19133800E+05                                11.849861                            9.513329       1.066057       2.272348                    0.996335      39.876557      96.181102       0.539433       0.448778      -1.114602      -0.139193       0.059302      -0.026686       0.153635       0.059523      -0.036350       0.016485      -0.102746       0.135407      -0.111373       0.055289       0.056084             15.248752      10.025430       4.105426      -2.066656      17.073304       0.894439      18.647522          -0.704368
            4             Cu       8.703447       0.533050      14.385758       0.832651      52.190385 0.79892800E+03  0.20520467E+05                                12.268710                            9.835411       0.965065       2.235342                    0.995951      40.496236      98.846210       0.525192       0.454055      -1.109861       0.134323       0.056525       0.026089       0.148049      -0.059612      -0.034891      -0.017077      -0.098608       0.135464      -0.109680       0.054261       0.055419             15.808603      10.383808      -4.264491      -2.140614      17.705225      -0.939234      19.336776           0.000752
            5              H      10.699940      10.908592       3.609956       0.113110       1.163776 0.84387325E+01  0.82262613E+02                                 1.697731                            1.600795      -0.881684       2.460312                    0.998960       3.230614       8.431334       0.551767       1.138742      -0.744965       0.040948      -0.001600      -0.004380       0.041212      -0.005458       0.001795      -0.009621       0.022724      -0.019757      -0.017231       0.000582       0.016649              1.737384       2.282571       0.003753      -0.106844       1.445305      -0.133238       1.484276          -0.000293
            6              H       7.316283      12.507168       2.449814       0.118490       1.143944 0.83152286E+01  0.81113056E+02                                 1.705403                            1.609654      -0.968951       2.421556                    0.998547       3.264379       8.644458       0.537363       1.168482      -0.736961      -0.021048       0.028906      -0.026364       0.044425      -0.010008       0.004736      -0.009322       0.015207      -0.017975      -0.015205      -0.003391       0.018595              1.756094       1.698783      -0.189151       0.127610       1.799726      -0.442636       1.769772          -0.000310
            7              H       6.047099      11.150630       4.077391       0.148723       1.110648 0.79452798E+01  0.76535879E+02                                 1.674459                            1.577704      -0.938485       2.457643                    0.998905       3.091368       8.103279       0.541224       1.174825      -0.736845      -0.039954       0.005471       0.004881       0.040621      -0.007072      -0.002198      -0.012897       0.021828      -0.022712      -0.021442       0.004519       0.016923              1.714534       2.237738      -0.078264      -0.114627       1.451817      -0.106988       1.454048          -0.000085
            8              H       5.495607       7.339941       5.212190       0.094849       1.340212 0.10811007E+02  0.11274023E+03                                 1.912563                            1.844637      -1.019810       2.378635                    0.996884       3.590521       9.867796       0.497630       1.180285      -0.734269      -0.009606       0.020254      -0.028844       0.036530      -0.010562      -0.003271      -0.003153       0.012167       0.024251      -0.016993       0.007213       0.009780              1.967622       1.590842      -0.076059       0.185744       2.141571      -0.245996       2.170453           0.000010
            9              H       5.086579       6.270472       6.299119       0.095270       1.377102 0.11313011E+02  0.11923325E+03                                 1.942975                            1.884085      -1.035819       2.370516                    0.996691       3.620879       9.979975       0.493893       1.176669      -0.735377      -0.025834      -0.019136       0.014982       0.035469      -0.001568      -0.009218       0.001298       0.000177      -0.043625      -0.017923       0.006358       0.011565              1.988728       1.968604       0.332480      -0.239320       1.986202      -0.055125       2.011378           0.000009
           10              H       4.339161       3.912008       2.424471       0.114474       1.154299 0.83980430E+01  0.81771569E+02                                 1.690681                            1.598495      -0.884194       2.461190                    0.998867       3.214706       8.386476       0.551323       1.140973      -0.744560      -0.037012       0.000311      -0.022417       0.043272      -0.008584       0.008453       0.005183       0.015604      -0.018439      -0.016041      -0.000239       0.016280              1.728449       1.947287       0.055024       0.406471       1.519164       0.194228       1.718895          -0.000198
           11              H       8.210239       7.942222       5.902080       0.097509       1.346985 0.10909754E+02  0.11417411E+03                                 1.922657                            1.854753      -1.150249       2.316939                    0.996084       3.649775      10.090301       0.494954       1.182466      -0.732997       0.020575      -0.019791      -0.020582       0.035194      -0.011458       0.000481      -0.003356       0.010814       0.022112      -0.016634       0.006026       0.010607              1.982014       1.874736      -0.113101      -0.354998       2.147327       0.161996       1.923977           0.000007
           12              H       8.108563       8.969476       7.096013       0.098047       1.323541 0.10636055E+02  0.11019611E+03                                 1.881502                            1.818501      -0.953840       2.412984                    0.997266       3.518571       9.562402       0.507041       1.165944      -0.738309       0.015772       0.018528       0.025164       0.035004       0.001413       0.012307      -0.001260      -0.015241      -0.005689      -0.016961       0.008241       0.008720              1.932294       1.757616       0.260409       0.156091       1.859349       0.199398       2.179916           0.000003
           13              H       9.554685       9.599899       5.223454       0.126775       1.124426 0.81187305E+01  0.78504232E+02                                 1.662937                            1.570534      -1.010613       2.397505                    0.998436       3.247849       8.485122       0.555985       1.139299      -0.743714       0.021401      -0.017034       0.021123       0.034559      -0.005853       0.003817      -0.016473       0.025344      -0.015677      -0.024389       0.004771       0.019618              1.713828       1.650882      -0.109913       0.131550       1.722501      -0.462672       1.768102          -0.000083
           14              H       8.312995       4.094945       4.806704       0.142962       1.121802 0.80776005E+01  0.77981052E+02                                 1.674104                            1.581619      -0.916593       2.462599                    0.999003       3.094367       8.068736       0.546320       1.161322      -0.740413       0.033866      -0.002036       0.019137       0.038952      -0.008732       0.010939       0.009225       0.012380      -0.020533      -0.020714       0.004641       0.016073              1.706810       1.987515       0.004140       0.374790       1.474173       0.132859       1.658741          -0.000082
           15              H       7.912683       2.369721       3.198838       0.120250       1.136411 0.82046089E+01  0.79543033E+02                                 1.683119                            1.587848      -0.893873       2.461656                    0.998957       3.195632       8.359465       0.548240       1.152369      -0.741602       0.029328      -0.029260      -0.006547       0.041942      -0.010742       0.006057       0.004139       0.012711      -0.021655      -0.014841      -0.001717       0.016558              1.725800       1.796571      -0.389707      -0.045708       1.894767       0.239086       1.486061          -0.000344
           16              H       4.612311       5.566872       4.032337       0.135131       1.080839 0.77040663E+01  0.73470975E+02                                 1.619653                            1.531118      -0.947329       2.437535                    0.998795       3.138370       8.123178       0.562836       1.141113      -0.743961      -0.030202       0.019671       0.002369       0.036120      -0.010739       0.008460       0.010665       0.017838      -0.027989      -0.022681       0.003616       0.019065              1.662490       1.679448      -0.340858      -0.062202       1.810685       0.308430       1.497337          -0.000083
           17              H      13.009006      10.908594      10.469435       0.113421       1.160236 0.84047652E+01  0.81826456E+02                                 1.692106                            1.595828      -0.875318       2.462823                    0.999015       3.225508       8.405071       0.553682       1.136260      -0.745576      -0.041732      -0.001487       0.004005       0.041950       0.005760       0.001853       0.009355       0.022966      -0.020199      -0.017092       0.000128       0.016964              1.731467       2.273802      -0.003649      -0.106209       1.440913       0.132485       1.479687          -0.000007
           18              H      16.392665      12.507170      11.629577       0.119560       1.143173 0.83085164E+01  0.81032015E+02                                 1.704697                            1.609051      -0.974809       2.419388                    0.998540       3.261766       8.636986       0.537435       1.168550      -0.736943       0.021418       0.028724       0.026335       0.044467       0.010185       0.004917       0.009189       0.015419      -0.018625      -0.015166      -0.003738       0.018905              1.755332       1.698161       0.188939       0.127431       1.798850       0.442252       1.768984          -0.000009
           19              H       6.885347      11.150632      10.001999       0.150524       1.102819 0.78751748E+01  0.75691480E+02                                 1.666774                            1.570901      -0.936695       2.459658                    0.998926       3.077804       8.058314       0.542314       1.175084      -0.736816       0.039270       0.005114      -0.005721       0.040012       0.007092      -0.001879       0.012911       0.022200      -0.022984      -0.021488       0.004307       0.017181              1.706466       2.226034       0.077624      -0.113893       1.445538       0.106143       1.447826          -0.000009
           20              H       7.436835       7.339942       8.867200       0.097267       1.338878 0.10801760E+02  0.11265507E+03                                 1.914010                            1.846062      -1.033558       2.373650                    0.996815       3.586381       9.867026       0.496387       1.183121      -0.733598       0.008955       0.019587       0.027597       0.035006       0.010527      -0.003200       0.003348       0.012388       0.023781      -0.016990       0.007370       0.009620              1.969139       1.592171       0.076192       0.185965       2.142993       0.245781       2.172254          -0.000002
           21              H       7.845861       6.270472       7.780271       0.096197       1.370540 0.11245305E+02  0.11834153E+03                                 1.936767                            1.878419      -1.039936       2.369494                    0.996562       3.612579       9.949501       0.494647       1.176644      -0.735384       0.025789      -0.018854      -0.015655       0.035575       0.001410      -0.009087      -0.001323      -0.000174      -0.042753      -0.017625       0.006434       0.011191              1.982218       1.961974      -0.330611      -0.237929       1.979864       0.054987       2.004818           0.000001
           22              H       8.593277       3.912011      11.654919       0.116408       1.155400 0.84091755E+01  0.81929151E+02                                 1.693978                            1.601299      -0.893798       2.457474                    0.998863       3.212978       8.391865       0.549792       1.143464      -0.743954       0.036543       0.000822       0.021759       0.042539       0.008529       0.008562      -0.004874       0.016113      -0.019449      -0.015933      -0.000741       0.016674              1.731940       1.951672      -0.055197       0.407968       1.521825      -0.194825       1.722324          -0.000005
           23              H       4.722204       7.942222       8.177310       0.097047       1.349312 0.10931297E+02  0.11443005E+03                                 1.922637                            1.854748      -1.145074       2.318378                    0.996078       3.653446      10.094317       0.495802       1.180129      -0.733526      -0.020635      -0.020018       0.019980       0.035011       0.011730       0.000262       0.003201       0.011092       0.021994      -0.016913       0.006352       0.010562              1.981945       1.875000       0.113307      -0.355152       2.146925      -0.161942       1.923910          -0.000000
           24              H       4.823881       8.969476       6.983378       0.099373       1.317896 0.10578529E+02  0.10945226E+03                                 1.876382                            1.813799      -0.951470       2.414915                    0.997283       3.509062       9.530311       0.507601       1.166231      -0.738260      -0.015484       0.018242      -0.024678       0.034373      -0.001453       0.012721       0.001174      -0.014913      -0.005265      -0.017251       0.008469       0.008783              1.926857       1.753005      -0.259284       0.155536       1.854257      -0.198835       2.173309           0.000001
           25              H      14.154259       9.599900       8.855937       0.127773       1.118055 0.80616766E+01  0.77820824E+02                                 1.657764                            1.565945      -1.009668       2.399533                    0.998490       3.235463       8.447600       0.556258       1.140667      -0.743437      -0.021919      -0.017238      -0.021617       0.035284       0.005616       0.003645       0.016230       0.025177      -0.015267      -0.024078       0.004876       0.019203              1.708333       1.645739       0.109502       0.131065       1.716932       0.460360       1.762328          -0.000002
           26              H       4.619443       4.094946       9.272687       0.143956       1.118579 0.80463903E+01  0.77600409E+02                                 1.670816                            1.578494      -0.917722       2.463083                    0.998953       3.086817       8.043516       0.546924       1.161224      -0.740469      -0.033779      -0.001880      -0.019621       0.039109       0.008711       0.010803      -0.009220       0.011898      -0.020713      -0.020599       0.004778       0.015821              1.703458       1.983788      -0.004312       0.374244       1.471019      -0.132391       1.655567          -0.000003
           27              H       5.019754       2.369723      10.880553       0.120931       1.132502 0.81691503E+01  0.79097405E+02                                 1.677503                            1.583019      -0.886341       2.465275                    0.999007       3.190722       8.335691       0.549913       1.150341      -0.742080      -0.029445      -0.029613       0.006691       0.042293       0.010753       0.005977      -0.003671       0.012862      -0.021279      -0.014414      -0.002179       0.016593              1.719811       1.790233       0.387231      -0.045292       1.887613      -0.237624       1.481585          -0.000010
           28              H       8.320129       5.566874      10.047053       0.136420       1.072870 0.76319054E+01  0.72595736E+02                                 1.610062                            1.522660      -0.937385       2.442658                    0.998894       3.126119       8.075236       0.565229       1.139210      -0.744436       0.029871       0.019737      -0.002440       0.035886       0.010646       0.008099      -0.010674       0.017700      -0.027048      -0.022375       0.003660       0.018715              1.652355       1.669158       0.337570      -0.061624       1.799094      -0.305450       1.488815          -0.000003
           29              H       9.776685       3.163386      24.548825       0.113093       1.163870 0.84396271E+01  0.82274170E+02                                 1.697890                            1.600934      -0.881698       2.460307                    0.998960       3.230732       8.432007       0.551710       1.138820      -0.744946      -0.040948       0.001601       0.004380       0.041213      -0.005458       0.001795      -0.009623       0.022724      -0.019756      -0.017232       0.000584       0.016648              1.737553       2.282822       0.003755      -0.106861       1.445429      -0.133260       1.484407          -0.000290
           30              H      13.160342       1.564810      25.708967       0.118493       1.143943 0.83152195E+01  0.81112923E+02                                 1.705400                            1.609651      -0.968955       2.421554                    0.998547       3.264373       8.644432       0.537364       1.168479      -0.736962       0.021047      -0.028906       0.026364       0.044425      -0.010009       0.004736      -0.009321       0.015204      -0.017974      -0.015203      -0.003391       0.018595              1.756090       1.698779      -0.189153       0.127612       1.799722      -0.442636       1.769768          -0.000312
           31              H      14.429526       2.921348      24.081390       0.148711       1.110734 0.79460710E+01  0.76545834E+02                                 1.674593                            1.577821      -0.938515       2.457629                    0.998904       3.091471       8.103821       0.541181       1.174882      -0.736832       0.039955      -0.005471      -0.004882       0.040622      -0.007072      -0.002199      -0.012897       0.021827      -0.022712      -0.021442       0.004520       0.016922              1.714676       2.237953      -0.078276      -0.114643       1.451921      -0.107002       1.454153          -0.000083
           32              H      14.981018       6.732037      22.946591       0.094850       1.340203 0.10810911E+02  0.11273893E+03                                 1.912551                            1.844626      -1.019806       2.378638                    0.996885       3.590508       9.867733       0.497633       1.180281      -0.734270       0.009606      -0.020254       0.028844       0.036530      -0.010562      -0.003271      -0.003153       0.012167       0.024252      -0.016993       0.007213       0.009780              1.967609       1.590833      -0.076059       0.185742       2.141557      -0.245995       2.170437           0.000010
           33              H      15.390046       7.801506      21.859662       0.095271       1.377105 0.11313032E+02  0.11923353E+03                                 1.942977                            1.884087      -1.035819       2.370516                    0.996691       3.620878       9.979971       0.493893       1.176668      -0.735377       0.025834       0.019137      -0.014982       0.035469      -0.001568      -0.009218       0.001298       0.000177      -0.043625      -0.017923       0.006358       0.011565              1.988729       1.968607       0.332480      -0.239321       1.986203      -0.055125       2.011378           0.000009
           34              H      16.137464      10.159970      25.734310       0.114495       1.154167 0.83967900E+01  0.81755561E+02                                 1.690472                            1.598311      -0.884168       2.461203                    0.998867       3.214550       8.385620       0.551394       1.140881      -0.744582       0.037011      -0.000311       0.022417       0.043271      -0.008584       0.008453       0.005182       0.015605      -0.018438      -0.016040      -0.000241       0.016281              1.728229       1.947029       0.055011       0.406390       1.518983       0.194184       1.718675          -0.000202
           35              H      12.266386       6.129756      22.256701       0.097510       1.346978 0.10909689E+02  0.11417326E+03                                 1.922651                            1.854748      -1.150248       2.316940                    0.996084       3.649767      10.090273       0.494955       1.182466      -0.732997      -0.020575       0.019791       0.020583       0.035194      -0.011458       0.000481      -0.003356       0.010814       0.022112      -0.016634       0.006026       0.010608              1.982007       1.874730      -0.113100      -0.354996       2.147320       0.161995       1.923972           0.000007
           36              H      12.368062       5.102502      21.062768       0.098048       1.323541 0.10636058E+02  0.11019612E+03                                 1.881500                            1.818499      -0.953841       2.412983                    0.997266       3.518572       9.562397       0.507042       1.165941      -0.738310      -0.015772      -0.018527      -0.025164       0.035003       0.001413       0.012307      -0.001260      -0.015241      -0.005689      -0.016961       0.008241       0.008720              1.932291       1.757614       0.260409       0.156091       1.859346       0.199397       2.179913           0.000002
           37              H      10.921940       4.472079      22.935327       0.126777       1.124418 0.81186664E+01  0.78503471E+02                                 1.662930                            1.570528      -1.010608       2.397508                    0.998436       3.247842       8.485101       0.555986       1.139300      -0.743714      -0.021401       0.017034      -0.021122       0.034559      -0.005853       0.003817      -0.016473       0.025344      -0.015677      -0.024389       0.004771       0.019618              1.713821       1.650875      -0.109911       0.131547       1.722493      -0.462669       1.768094          -0.000083
           38              H      12.163630       9.977033      23.352077       0.142961       1.121799 0.80775795E+01  0.77980830E+02                                 1.674104                            1.581620      -0.916591       2.462600                    0.999003       3.094366       8.068743       0.546318       1.161326      -0.740412      -0.033866       0.002036      -0.019136       0.038952      -0.008733       0.010939       0.009224       0.012381      -0.020533      -0.020714       0.004641       0.016073              1.706809       1.987510       0.004141       0.374788       1.474175       0.132860       1.658742          -0.000082
           39              H      12.563942      11.702257      24.959943       0.120234       1.136486 0.82053277E+01  0.79552253E+02                                 1.683246                            1.587961      -0.893887       2.461650                    0.998957       3.195736       8.360030       0.548194       1.152431      -0.741587      -0.029329       0.029260       0.006547       0.041943      -0.010742       0.006057       0.004141       0.012713      -0.021655      -0.014843      -0.001715       0.016558              1.725934       1.796711      -0.389751      -0.045713       1.894923       0.239119       1.486169          -0.000342
           40              H      15.864314       8.505106      24.126444       0.135131       1.080836 0.77040236E+01  0.73470355E+02                                 1.619639                            1.531105      -0.947330       2.437534                    0.998795       3.138360       8.123100       0.562844       1.141099      -0.743965       0.030201      -0.019671      -0.002369       0.036120      -0.010739       0.008460       0.010665       0.017838      -0.027989      -0.022681       0.003616       0.019065              1.662476       1.679438      -0.340857      -0.062202       1.810668       0.308423       1.497322          -0.000084
           41              H       7.467619       3.163384      17.689346       0.113426       1.160228 0.84046873E+01  0.81825410E+02                                 1.692086                            1.595811      -0.875324       2.462818                    0.999015       3.225503       8.405010       0.553690       1.136246      -0.745579       0.041732       0.001487      -0.004004       0.041950       0.005760       0.001854       0.009354       0.022966      -0.020199      -0.017092       0.000127       0.016965              1.731447       2.273770      -0.003649      -0.106207       1.440898       0.132482       1.479671          -0.000007
           42              H       4.083960       1.564808      16.529204       0.119562       1.143164 0.83084330E+01  0.81030978E+02                                 1.704687                            1.609042      -0.974803       2.419393                    0.998540       3.261747       8.636917       0.537437       1.168549      -0.736944      -0.021417      -0.028724      -0.026335       0.044467       0.010184       0.004917       0.009189       0.015418      -0.018624      -0.015167      -0.003738       0.018904              1.755321       1.698151       0.188938       0.127430       1.798840       0.442248       1.768974          -0.000010
           43              H      13.591278       2.921346      18.156782       0.150528       1.102806 0.78750554E+01  0.75689953E+02                                 1.666750                            1.570881      -0.936692       2.459660                    0.998926       3.077788       8.058220       0.542322       1.175071      -0.736819      -0.039269      -0.005114       0.005721       0.040012       0.007092      -0.001879       0.012910       0.022200      -0.022984      -0.021488       0.004307       0.017181              1.706441       2.225998       0.077622      -0.113890       1.445519       0.106140       1.447807          -0.000009
           44              H      13.039790       6.732036      19.291581       0.097267       1.338880 0.10801779E+02  0.11265532E+03                                 1.914011                            1.846063      -1.033559       2.373650                    0.996815       3.586384       9.867035       0.496387       1.183120      -0.733599      -0.008955      -0.019587      -0.027596       0.035006       0.010527      -0.003200       0.003348       0.012387       0.023782      -0.016990       0.007370       0.009620              1.969141       1.592171       0.076192       0.185965       2.142995       0.245781       2.172256          -0.000002
           45              H      12.630764       7.801506      20.378510       0.096197       1.370540 0.11245312E+02  0.11834167E+03                                 1.936770                            1.878422      -1.039936       2.369495                    0.996562       3.612580       9.949517       0.494645       1.176647      -0.735383      -0.025789       0.018854       0.015655       0.035576       0.001410      -0.009088      -0.001322      -0.000174      -0.042753      -0.017625       0.006434       0.011191              1.982222       1.961977      -0.330612      -0.237930       1.979868       0.054987       2.004821           0.000001
           46              H      11.883348      10.159967      16.503862       0.116406       1.155414 0.84093038E+01  0.81930832E+02                                 1.694004                            1.601322      -0.893795       2.457477                    0.998863       3.212987       8.391950       0.549782       1.143479      -0.743950      -0.036543      -0.000822      -0.021759       0.042539       0.008528       0.008562      -0.004875       0.016112      -0.019448      -0.015933      -0.000741       0.016674              1.731968       1.951705      -0.055199       0.407979       1.521847      -0.194830       1.722352          -0.000005
           47              H      15.754421       6.129756      19.981471       0.097048       1.349310 0.10931280E+02  0.11442982E+03                                 1.922635                            1.854746      -1.145074       2.318378                    0.996078       3.653443      10.094306       0.495802       1.180129      -0.733526       0.020635       0.020018      -0.019980       0.035011       0.011730       0.000263       0.003201       0.011092       0.021994      -0.016913       0.006352       0.010562              1.981943       1.874999       0.113307      -0.355151       2.146922      -0.161941       1.923908          -0.000001
           48              H      15.652744       5.102502      21.175403       0.099375       1.317881 0.10578375E+02  0.10945025E+03                                 1.876366                            1.813785      -0.951463       2.414919                    0.997283       3.509047       9.530250       0.507603       1.166229      -0.738260       0.015484      -0.018242       0.024678       0.034374      -0.001453       0.012722       0.001174      -0.014912      -0.005265      -0.017251       0.008468       0.008783              1.926841       1.752991      -0.259281       0.155534       1.854241      -0.198833       2.173289           0.000001
           49              H       6.322366       4.472078      19.302844       0.127775       1.118048 0.80616160E+01  0.77820086E+02                                 1.657757                            1.565939      -1.009661       2.399536                    0.998490       3.235452       8.447561       0.556260       1.140667      -0.743438       0.021919       0.017238       0.021617       0.035284       0.005616       0.003646       0.016230       0.025177      -0.015267      -0.024078       0.004876       0.019203              1.708325       1.645732       0.109502       0.131064       1.716924       0.460356       1.762320          -0.000002
           50              H      15.857182       9.977032      18.886094       0.143954       1.118588 0.80464741E+01  0.77601450E+02                                 1.670829                            1.578506      -0.917724       2.463081                    0.998953       3.086827       8.043565       0.546920       1.161229      -0.740467       0.033779       0.001880       0.019621       0.039109       0.008711       0.010803      -0.009220       0.011898      -0.020713      -0.020599       0.004778       0.015821              1.703472       1.983806      -0.004312       0.374249       1.471029      -0.132393       1.655580          -0.000004
           51              H      15.456871      11.702255      17.278228       0.120933       1.132503 0.81691583E+01  0.79097412E+02                                 1.677494                            1.583011      -0.886351       2.465268                    0.999007       3.190729       8.335675       0.549920       1.150328      -0.742083       0.029446       0.029612      -0.006691       0.042293       0.010753       0.005977      -0.003670       0.012863      -0.021278      -0.014413      -0.002179       0.016593              1.719801       1.790224       0.387228      -0.045291       1.887601      -0.237622       1.481578          -0.000009
           52              H      12.156496       8.505104      18.111728       0.136419       1.072879 0.76319890E+01  0.72596768E+02                                 1.610075                            1.522671      -0.937389       2.442656                    0.998894       3.126133       8.075299       0.565224       1.139215      -0.744435      -0.029871      -0.019737       0.002440       0.035886       0.010646       0.008099      -0.010673       0.017700      -0.027048      -0.022375       0.003660       0.018715              1.652369       1.669171       0.337574      -0.061625       1.799109      -0.305455       1.488827          -0.000003
           53              C       9.773595      10.970509       3.669089      -0.069725      34.892308 0.40967389E+03  0.95090545E+04                                 9.384147                            6.815523      -0.027890       1.964155                    0.999633      28.939968      83.227671       0.620606       0.425198      -1.056479      -0.035507      -0.015112       0.021217       0.044037       0.002391      -0.009453       0.001398       0.056106      -0.036068      -0.022505      -0.013497       0.036002             11.775699      10.819273       2.039115      -2.759034      11.563366      -7.239732      12.944458           0.000269
           54              C       9.127616      11.806102       2.863748      -0.035195      37.473148 0.39876762E+03  0.91200356E+04                                 9.736167                            6.606306      -0.004788       2.011275                    0.999240      26.751963      74.388362       0.652530       0.410420      -1.074470      -0.015732      -0.018191       0.018436       0.030303      -0.002523      -0.000300       0.003872       0.013710      -0.015786      -0.008766      -0.001236       0.010002             13.305846      12.066121       3.245224      -4.508584      12.769416      -8.738753      15.082002          -0.013326
           55              C       7.769782      11.902073       2.990463      -0.098533      36.223340 0.46552862E+03  0.11144611E+05                                 9.647453                            7.282487      -0.026400       1.951036                    0.999558      30.070335      87.523192       0.598885       0.427213      -1.056344       0.008089      -0.020512       0.022206       0.031293      -0.023659       0.016143      -0.026279      -0.012091       0.006633      -0.026653      -0.018585       0.045238             11.871299      13.185772       2.672081      -4.066827      10.527430      -5.962272      11.900694          -0.000487
           56              C       6.968701      11.071827       3.973204      -0.240197      39.268188 0.50927398E+03  0.12409136E+05                                 9.960617                            7.469588       0.000265       1.949252                    0.999704      31.326529      90.560634       0.611847       0.410840      -1.071835      -0.010414       0.028603      -0.015899       0.034342      -0.004095      -0.020700      -0.033872       0.076365      -0.062015      -0.060980       0.006365       0.054615             12.244372      11.926638       1.195868      -2.501931      12.159823      -6.945855      12.646655          -0.000976
           57              C       9.779161      12.676313       1.847498       0.619479      22.769896 0.24198897E+03  0.49719595E+04                                 7.566500                            5.564088      -0.028340       2.058055                    0.999612      21.826751      60.949995       0.621370       0.479760      -1.015218       0.018587       0.034315      -0.035891       0.053020      -0.000189       0.034362       0.097247      -0.060547       0.024663      -0.092241      -0.026154       0.118395              9.748582       9.236462       2.415933      -3.419912       9.197689      -5.458151      10.811596           0.000434
           58              C       5.825530       6.785506       5.938124      -0.082007      27.205362 0.37636957E+03  0.86048554E+04                                 8.102110                            6.512047      -0.387230       1.874460                    0.997113      28.716264      83.603207       0.634053       0.422524      -1.051744       0.078946      -0.034814      -0.007780       0.086632      -0.037746      -0.024805       0.027517       0.012926      -0.038148      -0.035885      -0.026717       0.062602             10.220424       6.362392       0.127658      -0.120946      12.423586       4.508799      11.875293          -0.000003
           59              C       5.134920       3.946063       2.905986      -0.071106      35.102275 0.41981359E+03  0.97951714E+04                                 9.399161                            6.884946      -0.034976       1.959177                    0.999589      29.084059      83.608937       0.619976       0.423424      -1.058554       0.023592       0.013930       0.023052       0.035805      -0.002703       0.020020      -0.007363       0.047568      -0.022432      -0.024484      -0.012665       0.037148             11.710331       8.472977      -0.716207       1.447683      14.518746       7.574957      12.139269          -0.000182
           60              C       7.604580       8.506226       6.408657      -0.084255      27.843075 0.37985285E+03  0.87025961E+04                                 8.252116                            6.556118      -0.399273       1.871927                    0.996750      28.746888      83.719168       0.630033       0.424336      -1.050851      -0.064241       0.037875      -0.040102       0.084674      -0.014452       0.021926      -0.048021      -0.024460       0.011005      -0.042833      -0.020765       0.063598             10.578837       7.925467       2.612810      -2.583196      12.343680      -4.170778      11.467364          -0.000016
           61              C       7.751539      10.176287       4.708148       0.286485      31.978101 0.33472338E+03  0.73800204E+04                                 8.992184                            6.245690      -0.024415       2.011819                    0.999555      24.801992      69.313891       0.635665       0.437025      -1.050199      -0.023775      -0.029449       0.033755       0.050714       0.012819      -0.015285      -0.032333      -0.039024       0.056912      -0.033914      -0.018134       0.052048             12.087729      11.274881       3.045821      -3.673213      12.444869      -7.751175      12.543436           0.000872
           62              C       9.073597      10.147580       4.643383      -0.261312      38.359694 0.47285510E+03  0.11355740E+05                                 9.887350                            7.254318       0.030401       1.964514                    0.999775      31.144719      90.570528       0.611114       0.417346      -1.063332       0.038441       0.029849      -0.026396       0.055367      -0.013645       0.010066      -0.051929       0.016181       0.010075      -0.055763       0.000939       0.054825             12.461610      13.148343       3.562163      -4.234898      11.450703      -6.888573      12.785783          -0.000630
           63              C       6.499297       5.002587       4.496957       0.280195      32.898805 0.35485096E+03  0.79216884E+04                                 9.153367                            6.421631      -0.039566       2.005389                    0.999607      25.001334      69.811577       0.629591       0.435789      -1.053220       0.000787       0.033620       0.028313       0.043960      -0.001430      -0.000451       0.041219      -0.049795       0.026454      -0.029471      -0.026833       0.056305             12.202096       8.496864      -0.517051       1.698099      14.925899       8.506318      13.183523           0.001172
           64              C       7.520038       4.058357       4.322373      -0.235269      38.042113 0.48072598E+03  0.11558194E+05                                 9.757357                            7.258437       0.006947       1.956750                    0.999721      30.875043      88.972829       0.619860       0.410979      -1.070595       0.018293      -0.032983      -0.012510       0.039736      -0.007132       0.040370       0.025943       0.033586      -0.022110      -0.052645       0.001873       0.050772             11.998502       9.546660      -1.219568       1.428229      14.425553       7.085577      12.023293          -0.000702
           65              C       7.264375       3.022660       3.342447      -0.080060      34.260225 0.42246949E+03  0.98813048E+04                                 9.272550                            6.926781      -0.035896       1.957803                    0.999605      29.268624      84.482876       0.614877       0.425891      -1.056096      -0.009604       0.023929       0.017332       0.031068      -0.025319      -0.008579       0.001327      -0.001022      -0.036174      -0.022215      -0.010237       0.032452             11.354693       9.396867       0.550036       2.977392      12.605846       6.618884      12.061366          -0.000118
           66              C       6.118370       2.973971       2.635662      -0.046300      39.395183 0.42649861E+03  0.98990986E+04                                10.036748                            6.816250       0.008796       2.008661                    0.999283      27.173682      75.607538       0.645986       0.408512      -1.077950       0.006981       0.025934       0.020378       0.033713      -0.017773       0.003969       0.008514       0.002754      -0.014820      -0.020549      -0.000100       0.020649             13.724088       9.514541       0.860847       3.071456      16.864645       9.808688      14.793079          -0.012639
           67              C       5.290144       4.956712       3.849305      -0.244004      36.543958 0.45405037E+03  0.10782966E+05                                 9.521096                            7.077831       0.109884       1.993058                    0.999626      30.586179      88.153695       0.623368       0.413740      -1.066739      -0.023777      -0.020373      -0.029899       0.043294      -0.030666       0.010493       0.024539       0.012429      -0.061749      -0.046741       0.004121       0.042619             11.746650       8.991899       0.313690       2.490137      13.467828       7.450353      12.780221          -0.000519
           68              C       5.825852       1.870728       1.675447       0.607293      23.939361 0.25500320E+03  0.53027375E+04                                 7.795649                            5.693206      -0.021324       2.052481                    0.999672      22.199198      62.146131       0.617948       0.476650      -1.017959      -0.010274      -0.044050      -0.035866       0.057726       0.021013      -0.052747      -0.087887       0.026855       0.052313      -0.095686      -0.019160       0.114846             10.099342       7.089016       0.859215       2.240379      12.326600       6.442131      10.882411           0.000415
           69              C      13.935351      10.970511      10.410301      -0.070865      34.864772 0.40942517E+03  0.95002449E+04                                 9.376701                            6.812303      -0.022455       1.965927                    0.999622      28.920675      83.113344       0.621014       0.425055      -1.056746       0.034937      -0.016638      -0.022679       0.044853      -0.001030      -0.008232      -0.003618       0.056437      -0.036264      -0.023568      -0.012116       0.035684             11.765137      10.805806      -2.034822      -2.753736      11.554445       7.233846      12.935161          -0.000008
           70              C      14.581331      11.806105      11.215642      -0.027292      37.215608 0.39594809E+03  0.90355607E+04                                 9.678150                            6.572809       0.013370       2.017619                    0.999240      26.651066      73.920589       0.655985       0.409162      -1.075765       0.012362      -0.015624      -0.016654       0.025966       0.000694      -0.002221      -0.001105       0.012803      -0.012229      -0.005409      -0.003471       0.008880             13.217748      11.990192      -3.215253      -4.470246      12.683433       8.672933      14.979619          -0.000008
           71              C      15.939165      11.902075      11.088928      -0.099144      36.233458 0.46579387E+03  0.11151909E+05                                 9.649320                            7.285046      -0.026521       1.950792                    0.999576      30.071084      87.512672       0.598754       0.427270      -1.056369      -0.008314      -0.021401      -0.023254       0.032678       0.024296       0.015947       0.024470      -0.011461       0.006007      -0.026572      -0.017530       0.044102             11.873322      13.187632      -2.672711      -4.068059      10.528701       5.963332      11.903633          -0.000018
           72              C       5.963745      11.071829      10.106187      -0.240717      39.171801 0.50802993E+03  0.12369244E+05                                 9.941200                            7.458230       0.005164       1.951353                    0.999711      31.277034      90.334543       0.612687       0.410595      -1.072169       0.010505       0.028742       0.016138       0.034596       0.004822      -0.019105       0.032919       0.072450      -0.062423      -0.058957       0.007073       0.051884             12.218151      11.895774      -1.191610      -2.493586      12.135899       6.931154      12.622779          -0.000015
           73              C      13.929787      12.676315      12.231893       0.614510      22.912338 0.24368014E+03  0.50145597E+04                                 7.594985                            5.581871      -0.020992       2.059254                    0.999671      21.887464      61.132726       0.620758       0.479480      -1.015542      -0.019412       0.034298       0.036503       0.053718      -0.002645       0.032199      -0.095750      -0.064917       0.029246      -0.087685      -0.030791       0.118476              9.791581       9.273593      -2.432705      -3.443309       9.237015       5.491334      10.864134           0.000007
           74              C       7.106912       6.785506       8.141267      -0.085345      27.269279 0.37745995E+03  0.86359239E+04                                 8.114963                            6.521730      -0.383359       1.875529                    0.997145      28.752885      83.736299       0.633552       0.422558      -1.051736      -0.080057      -0.035688       0.005135       0.087801       0.036954      -0.024611      -0.029704       0.013570      -0.042242      -0.038085      -0.025235       0.063320             10.239451       6.369446      -0.124926      -0.119996      12.446689      -4.523222      11.902219          -0.000000
           75              C       7.797518       3.946065      11.173404      -0.072292      35.060364 0.41928636E+03  0.97786980E+04                                 9.386920                            6.876761      -0.035782       1.958999                    0.999604      29.069589      83.518861       0.620937       0.422949      -1.058970      -0.025904       0.014690      -0.025725       0.039352       0.001393       0.019490       0.008085       0.047485      -0.021090      -0.025400      -0.011050       0.036450             11.694967       8.465641       0.713224       1.449460      14.495372      -7.562359      12.123889          -0.000008
           76              C       5.327864       8.506227       7.670734      -0.085513      27.821113 0.37961186E+03  0.86949705E+04                                 8.246517                            6.553712      -0.410463       1.868826                    0.996659      28.728521      83.632790       0.630248       0.424293      -1.050965       0.064513       0.036589       0.038798       0.083701       0.014479       0.020620       0.047502      -0.024018       0.014497      -0.041534      -0.021175       0.062709             10.568253       7.920777      -2.606798      -2.581058      12.328332       4.162892      11.455650           0.000001
           77              C      15.957407      10.176288       9.371242       0.289893      31.854459 0.33334705E+03  0.73416886E+04                                 8.971088                            6.234299      -0.020417       2.013825                    0.999530      24.737009      69.081820       0.636058       0.437230      -1.050136       0.023304      -0.028368      -0.035306       0.050934      -0.011375      -0.015534       0.033078      -0.037675       0.057217      -0.033107      -0.019090       0.052196             12.054365      11.246692      -3.035132      -3.661226      12.408260       7.725181      12.508144          -0.000002
           78              C      14.635348      10.147582       9.436008      -0.261184      38.313818 0.47247246E+03  0.11342511E+05                                 9.874749                            7.248377       0.029933       1.964750                    0.999782      31.121332      90.440975       0.611839       0.417000      -1.063716      -0.039411       0.030384       0.026480       0.056371       0.012787       0.010297       0.050458       0.015032       0.010317      -0.053888       0.000430       0.053458             12.442002      13.131232      -3.554906      -4.227041      11.430586       6.873129      12.764189          -0.000006
           79              C       6.433142       5.002588       9.582433       0.278639      32.913306 0.35508370E+03  0.79275313E+04                                 9.154295                            6.422695      -0.041834       2.004865                    0.999651      25.004932      69.805705       0.629743       0.435647      -1.053392      -0.002070       0.033882      -0.029905       0.045239       0.000802      -0.002007      -0.040490      -0.051652       0.027154      -0.030601      -0.025569       0.056169             12.204949       8.494592       0.515764       1.697485      14.930439      -8.511215      13.189816          -0.000002
           80              C       5.412400       4.058359       9.757018      -0.232234      37.857708 0.47804089E+03  0.11475777E+05                                 9.722401                            7.235150       0.016161       1.960666                    0.999750      30.783579      88.595542       0.621338       0.410640      -1.070982      -0.017126      -0.034421       0.013341       0.040695       0.007590       0.039356      -0.026612       0.032487      -0.021749      -0.052664       0.003140       0.049524             11.953159       9.515117       1.213493       1.424937      14.366140      -7.053826      11.978221          -0.000007
           81              C       5.668062       3.022662      10.736943      -0.082471      34.319264 0.42340782E+03  0.99083256E+04                                 9.284172                            6.935855      -0.037481       1.957088                    0.999631      29.292899      84.562870       0.614317       0.426062      -1.056035       0.008987       0.022629      -0.018316       0.030468       0.024921      -0.010173       0.000802       0.000608      -0.036484      -0.024165      -0.007873       0.032039             11.370975       9.407888      -0.557330       2.985774      12.621806      -6.631388      12.083229          -0.000011
           82              C       6.814066       2.973973      11.443729      -0.041559      39.330933 0.42575403E+03  0.98760386E+04                                10.020230                            6.805959       0.021905       2.012476                    0.999287      27.152446      75.489836       0.647189       0.407992      -1.078453      -0.007094       0.024521      -0.018581       0.031573       0.015452       0.004754      -0.009881       0.002267      -0.011503      -0.020338       0.002354       0.017985             13.702082       9.499492      -0.859676       3.066226      16.837370      -9.792347      14.769383          -0.000008
           83              C       7.642295       4.956714      10.230085      -0.242509      36.491170 0.45335657E+03  0.10761590E+05                                 9.513616                            7.074027       0.072398       1.984039                    0.999793      30.544985      87.993986       0.623368       0.413928      -1.066696       0.022927      -0.020827       0.028731       0.042248       0.028558       0.012220      -0.024902       0.013913      -0.059335      -0.046968       0.006982       0.039986             11.738447       8.982513      -0.320626       2.492495      13.456098      -7.446638      12.776729          -0.000009
           84              C       7.106583       1.870731      12.403943       0.604632      24.013097 0.25576973E+03  0.53219536E+04                                 7.809910                            5.700402      -0.019219       2.052780                    0.999685      22.221681      62.200880       0.617861       0.476423      -1.018217       0.011259      -0.044278       0.034259       0.057105      -0.024543      -0.050748       0.085240       0.023153       0.057611      -0.090567      -0.023290       0.113857             10.124428       7.099982      -0.864494       2.248156      12.361186      -6.468789      10.912118           0.000007
           85              C      10.703030       3.101469      24.489692      -0.069727      34.892461 0.40967420E+03  0.95090842E+04                                 9.384221                            6.815548      -0.027888       1.964158                    0.999633      28.940074      83.228667       0.620600       0.425201      -1.056475       0.035506       0.015113      -0.021217       0.044037       0.002391      -0.009453       0.001393       0.056107      -0.036070      -0.022504      -0.013499       0.036003             11.775808      10.819509       2.039156      -2.759103      11.563400      -7.239754      12.944514           0.000274
           86              C      11.349009       2.265876      25.295033      -0.035196      37.473175 0.39876782E+03  0.91200394E+04                                 9.736165                            6.606303      -0.004782       2.011276                    0.999240      26.751965      74.388316       0.652531       0.410420      -1.074471       0.015734       0.018190      -0.018434       0.030303      -0.002523      -0.000300       0.003872       0.013712      -0.015787      -0.008766      -0.001237       0.010003             13.305834      12.066171       3.245188      -4.508559      12.769372      -8.738718      15.081958          -0.013327
           87              C      12.706843       2.169905      25.168318      -0.098523      36.222906 0.46552194E+03  0.11144399E+05                                 9.647335                            7.282401      -0.026389       1.951040                    0.999558      30.070152      87.522148       0.598893       0.427209      -1.056347      -0.008090       0.020511      -0.022204       0.031292      -0.023658       0.016142      -0.026275      -0.012098       0.006637      -0.026651      -0.018584       0.045234             11.871135      13.185681       2.672027      -4.066769      10.527239      -5.962138      11.900485          -0.000490
           88              C      13.507924       3.000151      24.185577      -0.240189      39.267786 0.50926714E+03  0.12408933E+05                                 9.960530                            7.469515       0.000271       1.949255                    0.999704      31.326454      90.560420       0.611853       0.410838      -1.071836       0.010415      -0.028602       0.015899       0.034342      -0.004094      -0.020702      -0.033871       0.076361      -0.062015      -0.060979       0.006365       0.054614             12.244241      11.926696       1.195815      -2.501902      12.159601      -6.945689      12.646426          -0.000976
           89              C      10.697464       1.395665      26.311283       0.619478      22.769853 0.24198871E+03  0.49719536E+04                                 7.566484                            5.564082      -0.028329       2.058058                    0.999612      21.826775      60.950083       0.621371       0.479759      -1.015218      -0.018595      -0.034310       0.035888       0.053018      -0.000189       0.034362       0.097246      -0.060547       0.024664      -0.092241      -0.026153       0.118394              9.748555       9.236425       2.415912      -3.419889       9.197666      -5.458136      10.811575           0.000435
           90              C      14.651095       7.286472      22.220657      -0.082007      27.205360 0.37636964E+03  0.86048559E+04                                 8.102106                            6.512045      -0.387228       1.874460                    0.997113      28.716252      83.603120       0.634053       0.422524      -1.051744      -0.078946       0.034814       0.007780       0.086632      -0.037746      -0.024804       0.027517       0.012926      -0.038148      -0.035885      -0.026716       0.062601             10.220413       6.362393       0.127646      -0.120959      12.423578       4.508787      11.875267          -0.000003
           91              C      15.341705      10.125915      25.252795      -0.071105      35.102011 0.41981257E+03  0.97951113E+04                                 9.399044                            6.884903      -0.034977       1.959174                    0.999589      29.083890      83.607456       0.619984       0.423420      -1.058560      -0.023593      -0.013930      -0.023051       0.035805      -0.002701       0.020019      -0.007368       0.047566      -0.022424      -0.024488      -0.012658       0.037146             11.710147       8.472805      -0.716281       1.447545      14.518601       7.574822      12.139035          -0.000188
           92              C      12.872045       5.565752      21.750124      -0.084256      27.843136 0.37985372E+03  0.87026206E+04                                 8.252130                            6.556126      -0.399274       1.871926                    0.996750      28.746914      83.719259       0.630032       0.424336      -1.050851       0.064241      -0.037875       0.040102       0.084673      -0.014452       0.021926      -0.048021      -0.024459       0.011006      -0.042834      -0.020765       0.063598             10.578860       7.925479       2.612820      -2.583207      12.343710      -4.170801      11.467391          -0.000016
           93              C      12.725086       3.895691      23.450633       0.286484      31.978178 0.33472426E+03  0.73800421E+04                                 8.992186                            6.245689      -0.024414       2.011819                    0.999555      24.802027      69.313923       0.635667       0.437024      -1.050200       0.023775       0.029450      -0.033755       0.050714       0.012819      -0.015285      -0.032333      -0.039024       0.056912      -0.033914      -0.018134       0.052048             12.087723      11.274933       3.045796      -3.673199      12.444836      -7.751144      12.543399           0.000872
           94              C      11.403028       3.924398      23.515398      -0.261313      38.359929 0.47285693E+03  0.11355797E+05                                 9.887406                            7.254336       0.030404       1.964515                    0.999775      31.144762      90.570748       0.611113       0.417347      -1.063331      -0.038442      -0.029848       0.026397       0.055367      -0.013645       0.010067      -0.051930       0.016183       0.010072      -0.055764       0.000939       0.054825             12.461710      13.148507       3.562250      -4.235006      11.450759      -6.888618      12.785864          -0.000630
           95              C      13.977328       9.069391      23.661824       0.280194      32.898766 0.35485070E+03  0.79216808E+04                                 9.153358                            6.421628      -0.039566       2.005389                    0.999607      25.001320      69.811512       0.629591       0.435789      -1.053220      -0.000786      -0.033620      -0.028313       0.043960      -0.001430      -0.000450       0.041219      -0.049795       0.026455      -0.029472      -0.026833       0.056305             12.202084       8.496835      -0.517102       1.698040      14.925931       8.506316      13.183485           0.001172
           96              C      12.956587      10.013621      23.836408      -0.235271      38.042381 0.48072840E+03  0.11558274E+05                                 9.757440                            7.258477       0.006945       1.956750                    0.999721      30.875076      88.973218       0.619855       0.410982      -1.070593      -0.018294       0.032983       0.012510       0.039737      -0.007133       0.040371       0.025943       0.033588      -0.022113      -0.052646       0.001874       0.050773             11.998647       9.546682      -1.219597       1.428195      14.425810       7.085740      12.023449          -0.000702
           97              C      13.212250      11.049318      24.816334      -0.080066      34.260618 0.42247350E+03  0.98814489E+04                                 9.272700                            6.926863      -0.035899       1.957804                    0.999605      29.268805      84.484359       0.614865       0.425897      -1.056090       0.009603      -0.023929      -0.017333       0.031069      -0.025321      -0.008576       0.001332      -0.001018      -0.036179      -0.022211      -0.010244       0.032455             11.354913       9.396993       0.549997       2.977394      12.606166       6.619067      12.061580          -0.000115
           98              C      14.358255      11.098007      25.523119      -0.046301      39.395176 0.42649855E+03  0.98990983E+04                                10.036751                            6.816253       0.008794       2.008661                    0.999283      27.173683      75.607578       0.645986       0.408512      -1.077949      -0.006978      -0.025936      -0.020378       0.033714      -0.017774       0.003969       0.008514       0.002752      -0.014820      -0.020550      -0.000100       0.020650             13.724095       9.514536       0.860873       3.071472      16.864654       9.808698      14.793097          -0.012640
           99              C      15.186481       9.115266      24.309476      -0.244002      36.543524 0.45404629E+03  0.10782833E+05                                 9.520969                            7.077771       0.109882       1.993057                    0.999626      30.586081      88.152955       0.623375       0.413737      -1.066742       0.023776       0.020373       0.029899       0.043294      -0.030666       0.010493       0.024538       0.012426      -0.061743      -0.046738       0.004120       0.042618             11.746439       8.991793       0.313585       2.490019      13.467604       7.450146      12.779920          -0.000521
          100              C      14.650773      12.201250      26.483334       0.607292      23.939395 0.25500346E+03  0.53027429E+04                                 7.795656                            5.693208      -0.021322       2.052482                    0.999672      22.199179      62.146029       0.617949       0.476650      -1.017959       0.010265       0.044054       0.035864       0.057726       0.021012      -0.052747      -0.087888       0.026854       0.052314      -0.095687      -0.019159       0.114846             10.099354       7.089041       0.859252       2.240420      12.326586       6.442134      10.882437           0.000417
          101              C       6.541274       3.101467      17.748480      -0.070864      34.864884 0.40942683E+03  0.95002914E+04                                 9.376718                            6.812316      -0.022457       1.965925                    0.999622      28.920730      83.113489       0.621013       0.425054      -1.056746      -0.034938       0.016639       0.022679       0.044854      -0.001029      -0.008231      -0.003618       0.056437      -0.036264      -0.023568      -0.012116       0.035683             11.765160      10.805802      -2.034827      -2.753739      11.554479       7.233871      12.935200          -0.000010
          102              C       5.895294       2.265873      16.943139      -0.027291      37.215592 0.39594800E+03  0.90355571E+04                                 9.678144                            6.572806       0.013367       2.017618                    0.999240      26.651063      73.920552       0.655986       0.409162      -1.075765      -0.012361       0.015624       0.016654       0.025967       0.000694      -0.002221      -0.001106       0.012802      -0.012229      -0.005410      -0.003470       0.008879             13.217740      11.990163      -3.215249      -4.470238      12.683436       8.672936      14.979621          -0.000007
          103              C       4.537460       2.169903      17.069853      -0.099141      36.233215 0.46579062E+03  0.11151807E+05                                 9.649264                            7.285012      -0.026516       1.950795                    0.999576      30.070972      87.512136       0.598757       0.427269      -1.056370       0.008314       0.021401       0.023253       0.032678       0.024294       0.015946       0.024470      -0.011464       0.006010      -0.026572      -0.017530       0.044102             11.873244      13.187537      -2.672684      -4.068019      10.528638       5.963290      11.903557          -0.000018
          104              C      14.512880       3.000149      18.052594      -0.240715      39.171700 0.50802907E+03  0.12369211E+05                                 9.941164                            7.458212       0.005173       1.951355                    0.999711      31.277015      90.334281       0.612690       0.410594      -1.072171      -0.010504      -0.028741      -0.016138       0.034595       0.004821      -0.019105       0.032919       0.072450      -0.062423      -0.058956       0.007072       0.051884             12.218100      11.895710      -1.191602      -2.493569      12.135858       6.931125      12.622733          -0.000015
          105              C       6.546838       1.395663      15.926888       0.614510      22.912365 0.24368050E+03  0.50145686E+04                                 7.594990                            5.581875      -0.020997       2.059252                    0.999671      21.887480      61.132773       0.620758       0.479480      -1.015542       0.019415      -0.034297      -0.036502       0.053718      -0.002646       0.032197      -0.095752      -0.064914       0.029243      -0.087685      -0.030792       0.118477              9.791585       9.273571      -2.432692      -3.443291       9.237034       5.491349      10.864150           0.000006
          106              C      13.369713       7.286472      20.017514      -0.085345      27.269284 0.37746005E+03  0.86359272E+04                                 8.114965                            6.521731      -0.383359       1.875529                    0.997145      28.752895      83.736352       0.633552       0.422558      -1.051736       0.080057       0.035688      -0.005135       0.087801       0.036954      -0.024611      -0.029704       0.013570      -0.042241      -0.038085      -0.025235       0.063320             10.239454       6.369446      -0.124927      -0.119999      12.446694      -4.523225      11.902221          -0.000000
          107              C      12.679107      10.125913      16.985377      -0.072290      35.060221 0.41928408E+03  0.97786334E+04                                 9.386898                            6.876741      -0.035777       1.959002                    0.999604      29.069521      83.518667       0.620938       0.422949      -1.058970       0.025904      -0.014690       0.025724       0.039351       0.001392       0.019490       0.008084       0.047484      -0.021085      -0.025399      -0.011050       0.036449             11.694940       8.465633       0.713213       1.449472      14.495320      -7.562337      12.123865          -0.000007
          108              C      15.148761       5.565751      20.488047      -0.085514      27.821149 0.37961256E+03  0.86949890E+04                                 8.246521                            6.553717      -0.410462       1.868826                    0.996659      28.728524      83.632765       0.630248       0.424293      -1.050965      -0.064512      -0.036589      -0.038798       0.083701       0.014479       0.020620       0.047502      -0.024018       0.014497      -0.041534      -0.021175       0.062710             10.568258       7.920786      -2.606802      -2.581065      12.328338       4.162895      11.455649           0.000000
          109              C       4.519218       3.895690      18.787539       0.289894      31.854442 0.33334697E+03  0.73416852E+04                                 8.971079                            6.234295      -0.020418       2.013824                    0.999530      24.737005      69.081768       0.636059       0.437229      -1.050137      -0.023303       0.028368       0.035305       0.050934      -0.011375      -0.015533       0.033078      -0.037675       0.057218      -0.033107      -0.019089       0.052197             12.054352      11.246680      -3.035136      -3.661228      12.408246       7.725170      12.508129          -0.000001
          110              C       5.841277       3.924396      18.722773      -0.261183      38.313808 0.47247235E+03  0.11342508E+05                                 9.874750                            7.248380       0.029936       1.964751                    0.999782      31.121315      90.440927       0.611838       0.417001      -1.063716       0.039412      -0.030384      -0.026481       0.056371       0.012787       0.010297       0.050458       0.015033       0.010319      -0.053888       0.000430       0.053458             12.442004      13.131229      -3.554909      -4.227042      11.430591       6.873130      12.764192          -0.000008
          111              C      14.043483       9.069390      18.576348       0.278639      32.913302 0.35508370E+03  0.79275309E+04                                 9.154293                            6.422695      -0.041832       2.004866                    0.999651      25.004932      69.805698       0.629744       0.435647      -1.053392       0.002070      -0.033882       0.029905       0.045239       0.000802      -0.002007      -0.040491      -0.051652       0.027154      -0.030601      -0.025569       0.056170             12.204942       8.494599       0.515767       1.697487      14.930422      -8.511202      13.189806          -0.000002
          112              C      15.064225      10.013619      18.401763      -0.232233      37.857652 0.47803996E+03  0.11475750E+05                                 9.722389                            7.235141       0.016160       1.960665                    0.999750      30.783564      88.595491       0.621338       0.410640      -1.070982       0.017126       0.034421      -0.013341       0.040695       0.007590       0.039356      -0.026612       0.032485      -0.021746      -0.052663       0.003140       0.049523             11.953139       9.515120       1.213491       1.424945      14.366100      -7.053802      11.978199          -0.000009
          113              C      14.808563      11.049316      17.421838      -0.082470      34.319290 0.42340826E+03  0.99083351E+04                                 9.284164                            6.935850      -0.037483       1.957086                    0.999631      29.292931      84.562868       0.614318       0.426061      -1.056036      -0.008987      -0.022631       0.018316       0.030469       0.024921      -0.010173       0.000805       0.000609      -0.036481      -0.024167      -0.007870       0.032037             11.370961       9.407885      -0.557336       2.985780      12.621779      -6.631374      12.083219          -0.000012
          114              C      13.662559      11.098005      16.715052      -0.041559      39.330924 0.42575399E+03  0.98760364E+04                                10.020225                            6.805956       0.021908       2.012477                    0.999287      27.152445      75.489800       0.647189       0.407991      -1.078453       0.007096      -0.024521       0.018580       0.031573       0.015451       0.004754      -0.009880       0.002268      -0.011501      -0.020337       0.002354       0.017983             13.702070       9.499494      -0.859677       3.066230      16.837343      -9.792332      14.769373          -0.000007
          115              C      12.834330       9.115264      17.928696      -0.242509      36.491210 0.45335697E+03  0.10761603E+05                                 9.513625                            7.074029       0.072399       1.984039                    0.999793      30.545009      87.994097       0.623368       0.413928      -1.066696      -0.022927       0.020827      -0.028731       0.042248       0.028559       0.012220      -0.024902       0.013913      -0.059334      -0.046968       0.006982       0.039987             11.738461       8.982523      -0.320629       2.492502      13.456111      -7.446651      12.776749          -0.000008
          116              C      13.370042      12.201247      15.754838       0.604632      24.013131 0.25577019E+03  0.53219649E+04                                 7.809913                            5.700405      -0.019213       2.052781                    0.999685      22.221702      62.200930       0.617862       0.476423      -1.018217      -0.011256       0.044279      -0.034259       0.057105      -0.024541      -0.050751       0.085240       0.023148       0.057608      -0.090567      -0.023291       0.113858             10.124432       7.099992      -0.864508       2.248172      12.361171      -6.468789      10.912132           0.000008
          117              C       6.466221       7.660782       7.039695       0.085454      37.235043 0.45517398E+03  0.10833660E+05                                10.337811                            7.500193      -0.710739       1.808706                    0.995969      26.815878      77.778597       0.555277       0.463446      -1.035250      -0.000117       0.001276      -0.000614       0.001421       0.000624       0.003213       0.001199       0.019521      -0.016235      -0.007739      -0.005320       0.013060             14.647936       9.428722       0.003614      -2.489748      17.534624      -0.001928      16.980462          -0.000004
          118              C      14.010404       6.411196      21.119086       0.085454      37.235039 0.45517396E+03  0.10833660E+05                                10.337810                            7.500193      -0.710739       1.808706                    0.995969      26.815879      77.778604       0.555277       0.463446      -1.035250       0.000117      -0.001276       0.000614       0.001421       0.000624       0.003213       0.001199       0.019521      -0.016235      -0.007739      -0.005320       0.013060             14.647932       9.428720       0.003612      -2.489753      17.534625      -0.001940      16.980452          -0.000004
          119              O       9.021975      13.447738       1.195622      -0.549478      33.117388 0.50402475E+03  0.11927289E+05                                 8.236892                            6.921925       0.345860       2.149107                    0.998898      27.632387      72.158119       0.726078       0.356478      -1.140547       0.000701      -0.014789       0.019446       0.024441      -0.015117       0.035844       0.007486      -0.079564       0.055573      -0.067414       0.032791       0.034623              9.696768       6.945248       0.611701      -0.892881      10.558700      -5.201802      11.586355          -0.063041
          120              O      10.996296      12.552198       1.723881      -0.523991      30.667746 0.46174984E+03  0.10708142E+05                                 7.822507                            6.633011       0.359795       2.162646                    0.999009      27.106924      70.458980       0.739184       0.357311      -1.137971      -0.020462       0.003653       0.008910       0.022615       0.022825      -0.016498       0.050120       0.019509      -0.009718      -0.065955       0.020907       0.045048              9.057066      10.993242       2.324159      -3.463072       7.296296      -2.431142       8.881661          -0.062771
          121              O       6.739133       0.984757       1.545072      -0.546188      32.361317 0.49991897E+03  0.11803251E+05                                 8.090216                            6.877979       0.341662       2.145985                    0.998968      27.662826      72.101370       0.731056       0.354857      -1.142110      -0.012354       0.020342       0.004716       0.024263      -0.020059      -0.044867      -0.009951      -0.048814      -0.033846      -0.064934       0.025891       0.039043              9.397492       6.753588      -1.211655      -0.334340      12.608589       4.378443       8.830298          -0.071471
          122              O       4.766062       1.902249       1.024980      -0.538150      32.223724 0.48631704E+03  0.11422799E+05                                 8.098734                            6.813666       0.307566       2.138680                    0.999011      27.529498      71.971030       0.728416       0.357992      -1.137645       0.017920       0.002693       0.011978       0.021722       0.044551       0.007795      -0.033377       0.036000       0.086279      -0.072684       0.024440       0.048245              9.469486       8.377049       2.101837       3.347110       9.123743       3.908933      10.907665          -0.057486
          123              O       6.946701       9.444264       5.546717      -0.201247      32.493222 0.34871106E+03  0.75025974E+04                                 8.304993                            5.733082       0.317313       2.229637                    0.998844      22.505806      55.473826       0.805413       0.353461      -1.146524       0.168926      -0.041488       0.030549       0.176609      -0.010625      -0.002753      -0.149928      -0.083802       0.066607      -0.124717      -0.051916       0.176632             11.762987       7.500995       3.508098      -3.870325      13.920674      -8.846534      13.867293           0.000259
          124              O       6.864363       5.914169       5.473504      -0.206315      32.118485 0.35320929E+03  0.76242326E+04                                 8.235233                            5.772777       0.359571       2.240271                    0.999117      22.630164      55.882635       0.801998       0.353809      -1.146173      -0.171043       0.019911      -0.033877       0.175499      -0.074397      -0.031276       0.124734      -0.078542      -0.039398      -0.119183      -0.054819       0.174002             11.464601       5.744971      -0.853696      -0.479063      15.372411       9.161083      13.276422           0.000401
          125              O      14.686974      13.447741      12.883769      -0.540846      32.836523 0.49862401E+03  0.11765841E+05                                 8.184269                            6.879758       0.385749       2.164804                    0.999000      27.495026      71.659022       0.729209       0.355963      -1.141145      -0.001798      -0.011929      -0.015570       0.019696       0.013973       0.036587      -0.003769      -0.086317       0.060358      -0.070341       0.033330       0.037012              9.629457       6.903380      -0.604747      -0.886439      10.481324       5.163662      11.503667           0.000040
          126              O      12.712652      12.552201      12.355510      -0.514536      30.362047 0.45597163E+03  0.10539124E+05                                 7.763856                            6.585921       0.370065       2.168376                    0.998934      26.959799      69.921780       0.742870       0.356719      -1.138635       0.018384       0.006806      -0.005588       0.020385      -0.024365      -0.019301      -0.049415       0.020765      -0.015299      -0.067763       0.024320       0.043443              8.983204      10.905810      -2.298088      -3.429970       7.235382       2.409196       8.808422          -0.000062
          127              O       6.193302       0.984760      12.534318      -0.539875      32.185496 0.49630326E+03  0.11695048E+05                                 8.054902                            6.847474       0.384227       2.161227                    0.999073      27.576978      71.775662       0.733679       0.354279      -1.142731       0.013409       0.017586      -0.000754       0.022128       0.022232      -0.046962       0.009104      -0.055032      -0.036952      -0.069013       0.025487       0.043526              9.355304       6.724205       1.206432      -0.329458      12.550862      -4.362991       8.790847          -0.000075
          128              O       8.166374       1.902253      13.054411      -0.531407      32.042198 0.48265647E+03  0.11314150E+05                                 8.064471                            6.784288       0.349662       2.153952                    0.998987      27.427260      71.605676       0.730669       0.357603      -1.138082      -0.016949       0.000098      -0.008495       0.018959      -0.047996       0.009718       0.030685       0.038141       0.091040      -0.075843       0.028989       0.046855              9.428481       8.340829      -2.091167       3.333970       9.086711      -3.896714      10.857903           0.000046
          129              O       5.985744       9.444264       8.532674      -0.200651      32.454101 0.34841503E+03  0.74942405E+04                                 8.296535                            5.729550       0.319206       2.230257                    0.998882      22.501704      55.446778       0.805935       0.353326      -1.146695      -0.168751      -0.043162      -0.032157       0.177127       0.011904      -0.002305       0.150152      -0.083376       0.067595      -0.125104      -0.051785       0.176889             11.747364       7.493364      -3.501999      -3.864897      13.899939       8.831291      13.848790           0.000002
          130              O       6.068077       5.914170       8.605887      -0.205082      32.039852 0.35231619E+03  0.75997672E+04                                 8.220334                            5.764356       0.391456       2.251450                    0.999120      22.610439      55.805874       0.802857       0.353672      -1.146341       0.171371       0.020126       0.032683       0.175617       0.074074      -0.031027      -0.124993      -0.078580      -0.039671      -0.119399      -0.054561       0.173960             11.441628       5.735664       0.852504      -0.478159      15.338556      -9.139213      13.250665           0.000001
          131              O      11.454650       0.624240      26.963159      -0.549491      33.116818 0.50401505E+03  0.11926989E+05                                 8.236739                            6.921812       0.345861       2.149102                    0.998898      27.632412      72.157730       0.726092       0.356474      -1.140552      -0.000700       0.014776      -0.019432       0.024422      -0.015119       0.035852       0.007496      -0.079584       0.055582      -0.067430       0.032792       0.034639              9.696552       6.945122       0.611634      -0.892813      10.558454      -5.201655      11.586081          -0.062995
          132              O       9.480329       1.519780      26.434900      -0.523976      30.668930 0.46177078E+03  0.10708770E+05                                 7.822810                            6.633246       0.359794       2.162652                    0.999008      27.106971      70.460028       0.739156       0.357320      -1.137961       0.020475      -0.003645      -0.008922       0.022630       0.022822      -0.016499       0.050104       0.019511      -0.009714      -0.065940       0.020910       0.045030              9.057461      10.993657       2.324310      -3.463272       7.296626      -2.431312       8.882100          -0.062815
          133              O      13.737492      13.087221      26.613709      -0.546170      32.362047 0.49993181E+03  0.11803645E+05                                 8.090411                            6.878127       0.341661       2.145992                    0.998968      27.662763      72.101775       0.731038       0.354863      -1.142103       0.012357      -0.020359      -0.004727       0.024280      -0.020059      -0.044854      -0.009939      -0.048808      -0.033851      -0.064917       0.025873       0.039045              9.397758       6.753717      -1.211623      -0.334322      12.608974       4.378635       8.830583          -0.071525
          134              O      15.710563      12.169729      27.133801      -0.538162      32.222376 0.48629324E+03  0.11422077E+05                                 8.098402                            6.813412       0.307570       2.138676                    0.999011      27.529401      71.969775       0.728445       0.357983      -1.137655      -0.017910      -0.002684      -0.011965       0.021705       0.044559       0.007793      -0.033391       0.036010       0.086291      -0.072700       0.024439       0.048261              9.469046       8.376765       2.101717       3.346973       9.123252       3.908644      10.907119          -0.057444
          135              O      13.529924       4.627714      22.612064      -0.201246      32.493167 0.34871057E+03  0.75025836E+04                                 8.304980                            5.733076       0.317313       2.229637                    0.998844      22.505799      55.473781       0.805413       0.353461      -1.146525      -0.168926       0.041489      -0.030549       0.176609      -0.010626      -0.002753      -0.149928      -0.083802       0.066607      -0.124717      -0.051915       0.176632             11.762961       7.500978       3.508081      -3.870308      13.920644      -8.846514      13.867263           0.000259
          136              O      13.612262       8.157809      22.685277      -0.206316      32.118467 0.35320903E+03  0.76242254E+04                                 8.235231                            5.772775       0.359572       2.240272                    0.999117      22.630159      55.882610       0.801998       0.353809      -1.146173       0.171043      -0.019911       0.033877       0.175499      -0.074397      -0.031276       0.124734      -0.078541      -0.039399      -0.119183      -0.054819       0.174002             11.464600       5.744967      -0.853721      -0.479087      15.372427       9.161084      13.276408           0.000401
          137              O       5.789651       0.624237      15.275012      -0.540829      32.836104 0.49861460E+03  0.11765573E+05                                 8.184251                            6.879730       0.385736       2.164805                    0.999001      27.494586      71.657922       0.729204       0.355966      -1.141141       0.001813       0.011923       0.015560       0.019687       0.013961       0.036569      -0.003754      -0.086306       0.060370      -0.070321       0.033312       0.037009              9.629451       6.903352      -0.604750      -0.886442      10.481322       5.163686      11.503678          -0.000065
          138              O       7.763973       1.519777      15.803271      -0.514554      30.362412 0.45597981E+03  0.10539350E+05                                 7.763858                            6.585936       0.370073       2.168373                    0.998934      26.960279      69.922931       0.742877       0.356714      -1.138640      -0.018384      -0.006797       0.005598       0.020384      -0.024361      -0.019293      -0.049438       0.020779      -0.015328      -0.067781       0.024319       0.043462              8.983191      10.905794      -2.298066      -3.429938       7.235377       2.409175       8.808401           0.000045
          139              O      14.283323      13.087218      15.624463      -0.539892      32.185901 0.49631260E+03  0.11695311E+05                                 8.054903                            6.847490       0.384242       2.161226                    0.999073      27.577491      71.776882       0.733687       0.354274      -1.142736      -0.013399      -0.017593       0.000764       0.022127       0.022243      -0.046978       0.009128      -0.055024      -0.036970      -0.069038       0.025508       0.043529              9.355287       6.724218       1.206434      -0.329457      12.550815      -4.362950       8.790828           0.000046
          140              O      12.310251      12.169725      15.104370      -0.531388      32.041805 0.48264761E+03  0.11313900E+05                                 8.064461                            6.784265       0.349652       2.153954                    0.998987      27.426794      71.604521       0.730663       0.357608      -1.138078       0.016954      -0.000083       0.008486       0.018959      -0.047994       0.009719       0.030664       0.038114       0.091035      -0.075827       0.028989       0.046838              9.428486       8.340817      -2.091184       3.333984       9.086719      -3.896744      10.857921          -0.000055
          141              O      14.490881       4.627714      19.626107      -0.200651      32.454093 0.34841506E+03  0.74942409E+04                                 8.296531                            5.729549       0.319203       2.230255                    0.998882      22.501713      55.446794       0.805935       0.353326      -1.146695       0.168751       0.043163       0.032157       0.177127       0.011904      -0.002305       0.150152      -0.083377       0.067595      -0.125104      -0.051785       0.176889             11.747354       7.493365      -3.502001      -3.864898      13.899926       8.831276      13.848771           0.000001
          142              O      14.408548       8.157808      19.552894      -0.205082      32.039858 0.35231632E+03  0.75997711E+04                                 8.220334                            5.764358       0.391456       2.251450                    0.999120      22.610441      55.805887       0.802857       0.353672      -1.146341      -0.171372      -0.020126      -0.032683       0.175617       0.074074      -0.031027      -0.124993      -0.078580      -0.039671      -0.119399      -0.054561       0.173960             11.441627       5.735666       0.852506      -0.478162      15.338553      -9.139210      13.250662           0.000001

******************************************************
Auxiliary information for the entire system
The total spin magnetic moment of the unit cell is   -1.972567
The total net atomic charge of the unit cell is   0.000001
Accuracy of reproducing the electrostatic potential in the unit cell:
  The inner radius (bohr) =    5.0000
  The outer radius (bohr) =   12.0000
  Valid grid points have density less than (e/(bohr^3)) =    0.0001
  The number of valid grid points were=       537766
  The rms potential error without charges in kcal/mol is=      4.96202
  The rms potential error with partial charges in kcal/mol is=      0.85974
  The RRMSE value at monopole order=      0.17326
  The rms potential error with partial charges and cloud penetration in kcal/mol is=      0.86914
  The RRMSE value at monopole order with cloud penetration is=      0.17516
  The rms potential error with partial charges and atomic dipoles in kcal/mol is=      0.38516
  The RRMSE value at dipole order=      0.07762
  The rms potential error with partial charges, atomic dipoles and cloud penetration in kcal/mol is=      0.38027
  The RRMSE value at dipole order with cloud penetration=      0.07664

******************************************************
The electron densities and ab initio electrostatic potential were computed in VASP using the PBE functional and
projector augmented wave method. See the main text of the journal article for a description of computational details.
The atomic charges, dipoles, and quadrupoles were computed with the DDEC6 method as described in
(a) T. A. Manz and N. Gabaldon Limas, RSC Adv. 6 (2016) 47771-47801 DOI: 10.1039/c6ra04656h
(b) N. Gabaldon Limas and T. A. Manz, RSC Adv. 8 (2018) 2678-2707 DOI: 10.1039/c7ra11829e.
For each atom in the material, the electron cloud parameters were fit to the spherically averaged atom-in-material
electron density using radial positions for which this density was between 10^-4 and 10^-2 electrons per cubic bohr.
The polarizabilities, dispersion coefficients, and quantum Drude oscillator (QDO) parameters were fit using the MCLF method.
The magnetic structure of the system was optimized in VASP from the default ferromagnetic initial guess using spin polarization.
The atomic spin moments (ASMs) were computed on this optimized magnetic structure using the DDEC6 partition as inputs
to the method of T. A. Manz and D. S. Sholl, J. Chem. Theory Comput. 7 (2011) 4146-4164 DOI: 10.1021/ct200539n.
The RMSE and RRMSE were computed using a uniform grid with Ewald summation.
