# Supplementary material for: A collection of forcefield precursors for metal–organic frameworks
Source: RSC Adv. 2019 Nov 13;9(63):36492–507. doi: 10.1039/c9ra07327b (PMC9075174; doi:10.1039/c9ra07327b)
Supplement: RA-009-C9RA07327B-s3914 [file RA-009-C9RA07327B-s3914.xyz]

   50
jmolscript: load "" {1 1 1} spacegroup "x,y,z" unitcell [{      8.049500     0.000000     0.000000 }, {      1.672175    11.766980     0.000000 }, {      0.783609     2.004107    11.725074 }]
U      1.832174     8.042679     8.231940     1.613595
U      7.863782     7.899858    11.447776     2.076255
U      7.090633    11.969150    11.612513     1.901353
U      3.217694     2.175588     8.425638     1.154027
U      8.673110     5.728408     3.493134     1.615929
U      2.641502     5.871229     0.277298     2.076591
U      3.414651     1.801937     0.112561     1.901052
U      7.287590    11.595499     3.299436     1.154388
H      5.487004     7.055237     7.033637     0.167138
H      6.371049     6.268082     7.953704     0.143215
H      5.563188     9.637691     7.058846     0.155510
H      7.055862     9.763383     7.037624     0.133253
H      5.018280     6.715850     4.691437     0.167141
H      4.134235     7.503005     3.771370     0.143277
H      4.942096     4.133396     4.666228     0.155205
H      3.449422     4.007704     4.687450     0.133420
C      6.230982    10.870072     8.548751     0.701323
C      6.448030     8.279341     8.378738     0.315167
C      6.353356     7.078611     7.439559    -0.465838
C      7.409276     7.012329     6.370233     0.696751
C      6.317891     9.655751     7.647093    -0.458683
C      5.279194     8.128820     9.315571     0.599451
C      4.274302     2.901015     3.176323     0.701535
C      4.057254     5.491746     3.346336     0.315201
C      4.151928     6.692476     4.285515    -0.465845
C      3.096008     6.758758     5.354841     0.696834
C      4.187393     4.115336     4.077981    -0.458771
C      5.226090     5.642267     2.409503     0.599499
O      7.652843     8.219629     9.103347    -0.755132
O      4.119369     8.247071     8.885261    -0.613094
O      7.021838     7.686423     0.063315    -0.882504
O      1.819248     8.142285    10.475181    -1.101760
O      6.122873    10.688514     9.792782    -0.636592
O      8.373233     7.859105     6.408925    -0.661664
O      7.803195     9.857809     1.772831    -1.043003
O      5.499099     7.925254    10.547877    -0.663923
O      5.640084    13.504340    10.646367    -1.120038
O      7.307291     6.111540     5.506095    -0.610960
O      6.261356    11.981645     8.009398    -0.644186
O      2.852441     5.551458     2.621727    -0.755527
O      6.385915     5.524016     2.839813    -0.613385
O      3.483446     6.084664    11.661759    -0.882721
O      8.686036     5.628802     1.249893    -1.102158
O      4.382411     3.082573     1.932292    -0.636444
O      2.132051     5.911982     5.316149    -0.662101
O      2.702089     3.913278     9.952243    -1.041983
O      5.006185     5.845833     1.177197    -0.663867
O      4.865200     0.266747     1.078707    -1.120741
O      3.197993     7.659547     6.218979    -0.610709
O      4.243928     1.789442     3.715676    -0.645486

The following XYZ coordinates are in angstroms. Other properties are in atomic units.
The sperically averaged electron density of each atom fit to a function of the form exp(a - br)
eigen_1, eigen_2 and eigen_3 are the three eigenvalues of traceless quadrupole moment tensor
  atom number  atomic symbol              X              Y              Z     net charge C6 coefficient C8 coefficient C10 coefficient fluctuating dipole atomic polarizability isotropic forcefield polarizability              a              b squared Pearson coefficient          <r^3>          <r^4>         wp_QDO          m_QDO          q_QDO       dipole_x       dipole_y       dipole_z         dipole            Qxy            Qxz            Qyz     Q(x^2-y^2)  Q(3z^2 - R^2)        eigen_1        eigen_2        eigen_3 static polarizability      alpha(xx)      alpha(xy)      alpha(xz)      alpha(yy)      alpha(yz)      alpha(zz) atomic spin moment
            1              U       1.832174       8.042679       8.231940       1.613595     632.512745 0.17515981E+05  0.94394601E+06                                50.029857                           37.927913       0.169612       1.572515                    0.999759     162.204510     518.511857       0.369044       0.307974      -1.261292       0.045782      -0.262505       0.129479       0.296260      -0.247150       0.072516       0.331202       2.122806       2.084829      -1.489372       0.710767       0.778605             61.922304      83.760214      -4.075045       2.891258      27.542046       9.294024      74.464653           3.182544
            2              U       7.863782       7.899858      11.447776       2.076255     311.348365 0.82917164E+04  0.36766063E+06                                29.902157                           24.107731       0.934983       1.853677                    0.997430     134.328280     379.345370       0.525538       0.262845      -1.322915       0.145809       0.448552       0.092534       0.480647      -0.047206       0.009214      -0.250688       0.927025       0.605529      -0.640970       0.271234       0.369735             36.503127      49.848304      -3.389257       2.122520      23.557565      -1.682350      36.103513           2.176570
            3              U       7.090633      11.969150      11.612513       1.901353     493.421753 0.14439922E+05  0.74275452E+06                                43.094025                           34.174885      -0.038533       1.558772                    0.997785     151.002368     474.203581       0.392595       0.303306      -1.263976       0.104714       0.010672       0.018905       0.106941      -0.224434       0.853465       0.190223      -0.800344      -0.764803      -1.168080       0.561001       0.607079             49.643549      29.961536     -10.624828      10.187486      77.112761      10.693360      41.856349           2.812083
            4              U       3.217694       2.175588       8.425638       1.154027     795.011615 0.36722849E+05  0.24134948E+07                                63.617956                           58.734984      -0.577084       1.319263                    0.999597     206.634120     762.102370       0.264550       0.352281      -1.203373       0.188468       0.084021       0.495863       0.537085      -1.858585      -0.365417      -0.102654      -2.186224       3.211307      -2.727136       1.090219       1.636917             64.005154      40.263169     -11.657871       7.097045      78.299626       4.595313      73.452666           3.439572
            5              U       8.673110       5.728408       3.493134       1.615929     631.386470 0.17474604E+05  0.94112396E+06                                49.969641                           37.880400       0.169195       1.572921                    0.999752     162.037891     517.752333       0.369329       0.307931      -1.261384      -0.045940       0.261615      -0.129350       0.295439      -0.245003       0.071911       0.328873       2.110180       2.073818      -1.480462       0.706515       0.773948             61.851948      83.673448      -4.071067       2.892516      27.510645       9.284932      74.371750           3.182174
            6              U       2.641502       5.871229       0.277298       2.076591     311.172465 0.82860402E+04  0.36733765E+06                                29.887657                           24.096504       0.936866       1.854274                    0.997433     134.298057     379.194896       0.525769       0.262780      -1.323027      -0.145709      -0.448180      -0.092630       0.480288      -0.047067       0.009275      -0.251064       0.925208       0.603125      -0.640027       0.270779       0.369248             36.484918      49.822151      -3.388698       2.121253      23.548415      -1.681857      36.084187           2.176876
            7              U       3.414651       1.801937       0.112561       1.901052     493.933236 0.14459852E+05  0.74406763E+06                                43.129114                           34.204072      -0.041035       1.557910                    0.997785     151.076379     474.593326       0.392315       0.303405      -1.263819      -0.105898      -0.011636      -0.017718       0.107999      -0.226433       0.858637       0.193149      -0.801728      -0.767870      -1.174815       0.564607       0.610208             49.680048      29.988096     -10.639216      10.200117      77.158515      10.686496      41.893532           2.809864
            8              U       7.287590      11.595499       3.299436       1.154388     794.995151 0.36705929E+05  0.24122015E+07                                63.622309                           58.725706      -0.578147       1.319185                    0.999586     206.614938     762.102656       0.264531       0.352332      -1.203281      -0.185348      -0.075654      -0.497027       0.535830      -1.849679      -0.354680      -0.099077      -2.197527       3.244778      -2.725753       1.099640       1.626113             64.020150      40.269687     -11.687773       7.092524      78.368482       4.600319      73.422282           3.439704
            9              H       5.487004       7.055237       7.033637       0.167138       0.876785 0.64100522E+01  0.61363080E+02                                 1.707747                            1.628944      -1.312264       2.282391                    0.993959       3.719793      11.349279       0.412172       1.552323      -0.655424      -0.020803       0.000095      -0.009036       0.022681       0.002753       0.002366       0.006704       0.004900       0.006243      -0.008075      -0.000260       0.008335              1.766356       2.150247       0.020424       0.417845       1.394872       0.093595       1.753949           0.000099
           10              H       6.371049       6.268082       7.953704       0.143215       1.693189 0.16112342E+02  0.19327505E+03                                 2.584046                            2.529586      -1.753799       2.060383                    0.984239       4.772294      16.043308       0.342860       1.489264      -0.665469      -0.004701       0.008788      -0.003648       0.010613      -0.002410      -0.010518       0.036732       0.056989       0.052452      -0.055767       0.014676       0.041091              2.596201       2.136923      -0.039271      -0.035751       2.956143      -0.484256       2.695536           0.004035
           11              H       5.563188       9.637691       7.058846       0.155510       1.258955 0.10662952E+02  0.11579334E+03                                 2.169229                            2.100288      -1.467456       2.203798                    0.989635       4.157412      13.459877       0.363570       1.551356      -0.656272      -0.008972      -0.013316      -0.006890       0.017472       0.015041      -0.001801       0.015323      -0.021658      -0.028898      -0.022075      -0.005863       0.027939              2.200376       2.491417       0.112938       0.507514       1.948629       0.070739       2.161081           0.002106
           12              H       7.055862       9.763383       7.037624       0.133253       1.514278 0.13429442E+02  0.15554061E+03                                 2.465522                            2.357391      -1.923885       1.954646                    0.989084       5.059354      17.293728       0.340788       1.551802      -0.651805      -0.002067      -0.013400      -0.005150       0.014503      -0.027040      -0.004684       0.006416      -0.047417       0.036004      -0.042012       0.009147       0.032865              2.511772       2.789032      -0.049919      -0.687223       2.239529       0.017465       2.506756           0.004761
           13              H       5.018280       6.715850       4.691437       0.167141       0.876976 0.64121848E+01  0.61391393E+02                                 1.708287                            1.629443      -1.312898       2.282108                    0.993945       3.720972      11.355294       0.412003       1.552758      -0.655349       0.020784      -0.000120       0.009041       0.022666       0.002672       0.002370       0.006682       0.004901       0.006472      -0.008046      -0.000259       0.008306              1.766931       2.150943       0.020429       0.418038       1.395312       0.093648       1.754538           0.000103
           14              H       4.134235       7.503005       3.771370       0.143277       1.692624 0.16108016E+02  0.19323803E+03                                 2.585018                            2.530499      -1.752456       2.061109                    0.984268       4.773675      16.056125       0.342495       1.490739      -0.665209       0.004809      -0.008836       0.003609       0.010688      -0.002068      -0.010656       0.036658       0.057413       0.053103      -0.055945       0.014807       0.041138              2.597200       2.137672      -0.039352      -0.035746       2.957434      -0.484461       2.696494           0.004006
           15              H       4.942096       4.133396       4.666228       0.155205       1.266583 0.10743846E+02  0.11687869E+03                                 2.176223                            2.106705      -1.478174       2.198342                    0.989455       4.170861      13.510187       0.363456       1.549099      -0.656588       0.009007       0.013564       0.006568       0.017557       0.014893      -0.001796       0.016033      -0.021081      -0.030516      -0.022600      -0.005663       0.028263              2.207635       2.499680       0.113567       0.510117       1.954839       0.071210       2.168388           0.002165
           16              H       3.449422       4.007704       4.687450       0.133420       1.510764 0.13390510E+02  0.15499103E+03                                 2.462927                            2.354961      -1.921242       1.956256                    0.989076       5.054101      17.275323       0.340718       1.553108      -0.651610       0.001974       0.013418       0.005274       0.014552      -0.026663      -0.004745       0.006754      -0.048107       0.037502      -0.042207       0.009324       0.032883              2.509127       2.786694      -0.049786      -0.686153       2.237095       0.017479       2.503593           0.004690
           17              C       6.230982      10.870072       8.548751       0.701323      20.832107 0.23119823E+03  0.48786718E+04                                 7.933448                            6.032164      -0.532659       1.900209                    0.997980      24.169264      77.457053       0.491808       0.590192      -0.927960      -0.006935       0.011593       0.024032       0.027568      -0.024192       0.001157       0.005472      -0.043179       0.007944      -0.034047       0.002241       0.031806              9.054705       4.210458      -0.506771      -0.257737      13.526955       0.631894       9.426703           0.015131
           18              C       6.448030       8.279341       8.378738       0.315167      23.945331 0.28991140E+03  0.63339013E+04                                 8.740959                            6.783687      -0.669504       1.829299                    0.996026      26.028649      79.035690       0.470980       0.595248      -0.946421       0.119726       0.015583      -0.038124       0.126612       0.004167       0.052336       0.021439      -0.020852       0.017864      -0.058708       0.001669       0.057039             10.555698      10.776372      -0.241490      -1.194016      10.258602       1.199215      10.632121          -0.001073
           19              C       6.353356       7.078611       7.439559      -0.465838      33.814649 0.50572298E+03  0.12550598E+05                                 9.286741                            7.450343      -0.503768       1.814326                    0.996605      34.078883     106.165048       0.599630       0.411596      -1.050043       0.012382       0.064599       0.009886       0.066513       0.022101       0.013494       0.052264       0.015715       0.026823      -0.056385      -0.005561       0.061946             10.998139      10.070858      -0.317892      -2.498929       9.185085       3.604489      13.738474           0.002771
           20              C       7.409276       7.012329       6.370233       0.696751      21.450208 0.23468883E+03  0.48783660E+04                                 7.628348                            5.764994      -0.227330       2.000277                    0.999498      22.591821      67.580267       0.554865       0.531051      -0.970857       0.014026       0.010237      -0.033894       0.038084      -0.037295       0.017842      -0.023877       0.005527      -0.046441      -0.033625      -0.023421       0.057046              8.977460       8.860680       0.823398      -2.185888       6.943480       3.664725      11.128220           0.018130
           21              C       6.317891       9.655751       7.647093      -0.458683      32.981808 0.51795453E+03  0.12991103E+05                                 9.241919                            7.586989      -0.668402       1.758397                    0.996211      34.949240     111.120453       0.585967       0.416753      -1.041951       0.005773      -0.069402       0.053812       0.088009      -0.018907       0.009955       0.015443      -0.108891       0.043833      -0.066860       0.011825       0.055035             10.475295       7.446508      -0.814202      -0.430024      14.536063       1.312547       9.443313           0.004520
           22              C       5.279194       8.128820       9.315571       0.599451      22.819447 0.23722391E+03  0.49508333E+04                                 7.912298                            5.792703      -0.450593       1.925273                    0.998080      23.395805      70.427450       0.553288       0.530439      -0.969860      -0.076472      -0.005573       0.060793       0.097851       0.018135       0.025507       0.033070      -0.171772      -0.112840      -0.081807      -0.033200       0.115007              9.601682      12.490394       0.593889      -0.973243       4.854089      -0.813504      11.460564           0.019324
           23              C       4.274302       2.901015       3.176323       0.701535      20.825955 0.23114896E+03  0.48779328E+04                                 7.933700                            6.032667      -0.535039       1.899306                    0.997988      24.182638      77.531399       0.491591       0.590416      -0.927765       0.006842      -0.011447      -0.024089       0.027534      -0.024193       0.000791       0.005523      -0.043178       0.007533      -0.033926       0.001997       0.031930              9.054900       4.210986      -0.506169      -0.257207      13.525227       0.636205       9.428486           0.014846
           24              C       4.057254       5.491746       3.346336       0.315201      23.944312 0.28988936E+03  0.63333153E+04                                 8.740737                            6.783431      -0.669571       1.829280                    0.996026      26.028241      79.034443       0.470988       0.595248      -0.946418      -0.119710      -0.015587       0.038124       0.126598       0.004191       0.052326       0.021410      -0.020870       0.018027      -0.058682       0.001643       0.057039             10.555544      10.776233      -0.242647      -1.193106      10.259910       1.198385      10.630491          -0.001073
           25              C       4.151928       6.692476       4.285515      -0.465845      33.818246 0.50579439E+03  0.12553198E+05                                 9.288250                            7.451554      -0.503651       1.814366                    0.996607      34.081452     106.187178       0.599480       0.411672      -1.049962      -0.012355      -0.064675      -0.009859       0.066578       0.022278       0.013297       0.052073       0.015840       0.027888      -0.056314      -0.005515       0.061829             10.999958      10.072310      -0.318076      -2.498993       9.187817       3.605364      13.739748           0.002756
           26              C       3.096008       6.758758       5.354841       0.696834      21.425219 0.23439272E+03  0.48700086E+04                                 7.618369                            5.758521      -0.222378       2.001982                    0.999514      22.570511      67.471177       0.555663       0.530529      -0.971228      -0.014032      -0.010416       0.034033       0.038257      -0.037592       0.018009      -0.024377       0.005148      -0.045931      -0.034060      -0.023518       0.057577              8.964817       8.849090       0.822146      -2.182839       6.934446       3.658175      11.110915           0.018105
           27              C       4.187393       4.115336       4.077981      -0.458771      32.985113 0.51792721E+03  0.12990577E+05                                 9.242031                            7.585801      -0.670695       1.757577                    0.996200      34.959655     111.163482       0.586113       0.416644      -1.041992      -0.005969       0.069670      -0.054136       0.088433      -0.018411       0.009049       0.016822      -0.108123       0.041575      -0.065794       0.010010       0.055784             10.476530       7.447218      -0.814594      -0.427127      14.539956       1.313725       9.442416           0.004581
           28              C       5.226090       5.642267       2.409503       0.599499      22.816864 0.23720166E+03  0.49502623E+04                                 7.911764                            5.792496      -0.450763       1.925237                    0.998078      23.394724      70.423877       0.553287       0.530451      -0.969853       0.076481       0.005626      -0.060771       0.097847       0.018146       0.025529       0.032995      -0.171926      -0.112917      -0.081880      -0.033179       0.115059              9.601012      12.489307       0.593836      -0.973247       4.854022      -0.813686      11.459707           0.019341
           29              O       7.652843       8.219629       9.103347      -0.755132      65.754006 0.10993754E+04  0.32063057E+05                                13.573660                           10.657386      -0.634871       1.765743                    0.996664      35.402166     107.446415       0.542076       0.387424      -1.101487      -0.133355       0.069570      -0.084094       0.172324      -0.010000       0.089232       0.057562       0.244377       0.146430      -0.166965      -0.001280       0.168244             16.437975      24.089917      -1.785798       5.492319       8.443646       0.541392      16.780364          -0.020648
           30              O       4.119369       8.247071       8.885261      -0.613094      53.860187 0.73816607E+03  0.19440927E+05                                11.773395                            8.768526      -0.267657       1.947867                    0.992984      30.302068      86.708753       0.595405       0.390598      -1.101898       0.076554      -0.020435       0.023446       0.082631       0.050006       0.013259       0.021052       0.035727      -0.023516      -0.051540      -0.012863       0.064403             14.454877      25.522554       1.304065       3.832824       6.886870       0.241826      10.955206          -0.006289
           31              O       7.021838       7.686423       0.063315      -0.882504      58.018337 0.12086386E+04  0.35772592E+05                                12.397949                           11.166893      -0.312213       1.870279                    0.995964      35.364911     105.006770       0.534875       0.386901      -1.111779       0.047583       0.072760       0.057501       0.104233       0.001600       0.048746       0.027454       0.048543       0.103389      -0.054970      -0.020951       0.075921             13.537389      10.349259      -2.762226       0.473156      19.978903       0.852741      10.284006          -0.049033
           32              O       1.819248       8.142285      10.475181      -1.101760      95.069606 0.17744125E+04  0.58014329E+05                                16.996247                           13.324156      -0.609519       1.711301                    0.998011      42.509767     134.204762       0.499309       0.375194      -1.116393       0.000205       0.009841       0.021485       0.023633      -0.123371      -0.025108       0.010294       0.143553       0.155887      -0.168772       0.042305       0.126466             20.701573      28.398856      -3.799722       1.824052      10.447109      -0.972585      23.258752          -0.049914
           33              O       6.122873      10.688514       9.792782      -0.636592      44.117299 0.77253006E+03  0.20610539E+05                                10.401188                            8.993653      -0.263299       1.947293                    0.992750      30.809442      89.180731       0.584715       0.392634      -1.098768      -0.020136      -0.048322      -0.036023       0.063547      -0.013491       0.025634      -0.025778      -0.058453       0.110496      -0.055442      -0.004988       0.060430             11.162360       6.302177       0.219888       0.483439      11.450800       0.372605      15.734104          -0.001315
           34              O       8.373233       7.859105       6.408925      -0.661664      46.884213 0.84460777E+03  0.23048650E+05                                10.846420                            9.443006      -0.492524       1.853296                    0.993504      32.092516      94.043513       0.566916       0.395910      -1.096156      -0.046930      -0.027448      -0.027762       0.061045      -0.030648       0.017453       0.020366       0.127571      -0.124024      -0.070252      -0.022385       0.092637             11.899884      15.926108       2.140512      -0.283357       9.048892       2.261606      10.724651          -0.004533
           35              O       7.803195       9.857809       1.772831      -1.043003      91.375288 0.23828459E+04  0.84044305E+05                                16.798742                           15.771582      -0.699323       1.664424                    0.995872      46.216551     152.599113       0.443617       0.391459      -1.102271       0.085454      -0.051687      -0.042582       0.108569      -0.039740       0.068816       0.077846      -0.479928       0.154716      -0.286179       0.040482       0.245698             16.978628      13.598639      -2.875153       2.361759      21.242115       2.176463      16.095129          -0.116225
           36              O       5.499099       7.925254      10.547877      -0.663923      60.730251 0.86753754E+03  0.23816944E+05                                12.868681                            9.531339      -0.511672       1.837092                    0.996278      32.393217      94.994793       0.568143       0.392691      -1.099157      -0.020340       0.027689      -0.033867       0.048243       0.062351       0.031849      -0.009792      -0.067485       0.265619      -0.120197       0.025739       0.094457             15.969970      13.622332       1.346957       0.281164       8.061274      -3.323446      26.226306          -0.002152
           37              O       5.640084      13.504340      10.646367      -1.120038      99.430385 0.22896864E+04  0.80373387E+05                                17.754673                           15.290989      -0.701993       1.654911                    0.996702      47.324433     158.549273       0.455663       0.382936      -1.102616      -0.119653      -0.009539      -0.041185       0.126902      -0.177218       0.201618       0.129670      -0.193374       0.051764      -0.361916       0.166646       0.195270             19.308175      13.205528      -4.592669       3.521454      27.322211       2.043246      17.396786          -0.073938
           38              O       7.307291       6.111540       5.506095      -0.610960      47.666187 0.68495258E+03  0.17689737E+05                                10.918420                            8.444240       0.074451       2.066037                    0.994096      29.718300      83.970524       0.607510       0.390384      -1.103010      -0.015259       0.028242       0.032320       0.045553      -0.016544       0.040867       0.039118       0.091046       0.123982      -0.086695       0.008847       0.077848             12.964196       9.807516       0.562092       0.167472      10.696162       7.384080      18.388909          -0.001556
           39              O       6.261356      11.981645       8.009398      -0.644186      59.774410 0.95974971E+03  0.27477196E+05                                13.348269                           10.589479      -0.595042       1.825673                    0.990461      34.078817     107.774983       0.488280       0.438150      -1.051763      -0.029416      -0.054938       0.039827       0.073957      -0.118297       0.002619      -0.018823      -0.307808       0.168898      -0.222311       0.053255       0.169056             15.153839       7.541195      -1.681412      -0.093796      26.371723      -4.439122      11.548597          -0.006667
           40              O       2.852441       5.551458       2.621727      -0.755527      65.792133 0.11000408E+04  0.32087276E+05                                13.578661                           10.660457      -0.634648       1.765663                    0.996669      35.412783     107.486274       0.542011       0.387413      -1.101496       0.133498      -0.069578       0.084060       0.172420      -0.010014       0.089206       0.057478       0.244746       0.146844      -0.167127      -0.001203       0.168330             16.445168      24.103505      -1.788313       5.494263       8.447045       0.540899      16.784954          -0.020598
           41              O       6.385915       5.524016       2.839813      -0.613385      53.876977 0.73845166E+03  0.19450290E+05                                11.775830                            8.770155      -0.266958       1.947989                    0.992990      30.307773      86.728623       0.595358       0.390592      -1.101904      -0.076692       0.020406      -0.023433       0.082748       0.049839       0.013283       0.020766       0.035895      -0.023267      -0.051349      -0.012812       0.064161             14.458620      25.530648       1.305208       3.833085       6.888573       0.241705      10.956639          -0.006338
           42              O       3.483446       6.084664      11.661759      -0.882721      58.050484 0.12094741E+04  0.35804199E+05                                12.403104                           11.171282      -0.312162       1.870188                    0.995959      35.375694     105.055516       0.534722       0.386937      -1.111731      -0.047518      -0.072585      -0.057493       0.104077       0.001757       0.049231       0.027192       0.048941       0.101916      -0.054843      -0.021311       0.076154             13.542910      10.353729      -2.764309       0.473712      19.987052       0.851901      10.287948          -0.048999
           43              O       8.686036       5.628802       1.249893      -1.102158      95.128340 0.17756281E+04  0.58064336E+05                                17.003324                           13.328846      -0.609636       1.711155                    0.998008      42.523066     134.261079       0.499211       0.375201      -1.116382      -0.000192      -0.009657      -0.021634       0.023692      -0.123441      -0.025143       0.010331       0.144077       0.156786      -0.169112       0.042542       0.126571             20.711048      28.412419      -3.802172       1.825214      10.451148      -0.972787      23.269575          -0.049902
           44              O       4.382411       3.082573       1.932292      -0.636444      44.108481 0.77227695E+03  0.20602211E+05                                10.399571                            8.991733      -0.262218       1.947729                    0.992726      30.805394      89.167196       0.584817       0.392595      -1.098790       0.020224       0.048253       0.035991       0.063504      -0.013932       0.025759      -0.025708      -0.058551       0.109801      -0.055543      -0.004886       0.060429             11.160827       6.300877       0.219670       0.483811      11.448789       0.368795      15.732814          -0.001493
           45              O       2.132051       5.911982       5.316149      -0.662101      46.920694 0.84544409E+03  0.23077067E+05                                10.852077                            9.447789      -0.494197       1.852540                    0.993494      32.106847      94.095394       0.566766       0.395919      -1.096155       0.047412       0.027893       0.027762       0.061617      -0.031800       0.018674       0.021064       0.129860      -0.123568      -0.072175      -0.022095       0.094269             11.906590      15.934177       2.140539      -0.283360       9.052884       2.263976      10.732709          -0.004510
           46              O       2.702089       3.913278       9.952243      -1.041983      91.215116 0.23777845E+04  0.83819990E+05                                16.779280                           15.755151      -0.699411       1.664753                    0.995905      46.172315     152.404153       0.443841       0.391475      -1.102276      -0.085986       0.051488       0.042490       0.108858      -0.039174       0.068766       0.076776      -0.482537       0.158273      -0.287698       0.041976       0.245723             16.957566      13.583912      -2.868234       2.359534      21.209409       2.172107      16.079377          -0.116597
           47              O       5.006185       5.845833       1.177197      -0.663867      60.720550 0.86738167E+03  0.23811490E+05                                12.867158                            9.530371      -0.511489       1.837178                    0.996279      32.390455      94.982967       0.568184       0.392682      -1.099169       0.020337      -0.027603       0.033880       0.048201       0.062400       0.031871      -0.009759      -0.067779       0.265410      -0.120276       0.025881       0.094396             15.967909      13.620482       1.346651       0.281247       8.060578      -3.323194      26.222667          -0.002153
           48              O       4.865200       0.266747       1.078707      -1.120741      99.552373 0.22929405E+04  0.80518878E+05                                17.770222                           15.302396      -0.700127       1.655251                    0.996690      47.357590     158.708421       0.455453       0.382963      -1.102560       0.119490       0.009449       0.041390       0.126808      -0.177846       0.202310       0.130481      -0.195148       0.053539      -0.363563       0.167307       0.196257             19.327199      13.215770      -4.598813       3.523755      27.353546       2.049472      17.412282          -0.073377
           49              O       3.197993       7.659547       6.218979      -0.610709      47.692561 0.68541870E+03  0.17705678E+05                                10.925123                            8.449593       0.073510       2.065801                    0.994092      29.720575      84.000038       0.607019       0.390613      -1.102793       0.015152      -0.028577      -0.032126       0.045588      -0.016661       0.040913       0.039283       0.091903       0.124482      -0.087230       0.009110       0.078120             12.972141       9.814100       0.562282       0.167024      10.701577       7.388101      18.400745          -0.001539
           50              O       4.243928       1.789442       3.715676      -0.645486      60.127497 0.96680165E+03  0.27737329E+05                                13.412435                           10.638237      -0.604282       1.821857                    0.990578      34.185823     108.323141       0.486346       0.438968      -1.050986       0.029830       0.055224      -0.040004       0.074430      -0.120990       0.002248      -0.018343      -0.308441       0.173966      -0.225064       0.055124       0.169940             15.228206       7.573891      -1.694313      -0.094796      26.506766      -4.453443      11.603961          -0.005886

******************************************************
Auxiliary information for the entire system
The total spin magnetic moment of the unit cell is   22.695050
The total net atomic charge of the unit cell is   -0.000005
Accuracy of reproducing the electrostatic potential in the unit cell:
  The inner radius (bohr) =    5.0000
  The outer radius (bohr) =   12.0000
  Valid grid points have density less than (e/(bohr^3)) =    0.0001
  The number of valid grid points were=            0
  The rms potential error without charges in kcal/mol is=          NaN
  The rms potential error with partial charges in kcal/mol is=          NaN
  The RRMSE value at monopole order=          NaN
  The rms potential error with partial charges and cloud penetration in kcal/mol is=          NaN
  The RRMSE value at monopole order with cloud penetration is=          NaN
  The rms potential error with partial charges and atomic dipoles in kcal/mol is=          NaN
  The RRMSE value at dipole order=          NaN
  The rms potential error with partial charges, atomic dipoles and cloud penetration in kcal/mol is=          NaN
  The RRMSE value at dipole order with cloud penetration=          NaN

******************************************************
The electron densities and ab initio electrostatic potential were computed in VASP using the PBE functional and
projector augmented wave method. See the main text of the journal article for a description of computational details.
The atomic charges, dipoles, and quadrupoles were computed with the DDEC6 method as described in
(a) T. A. Manz and N. Gabaldon Limas, RSC Adv. 6 (2016) 47771-47801 DOI: 10.1039/c6ra04656h
(b) N. Gabaldon Limas and T. A. Manz, RSC Adv. 8 (2018) 2678-2707 DOI: 10.1039/c7ra11829e.
For each atom in the material, the electron cloud parameters were fit to the spherically averaged atom-in-material
electron density using radial positions for which this density was between 10^-4 and 10^-2 electrons per cubic bohr.
The polarizabilities, dispersion coefficients, and quantum Drude oscillator (QDO) parameters were fit using the MCLF method.
The magnetic structure of the system was optimized in VASP from the default ferromagnetic initial guess using spin polarization.
The atomic spin moments (ASMs) were computed on this optimized magnetic structure using the DDEC6 partition as inputs
to the method of T. A. Manz and D. S. Sholl, J. Chem. Theory Comput. 7 (2011) 4146-4164 DOI: 10.1021/ct200539n.
The RMSE and RRMSE were computed using a uniform grid with Ewald summation.
