# Supplementary material for: A collection of forcefield precursors for metal–organic frameworks
Source: RSC Adv. 2019 Nov 13;9(63):36492–507. doi: 10.1039/c9ra07327b (PMC9075174; doi:10.1039/c9ra07327b)
Supplement: RA-009-C9RA07327B-s3915 [file RA-009-C9RA07327B-s3915.xyz]

  116
jmolscript: load "" {1 1 1} spacegroup "x,y,z" unitcell [{     11.288000     0.000000     0.000000 }, {      0.000000    12.645000     0.000000 }, {      0.000000     0.000000    14.725000 }]
Pr     1.685976     4.873889    14.619863     2.143044
Pr     3.958024     1.448611     7.257363     2.143044
Pr     9.602024     4.873889     7.467637     2.143046
Pr     7.329976     1.448611     0.105136     2.143046
Pr     9.602024     7.771111     0.105136     2.143046
Pr     7.329976    11.196389     7.467637     2.143044
Pr     1.685976     7.771111     7.257363     2.143044
Pr     3.958024    11.196389    14.619863     2.143044
H     10.667160     7.549065    11.220450     0.202045
H      4.932856     7.422615    12.486800     0.188506
H      3.736328     6.651270    11.912525     0.183354
H      6.264840    11.418435     3.857950     0.202045
H      0.711144    11.544885     5.124300     0.188506
H      1.907672    12.316230     4.550025     0.183354
H      0.620840     7.549065    10.867050     0.202045
H      6.355144     7.422615     9.600700     0.188506
H      7.551672     6.651270    10.174975     0.183354
H      5.023160    11.418435     3.504550     0.202045
H     10.576856    11.544885     2.238200     0.188506
H      9.380328    12.316230     2.812475     0.183354
H      0.620840     5.095935     3.504550     0.202045
H      6.355144     5.222385     2.238200     0.188507
H      7.551672     5.993730     2.812475     0.183354
H      5.023160     1.226565    10.867050     0.202045
H     10.576856     1.100115     9.600700     0.188506
H      9.380328     0.328770    10.174975     0.183354
H     10.667160     5.095935     3.857950     0.202045
H      4.932856     5.222385     5.124300     0.188506
H      3.736328     5.993730     4.550025     0.183353
H      6.264840     1.226565    11.220450     0.202045
H      0.711144     1.100115    12.486800     0.188506
H      1.907672     0.328770    11.912525     0.183353
C      4.821105     5.659902    13.313609     0.749203
C      4.295084     6.942105    12.709148    -0.568375
C      3.405590     7.771743    13.613262     0.795413
C      0.338640     6.151792    12.251347     0.763599
C      0.822895     0.662598     5.951109     0.749203
C      1.348916    12.025395     5.346647    -0.568375
C      2.238410    11.195757     6.250762     0.795413
C      5.305360     0.170707     4.888847     0.763599
C      6.466895     5.659902     8.773891     0.749203
C      6.992916     6.942105     9.378353    -0.568374
C      7.882410     7.771743     8.474237     0.795413
C     10.949360     6.151792     9.836153     0.763599
C     10.465105     0.662598     1.411391     0.749203
C      9.939084    12.025395     2.015852    -0.568375
C      9.049590    11.195757     1.111737     0.795413
C      5.982640     0.170707     2.473653     0.763599
C      6.466895     6.985098     1.411391     0.749203
C      6.992916     5.702895     2.015852    -0.568375
C      7.882410     4.873257     1.111737     0.795413
C     10.949360     6.493207     2.473653     0.763599
C     10.465105    11.982402     8.773891     0.749203
C      9.939084     0.619605     9.378353    -0.568375
C      9.049590     1.449243     8.474237     0.795413
C      5.982640    12.474293     9.836153     0.763599
C      4.821105     6.985098     5.951109     0.749203
C      4.295084     5.702895     5.346647    -0.568375
C      3.405590     4.873257     6.250762     0.795413
C      0.338640     6.493207     4.888847     0.763599
C      0.822895    11.982402    13.313609     0.749203
C      1.348916     0.619605    12.709148    -0.568374
C      2.238410     1.449243    13.613262     0.795413
C      5.305360    12.474293    12.251347     0.763599
C      0.000000     6.977511    11.043750    -0.569698
C      5.644000    11.989989     3.681250    -0.569698
C      0.000000     5.667489     3.681250    -0.569698
C      5.644000     0.655011    11.043750    -0.569698
O      4.001709     4.839368    13.798797    -0.759031
O      3.580779     9.000837    13.638589    -0.703649
O      2.494648     7.178566    14.260573    -0.721292
O     11.121163     6.431879    13.375307    -0.782092
O      1.175081     5.223776    12.155340    -0.595494
O      6.049352     5.452903    13.284748    -0.610383
O      1.642291     1.483132     6.436297    -0.759031
O      2.063221     9.966663     6.276089    -0.703649
O      3.149352    11.788933     6.898073    -0.721292
O      5.810837    12.535621     6.012806    -0.782092
O      4.468919     1.098724     4.792840    -0.595494
O     10.882648     0.869597     5.922248    -0.610382
O      7.286291     4.839368     8.288702    -0.759031
O      7.707221     9.000837     8.448910    -0.703649
O      8.793352     7.178566     7.826926    -0.721292
O      0.166837     6.431879     8.712193    -0.782092
O     10.112919     5.223776     9.932160    -0.595494
O      5.238648     5.452903     8.802752    -0.610382
O      9.645709     1.483132     0.926202    -0.759031
O      9.224779     9.966663     1.086410    -0.703649
O      8.138648    11.788933     0.464426    -0.721292
O      5.477163    12.535621     1.349694    -0.782091
O      6.819081     1.098724     2.569660    -0.595494
O      0.405352     0.869597     1.440252    -0.610382
O      7.286291     7.805632     0.926202    -0.759031
O      7.707221     3.644163     1.086410    -0.703649
O      8.793352     5.466433     0.464426    -0.721292
O      0.166837     6.213121     1.349694    -0.782092
O     10.112919     7.421224     2.569660    -0.595494
O      5.238648     7.192097     1.440252    -0.610382
O      9.645709    11.161868     8.288702    -0.759031
O      9.224779     2.678337     8.448910    -0.703650
O      8.138648     0.856066     7.826926    -0.721292
O      5.477163     0.109379     8.712193    -0.782092
O      6.819081    11.546276     9.932160    -0.595494
O      0.405352    11.775403     8.802752    -0.610382
O      4.001709     7.805632     6.436297    -0.759031
O      3.580779     3.644163     6.276089    -0.703649
O      2.494648     5.466433     6.898073    -0.721292
O     11.121163     6.213121     6.012806    -0.782092
O      1.175081     7.421224     4.792840    -0.595494
O      6.049352     7.192097     5.922248    -0.610382
O      1.642291    11.161868    13.798797    -0.759031
O      2.063221     2.678337    13.638589    -0.703649
O      3.149352     0.856066    14.260573    -0.721293
O      5.810837     0.109379    13.375307    -0.782092
O      4.468919    11.546276    12.155340    -0.595494
O     10.882648    11.775403    13.284748    -0.610383

The following XYZ coordinates are in angstroms. Other properties are in atomic units.
The sperically averaged electron density of each atom fit to a function of the form exp(a - br)
eigen_1, eigen_2 and eigen_3 are the three eigenvalues of traceless quadrupole moment tensor
  atom number  atomic symbol              X              Y              Z     net charge C6 coefficient C8 coefficient C10 coefficient fluctuating dipole atomic polarizability isotropic forcefield polarizability              a              b squared Pearson coefficient          <r^3>          <r^4>         wp_QDO          m_QDO          q_QDO       dipole_x       dipole_y       dipole_z         dipole            Qxy            Qxz            Qyz     Q(x^2-y^2)  Q(3z^2 - R^2)        eigen_1        eigen_2        eigen_3 static polarizability      alpha(xx)      alpha(xy)      alpha(xz)      alpha(yy)      alpha(yz)      alpha(zz) atomic spin moment
            1             Pr       1.685976       4.873889      14.619863       2.143044     119.671291 0.28301264E+04  0.94926792E+05                                15.597877                           13.949305       3.089914       2.607243                    0.998528      84.785883     201.302439       0.708260       0.257828      -1.343180       0.025437       0.029031      -0.041689       0.056814      -0.006885       0.105846       0.028719       0.033049       0.027497      -0.103188      -0.014934       0.118121             17.000677      16.911417      -0.832008      -2.797425      19.548370       0.938962      14.542243          -0.000021
            2             Pr       3.958024       1.448611       7.257363       2.143044     119.671188 0.28301236E+04  0.94926677E+05                                15.597867                           13.949297       3.089917       2.607244                    0.998528      84.785870     201.302377       0.708260       0.257828      -1.343180      -0.025438      -0.029031      -0.041688       0.056814      -0.006885      -0.105847      -0.028720       0.033049       0.027500      -0.103188      -0.014934       0.118122             17.000664      16.911407      -0.832011       2.797424      19.548351      -0.938963      14.542235          -0.000027
            3             Pr       9.602024       4.873889       7.467637       2.143046     119.670297 0.28300967E+04  0.94925539E+05                                15.597775                           13.949216       3.089937       2.607250                    0.998528      84.785774     201.301836       0.708263       0.257828      -1.343181      -0.025437       0.029031       0.041689       0.056814       0.006885       0.105846      -0.028720       0.033049       0.027497      -0.103188      -0.014934       0.118122             17.000563      16.911302       0.832001      -2.797402      19.548240      -0.938956      14.542147          -0.000023
            4             Pr       7.329976       1.448611       0.105136       2.143046     119.670614 0.28301065E+04  0.94925951E+05                                15.597808                           13.949246       3.089930       2.607248                    0.998528      84.785800     201.302011       0.708262       0.257828      -1.343180       0.025437      -0.029031       0.041689       0.056814       0.006884      -0.105846       0.028720       0.033049       0.027498      -0.103188      -0.014934       0.118122             17.000599      16.911341       0.832007       2.797414      19.548276       0.938962      14.542181          -0.000024
            5             Pr       9.602024       7.771111       0.105136       2.143046     119.670546 0.28301044E+04  0.94925864E+05                                15.597801                           13.949239       3.089931       2.607248                    0.998528      84.785798     201.301982       0.708262       0.257828      -1.343180      -0.025437      -0.029031       0.041689       0.056814      -0.006885       0.105847       0.028720       0.033049       0.027497      -0.103188      -0.014934       0.118122             17.000591      16.911332      -0.832007      -2.797411      19.548269       0.938961      14.542173          -0.000021
            6             Pr       7.329976      11.196389       7.467637       2.143044     119.671230 0.28301242E+04  0.94926700E+05                                15.597871                           13.949298       3.089915       2.607243                    0.998528      84.785878     201.302403       0.708260       0.257828      -1.343180       0.025437       0.029031       0.041689       0.056814      -0.006885      -0.105847      -0.028720       0.033048       0.027497      -0.103189      -0.014933       0.118122             17.000670      16.911409      -0.832008       2.797422      19.548367      -0.938962      14.542234          -0.000022
            7             Pr       1.685976       7.771111       7.257363       2.143044     119.671149 0.28301225E+04  0.94926628E+05                                15.597863                           13.949294       3.089916       2.607243                    0.998528      84.785863     201.302348       0.708260       0.257828      -1.343180       0.025437      -0.029031      -0.041689       0.056814       0.006885       0.105847      -0.028719       0.033049       0.027497      -0.103188      -0.014934       0.118122             17.000660      16.911400       0.832011      -2.797422      19.548349      -0.938962      14.542231          -0.000022
            8             Pr       3.958024      11.196389      14.619863       2.143044     119.671085 0.28301203E+04  0.94926534E+05                                15.597856                           13.949286       3.089918       2.607244                    0.998528      84.785867     201.302330       0.708261       0.257828      -1.343180      -0.025437       0.029031      -0.041689       0.056814       0.006885      -0.105847       0.028720       0.033049       0.027498      -0.103188      -0.014933       0.118122             17.000653      16.911391       0.832005       2.797419      19.548344       0.938959      14.542223          -0.000021
            9              H      10.667160       7.549065      11.220450       0.202045       0.700474 0.47407261E+01  0.40617695E+02                                 1.289460                            1.263027      -0.758080       2.575414                    0.999986       2.700617       6.941490       0.566531       1.261862      -0.715214      -0.004051       0.018014      -0.000866       0.018484      -0.000283       0.006501      -0.004052      -0.010342      -0.006803      -0.010098       0.001460       0.008638              1.295864       1.444247      -0.219609      -0.063675       1.272509       0.057523       1.170837           0.000002
           10              H       4.932856       7.422615      12.486800       0.188506       0.692491 0.47423591E+01  0.41079388E+02                                 1.335120                            1.309186      -0.922587       2.497698                    0.999958       2.860448       7.659963       0.521720       1.355312      -0.694956       0.020601       0.014209      -0.002008       0.025106       0.001674       0.000641       0.000093      -0.004745       0.003172      -0.003507       0.001072       0.002436              1.339513       1.461032       0.177902      -0.121660       1.335283      -0.060656       1.222224           0.000002
           11              H       3.736328       6.651270      11.912525       0.183354       1.033484 0.80513443E+01  0.79413055E+02                                 1.724145                            1.685778      -0.947968       2.446390                    0.998736       3.363617       9.534244       0.469158       1.323621      -0.700811      -0.004121      -0.010831      -0.011270       0.016165       0.004440       0.006308       0.005012      -0.001465      -0.013202      -0.008806      -0.002041       0.010847              1.733533       1.745864       0.110175       0.337540       1.479250       0.188457       1.975484           0.000002
           12              H       6.264840      11.418435       3.857950       0.202045       0.700473 0.47407212E+01  0.40617644E+02                                 1.289460                            1.263027      -0.758080       2.575414                    0.999986       2.700616       6.941487       0.566531       1.261862      -0.715214       0.004051      -0.018013      -0.000866       0.018484      -0.000283      -0.006501       0.004052      -0.010342      -0.006803      -0.010098       0.001460       0.008638              1.295864       1.444246      -0.219609       0.063675       1.272508      -0.057523       1.170836           0.000002
           13              H       0.711144      11.544885       5.124300       0.188506       0.692491 0.47423578E+01  0.41079375E+02                                 1.335120                            1.309186      -0.922587       2.497698                    0.999958       2.860448       7.659964       0.521720       1.355312      -0.694956      -0.020601      -0.014209      -0.002008       0.025106       0.001674      -0.000641      -0.000093      -0.004745       0.003172      -0.003507       0.001072       0.002436              1.339513       1.461033       0.177903       0.121660       1.335283       0.060656       1.222223           0.000002
           14              H       1.907672      12.316230       4.550025       0.183354       1.033485 0.80513552E+01  0.79413192E+02                                 1.724146                            1.685779      -0.947968       2.446389                    0.998736       3.363620       9.534256       0.469158       1.323621      -0.700811       0.004121       0.010831      -0.011270       0.016165       0.004440      -0.006308      -0.005012      -0.001465      -0.013202      -0.008806      -0.002041       0.010847              1.733534       1.745866       0.110176      -0.337541       1.479251      -0.188457       1.975486           0.000002
           15              H       0.620840       7.549065      10.867050       0.202045       0.700473 0.47407149E+01  0.40617575E+02                                 1.289459                            1.263026      -0.758080       2.575414                    0.999986       2.700614       6.941480       0.566532       1.261862      -0.715214       0.004051       0.018014       0.000866       0.018484       0.000283       0.006501       0.004052      -0.010342      -0.006803      -0.010098       0.001460       0.008638              1.295863       1.444245       0.219608      -0.063675       1.272508      -0.057523       1.170835           0.000002
           16              H       6.355144       7.422615       9.600700       0.188506       0.692491 0.47423555E+01  0.41079351E+02                                 1.335120                            1.309185      -0.922587       2.497698                    0.999958       2.860447       7.659961       0.521720       1.355312      -0.694956      -0.020601       0.014209       0.002008       0.025106      -0.001674       0.000641      -0.000093      -0.004745       0.003172      -0.003507       0.001072       0.002436              1.339513       1.461032      -0.177903      -0.121660       1.335282       0.060656       1.222223           0.000002
           17              H       7.551672       6.651270      10.174975       0.183354       1.033485 0.80513565E+01  0.79413209E+02                                 1.724146                            1.685779      -0.947968       2.446389                    0.998736       3.363620       9.534256       0.469158       1.323621      -0.700811       0.004121      -0.010831       0.011270       0.016165      -0.004440       0.006308      -0.005012      -0.001465      -0.013202      -0.008806      -0.002041       0.010847              1.733534       1.745866      -0.110176       0.337541       1.479251      -0.188457       1.975486           0.000002
           18              H       5.023160      11.418435       3.504550       0.202045       0.700473 0.47407213E+01  0.40617643E+02                                 1.289459                            1.263026      -0.758080       2.575414                    0.999986       2.700616       6.941486       0.566532       1.261861      -0.715214      -0.004051      -0.018014       0.000866       0.018484       0.000283      -0.006501      -0.004052      -0.010342      -0.006803      -0.010098       0.001460       0.008638              1.295864       1.444246       0.219609       0.063675       1.272508       0.057523       1.170836           0.000002
           19              H      10.576856      11.544885       2.238200       0.188506       0.692491 0.47423557E+01  0.41079353E+02                                 1.335120                            1.309185      -0.922587       2.497698                    0.999958       2.860447       7.659961       0.521720       1.355312      -0.694956       0.020601      -0.014209       0.002008       0.025106      -0.001674      -0.000641       0.000093      -0.004745       0.003172      -0.003507       0.001072       0.002436              1.339513       1.461032      -0.177902       0.121660       1.335282      -0.060656       1.222224           0.000002
           20              H       9.380328      12.316230       2.812475       0.183354       1.033485 0.80513622E+01  0.79413278E+02                                 1.724147                            1.685780      -0.947969       2.446389                    0.998736       3.363621       9.534259       0.469158       1.323621      -0.700811      -0.004121       0.010831       0.011270       0.016165      -0.004440      -0.006308       0.005012      -0.001465      -0.013202      -0.008806      -0.002041       0.010847              1.733535       1.745866      -0.110176      -0.337541       1.479251       0.188457       1.975487           0.000002
           21              H       0.620840       5.095935       3.504550       0.202045       0.700474 0.47407236E+01  0.40617667E+02                                 1.289459                            1.263026      -0.758080       2.575414                    0.999986       2.700617       6.941488       0.566532       1.261861      -0.715214       0.004051      -0.018013       0.000866       0.018484      -0.000283       0.006501      -0.004052      -0.010342      -0.006803      -0.010098       0.001460       0.008638              1.295864       1.444246      -0.219609      -0.063675       1.272508       0.057523       1.170836           0.000002
           22              H       6.355144       5.222385       2.238200       0.188507       0.692491 0.47423557E+01  0.41079355E+02                                 1.335120                            1.309185      -0.922587       2.497698                    0.999958       2.860447       7.659962       0.521720       1.355312      -0.694956      -0.020601      -0.014209       0.002008       0.025106       0.001674       0.000641       0.000093      -0.004745       0.003172      -0.003507       0.001072       0.002436              1.339513       1.461032       0.177902      -0.121660       1.335282      -0.060656       1.222224           0.000002
           23              H       7.551672       5.993730       2.812475       0.183354       1.033484 0.80513516E+01  0.79413151E+02                                 1.724146                            1.685779      -0.947968       2.446390                    0.998736       3.363618       9.534251       0.469157       1.323622      -0.700811       0.004121       0.010831       0.011270       0.016165       0.004440       0.006308       0.005012      -0.001465      -0.013202      -0.008806      -0.002041       0.010847              1.733534       1.745865       0.110176       0.337541       1.479251       0.188457       1.975486           0.000002
           24              H       5.023160       1.226565      10.867050       0.202045       0.700473 0.47407211E+01  0.40617645E+02                                 1.289460                            1.263027      -0.758080       2.575414                    0.999986       2.700616       6.941488       0.566531       1.261862      -0.715214      -0.004051       0.018013       0.000866       0.018484      -0.000283      -0.006501       0.004052      -0.010342      -0.006803      -0.010098       0.001460       0.008638              1.295864       1.444247      -0.219609       0.063675       1.272509      -0.057523       1.170837           0.000002
           25              H      10.576856       1.100115       9.600700       0.188506       0.692491 0.47423548E+01  0.41079342E+02                                 1.335119                            1.309185      -0.922587       2.497698                    0.999958       2.860447       7.659960       0.521720       1.355312      -0.694956       0.020601       0.014209       0.002008       0.025106       0.001674      -0.000641      -0.000093      -0.004745       0.003172      -0.003507       0.001072       0.002436              1.339512       1.461032       0.177903       0.121660       1.335282       0.060656       1.222223           0.000002
           26              H       9.380328       0.328770      10.174975       0.183354       1.033483 0.80513363E+01  0.79412963E+02                                 1.724145                            1.685778      -0.947967       2.446390                    0.998736       3.363616       9.534243       0.469158       1.323622      -0.700811      -0.004121      -0.010831       0.011270       0.016165       0.004440      -0.006308      -0.005012      -0.001465      -0.013202      -0.008806      -0.002041       0.010847              1.733532       1.745864       0.110176      -0.337540       1.479249      -0.188457       1.975484           0.000002
           27              H      10.667160       5.095935       3.857950       0.202045       0.700474 0.47407292E+01  0.40617732E+02                                 1.289461                            1.263028      -0.758080       2.575414                    0.999986       2.700618       6.941495       0.566531       1.261862      -0.715214      -0.004051      -0.018013      -0.000866       0.018484       0.000283       0.006501       0.004053      -0.010342      -0.006803      -0.010098       0.001460       0.008638              1.295865       1.444248       0.219609      -0.063675       1.272510      -0.057523       1.170838           0.000002
           28              H       4.932856       5.222385       5.124300       0.188506       0.692491 0.47423584E+01  0.41079383E+02                                 1.335120                            1.309186      -0.922587       2.497698                    0.999958       2.860448       7.659965       0.521720       1.355313      -0.694956       0.020601      -0.014209      -0.002008       0.025106      -0.001674       0.000641      -0.000093      -0.004745       0.003172      -0.003507       0.001072       0.002436              1.339513       1.461033      -0.177903      -0.121660       1.335283       0.060656       1.222224           0.000002
           29              H       3.736328       5.993730       4.550025       0.183353       1.033484 0.80513441E+01  0.79413061E+02                                 1.724146                            1.685779      -0.947968       2.446389                    0.998736       3.363618       9.534251       0.469157       1.323622      -0.700811      -0.004121       0.010831      -0.011270       0.016165      -0.004440       0.006308      -0.005012      -0.001465      -0.013202      -0.008806      -0.002041       0.010847              1.733534       1.745865      -0.110176       0.337541       1.479250      -0.188457       1.975485           0.000002
           30              H       6.264840       1.226565      11.220450       0.202045       0.700474 0.47407283E+01  0.40617721E+02                                 1.289461                            1.263028      -0.758080       2.575414                    0.999986       2.700618       6.941494       0.566531       1.261862      -0.715214       0.004051       0.018013      -0.000866       0.018484       0.000283      -0.006501      -0.004052      -0.010342      -0.006803      -0.010098       0.001460       0.008638              1.295865       1.444248       0.219609       0.063675       1.272509       0.057523       1.170837           0.000002
           31              H       0.711144       1.100115      12.486800       0.188506       0.692492 0.47423607E+01  0.41079406E+02                                 1.335120                            1.309186      -0.922587       2.497698                    0.999958       2.860448       7.659964       0.521720       1.355312      -0.694956      -0.020601       0.014209      -0.002008       0.025106      -0.001674      -0.000641       0.000093      -0.004745       0.003172      -0.003507       0.001072       0.002436              1.339513       1.461033      -0.177903       0.121660       1.335283      -0.060656       1.222224           0.000002
           32              H       1.907672       0.328770      11.912525       0.183353       1.033484 0.80513462E+01  0.79413081E+02                                 1.724146                            1.685779      -0.947968       2.446390                    0.998736       3.363617       9.534246       0.469157       1.323622      -0.700811       0.004121      -0.010831      -0.011270       0.016165      -0.004440      -0.006308       0.005012      -0.001465      -0.013202      -0.008806      -0.002041       0.010847              1.733533       1.745865      -0.110176      -0.337540       1.479250       0.188457       1.975485           0.000002
           33              C       4.821105       5.659902      13.313609       0.749203      18.927616 0.22397882E+03  0.45690109E+04                                 6.856216                            5.550409      -0.421503       1.941731                    0.999163      21.599559      62.534437       0.582125       0.515792      -0.984955      -0.010455      -0.025657       0.007521       0.028708       0.017372       0.032703       0.046783      -0.095133       0.217222      -0.091035      -0.013973       0.105008              7.450363       9.729880      -0.653773      -0.144955       7.890289      -1.626883       4.730918           0.000000
           34              C       4.295084       6.942105      12.709148      -0.568375      31.043863 0.51083466E+03  0.12544341E+05                                 8.620552                            7.491923      -0.330507       1.868371                    0.997144      33.068684      98.192862       0.605342       0.412038      -1.063571       0.023972      -0.001988       0.004510       0.024473       0.022182      -0.007456      -0.001857      -0.017494       0.005400      -0.025720       0.001290       0.024430              9.256813       8.832643      -2.497563      -0.599746      10.903112       0.360414       8.034684          -0.000002
           35              C       3.405590       7.771743      13.613262       0.795413      19.570022 0.21161585E+03  0.42641886E+04                                 7.061468                            5.431224      -0.443610       1.940137                    0.998411      21.103641      61.108901       0.581486       0.522731      -0.979778      -0.019125       0.031212       0.020524       0.041967      -0.038182       0.051520      -0.036650       0.100775       0.102197      -0.083988      -0.017790       0.101778              7.969576       7.106375       0.399084      -1.910442      11.344459       0.560277       5.457894           0.000000
           36              C       0.338640       6.151792      12.251347       0.763599      19.657395 0.21693961E+03  0.43632492E+04                                 6.951298                            5.385924      -0.223083       2.012901                    0.999383      20.722465      58.384730       0.607326       0.501433      -0.998065      -0.018067       0.000576       0.005406       0.018868       0.083096       0.012679       0.015436       0.008925      -0.125125      -0.062692      -0.044025       0.106718              7.939308       6.248315      -2.085098       0.045478       6.119471      -0.913371      11.450138          -0.000001
           37              C       0.822895       0.662598       5.951109       0.749203      18.927618 0.22397890E+03  0.45690129E+04                                 6.856217                            5.550411      -0.421504       1.941731                    0.999163      21.599563      62.534460       0.582125       0.515792      -0.984955       0.010455       0.025657       0.007521       0.028708       0.017372      -0.032703      -0.046783      -0.095133       0.217222      -0.091035      -0.013973       0.105008              7.450364       9.729883      -0.653772       0.144954       7.890289       1.626884       4.730920           0.000000
           38              C       1.348916      12.025395       5.346647      -0.568375      31.043849 0.51083459E+03  0.12544339E+05                                 8.620550                            7.491923      -0.330507       1.868371                    0.997144      33.068690      98.192892       0.605342       0.412038      -1.063571      -0.023972       0.001988       0.004510       0.024474       0.022182       0.007456       0.001856      -0.017494       0.005400      -0.025721       0.001291       0.024430              9.256810       8.832640      -2.497557       0.599742      10.903104      -0.360414       8.034685          -0.000002
           39              C       2.238410      11.195757       6.250762       0.795413      19.570021 0.21161590E+03  0.42641899E+04                                 7.061467                            5.431225      -0.443611       1.940137                    0.998411      21.103645      61.108912       0.581486       0.522731      -0.979778       0.019125      -0.031212       0.020524       0.041967      -0.038182      -0.051520       0.036650       0.100775       0.102197      -0.083988      -0.017790       0.101778              7.969574       7.106376       0.399084       1.910443      11.344452      -0.560277       5.457895           0.000000
           40              C       5.305360       0.170707       4.888847       0.763599      19.657399 0.21693955E+03  0.43632478E+04                                 6.951299                            5.385923      -0.223084       2.012901                    0.999383      20.722470      58.384748       0.607326       0.501433      -0.998065       0.018067      -0.000576       0.005406       0.018868       0.083096      -0.012679      -0.015436       0.008925      -0.125125      -0.062692      -0.044025       0.106717              7.939310       6.248313      -2.085095      -0.045477       6.119469       0.913374      11.450147          -0.000001
           41              C       6.466895       5.659902       8.773891       0.749203      18.927623 0.22397903E+03  0.45690160E+04                                 6.856217                            5.550411      -0.421503       1.941731                    0.999163      21.599562      62.534447       0.582125       0.515792      -0.984955       0.010455      -0.025657      -0.007521       0.028708      -0.017372       0.032703      -0.046783      -0.095133       0.217222      -0.091035      -0.013973       0.105008              7.450363       9.729880       0.653774      -0.144956       7.890288       1.626885       4.730922           0.000000
           42              C       6.992916       6.942105       9.378353      -0.568374      31.043841 0.51083460E+03  0.12544339E+05                                 8.620548                            7.491923      -0.330507       1.868371                    0.997144      33.068685      98.192870       0.605342       0.412038      -1.063571      -0.023972      -0.001988      -0.004510       0.024474      -0.022182      -0.007456       0.001857      -0.017494       0.005400      -0.025721       0.001290       0.024430              9.256807       8.832636       2.497552      -0.599742      10.903097      -0.360414       8.034688          -0.000002
           43              C       7.882410       7.771743       8.474237       0.795413      19.570028 0.21161602E+03  0.42641929E+04                                 7.061470                            5.431227      -0.443611       1.940137                    0.998411      21.103645      61.108916       0.581486       0.522731      -0.979778       0.019125       0.031212      -0.020524       0.041967       0.038182       0.051520       0.036650       0.100775       0.102196      -0.083988      -0.017790       0.101778              7.969577       7.106374      -0.399088      -1.910441      11.344460      -0.560276       5.457897           0.000000
           44              C      10.949360       6.151792       9.836153       0.763599      19.657397 0.21693962E+03  0.43632495E+04                                 6.951298                            5.385923      -0.223083       2.012901                    0.999383      20.722466      58.384730       0.607326       0.501433      -0.998065       0.018067       0.000576      -0.005406       0.018868      -0.083096       0.012679      -0.015436       0.008925      -0.125125      -0.062692      -0.044025       0.106717              7.939308       6.248315       2.085097       0.045476       6.119471       0.913371      11.450138          -0.000001
           45              C      10.465105       0.662598       1.411391       0.749203      18.927618 0.22397890E+03  0.45690129E+04                                 6.856216                            5.550410      -0.421503       1.941731                    0.999163      21.599558      62.534434       0.582125       0.515792      -0.984955      -0.010455       0.025657      -0.007521       0.028708      -0.017372      -0.032703       0.046783      -0.095133       0.217222      -0.091035      -0.013973       0.105008              7.450363       9.729879       0.653775       0.144955       7.890289      -1.626884       4.730920           0.000000
           46              C       9.939084      12.025395       2.015852      -0.568375      31.043871 0.51083493E+03  0.12544349E+05                                 8.620554                            7.491925      -0.330506       1.868371                    0.997144      33.068690      98.192891       0.605342       0.412038      -1.063571       0.023972       0.001988      -0.004510       0.024474      -0.022182       0.007456      -0.001856      -0.017494       0.005400      -0.025721       0.001290       0.024430              9.256814       8.832643       2.497562       0.599745      10.903111       0.360415       8.034689          -0.000001
           47              C       9.049590      11.195757       1.111737       0.795413      19.570019 0.21161587E+03  0.42641894E+04                                 7.061468                            5.431225      -0.443611       1.940136                    0.998411      21.103648      61.108933       0.581486       0.522731      -0.979777      -0.019125      -0.031212      -0.020524       0.041967       0.038182      -0.051520      -0.036650       0.100775       0.102196      -0.083988      -0.017790       0.101778              7.969575       7.106377      -0.399084       1.910443      11.344452       0.560277       5.457896           0.000000
           48              C       5.982640       0.170707       2.473653       0.763599      19.657397 0.21693952E+03  0.43632472E+04                                 6.951299                            5.385922      -0.223083       2.012901                    0.999383      20.722469      58.384746       0.607326       0.501433      -0.998065      -0.018067      -0.000576      -0.005406       0.018868      -0.083096      -0.012679       0.015436       0.008925      -0.125125      -0.062692      -0.044025       0.106717              7.939309       6.248313       2.085095      -0.045477       6.119469      -0.913373      11.450147          -0.000001
           49              C       6.466895       6.985098       1.411391       0.749203      18.927619 0.22397893E+03  0.45690135E+04                                 6.856216                            5.550410      -0.421503       1.941731                    0.999163      21.599559      62.534436       0.582125       0.515792      -0.984955       0.010455       0.025657      -0.007521       0.028708       0.017372       0.032703       0.046783      -0.095133       0.217222      -0.091035      -0.013973       0.105008              7.450363       9.729879      -0.653775      -0.144955       7.890290      -1.626884       4.730920           0.000000
           50              C       6.992916       5.702895       2.015852      -0.568375      31.043869 0.51083490E+03  0.12544348E+05                                 8.620553                            7.491924      -0.330507       1.868371                    0.997144      33.068688      98.192881       0.605342       0.412038      -1.063571      -0.023972       0.001988      -0.004510       0.024474       0.022182      -0.007456      -0.001856      -0.017494       0.005400      -0.025721       0.001291       0.024430              9.256814       8.832642      -2.497561      -0.599745      10.903110       0.360415       8.034689          -0.000001
           51              C       7.882410       4.873257       1.111737       0.795413      19.570020 0.21161589E+03  0.42641899E+04                                 7.061468                            5.431226      -0.443612       1.940136                    0.998411      21.103650      61.108941       0.581486       0.522731      -0.979777       0.019125      -0.031212      -0.020524       0.041967      -0.038182       0.051520      -0.036650       0.100775       0.102196      -0.083988      -0.017790       0.101778              7.969575       7.106377       0.399084      -1.910443      11.344453       0.560277       5.457897           0.000000
           52              C      10.949360       6.493207       2.473653       0.763599      19.657396 0.21693952E+03  0.43632470E+04                                 6.951298                            5.385922      -0.223084       2.012901                    0.999383      20.722468      58.384740       0.607326       0.501433      -0.998065       0.018067      -0.000576      -0.005406       0.018868       0.083096       0.012679       0.015436       0.008925      -0.125125      -0.062692      -0.044025       0.106717              7.939309       6.248312      -2.085095       0.045476       6.119469      -0.913373      11.450145          -0.000001
           53              C      10.465105      11.982402       8.773891       0.749203      18.927617 0.22397895E+03  0.45690138E+04                                 6.856216                            5.550410      -0.421502       1.941732                    0.999163      21.599554      62.534412       0.582125       0.515792      -0.984955      -0.010455      -0.025657      -0.007521       0.028708       0.017372      -0.032703      -0.046783      -0.095133       0.217223      -0.091035      -0.013973       0.105008              7.450361       9.729878      -0.653773       0.144956       7.890285       1.626885       4.730921           0.000000
           54              C       9.939084       0.619605       9.378353      -0.568375      31.043834 0.51083448E+03  0.12544335E+05                                 8.620547                            7.491922      -0.330507       1.868372                    0.997144      33.068677      98.192833       0.605342       0.412038      -1.063571       0.023972      -0.001988      -0.004510       0.024474       0.022182       0.007457       0.001856      -0.017494       0.005400      -0.025721       0.001291       0.024430              9.256805       8.832634      -2.497552       0.599742      10.903094      -0.360414       8.034686          -0.000002
           55              C       9.049590       1.449243       8.474237       0.795413      19.570026 0.21161600E+03  0.42641925E+04                                 7.061470                            5.431227      -0.443612       1.940136                    0.998411      21.103648      61.108937       0.581486       0.522732      -0.979777      -0.019125       0.031212      -0.020524       0.041967      -0.038181      -0.051520       0.036650       0.100775       0.102196      -0.083988      -0.017790       0.101778              7.969578       7.106376       0.399089       1.910442      11.344459      -0.560275       5.457898           0.000000
           56              C       5.982640      12.474293       9.836153       0.763599      19.657404 0.21693965E+03  0.43632502E+04                                 6.951300                            5.385924      -0.223084       2.012901                    0.999383      20.722464      58.384723       0.607326       0.501433      -0.998065      -0.018067       0.000576      -0.005406       0.018868       0.083096      -0.012679      -0.015436       0.008925      -0.125125      -0.062692      -0.044025       0.106718              7.939311       6.248313      -2.085095      -0.045479       6.119470       0.913375      11.450151          -0.000001
           57              C       4.821105       6.985098       5.951109       0.749203      18.927620 0.22397893E+03  0.45690133E+04                                 6.856216                            5.550410      -0.421502       1.941732                    0.999163      21.599559      62.534431       0.582126       0.515792      -0.984955      -0.010455       0.025657       0.007521       0.028708      -0.017372       0.032703      -0.046783      -0.095133       0.217222      -0.091035      -0.013973       0.105008              7.450362       9.729880       0.653772      -0.144954       7.890288       1.626884       4.730920           0.000000
           58              C       4.295084       5.702895       5.346647      -0.568375      31.043846 0.51083455E+03  0.12544338E+05                                 8.620549                            7.491922      -0.330507       1.868371                    0.997144      33.068687      98.192877       0.605342       0.412038      -1.063571       0.023972       0.001988       0.004510       0.024474      -0.022182      -0.007456       0.001857      -0.017494       0.005400      -0.025720       0.001290       0.024430              9.256808       8.832639       2.497556      -0.599743      10.903102      -0.360415       8.034684          -0.000002
           59              C       3.405590       4.873257       6.250762       0.795413      19.570019 0.21161587E+03  0.42641893E+04                                 7.061467                            5.431225      -0.443611       1.940137                    0.998411      21.103645      61.108917       0.581486       0.522731      -0.979777      -0.019125      -0.031212       0.020524       0.041967       0.038182       0.051520       0.036650       0.100775       0.102197      -0.083988      -0.017790       0.101778              7.969574       7.106376      -0.399084      -1.910443      11.344452      -0.560277       5.457895           0.000000
           60              C       0.338640       6.493207       4.888847       0.763599      19.657393 0.21693950E+03  0.43632466E+04                                 6.951298                            5.385922      -0.223084       2.012901                    0.999383      20.722468      58.384744       0.607326       0.501433      -0.998064      -0.018067      -0.000576       0.005406       0.018868      -0.083096       0.012679      -0.015436       0.008925      -0.125125      -0.062692      -0.044025       0.106718              7.939309       6.248313       2.085095       0.045478       6.119469       0.913375      11.450144          -0.000001
           61              C       0.822895      11.982402      13.313609       0.749203      18.927614 0.22397881E+03  0.45690103E+04                                 6.856215                            5.550408      -0.421502       1.941732                    0.999163      21.599555      62.534417       0.582126       0.515792      -0.984955       0.010455      -0.025657       0.007521       0.028708      -0.017372      -0.032703       0.046783      -0.095133       0.217223      -0.091035      -0.013973       0.105008              7.450361       9.729879       0.653774       0.144954       7.890288      -1.626883       4.730918           0.000000
           62              C       1.348916       0.619605      12.709148      -0.568374      31.043849 0.51083438E+03  0.12544332E+05                                 8.620549                            7.491920      -0.330506       1.868372                    0.997144      33.068675      98.192825       0.605343       0.412038      -1.063571      -0.023972      -0.001988       0.004510       0.024474      -0.022182       0.007457      -0.001856      -0.017494       0.005400      -0.025721       0.001290       0.024430              9.256809       8.832640       2.497561       0.599746      10.903107       0.360415       8.034681          -0.000002
           63              C       2.238410       1.449243      13.613262       0.795413      19.570025 0.21161589E+03  0.42641897E+04                                 7.061469                            5.431226      -0.443612       1.940136                    0.998411      21.103646      61.108926       0.581486       0.522731      -0.979777       0.019125       0.031212       0.020524       0.041967       0.038181      -0.051520      -0.036650       0.100775       0.102196      -0.083988      -0.017790       0.101778              7.969578       7.106377      -0.399084       1.910442      11.344461       0.560277       5.457895           0.000000
           64              C       5.305360      12.474293      12.251347       0.763599      19.657406 0.21693969E+03  0.43632512E+04                                 6.951301                            5.385924      -0.223084       2.012901                    0.999383      20.722467      58.384736       0.607326       0.501433      -0.998065       0.018067       0.000576       0.005406       0.018868      -0.083096      -0.012679       0.015436       0.008925      -0.125125      -0.062692      -0.044025       0.106717              7.939312       6.248314       2.085095      -0.045479       6.119471      -0.913375      11.450151          -0.000001
           65              C       0.000000       6.977511      11.043750      -0.569698      30.153994 0.43382161E+03  0.10221290E+05                                 8.602592                            6.988825      -0.269131       1.918309                    0.995826      31.073956      90.223488       0.615720       0.422210      -1.057668       0.000000      -0.028166      -0.000000       0.028166       0.000000       0.017474      -0.000000      -0.035542      -0.089559      -0.038433       0.005735       0.032697              9.887006       6.768922      -0.000000       2.337851       7.707711      -0.000000      15.184385          -0.000002
           66              C       5.644000      11.989989       3.681250      -0.569698      30.154017 0.43382167E+03  0.10221292E+05                                 8.602597                            6.988825      -0.269131       1.918309                    0.995826      31.073967      90.223537       0.615720       0.422210      -1.057668       0.000000       0.028166      -0.000000       0.028166       0.000000      -0.017474      -0.000000      -0.035541      -0.089559      -0.038433       0.005736       0.032697              9.887015       6.768923      -0.000000      -2.337854       7.707711       0.000000      15.184411          -0.000002
           67              C       0.000000       5.667489       3.681250      -0.569698      30.154014 0.43382162E+03  0.10221291E+05                                 8.602597                            6.988825      -0.269132       1.918309                    0.995826      31.073969      90.223549       0.615720       0.422210      -1.057668       0.000000       0.028166      -0.000000       0.028166      -0.000000       0.017474       0.000000      -0.035541      -0.089559      -0.038433       0.005735       0.032697              9.887014       6.768923       0.000001       2.337853       7.707711       0.000000      15.184409          -0.000002
           68              C       5.644000       0.655011      11.043750      -0.569698      30.154006 0.43382152E+03  0.10221288E+05                                 8.602595                            6.988824      -0.269132       1.918309                    0.995826      31.073964      90.223527       0.615720       0.422210      -1.057668      -0.000000      -0.028166      -0.000000       0.028166      -0.000000      -0.017474       0.000000      -0.035541      -0.089559      -0.038433       0.005736       0.032697              9.887012       6.768923       0.000000      -2.337853       7.707710       0.000000      15.184403          -0.000002
           69              O       4.001709       4.839368      13.798797      -0.759031      45.993319 0.78879331E+03  0.20966102E+05                                10.270722                            8.824113      -0.053080       1.965460                    0.997499      32.507433      91.218198       0.622503       0.370178      -1.125077       0.094124      -0.001036      -0.075206       0.120484       0.069296       0.004371       0.060368      -0.027638       0.074902      -0.094875      -0.001275       0.096150             11.059434      13.561017       4.495468      -2.134333      12.468577      -1.992663       7.148709          -0.000005
           70              O       3.580779       9.000837      13.638589      -0.703649      51.239747 0.69724916E+03  0.17922003E+05                                11.068750                            8.251349       0.167410       2.062265                    0.996201      30.437257      83.258831       0.650750       0.366179      -1.131158      -0.065276      -0.072746      -0.084527       0.129220      -0.024552       0.053686      -0.036616      -0.043673      -0.020839      -0.067161      -0.010643       0.077804             13.152404       7.463748       1.430165      -0.030798      25.327338       0.859681       6.666128           0.000000
           71              O       2.494648       7.178566      14.260573      -0.721292      45.374166 0.75534802E+03  0.19849732E+05                                10.237959                            8.668369      -0.038976       1.988153                    0.995222      31.374402      87.379074       0.624798       0.373043      -1.123538       0.031027       0.075475      -0.012833       0.082606       0.034015       0.036856      -0.052283       0.086229       0.069337      -0.098203       0.032503       0.065700             11.225156      13.871194       4.549213      -3.195649      11.387421      -2.140212       8.416854          -0.000003
           72              O      11.121163       6.431879      13.375307      -0.782092      53.608568 0.81272545E+03  0.21691534E+05                                11.373122                            8.912182       0.149382       2.036339                    0.997473      32.102866      89.287720       0.626187       0.366484      -1.131681       0.018745      -0.035620      -0.041487       0.057804       0.092791      -0.015680       0.026330       0.042992       0.132739      -0.122892       0.049085       0.073807             13.337159      11.240741      -1.791874      -5.484791       7.789620       2.534292      20.981115           0.000000
           73              O       1.175081       5.223776      12.155340      -0.595494      30.190248 0.48617123E+03  0.11372053E+05                                 7.569559                            6.750499       0.619642       2.250886                    0.997343      27.381491      70.490463       0.744977       0.351491      -1.147539       0.005728      -0.018322      -0.070893       0.073446      -0.011309       0.013450       0.030601       0.015261      -0.269058      -0.098305       0.039762       0.058543              7.984654       8.643552      -3.239313       0.653644       8.669226      -0.155702       6.641183          -0.000001
           74              O       6.049352       5.452903      13.284748      -0.610383      34.416199 0.55762194E+03  0.13538975E+05                                 8.354545                            7.297877       0.502488       2.182039                    0.997346      28.878656      76.493245       0.704329       0.358166      -1.138718      -0.028381       0.011756       0.028679       0.042025      -0.009968       0.037096       0.071203       0.179925       0.232431      -0.153013       0.036745       0.116267              8.876427      14.291410      -1.693643       0.385004       6.030385      -0.102156       6.307485          -0.000001
           75              O       1.642291       1.483132       6.436297      -0.759031      45.993336 0.78879371E+03  0.20966115E+05                                10.270725                            8.824115      -0.053081       1.965460                    0.997499      32.507440      91.218228       0.622503       0.370178      -1.125077      -0.094124       0.001036      -0.075206       0.120483       0.069296      -0.004371      -0.060368      -0.027638       0.074902      -0.094875      -0.001275       0.096150             11.059437      13.561022       4.495470       2.134334      12.468578       1.992664       7.148711          -0.000005
           76              O       2.063221       9.966663       6.276089      -0.703649      51.239736 0.69724916E+03  0.17922002E+05                                11.068748                            8.251349       0.167410       2.062265                    0.996201      30.437258      83.258832       0.650750       0.366179      -1.131158       0.065275       0.072746      -0.084527       0.129219      -0.024552      -0.053685       0.036616      -0.043673      -0.020839      -0.067161      -0.010643       0.077804             13.152401       7.463747       1.430169       0.030798      25.327327      -0.859680       6.666127           0.000000
           77              O       3.149352      11.788933       6.898073      -0.721292      45.374125 0.75534719E+03  0.19849705E+05                                10.237952                            8.668364      -0.038976       1.988153                    0.995222      31.374393      87.379037       0.624798       0.373043      -1.123538      -0.031027      -0.075475      -0.012833       0.082607       0.034015      -0.036856       0.052282       0.086229       0.069337      -0.098203       0.032503       0.065700             11.225148      13.871185       4.549208       3.195648      11.387409       2.140210       8.416850          -0.000003
           78              O       5.810837      12.535621       6.012806      -0.782092      53.608544 0.81272454E+03  0.21691505E+05                                11.373119                            8.912177       0.149382       2.036339                    0.997473      32.102863      89.287709       0.626187       0.366484      -1.131681      -0.018745       0.035620      -0.041487       0.057804       0.092791       0.015680      -0.026330       0.042992       0.132739      -0.122892       0.049085       0.073807             13.337156      11.240733      -1.791871       5.484791       7.789614      -2.534289      20.981119           0.000000
           79              O       4.468919       1.098724       4.792840      -0.595494      30.190278 0.48617195E+03  0.11372074E+05                                 7.569565                            6.750505       0.619641       2.250885                    0.997343      27.381498      70.490494       0.744976       0.351491      -1.147539      -0.005729       0.018322      -0.070893       0.073446      -0.011309      -0.013450      -0.030601       0.015261      -0.269057      -0.098305       0.039762       0.058543              7.984660       8.643558      -3.239316      -0.653645       8.669234       0.155702       6.641188          -0.000001
           80              O      10.882648       0.869597       5.922248      -0.610382      34.416203 0.55762207E+03  0.13538979E+05                                 8.354547                            7.297878       0.502486       2.182039                    0.997346      28.878657      76.493254       0.704329       0.358166      -1.138718       0.028381      -0.011756       0.028679       0.042025      -0.009968      -0.037096      -0.071203       0.179925       0.232431      -0.153013       0.036746       0.116267              8.876428      14.291412      -1.693642      -0.385004       6.030385       0.102156       6.307486          -0.000001
           81              O       7.286291       4.839368       8.288702      -0.759031      45.993357 0.78879446E+03  0.20966140E+05                                10.270729                            8.824120      -0.053081       1.965460                    0.997499      32.507451      91.218273       0.622503       0.370178      -1.125076      -0.094124      -0.001036       0.075206       0.120484      -0.069296       0.004371      -0.060368      -0.027638       0.074901      -0.094875      -0.001275       0.096150             11.059440      13.561020      -4.495467      -2.134335      12.468584       1.992666       7.148717          -0.000005
           82              O       7.707221       9.000837       8.448910      -0.703649      51.239721 0.69724887E+03  0.17921993E+05                                11.068746                            8.251347       0.167410       2.062265                    0.996201      30.437252      83.258811       0.650750       0.366179      -1.131158       0.065276      -0.072746       0.084527       0.129220       0.024552       0.053685       0.036616      -0.043673      -0.020840      -0.067161      -0.010643       0.077804             13.152398       7.463745      -1.430168      -0.030797      25.327323      -0.859681       6.666126           0.000000
           83              O       8.793352       7.178566       7.826926      -0.721292      45.374186 0.75534852E+03  0.19849748E+05                                10.237962                            8.668372      -0.038977       1.988152                    0.995222      31.374410      87.379106       0.624798       0.373043      -1.123538      -0.031027       0.075475       0.012833       0.082607      -0.034015       0.036856       0.052283       0.086229       0.069336      -0.098203       0.032504       0.065700             11.225160      13.871196      -4.549214      -3.195650      11.387425       2.140213       8.416857          -0.000003
           84              O       0.166837       6.431879       8.712193      -0.782092      53.608538 0.81272478E+03  0.21691512E+05                                11.373117                            8.912177       0.149383       2.036340                    0.997473      32.102856      89.287674       0.626187       0.366484      -1.131681      -0.018745      -0.035620       0.041488       0.057804      -0.092791      -0.015680      -0.026330       0.042992       0.132738      -0.122892       0.049085       0.073807             13.337153      11.240733       1.791873      -5.484790       7.789616      -2.534294      20.981109           0.000000
           85              O      10.112919       5.223776       9.932160      -0.595494      30.190279 0.48617186E+03  0.11372072E+05                                 7.569565                            6.750505       0.619641       2.250885                    0.997343      27.381502      70.490510       0.744976       0.351491      -1.147539      -0.005728      -0.018322       0.070893       0.073446       0.011309       0.013450      -0.030601       0.015261      -0.269057      -0.098305       0.039762       0.058543              7.984660       8.643559       3.239316       0.653644       8.669233       0.155701       6.641188          -0.000001
           86              O       5.238648       5.452903       8.802752      -0.610382      34.416126 0.55762057E+03  0.13538933E+05                                 8.354531                            7.297866       0.502490       2.182040                    0.997346      28.878634      76.493147       0.704330       0.358166      -1.138718       0.028380       0.011756      -0.028678       0.042025       0.009968       0.037096      -0.071203       0.179925       0.232430      -0.153013       0.036746       0.116267              8.876410      14.291381       1.693639       0.385002       6.030375       0.102156       6.307476          -0.000001
           87              O       9.645709       1.483132       0.926202      -0.759031      45.993342 0.78879407E+03  0.20966127E+05                                10.270726                            8.824117      -0.053080       1.965460                    0.997499      32.507443      91.218239       0.622503       0.370178      -1.125077       0.094124       0.001036       0.075206       0.120484      -0.069296      -0.004371       0.060368      -0.027638       0.074901      -0.094875      -0.001275       0.096150             11.059438      13.561016      -4.495468       2.134335      12.468582      -1.992667       7.148715          -0.000005
           88              O       9.224779       9.966663       1.086410      -0.703649      51.239778 0.69724989E+03  0.17922027E+05                                11.068756                            8.251355       0.167409       2.062264                    0.996201      30.437269      83.258885       0.650750       0.366179      -1.131158      -0.065275       0.072746       0.084527       0.129220       0.024552      -0.053685      -0.036616      -0.043673      -0.020840      -0.067161      -0.010643       0.077804             13.152410       7.463753      -1.430168       0.030798      25.327345       0.859680       6.666132           0.000000
           89              O       8.138648      11.788933       0.464426      -0.721292      45.374169 0.75534810E+03  0.19849735E+05                                10.237959                            8.668370      -0.038977       1.988152                    0.995222      31.374408      87.379099       0.624798       0.373043      -1.123538       0.031027      -0.075475       0.012833       0.082606      -0.034015      -0.036856      -0.052283       0.086229       0.069336      -0.098203       0.032504       0.065700             11.225156      13.871196      -4.549211       3.195652      11.387416      -2.140212       8.416857          -0.000003
           90              O       5.477163      12.535621       1.349694      -0.782091      53.608536 0.81272439E+03  0.21691500E+05                                11.373118                            8.912176       0.149381       2.036339                    0.997473      32.102859      89.287698       0.626187       0.366484      -1.131681       0.018745       0.035620       0.041487       0.057804      -0.092791       0.015680       0.026330       0.042992       0.132739      -0.122892       0.049085       0.073807             13.337155      11.240730       1.791870       5.484790       7.789614       2.534289      20.981121           0.000000
           91              O       6.819081       1.098724       2.569660      -0.595494      30.190291 0.48617223E+03  0.11372083E+05                                 7.569567                            6.750507       0.619641       2.250885                    0.997343      27.381504      70.490517       0.744976       0.351491      -1.147539       0.005728       0.018322       0.070893       0.073446       0.011309      -0.013450       0.030601       0.015261      -0.269058      -0.098305       0.039762       0.058543              7.984662       8.643560       3.239317      -0.653644       8.669237      -0.155702       6.641189          -0.000001
           92              O       0.405352       0.869597       1.440252      -0.610382      34.416147 0.55762098E+03  0.13538945E+05                                 8.354536                            7.297869       0.502489       2.182040                    0.997346      28.878638      76.493170       0.704330       0.358166      -1.138718      -0.028380      -0.011756      -0.028679       0.042025       0.009968      -0.037096       0.071203       0.179924       0.232430      -0.153012       0.036745       0.116267              8.876416      14.291390       1.693641      -0.385002       6.030378      -0.102156       6.307479          -0.000001
           93              O       7.286291       7.805632       0.926202      -0.759031      45.993339 0.78879402E+03  0.20966125E+05                                10.270726                            8.824117      -0.053080       1.965460                    0.997499      32.507443      91.218238       0.622503       0.370178      -1.125077      -0.094124       0.001036       0.075206       0.120484       0.069296       0.004371       0.060368      -0.027638       0.074901      -0.094875      -0.001275       0.096150             11.059437      13.561015       4.495468      -2.134335      12.468582      -1.992666       7.148715          -0.000005
           94              O       7.707221       3.644163       1.086410      -0.703649      51.239784 0.69724998E+03  0.17922029E+05                                11.068756                            8.251355       0.167409       2.062264                    0.996201      30.437271      83.258892       0.650750       0.366179      -1.131158       0.065275       0.072746       0.084527       0.129220      -0.024552       0.053686      -0.036616      -0.043673      -0.020840      -0.067161      -0.010643       0.077804             13.152410       7.463753       1.430168      -0.030798      25.327346       0.859680       6.666132           0.000000
           95              O       8.793352       5.466433       0.464426      -0.721292      45.374186 0.75534847E+03  0.19849747E+05                                10.237962                            8.668372      -0.038978       1.988152                    0.995222      31.374414      87.379124       0.624798       0.373043      -1.123538      -0.031027      -0.075475       0.012833       0.082606       0.034015       0.036856      -0.052283       0.086229       0.069336      -0.098203       0.032504       0.065700             11.225160      13.871201       4.549212      -3.195652      11.387419      -2.140212       8.416858          -0.000003
           96              O       0.166837       6.213121       1.349694      -0.782092      53.608527 0.81272423E+03  0.21691494E+05                                11.373116                            8.912175       0.149382       2.036339                    0.997473      32.102858      89.287688       0.626187       0.366484      -1.131681      -0.018745       0.035620       0.041488       0.057804       0.092790      -0.015680       0.026330       0.042992       0.132738      -0.122892       0.049085       0.073807             13.337152      11.240728      -1.791870      -5.484789       7.789613       2.534290      20.981115           0.000000
           97              O      10.112919       7.421224       2.569660      -0.595494      30.190286 0.48617212E+03  0.11372079E+05                                 7.569566                            6.750507       0.619641       2.250885                    0.997343      27.381501      70.490506       0.744976       0.351491      -1.147539      -0.005728       0.018322       0.070893       0.073446      -0.011309       0.013450       0.030601       0.015261      -0.269057      -0.098305       0.039762       0.058543              7.984661       8.643559      -3.239317       0.653644       8.669236      -0.155702       6.641188          -0.000001
           98              O       5.238648       7.192097       1.440252      -0.610382      34.416145 0.55762093E+03  0.13538944E+05                                 8.354535                            7.297869       0.502489       2.182040                    0.997346      28.878638      76.493170       0.704330       0.358166      -1.138718       0.028380      -0.011756      -0.028679       0.042025      -0.009968       0.037096       0.071203       0.179925       0.232430      -0.153013       0.036746       0.116267              8.876415      14.291389      -1.693640       0.385001       6.030378      -0.102155       6.307478          -0.000001
           99              O       9.645709      11.161868       8.288702      -0.759031      45.993308 0.78879336E+03  0.20966102E+05                                10.270720                            8.824112      -0.053079       1.965461                    0.997499      32.507432      91.218186       0.622503       0.370178      -1.125077       0.094124      -0.001036       0.075206       0.120484       0.069296      -0.004371      -0.060368      -0.027638       0.074902      -0.094875      -0.001275       0.096150             11.059430      13.561010       4.495462       2.134334      12.468569       1.992664       7.148711          -0.000005
          100              O       9.224779       2.678337       8.448910      -0.703650      51.239809 0.69725036E+03  0.17922042E+05                                11.068760                            8.251358       0.167409       2.062264                    0.996201      30.437278      83.258921       0.650750       0.366179      -1.131158      -0.065275      -0.072746       0.084527       0.129220      -0.024552      -0.053685       0.036616      -0.043673      -0.020841      -0.067161      -0.010643       0.077804             13.152415       7.463756       1.430170       0.030798      25.327356      -0.859680       6.666134           0.000000
          101              O       8.138648       0.856066       7.826926      -0.721292      45.374198 0.75534865E+03  0.19849753E+05                                10.237964                            8.668373      -0.038977       1.988152                    0.995222      31.374413      87.379120       0.624798       0.373043      -1.123538       0.031027       0.075475       0.012833       0.082606       0.034015      -0.036856       0.052283       0.086229       0.069336      -0.098203       0.032504       0.065700             11.225163      13.871199       4.549217       3.195650      11.387431       2.140214       8.416858          -0.000003
          102              O       5.477163       0.109379       8.712193      -0.782092      53.608525 0.81272445E+03  0.21691501E+05                                11.373115                            8.912176       0.149384       2.036340                    0.997473      32.102853      89.287663       0.626188       0.366484      -1.131681       0.018745      -0.035620       0.041488       0.057804       0.092791       0.015680      -0.026330       0.042992       0.132738      -0.122892       0.049085       0.073807             13.337152      11.240730      -1.791870       5.484787       7.789613      -2.534288      20.981112           0.000000
          103              O       6.819081      11.546276       9.932160      -0.595494      30.190261 0.48617167E+03  0.11372066E+05                                 7.569562                            6.750503       0.619642       2.250886                    0.997343      27.381493      70.490475       0.744976       0.351491      -1.147539       0.005729      -0.018322       0.070893       0.073446      -0.011309      -0.013450      -0.030601       0.015261      -0.269057      -0.098305       0.039762       0.058543              7.984656       8.643553      -3.239313      -0.653645       8.669229       0.155702       6.641186          -0.000001
          104              O       0.405352      11.775403       8.802752      -0.610382      34.416114 0.55762034E+03  0.13538926E+05                                 8.354529                            7.297864       0.502490       2.182040                    0.997346      28.878629      76.493129       0.704330       0.358166      -1.138718      -0.028380       0.011756      -0.028678       0.042025      -0.009968      -0.037096      -0.071203       0.179925       0.232431      -0.153013       0.036746       0.116267              8.876408      14.291377      -1.693638      -0.385001       6.030374       0.102155       6.307475          -0.000001
          105              O       4.001709       7.805632       6.436297      -0.759031      45.993282 0.78879258E+03  0.20966077E+05                                10.270716                            8.824107      -0.053079       1.965461                    0.997499      32.507424      91.218153       0.622503       0.370178      -1.125077       0.094124       0.001036      -0.075206       0.120484      -0.069296       0.004371      -0.060368      -0.027638       0.074902      -0.094875      -0.001275       0.096149             11.059426      13.561006      -4.495464      -2.134331      12.468567       1.992662       7.148705          -0.000005
          106              O       3.580779       3.644163       6.276089      -0.703649      51.239748 0.69724934E+03  0.17922008E+05                                11.068750                            8.251350       0.167410       2.062265                    0.996201      30.437261      83.258844       0.650750       0.366179      -1.131158      -0.065276       0.072746      -0.084527       0.129220       0.024552       0.053686       0.036616      -0.043673      -0.020839      -0.067161      -0.010643       0.077804             13.152402       7.463748      -1.430169      -0.030798      25.327331      -0.859681       6.666128           0.000000
          107              O       2.494648       5.466433       6.898073      -0.721292      45.374148 0.75534769E+03  0.19849721E+05                                10.237956                            8.668367      -0.038977       1.988153                    0.995222      31.374402      87.379072       0.624798       0.373043      -1.123538       0.031027      -0.075475      -0.012833       0.082606      -0.034015       0.036856       0.052283       0.086229       0.069337      -0.098203       0.032503       0.065700             11.225152      13.871189      -4.549210      -3.195649      11.387414       2.140211       8.416852          -0.000003
          108              O      11.121163       6.213121       6.012806      -0.782092      53.608559 0.81272501E+03  0.21691521E+05                                11.373122                            8.912180       0.149381       2.036339                    0.997473      32.102870      89.287742       0.626187       0.366484      -1.131681       0.018745       0.035620      -0.041487       0.057804      -0.092791      -0.015680      -0.026330       0.042992       0.132739      -0.122892       0.049085       0.073807             13.337158      11.240735       1.791870      -5.484790       7.789616      -2.534287      20.981123           0.000000
          109              O       1.175081       7.421224       4.792840      -0.595494      30.190276 0.48617191E+03  0.11372073E+05                                 7.569564                            6.750505       0.619641       2.250885                    0.997343      27.381497      70.490491       0.744976       0.351491      -1.147539       0.005728       0.018322      -0.070893       0.073446       0.011309       0.013450      -0.030601       0.015261      -0.269057      -0.098305       0.039762       0.058543              7.984659       8.643557       3.239316       0.653645       8.669234       0.155702       6.641187          -0.000001
          110              O       6.049352       7.192097       5.922248      -0.610382      34.416159 0.55762119E+03  0.13538952E+05                                 8.354538                            7.297871       0.502489       2.182040                    0.997346      28.878642      76.493187       0.704330       0.358166      -1.138718      -0.028381      -0.011756       0.028678       0.042025       0.009968       0.037096      -0.071203       0.179925       0.232431      -0.153013       0.036746       0.116267              8.876418      14.291395       1.693641       0.385004       6.030380       0.102156       6.307480          -0.000001
          111              O       1.642291      11.161868      13.798797      -0.759031      45.993298 0.78879292E+03  0.20966088E+05                                10.270719                            8.824110      -0.053079       1.965461                    0.997499      32.507428      91.218175       0.622503       0.370178      -1.125077      -0.094124      -0.001036      -0.075206       0.120484      -0.069296      -0.004371       0.060368      -0.027638       0.074902      -0.094875      -0.001275       0.096150             11.059430      13.561010      -4.495466       2.134331      12.468574      -1.992662       7.148707          -0.000005
          112              O       2.063221       2.678337      13.638589      -0.703649      51.239762 0.69724937E+03  0.17922009E+05                                11.068752                            8.251350       0.167410       2.062265                    0.996201      30.437261      83.258846       0.650750       0.366179      -1.131158       0.065276      -0.072746      -0.084527       0.129220       0.024552      -0.053686      -0.036616      -0.043673      -0.020840      -0.067161      -0.010643       0.077804             13.152407       7.463749      -1.430167       0.030798      25.327343       0.859682       6.666129           0.000000
          113              O       3.149352       0.856066      14.260573      -0.721293      45.374216 0.75534905E+03  0.19849766E+05                                10.237967                            8.668376      -0.038978       1.988152                    0.995222      31.374420      87.379145       0.624798       0.373043      -1.123538      -0.031027       0.075475      -0.012834       0.082606      -0.034016      -0.036856      -0.052283       0.086229       0.069336      -0.098203       0.032504       0.065700             11.225165      13.871206      -4.549217       3.195651      11.387430      -2.140214       8.416860          -0.000003
          114              O       5.810837       0.109379      13.375307      -0.782092      53.608572 0.81272532E+03  0.21691531E+05                                11.373123                            8.912182       0.149382       2.036339                    0.997473      32.102866      89.287724       0.626187       0.366484      -1.131681      -0.018745      -0.035620      -0.041488       0.057804      -0.092791       0.015680       0.026330       0.042992       0.132739      -0.122892       0.049085       0.073807             13.337161      11.240740       1.791871       5.484792       7.789618       2.534289      20.981126           0.000000
          115              O       4.468919      11.546276      12.155340      -0.595494      30.190252 0.48617145E+03  0.11372060E+05                                 7.569560                            6.750502       0.619641       2.250886                    0.997343      27.381488      70.490457       0.744976       0.351491      -1.147539      -0.005729      -0.018322      -0.070893       0.073446       0.011309      -0.013450       0.030601       0.015261      -0.269057      -0.098305       0.039762       0.058543              7.984655       8.643551       3.239313      -0.653645       8.669229      -0.155702       6.641184          -0.000001
          116              O      10.882648      11.775403      13.284748      -0.610383      34.416173 0.55762143E+03  0.13538960E+05                                 8.354541                            7.297873       0.502489       2.182040                    0.997346      28.878647      76.493208       0.704329       0.358166      -1.138718       0.028381       0.011756       0.028678       0.042025       0.009968      -0.037096       0.071203       0.179925       0.232431      -0.153013       0.036745       0.116267              8.876421      14.291401       1.693642      -0.385004       6.030382      -0.102156       6.307482          -0.000001

******************************************************
Auxiliary information for the entire system
The total spin magnetic moment of the unit cell is   -0.000235
The total net atomic charge of the unit cell is   0.000004
Accuracy of reproducing the electrostatic potential in the unit cell:
  The inner radius (bohr) =    5.0000
  The outer radius (bohr) =   12.0000
  Valid grid points have density less than (e/(bohr^3)) =    0.0001
  The number of valid grid points were=        20380
  The rms potential error without charges in kcal/mol is=     11.47096
  The rms potential error with partial charges in kcal/mol is=      1.99098
  The RRMSE value at monopole order=      0.17357
  The rms potential error with partial charges and cloud penetration in kcal/mol is=      1.97675
  The RRMSE value at monopole order with cloud penetration is=      0.17233
  The rms potential error with partial charges and atomic dipoles in kcal/mol is=      0.95296
  The RRMSE value at dipole order=      0.08308
  The rms potential error with partial charges, atomic dipoles and cloud penetration in kcal/mol is=      0.93393
  The RRMSE value at dipole order with cloud penetration=      0.08142

******************************************************
The electron densities and ab initio electrostatic potential were computed in VASP using the PBE functional and
projector augmented wave method. See the main text of the journal article for a description of computational details.
The atomic charges, dipoles, and quadrupoles were computed with the DDEC6 method as described in
(a) T. A. Manz and N. Gabaldon Limas, RSC Adv. 6 (2016) 47771-47801 DOI: 10.1039/c6ra04656h
(b) N. Gabaldon Limas and T. A. Manz, RSC Adv. 8 (2018) 2678-2707 DOI: 10.1039/c7ra11829e.
For each atom in the material, the electron cloud parameters were fit to the spherically averaged atom-in-material
electron density using radial positions for which this density was between 10^-4 and 10^-2 electrons per cubic bohr.
The polarizabilities, dispersion coefficients, and quantum Drude oscillator (QDO) parameters were fit using the MCLF method.
The magnetic structure of the system was optimized in VASP from the default ferromagnetic initial guess using spin polarization.
The atomic spin moments (ASMs) were computed on this optimized magnetic structure using the DDEC6 partition as inputs
to the method of T. A. Manz and D. S. Sholl, J. Chem. Theory Comput. 7 (2011) 4146-4164 DOI: 10.1021/ct200539n.
The RMSE and RRMSE were computed using a uniform grid with Ewald summation.
