# Supplementary material for: A collection of forcefield precursors for metal–organic frameworks
Source: RSC Adv. 2019 Nov 13;9(63):36492–507. doi: 10.1039/c9ra07327b (PMC9075174; doi:10.1039/c9ra07327b)
Supplement: RA-009-C9RA07327B-s3916 [file RA-009-C9RA07327B-s3916.xyz]

  528
jmolscript: load "" {1 1 1} spacegroup "x,y,z" unitcell [{     13.188500     0.000000     0.000000 }, {      0.000000    18.112900     0.000000 }, {      0.000000     0.000000    24.841000 }]
Cd    10.982591    17.739593     8.062395     0.842111
Cd    12.045057    16.262305    21.074111     0.862335
Cd     8.800159     0.373307    20.482895     0.842111
Cd     7.737693     1.850595     8.653611     0.862335
Cd     2.205909     8.683143     4.358105     0.842111
Cd     1.143443     7.205855    16.187389     0.862335
Cd     4.388341     9.429757    16.778605     0.842111
Cd     5.450807    10.907045     3.766889     0.862335
H      0.633048    14.303757     6.756752     0.122458
H     12.467089    13.771238     6.190377     0.129799
H      1.428315    13.101061     4.677560     0.106811
H     -0.013189    12.952535     4.073924     0.121769
H     12.627989    13.959612     1.920209     0.104186
H      0.534134    14.589941     0.998608     0.102896
H     12.424886    16.368628     1.873011     0.070791
H     11.707431    14.943142     3.803157     0.112698
H     12.186174    16.334213     4.352143     0.104005
H      1.281922    16.593228     5.196737     0.108169
H      2.218306    15.356117     5.435211     0.095794
H      1.368966    16.816016     1.768679     0.086462
H      0.771527    17.420987     3.072832     0.076705
H      2.981920    16.538889     3.515001     0.068519
H      3.199530    14.180589     3.202005     0.104945
H      2.759034    14.830843     1.848170     0.114121
H      2.385800    12.606578     1.396064     0.131449
H      0.925833    12.106662     1.582372     0.128421
H      8.598902    15.848788     6.515794     0.145381
H      7.045297    15.711129     6.654904     0.131837
H      6.120783    17.937205     4.814186     0.107890
H      5.531257    16.480928     4.749599     0.109210
H      8.683308    14.765636     4.424182     0.126204
H      7.140254    14.492131     4.503673     0.112601
H      5.609069    15.189478     2.605821     0.119755
H      6.209146    15.841542     1.306637     0.114142
H      5.293864    17.504307     2.662955     0.044873
H      7.091456     0.054339     1.445746     0.094195
H      7.028152     0.840439     2.804549     0.088864
H      9.665852    15.839731     2.464227     0.113683
H      8.799367    16.227347     1.214725     0.104671
H      9.257008     0.074263     2.434418     0.042907
H      9.547155    17.147482     4.523546     0.115015
H      8.535597     0.224600     4.667624     0.095728
H      7.853752    13.919764     1.038354     0.132795
H      8.903556    13.599165     2.158683     0.138780
H      0.437858     0.646631     6.592801     0.103871
H      1.214661     2.066682     4.891193     0.132074
H     10.654989     3.081004     4.158383     0.116932
H      9.981057     1.689934     5.810310     0.082358
H      0.916601     3.608090     3.216910     0.115957
H     12.827135     4.511923     3.303853     0.126375
H     10.740714    12.938044    13.168214     0.109864
H     10.396495    14.205947    14.005356     0.120016
H      9.486488    13.805652    11.257941     0.123350
H      9.421864    15.242005     9.486778     0.091750
H     12.497423    17.203632    10.838128     0.112357
H     12.675467    15.756412    12.562094     0.121517
H     10.541568    17.513363    23.747996     0.098937
H     10.939861     0.760742     0.648350     0.116699
H      1.490301     1.157414    24.314371     0.116867
H      1.039254    18.029581    22.530787     0.103601
H      1.130254     2.021400     1.475555     0.112133
H      0.077812     1.247979     2.335054     0.120275
H     12.889121     3.747559     1.174979     0.092143
H     11.725895     2.952403     1.873011     0.092528
H     12.634583    14.488509    14.440073     0.088306
H     12.927368    13.162644    13.665034     0.086852
H     11.291994    12.354809    15.369127     0.109180
H     12.840324    12.224396    15.488364     0.124230
H     10.600916    12.592088    17.552651     0.130544
H     10.616742    13.745880    19.572224     0.093410
H      0.420713    15.866900    18.297881     0.100766
H      0.466873    14.687751    16.298180     0.129261
H      5.961202     3.809143    19.177252     0.122458
H      7.315661     4.341662    18.610877     0.129799
H      5.165935     5.011839    17.098060     0.106811
H      6.607438     5.160365    16.494424     0.121769
H      7.154761     4.153288    14.340709     0.104186
H      6.060116     3.522959    13.419108     0.102896
H      7.357864     1.744272    14.293511     0.070791
H      8.075319     3.169757    16.223657     0.112698
H      7.596576     1.778687    16.772643     0.104005
H      5.312328     1.519672    17.617237     0.108169
H      4.375944     2.756783    17.855711     0.095794
H      5.225284     1.296884    14.189179     0.086462
H      5.822723     0.691913    15.493332     0.076705
H      3.612330     1.574011    15.935501     0.068519
H      3.394720     3.932311    15.622505     0.104945
H      3.835216     3.282057    14.268670     0.114121
H      4.208450     5.506322    13.816564     0.131449
H      5.668417     6.006238    14.002872     0.128421
H     11.183848     2.264113    18.936294     0.145381
H     12.737453     2.401771    19.075404     0.131837
H      0.473467     0.175695    17.234686     0.107891
H      1.062993     1.631972    17.170099     0.109210
H     11.099442     3.347264    16.844682     0.126204
H     12.642496     3.620769    16.924173     0.112601
H      0.985181     2.923422    15.026321     0.119755
H      0.385104     2.271358    13.727137     0.114142
H      1.300386     0.608593    15.083455     0.044873
H     12.691294    18.058561    13.866246     0.094195
H     12.754598    17.272461    15.225049     0.088864
H     10.116898     2.273169    14.884727     0.113683
H     10.983383     1.885553    13.635225     0.104671
H     10.525742    18.038637    14.854918     0.042906
H     10.235595     0.965418    16.944046     0.115015
H     11.247153    17.888300    17.088124     0.095728
H     11.928998     4.193136    13.458854     0.132795
H     10.879194     4.513735    14.579183     0.138780
H      6.156392    17.466269    19.013301     0.103871
H      5.379589    16.046218    17.311693     0.132075
H      9.127761    15.031896    16.578883     0.116932
H      9.801693    16.422966    18.230810     0.082358
H      5.677649    14.504810    15.637410     0.115957
H      6.955615    13.600977    15.724353     0.126375
H      9.042036     5.174856     0.747714     0.109864
H      9.386255     3.906953     1.584856     0.120016
H     10.296262     4.307248    23.678441     0.123350
H     10.360886     2.870895    21.907278     0.091750
H      7.285327     0.909268    23.258628     0.112356
H      7.107283     2.356488     0.141594     0.121518
H      9.241182     0.599537    11.327496     0.098937
H      8.842889    17.352158    13.068850     0.116699
H      5.103949    16.955486    11.893871     0.116867
H      5.554996     0.083319    10.110287     0.103600
H      5.463996    16.091500    13.896055     0.112133
H      6.516438    16.864921    14.755554     0.120275
H      6.893629    14.365341    13.595479     0.092143
H      8.056855    15.160497    14.293511     0.092528
H      7.148167     3.624391     2.019573     0.088306
H      6.855382     4.950256     1.244534     0.086852
H      8.490756     5.758091     2.948627     0.109180
H      6.942426     5.888504     3.067864     0.124230
H      9.181834     5.520812     5.132151     0.130544
H      9.166007     4.367020     7.151724     0.093410
H      6.173537     2.246000     5.877381     0.100767
H      6.127377     3.425149     3.877680     0.129262
H     12.555452     5.247307     5.663748     0.122458
H      0.721411     4.714788     6.230123     0.129799
H     11.760185     4.044611     7.742940     0.106811
H      0.013188     3.896085     8.346576     0.121769
H      0.560511     4.903162    10.500291     0.104185
H     12.654366     5.533491    11.421892     0.102896
H      0.763614     7.312178    10.547489     0.070791
H      1.481069     5.886693     8.617343     0.112698
H      1.002326     7.277763     8.068357     0.104005
H     11.906578     7.536778     7.223763     0.108169
H     10.970194     6.299667     6.985289     0.095793
H     11.819534     7.759566    10.651821     0.086462
H     12.416973     8.364537     9.347668     0.076705
H     10.206580     7.482439     8.905499     0.068519
H      9.988970     5.124139     9.218495     0.104945
H     10.429466     5.774393    10.572330     0.114120
H     10.802700     3.550128    11.024436     0.131448
H     12.262667     3.050212    10.838128     0.128420
H      4.589598     6.792338     5.904706     0.145381
H      6.143203     6.654679     5.765596     0.131837
H      7.067717     8.880755     7.606314     0.107890
H      7.657243     7.424478     7.670901     0.109210
H      4.505192     5.709186     7.996318     0.126204
H      6.048246     5.435681     7.916827     0.112601
H      7.579431     6.133028     9.814679     0.119755
H      6.979354     6.785092    11.113863     0.114141
H      7.894636     8.447857     9.757545     0.044873
H      6.097044     9.110789    10.974754     0.094195
H      6.160348     9.896889     9.615951     0.088864
H      3.522648     6.783281     9.956273     0.113683
H      4.389133     7.170897    11.205775     0.104670
H      3.931492     9.130713     9.986082     0.042907
H      3.641345     8.091032     7.896954     0.115015
H      4.652903     9.281050     7.752876     0.095728
H      5.334748     4.863314    11.382146     0.132795
H      4.284944     4.542715    10.261817     0.138779
H     12.750642     9.703081     5.827699     0.103871
H     11.973839    11.123132     7.529307     0.132074
H      2.533511    12.137454     8.262117     0.116932
H      3.207443    10.746384     6.610190     0.082358
H     12.271899    12.664540     9.203591     0.115957
H      0.361365    13.568373     9.116647     0.126375
H      2.447786     3.881594    24.093286     0.109864
H      2.792005     5.149497    23.256144     0.120017
H      3.702012     4.749202     1.162559     0.123351
H      3.766636     6.185555     2.933722     0.091750
H      0.691077     8.147182     1.582372     0.112356
H      0.513033     6.699962    24.699406     0.121518
H      2.646932     8.456913    13.513504     0.098937
H      2.248639     9.817192    11.772150     0.116699
H     11.698199    10.213864    12.947129     0.116867
H     12.149246     8.973131    14.730713     0.103600
H     12.058246    11.077850    10.944945     0.112134
H     13.110688    10.304429    10.085446     0.120275
H      0.299379    12.804009    11.245521     0.092144
H      1.462605    12.008853    10.547489     0.092528
H      0.553917     5.432059    22.821427     0.088306
H      0.261132     4.106194    23.596466     0.086852
H      1.896506     3.298359    21.892373     0.109180
H      0.348176     3.167946    21.773136     0.124230
H      2.587584     3.535638    19.708849     0.130543
H      2.571757     4.689430    17.689276     0.093410
H     12.767787     6.810450    18.963619     0.100766
H     12.721627     5.631301    20.963320     0.129261
H      7.227298    12.865593    18.084248     0.122458
H      5.872839    13.398112    18.650623     0.129799
H      8.022565    14.068289    20.163440     0.106811
H      6.581062    14.216815    20.767076     0.121769
H      6.033739    13.209738    22.920791     0.104185
H      7.128384    12.579409    23.842392     0.102896
H      5.830636    10.800722    22.967989     0.070791
H      5.113181    12.226208    21.037843     0.112698
H      5.591924    10.835137    20.488857     0.104005
H      7.876172    10.576122    19.644263     0.108169
H      8.812556    11.813233    19.405789     0.095793
H      7.963216    10.353334    23.072321     0.086462
H      7.365777     9.748363    21.768168     0.076705
H      9.576170    10.630461    21.325999     0.068519
H      9.793780    12.988761    21.638995     0.104945
H      9.353284    12.338507    22.992830     0.114120
H      8.980050    14.562772    23.444936     0.131449
H      7.520083    15.062688    23.258628     0.128420
H      2.004652    11.320562    18.325206     0.145381
H      0.451047    11.458221    18.186096     0.131837
H     12.715033     9.232145    20.026814     0.107891
H     12.125507    10.688422    20.091401     0.109210
H      2.089058    12.403714    20.416818     0.126204
H      0.546004    12.677219    20.337327     0.112601
H     12.203319    11.979872    22.235179     0.119755
H     12.803396    11.327808    23.534363     0.114141
H     11.888114     9.665043    22.178045     0.044873
H      0.497206     9.002111    23.395254     0.094195
H      0.433902     8.216011    22.036451     0.088864
H      3.071602    11.329619    22.376773     0.113683
H      2.205117    10.942003    23.626275     0.104670
H      2.662758     8.982187    22.406582     0.042906
H      2.952905    10.021868    20.317454     0.115015
H      1.941347     8.831850    20.173376     0.095728
H      1.259502    13.249586    23.802646     0.132795
H      2.309306    13.570185    22.682317     0.138779
H      7.032108     8.409819    18.248199     0.103870
H      7.808911     6.989768    19.949807     0.132075
H      4.060739     5.975446    20.682617     0.116932
H      3.386807     7.366516    19.030690     0.082358
H      7.510851     5.448360    21.624091     0.115957
H      6.232885     4.544527    21.537147     0.126375
H      4.146464    14.231306    11.672786     0.109864
H      3.802245    12.963403    10.835644     0.120016
H      2.892238    13.363698    13.583059     0.123351
H      2.827614    11.927345    15.354222     0.091750
H      5.903173     9.965718    14.002872     0.112356
H      6.081217    11.412938    12.278906     0.121518
H      3.947318     9.655987     1.093004     0.098937
H      4.345611     8.295708    24.192650     0.116699
H      8.084550     7.899036     0.526629     0.116867
H      7.633504     9.139769     2.310213     0.103600
H      7.724504     7.035050    23.365445     0.112134
H      6.672062     7.808471    22.505946     0.120275
H      6.294871     5.308891    23.666021     0.092144
H      5.131645     6.104047    22.967989     0.092528
H      6.040333    12.680841    10.400927     0.088306
H      6.333118    14.006706    11.175966     0.086852
H      4.697744    14.814541     9.471873     0.109180
H      6.246074    14.944954     9.352637     0.124230
H      4.006666    14.577262     7.288349     0.130543
H      4.022492    13.423470     5.268776     0.093410
H      7.014963    11.302450     6.543119     0.100767
H      7.061123    12.481599     8.542820     0.129262
C     12.331248    15.647734     6.903314     0.658010
C     13.052658    14.542847     6.215218    -0.420456
C      0.362684    14.818163     4.757052     0.240811
C      0.759658    13.537581     4.126090    -0.329427
C      1.330720    13.756748     2.700217     0.249837
C      0.242668    14.504810     1.920209    -0.292909
C     13.068485    15.897692     2.441870     0.061596
C     12.476321    15.524567     3.902521    -0.310545
C      1.560200    15.738299     4.831575    -0.293360
C      1.014196    16.587794     2.640598    -0.261771
C      2.194566    15.957465     3.475256     0.039723
C      2.470206    14.637034     2.752383    -0.302690
C      1.710548    12.412770     2.064287    -0.435177
C      2.206436    11.248111     2.839326     0.717361
C      7.713954    17.569513     7.149240     0.657045
C      7.754838    16.296176     6.344391    -0.423897
C      6.240798    17.056918     4.424182    -0.306006
C      7.603170    16.489984     4.836543     0.238444
C      7.811549    15.109781     4.175772    -0.327733
C      7.715272    15.196723     2.630662     0.228901
C      6.304103    15.774525     2.270467    -0.303266
C      6.176175    17.149294     2.901429     0.069095
C      7.170587    -0.032603     2.409577    -0.277935
C      8.798048    16.171197     2.183524    -0.299643
C      8.575163    17.567702     2.769772     0.060393
C      8.663526    17.459024     4.275136    -0.303358
C      7.981680    13.852746     1.997216    -0.413971
C      7.036065    12.755104     2.568559     0.650201
C     13.014412     1.135679     6.093497     0.117621
C      0.303335     2.003287     5.067564    -0.216620
C     12.601612     2.733237     4.349659     0.185268
C     11.288037     2.595579     4.637815    -0.214273
C     10.889744     1.756951     5.624002     0.084604
C     13.135746     3.600845     3.189584    -0.250305
C     11.065152    13.816520    13.421592    -0.245482
C     11.100760    14.651525    12.174574     0.189323
C     10.110304    14.492131    11.195839    -0.234433
C     10.077333    15.379663    10.130160     0.096281
C     11.881520    16.511720    10.917620     0.094706
C     11.972520    15.649546    11.960942    -0.209208
C     11.386951    17.888300    23.842392     0.086592
C     11.638851     0.559689     0.069555    -0.217026
C     12.918136     1.092208     0.345290     0.191448
C      0.630410     0.813269    24.224943    -0.218175
C      0.357408     0.065206    23.146844     0.109358
C      0.183320     1.834837     1.567467    -0.245885
C     12.686018     3.093683     1.860591    -0.160752
C     12.271899    13.617278    14.218988    -0.153787
C     12.113637    12.865593    15.446134    -0.239674
C     12.074072    13.571996    16.740350     0.194065
C     11.218138    13.274944    17.686792    -0.218093
C     11.224732    13.981348    18.908969     0.096330
C     12.972209    15.203968    18.158771     0.097972
C     13.007818    14.506622    16.939078    -0.216536
C      7.451502     2.465166    19.323814     0.658010
C      6.730092     3.570053    18.635718    -0.420456
C      6.231566     3.294737    17.177552     0.240811
C      5.834592     4.575319    16.546590    -0.329427
C      5.263530     4.356152    15.120717     0.249837
C      6.351582     3.608090    14.340709    -0.292909
C      6.714265     2.215208    14.862370     0.061596
C      7.306429     2.588333    16.323021    -0.310545
C      5.034050     2.374601    17.252075    -0.293360
C      5.580054     1.525106    15.061098    -0.261771
C      4.399684     2.155435    15.895756     0.039723
C      4.124044     3.475866    15.172883    -0.302690
C      4.883702     5.700130    14.484787    -0.435177
C      4.387814     6.864789    15.259826     0.717361
C     12.068796     0.543387    19.569740     0.657045
C     12.027912     1.816724    18.764891    -0.423897
C      0.353452     1.055982    16.844682    -0.306006
C     12.179580     1.622916    17.257043     0.238444
C     11.971201     3.003119    16.596272    -0.327733
C     12.067477     2.916177    15.051162     0.228901
C      0.290147     2.338375    14.690967    -0.303266
C      0.418075     0.963606    15.321929     0.069095
C     12.612163     0.032603    14.830077    -0.277935
C     10.984702     1.941703    14.604024    -0.299643
C     11.207587     0.545198    15.190272     0.060393
C     11.119224     0.653876    16.695636    -0.303358
C     11.801070     4.260154    14.417716    -0.413971
C     12.746685     5.357796    14.989059     0.650201
C      6.768338    16.977221    18.513997     0.117621
C      6.290915    16.109613    17.488064    -0.216620
C      7.181138    15.379663    16.770159     0.185268
C      8.494713    15.517321    17.058315    -0.214273
C      8.893006    16.355949    18.044502     0.084604
C      6.647004    14.512055    15.610084    -0.250305
C      8.717598     4.296380     1.001092    -0.245482
C      8.681990     3.461375    24.595074     0.189323
C      9.672446     3.620769    23.616339    -0.234433
C      9.705417     2.733237    22.550660     0.096281
C      7.901230     1.601180    23.338120     0.094706
C      7.810230     2.463354    24.381442    -0.209209
C      8.395799     0.224600    11.421892     0.086593
C      8.143899    17.553211    12.490055    -0.217026
C      6.864614    17.020692    12.765790     0.191448
C      5.963840    17.299631    11.804443    -0.218175
C      6.236842    18.047694    10.726344     0.109358
C      6.410930    16.278063    13.987967    -0.245885
C      7.096732    15.019217    14.281091    -0.160752
C      7.510851     4.495622     1.798488    -0.153787
C      7.669113     5.247307     3.025634    -0.239674
C      7.708678     4.540904     4.319850     0.194066
C      8.564612     4.837956     5.266292    -0.218093
C      8.558018     4.131552     6.488469     0.096330
C      6.810541     2.908932     5.738271     0.097972
C      6.774932     3.606278     4.518578    -0.216537
C      0.857252     6.591284     5.517186     0.658010
C      0.135842     5.486397     6.205282    -0.420456
C     12.825816     5.761713     7.663449     0.240811
C     12.428842     4.481131     8.294410    -0.329427
C     11.857780     4.700298     9.720283     0.249837
C     12.945832     5.448360    10.500291    -0.292909
C      0.120015     6.841242     9.978630     0.061596
C      0.712179     6.468117     8.517979    -0.310545
C     11.628300     6.681849     7.588926    -0.293360
C     12.174304     7.531344     9.779902    -0.261771
C     10.993934     6.901015     8.945244     0.039723
C     10.718294     5.580584     9.668117    -0.302690
C     11.477952     3.356320    10.356213    -0.435177
C     10.982064     2.191661     9.581174     0.717361
C      5.474546     8.513063     5.271260     0.657045
C      5.433662     7.239726     6.076109    -0.423897
C      6.947702     8.000468     7.996318    -0.306006
C      5.585330     7.433534     7.583957     0.238444
C      5.376951     6.053331     8.244728    -0.327733
C      5.473228     6.140273     9.789838     0.228901
C      6.884397     6.718075    10.150033    -0.303266
C      7.012325     8.092844     9.519071     0.069095
C      6.017913     9.023847    10.010923    -0.277935
C      4.390452     7.114747    10.236976    -0.299643
C      4.613337     8.511252     9.650729     0.060393
C      4.524974     8.402574     8.145364    -0.303358
C      5.206820     4.796296    10.423284    -0.413971
C      6.152435     3.698654     9.851941     0.650201
C      0.174088    10.192129     6.327003     0.117621
C     12.885165    11.059737     7.352936    -0.216620
C      0.586888    11.789687     8.070841     0.185268
C      1.900463    11.652029     7.782685    -0.214273
C      2.298756    10.813401     6.796498     0.084604
C      0.052754    12.657295     9.230916    -0.250305
C      2.123349     4.760070    23.839908    -0.245482
C      2.087740     5.595075     0.245926     0.189323
C      3.078196     5.435681     1.224661    -0.234433
C      3.111167     6.323213     2.290340     0.096281
C      1.306980     7.455270     1.502881     0.094706
C      1.215980     6.593096     0.459558    -0.209209
C      1.801549     8.831850    13.419108     0.086592
C      1.549649     9.616139    12.350945    -0.217026
C      0.270364    10.148658    12.075210     0.191448
C     12.558090     9.869719    13.036557    -0.218175
C     12.831092     9.121656    14.114656     0.109358
C     13.005180    10.891287    10.853033    -0.245885
C      0.502482    12.150133    10.559909    -0.160752
C      0.916601     4.560828    23.042512    -0.153787
C      1.074863     3.809143    21.815366    -0.239674
C      1.114428     4.515546    20.521150     0.194065
C      1.970362     4.218494    19.574708    -0.218093
C      1.963768     4.924898    18.352531     0.096330
C      0.216291     6.147518    19.102729     0.097972
C      0.180682     5.450172    20.322422    -0.216537
C      5.736998    11.521616    17.937686     0.658010
C      6.458408    12.626503    18.625782    -0.420456
C      6.956934    12.351187    20.083948     0.240811
C      7.353908    13.631769    20.714910    -0.329427
C      7.924970    13.412602    22.140783     0.249837
C      6.836918    12.664540    22.920791    -0.292909
C      6.474235    11.271658    22.399130     0.061596
C      5.882071    11.644783    20.938479    -0.310545
C      8.154450    11.431051    20.009426    -0.293360
C      7.608446    10.581556    22.200402    -0.261771
C      8.788816    11.211885    21.365744     0.039723
C      9.064456    12.532316    22.088617    -0.302690
C      8.304798    14.756580    22.776713    -0.435177
C      8.800686    15.921239    22.001674     0.717361
C      1.119704     9.599837    17.691760     0.657045
C      1.160588    10.873174    18.496609    -0.423897
C     12.835048    10.112432    20.416818    -0.306006
C      1.008920    10.679366    20.004457     0.238444
C      1.217299    12.059569    20.665228    -0.327733
C      1.121023    11.972627    22.210338     0.228901
C     12.898353    11.394825    22.570533    -0.303266
C     12.770425    10.020056    21.939571     0.069094
C      0.576337     9.089053    22.431423    -0.277935
C      2.203798    10.998153    22.657476    -0.299643
C      1.980913     9.601648    22.071229     0.060393
C      2.069276     9.710326    20.565864    -0.303358
C      1.387430    13.316604    22.843784    -0.413971
C      0.441815    14.414246    22.272441     0.650201
C      6.420162     7.920771    18.747503     0.117621
C      6.897586     7.053163    19.773436    -0.216620
C      6.007362     6.323213    20.491341     0.185268
C      4.693787     6.460871    20.203185    -0.214273
C      4.295494     7.299499    19.216998     0.084604
C      6.541496     5.455605    21.651416    -0.250305
C      4.470902    13.352830    11.419408    -0.245482
C      4.506510    12.517825    12.666426     0.189323
C      3.516054    12.677219    13.645161    -0.234434
C      3.483083    11.789687    14.710840     0.096281
C      5.287270    10.657630    13.923381     0.094706
C      5.378270    11.519804    12.880059    -0.209209
C      4.792701     9.281050     0.998608     0.086593
C      5.044601     8.496761    24.771445    -0.217026
C      6.323886     7.964242    24.495710     0.191448
C      7.224660     8.243181     0.616057    -0.218175
C      6.951658     8.991244     1.694156     0.109358
C      6.777570     7.221613    23.273533    -0.245885
C      6.091768     5.962767    22.980409    -0.160752
C      5.677649    13.552072    10.622012    -0.153787
C      5.519387    14.303757     9.394866    -0.239674
C      5.479822    13.597354     8.100650     0.194066
C      4.623888    13.894406     7.154208    -0.218093
C      4.630482    13.188002     5.932031     0.096330
C      6.377959    11.965382     6.682229     0.097972
C      6.413568    12.662728     7.901922    -0.216537
N     11.753591     1.012511     6.346876    -0.203515
N     10.868643    16.374062     9.951305    -0.215472
N     12.335204    17.627474    22.898434    -0.217102
N     12.072753    14.975746    19.135022    -0.210285
N      8.029159    17.100389    18.767376    -0.203515
N      8.914107     1.738838    22.371805    -0.215472
N      7.447546     0.485426    10.477934    -0.217102
N      7.709997     3.137154     6.714522    -0.210285
N      1.434909    10.068961     6.073625    -0.203515
N      2.319857     7.317612     2.469195    -0.215472
N      0.853296     8.571024    14.363066    -0.217102
N      1.115747     5.919296    18.126478    -0.210285
N      5.159341     8.043939    18.494125    -0.203515
N      4.274393    10.795288    14.889695    -0.215472
N      5.740954     9.541876     1.942566    -0.217102
N      5.478503    12.193604     5.705978    -0.210285
O     11.094166    15.694828     6.843696    -0.597020
O     13.013093    16.482739     7.566569    -0.625488
O      1.320169    10.347900     2.921302    -0.639698
O      3.195574    11.275280     3.400733    -0.568269
O      8.767715    18.074863     7.576505    -0.591790
O      6.603482     0.068829     7.365357    -0.594013
O      7.616359    11.838591     3.286464    -0.655121
O      5.859651    12.747859     2.397156    -0.559945
O      8.688584     2.418072    19.264195    -0.597020
O      6.769657     1.630161    19.987069    -0.625488
O      5.274081     7.765000    15.341802    -0.639698
O      3.398676     6.837620    15.821233    -0.568269
O     11.015035     0.038037    19.997005    -0.591790
O     -0.009232    18.044071    19.785857    -0.594013
O     12.166391     6.274309    15.706964    -0.655121
O      0.734599     5.365041    14.817657    -0.559945
O      2.094334     6.638378     5.576805    -0.597020
O      0.175407     7.426289     4.853931    -0.625488
O     11.868331     1.291450     9.499198    -0.639698
O      9.992926     2.218830     9.019767    -0.568269
O      4.420785     9.018413     4.843995    -0.591790
O      6.585018     9.125279     5.055144    -0.594013
O      5.572141     2.782141     9.134036    -0.655121
O      7.328849     3.691409    10.023344    -0.559945
O      4.499916    11.474522    17.997305    -0.597020
O      6.418843    10.686611    17.274431    -0.625488
O      7.914419    16.821450    21.919698    -0.639698
O      9.789824    15.894070    21.440267    -0.568269
O      2.173465     9.094487    17.264495    -0.591790
O      0.009232     8.987621    17.475644    -0.594013
O      1.022109    15.330759    21.554536    -0.655121
O     12.453901    14.421491    22.443843    -0.559945

The following XYZ coordinates are in angstroms. Other properties are in atomic units.
The sperically averaged electron density of each atom fit to a function of the form exp(a - br)
eigen_1, eigen_2 and eigen_3 are the three eigenvalues of traceless quadrupole moment tensor
  atom number  atomic symbol              X              Y              Z     net charge C6 coefficient C8 coefficient C10 coefficient fluctuating dipole atomic polarizability isotropic forcefield polarizability              a              b squared Pearson coefficient          <r^3>          <r^4>         wp_QDO          m_QDO          q_QDO       dipole_x       dipole_y       dipole_z         dipole            Qxy            Qxz            Qyz     Q(x^2-y^2)  Q(3z^2 - R^2)        eigen_1        eigen_2        eigen_3 static polarizability      alpha(xx)      alpha(xy)      alpha(xz)      alpha(yy)      alpha(yz)      alpha(zz) atomic spin moment
            1             Cd      10.982591      17.739593       8.062395       0.842111     184.398253 0.49348328E+04  0.19322178E+06                                24.812254                           22.043427       1.087876       2.030354                    0.997932      80.180451     216.529637       0.423648       0.369247      -1.208658      -0.032343       0.009303      -0.008925       0.034817      -0.037418       0.060306       0.085595       0.162743      -0.288184      -0.172499       0.026344       0.146155             27.953255      20.988870      -4.442507      -4.255933      32.796128      -1.663512      30.074767           0.000001
            2             Cd      12.045057      16.262305      21.074111       0.862335     172.923760 0.42663503E+04  0.16186729E+06                                24.859067                           21.399901       0.947508       1.993216                    0.997970      79.814237     215.587338       0.401056       0.402530      -1.177092      -0.027386      -0.012072       0.004177       0.030219       0.031626      -0.021731      -0.095835       0.128846      -0.247249      -0.153125       0.028436       0.124688             28.692781      21.760475      -6.042575       5.000239      33.615052       0.253722      30.702816           0.000000
            3             Cd       8.800159       0.373307      20.482895       0.842111     184.398249 0.49348330E+04  0.19322178E+06                                24.812253                           22.043428       1.087876       2.030354                    0.997932      80.180452     216.529638       0.423648       0.369247      -1.208658       0.032343      -0.009303      -0.008925       0.034817      -0.037418      -0.060306      -0.085595       0.162743      -0.288184      -0.172499       0.026344       0.146155             27.953254      20.988870      -4.442506       4.255934      32.796123       1.663513      30.074768           0.000001
            4             Cd       7.737693       1.850595       8.653611       0.862335     172.923748 0.42663503E+04  0.16186729E+06                                24.859066                           21.399901       0.947508       1.993216                    0.997970      79.814236     215.587334       0.401056       0.402530      -1.177092       0.027386       0.012072       0.004177       0.030219       0.031626       0.021731       0.095835       0.128846      -0.247249      -0.153125       0.028436       0.124688             28.692779      21.760474      -6.042572      -5.000239      33.615046      -0.253724      30.702816           0.000000
            5             Cd       2.205909       8.683143       4.358105       0.842111     184.398237 0.49348333E+04  0.19322180E+06                                24.812253                           22.043429       1.087876       2.030354                    0.997932      80.180453     216.529643       0.423648       0.369247      -1.208658       0.032343       0.009303       0.008925       0.034817       0.037418       0.060306      -0.085595       0.162743      -0.288184      -0.172499       0.026344       0.146155             27.953252      20.988870       4.442509      -4.255932      32.796122       1.663507      30.074766           0.000001
            6             Cd       1.143443       7.205855      16.187389       0.862335     172.923757 0.42663503E+04  0.16186730E+06                                24.859067                           21.399901       0.947509       1.993216                    0.997970      79.814237     215.587339       0.401056       0.402530      -1.177092       0.027386      -0.012072      -0.004177       0.030219      -0.031626      -0.021731       0.095835       0.128846      -0.247249      -0.153125       0.028436       0.124688             28.692780      21.760476       6.042575       5.000239      33.615049      -0.253723      30.702816           0.000000
            7             Cd       4.388341       9.429757      16.778605       0.842111     184.398238 0.49348333E+04  0.19322180E+06                                24.812253                           22.043429       1.087876       2.030354                    0.997932      80.180453     216.529643       0.423648       0.369247      -1.208658      -0.032343      -0.009303       0.008925       0.034817       0.037418      -0.060306       0.085595       0.162743      -0.288184      -0.172499       0.026344       0.146155             27.953253      20.988871       4.442509       4.255932      32.796121      -1.663507      30.074766           0.000001
            8             Cd       5.450807      10.907045       3.766889       0.862335     172.923749 0.42663504E+04  0.16186730E+06                                24.859066                           21.399901       0.947508       1.993216                    0.997970      79.814237     215.587337       0.401056       0.402530      -1.177092      -0.027386       0.012072      -0.004177       0.030219      -0.031626       0.021731      -0.095835       0.128846      -0.247249      -0.153125       0.028436       0.124688             28.692778      21.760474       6.042572      -5.000240      33.615043       0.253724      30.702818           0.000000
            9              H       0.633048      14.303757       6.756752       0.122458       1.129419 0.91907713E+01  0.94693360E+02                                 1.878643                            1.835367      -1.425824       2.192985                    0.992098       4.021473      12.057994       0.432527       1.374438      -0.686969       0.015397       0.001765       0.008183       0.017526      -0.001978       0.004624      -0.000828       0.011396       0.009789      -0.007663      -0.000899       0.008563              1.911393       2.015736      -0.303271       0.285736       1.752528      -0.311218       1.965914           0.000001
           10              H      12.467089      13.771238       6.190377       0.129799       1.142424 0.96242147E+01  0.99421269E+02                                 1.843512                            1.842620      -1.180685       2.314907                    0.994847       3.751308      10.940757       0.448182       1.322932      -0.699747      -0.016143      -0.011003      -0.006171       0.020488       0.007207       0.000445       0.001877       0.004073       0.001379      -0.007903       0.000328       0.007575              1.829967       1.741561       0.209204      -0.073996       2.084695      -0.113248       1.663646           0.000001
           11              H       1.428315      13.101061       4.677560       0.106811       0.943510 0.73262107E+01  0.71405566E+02                                 1.671980                            1.645571      -1.135803       2.325647                    0.993289       3.860876      11.302177       0.453386       1.386070      -0.684730       0.015222      -0.005762       0.007935       0.018108      -0.002788       0.001014       0.000641       0.000338       0.000648      -0.003288       0.000564       0.002724              1.695930       1.731184      -0.336043       0.240695       1.678741      -0.237526       1.677864           0.000001
           12              H      -0.013189      12.952535       4.073924       0.121769       1.138153 0.96724362E+01  0.99339671E+02                                 1.796357                            1.817249      -0.918638       2.436062                    0.997448       3.581109      10.176331       0.465795       1.280338      -0.710500      -0.018561      -0.008367      -0.007026       0.021538       0.004143      -0.000269       0.005830       0.008204      -0.008512      -0.009269       0.001529       0.007741              1.765429       1.877350       0.241589      -0.017111       1.833604       0.001168       1.585332          -0.000001
           13              H      12.627989      13.959612       1.920209       0.104186       1.100100 0.89536770E+01  0.89431339E+02                                 1.690009                            1.693073      -0.807531       2.473369                    0.999157       3.486276       9.500610       0.510783       1.200553      -0.728224      -0.019042      -0.012084       0.008826       0.024218       0.003180       0.000819      -0.003372       0.000102      -0.021174      -0.008296       0.001335       0.006960              1.669759       1.933938       0.199028       0.039664       1.581328       0.066506       1.494010          -0.000002
           14              H       0.534134      14.589941       0.998608       0.102896       0.997598 0.76548035E+01  0.74381881E+02                                 1.651502                            1.616393      -0.788852       2.485368                    0.998240       3.578022       9.990537       0.492472       1.279944      -0.708355       0.008950       0.006565      -0.018874       0.021895      -0.002565      -0.002583      -0.003889      -0.002308       0.018642      -0.007324      -0.000631       0.007955              1.667246       1.377894      -0.065407      -0.135320       1.405023       0.035487       2.218823          -0.000000
           15              H      12.424886      16.368628       1.873011       0.070791       1.069956 0.79784048E+01  0.77900241E+02                                 1.690515                            1.618600      -0.607923       2.553652                    0.999481       3.615017       9.936702       0.509436       1.231386      -0.719211      -0.018362       0.018522      -0.022441       0.034407      -0.001947       0.004536       0.002289       0.002155      -0.003118      -0.006076       0.001067       0.005010              1.731754       1.884277      -0.361986       0.401738       1.634774      -0.331505       1.676210           0.000001
           16              H      11.707431      14.943142       3.803157       0.112698       1.025018 0.82013703E+01  0.81059410E+02                                 1.683113                            1.676824      -0.846704       2.463158                    0.998002       3.571748      10.050283       0.482024       1.285642      -0.707739      -0.013709      -0.019163      -0.000297       0.023564       0.006759       0.000913      -0.001704      -0.001028      -0.007708      -0.006378      -0.001723       0.008101              1.675230       2.083730       0.195469       0.069830       1.520095       0.038928       1.421866          -0.000000
           17              H      12.186174      16.334213       4.352143       0.104005       1.002628 0.79343024E+01  0.78422764E+02                                 1.701192                            1.682115      -1.052060       2.358439                    0.995596       3.806119      11.004811       0.463381       1.337316      -0.694998      -0.002313       0.018387       0.011335       0.021724      -0.004567       0.000952       0.000880      -0.010471      -0.001000      -0.006997      -0.000149       0.007146              1.707686       1.632143      -0.303762      -0.160160       1.895516       0.264159       1.595400           0.000001
           18              H       1.281922      16.593228       5.196737       0.108169       1.135173 0.90799131E+01  0.92167081E+02                                 1.801196                            1.761785      -1.158506       2.311639                    0.994689       3.785773      10.838428       0.470714       1.281903      -0.707393      -0.010305       0.018305       0.004886       0.021567       0.004233      -0.001817       0.003248      -0.004525      -0.018133      -0.007950      -0.000134       0.008084              1.811197       1.622809      -0.318321      -0.138437       2.186412       0.268130       1.624369           0.000001
           19              H       2.218306      15.356117       5.435211       0.095794       1.062864 0.81851480E+01  0.80830815E+02                                 1.719038                            1.668793      -0.798828       2.476078                    0.997731       3.647682      10.247923       0.486123       1.275880      -0.709336       0.013114      -0.010642       0.007607       0.018523      -0.001811       0.003035      -0.003209       0.004999      -0.007202      -0.005287      -0.000877       0.006164              1.747537       1.969796      -0.284313       0.372766       1.550119      -0.264546       1.722695           0.000001
           20              H       1.368966      16.816016       1.768679       0.086462       1.173649 0.95995099E+01  0.97909979E+02                                 1.782494                            1.764972      -0.900352       2.421405                    0.997630       3.706050      10.323713       0.493481       1.216908      -0.723216       0.003542      -0.008998      -0.020447       0.022618       0.003306      -0.000210       0.000614       0.008105       0.008800      -0.006740       0.002977       0.003764              1.769946       1.574909       0.026699      -0.219955       1.650183      -0.304115       2.084747           0.000001
           21              H       0.771527      17.420987       3.072832       0.076705       1.119826 0.88707017E+01  0.89487053E+02                                 1.774002                            1.729343      -1.131953       2.308185                    0.995090       3.931798      11.208078       0.480251       1.264257      -0.710112      -0.013140       0.006894       0.015616       0.021542      -0.001001       0.002444       0.002520       0.007061      -0.015287      -0.006831       0.000211       0.006620              1.787958       1.461882      -0.268169      -0.057903       2.339648       0.203679       1.562346           0.000001
           22              H       2.981920      16.538889       3.515001       0.068519       1.131942 0.83659780E+01  0.81923521E+02                                 1.697505                            1.613087      -0.515936       2.591851                    0.999929       3.507700       9.378033       0.536271       1.166354      -0.735577       0.033397       0.020784       0.004072       0.039547       0.005576       0.000515       0.004614       0.004724      -0.010097      -0.007725      -0.000825       0.008549              1.745666       2.297549       0.453754       0.030320       1.627255       0.004686       1.312194           0.000001
           23              H       3.199530      14.180589       3.202005       0.104945       0.972774 0.73083943E+01  0.70931178E+02                                 1.685888                            1.626867      -1.034059       2.371374                    0.994577       3.770304      10.884172       0.464705       1.358043      -0.690733       0.010495      -0.014779       0.011287       0.021353      -0.002781       0.005396       0.000054      -0.002894      -0.005140      -0.006983       0.001351       0.005632              1.724147       2.058221      -0.284601       0.309833       1.570656      -0.168260       1.543563           0.000000
           24              H       2.759034      14.830843       1.848170       0.114121       1.123170 0.91532008E+01  0.92359504E+02                                 1.753105                            1.743743      -0.795982       2.486971                    0.999039       3.504208       9.745681       0.487275       1.245728      -0.718170       0.000221       0.005199      -0.019354       0.020041       0.003389      -0.002905      -0.000723      -0.003190       0.013048      -0.006343       0.000525       0.005819              1.743600       1.666754       0.045177      -0.214099       1.511489      -0.104614       2.052558          -0.000001
           25              H       2.385800      12.606578       1.396064       0.131449       1.036611 0.82334101E+01  0.81572364E+02                                 1.710962                            1.689628      -0.882789       2.453102                    0.998033       3.544890      10.033633       0.475455       1.300271      -0.704728       0.018229       0.008747      -0.006024       0.021097      -0.000510      -0.007022      -0.001379       0.007092      -0.006567      -0.007035      -0.002007       0.009042              1.722742       1.717417       0.004887      -0.304665       1.547479       0.016194       1.903330          -0.000000
           26              H       0.925833      12.106662       1.582372       0.128421       1.209549 0.98542819E+01  0.10183401E+03                                 1.870816                            1.827408      -1.221029       2.290406                    0.996235       3.728906      10.681873       0.466403       1.270800      -0.710751      -0.021364      -0.006481      -0.000192       0.022326       0.000580       0.004447       0.001669       0.009843      -0.008570      -0.005555      -0.002709       0.008263              1.888807       1.933330       0.062807       0.372043       1.788958       0.160408       1.944132          -0.000001
           27              H       8.598902      15.848788       6.515794       0.145381       1.065189 0.85114666E+01  0.86148356E+02                                 1.823405                            1.780990      -1.388668       2.228356                    0.993359       3.836797      11.454999       0.433026       1.397493      -0.683155       0.022902      -0.006871      -0.001759       0.023975      -0.001363       0.001597       0.000405       0.000277       0.003250      -0.002480       0.000312       0.002167              1.839654       2.205510      -0.244909       0.188267       1.614697      -0.051829       1.698755           0.000001
           28              H       7.045297      15.711129       6.654904       0.131837       0.964241 0.72633098E+01  0.70658876E+02                                 1.703190                            1.641462      -1.187919       2.309963                    0.994819       3.773062      11.044292       0.452601       1.391100      -0.683928      -0.014510      -0.008631      -0.000212       0.016885       0.002334      -0.002166      -0.000412       0.003246       0.002497      -0.003377      -0.000527       0.003904              1.745468       1.842166       0.477613      -0.232187       1.770584      -0.210259       1.623655           0.000001
           29              H       6.120783      17.937205       4.814186       0.107890       1.157041 0.92676214E+01  0.94233966E+02                                 1.799281                            1.760321      -1.126710       2.321774                    0.995901       3.756856      10.645977       0.480419       1.253853      -0.713739       0.000293       0.019991       0.007339       0.021297      -0.006750       0.001527       0.001170      -0.005098      -0.017449      -0.007127      -0.002998       0.010124              1.807104       1.515548      -0.024379      -0.010398       2.219749       0.364667       1.686016           0.000001
           30              H       5.531257      16.480928       4.749599       0.109210       1.033252 0.79142257E+01  0.77438772E+02                                 1.684023                            1.639607      -0.789261       2.486956                    0.998458       3.545196       9.888472       0.491421       1.273803      -0.710190      -0.012455      -0.015360       0.004380       0.020254       0.004318      -0.000921      -0.000991       0.003755      -0.006916      -0.003646      -0.002421       0.006067              1.712918       1.988053       0.431932      -0.166293       1.671579      -0.156846       1.479121           0.000000
           31              H       8.683308      14.765636       4.424182       0.126204       1.063629 0.87456635E+01  0.88039892E+02                                 1.747121                            1.751259      -0.942251       2.431566                    0.996708       3.581037      10.245548       0.462679       1.315042      -0.702142       0.020377      -0.004979       0.002187       0.021090      -0.003380       0.001480       0.002353       0.005007      -0.001247      -0.005506       0.001074       0.004432              1.733733       2.098129      -0.153573       0.154778       1.533817      -0.010449       1.569252          -0.000000
           32              H       7.140254      14.492131       4.503673       0.112601       0.982888 0.76426164E+01  0.75259153E+02                                 1.716018                            1.679179      -1.180097       2.307167                    0.993373       3.871764      11.381661       0.449579       1.383513      -0.685245      -0.016117      -0.011222       0.002807       0.019839       0.004192      -0.001054       0.000350       0.002599      -0.000261      -0.004532       0.000009       0.004523              1.744266       1.800636       0.466011      -0.200968       1.861679      -0.143245       1.570484           0.000000
           33              H       5.609069      15.189478       2.605821       0.119755       0.978809 0.74129666E+01  0.72221537E+02                                 1.693479                            1.639645      -1.107337       2.343136                    0.995238       3.741536      10.831304       0.462266       1.360000      -0.690298      -0.015115      -0.014291       0.011556       0.023795       0.000376      -0.004046      -0.002729       0.008609      -0.002875      -0.005840      -0.001275       0.007115              1.730295       2.001909       0.437137      -0.192480       1.761019      -0.125064       1.427958          -0.000000
           34              H       6.209146      15.841542       1.306637       0.114142       1.116583 0.89084330E+01  0.88886873E+02                                 1.717115                            1.697693      -0.677255       2.540830                    0.999665       3.405905       9.283601       0.505966       1.213245      -0.726148       0.000576       0.001990      -0.018211       0.018328      -0.002653       0.001087      -0.000018      -0.003802       0.009116      -0.004899       0.001580       0.003319              1.711747       1.471025       0.028643       0.044234       1.451590       0.023960       2.212626          -0.000002
           35              H       5.293864      17.504307       2.662955       0.044873       1.253783 0.97420263E+01  0.97858070E+02                                 1.726274                            1.669187      -0.652825       2.513962                    0.998853       3.563430       9.259607       0.568547       1.072487      -0.760703      -0.028212       0.011803      -0.010588       0.032362      -0.001010       0.002949      -0.000055       0.001049      -0.000806      -0.002944      -0.000411       0.003355              1.750183       2.329823      -0.186943       0.178692       1.513441      -0.082446       1.407284           0.000001
           36              H       7.091456       0.054339       1.445746       0.094195       1.113629 0.86236829E+01  0.85508755E+02                                 1.711774                            1.664050      -0.837458       2.454241                    0.998240       3.571627       9.764098       0.513000       1.204124      -0.726166      -0.003455      -0.010799      -0.021636       0.024427      -0.000310       0.003674       0.000294       0.009794       0.019472      -0.008165      -0.000306       0.008471              1.723288       1.376800       0.017764      -0.002072       1.540813      -0.257636       2.252252           0.000001
           37              H       7.028152       0.840439       2.804549       0.088864       1.117829 0.87141034E+01  0.87090766E+02                                 1.743170                            1.693090      -0.989099       2.378819                    0.997454       3.745594      10.459539       0.496807       1.233584      -0.717980      -0.004162       0.009463       0.017245       0.020107      -0.000575      -0.002045       0.002690       0.008009      -0.013710      -0.006362      -0.000437       0.006799              1.758292       1.394782      -0.077056      -0.035572       2.342354       0.222428       1.537740           0.000002
           38              H       9.665852      15.839731       2.464227       0.113683       0.946717 0.72718863E+01  0.70158759E+02                                 1.629550                            1.603453      -0.886325       2.446271                    0.997352       3.605121      10.218708       0.478822       1.325858      -0.698154       0.017313      -0.007869       0.013366       0.023244      -0.002085       0.003393       0.001420       0.004124      -0.015590      -0.006798       0.000621       0.006177              1.640530       2.129823      -0.175556       0.164888       1.393013      -0.035028       1.398755           0.000000
           39              H       8.799367      16.227347       1.214725       0.104671       0.990640 0.75470223E+01  0.72876749E+02                                 1.626724                            1.592003      -0.680271       2.533578                    0.999453       3.511402       9.687497       0.503674       1.259341      -0.713170      -0.007820       0.001196      -0.019303       0.020861       0.000240       0.001154      -0.001098      -0.005067       0.017862      -0.005649      -0.000591       0.006240              1.640668       1.371906       0.046111      -0.086337       1.385019      -0.019558       2.165080           0.000000
           40              H       9.257008       0.074263       2.434418       0.042907       1.137547 0.87216156E+01  0.86565959E+02                                 1.713135                            1.654665      -0.509903       2.574041                    0.999728       3.724926      10.127622       0.524205       1.177212      -0.731617       0.023689       0.019380      -0.010054       0.032216       0.003294      -0.001868      -0.002425       0.001517      -0.009652      -0.004368      -0.001590       0.005958              1.738398       1.881276       0.418821      -0.284932       1.779066      -0.247544       1.554853           0.000004
           41              H       9.547155      17.147482       4.523546       0.115015       0.921614 0.71555440E+01  0.69080270E+02                                 1.627739                            1.613413      -0.969822       2.411107                    0.995744       3.681751      10.599664       0.465066       1.364206      -0.689966       0.018237      -0.015382       0.004402       0.024261      -0.002936      -0.001116      -0.002745       0.007874       0.004502      -0.006725       0.002543       0.004182              1.632379       2.040825      -0.176187       0.181972       1.423343      -0.021169       1.432969           0.000001
           42              H       8.535597       0.224600       4.667624       0.095728       1.029089 0.81641232E+01  0.81550356E+02                                 1.751434                            1.720469      -1.212155       2.286968                    0.993018       3.968772      11.665170       0.450998       1.359614      -0.689772      -0.008553       0.016570       0.007431       0.020073       0.000693      -0.001996       0.002122      -0.011902       0.006526      -0.007555       0.001513       0.006042              1.768468       1.489454       0.023529       0.016190       2.163152       0.377304       1.652797           0.000001
           43              H       7.853752      13.919764       1.038354       0.132795       0.953892 0.70478667E+01  0.67651192E+02                                 1.658391                            1.591279      -0.958941       2.418115                    0.997355       3.590894      10.242964       0.473611       1.347307      -0.693471      -0.005036       0.004917      -0.017156       0.018544      -0.002093       0.002818       0.000187       0.000959       0.009964      -0.004343      -0.000419       0.004763              1.701915       1.328148       0.049564       0.043407       1.403035       0.104345       2.374562          -0.000000
           44              H       8.903556      13.599165       2.158683       0.138780       1.143617 0.92472360E+01  0.93816530E+02                                 1.794467                            1.767302      -1.057915       2.378364                    0.997572       3.514847       9.894372       0.476648       1.266604      -0.713138       0.019028      -0.005458       0.008709       0.021626      -0.001206       0.001296       0.002201       0.007140      -0.008438      -0.005026      -0.000264       0.005290              1.794186       2.220084      -0.102733       0.073504       1.624121       0.032718       1.538353          -0.000002
           45              H       0.437858       0.646631       6.592801       0.103871       1.188571 0.86592149E+01  0.85738094E+02                                 1.785279                            1.670651      -0.895093       2.456324                    0.999015       3.351350       9.082030       0.511784       1.208716      -0.727263       0.033786      -0.022397       0.029468       0.050115      -0.004112       0.005451      -0.009286       0.029356      -0.003740      -0.018969       0.000563       0.018406              1.817439       1.823441      -0.391276       0.286034       1.927595      -0.299832       1.701281          -0.000001
           46              H       1.214661       2.066682       4.891193       0.132074       0.958293 0.68692208E+01  0.63669924E+02                                 1.491906                            1.447430      -0.796194       2.508911                    0.999867       3.027444       7.730160       0.577777       1.143718      -0.743393       0.033325       0.002479      -0.004138       0.033673      -0.002550      -0.000609      -0.010174       0.019596      -0.013673      -0.016509       0.004067       0.012443              1.494257       1.863141       0.036692      -0.109713       1.319773      -0.019024       1.299859           0.000002
           47              H      10.654989       3.081004       4.158383       0.116932       0.938508 0.68771057E+01  0.65240119E+02                                 1.594111                            1.543158      -0.992286       2.402097                    0.998190       3.486744       9.707331       0.497222       1.298513      -0.703848      -0.017314       0.015785      -0.015772       0.028243       0.002291       0.002289      -0.014767       0.008070      -0.012521      -0.018298       0.006548       0.011751              1.598120       1.745526      -0.284447       0.209131       1.498544      -0.195895       1.550290           0.000002
           48              H       9.981057       1.689934       5.810310       0.082358       1.029110 0.74309719E+01  0.72842195E+02                                 1.775359                            1.660888      -1.295649       2.247566                    0.993660       3.999690      11.825673       0.448851       1.392088      -0.682505      -0.042030      -0.002448       0.007672       0.042795      -0.001401       0.000870      -0.011378       0.021611      -0.005149      -0.017945       0.005871       0.012074              1.824056       2.433556       0.136190      -0.239929       1.541634      -0.008235       1.496978           0.000002
           49              H       0.916601       3.608090       3.216910       0.115957       1.094535 0.88034345E+01  0.88323977E+02                                 1.749116                            1.728372      -0.846150       2.468736                    0.998204       3.537426       9.939824       0.479762       1.272488      -0.711494       0.022299      -0.002782      -0.000475       0.022477      -0.000844       0.004706       0.001241       0.008119       0.006223      -0.005724      -0.001558       0.007282              1.752881       2.095834       0.174147      -0.030851       1.571336       0.028097       1.591473           0.000002
           50              H      12.827135       4.511923       3.303853       0.126375       1.027195 0.78119582E+01  0.76052372E+02                                 1.678524                            1.629275      -0.686986       2.551268                    0.999490       3.378578       9.344584       0.493734       1.274266      -0.711411      -0.011017       0.026410       0.000110       0.028616      -0.004343       0.002178       0.002455      -0.004276      -0.013396      -0.006857      -0.000298       0.007156              1.701461       1.381897      -0.092491      -0.058736       2.155328       0.225660       1.567159           0.000003
           51              H      10.740714      12.938044      13.168214       0.109864       1.146709 0.91096404E+01  0.91357034E+02                                 1.742177                            1.707536      -0.779192       2.491504                    0.999016       3.471947       9.471939       0.508857       1.200244      -0.728476       0.003140      -0.023632      -0.007065       0.024864      -0.000559       0.006517       0.001616      -0.008217      -0.002961      -0.009105       0.003638       0.005466              1.751352       1.512290       0.059181       0.106568       2.107896       0.184502       1.633869           0.000003
           52              H      10.396495      14.205947      14.005356       0.120016       0.941755 0.69876680E+01  0.66293849E+02                                 1.588242                            1.542251      -0.682649       2.545770                    0.999555       3.398836       9.342732       0.505774       1.276465      -0.709640      -0.007128       0.012285       0.022657       0.026740      -0.002220      -0.001555       0.003564       0.002927       0.015439      -0.005844      -0.001132       0.006976              1.611221       1.730584      -0.313469      -0.290191       1.442511       0.170132       1.660569           0.000003
           53              H       9.486488      13.805652      11.257941       0.123350       1.037873 0.75918011E+01  0.72722670E+02                                 1.621275                            1.557953      -0.856316       2.472199                    0.999541       3.246026       8.646616       0.533318       1.198934      -0.728888      -0.021577      -0.024506       0.001580       0.032690       0.012596       0.008770      -0.007177      -0.002140       0.005911      -0.019573       0.007827       0.011746              1.630412       1.782428       0.354847       0.019261       1.705556      -0.045540       1.403252           0.000004
           54              H       9.421864      15.242005       9.486778       0.091750       1.040463 0.73770321E+01  0.70806289E+02                                 1.686770                            1.579803      -0.754747       2.519799                    0.999653       3.392035       9.319460       0.502991       1.268691      -0.712098      -0.028659      -0.005540      -0.033439       0.044387       0.009258       0.012826      -0.006190       0.002789       0.001503      -0.018937       0.004811       0.014126              1.734407       1.872889       0.084090       0.505054       1.366165       0.021429       1.964168           0.000001
           55              H      12.497423      17.203632      10.838128       0.112357       1.214653 0.89142830E+01  0.88933501E+02                                 1.812946                            1.696737      -1.037299       2.396851                    0.997439       3.371602       9.180608       0.506936       1.211083      -0.726687       0.037720       0.034788      -0.003767       0.051451       0.016337       0.007485      -0.004796       0.017071      -0.008733      -0.020646       0.000054       0.020592              1.843463       1.747062       0.429182      -0.061756       2.190256      -0.160247       1.593070           0.000000
           56              H      12.675467      15.756412      12.562094       0.121517       1.071618 0.78395127E+01  0.75685511E+02                                 1.651866                            1.577491      -1.006375       2.401392                    0.998229       3.312983       8.853751       0.532975       1.190354      -0.730345       0.023549       0.003892       0.018107       0.029959       0.010877       0.005845      -0.007586       0.012164      -0.008070      -0.017311       0.003393       0.013918              1.673554       1.697906       0.032868       0.406436       1.480648       0.023108       1.842109           0.000003
           57              H      10.541568      17.513363      23.747996       0.098937       0.993893 0.71241799E+01  0.68515789E+02                                 1.696342                            1.598934      -0.986700       2.413952                    0.997246       3.577352      10.188766       0.473253       1.345728      -0.694204      -0.040379      -0.021288      -0.000213       0.045647       0.008463      -0.006560       0.009044       0.014683      -0.011034      -0.017895       0.004440       0.013455              1.729844       2.112466       0.389251       0.179636       1.585198       0.128100       1.491867           0.000001
           58              H      10.939861       0.760742       0.648350       0.116699       0.914046 0.66431803E+01  0.62593879E+02                                 1.580626                            1.527446      -0.861491       2.467242                    0.999222       3.463721       9.668808       0.493586       1.317004      -0.700067      -0.022836       0.005815       0.018194       0.029771       0.004409      -0.000187       0.011557       0.015534       0.004574      -0.016716       0.006004       0.010712              1.590041       1.739781      -0.079898      -0.346181       1.372458       0.100272       1.657884           0.000002
           59              H       1.490301       1.157414      24.314371       0.116867       1.064314 0.78027222E+01  0.74843394E+02                                 1.616040                            1.553048      -0.802541       2.492888                    0.999766       3.211583       8.407906       0.550863       1.159191      -0.739118       0.026820       0.007816       0.000340       0.027938       0.003733      -0.005908       0.007832       0.015332      -0.000698      -0.014378       0.003454       0.010924              1.630122       1.907980       0.316953       0.044243       1.548029       0.039512       1.434357           0.000002
           60              H       1.039254      18.029581      22.530787       0.103601       1.286436 0.96076232E+01  0.97715609E+02                                 1.892635                            1.767679      -1.046110       2.388199                    0.997175       3.448690       9.498319       0.493783       1.219614      -0.725018       0.039870      -0.009325      -0.030343       0.050963       0.006527      -0.010230       0.008843       0.032572      -0.000395      -0.022853       0.001477       0.021376              1.931900       1.951310      -0.115963      -0.491409       1.664847       0.208925       2.179544          -0.000001
           61              H       1.130254       2.021400       1.475555       0.112133       1.120234 0.90329662E+01  0.90774325E+02                                 1.748865                            1.729218      -0.747500       2.513153                    0.999249       3.468308       9.601529       0.490991       1.241367      -0.719363       0.019603       0.010121      -0.002928       0.022255       0.000285      -0.001386       0.002900       0.004359      -0.010497      -0.005437       0.001242       0.004195              1.748450       2.039356       0.196196      -0.110932       1.624745       0.022660       1.581249           0.000003
           62              H       0.077812       1.247979       2.335054       0.120275       0.982562 0.74483157E+01  0.72545717E+02                                 1.692030                            1.636423      -1.019400       2.382896                    0.996851       3.714322      10.699600       0.466432       1.348231      -0.692816      -0.009953      -0.010969       0.019272       0.024306       0.006292      -0.002363      -0.004328      -0.003217      -0.015529      -0.006871      -0.003718       0.010589              1.724527       1.295859      -0.010828      -0.061378       1.902331      -0.370380       1.975390           0.000001
           63              H      12.889121       3.747559       1.174979       0.092143       1.079492 0.81052695E+01  0.79815203E+02                                 1.738229                            1.658411      -0.818252       2.469482                    0.997996       3.634488      10.183543       0.488810       1.272472      -0.710084       0.013891       0.016231      -0.015009       0.026109      -0.001908      -0.005807      -0.002322      -0.007880       0.004405      -0.008842       0.003300       0.005542              1.788741       1.455037       0.231241      -0.217266       1.896144      -0.504483       2.015041           0.000004
           64              H      11.725895       2.952403       1.873011       0.092528       0.999075 0.77718174E+01  0.76065618E+02                                 1.673010                            1.643695      -0.887839       2.438304                    0.997128       3.697470      10.477783       0.480053       1.303620      -0.702709      -0.022509      -0.010569       0.006636       0.025737       0.002376      -0.001035       0.005370       0.000977      -0.018883      -0.009111       0.002752       0.006359              1.673612       2.131401       0.085080      -0.007495       1.405572       0.025681       1.483862           0.000003
           65              H      12.634583      14.488509      14.440073       0.088306       1.115092 0.87853941E+01  0.87890109E+02                                 1.739790                            1.697610      -0.939387       2.408693                    0.997062       3.698678      10.298308       0.497716       1.230116      -0.719239      -0.002474       0.022974       0.011779       0.025936      -0.000364       0.005631      -0.003290      -0.004730      -0.011516      -0.008498       0.001981       0.006517              1.754557       1.436797       0.143611       0.127274       2.078073       0.166059       1.748801           0.000002
           66              H      12.927368      13.162644      13.665034       0.086852       1.063928 0.79008369E+01  0.77327779E+02                                 1.722625                            1.636457      -0.787863       2.479319                    0.998148       3.648162      10.199689       0.492353       1.271063      -0.710088       0.010276      -0.020793      -0.013342       0.026757      -0.006840       0.001691       0.002298       0.007133       0.011121      -0.010151       0.004251       0.005899              1.789558       1.779439      -0.418059      -0.381739       1.689929       0.326361       1.899307           0.000003
           67              H      11.291994      12.354809      15.369127       0.109180       1.136091 0.91950771E+01  0.92403581E+02                                 1.732521                            1.717867      -0.729829       2.515974                    0.999385       3.449931       9.412993       0.506428       1.203524      -0.728182      -0.023455      -0.004759      -0.003385       0.024171       0.007060      -0.000894      -0.002616       0.007972       0.006671      -0.009504       0.001698       0.007806              1.724256       1.863347       0.195264       0.045620       1.631847       0.019475       1.677573           0.000001
           68              H      12.840324      12.224396      15.488364       0.124230       0.938445 0.68251002E+01  0.64447075E+02                                 1.594880                            1.531310      -0.662115       2.560297                    0.999655       3.373792       9.287552       0.503458       1.288393      -0.707163       0.024476      -0.013055      -0.000680       0.027749      -0.008385       0.000218      -0.004514       0.007353      -0.012313      -0.009667      -0.002008       0.011675              1.642853       1.736023      -0.500757       0.039476       1.738492      -0.027219       1.454045           0.000001
           69              H      10.600916      12.592088      17.552651       0.130544       1.009456 0.74461805E+01  0.71317971E+02                                 1.623509                            1.568562      -0.876086       2.469744                    0.999500       3.252670       8.797891       0.516107       1.239084      -0.719517      -0.017712      -0.026925      -0.005663       0.032722       0.011207      -0.001852       0.006484      -0.003680       0.000531      -0.013792       0.001255       0.012537              1.626585       1.751682       0.324111      -0.065843       1.667438      -0.000672       1.460636           0.000001
           70              H      10.616742      13.745880      19.572224       0.093410       0.977037 0.66596058E+01  0.63230386E+02                                 1.696794                            1.558042      -1.034374       2.382025                    0.997150       3.685195      10.566350       0.471941       1.366914      -0.688728      -0.026934      -0.013171       0.032973       0.044566       0.010581      -0.008103       0.001820       0.001528       0.008954      -0.014872       0.002714       0.012158              1.778375       1.911538       0.185046      -0.561669       1.436431      -0.226950       1.987156           0.000001
           71              H       0.420713      15.866900      18.297881       0.100766       1.177854 0.86291479E+01  0.85635879E+02                                 1.790940                            1.679381      -0.993401       2.408668                    0.997948       3.431521       9.406364       0.503566       1.225637      -0.722457       0.038363       0.031946       0.008658       0.050668       0.015388      -0.005845       0.003641       0.017575      -0.002770      -0.019303       0.000562       0.018741              1.823189       1.804602       0.441704       0.087207       2.145979       0.105937       1.518986           0.000001
           72              H       0.466873      14.687751      16.298180       0.129261       0.994536 0.70888688E+01  0.66487874E+02                                 1.552202                            1.486625      -0.837074       2.487144                    0.999617       3.122683       8.125164       0.558577       1.169115      -0.736398       0.024952       0.002278      -0.020068       0.032102       0.011943      -0.009827       0.008853       0.005846       0.000077      -0.020603       0.007515       0.013088              1.569701       1.624628       0.079381      -0.318367       1.350962      -0.042275       1.733514           0.000002
           73              H       5.961202       3.809143      19.177252       0.122458       1.129419 0.91907713E+01  0.94693360E+02                                 1.878643                            1.835367      -1.425824       2.192985                    0.992098       4.021473      12.057994       0.432527       1.374438      -0.686969      -0.015397      -0.001765       0.008183       0.017526      -0.001978      -0.004624       0.000828       0.011396       0.009789      -0.007663      -0.000899       0.008563              1.911393       2.015736      -0.303271      -0.285736       1.752528       0.311218       1.965914           0.000001
           74              H       7.315661       4.341662      18.610877       0.129799       1.142424 0.96242147E+01  0.99421269E+02                                 1.843512                            1.842620      -1.180685       2.314907                    0.994847       3.751308      10.940757       0.448182       1.322932      -0.699747       0.016143       0.011003      -0.006171       0.020488       0.007207      -0.000445      -0.001877       0.004073       0.001379      -0.007903       0.000328       0.007575              1.829967       1.741561       0.209204       0.073996       2.084695       0.113248       1.663646           0.000001
           75              H       5.165935       5.011839      17.098060       0.106811       0.943510 0.73262118E+01  0.71405578E+02                                 1.671980                            1.645571      -1.135803       2.325647                    0.993289       3.860876      11.302176       0.453386       1.386070      -0.684730      -0.015222       0.005762       0.007935       0.018108      -0.002788      -0.001014      -0.000641       0.000338       0.000648      -0.003288       0.000564       0.002724              1.695930       1.731184      -0.336043      -0.240695       1.678741       0.237526       1.677864           0.000001
           76              H       6.607438       5.160365      16.494424       0.121769       1.138152 0.96724255E+01  0.99339540E+02                                 1.796356                            1.817249      -0.918637       2.436062                    0.997448       3.581108      10.176329       0.465795       1.280338      -0.710500       0.018561       0.008367      -0.007026       0.021538       0.004143       0.000269      -0.005830       0.008204      -0.008512      -0.009269       0.001529       0.007741              1.765428       1.877349       0.241589       0.017110       1.833604      -0.001168       1.585332          -0.000001
           77              H       7.154761       4.153288      14.340709       0.104186       1.100099 0.89536727E+01  0.89431288E+02                                 1.690009                            1.693073      -0.807530       2.473369                    0.999157       3.486275       9.500608       0.510783       1.200553      -0.728224       0.019042       0.012084       0.008826       0.024218       0.003180      -0.000819       0.003372       0.000102      -0.021174      -0.008296       0.001335       0.006960              1.669759       1.933938       0.199028      -0.039664       1.581328      -0.066506       1.494010          -0.000002
           78              H       6.060116       3.522959      13.419108       0.102896       0.997598 0.76547984E+01  0.74381826E+02                                 1.651502                            1.616393      -0.788851       2.485368                    0.998240       3.578021       9.990537       0.492472       1.279945      -0.708355      -0.008950      -0.006565      -0.018874       0.021895      -0.002565       0.002583       0.003889      -0.002308       0.018642      -0.007324      -0.000631       0.007955              1.667247       1.377894      -0.065407       0.135320       1.405023      -0.035487       2.218823          -0.000000
           79              H       7.357864       1.744272      14.293511       0.070791       1.069956 0.79784042E+01  0.77900236E+02                                 1.690515                            1.618600      -0.607923       2.553652                    0.999481       3.615017       9.936703       0.509435       1.231386      -0.719210       0.018362      -0.018522      -0.022441       0.034407      -0.001947      -0.004536      -0.002289       0.002155      -0.003118      -0.006076       0.001067       0.005010              1.731754       1.884277      -0.361986      -0.401738       1.634774       0.331505       1.676211           0.000001
           80              H       8.075319       3.169757      16.223657       0.112698       1.025018 0.82013661E+01  0.81059362E+02                                 1.683112                            1.676824      -0.846704       2.463158                    0.998002       3.571748      10.050284       0.482024       1.285642      -0.707738       0.013709       0.019163      -0.000297       0.023564       0.006759      -0.000913       0.001704      -0.001028      -0.007708      -0.006378      -0.001723       0.008101              1.675230       2.083730       0.195469      -0.069830       1.520094      -0.038928       1.421866          -0.000000
           81              H       7.596576       1.778687      16.772643       0.104005       1.002627 0.79343017E+01  0.78422758E+02                                 1.701192                            1.682116      -1.052060       2.358438                    0.995596       3.806119      11.004812       0.463381       1.337317      -0.694998       0.002313      -0.018387       0.011335       0.021724      -0.004567      -0.000952      -0.000880      -0.010471      -0.001000      -0.006997      -0.000149       0.007146              1.707686       1.632143      -0.303762       0.160160       1.895516      -0.264159       1.595400           0.000001
           82              H       5.312328       1.519672      17.617237       0.108169       1.135173 0.90799131E+01  0.92167081E+02                                 1.801196                            1.761785      -1.158506       2.311639                    0.994689       3.785773      10.838428       0.470714       1.281903      -0.707393       0.010305      -0.018305       0.004886       0.021567       0.004233       0.001817      -0.003248      -0.004525      -0.018133      -0.007950      -0.000134       0.008084              1.811197       1.622809      -0.318321       0.138437       2.186412      -0.268130       1.624369           0.000001
           83              H       4.375944       2.756783      17.855711       0.095794       1.062864 0.81851480E+01  0.80830815E+02                                 1.719038                            1.668793      -0.798828       2.476078                    0.997731       3.647682      10.247923       0.486123       1.275880      -0.709336      -0.013114       0.010642       0.007607       0.018523      -0.001811      -0.003035       0.003209       0.004999      -0.007202      -0.005287      -0.000877       0.006164              1.747537       1.969796      -0.284313      -0.372766       1.550119       0.264546       1.722695           0.000001
           84              H       5.225284       1.296884      14.189179       0.086462       1.173649 0.95995087E+01  0.97909962E+02                                 1.782494                            1.764972      -0.900352       2.421405                    0.997630       3.706050      10.323712       0.493481       1.216908      -0.723216      -0.003542       0.008998      -0.020447       0.022618       0.003306       0.000210      -0.000614       0.008105       0.008800      -0.006740       0.002977       0.003764              1.769946       1.574909       0.026699       0.219955       1.650183       0.304115       2.084746           0.000001
           85              H       5.822723       0.691913      15.493332       0.076705       1.119826 0.88707004E+01  0.89487038E+02                                 1.774002                            1.729343      -1.131952       2.308185                    0.995090       3.931798      11.208078       0.480251       1.264257      -0.710112       0.013140      -0.006894       0.015616       0.021542      -0.001001      -0.002444      -0.002520       0.007061      -0.015287      -0.006831       0.000211       0.006620              1.787958       1.461882      -0.268169       0.057903       2.339647      -0.203679       1.562345           0.000001
           86              H       3.612330       1.574011      15.935501       0.068519       1.131942 0.83659782E+01  0.81923521E+02                                 1.697505                            1.613087      -0.515936       2.591851                    0.999929       3.507700       9.378032       0.536271       1.166353      -0.735577      -0.033397      -0.020784       0.004072       0.039547       0.005576      -0.000515      -0.004614       0.004724      -0.010097      -0.007725      -0.000825       0.008549              1.745666       2.297549       0.453754      -0.030320       1.627255      -0.004686       1.312194           0.000001
           87              H       3.394720       3.932311      15.622505       0.104945       0.972774 0.73083952E+01  0.70931186E+02                                 1.685888                            1.626867      -1.034060       2.371374                    0.994577       3.770304      10.884171       0.464705       1.358042      -0.690733      -0.010495       0.014779       0.011287       0.021353      -0.002781      -0.005396      -0.000054      -0.002894      -0.005140      -0.006983       0.001351       0.005632              1.724147       2.058221      -0.284601      -0.309833       1.570656       0.168260       1.543563           0.000000
           88              H       3.835216       3.282057      14.268670       0.114121       1.123169 0.91531964E+01  0.92359454E+02                                 1.753105                            1.743743      -0.795982       2.486971                    0.999039       3.504207       9.745680       0.487275       1.245729      -0.718170      -0.000221      -0.005199      -0.019354       0.020041       0.003389       0.002905       0.000723      -0.003190       0.013048      -0.006343       0.000525       0.005819              1.743600       1.666754       0.045177       0.214099       1.511489       0.104614       2.052558          -0.000001
           89              H       4.208450       5.506322      13.816564       0.131449       1.036611 0.82334101E+01  0.81572364E+02                                 1.710962                            1.689628      -0.882789       2.453102                    0.998033       3.544890      10.033633       0.475455       1.300271      -0.704728      -0.018229      -0.008747      -0.006024       0.021097      -0.000510       0.007022       0.001379       0.007092      -0.006567      -0.007035      -0.002007       0.009042              1.722742       1.717417       0.004887       0.304665       1.547479      -0.016194       1.903330          -0.000000
           90              H       5.668417       6.006238      14.002872       0.128421       1.209550 0.98542824E+01  0.10183401E+03                                 1.870815                            1.827407      -1.221028       2.290406                    0.996235       3.728906      10.681871       0.466403       1.270799      -0.710751       0.021364       0.006481      -0.000192       0.022326       0.000580      -0.004447      -0.001669       0.009843      -0.008570      -0.005555      -0.002709       0.008263              1.888807       1.933330       0.062807      -0.372043       1.788958      -0.160408       1.944131          -0.000001
           91              H      11.183848       2.264113      18.936294       0.145381       1.065190 0.85114697E+01  0.86148394E+02                                 1.823406                            1.780990      -1.388668       2.228356                    0.993359       3.836797      11.454999       0.433026       1.397493      -0.683155      -0.022902       0.006871      -0.001759       0.023975      -0.001363      -0.001597      -0.000405       0.000277       0.003250      -0.002480       0.000312       0.002167              1.839654       2.205510      -0.244909      -0.188267       1.614698       0.051830       1.698755           0.000000
           92              H      12.737453       2.401771      19.075404       0.131837       0.964241 0.72633096E+01  0.70658874E+02                                 1.703190                            1.641462      -1.187919       2.309963                    0.994819       3.773062      11.044292       0.452601       1.391100      -0.683928       0.014510       0.008631      -0.000212       0.016885       0.002334       0.002166       0.000412       0.003246       0.002497      -0.003377      -0.000527       0.003904              1.745468       1.842166       0.477613       0.232187       1.770584       0.210259       1.623655           0.000001
           93              H       0.473467       0.175695      17.234686       0.107891       1.157040 0.92676165E+01  0.94233902E+02                                 1.799280                            1.760320      -1.126709       2.321774                    0.995901       3.756855      10.645973       0.480419       1.253852      -0.713739      -0.000293      -0.019991       0.007339       0.021297      -0.006750      -0.001527      -0.001170      -0.005098      -0.017449      -0.007127      -0.002998       0.010124              1.807103       1.515547      -0.024379       0.010398       2.219748      -0.364667       1.686016           0.000001
           94              H       1.062993       1.631972      17.170099       0.109210       1.033252 0.79142249E+01  0.77438761E+02                                 1.684023                            1.639607      -0.789261       2.486956                    0.998458       3.545196       9.888471       0.491421       1.273803      -0.710190       0.012455       0.015360       0.004380       0.020254       0.004318       0.000921       0.000991       0.003755      -0.006916      -0.003646      -0.002421       0.006067              1.712917       1.988052       0.431932       0.166293       1.671579       0.156846       1.479121           0.000000
           95              H      11.099442       3.347264      16.844682       0.126204       1.063629 0.87456631E+01  0.88039890E+02                                 1.747122                            1.751260      -0.942251       2.431566                    0.996708       3.581037      10.245549       0.462679       1.315042      -0.702142      -0.020377       0.004979       0.002187       0.021090      -0.003380      -0.001480      -0.002353       0.005007      -0.001247      -0.005506       0.001074       0.004432              1.733733       2.098129      -0.153573      -0.154778       1.533817       0.010449       1.569253          -0.000000
           96              H      12.642496       3.620769      16.924173       0.112601       0.982887 0.76426103E+01  0.75259085E+02                                 1.716018                            1.679179      -1.180097       2.307167                    0.993373       3.871763      11.381661       0.449578       1.383514      -0.685245       0.016117       0.011222       0.002807       0.019839       0.004192       0.001054      -0.000350       0.002599      -0.000261      -0.004532       0.000009       0.004523              1.744267       1.800636       0.466011       0.200968       1.861679       0.143245       1.570484           0.000000
           97              H       0.985181       2.923422      15.026321       0.119755       0.978809 0.74129661E+01  0.72221529E+02                                 1.693478                            1.639645      -1.107337       2.343136                    0.995238       3.741536      10.831303       0.462267       1.360000      -0.690298       0.015115       0.014291       0.011556       0.023795       0.000376       0.004046       0.002729       0.008609      -0.002875      -0.005840      -0.001275       0.007115              1.730295       2.001908       0.437137       0.192480       1.761019       0.125064       1.427958          -0.000000
           98              H       0.385104       2.271358      13.727137       0.114142       1.116584 0.89084384E+01  0.88886940E+02                                 1.717116                            1.697694      -0.677255       2.540830                    0.999665       3.405906       9.283604       0.505966       1.213245      -0.726148      -0.000576      -0.001990      -0.018211       0.018328      -0.002653      -0.001087       0.000018      -0.003802       0.009116      -0.004899       0.001580       0.003319              1.711747       1.471025       0.028643      -0.044234       1.451591      -0.023960       2.212626          -0.000002
           99              H       1.300386       0.608593      15.083455       0.044873       1.253783 0.97420229E+01  0.97858033E+02                                 1.726275                            1.669188      -0.652824       2.513962                    0.998853       3.563429       9.259606       0.568547       1.072488      -0.760703       0.028212      -0.011803      -0.010588       0.032362      -0.001010      -0.002949       0.000055       0.001049      -0.000806      -0.002944      -0.000411       0.003355              1.750183       2.329823      -0.186943      -0.178692       1.513441       0.082446       1.407284           0.000001
          100              H      12.691294      18.058561      13.866246       0.094195       1.113629 0.86236826E+01  0.85508754E+02                                 1.711774                            1.664050      -0.837458       2.454240                    0.998240       3.571627       9.764099       0.512999       1.204124      -0.726166       0.003455       0.010799      -0.021636       0.024427      -0.000310      -0.003674      -0.000294       0.009794       0.019472      -0.008165      -0.000306       0.008471              1.723289       1.376800       0.017764       0.002072       1.540813       0.257636       2.252252           0.000001
          101              H      12.754598      17.272461      15.225049       0.088864       1.117829 0.87140992E+01  0.87090714E+02                                 1.743170                            1.693090      -0.989098       2.378819                    0.997454       3.745593      10.459535       0.496807       1.233584      -0.717980       0.004162      -0.009463       0.017245       0.020107      -0.000575       0.002045      -0.002690       0.008009      -0.013710      -0.006362      -0.000437       0.006799              1.758291       1.394781      -0.077056       0.035572       2.342353      -0.222428       1.537739           0.000002
          102              H      10.116898       2.273169      14.884727       0.113683       0.946717 0.72718856E+01  0.70158753E+02                                 1.629550                            1.603454      -0.886325       2.446271                    0.997352       3.605121      10.218709       0.478822       1.325858      -0.698154      -0.017313       0.007869       0.013366       0.023244      -0.002085      -0.003393      -0.001420       0.004124      -0.015590      -0.006798       0.000621       0.006177              1.640530       2.129823      -0.175556      -0.164888       1.393013       0.035028       1.398755           0.000000
          103              H      10.983383       1.885553      13.635225       0.104671       0.990640 0.75470224E+01  0.72876750E+02                                 1.626724                            1.592003      -0.680271       2.533578                    0.999453       3.511402       9.687497       0.503674       1.259341      -0.713170       0.007820      -0.001196      -0.019303       0.020861       0.000240      -0.001154       0.001097      -0.005067       0.017862      -0.005649      -0.000591       0.006240              1.640668       1.371906       0.046111       0.086337       1.385019       0.019559       2.165080           0.000000
          104              H      10.525742      18.038637      14.854918       0.042906       1.137547 0.87216143E+01  0.86565946E+02                                 1.713135                            1.654666      -0.509903       2.574041                    0.999728       3.724926      10.127623       0.524205       1.177213      -0.731617      -0.023689      -0.019380      -0.010054       0.032216       0.003294       0.001868       0.002425       0.001517      -0.009652      -0.004368      -0.001590       0.005958              1.738399       1.881276       0.418821       0.284932       1.779067       0.247544       1.554853           0.000004
          105              H      10.235595       0.965418      16.944046       0.115015       0.921613 0.71555432E+01  0.69080262E+02                                 1.627739                            1.613413      -0.969822       2.411107                    0.995744       3.681751      10.599665       0.465066       1.364206      -0.689966      -0.018237       0.015382       0.004402       0.024261      -0.002936       0.001116       0.002745       0.007874       0.004502      -0.006725       0.002543       0.004182              1.632379       2.040825      -0.176187      -0.181972       1.423344       0.021169       1.432969           0.000001
          106              H      11.247153      17.888300      17.088124       0.095728       1.029089 0.81641223E+01  0.81550347E+02                                 1.751434                            1.720469      -1.212155       2.286968                    0.993018       3.968772      11.665171       0.450998       1.359614      -0.689772       0.008553      -0.016570       0.007431       0.020073       0.000693       0.001996      -0.002122      -0.011902       0.006526      -0.007555       0.001513       0.006042              1.768468       1.489454       0.023529      -0.016190       2.163152      -0.377304       1.652797           0.000001
          107              H      11.928998       4.193136      13.458854       0.132795       0.953892 0.70478667E+01  0.67651193E+02                                 1.658392                            1.591279      -0.958941       2.418115                    0.997355       3.590894      10.242964       0.473611       1.347307      -0.693471       0.005036      -0.004917      -0.017156       0.018544      -0.002093      -0.002818      -0.000187       0.000959       0.009964      -0.004343      -0.000419       0.004763              1.701915       1.328148       0.049564      -0.043407       1.403035      -0.104345       2.374562          -0.000000
          108              H      10.879194       4.513735      14.579183       0.138780       1.143617 0.92472316E+01  0.93816477E+02                                 1.794467                            1.767302      -1.057915       2.378364                    0.997572       3.514846       9.894370       0.476648       1.266605      -0.713138      -0.019028       0.005458       0.008709       0.021626      -0.001206      -0.001296      -0.002201       0.007140      -0.008438      -0.005026      -0.000264       0.005290              1.794186       2.220084      -0.102733      -0.073504       1.624121      -0.032718       1.538353          -0.000002
          109              H       6.156392      17.466269      19.013301       0.103871       1.188572 0.86592201E+01  0.85738154E+02                                 1.785279                            1.670651      -0.895094       2.456324                    0.999015       3.351351       9.082032       0.511784       1.208715      -0.727263      -0.033786       0.022397       0.029468       0.050115      -0.004112      -0.005451       0.009286       0.029356      -0.003740      -0.018969       0.000563       0.018406              1.817439       1.823441      -0.391276      -0.286034       1.927595       0.299832       1.701281          -0.000001
          110              H       5.379589      16.046218      17.311693       0.132075       0.958293 0.68692148E+01  0.63669856E+02                                 1.491905                            1.447429      -0.796194       2.508911                    0.999867       3.027443       7.730157       0.577777       1.143718      -0.743393      -0.033325      -0.002479      -0.004138       0.033673      -0.002550       0.000609       0.010174       0.019596      -0.013673      -0.016509       0.004067       0.012443              1.494257       1.863139       0.036692       0.109713       1.319772       0.019024       1.299858           0.000002
          111              H       9.127761      15.031896      16.578883       0.116932       0.938509 0.68771098E+01  0.65240167E+02                                 1.594111                            1.543158      -0.992286       2.402097                    0.998190       3.486745       9.707334       0.497222       1.298513      -0.703848       0.017314      -0.015785      -0.015772       0.028243       0.002291      -0.002289       0.014767       0.008070      -0.012521      -0.018298       0.006548       0.011751              1.598120       1.745526      -0.284447      -0.209131       1.498544       0.195895       1.550291           0.000002
          112              H       9.801693      16.422966      18.230810       0.082358       1.029110 0.74309709E+01  0.72842185E+02                                 1.775359                            1.660889      -1.295649       2.247566                    0.993660       3.999690      11.825674       0.448851       1.392088      -0.682505       0.042030       0.002448       0.007672       0.042795      -0.001401      -0.000870       0.011378       0.021611      -0.005149      -0.017945       0.005871       0.012074              1.824056       2.433556       0.136190       0.239929       1.541634       0.008235       1.496978           0.000002
          113              H       5.677649      14.504810      15.637410       0.115957       1.094535 0.88034310E+01  0.88323939E+02                                 1.749116                            1.728372      -0.846150       2.468736                    0.998204       3.537425       9.939823       0.479762       1.272488      -0.711494      -0.022299       0.002782      -0.000475       0.022477      -0.000844      -0.004706      -0.001241       0.008119       0.006223      -0.005724      -0.001558       0.007282              1.752881       2.095835       0.174147       0.030851       1.571336      -0.028097       1.591473           0.000002
          114              H       6.955615      13.600977      15.724353       0.126375       1.027195 0.78119581E+01  0.76052371E+02                                 1.678524                            1.629275      -0.686986       2.551268                    0.999490       3.378578       9.344584       0.493734       1.274266      -0.711411       0.011017      -0.026410       0.000110       0.028616      -0.004343      -0.002178      -0.002455      -0.004276      -0.013396      -0.006857      -0.000298       0.007156              1.701461       1.381897      -0.092491       0.058736       2.155328      -0.225660       1.567159           0.000003
          115              H       9.042036       5.174856       0.747714       0.109864       1.146709 0.91096404E+01  0.91357034E+02                                 1.742177                            1.707536      -0.779192       2.491504                    0.999016       3.471947       9.471939       0.508857       1.200244      -0.728476      -0.003140       0.023632      -0.007065       0.024864      -0.000559      -0.006517      -0.001616      -0.008217      -0.002961      -0.009105       0.003638       0.005466              1.751352       1.512290       0.059181      -0.106568       2.107896      -0.184502       1.633869           0.000003
          116              H       9.386255       3.906953       1.584856       0.120016       0.941755 0.69876669E+01  0.66293840E+02                                 1.588243                            1.542251      -0.682649       2.545770                    0.999555       3.398836       9.342734       0.505773       1.276466      -0.709640       0.007128      -0.012285       0.022657       0.026740      -0.002220       0.001555      -0.003564       0.002927       0.015439      -0.005844      -0.001132       0.006976              1.611222       1.730585      -0.313469       0.290191       1.442511      -0.170132       1.660569           0.000003
          117              H      10.296262       4.307248      23.678441       0.123350       1.037873 0.75918010E+01  0.72722666E+02                                 1.621275                            1.557953      -0.856316       2.472199                    0.999541       3.246026       8.646615       0.533318       1.198933      -0.728888       0.021577       0.024506       0.001580       0.032690       0.012596      -0.008770       0.007177      -0.002140       0.005911      -0.019573       0.007827       0.011746              1.630412       1.782428       0.354847      -0.019261       1.705555       0.045540       1.403252           0.000004
          118              H      10.360886       2.870895      21.907278       0.091750       1.040463 0.73770325E+01  0.70806291E+02                                 1.686770                            1.579803      -0.754747       2.519799                    0.999653       3.392035       9.319459       0.502991       1.268690      -0.712098       0.028659       0.005540      -0.033439       0.044387       0.009258      -0.012826       0.006190       0.002789       0.001503      -0.018937       0.004811       0.014126              1.734407       1.872888       0.084090      -0.505054       1.366165      -0.021429       1.964168           0.000001
          119              H       7.285327       0.909268      23.258628       0.112356       1.214654 0.89142920E+01  0.88933615E+02                                 1.812947                            1.696738      -1.037301       2.396850                    0.997439       3.371603       9.180613       0.506936       1.211083      -0.726687      -0.037720      -0.034788      -0.003767       0.051451       0.016337      -0.007485       0.004796       0.017071      -0.008733      -0.020646       0.000054       0.020592              1.843465       1.747064       0.429183       0.061756       2.190258       0.160247       1.593071           0.000000
          120              H       7.107283       2.356488       0.141594       0.121518       1.071617 0.78395089E+01  0.75685467E+02                                 1.651866                            1.577491      -1.006375       2.401393                    0.998229       3.312982       8.853749       0.532975       1.190354      -0.730345      -0.023549      -0.003892       0.018107       0.029959       0.010877      -0.005845       0.007586       0.012164      -0.008070      -0.017311       0.003393       0.013918              1.673554       1.697906       0.032868      -0.406436       1.480648      -0.023108       1.842108           0.000003
          121              H       9.241182       0.599537      11.327496       0.098937       0.993893 0.71241799E+01  0.68515789E+02                                 1.696342                            1.598934      -0.986700       2.413952                    0.997246       3.577352      10.188766       0.473253       1.345728      -0.694204       0.040379       0.021288      -0.000213       0.045647       0.008463       0.006560      -0.009044       0.014683      -0.011034      -0.017895       0.004440       0.013455              1.729844       2.112466       0.389251      -0.179636       1.585198      -0.128100       1.491867           0.000001
          122              H       8.842889      17.352158      13.068850       0.116699       0.914046 0.66431803E+01  0.62593879E+02                                 1.580626                            1.527446      -0.861491       2.467242                    0.999222       3.463721       9.668808       0.493586       1.317004      -0.700067       0.022836      -0.005815       0.018194       0.029771       0.004409       0.000187      -0.011557       0.015534       0.004574      -0.016716       0.006004       0.010712              1.590041       1.739781      -0.079898       0.346181       1.372458      -0.100272       1.657884           0.000002
          123              H       5.103949      16.955486      11.893871       0.116867       1.064314 0.78027226E+01  0.74843401E+02                                 1.616040                            1.553049      -0.802541       2.492888                    0.999766       3.211583       8.407907       0.550863       1.159192      -0.739118      -0.026820      -0.007816       0.000340       0.027938       0.003733       0.005908      -0.007832       0.015332      -0.000698      -0.014378       0.003454       0.010924              1.630122       1.907980       0.316953      -0.044243       1.548029      -0.039512       1.434357           0.000002
          124              H       5.554996       0.083319      10.110287       0.103600       1.286437 0.96076275E+01  0.97715664E+02                                 1.892635                            1.767680      -1.046111       2.388199                    0.997175       3.448691       9.498322       0.493783       1.219614      -0.725018      -0.039870       0.009325      -0.030343       0.050963       0.006527       0.010230      -0.008843       0.032572      -0.000394      -0.022853       0.001477       0.021376              1.931901       1.951311      -0.115963       0.491409       1.664847      -0.208925       2.179545          -0.000000
          125              H       5.463996      16.091500      13.896055       0.112133       1.120234 0.90329662E+01  0.90774322E+02                                 1.748865                            1.729218      -0.747500       2.513153                    0.999249       3.468308       9.601528       0.490991       1.241367      -0.719363      -0.019603      -0.010121      -0.002928       0.022255       0.000285       0.001386      -0.002900       0.004359      -0.010497      -0.005437       0.001242       0.004195              1.748450       2.039356       0.196196       0.110932       1.624745      -0.022660       1.581249           0.000003
          126              H       6.516438      16.864921      14.755554       0.120275       0.982562 0.74483153E+01  0.72545711E+02                                 1.692030                            1.636423      -1.019400       2.382896                    0.996851       3.714322      10.699599       0.466432       1.348231      -0.692816       0.009953       0.010969       0.019272       0.024306       0.006292       0.002363       0.004328      -0.003217      -0.015529      -0.006871      -0.003718       0.010589              1.724527       1.295859      -0.010828       0.061378       1.902331       0.370380       1.975389           0.000001
          127              H       6.893629      14.365341      13.595479       0.092143       1.079492 0.81052695E+01  0.79815203E+02                                 1.738229                            1.658411      -0.818251       2.469482                    0.997996       3.634488      10.183543       0.488810       1.272472      -0.710084      -0.013891      -0.016231      -0.015009       0.026109      -0.001908       0.005807       0.002322      -0.007880       0.004405      -0.008842       0.003300       0.005542              1.788741       1.455037       0.231241       0.217266       1.896144       0.504483       2.015041           0.000004
          128              H       8.056855      15.160497      14.293511       0.092528       0.999075 0.77718174E+01  0.76065618E+02                                 1.673010                            1.643695      -0.887839       2.438304                    0.997128       3.697470      10.477783       0.480053       1.303620      -0.702709       0.022509       0.010569       0.006636       0.025737       0.002376       0.001035      -0.005370       0.000977      -0.018883      -0.009111       0.002752       0.006359              1.673612       2.131401       0.085080       0.007495       1.405572      -0.025681       1.483862           0.000003
          129              H       7.148167       3.624391       2.019573       0.088306       1.115092 0.87853941E+01  0.87890109E+02                                 1.739790                            1.697610      -0.939387       2.408693                    0.997062       3.698678      10.298308       0.497716       1.230116      -0.719239       0.002474      -0.022974       0.011779       0.025936      -0.000364      -0.005631       0.003290      -0.004730      -0.011516      -0.008498       0.001981       0.006517              1.754557       1.436797       0.143611      -0.127274       2.078073      -0.166059       1.748801           0.000002
          130              H       6.855382       4.950256       1.244534       0.086852       1.063929 0.79008381E+01  0.77327794E+02                                 1.722625                            1.636457      -0.787863       2.479319                    0.998148       3.648162      10.199689       0.492353       1.271063      -0.710088      -0.010276       0.020793      -0.013342       0.026757      -0.006840      -0.001691      -0.002298       0.007133       0.011121      -0.010151       0.004251       0.005899              1.789558       1.779439      -0.418059       0.381739       1.689929      -0.326362       1.899307           0.000003
          131              H       8.490756       5.758091       2.948627       0.109180       1.136091 0.91950812E+01  0.92403630E+02                                 1.732521                            1.717867      -0.729830       2.515974                    0.999385       3.449932       9.412995       0.506428       1.203524      -0.728182       0.023455       0.004759      -0.003385       0.024171       0.007060       0.000894       0.002616       0.007972       0.006671      -0.009504       0.001698       0.007806              1.724256       1.863347       0.195264      -0.045620       1.631847      -0.019475       1.677573           0.000001
          132              H       6.942426       5.888504       3.067864       0.124230       0.938445 0.68251008E+01  0.64447080E+02                                 1.594880                            1.531310      -0.662115       2.560297                    0.999655       3.373792       9.287551       0.503458       1.288393      -0.707163      -0.024476       0.013055      -0.000680       0.027749      -0.008385      -0.000218       0.004514       0.007353      -0.012313      -0.009667      -0.002008       0.011675              1.642853       1.736022      -0.500757      -0.039476       1.738491       0.027219       1.454045           0.000001
          133              H       9.181834       5.520812       5.132151       0.130544       1.009456 0.74461817E+01  0.71317987E+02                                 1.623509                            1.568562      -0.876086       2.469744                    0.999500       3.252670       8.797892       0.516107       1.239085      -0.719517       0.017712       0.026925      -0.005663       0.032722       0.011207       0.001852      -0.006484      -0.003680       0.000531      -0.013792       0.001255       0.012537              1.626586       1.751683       0.324111       0.065843       1.667438       0.000672       1.460636           0.000001
          134              H       9.166007       4.367020       7.151724       0.093410       0.977037 0.66596023E+01  0.63230348E+02                                 1.696794                            1.558042      -1.034374       2.382025                    0.997150       3.685195      10.566351       0.471941       1.366914      -0.688728       0.026934       0.013171       0.032973       0.044566       0.010581       0.008103      -0.001820       0.001528       0.008954      -0.014872       0.002714       0.012158              1.778375       1.911537       0.185046       0.561669       1.436431       0.226951       1.987157           0.000001
          135              H       6.173537       2.246000       5.877381       0.100767       1.177853 0.86291398E+01  0.85635773E+02                                 1.790938                            1.679380      -0.993400       2.408668                    0.997948       3.431520       9.406358       0.503566       1.225636      -0.722457      -0.038363      -0.031946       0.008658       0.050668       0.015388       0.005845      -0.003641       0.017575      -0.002770      -0.019303       0.000562       0.018740              1.823187       1.804600       0.441703      -0.087207       2.145977      -0.105937       1.518985           0.000001
          136              H       6.127377       3.425149       3.877680       0.129262       0.994534 0.70888589E+01  0.66487760E+02                                 1.552201                            1.486624      -0.837073       2.487144                    0.999617       3.122681       8.125158       0.558578       1.169115      -0.736398      -0.024952      -0.002278      -0.020068       0.032102       0.011943       0.009827      -0.008853       0.005846       0.000077      -0.020603       0.007515       0.013088              1.569700       1.624626       0.079381       0.318366       1.350961       0.042275       1.733512           0.000002
          137              H      12.555452       5.247307       5.663748       0.122458       1.129419 0.91907752E+01  0.94693411E+02                                 1.878643                            1.835368      -1.425824       2.192985                    0.992098       4.021474      12.057998       0.432527       1.374438      -0.686969      -0.015397       0.001765      -0.008183       0.017526       0.001978       0.004624       0.000828       0.011396       0.009789      -0.007663      -0.000899       0.008563              1.911393       2.015736       0.303271       0.285736       1.752528       0.311218       1.965915           0.000001
          138              H       0.721411       4.714788       6.230123       0.129799       1.142424 0.96242138E+01  0.99421252E+02                                 1.843512                            1.842619      -1.180684       2.314907                    0.994847       3.751308      10.940755       0.448182       1.322931      -0.699747       0.016143      -0.011003       0.006171       0.020488      -0.007207       0.000445      -0.001877       0.004073       0.001379      -0.007903       0.000328       0.007575              1.829967       1.741560      -0.209203      -0.073996       2.084695       0.113248       1.663646           0.000001
          139              H      11.760185       4.044611       7.742940       0.106811       0.943511 0.73262120E+01  0.71405580E+02                                 1.671980                            1.645571      -1.135802       2.325647                    0.993289       3.860876      11.302176       0.453386       1.386070      -0.684730      -0.015222      -0.005762      -0.007935       0.018108       0.002788       0.001014      -0.000641       0.000338       0.000648      -0.003288       0.000564       0.002724              1.695930       1.731184       0.336043       0.240696       1.678741       0.237527       1.677864           0.000001
          140              H       0.013188       3.896085       8.346576       0.121769       1.138153 0.96724361E+01  0.99339671E+02                                 1.796357                            1.817249      -0.918638       2.436062                    0.997448       3.581110      10.176334       0.465795       1.280337      -0.710500       0.018561      -0.008367       0.007026       0.021538      -0.004143      -0.000269      -0.005830       0.008204      -0.008512      -0.009269       0.001529       0.007741              1.765429       1.877349      -0.241590      -0.017110       1.833604      -0.001168       1.585332          -0.000001
          141              H       0.560511       4.903162      10.500291       0.104185       1.100100 0.89536782E+01  0.89431356E+02                                 1.690010                            1.693074      -0.807531       2.473369                    0.999157       3.486276       9.500611       0.510783       1.200553      -0.728224       0.019042      -0.012084      -0.008826       0.024218      -0.003180       0.000819       0.003372       0.000102      -0.021174      -0.008296       0.001335       0.006960              1.669759       1.933939      -0.199028       0.039664       1.581329      -0.066507       1.494010          -0.000002
          142              H      12.654366       5.533491      11.421892       0.102896       0.997598 0.76548035E+01  0.74381881E+02                                 1.651502                            1.616393      -0.788851       2.485368                    0.998240       3.578022       9.990537       0.492472       1.279944      -0.708355      -0.008950       0.006565       0.018874       0.021895       0.002565      -0.002583       0.003889      -0.002308       0.018642      -0.007324      -0.000631       0.007955              1.667246       1.377894       0.065407      -0.135320       1.405022      -0.035487       2.218823          -0.000000
          143              H       0.763614       7.312178      10.547489       0.070791       1.069956 0.79784042E+01  0.77900236E+02                                 1.690515                            1.618600      -0.607923       2.553652                    0.999481       3.615017       9.936703       0.509435       1.231386      -0.719210       0.018362       0.018522       0.022441       0.034407       0.001947       0.004536      -0.002289       0.002155      -0.003118      -0.006076       0.001067       0.005010              1.731754       1.884277       0.361986       0.401738       1.634774       0.331505       1.676211           0.000001
          144              H       1.481069       5.886693       8.617343       0.112698       1.025018 0.82013662E+01  0.81059363E+02                                 1.683112                            1.676824      -0.846704       2.463158                    0.998002       3.571748      10.050284       0.482024       1.285642      -0.707738       0.013709      -0.019163       0.000297       0.023564      -0.006759       0.000913       0.001704      -0.001028      -0.007708      -0.006378      -0.001723       0.008101              1.675230       2.083730      -0.195469       0.069830       1.520094      -0.038928       1.421866          -0.000000
          145              H       1.002326       7.277763       8.068357       0.104005       1.002628 0.79343077E+01  0.78422824E+02                                 1.701192                            1.682115      -1.052060       2.358438                    0.995596       3.806120      11.004812       0.463382       1.337315      -0.694998       0.002313       0.018387      -0.011335       0.021724       0.004567       0.000952      -0.000880      -0.010471      -0.001000      -0.006997      -0.000149       0.007146              1.707686       1.632143       0.303762      -0.160160       1.895516      -0.264159       1.595400           0.000001
          146              H      11.906578       7.536778       7.223763       0.108169       1.135173 0.90799153E+01  0.92167110E+02                                 1.801196                            1.761785      -1.158506       2.311639                    0.994689       3.785773      10.838429       0.470714       1.281903      -0.707393       0.010305       0.018305      -0.004886       0.021567      -0.004232      -0.001817      -0.003248      -0.004525      -0.018133      -0.007950      -0.000134       0.008084              1.811197       1.622809       0.318321      -0.138438       2.186412      -0.268131       1.624370           0.000001
          147              H      10.970194       6.299667       6.985289       0.095793       1.062865 0.81851545E+01  0.80830897E+02                                 1.719040                            1.668794      -0.798829       2.476078                    0.997731       3.647683      10.247928       0.486122       1.275881      -0.709336      -0.013114      -0.010642      -0.007607       0.018523       0.001811       0.003035       0.003209       0.004999      -0.007202      -0.005287      -0.000877       0.006164              1.747538       1.969797       0.284313       0.372766       1.550120       0.264546       1.722697           0.000001
          148              H      11.819534       7.759566      10.651821       0.086462       1.173649 0.95995089E+01  0.97909963E+02                                 1.782494                            1.764972      -0.900351       2.421405                    0.997630       3.706050      10.323711       0.493481       1.216908      -0.723216      -0.003542      -0.008998       0.020447       0.022618      -0.003306      -0.000210      -0.000614       0.008105       0.008800      -0.006740       0.002977       0.003764              1.769946       1.574909      -0.026699      -0.219955       1.650183       0.304115       2.084746           0.000001
          149              H      12.416973       8.364537       9.347668       0.076705       1.119826 0.88707017E+01  0.89487053E+02                                 1.774002                            1.729343      -1.131953       2.308185                    0.995090       3.931798      11.208078       0.480251       1.264257      -0.710112       0.013140       0.006894      -0.015616       0.021542       0.001001       0.002444      -0.002520       0.007061      -0.015287      -0.006831       0.000211       0.006620              1.787958       1.461882       0.268169      -0.057903       2.339648      -0.203679       1.562345           0.000001
          150              H      10.206580       7.482439       8.905499       0.068519       1.131942 0.83659782E+01  0.81923523E+02                                 1.697505                            1.613087      -0.515936       2.591851                    0.999929       3.507700       9.378033       0.536271       1.166354      -0.735577      -0.033397       0.020784      -0.004072       0.039547      -0.005576       0.000515      -0.004614       0.004724      -0.010097      -0.007725      -0.000825       0.008549              1.745666       2.297550      -0.453754       0.030320       1.627255      -0.004686       1.312194           0.000001
          151              H       9.988970       5.124139       9.218495       0.104945       0.972774 0.73083952E+01  0.70931187E+02                                 1.685888                            1.626867      -1.034059       2.371374                    0.994577       3.770304      10.884171       0.464705       1.358042      -0.690733      -0.010495      -0.014779      -0.011287       0.021353       0.002781       0.005396      -0.000054      -0.002894      -0.005140      -0.006983       0.001351       0.005632              1.724147       2.058221       0.284601       0.309833       1.570656       0.168260       1.543563           0.000000
          152              H      10.429466       5.774393      10.572330       0.114120       1.123170 0.91532020E+01  0.92359524E+02                                 1.753106                            1.743744      -0.795983       2.486971                    0.999039       3.504208       9.745683       0.487275       1.245729      -0.718170      -0.000221       0.005199       0.019354       0.020041      -0.003389      -0.002905       0.000723      -0.003191       0.013048      -0.006343       0.000525       0.005819              1.743601       1.666755      -0.045177      -0.214100       1.511490       0.104615       2.052559          -0.000001
          153              H      10.802700       3.550128      11.024436       0.131448       1.036612 0.82334158E+01  0.81572430E+02                                 1.710962                            1.689629      -0.882789       2.453102                    0.998033       3.544891      10.033635       0.475455       1.300271      -0.704728      -0.018229       0.008747       0.006024       0.021097       0.000510      -0.007022       0.001379       0.007092      -0.006567      -0.007035      -0.002007       0.009042              1.722743       1.717417      -0.004887      -0.304665       1.547480      -0.016194       1.903330          -0.000000
          154              H      12.262667       3.050212      10.838128       0.128420       1.209551 0.98542937E+01  0.10183416E+03                                 1.870817                            1.827409      -1.221029       2.290406                    0.996235       3.728908      10.681879       0.466403       1.270800      -0.710751       0.021364      -0.006481       0.000192       0.022326      -0.000580       0.004447      -0.001669       0.009843      -0.008570      -0.005555      -0.002709       0.008263              1.888808       1.933332      -0.062807       0.372043       1.788959      -0.160408       1.944133          -0.000001
          155              H       4.589598       6.792338       5.904706       0.145381       1.065189 0.85114666E+01  0.86148357E+02                                 1.823405                            1.780990      -1.388668       2.228356                    0.993359       3.836797      11.454999       0.433026       1.397493      -0.683155      -0.022902      -0.006871       0.001759       0.023975       0.001363       0.001597      -0.000405       0.000277       0.003250      -0.002480       0.000312       0.002167              1.839654       2.205510       0.244909       0.188267       1.614697       0.051829       1.698755           0.000001
          156              H       6.143203       6.654679       5.765596       0.131837       0.964241 0.72633098E+01  0.70658876E+02                                 1.703190                            1.641462      -1.187919       2.309963                    0.994819       3.773062      11.044292       0.452601       1.391100      -0.683928       0.014510      -0.008631       0.000212       0.016885      -0.002334      -0.002166       0.000412       0.003246       0.002497      -0.003377      -0.000527       0.003904              1.745468       1.842166      -0.477613      -0.232187       1.770584       0.210259       1.623655           0.000001
          157              H       7.067717       8.880755       7.606314       0.107890       1.157041 0.92676269E+01  0.94234030E+02                                 1.799281                            1.760321      -1.126710       2.321774                    0.995901       3.756857      10.645978       0.480419       1.253852      -0.713739      -0.000293       0.019991      -0.007339       0.021297       0.006750       0.001527      -0.001170      -0.005098      -0.017449      -0.007127      -0.002998       0.010124              1.807104       1.515548       0.024379      -0.010398       2.219749      -0.364667       1.686016           0.000001
          158              H       7.657243       7.424478       7.670901       0.109210       1.033252 0.79142252E+01  0.77438769E+02                                 1.684023                            1.639607      -0.789261       2.486956                    0.998458       3.545196       9.888473       0.491421       1.273803      -0.710190       0.012455      -0.015360      -0.004380       0.020254      -0.004318      -0.000921       0.000991       0.003755      -0.006916      -0.003646      -0.002421       0.006067              1.712918       1.988053      -0.431932      -0.166293       1.671580       0.156846       1.479121           0.000000
          159              H       4.505192       5.709186       7.996318       0.126204       1.063629 0.87456635E+01  0.88039892E+02                                 1.747121                            1.751259      -0.942251       2.431566                    0.996708       3.581037      10.245548       0.462679       1.315042      -0.702142      -0.020377      -0.004979      -0.002187       0.021090       0.003380       0.001480      -0.002353       0.005007      -0.001247      -0.005506       0.001074       0.004432              1.733733       2.098129       0.153573       0.154778       1.533817       0.010449       1.569253          -0.000000
          160              H       6.048246       5.435681       7.916827       0.112601       0.982887 0.76426103E+01  0.75259085E+02                                 1.716018                            1.679179      -1.180097       2.307167                    0.993373       3.871763      11.381661       0.449578       1.383514      -0.685245       0.016117      -0.011222      -0.002807       0.019839      -0.004192      -0.001054      -0.000350       0.002599      -0.000261      -0.004532       0.000009       0.004523              1.744266       1.800636      -0.466011      -0.200968       1.861679       0.143245       1.570484           0.000000
          161              H       7.579431       6.133028       9.814679       0.119755       0.978809 0.74129667E+01  0.72221538E+02                                 1.693479                            1.639645      -1.107337       2.343136                    0.995238       3.741536      10.831304       0.462266       1.360000      -0.690298       0.015115      -0.014291      -0.011556       0.023795      -0.000376      -0.004046       0.002729       0.008609      -0.002875      -0.005840      -0.001275       0.007115              1.730295       2.001909      -0.437137      -0.192480       1.761019       0.125064       1.427958          -0.000000
          162              H       6.979354       6.785092      11.113863       0.114141       1.116584 0.89084444E+01  0.88887016E+02                                 1.717117                            1.697695      -0.677256       2.540830                    0.999665       3.405907       9.283608       0.505966       1.213245      -0.726148      -0.000576       0.001990       0.018211       0.018328       0.002653       0.001087       0.000018      -0.003802       0.009116      -0.004899       0.001580       0.003319              1.711748       1.471026      -0.028643       0.044234       1.451591      -0.023960       2.212628          -0.000002
          163              H       7.894636       8.447857       9.757545       0.044873       1.253783 0.97420257E+01  0.97858060E+02                                 1.726274                            1.669187      -0.652825       2.513962                    0.998853       3.563430       9.259606       0.568547       1.072487      -0.760703       0.028212       0.011803       0.010588       0.032362       0.001010       0.002949       0.000055       0.001049      -0.000806      -0.002944      -0.000411       0.003355              1.750182       2.329822       0.186943       0.178692       1.513441       0.082446       1.407284           0.000001
          164              H       6.097044       9.110789      10.974754       0.094195       1.113628 0.86236817E+01  0.85508740E+02                                 1.711774                            1.664050      -0.837457       2.454241                    0.998240       3.571627       9.764098       0.513000       1.204124      -0.726166       0.003455      -0.010799       0.021636       0.024427       0.000310       0.003674      -0.000294       0.009794       0.019472      -0.008165      -0.000306       0.008471              1.723288       1.376800      -0.017764      -0.002072       1.540813       0.257636       2.252252           0.000001
          165              H       6.160348       9.896889       9.615951       0.088864       1.117829 0.87141034E+01  0.87090767E+02                                 1.743170                            1.693090      -0.989099       2.378819                    0.997454       3.745594      10.459539       0.496807       1.233584      -0.717980       0.004162       0.009463      -0.017245       0.020107       0.000575      -0.002045      -0.002690       0.008009      -0.013710      -0.006362      -0.000437       0.006799              1.758292       1.394782       0.077056      -0.035572       2.342354      -0.222428       1.537740           0.000002
          166              H       3.522648       6.783281       9.956273       0.113683       0.946717 0.72718864E+01  0.70158760E+02                                 1.629550                            1.603453      -0.886325       2.446271                    0.997352       3.605121      10.218708       0.478822       1.325858      -0.698154      -0.017313      -0.007869      -0.013366       0.023244       0.002085       0.003393      -0.001420       0.004124      -0.015590      -0.006798       0.000621       0.006177              1.640530       2.129823       0.175556       0.164889       1.393013       0.035028       1.398755           0.000000
          167              H       4.389133       7.170897      11.205775       0.104670       0.990640 0.75470265E+01  0.72876796E+02                                 1.626724                            1.592003      -0.680271       2.533577                    0.999453       3.511403       9.687499       0.503674       1.259341      -0.713170       0.007820       0.001196       0.019303       0.020861      -0.000240       0.001154       0.001098      -0.005067       0.017862      -0.005649      -0.000591       0.006240              1.640669       1.371906      -0.046111      -0.086337       1.385020       0.019558       2.165080           0.000000
          168              H       3.931492       9.130713       9.986082       0.042907       1.137547 0.87216132E+01  0.86565930E+02                                 1.713135                            1.654665      -0.509903       2.574041                    0.999728       3.724926      10.127622       0.524205       1.177212      -0.731617      -0.023689       0.019380       0.010054       0.032216      -0.003294      -0.001868       0.002425       0.001517      -0.009652      -0.004368      -0.001590       0.005958              1.738398       1.881276      -0.418821      -0.284931       1.779066       0.247544       1.554852           0.000004
          169              H       3.641345       8.091032       7.896954       0.115015       0.921613 0.71555430E+01  0.69080260E+02                                 1.627739                            1.613413      -0.969822       2.411107                    0.995744       3.681751      10.599665       0.465066       1.364206      -0.689966      -0.018237      -0.015382      -0.004402       0.024261       0.002936      -0.001116       0.002745       0.007874       0.004502      -0.006725       0.002543       0.004182              1.632379       2.040825       0.176187       0.181972       1.423344       0.021169       1.432969           0.000001
          170              H       4.652903       9.281050       7.752876       0.095728       1.029089 0.81641221E+01  0.81550344E+02                                 1.751434                            1.720469      -1.212155       2.286968                    0.993018       3.968772      11.665171       0.450998       1.359614      -0.689772       0.008553       0.016570      -0.007431       0.020073      -0.000693      -0.001996      -0.002122      -0.011902       0.006526      -0.007555       0.001513       0.006042              1.768468       1.489454      -0.023529       0.016190       2.163152      -0.377304       1.652797           0.000001
          171              H       5.334748       4.863314      11.382146       0.132795       0.953892 0.70478627E+01  0.67651148E+02                                 1.658391                            1.591279      -0.958941       2.418115                    0.997355       3.590893      10.242962       0.473611       1.347307      -0.693471       0.005036       0.004917       0.017156       0.018544       0.002093       0.002818      -0.000187       0.000959       0.009964      -0.004343      -0.000419       0.004763              1.701915       1.328148      -0.049564       0.043407       1.403035      -0.104345       2.374562          -0.000000
          172              H       4.284944       4.542715      10.261817       0.138779       1.143618 0.92472416E+01  0.93816601E+02                                 1.794468                            1.767303      -1.057915       2.378364                    0.997572       3.514848       9.894376       0.476648       1.266605      -0.713138      -0.019028      -0.005458      -0.008709       0.021626       0.001206       0.001296      -0.002201       0.007140      -0.008438      -0.005026      -0.000264       0.005290              1.794187       2.220085       0.102734       0.073504       1.624122      -0.032718       1.538354          -0.000002
          173              H      12.750642       9.703081       5.827699       0.103871       1.188572 0.86592244E+01  0.85738210E+02                                 1.785280                            1.670652      -0.895094       2.456324                    0.999015       3.351352       9.082036       0.511784       1.208716      -0.727263      -0.033786      -0.022397      -0.029468       0.050115       0.004112       0.005451       0.009286       0.029356      -0.003740      -0.018969       0.000563       0.018406              1.817440       1.823442       0.391276       0.286034       1.927596       0.299832       1.701282          -0.000001
          174              H      11.973839      11.123132       7.529307       0.132074       0.958293 0.68692198E+01  0.63669913E+02                                 1.491906                            1.447430      -0.796194       2.508911                    0.999867       3.027444       7.730160       0.577777       1.143718      -0.743393      -0.033325       0.002479       0.004138       0.033673       0.002550      -0.000609       0.010174       0.019596      -0.013673      -0.016509       0.004067       0.012443              1.494257       1.863140      -0.036692      -0.109713       1.319773       0.019024       1.299859           0.000002
          175              H       2.533511      12.137454       8.262117       0.116932       0.938508 0.68771056E+01  0.65240119E+02                                 1.594111                            1.543158      -0.992286       2.402097                    0.998190       3.486744       9.707331       0.497222       1.298513      -0.703848       0.017314       0.015785       0.015772       0.028243      -0.002291       0.002289       0.014767       0.008070      -0.012521      -0.018298       0.006548       0.011751              1.598120       1.745526       0.284447       0.209131       1.498544       0.195895       1.550290           0.000002
          176              H       3.207443      10.746384       6.610190       0.082358       1.029110 0.74309711E+01  0.72842187E+02                                 1.775359                            1.660889      -1.295649       2.247566                    0.993660       3.999690      11.825674       0.448851       1.392088      -0.682505       0.042030      -0.002448      -0.007672       0.042795       0.001401       0.000870       0.011378       0.021611      -0.005149      -0.017945       0.005871       0.012074              1.824056       2.433557      -0.136190      -0.239930       1.541634       0.008235       1.496978           0.000002
          177              H      12.271899      12.664540       9.203591       0.115957       1.094535 0.88034308E+01  0.88323936E+02                                 1.749116                            1.728372      -0.846150       2.468736                    0.998204       3.537425       9.939823       0.479762       1.272488      -0.711494      -0.022299      -0.002782       0.000475       0.022477       0.000844       0.004706      -0.001241       0.008119       0.006223      -0.005724      -0.001558       0.007282              1.752881       2.095835      -0.174147      -0.030851       1.571336      -0.028098       1.591473           0.000002
          178              H       0.361365      13.568373       9.116647       0.126375       1.027195 0.78119579E+01  0.76052370E+02                                 1.678525                            1.629275      -0.686986       2.551268                    0.999490       3.378578       9.344585       0.493734       1.274267      -0.711411       0.011017       0.026410      -0.000110       0.028616       0.004343       0.002178      -0.002455      -0.004276      -0.013395      -0.006857      -0.000298       0.007156              1.701462       1.381897       0.092491      -0.058736       2.155328      -0.225661       1.567159           0.000003
          179              H       2.447786       3.881594      24.093286       0.109864       1.146708 0.91096323E+01  0.91356935E+02                                 1.742176                            1.707535      -0.779191       2.491505                    0.999016       3.471946       9.471936       0.508857       1.200245      -0.728476      -0.003140      -0.023632       0.007065       0.024864       0.000559       0.006517      -0.001616      -0.008217      -0.002961      -0.009105       0.003638       0.005466              1.751351       1.512289      -0.059180       0.106568       2.107896      -0.184502       1.633869           0.000003
          180              H       2.792005       5.149497      23.256144       0.120017       0.941754 0.69876604E+01  0.66293767E+02                                 1.588242                            1.542251      -0.682649       2.545770                    0.999555       3.398835       9.342732       0.505773       1.276466      -0.709640       0.007128       0.012285      -0.022657       0.026740       0.002220      -0.001555      -0.003564       0.002927       0.015439      -0.005844      -0.001132       0.006976              1.611221       1.730584       0.313469      -0.290191       1.442511      -0.170132       1.660569           0.000003
          181              H       3.702012       4.749202       1.162559       0.123351       1.037872 0.75917894E+01  0.72722523E+02                                 1.621273                            1.557951      -0.856315       2.472200                    0.999541       3.246024       8.646606       0.533318       1.198933      -0.728888       0.021577      -0.024506      -0.001580       0.032690      -0.012596       0.008770       0.007177      -0.002140       0.005911      -0.019573       0.007827       0.011746              1.630410       1.782426      -0.354846       0.019261       1.705553       0.045540       1.403250           0.000004
          182              H       3.766636       6.185555       2.933722       0.091750       1.040463 0.73770280E+01  0.70806241E+02                                 1.686770                            1.579803      -0.754747       2.519799                    0.999653       3.392034       9.319457       0.502991       1.268691      -0.712098       0.028659      -0.005540       0.033439       0.044387      -0.009258       0.012826       0.006190       0.002789       0.001503      -0.018937       0.004811       0.014126              1.734407       1.872888      -0.084090       0.505053       1.366165      -0.021429       1.964167           0.000001
          183              H       0.691077       8.147182       1.582372       0.112356       1.214653 0.89142828E+01  0.88933500E+02                                 1.812946                            1.696737      -1.037299       2.396851                    0.997439       3.371602       9.180609       0.506936       1.211083      -0.726687      -0.037720       0.034788       0.003767       0.051451      -0.016337       0.007485       0.004796       0.017071      -0.008733      -0.020646       0.000054       0.020592              1.843463       1.747063      -0.429182      -0.061755       2.190257       0.160246       1.593070           0.000000
          184              H       0.513033       6.699962      24.699406       0.121518       1.071617 0.78395087E+01  0.75685465E+02                                 1.651866                            1.577491      -1.006375       2.401393                    0.998229       3.312982       8.853749       0.532975       1.190354      -0.730345      -0.023549       0.003892      -0.018107       0.029959      -0.010877       0.005845       0.007586       0.012164      -0.008070      -0.017311       0.003393       0.013918              1.673554       1.697906      -0.032868       0.406436       1.480648      -0.023108       1.842108           0.000003
          185              H       2.646932       8.456913      13.513504       0.098937       0.993893 0.71241799E+01  0.68515789E+02                                 1.696342                            1.598934      -0.986700       2.413952                    0.997246       3.577352      10.188766       0.473253       1.345728      -0.694204       0.040379      -0.021288       0.000213       0.045647      -0.008463      -0.006560      -0.009044       0.014683      -0.011034      -0.017895       0.004440       0.013455              1.729844       2.112466      -0.389251       0.179636       1.585198      -0.128100       1.491867           0.000001
          186              H       2.248639       9.817192      11.772150       0.116699       0.914046 0.66431803E+01  0.62593879E+02                                 1.580626                            1.527446      -0.861490       2.467242                    0.999222       3.463721       9.668808       0.493586       1.317004      -0.700067       0.022836       0.005815      -0.018194       0.029771      -0.004409      -0.000187      -0.011557       0.015534       0.004574      -0.016716       0.006004       0.010712              1.590041       1.739781       0.079898      -0.346181       1.372458      -0.100272       1.657884           0.000002
          187              H      11.698199      10.213864      12.947129       0.116867       1.064314 0.78027206E+01  0.74843373E+02                                 1.616039                            1.553048      -0.802541       2.492888                    0.999766       3.211583       8.407905       0.550863       1.159191      -0.739118      -0.026820       0.007816      -0.000340       0.027938      -0.003733      -0.005908      -0.007832       0.015332      -0.000698      -0.014378       0.003454       0.010924              1.630121       1.907979      -0.316953       0.044243       1.548028      -0.039512       1.434357           0.000002
          188              H      12.149246       8.973131      14.730713       0.103600       1.286437 0.96076297E+01  0.97715697E+02                                 1.892636                            1.767680      -1.046111       2.388199                    0.997175       3.448691       9.498324       0.493782       1.219614      -0.725018      -0.039870      -0.009325       0.030343       0.050963      -0.006527      -0.010230      -0.008843       0.032572      -0.000395      -0.022853       0.001477       0.021376              1.931902       1.951312       0.115963      -0.491410       1.664848      -0.208925       2.179546          -0.000001
          189              H      12.058246      11.077850      10.944945       0.112134       1.120234 0.90329606E+01  0.90774256E+02                                 1.748865                            1.729217      -0.747499       2.513153                    0.999249       3.468307       9.601526       0.490991       1.241367      -0.719363      -0.019603       0.010121       0.002928       0.022255      -0.000285      -0.001386      -0.002900       0.004359      -0.010497      -0.005437       0.001242       0.004195              1.748449       2.039355      -0.196196      -0.110932       1.624745      -0.022660       1.581248           0.000003
          190              H      13.110688      10.304429      10.085446       0.120275       0.982562 0.74483144E+01  0.72545702E+02                                 1.692030                            1.636423      -1.019400       2.382896                    0.996851       3.714322      10.699600       0.466432       1.348231      -0.692816       0.009953      -0.010969      -0.019272       0.024306      -0.006292      -0.002363       0.004328      -0.003217      -0.015529      -0.006871      -0.003718       0.010589              1.724527       1.295859       0.010828      -0.061378       1.902331       0.370380       1.975390           0.000001
          191              H       0.299379      12.804009      11.245521       0.092144       1.079491 0.81052659E+01  0.79815163E+02                                 1.738229                            1.658411      -0.818251       2.469482                    0.997996       3.634487      10.183542       0.488809       1.272472      -0.710084      -0.013891       0.016231       0.015009       0.026109       0.001908      -0.005807       0.002322      -0.007880       0.004405      -0.008842       0.003300       0.005542              1.788741       1.455037      -0.231241      -0.217266       1.896144       0.504483       2.015041           0.000004
          192              H       1.462605      12.008853      10.547489       0.092528       0.999075 0.77718181E+01  0.76065625E+02                                 1.673010                            1.643695      -0.887839       2.438304                    0.997128       3.697470      10.477782       0.480053       1.303620      -0.702709       0.022509      -0.010569      -0.006636       0.025737      -0.002376      -0.001035      -0.005370       0.000977      -0.018883      -0.009111       0.002752       0.006359              1.673612       2.131401      -0.085080      -0.007495       1.405572      -0.025681       1.483862           0.000003
          193              H       0.553917       5.432059      22.821427       0.088306       1.115092 0.87853944E+01  0.87890111E+02                                 1.739790                            1.697610      -0.939387       2.408693                    0.997062       3.698678      10.298307       0.497716       1.230115      -0.719239       0.002474       0.022974      -0.011779       0.025936       0.000364       0.005631       0.003290      -0.004730      -0.011516      -0.008498       0.001981       0.006517              1.754557       1.436797      -0.143611       0.127273       2.078073      -0.166059       1.748801           0.000002
          194              H       0.261132       4.106194      23.596466       0.086852       1.063929 0.79008387E+01  0.77327795E+02                                 1.722624                            1.636456      -0.787863       2.479320                    0.998148       3.648162      10.199686       0.492353       1.271062      -0.710088      -0.010276      -0.020793       0.013342       0.026757       0.006840       0.001691      -0.002298       0.007133       0.011121      -0.010151       0.004251       0.005899              1.789558       1.779438       0.418058      -0.381739       1.689928      -0.326361       1.899307           0.000003
          195              H       1.896506       3.298359      21.892373       0.109180       1.136091 0.91950844E+01  0.92403673E+02                                 1.732521                            1.717868      -0.729830       2.515974                    0.999385       3.449932       9.412997       0.506428       1.203525      -0.728182       0.023455      -0.004759       0.003385       0.024171      -0.007060      -0.000894       0.002616       0.007972       0.006671      -0.009504       0.001698       0.007806              1.724257       1.863348      -0.195264       0.045620       1.631848      -0.019475       1.677574           0.000001
          196              H       0.348176       3.167946      21.773136       0.124230       0.938445 0.68251009E+01  0.64447080E+02                                 1.594880                            1.531310      -0.662115       2.560297                    0.999655       3.373792       9.287551       0.503458       1.288393      -0.707163      -0.024476      -0.013055       0.000680       0.027749       0.008385       0.000218       0.004514       0.007353      -0.012313      -0.009667      -0.002008       0.011675              1.642853       1.736022       0.500757       0.039476       1.738491       0.027219       1.454045           0.000001
          197              H       2.587584       3.535638      19.708849       0.130543       1.009457 0.74461906E+01  0.71318092E+02                                 1.623510                            1.568563      -0.876087       2.469743                    0.999500       3.252672       8.797898       0.516107       1.239085      -0.719517       0.017712      -0.026925       0.005663       0.032722      -0.011207      -0.001852      -0.006484      -0.003680       0.000531      -0.013792       0.001255       0.012537              1.626587       1.751684      -0.324111      -0.065843       1.667439       0.000672       1.460637           0.000001
          198              H       2.571757       4.689430      17.689276       0.093410       0.977036 0.66595971E+01  0.63230289E+02                                 1.696794                            1.558042      -1.034374       2.382025                    0.997150       3.685194      10.566349       0.471941       1.366915      -0.688728       0.026934      -0.013171      -0.032973       0.044566      -0.010581      -0.008103      -0.001820       0.001528       0.008954      -0.014872       0.002714       0.012158              1.778375       1.911537      -0.185046      -0.561668       1.436430       0.226950       1.987156           0.000001
          199              H      12.767787       6.810450      18.963619       0.100766       1.177854 0.86291479E+01  0.85635880E+02                                 1.790940                            1.679381      -0.993401       2.408668                    0.997948       3.431521       9.406364       0.503566       1.225637      -0.722457      -0.038363       0.031946      -0.008658       0.050668      -0.015388      -0.005845      -0.003641       0.017575      -0.002770      -0.019303       0.000562       0.018741              1.823189       1.804602      -0.441704       0.087207       2.145979      -0.105937       1.518986           0.000001
          200              H      12.721627       5.631301      20.963320       0.129261       0.994535 0.70888625E+01  0.66487800E+02                                 1.552202                            1.486624      -0.837073       2.487144                    0.999617       3.122682       8.125160       0.558578       1.169115      -0.736398      -0.024952       0.002278       0.020068       0.032102      -0.011943      -0.009827      -0.008853       0.005846       0.000077      -0.020603       0.007515       0.013088              1.569700       1.624627      -0.079381      -0.318366       1.350961       0.042275       1.733513           0.000002
          201              H       7.227298      12.865593      18.084248       0.122458       1.129419 0.91907762E+01  0.94693422E+02                                 1.878643                            1.835368      -1.425824       2.192985                    0.992098       4.021474      12.057997       0.432527       1.374438      -0.686969       0.015397      -0.001765      -0.008183       0.017526       0.001978      -0.004624      -0.000828       0.011396       0.009789      -0.007663      -0.000899       0.008563              1.911393       2.015736       0.303271      -0.285736       1.752528      -0.311218       1.965915           0.000001
          202              H       5.872839      13.398112      18.650623       0.129799       1.142424 0.96242140E+01  0.99421255E+02                                 1.843512                            1.842619      -1.180684       2.314907                    0.994847       3.751308      10.940755       0.448182       1.322931      -0.699747      -0.016143       0.011003       0.006171       0.020488      -0.007207      -0.000445       0.001877       0.004073       0.001379      -0.007903       0.000328       0.007575              1.829967       1.741560      -0.209203       0.073996       2.084695      -0.113248       1.663646           0.000001
          203              H       8.022565      14.068289      20.163440       0.106811       0.943510 0.73262109E+01  0.71405569E+02                                 1.671980                            1.645571      -1.135802       2.325647                    0.993289       3.860876      11.302177       0.453386       1.386070      -0.684730       0.015222       0.005762      -0.007935       0.018108       0.002788      -0.001014       0.000641       0.000338       0.000648      -0.003288       0.000564       0.002724              1.695930       1.731184       0.336043      -0.240695       1.678741      -0.237526       1.677864           0.000001
          204              H       6.581062      14.216815      20.767076       0.121769       1.138153 0.96724361E+01  0.99339668E+02                                 1.796357                            1.817249      -0.918638       2.436062                    0.997448       3.581110      10.176333       0.465795       1.280337      -0.710500      -0.018561       0.008367       0.007026       0.021538      -0.004143       0.000269       0.005830       0.008204      -0.008512      -0.009269       0.001529       0.007741              1.765428       1.877349      -0.241589       0.017110       1.833604       0.001168       1.585332          -0.000001
          205              H       6.033739      13.209738      22.920791       0.104185       1.100100 0.89536768E+01  0.89431334E+02                                 1.690009                            1.693073      -0.807531       2.473369                    0.999157       3.486276       9.500609       0.510783       1.200553      -0.728224      -0.019042       0.012084      -0.008826       0.024218      -0.003180      -0.000819      -0.003372       0.000102      -0.021174      -0.008296       0.001335       0.006960              1.669759       1.933938      -0.199028      -0.039664       1.581328       0.066507       1.494010          -0.000002
          206              H       7.128384      12.579409      23.842392       0.102896       0.997598 0.76548035E+01  0.74381881E+02                                 1.651502                            1.616393      -0.788851       2.485368                    0.998240       3.578022       9.990537       0.492472       1.279944      -0.708355       0.008950      -0.006565       0.018874       0.021895       0.002565       0.002583      -0.003889      -0.002308       0.018642      -0.007324      -0.000631       0.007955              1.667246       1.377894       0.065407       0.135320       1.405022       0.035487       2.218823          -0.000000
          207              H       5.830636      10.800722      22.967989       0.070791       1.069956 0.79784042E+01  0.77900236E+02                                 1.690515                            1.618600      -0.607923       2.553652                    0.999481       3.615017       9.936703       0.509435       1.231386      -0.719210      -0.018362      -0.018522       0.022441       0.034407       0.001947      -0.004536       0.002289       0.002155      -0.003118      -0.006076       0.001067       0.005010              1.731754       1.884277       0.361986      -0.401738       1.634774      -0.331505       1.676211           0.000001
          208              H       5.113181      12.226208      21.037843       0.112698       1.025018 0.82013703E+01  0.81059410E+02                                 1.683113                            1.676824      -0.846704       2.463158                    0.998002       3.571748      10.050283       0.482024       1.285642      -0.707739      -0.013709       0.019163       0.000297       0.023564      -0.006759      -0.000913      -0.001704      -0.001028      -0.007708      -0.006378      -0.001723       0.008101              1.675230       2.083730      -0.195469      -0.069830       1.520095       0.038928       1.421866          -0.000000
          209              H       5.591924      10.835137      20.488857       0.104005       1.002627 0.79343016E+01  0.78422756E+02                                 1.701192                            1.682116      -1.052060       2.358439                    0.995596       3.806119      11.004812       0.463381       1.337317      -0.694998      -0.002313      -0.018387      -0.011335       0.021724       0.004567      -0.000952       0.000880      -0.010471      -0.001000      -0.006997      -0.000149       0.007146              1.707686       1.632143       0.303762       0.160160       1.895516       0.264159       1.595400           0.000001
          210              H       7.876172      10.576122      19.644263       0.108169       1.135173 0.90799153E+01  0.92167110E+02                                 1.801196                            1.761785      -1.158506       2.311639                    0.994689       3.785773      10.838429       0.470714       1.281903      -0.707393      -0.010305      -0.018305      -0.004886       0.021567      -0.004232       0.001817       0.003248      -0.004525      -0.018133      -0.007950      -0.000134       0.008084              1.811197       1.622809       0.318321       0.138438       2.186412       0.268131       1.624370           0.000001
          211              H       8.812556      11.813233      19.405789       0.095793       1.062865 0.81851552E+01  0.80830908E+02                                 1.719040                            1.668795      -0.798829       2.476078                    0.997731       3.647683      10.247929       0.486122       1.275881      -0.709336       0.013114       0.010642      -0.007607       0.018523       0.001811      -0.003035      -0.003209       0.004999      -0.007202      -0.005287      -0.000877       0.006164              1.747538       1.969798       0.284313      -0.372766       1.550120      -0.264546       1.722697           0.000001
          212              H       7.963216      10.353334      23.072321       0.086462       1.173649 0.95995099E+01  0.97909979E+02                                 1.782494                            1.764972      -0.900352       2.421405                    0.997630       3.706050      10.323713       0.493481       1.216908      -0.723216       0.003542       0.008998       0.020447       0.022618      -0.003306       0.000210       0.000614       0.008105       0.008800      -0.006740       0.002977       0.003764              1.769946       1.574909      -0.026699       0.219955       1.650183      -0.304115       2.084747           0.000001
          213              H       7.365777       9.748363      21.768168       0.076705       1.119826 0.88707004E+01  0.89487038E+02                                 1.774002                            1.729343      -1.131952       2.308185                    0.995090       3.931798      11.208078       0.480251       1.264257      -0.710112      -0.013140      -0.006894      -0.015616       0.021542       0.001001      -0.002444       0.002520       0.007061      -0.015287      -0.006831       0.000211       0.006620              1.787958       1.461882       0.268169       0.057903       2.339647       0.203679       1.562345           0.000001
          214              H       9.576170      10.630461      21.325999       0.068519       1.131942 0.83659781E+01  0.81923523E+02                                 1.697505                            1.613087      -0.515936       2.591851                    0.999929       3.507700       9.378033       0.536271       1.166354      -0.735577       0.033397      -0.020784      -0.004072       0.039547      -0.005576      -0.000515       0.004614       0.004724      -0.010097      -0.007725      -0.000825       0.008549              1.745666       2.297550      -0.453754      -0.030320       1.627255       0.004686       1.312194           0.000001
          215              H       9.793780      12.988761      21.638995       0.104945       0.972774 0.73083952E+01  0.70931187E+02                                 1.685888                            1.626867      -1.034059       2.371374                    0.994577       3.770304      10.884171       0.464705       1.358042      -0.690733       0.010495       0.014779      -0.011287       0.021353       0.002781      -0.005396       0.000054      -0.002894      -0.005140      -0.006983       0.001351       0.005632              1.724147       2.058221       0.284601      -0.309833       1.570656      -0.168260       1.543563           0.000000
          216              H       9.353284      12.338507      22.992830       0.114120       1.123170 0.91532006E+01  0.92359506E+02                                 1.753106                            1.743744      -0.795983       2.486971                    0.999039       3.504208       9.745683       0.487275       1.245729      -0.718170       0.000221      -0.005199       0.019354       0.020041      -0.003389       0.002905      -0.000723      -0.003190       0.013048      -0.006343       0.000525       0.005819              1.743601       1.666754      -0.045177       0.214100       1.511489      -0.104615       2.052559          -0.000001
          217              H       8.980050      14.562772      23.444936       0.131449       1.036611 0.82334107E+01  0.81572374E+02                                 1.710962                            1.689629      -0.882789       2.453102                    0.998033       3.544890      10.033635       0.475454       1.300271      -0.704728       0.018229      -0.008747       0.006024       0.021097       0.000510       0.007022      -0.001379       0.007092      -0.006567      -0.007035      -0.002007       0.009042              1.722742       1.717417      -0.004887       0.304665       1.547480       0.016194       1.903330          -0.000000
          218              H       7.520083      15.062688      23.258628       0.128420       1.209550 0.98542906E+01  0.10183412E+03                                 1.870817                            1.827408      -1.221029       2.290406                    0.996235       3.728907      10.681876       0.466403       1.270800      -0.710751      -0.021364       0.006481       0.000192       0.022326      -0.000580      -0.004447       0.001669       0.009843      -0.008570      -0.005555      -0.002709       0.008263              1.888808       1.933331      -0.062807      -0.372043       1.788959       0.160408       1.944133          -0.000001
          219              H       2.004652      11.320562      18.325206       0.145381       1.065189 0.85114666E+01  0.86148356E+02                                 1.823405                            1.780990      -1.388668       2.228356                    0.993359       3.836797      11.454999       0.433026       1.397493      -0.683155       0.022902       0.006871       0.001759       0.023975       0.001363      -0.001597       0.000405       0.000277       0.003250      -0.002480       0.000312       0.002167              1.839654       2.205510       0.244909      -0.188267       1.614697      -0.051829       1.698755           0.000000
          220              H       0.451047      11.458221      18.186096       0.131837       0.964241 0.72633098E+01  0.70658876E+02                                 1.703190                            1.641462      -1.187919       2.309962                    0.994819       3.773062      11.044292       0.452601       1.391100      -0.683928      -0.014510       0.008631       0.000212       0.016885      -0.002334       0.002166      -0.000412       0.003246       0.002497      -0.003377      -0.000527       0.003904              1.745468       1.842166      -0.477613       0.232187       1.770584      -0.210259       1.623655           0.000001
          221              H      12.715033       9.232145      20.026814       0.107891       1.157040 0.92676165E+01  0.94233902E+02                                 1.799280                            1.760320      -1.126709       2.321774                    0.995901       3.756855      10.645973       0.480419       1.253852      -0.713739       0.000293      -0.019991      -0.007339       0.021297       0.006750      -0.001527       0.001170      -0.005098      -0.017449      -0.007127      -0.002998       0.010124              1.807103       1.515547       0.024379       0.010398       2.219748       0.364667       1.686016           0.000001
          222              H      12.125507      10.688422      20.091401       0.109210       1.033252 0.79142252E+01  0.77438768E+02                                 1.684023                            1.639607      -0.789261       2.486956                    0.998458       3.545196       9.888473       0.491421       1.273803      -0.710190      -0.012455       0.015360      -0.004380       0.020254      -0.004318       0.000921      -0.000991       0.003755      -0.006916      -0.003646      -0.002421       0.006067              1.712918       1.988053      -0.431932       0.166293       1.671580      -0.156846       1.479121           0.000000
          223              H       2.089058      12.403714      20.416818       0.126204       1.063629 0.87456635E+01  0.88039892E+02                                 1.747121                            1.751259      -0.942251       2.431566                    0.996708       3.581037      10.245548       0.462679       1.315042      -0.702142       0.020377       0.004979      -0.002187       0.021090       0.003380      -0.001480       0.002353       0.005007      -0.001247      -0.005506       0.001074       0.004432              1.733733       2.098129       0.153573      -0.154778       1.533817      -0.010449       1.569253          -0.000000
          224              H       0.546004      12.677219      20.337327       0.112601       0.982888 0.76426155E+01  0.75259144E+02                                 1.716018                            1.679179      -1.180097       2.307167                    0.993373       3.871764      11.381662       0.449579       1.383513      -0.685245      -0.016117       0.011222      -0.002807       0.019839      -0.004192       0.001054       0.000350       0.002599      -0.000261      -0.004532       0.000009       0.004523              1.744267       1.800636      -0.466011       0.200968       1.861679      -0.143245       1.570484           0.000000
          225              H      12.203319      11.979872      22.235179       0.119755       0.978809 0.74129666E+01  0.72221536E+02                                 1.693479                            1.639645      -1.107337       2.343136                    0.995238       3.741536      10.831304       0.462266       1.360000      -0.690298      -0.015115       0.014291      -0.011556       0.023795      -0.000376       0.004046      -0.002729       0.008609      -0.002875      -0.005840      -0.001275       0.007115              1.730295       2.001909      -0.437137       0.192480       1.761019      -0.125064       1.427958          -0.000000
          226              H      12.803396      11.327808      23.534363       0.114141       1.116585 0.89084483E+01  0.88887061E+02                                 1.717117                            1.697695      -0.677256       2.540830                    0.999665       3.405908       9.283610       0.505966       1.213245      -0.726148       0.000576      -0.001990       0.018211       0.018328       0.002653      -0.001087      -0.000018      -0.003802       0.009116      -0.004899       0.001580       0.003319              1.711748       1.471026      -0.028643      -0.044234       1.451591       0.023960       2.212628          -0.000002
          227              H      11.888114       9.665043      22.178045       0.044873       1.253783 0.97420217E+01  0.97858013E+02                                 1.726274                            1.669187      -0.652824       2.513962                    0.998853       3.563429       9.259604       0.568547       1.072487      -0.760703      -0.028212      -0.011803       0.010588       0.032362       0.001010      -0.002949      -0.000055       0.001049      -0.000806      -0.002944      -0.000411       0.003355              1.750182       2.329822       0.186942      -0.178692       1.513441      -0.082446       1.407284           0.000001
          228              H       0.497206       9.002111      23.395254       0.094195       1.113628 0.86236817E+01  0.85508740E+02                                 1.711774                            1.664050      -0.837458       2.454241                    0.998240       3.571627       9.764098       0.513000       1.204124      -0.726166      -0.003455       0.010799       0.021636       0.024427       0.000310      -0.003674       0.000294       0.009794       0.019472      -0.008165      -0.000306       0.008471              1.723288       1.376800      -0.017764       0.002072       1.540813      -0.257636       2.252252           0.000001
          229              H       0.433902       8.216011      22.036451       0.088864       1.117829 0.87140993E+01  0.87090714E+02                                 1.743170                            1.693090      -0.989099       2.378819                    0.997454       3.745593      10.459535       0.496807       1.233584      -0.717980      -0.004162      -0.009463      -0.017245       0.020107       0.000575       0.002045       0.002690       0.008009      -0.013710      -0.006362      -0.000437       0.006799              1.758291       1.394781       0.077056       0.035572       2.342353       0.222428       1.537739           0.000002
          230              H       3.071602      11.329619      22.376773       0.113683       0.946717 0.72718865E+01  0.70158761E+02                                 1.629550                            1.603454      -0.886325       2.446271                    0.997352       3.605121      10.218708       0.478822       1.325858      -0.698154       0.017313       0.007869      -0.013366       0.023244       0.002085      -0.003393       0.001420       0.004124      -0.015590      -0.006798       0.000621       0.006177              1.640530       2.129823       0.175556      -0.164889       1.393013      -0.035028       1.398755           0.000000
          231              H       2.205117      10.942003      23.626275       0.104670       0.990640 0.75470272E+01  0.72876803E+02                                 1.626724                            1.592003      -0.680271       2.533577                    0.999453       3.511403       9.687498       0.503674       1.259340      -0.713170      -0.007820      -0.001196       0.019303       0.020861      -0.000240      -0.001154      -0.001097      -0.005067       0.017862      -0.005649      -0.000591       0.006240              1.640669       1.371906      -0.046111       0.086337       1.385020      -0.019559       2.165080           0.000000
          232              H       2.662758       8.982187      22.406582       0.042906       1.137547 0.87216124E+01  0.86565921E+02                                 1.713135                            1.654665      -0.509903       2.574041                    0.999728       3.724926      10.127622       0.524205       1.177212      -0.731617       0.023689      -0.019380       0.010054       0.032216      -0.003294       0.001868      -0.002425       0.001517      -0.009652      -0.004368      -0.001590       0.005958              1.738398       1.881276      -0.418821       0.284931       1.779066      -0.247544       1.554853           0.000004
          233              H       2.952905      10.021868      20.317454       0.115015       0.921614 0.71555439E+01  0.69080268E+02                                 1.627739                            1.613413      -0.969822       2.411107                    0.995744       3.681751      10.599664       0.465066       1.364206      -0.689966       0.018237       0.015382      -0.004402       0.024261       0.002936       0.001116      -0.002745       0.007874       0.004502      -0.006725       0.002543       0.004182              1.632379       2.040825       0.176187      -0.181972       1.423344      -0.021169       1.432969           0.000001
          234              H       1.941347       8.831850      20.173376       0.095728       1.029089 0.81641230E+01  0.81550353E+02                                 1.751434                            1.720469      -1.212155       2.286968                    0.993018       3.968772      11.665170       0.450998       1.359614      -0.689772      -0.008553      -0.016570      -0.007431       0.020073      -0.000693       0.001996       0.002122      -0.011902       0.006526      -0.007555       0.001513       0.006042              1.768468       1.489454      -0.023529      -0.016190       2.163152       0.377304       1.652797           0.000001
          235              H       1.259502      13.249586      23.802646       0.132795       0.953892 0.70478620E+01  0.67651141E+02                                 1.658391                            1.591279      -0.958941       2.418115                    0.997355       3.590893      10.242963       0.473611       1.347308      -0.693471      -0.005036      -0.004917       0.017156       0.018544       0.002093      -0.002818       0.000187       0.000959       0.009964      -0.004343      -0.000419       0.004763              1.701915       1.328148      -0.049564      -0.043407       1.403035       0.104345       2.374562          -0.000000
          236              H       2.309306      13.570185      22.682317       0.138779       1.143617 0.92472372E+01  0.93816547E+02                                 1.794467                            1.767303      -1.057915       2.378364                    0.997572       3.514847       9.894373       0.476648       1.266605      -0.713138       0.019028       0.005458      -0.008709       0.021626       0.001206      -0.001296       0.002201       0.007140      -0.008438      -0.005026      -0.000264       0.005290              1.794187       2.220085       0.102734      -0.073504       1.624122       0.032718       1.538353          -0.000002
          237              H       7.032108       8.409819      18.248199       0.103870       1.188573 0.86592276E+01  0.85738253E+02                                 1.785281                            1.670653      -0.895094       2.456324                    0.999015       3.351352       9.082038       0.511783       1.208716      -0.727263       0.033786       0.022397      -0.029468       0.050115       0.004112      -0.005451      -0.009286       0.029356      -0.003740      -0.018969       0.000563       0.018406              1.817441       1.823443       0.391277      -0.286034       1.927597      -0.299832       1.701283          -0.000001
          238              H       7.808911       6.989768      19.949807       0.132075       0.958292 0.68692106E+01  0.63669803E+02                                 1.491904                            1.447428      -0.796194       2.508911                    0.999867       3.027444       7.730157       0.577778       1.143717      -0.743393       0.033325      -0.002479       0.004138       0.033673       0.002550       0.000609      -0.010174       0.019596      -0.013673      -0.016509       0.004067       0.012443              1.494255       1.863138      -0.036692       0.109713       1.319771      -0.019024       1.299857           0.000002
          239              H       4.060739       5.975446      20.682617       0.116932       0.938509 0.68771099E+01  0.65240165E+02                                 1.594111                            1.543158      -0.992286       2.402097                    0.998190       3.486745       9.707332       0.497223       1.298512      -0.703848      -0.017314      -0.015785       0.015772       0.028243      -0.002291      -0.002289      -0.014767       0.008070      -0.012521      -0.018298       0.006548       0.011751              1.598120       1.745526       0.284447      -0.209131       1.498544      -0.195895       1.550290           0.000002
          240              H       3.386807       7.366516      19.030690       0.082358       1.029110 0.74309711E+01  0.72842187E+02                                 1.775359                            1.660889      -1.295649       2.247566                    0.993660       3.999690      11.825674       0.448851       1.392088      -0.682505      -0.042030       0.002448      -0.007672       0.042795       0.001401      -0.000870      -0.011378       0.021611      -0.005149      -0.017945       0.005871       0.012074              1.824056       2.433557      -0.136190       0.239929       1.541634      -0.008235       1.496978           0.000002
          241              H       7.510851       5.448360      21.624091       0.115957       1.094535 0.88034311E+01  0.88323937E+02                                 1.749116                            1.728372      -0.846150       2.468736                    0.998204       3.537425       9.939822       0.479762       1.272488      -0.711494       0.022299       0.002782       0.000475       0.022477       0.000844      -0.004706       0.001241       0.008119       0.006223      -0.005724      -0.001558       0.007282              1.752881       2.095835      -0.174147       0.030851       1.571336       0.028098       1.591473           0.000002
          242              H       6.232885       4.544527      21.537147       0.126375       1.027195 0.78119579E+01  0.76052370E+02                                 1.678525                            1.629275      -0.686986       2.551268                    0.999490       3.378578       9.344585       0.493734       1.274267      -0.711411      -0.011017      -0.026410      -0.000110       0.028616       0.004343      -0.002178       0.002455      -0.004276      -0.013396      -0.006857      -0.000298       0.007156              1.701461       1.381897       0.092491       0.058736       2.155328       0.225661       1.567159           0.000003
          243              H       4.146464      14.231306      11.672786       0.109864       1.146708 0.91096346E+01  0.91356960E+02                                 1.742176                            1.707535      -0.779191       2.491505                    0.999016       3.471946       9.471935       0.508857       1.200244      -0.728476       0.003140       0.023632       0.007065       0.024864       0.000559      -0.006517       0.001616      -0.008217      -0.002961      -0.009105       0.003638       0.005466              1.751351       1.512290      -0.059181      -0.106568       2.107895       0.184502       1.633869           0.000003
          244              H       3.802245      12.963403      10.835644       0.120016       0.941755 0.69876674E+01  0.66293844E+02                                 1.588243                            1.542251      -0.682649       2.545770                    0.999555       3.398836       9.342733       0.505773       1.276466      -0.709640      -0.007128      -0.012285      -0.022657       0.026740       0.002220       0.001555       0.003564       0.002927       0.015439      -0.005844      -0.001132       0.006976              1.611221       1.730585       0.313469       0.290191       1.442511       0.170132       1.660569           0.000003
          245              H       2.892238      13.363698      13.583059       0.123351       1.037872 0.75917869E+01  0.72722500E+02                                 1.621273                            1.557951      -0.856315       2.472200                    0.999541       3.246023       8.646606       0.533318       1.198934      -0.728888      -0.021577       0.024506      -0.001580       0.032690      -0.012596      -0.008770      -0.007177      -0.002140       0.005911      -0.019573       0.007827       0.011746              1.630410       1.782426      -0.354846      -0.019261       1.705554      -0.045540       1.403250           0.000004
          246              H       2.827614      11.927345      15.354222       0.091750       1.040464 0.73770328E+01  0.70806293E+02                                 1.686770                            1.579803      -0.754747       2.519799                    0.999653       3.392035       9.319458       0.502991       1.268690      -0.712098      -0.028659       0.005540       0.033439       0.044387      -0.009258      -0.012826      -0.006190       0.002789       0.001503      -0.018937       0.004811       0.014126              1.734407       1.872888      -0.084090      -0.505054       1.366165       0.021429       1.964167           0.000001
          247              H       5.903173       9.965718      14.002872       0.112356       1.214655 0.89143009E+01  0.88933726E+02                                 1.812948                            1.696739      -1.037301       2.396850                    0.997439       3.371605       9.180619       0.506936       1.211083      -0.726687       0.037720      -0.034788       0.003767       0.051451      -0.016337      -0.007485      -0.004796       0.017071      -0.008733      -0.020646       0.000054       0.020592              1.843465       1.747065      -0.429183       0.061755       2.190259      -0.160246       1.593072           0.000000
          248              H       6.081217      11.412938      12.278906       0.121518       1.071618 0.78395118E+01  0.75685496E+02                                 1.651865                            1.577491      -1.006375       2.401393                    0.998229       3.312982       8.853747       0.532975       1.190353      -0.730345       0.023549      -0.003892      -0.018107       0.029959      -0.010877      -0.005845      -0.007586       0.012164      -0.008070      -0.017311       0.003393       0.013918              1.673554       1.697905      -0.032868      -0.406436       1.480648       0.023108       1.842108           0.000003
          249              H       3.947318       9.655987       1.093004       0.098937       0.993893 0.71241799E+01  0.68515789E+02                                 1.696342                            1.598934      -0.986700       2.413952                    0.997246       3.577352      10.188766       0.473253       1.345728      -0.694204      -0.040379       0.021288       0.000213       0.045647      -0.008463       0.006560       0.009044       0.014683      -0.011034      -0.017895       0.004440       0.013455              1.729844       2.112466      -0.389251      -0.179636       1.585198       0.128100       1.491867           0.000001
          250              H       4.345611       8.295708      24.192650       0.116699       0.914046 0.66431803E+01  0.62593879E+02                                 1.580626                            1.527446      -0.861491       2.467242                    0.999222       3.463721       9.668808       0.493586       1.317004      -0.700067      -0.022836      -0.005815      -0.018194       0.029771      -0.004409       0.000187       0.011557       0.015534       0.004574      -0.016716       0.006004       0.010712              1.590041       1.739781       0.079898       0.346181       1.372458       0.100272       1.657884           0.000002
          251              H       8.084550       7.899036       0.526629       0.116867       1.064313 0.78027126E+01  0.74843283E+02                                 1.616039                            1.553048      -0.802541       2.492888                    0.999766       3.211582       8.407904       0.550863       1.159192      -0.739118       0.026820      -0.007816      -0.000340       0.027938      -0.003733       0.005908       0.007832       0.015332      -0.000698      -0.014378       0.003454       0.010924              1.630121       1.907979      -0.316953      -0.044243       1.548028       0.039512       1.434357           0.000002
          252              H       7.633504       9.139769       2.310213       0.103600       1.286437 0.96076335E+01  0.97715741E+02                                 1.892636                            1.767681      -1.046111       2.388198                    0.997175       3.448692       9.498326       0.493782       1.219614      -0.725018       0.039870       0.009325       0.030343       0.050963      -0.006527       0.010230       0.008843       0.032573      -0.000395      -0.022853       0.001477       0.021376              1.931902       1.951312       0.115963       0.491410       1.664848       0.208926       2.179546          -0.000001
          253              H       7.724504       7.035050      23.365445       0.112134       1.120234 0.90329620E+01  0.90774273E+02                                 1.748865                            1.729217      -0.747499       2.513153                    0.999249       3.468307       9.601526       0.490991       1.241367      -0.719363       0.019603      -0.010121       0.002928       0.022255      -0.000285       0.001386       0.002900       0.004359      -0.010497      -0.005437       0.001242       0.004195              1.748450       2.039355      -0.196196       0.110932       1.624745       0.022660       1.581249           0.000003
          254              H       6.672062       7.808471      22.505946       0.120275       0.982562 0.74483145E+01  0.72545702E+02                                 1.692030                            1.636423      -1.019400       2.382896                    0.996851       3.714322      10.699600       0.466432       1.348231      -0.692816      -0.009953       0.010969      -0.019272       0.024306      -0.006292       0.002363      -0.004328      -0.003217      -0.015529      -0.006871      -0.003718       0.010589              1.724527       1.295859       0.010828       0.061378       1.902331      -0.370380       1.975390           0.000001
          255              H       6.294871       5.308891      23.666021       0.092144       1.079491 0.81052659E+01  0.79815164E+02                                 1.738229                            1.658411      -0.818251       2.469482                    0.997996       3.634487      10.183542       0.488809       1.272472      -0.710084       0.013891      -0.016231       0.015009       0.026109       0.001908       0.005807      -0.002322      -0.007880       0.004405      -0.008842       0.003300       0.005542              1.788741       1.455037      -0.231241       0.217266       1.896144      -0.504483       2.015041           0.000004
          256              H       5.131645       6.104047      22.967989       0.092528       0.999075 0.77718182E+01  0.76065625E+02                                 1.673010                            1.643695      -0.887839       2.438304                    0.997128       3.697470      10.477782       0.480053       1.303620      -0.702709      -0.022509       0.010569      -0.006636       0.025737      -0.002376       0.001035       0.005370       0.000977      -0.018883      -0.009111       0.002752       0.006359              1.673612       2.131401      -0.085080       0.007495       1.405572       0.025681       1.483862           0.000003
          257              H       6.040333      12.680841      10.400927       0.088306       1.115092 0.87853945E+01  0.87890113E+02                                 1.739790                            1.697610      -0.939387       2.408693                    0.997062       3.698678      10.298307       0.497716       1.230115      -0.719239      -0.002474      -0.022974      -0.011779       0.025936       0.000364      -0.005631      -0.003290      -0.004730      -0.011516      -0.008498       0.001981       0.006517              1.754557       1.436797      -0.143611      -0.127274       2.078073       0.166059       1.748801           0.000002
          258              H       6.333118      14.006706      11.175966       0.086852       1.063929 0.79008382E+01  0.77327790E+02                                 1.722624                            1.636456      -0.787863       2.479320                    0.998148       3.648162      10.199687       0.492353       1.271063      -0.710088       0.010276       0.020793       0.013342       0.026757       0.006840      -0.001691       0.002298       0.007133       0.011121      -0.010151       0.004251       0.005899              1.789558       1.779439       0.418059       0.381739       1.689929       0.326361       1.899307           0.000003
          259              H       4.697744      14.814541       9.471873       0.109180       1.136091 0.91950844E+01  0.92403673E+02                                 1.732521                            1.717868      -0.729830       2.515974                    0.999385       3.449932       9.412997       0.506428       1.203525      -0.728182      -0.023455       0.004759       0.003385       0.024171      -0.007060       0.000894      -0.002616       0.007972       0.006671      -0.009504       0.001698       0.007806              1.724257       1.863348      -0.195264      -0.045620       1.631848       0.019475       1.677574           0.000001
          260              H       6.246074      14.944954       9.352637       0.124230       0.938445 0.68251006E+01  0.64447078E+02                                 1.594880                            1.531310      -0.662115       2.560297                    0.999655       3.373792       9.287551       0.503458       1.288393      -0.707163       0.024476       0.013055       0.000680       0.027749       0.008385      -0.000218      -0.004514       0.007353      -0.012313      -0.009667      -0.002008       0.011675              1.642853       1.736023       0.500757      -0.039476       1.738491      -0.027219       1.454045           0.000002
          261              H       4.006666      14.577262       7.288349       0.130543       1.009457 0.74461906E+01  0.71318092E+02                                 1.623510                            1.568563      -0.876087       2.469743                    0.999500       3.252672       8.797898       0.516107       1.239085      -0.719517      -0.017712       0.026925       0.005663       0.032722      -0.011207       0.001852       0.006484      -0.003680       0.000531      -0.013792       0.001255       0.012537              1.626587       1.751684      -0.324111       0.065843       1.667439      -0.000672       1.460637           0.000001
          262              H       4.022492      13.423470       5.268776       0.093410       0.977036 0.66596017E+01  0.63230340E+02                                 1.696794                            1.558042      -1.034374       2.382025                    0.997150       3.685194      10.566348       0.471941       1.366914      -0.688728      -0.026934       0.013171      -0.032973       0.044566      -0.010581       0.008103       0.001820       0.001528       0.008954      -0.014872       0.002714       0.012158              1.778375       1.911538      -0.185046       0.561669       1.436431      -0.226950       1.987156           0.000001
          263              H       7.014963      11.302450       6.543119       0.100767       1.177853 0.86291398E+01  0.85635774E+02                                 1.790938                            1.679380      -0.993400       2.408668                    0.997948       3.431520       9.406358       0.503566       1.225636      -0.722457       0.038363      -0.031946      -0.008658       0.050668      -0.015388       0.005844       0.003641       0.017575      -0.002770      -0.019303       0.000562       0.018740              1.823187       1.804600      -0.441703      -0.087207       2.145977       0.105937       1.518985           0.000001
          264              H       7.061123      12.481599       8.542820       0.129262       0.994534 0.70888538E+01  0.66487698E+02                                 1.552201                            1.486623      -0.837072       2.487145                    0.999617       3.122680       8.125154       0.558578       1.169115      -0.736398       0.024952      -0.002278       0.020068       0.032102      -0.011943       0.009827       0.008852       0.005846       0.000077      -0.020603       0.007515       0.013088              1.569699       1.624626      -0.079381       0.318366       1.350960      -0.042275       1.733511           0.000002
          265              C      12.331248      15.647734       6.903314       0.658010      19.946848 0.24370534E+03  0.50479088E+04                                 7.003556                            5.668504      -0.258548       1.978080                    0.999578      22.286953      63.791926       0.598076       0.494428      -1.001249      -0.010051       0.016991       0.003038       0.019973       0.002671      -0.015933      -0.055609      -0.052923       0.138402      -0.053564      -0.032362       0.085926              7.832499       8.931643      -2.644929      -1.654773       8.031862       2.854547       6.533993           0.000000
          266              C      13.052658      14.542847       6.215218      -0.420456      32.615223 0.51420007E+03  0.12687907E+05                                 8.930819                            7.484412      -0.499460       1.814015                    0.997194      32.836599      98.756511       0.607622       0.408521      -1.062478       0.011376       0.030958      -0.057202       0.066029       0.022724       0.008069       0.000807       0.036838       0.016490      -0.032205       0.003210       0.028995             10.047044       8.830003      -2.603016      -3.163910       9.398012       0.713482      11.913116          -0.000001
          267              C       0.362684      14.818163       4.757052       0.240811      20.627515 0.32153835E+03  0.70909819E+04                                 7.587093                            6.858214      -0.454233       1.901533                    0.997108      25.076469      72.483182       0.506305       0.548556      -0.982037      -0.002170      -0.002893      -0.002041       0.004153       0.006605      -0.019835      -0.010694       0.008552       0.088169      -0.022564      -0.017626       0.040190              8.194690       7.573060      -1.043631      -1.445042       7.492535      -0.004913       9.518476          -0.000002
          268              C       0.759658      13.537581       4.126090      -0.329427      26.134611 0.46458046E+03  0.11177981E+05                                 7.697938                            7.152591      -0.334447       1.877917                    0.996129      31.139591      92.522308       0.616462       0.412950      -1.059465       0.009958       0.050542      -0.028059       0.058660       0.000173       0.006036       0.003503      -0.000700      -0.015348      -0.009253       0.002557       0.006695              8.118507       6.825875      -1.680006      -1.419076       8.860288       0.606943       8.669359          -0.000004
          269              C       1.330720      13.756748       2.700217       0.249837      21.448617 0.32191645E+03  0.70899557E+04                                 7.607419                            6.710036      -0.441920       1.909701                    0.997208      24.704630      70.986097       0.530235       0.524491      -0.994716       0.003132      -0.007490      -0.001899       0.008338      -0.012933      -0.008981       0.017456      -0.039376      -0.022051      -0.021780      -0.014109       0.035889              8.374897       7.544801      -1.664364      -0.477885      10.164185       0.996613       7.415703          -0.000002
          270              C       0.242668      14.504810       1.920209      -0.292909      26.375524 0.46669856E+03  0.11231279E+05                                 7.804468                            7.237494      -0.271456       1.891840                    0.997895      30.972031      91.755108       0.604703       0.420893      -1.055411       0.030140       0.051144       0.067096       0.089588       0.016118       0.004509       0.003923      -0.003000       0.014828      -0.018680       0.001966       0.016714              8.201248       7.562748      -2.001462       0.792178       8.837824       0.477631       8.203173          -0.000006
          271              C      13.068485      15.897692       2.441870       0.061596      21.292307 0.35515772E+03  0.79651126E+04                                 6.775795                            6.346593      -0.079451       2.008039                    0.999335      25.894456      73.517947       0.642161       0.425296      -1.055019       0.049528      -0.032899       0.032106       0.067573      -0.010629      -0.005386      -0.001991      -0.028340       0.060336      -0.028448       0.007655       0.020793              6.976721       7.140008      -0.521502       0.463602       7.345919      -0.528965       6.444237          -0.000003
          272              C      12.476321      15.524567       3.902521      -0.310545      27.024842 0.50836581E+03  0.12478525E+05                                 7.895247                            7.537378      -0.270755       1.888712                    0.996799      31.529103      93.845351       0.595420       0.419079      -1.058234       0.072515      -0.015342      -0.023753       0.077833       0.008944      -0.027425      -0.000452       0.001352      -0.002405      -0.028566      -0.000592       0.029158              8.149115       9.298635      -1.567164      -0.559254       6.728869      -0.420106       8.419841          -0.000004
          273              C       1.560200      15.738299       4.831575      -0.293360      24.840265 0.45391328E+03  0.10868128E+05                                 7.453729                            7.118026      -0.286272       1.887105                    0.997590      31.069771      92.368232       0.611148       0.418579      -1.054910      -0.015734      -0.022034      -0.066399       0.071707      -0.001247       0.001589       0.003831       0.004715       0.032988      -0.009008      -0.002854       0.011862              7.580401       8.032723       0.007286      -0.693189       6.728446      -0.263525       7.980034          -0.000003
          274              C       1.014196      16.587794       2.640598      -0.261771      23.562757 0.41363958E+03  0.97161660E+04                                 7.246723                            6.818771      -0.338693       1.865196                    0.998829      30.946573      92.353338       0.618603       0.421523      -1.048759      -0.010146      -0.096473       0.040250       0.105024      -0.023375      -0.004611       0.001253      -0.022562       0.059185      -0.036007       0.014009       0.021998              7.430416       7.705838      -0.474603       0.825951       8.070458      -0.977126       6.514951          -0.000003
          275              C       2.194566      15.957465       3.475256       0.039723      23.604041 0.39559352E+03  0.90630047E+04                                 7.196941                            6.660446      -0.017543       2.020607                    0.998885      26.182463      73.757359       0.635762       0.420522      -1.063997      -0.051683      -0.047925       0.001017       0.070491       0.003970       0.004985       0.009258       0.013698      -0.004127      -0.013331       0.000234       0.013097              7.511518       8.764300      -0.079924      -0.196360       7.036466       0.104798       6.733788          -0.000002
          276              C       2.470206      14.637034       2.752383      -0.302690      24.792336 0.44013103E+03  0.10457876E+05                                 7.438668                            6.988310      -0.239614       1.907241                    0.997407      30.739530      91.056506       0.619514       0.416096      -1.056413      -0.061325       0.030063       0.028742       0.074098      -0.020992      -0.004905       0.005077      -0.022095      -0.002580      -0.023407      -0.002516       0.025923              7.664049       8.605592      -0.260524      -0.161696       8.174279       0.628349       6.212275          -0.000005
          277              C       1.710548      12.412770       2.064287      -0.435177      33.985472 0.50574793E+03  0.12412155E+05                                 9.193912                            7.439690      -0.440525       1.834146                    0.997689      32.534950      97.186109       0.608116       0.410399      -1.062593      -0.008123       0.050295       0.063745       0.081602       0.027629      -0.009044       0.010631       0.047881      -0.055021      -0.037093      -0.008870       0.045963             10.583814       7.724497      -3.597711       0.426777      15.269280       0.052382       8.757665          -0.000004
          278              C       2.206436      11.248111       2.839326       0.717361      17.659312 0.19632814E+03  0.38678591E+04                                 6.470800                            5.132302      -0.087363       2.056412                    0.999585      20.951121      59.242880       0.617938       0.503122      -0.992973      -0.003119      -0.015164       0.016296       0.022477      -0.024193      -0.052877       0.038388       0.001211       0.125320      -0.050853      -0.039570       0.090423              7.188990       7.219453      -0.681542       1.743526       8.945896      -1.845005       5.401622          -0.000001
          279              C       7.713954      17.569513       7.149240       0.657045      20.296309 0.24654862E+03  0.51184825E+04                                 7.055810                            5.699516      -0.074516       2.038904                    0.999610      22.216497      63.535133       0.597122       0.494088      -1.002038       0.013107       0.031319       0.005029       0.034321       0.005439      -0.008459      -0.052825      -0.037117       0.167885      -0.047346      -0.038806       0.086152              7.859924       7.366829       0.411174       0.702043       8.632656       3.772463       7.580288           0.000001
          280              C       7.754838      16.296176       6.344391      -0.423897      32.334959 0.51049429E+03  0.12539614E+05                                 8.815027                            7.416599      -0.366367       1.861376                    0.997105      32.285414      96.023947       0.617110       0.404064      -1.068293      -0.005133       0.020521      -0.062903       0.066365       0.003047       0.002800      -0.001076       0.028465      -0.010915      -0.012942      -0.003784       0.016726              9.857423       7.081298       1.012043       0.836148       9.251056       2.325553      13.239915          -0.000002
          281              C       6.240798      17.056918       4.424182      -0.306006      25.561415 0.46835986E+03  0.11286652E+05                                 7.587145                            7.232227      -0.335061       1.870749                    0.997108      31.243363      92.766363       0.606911       0.418789      -1.056231       0.041121      -0.014947      -0.048393       0.065240       0.001171      -0.009877      -0.000591       0.000623       0.029095      -0.009727      -0.005084       0.014811              7.733740       8.103356       0.216942       0.354314       6.620801       0.252746       8.477065          -0.000003
          282              C       7.603170      16.489984       4.836543       0.238444      20.311670 0.31934846E+03  0.70345449E+04                                 7.665910                            6.975263      -0.407200       1.916948                    0.997051      25.138424      72.751212       0.486684       0.571331      -0.971564       0.004626      -0.005149       0.003070       0.007573      -0.003161       0.005374      -0.007200      -0.001332       0.110101      -0.021584      -0.016630       0.038214              8.252816       6.829167       0.449177       0.627035       7.328713       0.621208      10.600570          -0.000002
          283              C       7.811549      15.109781       4.175772      -0.327733      26.395074 0.48062939E+03  0.11654894E+05                                 7.764919                            7.295150      -0.354691       1.871730                    0.995628      31.287610      93.121645       0.608301       0.415231      -1.058719      -0.008867       0.045391      -0.032269       0.056394      -0.002356       0.001309       0.002882      -0.009878       0.007109      -0.007069       0.000947       0.006123              8.124827       6.392323       0.823761       0.117155       8.760465       1.501670       9.221694          -0.000004
          284              C       7.715272      15.196723       2.630662       0.228901      21.448356 0.33815653E+03  0.75285880E+04                                 7.667078                            6.940412      -0.421220       1.910443                    0.996926      25.118127      72.212506       0.515023       0.534175      -0.991656       0.002317      -0.003769       0.003369       0.005561      -0.007998      -0.000514       0.015432      -0.034190      -0.026116      -0.017303      -0.012010       0.029313              8.238451       7.122188       0.823667      -0.246641       9.925269       1.576542       7.667896          -0.000002
          285              C       6.304103      15.774525       2.270467      -0.303266      25.766150 0.46878462E+03  0.11286668E+05                                 7.637478                            7.242877      -0.266239       1.899826                    0.996291      30.900676      91.368982       0.606225       0.419643      -1.056889       0.040166       0.032742       0.035700       0.062927      -0.001635       0.004543       0.008901      -0.019905      -0.011321      -0.012753      -0.003126       0.015879              7.805868       8.020829       0.647986       0.406619       8.572389       0.958957       6.824387          -0.000005
          286              C       6.176175      17.149294       2.901429       0.069095      22.280924 0.36383338E+03  0.81851881E+04                                 6.913735                            6.369980      -0.204562       1.956956                    0.998775      25.985389      73.191712       0.650991       0.418220      -1.062543       0.069540      -0.030195       0.017588       0.077826      -0.004387       0.007622       0.000236      -0.001427       0.011659      -0.009481       0.000071       0.009411              7.181577       7.358112       0.830550      -0.015297       7.460783      -0.073314       6.725836          -0.000002
          287              C       7.170587      -0.032603       2.409577      -0.277935      25.363254 0.44134944E+03  0.10473061E+05                                 7.510949                            6.979365      -0.141535       1.925249                    0.999004      30.822140      90.645769       0.623641       0.413886      -1.059944       0.010237      -0.076891       0.044744       0.089549      -0.014087       0.011222       0.013187       0.009743       0.038024      -0.028484       0.008413       0.020071              7.751932       7.476842       0.564391      -0.227178       8.724836      -1.494977       7.054119          -0.000001
          288              C       8.798048      16.171197       2.183524      -0.299643      26.411592 0.47220643E+03  0.11381165E+05                                 7.755602                            7.245151      -0.190813       1.918436                    0.997770      30.884896      91.146369       0.609617       0.416864      -1.059444      -0.053064       0.022365       0.049036       0.075634      -0.014755       0.005827       0.013832      -0.012878       0.018666      -0.024570       0.004494       0.020076              8.070502       8.120918       1.018144      -1.045802       8.643923       0.554060       7.446665          -0.000003
          289              C       8.575163      17.567702       2.769772       0.060393      22.622117 0.39028691E+03  0.89412479E+04                                 7.043074                            6.656444      -0.115537       1.986458                    0.998611      26.347173      75.038649       0.628001       0.425728      -1.057176      -0.048201      -0.054577       0.031408       0.079300       0.003772       0.000058       0.001430       0.011911      -0.010350      -0.006039      -0.002752       0.008791              7.217345       7.051421       0.293349      -0.280591       7.226701      -0.079439       7.373912          -0.000002
          290              C       8.663526      17.459024       4.275136      -0.303358      26.119215 0.48158292E+03  0.11694341E+05                                 7.722166                            7.334332      -0.339060       1.872507                    0.996769      31.290718      93.470801       0.602171       0.418872      -1.055458      -0.046370      -0.036118      -0.047595       0.075631      -0.013036       0.010227       0.004782       0.000866       0.045364      -0.023525       0.004413       0.019112              7.962292       7.581398       1.186314       0.292084       7.217800       0.442856       9.087678          -0.000001
          291              C       7.981680      13.852746       1.997216      -0.413971      32.331439 0.51133518E+03  0.12561416E+05                                 8.863843                            7.477793      -0.358849       1.860808                    0.997331      32.376869      96.199693       0.607996       0.410084      -1.064691      -0.011950       0.033731       0.029535       0.046399      -0.014166       0.011629       0.005620       0.001103      -0.006364      -0.021084       0.004398       0.016686              9.845044       8.073397       2.340826      -0.971828      12.649383       1.281740       8.812353          -0.000005
          292              C       7.036065      12.755104       2.568559       0.650201      19.624703 0.24694040E+03  0.51178952E+04                                 6.872021                            5.677652      -0.244238       1.982397                    0.999413      22.205971      63.017341       0.603712       0.489527      -1.006475      -0.010165      -0.013051       0.013103       0.021103      -0.003535      -0.014611       0.059736      -0.059928       0.118727      -0.053407      -0.034352       0.087758              7.587124       8.279428       2.727693      -0.465040       9.393972      -1.874789       5.087971          -0.000002
          293              C      13.014412       1.135679       6.093497       0.117621      22.889045 0.31156482E+03  0.67560654E+04                                 7.046298                            5.950937       0.223466       2.099728                    0.999745      25.284542      70.371944       0.662685       0.426239      -1.055423      -0.033200       0.018227      -0.001539       0.037905      -0.008700       0.020672       0.031497      -0.024653       0.021814      -0.041294       0.000455       0.040839              7.384283       8.136073      -0.264072      -0.734921       7.143861      -2.558583       6.872913          -0.000001
          294              C       0.303335       2.003287       5.067564      -0.216620      28.893345 0.44459576E+03  0.10458008E+05                                 8.021647                            6.973334       0.409004       2.105066                    0.999728      29.256527      82.750015       0.634856       0.410154      -1.073666       0.006209      -0.008047       0.029062       0.030788       0.005516      -0.006785       0.006069       0.036601      -0.023652      -0.019636      -0.004522       0.024158              8.307238       8.311754       0.016163      -0.531591       8.042012      -3.179149       8.567948           0.000001
          295              C      12.601612       2.733237       4.349659       0.185268      27.168845 0.37805846E+03  0.85612669E+04                                 7.996070                            6.607025      -0.158854       1.980344                    0.999178      25.082176      70.184548       0.624659       0.432996      -1.056545       0.001467       0.023260      -0.024049       0.033489       0.013572      -0.007352      -0.002050      -0.021260       0.079712      -0.031097       0.002914       0.028184              8.705641       9.001245       0.791178      -2.038697       7.000579      -3.200432      10.115100          -0.000001
          296              C      11.288037       2.595579       4.637815      -0.214273      29.779831 0.43661884E+03  0.10284222E+05                                 8.282830                            6.959983       0.256942       2.057622                    0.999549      29.610528      85.431268       0.625017       0.416050      -1.063576       0.002787      -0.002184       0.005868       0.006854      -0.006485       0.017462      -0.001475      -0.027477       0.022588      -0.027178       0.008448       0.018731              8.786671      10.472575       0.829202      -2.043008       7.193589      -2.950788       8.693849           0.000002
          297              C      10.889744       1.756951       5.624002       0.084604      25.474797 0.35492979E+03  0.79946543E+04                                 7.723895                            6.453499      -0.044128       2.000278                    0.998964      26.766022      77.286532       0.617973       0.440027      -1.041374       0.047930      -0.018475       0.017725       0.054340       0.005189       0.006808       0.032015       0.013489      -0.001180      -0.035647       0.004008       0.031638              8.217101       9.595370       0.285029      -0.976338       7.267165      -2.875993       7.788767           0.000001
          298              C      13.135746       3.600845       3.189584      -0.250305      28.794566 0.43790389E+03  0.10374477E+05                                 8.331403                            7.014717      -0.220521       1.922350                    0.996944      30.051297      88.405094       0.613544       0.421379      -1.054842      -0.033900      -0.054696      -0.041322       0.076475      -0.001803       0.007540       0.004359       0.001721       0.047365      -0.012229      -0.006320       0.018549              9.284568       6.407038       1.471283      -0.800268       8.875956       0.709497      12.570711           0.000001
          299              C      11.065152      13.816520      13.421592      -0.245482      29.362954 0.41162038E+03  0.95788875E+04                                 8.352329                            6.720695       0.020538       1.997817                    0.998952      29.408673      85.070563       0.639625       0.411493      -1.063686       0.087642       0.025182       0.009698       0.091703      -0.002555       0.016804      -0.000222      -0.019412       0.049393      -0.024981       0.001608       0.023373              9.670965       7.759919      -1.870521       2.599173       8.083856      -3.131176      13.169119           0.000001
          300              C      11.100760      14.651525      12.174574       0.189323      29.056824 0.37098826E+03  0.83515783E+04                                 8.378904                            6.532914       0.103214       2.065884                    0.999439      24.838989      69.027652       0.630685       0.431405      -1.058787       0.006980      -0.011785       0.030100       0.033070      -0.015891       0.003713      -0.010716      -0.019603       0.038130      -0.025139       0.001417       0.023722              9.604945       7.060149       0.535982       2.216610       8.687601      -4.227578      13.067085           0.000001
          301              C      10.110304      14.492131      11.195839      -0.234433      32.172391 0.46401815E+03  0.11050580E+05                                 8.669010                            7.123213       0.344030       2.074096                    0.999848      30.069605      86.044131       0.627202       0.410061      -1.071938      -0.006428       0.009826      -0.015869       0.019741       0.029417      -0.001581      -0.008374      -0.000509      -0.015420      -0.027888      -0.005410       0.033298              9.488660       8.350503       0.738178       2.683297       8.362354      -2.976419      11.753122           0.000004
          302              C      10.077333      15.379663      10.130160       0.096281      24.069033 0.32152964E+03  0.70461737E+04                                 7.339548                            6.068817       0.177215       2.070663                    0.999815      26.026959      73.464744       0.650662       0.429555      -1.050550       0.038622       0.014071       0.010641       0.042460      -0.020744       0.003292       0.027866       0.045520       0.008094      -0.047150       0.014983       0.032166              7.923124       6.749041       1.217102       1.382023       7.695096      -2.610453       9.325235           0.000001
          303              C      11.881520      16.511720      10.917620       0.094706      25.819304 0.34025457E+03  0.75420797E+04                                 7.676090                            6.231124       0.144187       2.061260                    0.999680      26.077120      73.367292       0.645742       0.427918      -1.054441      -0.038040      -0.018585      -0.031231       0.052610       0.004504      -0.011942       0.028477       0.027471      -0.034387      -0.040590       0.015259       0.025331              8.356433       6.494202       0.992767       1.692275       8.625710      -2.890948       9.949388           0.000001
          304              C      11.972520      15.649546      11.960942      -0.209208      29.713797 0.41385234E+03  0.96096721E+04                                 8.262403                            6.762759       0.318975       2.080219                    0.999691      29.189344      83.370648       0.636516       0.414413      -1.065585      -0.002947       0.008262      -0.008404       0.012148      -0.004435       0.004682       0.010952       0.025763       0.055613      -0.025923       0.003951       0.021972              8.928647       6.784596       1.029177       1.451744       9.454151      -3.512953      10.547193           0.000004
          305              C      11.386951      17.888300      23.842392       0.086592      25.176751 0.34095783E+03  0.75779972E+04                                 7.586032                            6.259013       0.229155       2.089644                    0.999700      26.243434      74.460394       0.639602       0.430866      -1.050350       0.045684      -0.013518      -0.015342       0.050052      -0.004450      -0.000297      -0.024942      -0.000544      -0.066264      -0.035524       0.009921       0.025604              8.211929       8.231204       1.227195       0.014614       6.517180       3.064920       9.887404          -0.000002
          306              C      11.638851       0.559689       0.069555      -0.217026      31.537732 0.46776553E+03  0.11185870E+05                                 8.607703                            7.198723       0.316657       2.071797                    0.999515      29.932434      86.423201       0.616525       0.415445      -1.066192       0.008173      -0.015825      -0.005755       0.018717      -0.007693      -0.020391       0.003149       0.031282       0.035308      -0.023420      -0.008834       0.032254              9.246447       9.580287       1.778210       0.919923       7.497445       3.432562      10.661611           0.000000
          307              C      12.918136       1.092208       0.345290       0.191448      29.123090 0.37428596E+03  0.84494483E+04                                 8.420413                            6.582126       0.023764       2.043653                    0.999603      24.838613      69.256346       0.625059       0.434070      -1.056536       0.002219       0.006131       0.036784       0.037357      -0.000898       0.002834       0.012755      -0.045883       0.003021      -0.023906      -0.004478       0.028384              9.566714       8.114709       1.792200       0.822159       7.827867       4.517449      12.757565           0.000002
          308              C       0.630410       0.813269      24.224943      -0.218175      30.107520 0.40935537E+03  0.94711133E+04                                 8.320147                            6.700327       0.409148       2.106921                    0.999679      29.143024      82.853857       0.643699       0.411266      -1.068543       0.006042      -0.024977      -0.012836       0.028725       0.013053       0.002827      -0.012748       0.004638      -0.060998      -0.026734       0.002398       0.024336              9.144119       7.786934       1.276709      -0.624229       7.576152       3.681289      12.069272           0.000001
          309              C       0.357408       0.065206      23.146844       0.109358      24.433522 0.31319777E+03  0.68094698E+04                                 7.389458                            5.959335       0.155065       2.070522                    0.999810      25.584072      71.612468       0.662526       0.425215      -1.054645      -0.039290      -0.025227       0.019516       0.050606      -0.016450      -0.008903      -0.034045       0.000388      -0.040753      -0.044668       0.010051       0.034617              8.071711       7.518485       1.427631       0.151805       6.824124       3.272887       9.872525          -0.000000
          310              C       0.183320       1.834837       1.567467      -0.245885      28.646333 0.42333072E+03  0.99658221E+04                                 8.324154                            6.901766      -0.293762       1.898627                    0.997405      30.061521      88.767792       0.616596       0.421961      -1.052245      -0.054394       0.051909      -0.018680       0.077474       0.008904      -0.015602       0.028058      -0.005092      -0.029386      -0.038358       0.009966       0.028392              9.349078       5.948452      -0.140826       0.128420      10.768704       3.542577      11.330077           0.000001
          311              C      12.686018       3.093683       1.860591      -0.160752      25.320720 0.39572500E+03  0.91525825E+04                                 7.610000                            6.629712       0.062558       2.008933                    0.999316      29.124842      85.012986       0.635812       0.416512      -1.056549       0.067939      -0.044473       0.063984       0.103380      -0.002174      -0.008876       0.033440      -0.038210      -0.012130      -0.030143      -0.014887       0.045030              8.262973       6.008653      -0.047567      -0.124876       8.573498       1.662307      10.206768           0.000002
          312              C      12.271899      13.617278      14.218988      -0.153787      26.924450 0.38001307E+03  0.87141040E+04                                 8.010214                            6.535587      -0.092871       1.965450                    0.999174      28.859146      84.302382       0.633695       0.421504      -1.051776      -0.098206      -0.041302       0.032961       0.111520      -0.023017       0.027521      -0.011163      -0.008107       0.047999      -0.036327      -0.006946       0.043273              9.236522       7.131579      -1.513036       1.787598       7.267552      -1.813130      13.310435           0.000000
          313              C      12.113637      12.865593      15.446134      -0.239674      29.290804 0.40184687E+03  0.93161303E+04                                 8.416849                            6.690539      -0.190215       1.937455                    0.998194      29.248080      85.061783       0.632467       0.417727      -1.057341       0.011038       0.083651      -0.032847       0.090544       0.008067       0.003944      -0.017485       0.027821       0.042743      -0.030392       0.008922       0.021470              9.857685       6.254234      -1.038971      -0.010092       7.581561       0.258605      15.737259           0.000000
          314              C      12.074072      13.571996      16.740350       0.194065      27.168104 0.33191707E+03  0.72829218E+04                                 7.998047                            6.166733       0.106071       2.069804                    0.999090      24.323696      67.213535       0.649708       0.429647      -1.057552       0.007314      -0.020320      -0.026566       0.034237      -0.018572       0.012123       0.004914      -0.023787       0.048377      -0.033521       0.013633       0.019887              9.198162       6.841478       1.116894      -2.261705       6.762901       2.314884      13.990107          -0.000001
          315              C      11.218138      13.274944      17.686792      -0.218093      30.694436 0.43078916E+03  0.10097374E+05                                 8.451435                            6.904462       0.334775       2.085472                    0.999572      29.329769      83.992725       0.629704       0.414979      -1.065895       0.007499      -0.005370       0.023573       0.025313       0.001985       0.015052       0.009681      -0.030241      -0.051832      -0.028771       0.001899       0.026872              9.250362       8.096414       0.993325      -3.127285       6.952212       1.275845      12.702459          -0.000000
          316              C      11.224732      13.981348      18.908969       0.096330      25.507554 0.35303912E+03  0.79165541E+04                                 7.711988                            6.418945       0.166428       2.075711                    0.999070      26.206415      74.730901       0.624104       0.437659      -1.046060       0.039175       0.018627      -0.009146       0.044331      -0.022579       0.002684      -0.023723       0.008004      -0.010586      -0.032548      -0.001351       0.033899              8.312193       7.633238       1.562922      -1.937006       7.252493       1.102523      10.050847          -0.000001
          317              C      12.972209      15.203968      18.158771       0.097972      24.737631 0.33563059E+03  0.74102886E+04                                 7.427545                            6.173488       0.206224       2.082304                    0.999758      25.935030      72.698964       0.651481       0.425825      -1.056288      -0.030528      -0.031971       0.031975       0.054557      -0.004446       0.015982      -0.016973       0.016842      -0.086376      -0.038603       0.007542       0.031061              7.908388       6.564712       1.498890      -1.396589       7.678608       1.733394       9.481844           0.000000
          318              C      13.007818      14.506622      16.939078      -0.216536      28.949865 0.42191744E+03  0.98016686E+04                                 8.024547                            6.768552       0.399067       2.102566                    0.999801      28.990072      81.654820       0.647498       0.407188      -1.074939       0.019704      -0.003397       0.006743       0.021102      -0.006562      -0.009595       0.007530       0.018703       0.021766      -0.016081      -0.003130       0.019211              8.470812       6.900811       1.491583      -0.962798       7.892606       2.559339      10.619020           0.000001
          319              C       7.451502       2.465166      19.323814       0.658010      19.946848 0.24370538E+03  0.50479098E+04                                 7.003556                            5.668504      -0.258548       1.978080                    0.999578      22.286954      63.791926       0.598076       0.494428      -1.001250       0.010051      -0.016991       0.003038       0.019973       0.002671       0.015933       0.055609      -0.052923       0.138402      -0.053564      -0.032362       0.085926              7.832498       8.931642      -2.644927       1.654770       8.031861      -2.854546       6.533992           0.000000
          320              C       6.730092       3.570053      18.635718      -0.420456      32.615221 0.51420007E+03  0.12687907E+05                                 8.930819                            7.484412      -0.499460       1.814015                    0.997194      32.836599      98.756511       0.607622       0.408521      -1.062478      -0.011376      -0.030958      -0.057202       0.066029       0.022724      -0.008069      -0.000807       0.036838       0.016490      -0.032205       0.003210       0.028995             10.047043       8.830003      -2.603016       3.163909       9.398011      -0.713481      11.913113          -0.000001
          321              C       6.231566       3.294737      17.177552       0.240811      20.627516 0.32153836E+03  0.70909822E+04                                 7.587093                            6.858215      -0.454233       1.901533                    0.997108      25.076469      72.483182       0.506305       0.548556      -0.982037       0.002170       0.002893      -0.002041       0.004153       0.006605       0.019835       0.010694       0.008552       0.088169      -0.022564      -0.017626       0.040190              8.194690       7.573060      -1.043632       1.445042       7.492535       0.004913       9.518476          -0.000002
          322              C       5.834592       4.575319      16.546590      -0.329427      26.134599 0.46458017E+03  0.11177973E+05                                 7.697936                            7.152589      -0.334447       1.877917                    0.996129      31.139591      92.522307       0.616462       0.412950      -1.059465      -0.009958      -0.050542      -0.028059       0.058660       0.000173      -0.006036      -0.003503      -0.000700      -0.015348      -0.009253       0.002557       0.006695              8.118505       6.825871      -1.680005       1.419075       8.860287      -0.606943       8.669356          -0.000004
          323              C       5.263530       4.356152      15.120717       0.249837      21.448619 0.32191647E+03  0.70899563E+04                                 7.607419                            6.710036      -0.441920       1.909701                    0.997208      24.704630      70.986095       0.530235       0.524491      -0.994716      -0.003132       0.007490      -0.001899       0.008338      -0.012933       0.008981      -0.017456      -0.039376      -0.022051      -0.021780      -0.014109       0.035889              8.374896       7.544801      -1.664364       0.477885      10.164185      -0.996612       7.415703          -0.000002
          324              C       6.351582       3.608090      14.340709      -0.292909      26.375526 0.46669860E+03  0.11231281E+05                                 7.804468                            7.237494      -0.271456       1.891840                    0.997895      30.972031      91.755108       0.604703       0.420892      -1.055412      -0.030140      -0.051144       0.067096       0.089588       0.016118      -0.004509      -0.003923      -0.003000       0.014828      -0.018680       0.001966       0.016714              8.201248       7.562748      -2.001462      -0.792178       8.837825      -0.477631       8.203173          -0.000006
          325              C       6.714265       2.215208      14.862370       0.061596      21.292307 0.35515771E+03  0.79651126E+04                                 6.775796                            6.346594      -0.079451       2.008039                    0.999335      25.894456      73.517949       0.642161       0.425296      -1.055018      -0.049528       0.032899       0.032106       0.067573      -0.010629       0.005386       0.001991      -0.028340       0.060336      -0.028448       0.007655       0.020793              6.976722       7.140009      -0.521502      -0.463602       7.345919       0.528964       6.444237          -0.000003
          326              C       7.306429       2.588333      16.323021      -0.310545      27.024836 0.50836560E+03  0.12478519E+05                                 7.895245                            7.537377      -0.270755       1.888712                    0.996799      31.529104      93.845354       0.595420       0.419079      -1.058234      -0.072515       0.015342      -0.023753       0.077833       0.008944       0.027425       0.000452       0.001352      -0.002405      -0.028566      -0.000592       0.029158              8.149114       9.298636      -1.567164       0.559253       6.728866       0.420105       8.419839          -0.000004
          327              C       5.034050       2.374601      17.252075      -0.293360      24.840265 0.45391328E+03  0.10868128E+05                                 7.453729                            7.118027      -0.286272       1.887106                    0.997590      31.069771      92.368233       0.611148       0.418579      -1.054910       0.015734       0.022034      -0.066399       0.071707      -0.001247      -0.001589      -0.003831       0.004715       0.032988      -0.009008      -0.002854       0.011862              7.580401       8.032724       0.007286       0.693189       6.728446       0.263525       7.980034          -0.000003
          328              C       5.580054       1.525106      15.061098      -0.261771      23.562757 0.41363959E+03  0.97161663E+04                                 7.246723                            6.818771      -0.338693       1.865196                    0.998829      30.946573      92.353338       0.618603       0.421523      -1.048759       0.010146       0.096473       0.040250       0.105024      -0.023375       0.004611      -0.001253      -0.022562       0.059185      -0.036007       0.014009       0.021998              7.430416       7.705838      -0.474603      -0.825951       8.070458       0.977126       6.514950          -0.000003
          329              C       4.399684       2.155435      15.895756       0.039723      23.604042 0.39559353E+03  0.90630048E+04                                 7.196941                            6.660446      -0.017543       2.020607                    0.998885      26.182463      73.757357       0.635762       0.420522      -1.063997       0.051683       0.047925       0.001017       0.070491       0.003970      -0.004985      -0.009258       0.013698      -0.004127      -0.013331       0.000234       0.013097              7.511518       8.764300      -0.079924       0.196360       7.036465      -0.104798       6.733788          -0.000002
          330              C       4.124044       3.475866      15.172883      -0.302690      24.792335 0.44013101E+03  0.10457876E+05                                 7.438668                            6.988309      -0.239614       1.907241                    0.997407      30.739529      91.056504       0.619514       0.416096      -1.056413       0.061325      -0.030063       0.028742       0.074098      -0.020992       0.004905      -0.005077      -0.022095      -0.002580      -0.023407      -0.002516       0.025923              7.664049       8.605592      -0.260524       0.161696       8.174279      -0.628349       6.212275          -0.000005
          331              C       4.883702       5.700130      14.484787      -0.435177      33.985471 0.50574792E+03  0.12412155E+05                                 9.193912                            7.439690      -0.440525       1.834146                    0.997689      32.534949      97.186101       0.608116       0.410399      -1.062593       0.008123      -0.050295       0.063745       0.081602       0.027629       0.009044      -0.010631       0.047881      -0.055021      -0.037093      -0.008870       0.045963             10.583813       7.724496      -3.597711      -0.426777      15.269279      -0.052382       8.757664          -0.000004
          332              C       4.387814       6.864789      15.259826       0.717361      17.659313 0.19632815E+03  0.38678593E+04                                 6.470800                            5.132302      -0.087363       2.056412                    0.999585      20.951121      59.242878       0.617938       0.503122      -0.992973       0.003119       0.015164       0.016296       0.022477      -0.024193       0.052877      -0.038388       0.001211       0.125320      -0.050853      -0.039570       0.090423              7.188990       7.219453      -0.681542      -1.743526       8.945896       1.845005       5.401622          -0.000001
          333              C      12.068796       0.543387      19.569740       0.657045      20.296310 0.24654862E+03  0.51184824E+04                                 7.055810                            5.699516      -0.074516       2.038904                    0.999610      22.216497      63.535133       0.597122       0.494088      -1.002038      -0.013107      -0.031319       0.005029       0.034321       0.005439       0.008459       0.052825      -0.037117       0.167885      -0.047346      -0.038806       0.086152              7.859924       7.366829       0.411174      -0.702043       8.632656      -3.772463       7.580288           0.000001
          334              C      12.027912       1.816724      18.764891      -0.423897      32.334969 0.51049448E+03  0.12539620E+05                                 8.815029                            7.416600      -0.366367       1.861376                    0.997105      32.285414      96.023945       0.617110       0.404064      -1.068293       0.005133      -0.020521      -0.062903       0.066365       0.003047      -0.002800       0.001076       0.028465      -0.010915      -0.012942      -0.003784       0.016726              9.857425       7.081298       1.012041      -0.836147       9.251059      -2.325553      13.239917          -0.000002
          335              C       0.353452       1.055982      16.844682      -0.306006      25.561419 0.46835995E+03  0.11286655E+05                                 7.587146                            7.232228      -0.335061       1.870749                    0.997108      31.243365      92.766371       0.606911       0.418789      -1.056231      -0.041121       0.014947      -0.048393       0.065240       0.001171       0.009877       0.000591       0.000623       0.029095      -0.009727      -0.005084       0.014811              7.733741       8.103357       0.216942      -0.354315       6.620801      -0.252746       8.477066          -0.000003
          336              C      12.179580       1.622916      17.257043       0.238444      20.311670 0.31934845E+03  0.70345446E+04                                 7.665910                            6.975263      -0.407200       1.916948                    0.997051      25.138424      72.751214       0.486684       0.571331      -0.971564      -0.004626       0.005149       0.003070       0.007573      -0.003161      -0.005374       0.007200      -0.001332       0.110101      -0.021584      -0.016630       0.038214              8.252816       6.829167       0.449177      -0.627035       7.328713      -0.621208      10.600570          -0.000002
          337              C      11.971201       3.003119      16.596272      -0.327733      26.395074 0.48062938E+03  0.11654894E+05                                 7.764918                            7.295149      -0.354691       1.871730                    0.995628      31.287609      93.121642       0.608301       0.415231      -1.058719       0.008867      -0.045391      -0.032269       0.056394      -0.002356      -0.001309      -0.002882      -0.009878       0.007109      -0.007069       0.000947       0.006123              8.124827       6.392323       0.823760      -0.117153       8.760464      -1.501670       9.221694          -0.000004
          338              C      12.067477       2.916177      15.051162       0.228901      21.448362 0.33815657E+03  0.75285890E+04                                 7.667079                            6.940411      -0.421220       1.910443                    0.996926      25.118128      72.212506       0.515023       0.534175      -0.991656      -0.002317       0.003769       0.003369       0.005561      -0.007998       0.000514      -0.015432      -0.034190      -0.026116      -0.017303      -0.012010       0.029313              8.238452       7.122186       0.823672       0.246643       9.925273      -1.576542       7.667897          -0.000002
          339              C       0.290147       2.338375      14.690967      -0.303266      25.766152 0.46878475E+03  0.11286672E+05                                 7.637479                            7.242878      -0.266239       1.899826                    0.996291      30.900675      91.368979       0.606225       0.419643      -1.056888      -0.040166      -0.032742       0.035700       0.062927      -0.001635      -0.004543      -0.008901      -0.019905      -0.011321      -0.012753      -0.003126       0.015879              7.805869       8.020828       0.647988      -0.406618       8.572390      -0.958958       6.824388          -0.000005
          340              C       0.418075       0.963606      15.321929       0.069095      22.280925 0.36383341E+03  0.81851892E+04                                 6.913735                            6.369981      -0.204562       1.956956                    0.998775      25.985391      73.191721       0.650991       0.418220      -1.062543      -0.069540       0.030195       0.017588       0.077826      -0.004387      -0.007622      -0.000236      -0.001427       0.011659      -0.009481       0.000071       0.009411              7.181577       7.358113       0.830550       0.015296       7.460783       0.073314       6.725836          -0.000002
          341              C      12.612163       0.032603      14.830077      -0.277935      25.363258 0.44134954E+03  0.10473064E+05                                 7.510949                            6.979365      -0.141535       1.925249                    0.999004      30.822143      90.645777       0.623641       0.413886      -1.059944      -0.010237       0.076891       0.044744       0.089549      -0.014087      -0.011222      -0.013187       0.009743       0.038025      -0.028484       0.008413       0.020071              7.751933       7.476843       0.564391       0.227178       8.724836       1.494977       7.054119          -0.000001
          342              C      10.984702       1.941703      14.604024      -0.299643      26.411588 0.47220624E+03  0.11381160E+05                                 7.755601                            7.245149      -0.190813       1.918436                    0.997770      30.884895      91.146365       0.609617       0.416864      -1.059444       0.053064      -0.022365       0.049036       0.075634      -0.014755      -0.005827      -0.013832      -0.012878       0.018666      -0.024570       0.004494       0.020076              8.070501       8.120916       1.018145       1.045802       8.643924      -0.554058       7.446663          -0.000003
          343              C      11.207587       0.545198      15.190272       0.060393      22.622118 0.39028691E+03  0.89412479E+04                                 7.043074                            6.656444      -0.115537       1.986458                    0.998611      26.347173      75.038650       0.628001       0.425728      -1.057176       0.048201       0.054577       0.031408       0.079300       0.003772      -0.000058      -0.001430       0.011911      -0.010350      -0.006039      -0.002752       0.008791              7.217345       7.051422       0.293349       0.280591       7.226702       0.079440       7.373912          -0.000002
          344              C      11.119224       0.653876      16.695636      -0.303358      26.119214 0.48158289E+03  0.11694341E+05                                 7.722166                            7.334332      -0.339060       1.872507                    0.996769      31.290717      93.470800       0.602171       0.418872      -1.055458       0.046370       0.036118      -0.047595       0.075631      -0.013036      -0.010227      -0.004782       0.000866       0.045364      -0.023525       0.004413       0.019112              7.962292       7.581398       1.186314      -0.292084       7.217800      -0.442856       9.087678          -0.000001
          345              C      11.801070       4.260154      14.417716      -0.413971      32.331441 0.51133512E+03  0.12561414E+05                                 8.863843                            7.477793      -0.358849       1.860808                    0.997331      32.376868      96.199689       0.607996       0.410084      -1.064691       0.011950      -0.033731       0.029535       0.046399      -0.014166      -0.011629      -0.005620       0.001103      -0.006364      -0.021084       0.004398       0.016686              9.845045       8.073397       2.340829       0.971827      12.649386      -1.281740       8.812353          -0.000006
          346              C      12.746685       5.357796      14.989059       0.650201      19.624702 0.24694034E+03  0.51178938E+04                                 6.872021                            5.677652      -0.244238       1.982397                    0.999413      22.205970      63.017339       0.603712       0.489527      -1.006475       0.010165       0.013051       0.013103       0.021103      -0.003535       0.014611      -0.059736      -0.059928       0.118727      -0.053407      -0.034352       0.087758              7.587124       8.279430       2.727694       0.465042       9.393973       1.874789       5.087970          -0.000002
          347              C       6.768338      16.977221      18.513997       0.117621      22.889039 0.31156471E+03  0.67560625E+04                                 7.046297                            5.950937       0.223466       2.099728                    0.999745      25.284538      70.371930       0.662685       0.426239      -1.055423       0.033200      -0.018227      -0.001539       0.037905      -0.008700      -0.020672      -0.031497      -0.024653       0.021814      -0.041294       0.000455       0.040839              7.384282       8.136072      -0.264072       0.734921       7.143860       2.558582       6.872912          -0.000001
          348              C       6.290915      16.109613      17.488064      -0.216620      28.893353 0.44459593E+03  0.10458014E+05                                 8.021648                            6.973336       0.409004       2.105066                    0.999728      29.256532      82.750032       0.634856       0.410154      -1.073666      -0.006209       0.008047       0.029062       0.030788       0.005516       0.006785      -0.006070       0.036601      -0.023652      -0.019636      -0.004522       0.024158              8.307239       8.311754       0.016163       0.531591       8.042013       3.179150       8.567950           0.000001
          349              C       7.181138      15.379663      16.770159       0.185268      27.168846 0.37805846E+03  0.85612669E+04                                 7.996070                            6.607025      -0.158855       1.980344                    0.999178      25.082176      70.184546       0.624659       0.432996      -1.056545      -0.001467      -0.023260      -0.024049       0.033489       0.013572       0.007352       0.002050      -0.021260       0.079712      -0.031097       0.002914       0.028184              8.705641       9.001245       0.791178       2.038697       7.000579       3.200431      10.115100          -0.000001
          350              C       8.494713      15.517321      17.058315      -0.214273      29.779829 0.43661879E+03  0.10284220E+05                                 8.282829                            6.959983       0.256942       2.057622                    0.999549      29.610527      85.431262       0.625017       0.416050      -1.063576      -0.002787       0.002184       0.005868       0.006854      -0.006485      -0.017462       0.001475      -0.027477       0.022588      -0.027178       0.008448       0.018731              8.786670      10.472575       0.829202       2.043007       7.193588       2.950788       8.693848           0.000002
          351              C       8.893006      16.355949      18.044502       0.084604      25.474798 0.35492982E+03  0.79946552E+04                                 7.723894                            6.453499      -0.044128       2.000278                    0.998964      26.766023      77.286533       0.617973       0.440027      -1.041374      -0.047930       0.018475       0.017725       0.054340       0.005189      -0.006808      -0.032015       0.013489      -0.001179      -0.035647       0.004008       0.031638              8.217100       9.595370       0.285029       0.976338       7.267165       2.875993       7.788767           0.000001
          352              C       6.647004      14.512055      15.610084      -0.250305      28.794567 0.43790390E+03  0.10374477E+05                                 8.331403                            7.014717      -0.220521       1.922350                    0.996944      30.051297      88.405095       0.613544       0.421379      -1.054842       0.033900       0.054696      -0.041322       0.076475      -0.001803      -0.007540      -0.004359       0.001721       0.047365      -0.012229      -0.006320       0.018549              9.284569       6.407038       1.471283       0.800268       8.875956      -0.709497      12.570711           0.000001
          353              C       8.717598       4.296380       1.001092      -0.245482      29.362953 0.41162036E+03  0.95788868E+04                                 8.352329                            6.720695       0.020538       1.997817                    0.998952      29.408672      85.070559       0.639625       0.411493      -1.063686      -0.087642      -0.025182       0.009698       0.091703      -0.002555      -0.016804       0.000222      -0.019412       0.049393      -0.024981       0.001608       0.023373              9.670964       7.759919      -1.870521      -2.599172       8.083855       3.131175      13.169118           0.000001
          354              C       8.681990       3.461375      24.595074       0.189323      29.056824 0.37098825E+03  0.83515782E+04                                 8.378904                            6.532914       0.103214       2.065884                    0.999439      24.838989      69.027652       0.630685       0.431405      -1.058787      -0.006980       0.011785       0.030100       0.033070      -0.015891      -0.003713       0.010716      -0.019603       0.038130      -0.025139       0.001417       0.023722              9.604945       7.060149       0.535982      -2.216610       8.687601       4.227578      13.067085           0.000001
          355              C       9.672446       3.620769      23.616339      -0.234433      32.172391 0.46401815E+03  0.11050580E+05                                 8.669009                            7.123213       0.344030       2.074096                    0.999848      30.069605      86.044130       0.627202       0.410061      -1.071938       0.006428      -0.009826      -0.015869       0.019741       0.029417       0.001581       0.008374      -0.000509      -0.015420      -0.027888      -0.005410       0.033298              9.488660       8.350503       0.738178      -2.683297       8.362354       2.976418      11.753122           0.000004
          356              C       9.705417       2.733237      22.550660       0.096281      24.069031 0.32152962E+03  0.70461731E+04                                 7.339548                            6.068817       0.177215       2.070663                    0.999815      26.026958      73.464742       0.650662       0.429555      -1.050550      -0.038622      -0.014071       0.010641       0.042460      -0.020744      -0.003292      -0.027866       0.045520       0.008095      -0.047149       0.014983       0.032166              7.923124       6.749041       1.217102      -1.382023       7.695097       2.610453       9.325235           0.000001
          357              C       7.901230       1.601180      23.338120       0.094706      25.819292 0.34025437E+03  0.75420740E+04                                 7.676087                            6.231121       0.144187       2.061260                    0.999680      26.077113      73.367265       0.645742       0.427917      -1.054441       0.038040       0.018585      -0.031231       0.052610       0.004504       0.011942      -0.028477       0.027471      -0.034387      -0.040590       0.015259       0.025331              8.356430       6.494200       0.992768      -1.692274       8.625708       2.890947       9.949383           0.000001
          358              C       7.810230       2.463354      24.381442      -0.209209      29.713801 0.41385242E+03  0.96096743E+04                                 8.262404                            6.762760       0.318975       2.080219                    0.999691      29.189346      83.370655       0.636516       0.414413      -1.065585       0.002947      -0.008262      -0.008404       0.012148      -0.004435      -0.004682      -0.010952       0.025763       0.055613      -0.025923       0.003951       0.021972              8.928648       6.784596       1.029177      -1.451744       9.454153       3.512954      10.547194           0.000004
          359              C       8.395799       0.224600      11.421892       0.086593      25.176750 0.34095781E+03  0.75779968E+04                                 7.586032                            6.259013       0.229155       2.089644                    0.999700      26.243433      74.460392       0.639602       0.430866      -1.050350      -0.045684       0.013518      -0.015342       0.050052      -0.004450       0.000297       0.024942      -0.000544      -0.066264      -0.035524       0.009921       0.025604              8.211929       8.231204       1.227195      -0.014614       6.517180      -3.064920       9.887404          -0.000002
          360              C       8.143899      17.553211      12.490055      -0.217026      31.537733 0.46776553E+03  0.11185870E+05                                 8.607703                            7.198723       0.316657       2.071798                    0.999515      29.932434      86.423199       0.616525       0.415445      -1.066192      -0.008173       0.015825      -0.005755       0.018717      -0.007693       0.020391      -0.003149       0.031282       0.035308      -0.023420      -0.008834       0.032254              9.246447       9.580286       1.778210      -0.919923       7.497445      -3.432561      10.661610           0.000001
          361              C       6.864614      17.020692      12.765790       0.191448      29.123091 0.37428599E+03  0.84494491E+04                                 8.420413                            6.582126       0.023764       2.043653                    0.999603      24.838614      69.256349       0.625059       0.434070      -1.056536      -0.002219      -0.006131       0.036784       0.037357      -0.000898      -0.002834      -0.012755      -0.045883       0.003021      -0.023906      -0.004478       0.028384              9.566714       8.114709       1.792200      -0.822159       7.827868      -4.517449      12.757565           0.000002
          362              C       5.963840      17.299631      11.804443      -0.218175      30.107516 0.40935532E+03  0.94711117E+04                                 8.320146                            6.700326       0.409149       2.106922                    0.999679      29.143022      82.853847       0.643699       0.411266      -1.068543      -0.006042       0.024977      -0.012836       0.028725       0.013053      -0.002827       0.012748       0.004638      -0.060998      -0.026734       0.002398       0.024336              9.144118       7.786933       1.276709       0.624229       7.576151      -3.681288      12.069270           0.000001
          363              C       6.236842      18.047694      10.726344       0.109358      24.433516 0.31319767E+03  0.68094670E+04                                 7.389457                            5.959334       0.155066       2.070522                    0.999810      25.584068      71.612449       0.662527       0.425215      -1.054645       0.039290       0.025227       0.019516       0.050606      -0.016450       0.008903       0.034045       0.000388      -0.040753      -0.044668       0.010051       0.034617              8.071709       7.518483       1.427631      -0.151805       6.824122      -3.272886       9.872522          -0.000000
          364              C       6.410930      16.278063      13.987967      -0.245885      28.646333 0.42333072E+03  0.99658221E+04                                 8.324154                            6.901766      -0.293762       1.898627                    0.997405      30.061521      88.767793       0.616596       0.421961      -1.052245       0.054394      -0.051909      -0.018680       0.077474       0.008904       0.015602      -0.028058      -0.005092      -0.029386      -0.038358       0.009966       0.028392              9.349078       5.948453      -0.140826      -0.128420      10.768705      -3.542577      11.330078           0.000001
          365              C       7.096732      15.019217      14.281091      -0.160752      25.320720 0.39572501E+03  0.91525826E+04                                 7.609999                            6.629711       0.062559       2.008933                    0.999316      29.124842      85.012983       0.635812       0.416512      -1.056549      -0.067939       0.044473       0.063984       0.103380      -0.002174       0.008876      -0.033440      -0.038210      -0.012130      -0.030143      -0.014887       0.045030              8.262973       6.008653      -0.047567       0.124876       8.573498      -1.662307      10.206767           0.000002
          366              C       7.510851       4.495622       1.798488      -0.153787      26.924451 0.38001309E+03  0.87141047E+04                                 8.010214                            6.535587      -0.092871       1.965450                    0.999174      28.859147      84.302384       0.633695       0.421504      -1.051776       0.098206       0.041302       0.032961       0.111520      -0.023017      -0.027522       0.011163      -0.008107       0.047999      -0.036327      -0.006946       0.043273              9.236522       7.131579      -1.513036      -1.787598       7.267552       1.813130      13.310436           0.000000
          367              C       7.669113       5.247307       3.025634      -0.239674      29.290804 0.40184685E+03  0.93161299E+04                                 8.416849                            6.690539      -0.190215       1.937455                    0.998194      29.248080      85.061783       0.632467       0.417727      -1.057341      -0.011038      -0.083651      -0.032847       0.090544       0.008067      -0.003944       0.017485       0.027821       0.042743      -0.030392       0.008922       0.021470              9.857685       6.254234      -1.038971       0.010092       7.581561      -0.258605      15.737259           0.000000
          368              C       7.708678       4.540904       4.319850       0.194066      27.168102 0.33191704E+03  0.72829211E+04                                 7.998047                            6.166732       0.106071       2.069804                    0.999090      24.323695      67.213532       0.649708       0.429647      -1.057552      -0.007314       0.020320      -0.026566       0.034237      -0.018572      -0.012123      -0.004914      -0.023787       0.048377      -0.033521       0.013633       0.019887              9.198161       6.841478       1.116894       2.261705       6.762900      -2.314884      13.990106          -0.000001
          369              C       8.564612       4.837956       5.266292      -0.218093      30.694437 0.43078917E+03  0.10097374E+05                                 8.451435                            6.904462       0.334775       2.085472                    0.999572      29.329769      83.992723       0.629704       0.414979      -1.065895      -0.007499       0.005370       0.023573       0.025313       0.001985      -0.015052      -0.009681      -0.030241      -0.051832      -0.028771       0.001899       0.026872              9.250362       8.096414       0.993325       3.127285       6.952212      -1.275845      12.702459          -0.000000
          370              C       8.558018       4.131552       6.488469       0.096330      25.507542 0.35303890E+03  0.79165480E+04                                 7.711985                            6.418943       0.166428       2.075711                    0.999070      26.206414      74.730896       0.624104       0.437659      -1.046060      -0.039175      -0.018627      -0.009146       0.044331      -0.022579      -0.002684       0.023723       0.008004      -0.010586      -0.032548      -0.001351       0.033899              8.312190       7.633233       1.562921       1.937005       7.252490      -1.102522      10.050846          -0.000001
          371              C       6.810541       2.908932       5.738271       0.097972      24.737636 0.33563069E+03  0.74102915E+04                                 7.427547                            6.173490       0.206224       2.082303                    0.999758      25.935033      72.698979       0.651480       0.425825      -1.056288       0.030528       0.031971       0.031975       0.054557      -0.004446      -0.015982       0.016973       0.016842      -0.086376      -0.038603       0.007542       0.031061              7.908390       6.564713       1.498890       1.396589       7.678610      -1.733394       9.481847           0.000000
          372              C       6.774932       3.606278       4.518578      -0.216537      28.949874 0.42191762E+03  0.98016739E+04                                 8.024549                            6.768554       0.399066       2.102566                    0.999801      28.990077      81.654841       0.647497       0.407188      -1.074939      -0.019704       0.003397       0.006743       0.021102      -0.006562       0.009594      -0.007530       0.018703       0.021766      -0.016081      -0.003130       0.019211              8.470814       6.900813       1.491583       0.962797       7.892608      -2.559340      10.619023           0.000001
          373              C       0.857252       6.591284       5.517186       0.658010      19.946846 0.24370537E+03  0.50479094E+04                                 7.003555                            5.668504      -0.258548       1.978080                    0.999578      22.286954      63.791927       0.598076       0.494428      -1.001250       0.010051       0.016991      -0.003038       0.019973      -0.002671      -0.015933       0.055609      -0.052923       0.138402      -0.053564      -0.032362       0.085926              7.832498       8.931641       2.644927      -1.654769       8.031861      -2.854545       6.533991           0.000000
          374              C       0.135842       5.486397       6.205282      -0.420456      32.615225 0.51420027E+03  0.12687913E+05                                 8.930820                            7.484414      -0.499460       1.814015                    0.997194      32.836599      98.756510       0.607622       0.408521      -1.062478      -0.011376       0.030958       0.057202       0.066029      -0.022724       0.008069      -0.000807       0.036838       0.016490      -0.032205       0.003210       0.028995             10.047043       8.830004       2.603018      -3.163907       9.398014      -0.713482      11.913112          -0.000001
          375              C      12.825816       5.761713       7.663449       0.240811      20.627513 0.32153835E+03  0.70909818E+04                                 7.587093                            6.858214      -0.454233       1.901533                    0.997108      25.076469      72.483182       0.506305       0.548556      -0.982037       0.002170      -0.002893       0.002041       0.004153      -0.006605      -0.019835       0.010694       0.008552       0.088169      -0.022564      -0.017626       0.040190              8.194689       7.573061       1.043635      -1.445038       7.492539       0.004913       9.518467          -0.000002
          376              C      12.428842       4.481131       8.294410      -0.329427      26.134593 0.46458000E+03  0.11177967E+05                                 7.697935                            7.152587      -0.334447       1.877917                    0.996129      31.139590      92.522302       0.616462       0.412950      -1.059465      -0.009958       0.050542       0.028059       0.058660      -0.000173       0.006036      -0.003503      -0.000700      -0.015348      -0.009253       0.002557       0.006695              8.118503       6.825870       1.680005      -1.419073       8.860288      -0.606941       8.669351          -0.000004
          377              C      11.857780       4.700298       9.720283       0.249837      21.448620 0.32191652E+03  0.70899574E+04                                 7.607419                            6.710036      -0.441920       1.909701                    0.997208      24.704631      70.986097       0.530235       0.524491      -0.994716      -0.003132      -0.007490       0.001899       0.008338       0.012933      -0.008981      -0.017456      -0.039376      -0.022051      -0.021780      -0.014109       0.035889              8.374896       7.544801       1.664364      -0.477885      10.164185      -0.996613       7.415703          -0.000002
          378              C      12.945832       5.448360      10.500291      -0.292909      26.375520 0.46669849E+03  0.11231277E+05                                 7.804467                            7.237493      -0.271456       1.891840                    0.997895      30.972029      91.755101       0.604703       0.420893      -1.055411      -0.030140       0.051144      -0.067096       0.089588      -0.016118       0.004509      -0.003923      -0.003000       0.014828      -0.018680       0.001966       0.016714              8.201247       7.562747       2.001461       0.792177       8.837823      -0.477631       8.203172          -0.000006
          379              C       0.120015       6.841242       9.978630       0.061596      21.292307 0.35515774E+03  0.79651133E+04                                 6.775796                            6.346594      -0.079451       2.008039                    0.999335      25.894457      73.517954       0.642161       0.425296      -1.055018      -0.049528      -0.032899      -0.032106       0.067573       0.010629      -0.005386       0.001991      -0.028340       0.060336      -0.028448       0.007655       0.020793              6.976722       7.140008       0.521502       0.463603       7.345919       0.528965       6.444237          -0.000003
          380              C       0.712179       6.468117       8.517979      -0.310545      27.024831 0.50836541E+03  0.12478513E+05                                 7.895245                            7.537375      -0.270755       1.888712                    0.996799      31.529103      93.845351       0.595420       0.419079      -1.058234      -0.072515      -0.015342       0.023753       0.077833      -0.008944      -0.027425       0.000452       0.001352      -0.002405      -0.028566      -0.000592       0.029158              8.149114       9.298639       1.567166      -0.559253       6.728867       0.420105       8.419836          -0.000004
          381              C      11.628300       6.681849       7.588926      -0.293360      24.840273 0.45391337E+03  0.10868131E+05                                 7.453730                            7.118027      -0.286272       1.887106                    0.997590      31.069769      92.368225       0.611148       0.418579      -1.054910       0.015734      -0.022034       0.066399       0.071707       0.001247       0.001589      -0.003831       0.004715       0.032988      -0.009008      -0.002854       0.011862              7.580403       8.032723      -0.007287      -0.693191       6.728444       0.263524       7.980041          -0.000003
          382              C      12.174304       7.531344       9.779902      -0.261771      23.562756 0.41363956E+03  0.97161655E+04                                 7.246723                            6.818771      -0.338693       1.865196                    0.998829      30.946572      92.353334       0.618603       0.421523      -1.048759       0.010146      -0.096473      -0.040250       0.105024       0.023375      -0.004611      -0.001253      -0.022562       0.059185      -0.036007       0.014009       0.021998              7.430416       7.705838       0.474603       0.825952       8.070458       0.977126       6.514951          -0.000003
          383              C      10.993934       6.901015       8.945244       0.039723      23.604037 0.39559336E+03  0.90630001E+04                                 7.196940                            6.660444      -0.017543       2.020607                    0.998885      26.182463      73.757358       0.635762       0.420522      -1.063997       0.051683      -0.047925      -0.001017       0.070491      -0.003970       0.004985      -0.009258       0.013698      -0.004127      -0.013331       0.000234       0.013097              7.511517       8.764299       0.079923      -0.196362       7.036464      -0.104797       6.733788          -0.000002
          384              C      10.718294       5.580584       9.668117      -0.302690      24.792334 0.44013099E+03  0.10457875E+05                                 7.438667                            6.988309      -0.239614       1.907241                    0.997407      30.739529      91.056504       0.619514       0.416096      -1.056413       0.061325       0.030063      -0.028742       0.074098       0.020992      -0.004905      -0.005077      -0.022095      -0.002580      -0.023407      -0.002516       0.025923              7.664048       8.605592       0.260525      -0.161697       8.174278      -0.628349       6.212276          -0.000005
          385              C      11.477952       3.356320      10.356213      -0.435177      33.985456 0.50574766E+03  0.12412147E+05                                 9.193909                            7.439687      -0.440525       1.834146                    0.997689      32.534943      97.186079       0.608116       0.410399      -1.062593       0.008123       0.050295      -0.063745       0.081602      -0.027629      -0.009044      -0.010631       0.047881      -0.055021      -0.037093      -0.008870       0.045963             10.583810       7.724494       3.597709       0.426777      15.269272      -0.052382       8.757662          -0.000004
          386              C      10.982064       2.191661       9.581174       0.717361      17.659315 0.19632818E+03  0.38678600E+04                                 6.470800                            5.132302      -0.087363       2.056412                    0.999585      20.951122      59.242879       0.617938       0.503122      -0.992973       0.003119      -0.015164      -0.016296       0.022478       0.024193      -0.052877      -0.038388       0.001211       0.125320      -0.050853      -0.039570       0.090423              7.188991       7.219453       0.681542       1.743526       8.945896       1.845006       5.401622          -0.000001
          387              C       5.474546       8.513063       5.271260       0.657045      20.296307 0.24654861E+03  0.51184821E+04                                 7.055809                            5.699515      -0.074516       2.038904                    0.999610      22.216498      63.535134       0.597122       0.494088      -1.002038      -0.013107       0.031319      -0.005029       0.034321      -0.005439      -0.008459       0.052825      -0.037117       0.167885      -0.047346      -0.038806       0.086152              7.859923       7.366829      -0.411174       0.702045       8.632654      -3.772460       7.580285           0.000001
          388              C       5.433662       7.239726       6.076109      -0.423897      32.334955 0.51049426E+03  0.12539613E+05                                 8.815026                            7.416599      -0.366367       1.861376                    0.997105      32.285413      96.023944       0.617110       0.404064      -1.068293       0.005133       0.020521       0.062903       0.066365      -0.003047       0.002800       0.001076       0.028465      -0.010915      -0.012942      -0.003784       0.016726              9.857422       7.081298      -1.012042       0.836148       9.251055      -2.325552      13.239912          -0.000002
          389              C       6.947702       8.000468       7.996318      -0.306006      25.561415 0.46835984E+03  0.11286652E+05                                 7.587145                            7.232227      -0.335061       1.870749                    0.997108      31.243363      92.766363       0.606911       0.418789      -1.056231      -0.041121      -0.014947       0.048393       0.065240      -0.001171      -0.009877       0.000591       0.000623       0.029095      -0.009727      -0.005084       0.014811              7.733740       8.103356      -0.216943       0.354315       6.620801      -0.252746       8.477065          -0.000002
          390              C       5.585330       7.433534       7.583957       0.238444      20.311670 0.31934848E+03  0.70345455E+04                                 7.665910                            6.975263      -0.407200       1.916948                    0.997051      25.138425      72.751216       0.486684       0.571331      -0.971564      -0.004626      -0.005149      -0.003070       0.007573       0.003161       0.005374       0.007200      -0.001332       0.110101      -0.021584      -0.016630       0.038214              8.252816       6.829167      -0.449177       0.627035       7.328713      -0.621209      10.600569          -0.000002
          391              C       5.376951       6.053331       8.244728      -0.327733      26.395075 0.48062940E+03  0.11654894E+05                                 7.764918                            7.295149      -0.354691       1.871730                    0.995628      31.287609      93.121640       0.608301       0.415231      -1.058719       0.008867       0.045391       0.032269       0.056394       0.002356       0.001309      -0.002882      -0.009878       0.007109      -0.007069       0.000947       0.006123              8.124827       6.392323      -0.823761       0.117155       8.760465      -1.501670       9.221693          -0.000004
          392              C       5.473228       6.140273       9.789838       0.228901      21.448360 0.33815659E+03  0.75285896E+04                                 7.667078                            6.940412      -0.421220       1.910443                    0.996926      25.118128      72.212506       0.515023       0.534175      -0.991656      -0.002317      -0.003769      -0.003369       0.005561       0.007998      -0.000514      -0.015432      -0.034190      -0.026116      -0.017303      -0.012010       0.029313              8.238451       7.122188      -0.823667      -0.246641       9.925270      -1.576541       7.667896          -0.000002
          393              C       6.884397       6.718075      10.150033      -0.303266      25.766145 0.46878448E+03  0.11286664E+05                                 7.637477                            7.242875      -0.266239       1.899826                    0.996291      30.900673      91.368971       0.606225       0.419643      -1.056889      -0.040166       0.032742      -0.035700       0.062927       0.001635       0.004543      -0.008901      -0.019905      -0.011321      -0.012753      -0.003126       0.015879              7.805867       8.020827      -0.647986       0.406619       8.572387      -0.958957       6.824387          -0.000005
          394              C       7.012325       8.092844       9.519071       0.069095      22.280925 0.36383339E+03  0.81851885E+04                                 6.913735                            6.369981      -0.204562       1.956956                    0.998775      25.985389      73.191711       0.650991       0.418220      -1.062543      -0.069540      -0.030195      -0.017588       0.077826       0.004387       0.007622      -0.000236      -0.001427       0.011659      -0.009481       0.000070       0.009411              7.181577       7.358112      -0.830550      -0.015297       7.460783       0.073314       6.725837          -0.000002
          395              C       6.017913       9.023847      10.010923      -0.277935      25.363254 0.44134943E+03  0.10473061E+05                                 7.510948                            6.979365      -0.141535       1.925249                    0.999004      30.822141      90.645770       0.623641       0.413886      -1.059944      -0.010237      -0.076891      -0.044744       0.089549       0.014087       0.011222      -0.013187       0.009743       0.038024      -0.028484       0.008413       0.020071              7.751932       7.476843      -0.564391      -0.227179       8.724835       1.494976       7.054118          -0.000001
          396              C       4.390452       7.114747      10.236976      -0.299643      26.411587 0.47220626E+03  0.11381161E+05                                 7.755601                            7.245149      -0.190813       1.918436                    0.997770      30.884894      91.146363       0.609617       0.416864      -1.059444       0.053064       0.022365      -0.049036       0.075634       0.014755       0.005827      -0.013832      -0.012878       0.018666      -0.024570       0.004494       0.020076              8.070501       8.120916      -1.018144      -1.045802       8.643925      -0.554058       7.446663          -0.000003
          397              C       4.613337       8.511252       9.650729       0.060393      22.622115 0.39028689E+03  0.89412473E+04                                 7.043073                            6.656444      -0.115537       1.986458                    0.998611      26.347173      75.038648       0.628001       0.425728      -1.057176       0.048201      -0.054577      -0.031408       0.079300      -0.003772       0.000058      -0.001430       0.011911      -0.010350      -0.006039      -0.002752       0.008791              7.217344       7.051424      -0.293349      -0.280592       7.226705       0.079438       7.373904          -0.000002
          398              C       4.524974       8.402574       8.145364      -0.303358      26.119217 0.48158312E+03  0.11694348E+05                                 7.722167                            7.334335      -0.339060       1.872507                    0.996769      31.290717      93.470802       0.602171       0.418872      -1.055458       0.046370      -0.036118       0.047595       0.075631       0.013036       0.010227      -0.004782       0.000866       0.045364      -0.023525       0.004413       0.019112              7.962293       7.581400      -1.186315       0.292083       7.217802      -0.442856       9.087677          -0.000001
          399              C       5.206820       4.796296      10.423284      -0.413971      32.331434 0.51133508E+03  0.12561413E+05                                 8.863842                            7.477792      -0.358849       1.860808                    0.997331      32.376866      96.199683       0.607996       0.410084      -1.064691       0.011950       0.033731      -0.029535       0.046399       0.014166       0.011629      -0.005620       0.001103      -0.006364      -0.021084       0.004398       0.016686              9.845043       8.073397      -2.340826      -0.971828      12.649382      -1.281739       8.812351          -0.000006
          400              C       6.152435       3.698654       9.851941       0.650201      19.624703 0.24694039E+03  0.51178950E+04                                 6.872021                            5.677652      -0.244238       1.982397                    0.999413      22.205971      63.017342       0.603712       0.489527      -1.006475       0.010165      -0.013051      -0.013103       0.021103       0.003535      -0.014611      -0.059736      -0.059928       0.118727      -0.053407      -0.034352       0.087758              7.587124       8.279428      -2.727693      -0.465040       9.393973       1.874789       5.087971          -0.000002
          401              C       0.174088      10.192129       6.327003       0.117621      22.889039 0.31156470E+03  0.67560623E+04                                 7.046297                            5.950936       0.223466       2.099728                    0.999745      25.284540      70.371936       0.662685       0.426239      -1.055423       0.033200       0.018227       0.001539       0.037905       0.008700       0.020672      -0.031497      -0.024653       0.021814      -0.041294       0.000455       0.040839              7.384281       8.136074       0.264073      -0.734918       7.143860       2.558582       6.872911          -0.000001
          402              C      12.885165      11.059737       7.352936      -0.216620      28.893344 0.44459580E+03  0.10458010E+05                                 8.021646                            6.973335       0.409004       2.105066                    0.999728      29.256528      82.750019       0.634856       0.410154      -1.073666      -0.006209      -0.008047      -0.029062       0.030788      -0.005516      -0.006785      -0.006070       0.036601      -0.023652      -0.019636      -0.004522       0.024158              8.307237       8.311754      -0.016163      -0.531591       8.042011       3.179148       8.567947           0.000001
          403              C       0.586888      11.789687       8.070841       0.185268      27.168845 0.37805846E+03  0.85612669E+04                                 7.996070                            6.607025      -0.158855       1.980344                    0.999178      25.082176      70.184546       0.624659       0.432996      -1.056545      -0.001467       0.023260       0.024049       0.033489      -0.013572      -0.007352       0.002050      -0.021260       0.079712      -0.031097       0.002914       0.028184              8.705641       9.001244      -0.791178      -2.038696       7.000579       3.200431      10.115100          -0.000001
          404              C       1.900463      11.652029       7.782685      -0.214273      29.779832 0.43661887E+03  0.10284223E+05                                 8.282830                            6.959983       0.256942       2.057622                    0.999549      29.610529      85.431271       0.625017       0.416050      -1.063576      -0.002787      -0.002184      -0.005868       0.006854       0.006485       0.017462       0.001475      -0.027477       0.022588      -0.027178       0.008448       0.018731              8.786671      10.472575      -0.829201      -2.043007       7.193590       2.950788       8.693849           0.000002
          405              C       2.298756      10.813401       6.796498       0.084604      25.474793 0.35492965E+03  0.79946507E+04                                 7.723894                            6.453498      -0.044128       2.000278                    0.998964      26.766022      77.286531       0.617973       0.440027      -1.041374      -0.047930      -0.018475      -0.017725       0.054340      -0.005189       0.006808      -0.032015       0.013489      -0.001179      -0.035647       0.004008       0.031638              8.217100       9.595371      -0.285027      -0.976338       7.267164       2.875991       7.788764           0.000001
          406              C       0.052754      12.657295       9.230916      -0.250305      28.794568 0.43790391E+03  0.10374477E+05                                 8.331403                            7.014717      -0.220521       1.922350                    0.996944      30.051298      88.405100       0.613544       0.421379      -1.054842       0.033900      -0.054696       0.041322       0.076475       0.001803       0.007540      -0.004359       0.001721       0.047365      -0.012229      -0.006320       0.018549              9.284569       6.407039      -1.471282      -0.800271       8.875956      -0.709496      12.570711           0.000001
          407              C       2.123349       4.760070      23.839908      -0.245482      29.362937 0.41162032E+03  0.95788859E+04                                 8.352327                            6.720695       0.020537       1.997817                    0.998952      29.408675      85.070573       0.639624       0.411493      -1.063686      -0.087642       0.025182      -0.009698       0.091703       0.002555       0.016804       0.000222      -0.019412       0.049393      -0.024981       0.001608       0.023373              9.670960       7.759914       1.870520       2.599165       8.083855       3.131171      13.169110           0.000001
          408              C       2.087740       5.595075       0.245926       0.189323      29.056813 0.37098821E+03  0.83515771E+04                                 8.378902                            6.532913       0.103213       2.065884                    0.999439      24.838988      69.027648       0.630685       0.431405      -1.058787      -0.006980      -0.011785      -0.030100       0.033070       0.015891       0.003713       0.010716      -0.019603       0.038130      -0.025139       0.001417       0.023722              9.604941       7.060147      -0.535983       2.216606       8.687598       4.227576      13.067079           0.000001
          409              C       3.078196       5.435681       1.224661      -0.234433      32.172401 0.46401839E+03  0.11050587E+05                                 8.669012                            7.123216       0.344030       2.074096                    0.999848      30.069611      86.044155       0.627202       0.410061      -1.071938       0.006428       0.009826       0.015869       0.019741      -0.029417      -0.001581       0.008374      -0.000509      -0.015420      -0.027888      -0.005410       0.033298              9.488662       8.350504      -0.738177       2.683297       8.362356       2.976420      11.753126           0.000004
          410              C       3.111167       6.323213       2.290340       0.096281      24.069035 0.32152966E+03  0.70461743E+04                                 7.339549                            6.068818       0.177215       2.070663                    0.999815      26.026959      73.464749       0.650662       0.429555      -1.050550      -0.038622       0.014071      -0.010641       0.042460       0.020744       0.003292      -0.027866       0.045520       0.008094      -0.047150       0.014983       0.032166              7.923125       6.749043      -1.217103       1.382023       7.695098       2.610453       9.325235           0.000001
          411              C       1.306980       7.455270       1.502881       0.094706      25.819294 0.34025452E+03  0.75420784E+04                                 7.676088                            6.231123       0.144187       2.061260                    0.999680      26.077118      73.367285       0.645742       0.427917      -1.054441       0.038040      -0.018585       0.031231       0.052610      -0.004504      -0.011942      -0.028477       0.027471      -0.034387      -0.040590       0.015259       0.025331              8.356430       6.494205      -0.992769       1.692277       8.625705       2.890941       9.949382           0.000001
          412              C       1.215980       6.593096       0.459558      -0.209209      29.713802 0.41385262E+03  0.96096800E+04                                 8.262405                            6.762761       0.318975       2.080219                    0.999691      29.189345      83.370653       0.636516       0.414413      -1.065585       0.002947       0.008262       0.008404       0.012148       0.004435       0.004682      -0.010952       0.025763       0.055613      -0.025923       0.003951       0.021972              8.928648       6.784598      -1.029177       1.451745       9.454150       3.512951      10.547195           0.000004
          413              C       1.801549       8.831850      13.419108       0.086592      25.176751 0.34095783E+03  0.75779973E+04                                 7.586032                            6.259013       0.229155       2.089644                    0.999700      26.243434      74.460395       0.639602       0.430866      -1.050350      -0.045684      -0.013518       0.015342       0.050052       0.004450      -0.000297       0.024942      -0.000544      -0.066264      -0.035524       0.009921       0.025604              8.211929       8.231204      -1.227195       0.014614       6.517180      -3.064920       9.887404          -0.000002
          414              C       1.549649       9.616139      12.350945      -0.217026      31.537732 0.46776553E+03  0.11185870E+05                                 8.607702                            7.198723       0.316657       2.071798                    0.999515      29.932434      86.423196       0.616525       0.415445      -1.066192      -0.008173      -0.015825       0.005755       0.018717       0.007693      -0.020391      -0.003149       0.031282       0.035308      -0.023420      -0.008834       0.032254              9.246446       9.580286      -1.778210       0.919923       7.497444      -3.432561      10.661609           0.000000
          415              C       0.270364      10.148658      12.075210       0.191448      29.123089 0.37428596E+03  0.84494482E+04                                 8.420413                            6.582126       0.023764       2.043653                    0.999603      24.838613      69.256347       0.625059       0.434070      -1.056536      -0.002219       0.006131      -0.036784       0.037357       0.000898       0.002834      -0.012755      -0.045883       0.003021      -0.023906      -0.004478       0.028384              9.566714       8.114709      -1.792200       0.822159       7.827868      -4.517449      12.757565           0.000002
          416              C      12.558090       9.869719      13.036557      -0.218175      30.107520 0.40935538E+03  0.94711137E+04                                 8.320147                            6.700327       0.409148       2.106922                    0.999679      29.143024      82.853856       0.643699       0.411266      -1.068543      -0.006042      -0.024977       0.012836       0.028725      -0.013053       0.002827       0.012748       0.004638      -0.060998      -0.026734       0.002398       0.024336              9.144119       7.786933      -1.276709      -0.624230       7.576152      -3.681289      12.069272           0.000001
          417              C      12.831092       9.121656      14.114656       0.109358      24.433517 0.31319768E+03  0.68094673E+04                                 7.389457                            5.959334       0.155065       2.070522                    0.999810      25.584069      71.612453       0.662527       0.425215      -1.054645       0.039290      -0.025227      -0.019516       0.050606       0.016450      -0.008903       0.034045       0.000388      -0.040753      -0.044668       0.010051       0.034617              8.071709       7.518483      -1.427630       0.151804       6.824122      -3.272886       9.872522          -0.000000
          418              C      13.005180      10.891287      10.853033      -0.245885      28.646339 0.42333082E+03  0.99658251E+04                                 8.324155                            6.901767      -0.293762       1.898626                    0.997405      30.061524      88.767804       0.616596       0.421961      -1.052245       0.054394       0.051909       0.018680       0.077474      -0.008904      -0.015602      -0.028058      -0.005092      -0.029386      -0.038358       0.009966       0.028392              9.349080       5.948453       0.140826       0.128420      10.768707      -3.542578      11.330079           0.000001
          419              C       0.502482      12.150133      10.559909      -0.160752      25.320720 0.39572503E+03  0.91525833E+04                                 7.610000                            6.629712       0.062558       2.008933                    0.999316      29.124843      85.012989       0.635812       0.416512      -1.056549      -0.067939      -0.044473      -0.063984       0.103380       0.002174      -0.008876      -0.033440      -0.038210      -0.012130      -0.030143      -0.014887       0.045030              8.262973       6.008653       0.047567      -0.124876       8.573498      -1.662308      10.206767           0.000002
          420              C       0.916601       4.560828      23.042512      -0.153787      26.924451 0.38001326E+03  0.87141095E+04                                 8.010215                            6.535589      -0.092870       1.965450                    0.999174      28.859147      84.302387       0.633694       0.421504      -1.051776       0.098206      -0.041302      -0.032961       0.111520       0.023017       0.027522       0.011163      -0.008107       0.047999      -0.036327      -0.006946       0.043273              9.236522       7.131579       1.513036       1.787596       7.267553       1.813129      13.310434           0.000001
          421              C       1.074863       3.809143      21.815366      -0.239674      29.290794 0.40184676E+03  0.93161271E+04                                 8.416847                            6.690538      -0.190215       1.937455                    0.998194      29.248077      85.061771       0.632468       0.417727      -1.057341      -0.011038       0.083651       0.032847       0.090544      -0.008067       0.003944       0.017485       0.027821       0.042743      -0.030392       0.008922       0.021470              9.857681       6.254233       1.038971      -0.010093       7.581559      -0.258606      15.737252           0.000000
          422              C       1.114428       4.515546      20.521150       0.194065      27.168104 0.33191708E+03  0.72829220E+04                                 7.998047                            6.166732       0.106072       2.069804                    0.999090      24.323696      67.213532       0.649708       0.429647      -1.057552      -0.007314      -0.020320       0.026566       0.034237       0.018572       0.012123      -0.004914      -0.023787       0.048377      -0.033521       0.013633       0.019887              9.198161       6.841478      -1.116895      -2.261705       6.762901      -2.314884      13.990104          -0.000001
          423              C       1.970362       4.218494      19.574708      -0.218093      30.694425 0.43078895E+03  0.10097368E+05                                 8.451432                            6.904460       0.334775       2.085472                    0.999572      29.329763      83.992699       0.629704       0.414979      -1.065895      -0.007499      -0.005370      -0.023573       0.025313      -0.001985       0.015052      -0.009681      -0.030241      -0.051832      -0.028771       0.001899       0.026872              9.250359       8.096412      -0.993326      -3.127283       6.952211      -1.275844      12.702453          -0.000000
          424              C       1.963768       4.924898      18.352531       0.096330      25.507547 0.35303901E+03  0.79165509E+04                                 7.711986                            6.418944       0.166428       2.075711                    0.999070      26.206417      74.730907       0.624104       0.437659      -1.046060      -0.039175       0.018627       0.009146       0.044331       0.022579       0.002684       0.023723       0.008004      -0.010586      -0.032548      -0.001351       0.033899              8.312191       7.633234      -1.562921      -1.937004       7.252491      -1.102522      10.050847          -0.000001
          425              C       0.216291       6.147518      19.102729       0.097972      24.737631 0.33563059E+03  0.74102886E+04                                 7.427546                            6.173488       0.206224       2.082303                    0.999758      25.935030      72.698967       0.651481       0.425825      -1.056288       0.030528      -0.031971      -0.031975       0.054557       0.004446       0.015982       0.016973       0.016842      -0.086376      -0.038603       0.007542       0.031061              7.908388       6.564712      -1.498890      -1.396589       7.678609      -1.733394       9.481844           0.000000
          426              C       0.180682       5.450172      20.322422      -0.216537      28.949873 0.42191759E+03  0.98016729E+04                                 8.024549                            6.768554       0.399066       2.102566                    0.999801      28.990076      81.654838       0.647497       0.407188      -1.074939      -0.019704      -0.003397      -0.006743       0.021102       0.006562      -0.009594      -0.007530       0.018703       0.021766      -0.016081      -0.003130       0.019211              8.470814       6.900813      -1.491583      -0.962797       7.892608      -2.559340      10.619022           0.000001
          427              C       5.736998      11.521616      17.937686       0.658010      19.946847 0.24370536E+03  0.50479091E+04                                 7.003556                            5.668504      -0.258548       1.978080                    0.999578      22.286953      63.791925       0.598076       0.494428      -1.001250      -0.010051      -0.016991      -0.003038       0.019973      -0.002671       0.015933      -0.055609      -0.052923       0.138402      -0.053564      -0.032362       0.085926              7.832498       8.931642       2.644927       1.654770       8.031861       2.854546       6.533992           0.000000
          428              C       6.458408      12.626503      18.625782      -0.420456      32.615222 0.51420005E+03  0.12687907E+05                                 8.930819                            7.484412      -0.499460       1.814015                    0.997194      32.836599      98.756513       0.607622       0.408521      -1.062478       0.011376      -0.030958       0.057202       0.066029      -0.022724      -0.008069       0.000807       0.036838       0.016490      -0.032205       0.003210       0.028995             10.047044       8.830004       2.603016       3.163909       9.398012       0.713481      11.913115          -0.000001
          429              C       6.956934      12.351187      20.083948       0.240811      20.627515 0.32153833E+03  0.70909814E+04                                 7.587093                            6.858214      -0.454233       1.901533                    0.997108      25.076468      72.483180       0.506305       0.548556      -0.982037      -0.002170       0.002893       0.002041       0.004153      -0.006605       0.019835      -0.010694       0.008552       0.088169      -0.022564      -0.017626       0.040190              8.194690       7.573060       1.043631       1.445043       7.492535      -0.004914       9.518475          -0.000002
          430              C       7.353908      13.631769      20.714910      -0.329427      26.134595 0.46458010E+03  0.11177971E+05                                 7.697935                            7.152588      -0.334447       1.877917                    0.996129      31.139590      92.522303       0.616462       0.412950      -1.059465       0.009958      -0.050542       0.028059       0.058660      -0.000173      -0.006036       0.003503      -0.000700      -0.015348      -0.009253       0.002557       0.006695              8.118504       6.825871       1.680005       1.419074       8.860286       0.606942       8.669354          -0.000004
          431              C       7.924970      13.412602      22.140783       0.249837      21.448620 0.32191651E+03  0.70899573E+04                                 7.607419                            6.710036      -0.441920       1.909701                    0.997208      24.704631      70.986096       0.530235       0.524491      -0.994716       0.003132       0.007490       0.001899       0.008338       0.012933       0.008981       0.017456      -0.039376      -0.022051      -0.021780      -0.014109       0.035889              8.374896       7.544801       1.664364       0.477885      10.164185       0.996613       7.415703          -0.000002
          432              C       6.836918      12.664540      22.920791      -0.292909      26.375522 0.46669851E+03  0.11231278E+05                                 7.804467                            7.237493      -0.271456       1.891840                    0.997895      30.972029      91.755098       0.604703       0.420893      -1.055412       0.030140      -0.051144      -0.067096       0.089588      -0.016118      -0.004509       0.003923      -0.003000       0.014828      -0.018680       0.001966       0.016714              8.201247       7.562747       2.001462      -0.792178       8.837823       0.477631       8.203172          -0.000006
          433              C       6.474235      11.271658      22.399130       0.061596      21.292307 0.35515771E+03  0.79651125E+04                                 6.775796                            6.346594      -0.079451       2.008039                    0.999335      25.894456      73.517949       0.642161       0.425296      -1.055018       0.049528       0.032899      -0.032106       0.067573       0.010629       0.005386      -0.001991      -0.028340       0.060336      -0.028448       0.007655       0.020793              6.976722       7.140008       0.521502      -0.463603       7.345919      -0.528965       6.444237          -0.000003
          434              C       5.882071      11.644783      20.938479      -0.310545      27.024842 0.50836581E+03  0.12478525E+05                                 7.895247                            7.537378      -0.270755       1.888712                    0.996799      31.529103      93.845352       0.595420       0.419079      -1.058234       0.072515       0.015342       0.023753       0.077833      -0.008944       0.027425      -0.000452       0.001352      -0.002405      -0.028566      -0.000592       0.029158              8.149115       9.298636       1.567164       0.559254       6.728869      -0.420105       8.419840          -0.000004
          435              C       8.154450      11.431051      20.009426      -0.293360      24.840271 0.45391333E+03  0.10868130E+05                                 7.453730                            7.118026      -0.286272       1.887106                    0.997590      31.069768      92.368223       0.611148       0.418579      -1.054910      -0.015734       0.022034       0.066399       0.071707       0.001247      -0.001589       0.003831       0.004715       0.032988      -0.009008      -0.002854       0.011862              7.580403       8.032723      -0.007287       0.693192       6.728445      -0.263525       7.980040          -0.000003
          436              C       7.608446      10.581556      22.200402      -0.261771      23.562757 0.41363958E+03  0.97161660E+04                                 7.246723                            6.818771      -0.338693       1.865196                    0.998829      30.946573      92.353340       0.618603       0.421523      -1.048759      -0.010146       0.096473      -0.040250       0.105024       0.023375       0.004611       0.001253      -0.022562       0.059185      -0.036007       0.014009       0.021998              7.430416       7.705838       0.474603      -0.825952       8.070459      -0.977126       6.514952          -0.000003
          437              C       8.788816      11.211885      21.365744       0.039723      23.604040 0.39559339E+03  0.90630010E+04                                 7.196940                            6.660444      -0.017543       2.020607                    0.998885      26.182464      73.757359       0.635762       0.420522      -1.063997      -0.051683       0.047925      -0.001017       0.070491      -0.003970      -0.004985       0.009258       0.013698      -0.004127      -0.013331       0.000234       0.013097              7.511517       8.764299       0.079923       0.196362       7.036464       0.104797       6.733789          -0.000002
          438              C       9.064456      12.532316      22.088617      -0.302690      24.792336 0.44013102E+03  0.10457876E+05                                 7.438668                            6.988309      -0.239614       1.907241                    0.997407      30.739530      91.056508       0.619514       0.416096      -1.056413      -0.061325      -0.030063      -0.028742       0.074098       0.020992       0.004905       0.005077      -0.022095      -0.002580      -0.023407      -0.002516       0.025923              7.664049       8.605592       0.260525       0.161697       8.174279       0.628349       6.212276          -0.000005
          439              C       8.304798      14.756580      22.776713      -0.435177      33.985460 0.50574774E+03  0.12412149E+05                                 9.193909                            7.439688      -0.440525       1.834146                    0.997689      32.534944      97.186080       0.608116       0.410399      -1.062593      -0.008123      -0.050295      -0.063745       0.081602      -0.027629       0.009044       0.010631       0.047881      -0.055021      -0.037093      -0.008870       0.045963             10.583809       7.724494       3.597709      -0.426777      15.269272       0.052382       8.757662          -0.000004
          440              C       8.800686      15.921239      22.001674       0.717361      17.659314 0.19632816E+03  0.38678595E+04                                 6.470800                            5.132302      -0.087363       2.056412                    0.999585      20.951121      59.242878       0.617938       0.503122      -0.992973      -0.003119       0.015164      -0.016296       0.022478       0.024193       0.052877       0.038388       0.001211       0.125320      -0.050853      -0.039570       0.090423              7.188991       7.219453       0.681542      -1.743526       8.945896      -1.845005       5.401622          -0.000001
          441              C       1.119704       9.599837      17.691760       0.657045      20.296305 0.24654858E+03  0.51184815E+04                                 7.055809                            5.699516      -0.074516       2.038904                    0.999610      22.216497      63.535134       0.597122       0.494088      -1.002038       0.013107      -0.031319      -0.005029       0.034321      -0.005439       0.008459      -0.052825      -0.037117       0.167885      -0.047346      -0.038806       0.086152              7.859923       7.366829      -0.411174      -0.702045       8.632654       3.772461       7.580285           0.000001
          442              C       1.160588      10.873174      18.496609      -0.423897      32.334957 0.51049429E+03  0.12539614E+05                                 8.815027                            7.416599      -0.366367       1.861376                    0.997105      32.285414      96.023945       0.617110       0.404064      -1.068293      -0.005133      -0.020521       0.062903       0.066365      -0.003047      -0.002800      -0.001076       0.028465      -0.010915      -0.012942      -0.003784       0.016726              9.857422       7.081298      -1.012042      -0.836148       9.251056       2.325552      13.239912          -0.000002
          443              C      12.835048      10.112432      20.416818      -0.306006      25.561419 0.46835994E+03  0.11286654E+05                                 7.587146                            7.232228      -0.335061       1.870749                    0.997108      31.243365      92.766371       0.606911       0.418789      -1.056231       0.041121       0.014947       0.048393       0.065240      -0.001171       0.009877      -0.000591       0.000623       0.029095      -0.009727      -0.005084       0.014811              7.733741       8.103357      -0.216942      -0.354315       6.620801       0.252746       8.477066          -0.000003
          444              C       1.008920      10.679366      20.004457       0.238444      20.311671 0.31934848E+03  0.70345454E+04                                 7.665910                            6.975263      -0.407200       1.916948                    0.997051      25.138425      72.751215       0.486684       0.571331      -0.971564       0.004626       0.005149      -0.003070       0.007573       0.003161      -0.005374      -0.007200      -0.001332       0.110101      -0.021584      -0.016630       0.038214              8.252816       6.829167      -0.449177      -0.627036       7.328712       0.621209      10.600569          -0.000002
          445              C       1.217299      12.059569      20.665228      -0.327733      26.395075 0.48062938E+03  0.11654894E+05                                 7.764919                            7.295150      -0.354691       1.871730                    0.995628      31.287610      93.121645       0.608301       0.415231      -1.058719      -0.008867      -0.045391       0.032269       0.056394       0.002356      -0.001309       0.002882      -0.009878       0.007109      -0.007069       0.000947       0.006123              8.124827       6.392323      -0.823760      -0.117153       8.760465       1.501670       9.221694          -0.000004
          446              C       1.121023      11.972627      22.210338       0.228901      21.448362 0.33815657E+03  0.75285890E+04                                 7.667079                            6.940412      -0.421220       1.910443                    0.996926      25.118128      72.212507       0.515023       0.534175      -0.991656       0.002317       0.003769      -0.003369       0.005561       0.007998       0.000514       0.015432      -0.034190      -0.026116      -0.017303      -0.012010       0.029313              8.238453       7.122187      -0.823672       0.246643       9.925274       1.576541       7.667897          -0.000002
          447              C      12.898353      11.394825      22.570533      -0.303266      25.766148 0.46878462E+03  0.11286668E+05                                 7.637478                            7.242877      -0.266239       1.899826                    0.996291      30.900672      91.368968       0.606225       0.419643      -1.056889       0.040166      -0.032742      -0.035700       0.062927       0.001635      -0.004543       0.008901      -0.019905      -0.011321      -0.012753      -0.003126       0.015879              7.805868       8.020827      -0.647988      -0.406618       8.572389       0.958958       6.824388          -0.000005
          448              C      12.770425      10.020056      21.939571       0.069094      22.280928 0.36383345E+03  0.81851902E+04                                 6.913736                            6.369981      -0.204562       1.956956                    0.998775      25.985392      73.191722       0.650991       0.418220      -1.062543       0.069540       0.030195      -0.017588       0.077826       0.004387      -0.007622       0.000236      -0.001427       0.011659      -0.009481       0.000070       0.009411              7.181578       7.358113      -0.830550       0.015297       7.460783      -0.073314       6.725837          -0.000002
          449              C       0.576337       9.089053      22.431423      -0.277935      25.363255 0.44134945E+03  0.10473061E+05                                 7.510948                            6.979365      -0.141534       1.925249                    0.999004      30.822141      90.645769       0.623641       0.413886      -1.059944       0.010237       0.076891      -0.044744       0.089549       0.014087      -0.011222       0.013187       0.009743       0.038025      -0.028484       0.008413       0.020071              7.751932       7.476843      -0.564391       0.227179       8.724835      -1.494976       7.054118          -0.000001
          450              C       2.203798      10.998153      22.657476      -0.299643      26.411583 0.47220607E+03  0.11381155E+05                                 7.755600                            7.245148      -0.190813       1.918436                    0.997770      30.884893      91.146358       0.609617       0.416864      -1.059444      -0.053064      -0.022365      -0.049036       0.075634       0.014755      -0.005827       0.013832      -0.012878       0.018666      -0.024570       0.004494       0.020076              8.070500       8.120914      -1.018145       1.045802       8.643926       0.554057       7.446661          -0.000004
          451              C       1.980913       9.601648      22.071229       0.060393      22.622114 0.39028687E+03  0.89412466E+04                                 7.043073                            6.656444      -0.115537       1.986458                    0.998611      26.347172      75.038646       0.628001       0.425728      -1.057176      -0.048201       0.054577      -0.031408       0.079300      -0.003772      -0.000058       0.001430       0.011911      -0.010350      -0.006039      -0.002752       0.008791              7.217344       7.051424      -0.293349       0.280592       7.226706      -0.079439       7.373904          -0.000002
          452              C       2.069276       9.710326      20.565864      -0.303358      26.119219 0.48158316E+03  0.11694349E+05                                 7.722167                            7.334335      -0.339060       1.872507                    0.996769      31.290718      93.470802       0.602171       0.418872      -1.055458      -0.046370       0.036118       0.047595       0.075631       0.013036      -0.010227       0.004782       0.000866       0.045364      -0.023525       0.004413       0.019112              7.962293       7.581400      -1.186315      -0.292083       7.217802       0.442856       9.087677          -0.000001
          453              C       1.387430      13.316604      22.843784      -0.413971      32.331438 0.51133506E+03  0.12561413E+05                                 8.863842                            7.477792      -0.358849       1.860808                    0.997331      32.376866      96.199681       0.607996       0.410084      -1.064691      -0.011950      -0.033731      -0.029535       0.046399       0.014166      -0.011629       0.005620       0.001103      -0.006364      -0.021084       0.004398       0.016686              9.845044       8.073397      -2.340828       0.971827      12.649384       1.281740       8.812352          -0.000005
          454              C       0.441815      14.414246      22.272441       0.650201      19.624705 0.24694038E+03  0.51178948E+04                                 6.872022                            5.677652      -0.244238       1.982397                    0.999413      22.205972      63.017345       0.603712       0.489527      -1.006475      -0.010165       0.013051      -0.013103       0.021103       0.003535       0.014611       0.059736      -0.059928       0.118727      -0.053407      -0.034352       0.087758              7.587125       8.279430      -2.727695       0.465042       9.393973      -1.874789       5.087970          -0.000002
          455              C       6.420162       7.920771      18.747503       0.117621      22.889035 0.31156468E+03  0.67560617E+04                                 7.046296                            5.950936       0.223466       2.099728                    0.999745      25.284537      70.371927       0.662685       0.426239      -1.055423      -0.033200      -0.018227       0.001539       0.037905       0.008700      -0.020672       0.031497      -0.024653       0.021814      -0.041294       0.000455       0.040839              7.384280       8.136075       0.264073       0.734919       7.143857      -2.558579       6.872908          -0.000001
          456              C       6.897586       7.053163      19.773436      -0.216620      28.893338 0.44459588E+03  0.10458012E+05                                 8.021646                            6.973336       0.409004       2.105066                    0.999728      29.256532      82.750034       0.634856       0.410154      -1.073666       0.006209       0.008047      -0.029062       0.030788      -0.005516       0.006785       0.006070       0.036601      -0.023652      -0.019636      -0.004522       0.024158              8.307236       8.311755      -0.016164       0.531592       8.042009      -3.179144       8.567944           0.000001
          457              C       6.007362       6.323213      20.491341       0.185268      27.168849 0.37805864E+03  0.85612718E+04                                 7.996071                            6.607027      -0.158855       1.980344                    0.999178      25.082176      70.184546       0.624659       0.432996      -1.056545       0.001467      -0.023260       0.024049       0.033489      -0.013572       0.007352      -0.002050      -0.021260       0.079712      -0.031097       0.002914       0.028184              8.705642       9.001248      -0.791179       2.038698       7.000578      -3.200430      10.115099          -0.000001
          458              C       4.693787       6.460871      20.203185      -0.214273      29.779832 0.43661883E+03  0.10284221E+05                                 8.282830                            6.959983       0.256942       2.057622                    0.999549      29.610528      85.431266       0.625017       0.416050      -1.063576       0.002787       0.002184      -0.005868       0.006854       0.006485      -0.017462      -0.001475      -0.027477       0.022588      -0.027178       0.008447       0.018731              8.786671      10.472574      -0.829202       2.043008       7.193590      -2.950789       8.693849           0.000002
          459              C       4.295494       7.299499      19.216998       0.084604      25.474795 0.35492966E+03  0.79946508E+04                                 7.723894                            6.453498      -0.044128       2.000278                    0.998964      26.766022      77.286530       0.617973       0.440027      -1.041374       0.047930       0.018475      -0.017725       0.054340      -0.005189      -0.006808       0.032015       0.013489      -0.001180      -0.035647       0.004008       0.031638              8.217100       9.595371      -0.285027       0.976338       7.267165      -2.875992       7.788764           0.000001
          460              C       6.541496       5.455605      21.651416      -0.250305      28.794564 0.43790388E+03  0.10374477E+05                                 8.331402                            7.014717      -0.220521       1.922350                    0.996944      30.051297      88.405096       0.613544       0.421379      -1.054842      -0.033900       0.054696       0.041322       0.076475       0.001803      -0.007540       0.004359       0.001721       0.047365      -0.012229      -0.006320       0.018549              9.284568       6.407038      -1.471282       0.800271       8.875955       0.709497      12.570710           0.000001
          461              C       4.470902      13.352830      11.419408      -0.245482      29.362959 0.41162042E+03  0.95788887E+04                                 8.352331                            6.720696       0.020537       1.997817                    0.998952      29.408674      85.070568       0.639624       0.411493      -1.063686       0.087642      -0.025182      -0.009698       0.091703       0.002555      -0.016804      -0.000222      -0.019412       0.049393      -0.024981       0.001608       0.023373              9.670966       7.759920       1.870522      -2.599173       8.083856      -3.131177      13.169122           0.000001
          462              C       4.506510      12.517825      12.666426       0.189323      29.056823 0.37098824E+03  0.83515779E+04                                 8.378904                            6.532914       0.103213       2.065883                    0.999439      24.838988      69.027649       0.630685       0.431405      -1.058787       0.006980       0.011785      -0.030100       0.033070       0.015891      -0.003713      -0.010716      -0.019603       0.038130      -0.025139       0.001417       0.023722              9.604946       7.060147      -0.535981      -2.216608       8.687601      -4.227581      13.067088           0.000001
          463              C       3.516054      12.677219      13.645161      -0.234434      32.172403 0.46401844E+03  0.11050589E+05                                 8.669012                            7.123216       0.344030       2.074096                    0.999848      30.069613      86.044161       0.627202       0.410061      -1.071938      -0.006428      -0.009826       0.015869       0.019741      -0.029417       0.001581      -0.008374      -0.000509      -0.015420      -0.027888      -0.005410       0.033298              9.488662       8.350505      -0.738178      -2.683297       8.362356      -2.976420      11.753125           0.000004
          464              C       3.483083      11.789687      14.710840       0.096281      24.069034 0.32152964E+03  0.70461736E+04                                 7.339548                            6.068818       0.177215       2.070663                    0.999815      26.026959      73.464745       0.650662       0.429555      -1.050550       0.038622      -0.014071      -0.010641       0.042460       0.020744      -0.003292       0.027866       0.045520       0.008095      -0.047149       0.014983       0.032166              7.923125       6.749043      -1.217103      -1.382024       7.695097      -2.610453       9.325235           0.000001
          465              C       5.287270      10.657630      13.923381       0.094706      25.819280 0.34025413E+03  0.75420674E+04                                 7.676085                            6.231119       0.144187       2.061260                    0.999680      26.077112      73.367260       0.645742       0.427917      -1.054441      -0.038040       0.018585       0.031231       0.052610      -0.004504       0.011942       0.028477       0.027471      -0.034387      -0.040590       0.015259       0.025331              8.356427       6.494201      -0.992769      -1.692275       8.625704      -2.890942       9.949375           0.000001
          466              C       5.378270      11.519804      12.880059      -0.209209      29.713822 0.41385277E+03  0.96096843E+04                                 8.262408                            6.762763       0.318975       2.080219                    0.999691      29.189348      83.370662       0.636516       0.414413      -1.065585      -0.002947      -0.008262       0.008404       0.012148       0.004435      -0.004682       0.010952       0.025763       0.055613      -0.025923       0.003951       0.021972              8.928652       6.784597      -1.029176      -1.451744       9.454157      -3.512959      10.547203           0.000004
          467              C       4.792701       9.281050       0.998608       0.086593      25.176750 0.34095781E+03  0.75779968E+04                                 7.586032                            6.259013       0.229155       2.089644                    0.999700      26.243433      74.460391       0.639602       0.430866      -1.050350       0.045684       0.013518       0.015342       0.050052       0.004450       0.000297      -0.024942      -0.000544      -0.066264      -0.035524       0.009921       0.025604              8.211929       8.231203      -1.227195      -0.014614       6.517180       3.064920       9.887404          -0.000002
          468              C       5.044601       8.496761      24.771445      -0.217026      31.537730 0.46776547E+03  0.11185868E+05                                 8.607702                            7.198722       0.316657       2.071798                    0.999515      29.932432      86.423189       0.616525       0.415445      -1.066192       0.008173       0.015825       0.005755       0.018717       0.007693       0.020391       0.003149       0.031282       0.035308      -0.023420      -0.008834       0.032254              9.246446       9.580285      -1.778210      -0.919923       7.497444       3.432561      10.661609           0.000000
          469              C       6.323886       7.964242      24.495710       0.191448      29.123092 0.37428600E+03  0.84494494E+04                                 8.420414                            6.582126       0.023763       2.043653                    0.999603      24.838614      69.256349       0.625059       0.434070      -1.056536       0.002219      -0.006131      -0.036784       0.037357       0.000898      -0.002834       0.012755      -0.045883       0.003021      -0.023906      -0.004478       0.028384              9.566714       8.114709      -1.792200      -0.822158       7.827868       4.517449      12.757565           0.000002
          470              C       7.224660       8.243181       0.616057      -0.218175      30.107503 0.40935508E+03  0.94711051E+04                                 8.320144                            6.700324       0.409149       2.106922                    0.999679      29.143025      82.853855       0.643699       0.411266      -1.068543       0.006042       0.024977       0.012836       0.028725      -0.013053      -0.002827      -0.012748       0.004638      -0.060998      -0.026734       0.002398       0.024336              9.144115       7.786929      -1.276709       0.624229       7.576149       3.681288      12.069267           0.000001
          471              C       6.951658       8.991244       1.694156       0.109358      24.433511 0.31319757E+03  0.68094643E+04                                 7.389456                            5.959333       0.155066       2.070522                    0.999810      25.584064      71.612434       0.662527       0.425215      -1.054645      -0.039290       0.025227      -0.019516       0.050606       0.016450       0.008903      -0.034045       0.000388      -0.040753      -0.044668       0.010051       0.034617              8.071708       7.518482      -1.427630      -0.151804       6.824121       3.272886       9.872521          -0.000000
          472              C       6.777570       7.221613      23.273533      -0.245885      28.646338 0.42333081E+03  0.99658248E+04                                 8.324156                            6.901767      -0.293762       1.898626                    0.997405      30.061524      88.767806       0.616596       0.421961      -1.052245      -0.054394      -0.051909       0.018680       0.077474      -0.008904       0.015602       0.028058      -0.005092      -0.029386      -0.038358       0.009966       0.028392              9.349080       5.948453       0.140826      -0.128420      10.768707       3.542578      11.330079           0.000001
          473              C       6.091768       5.962767      22.980409      -0.160752      25.320718 0.39572501E+03  0.91525826E+04                                 7.609999                            6.629712       0.062558       2.008933                    0.999316      29.124842      85.012987       0.635812       0.416512      -1.056549       0.067939       0.044473      -0.063984       0.103380       0.002174       0.008876       0.033440      -0.038210      -0.012130      -0.030143      -0.014887       0.045030              8.262973       6.008653       0.047567       0.124876       8.573498       1.662308      10.206766           0.000002
          474              C       5.677649      13.552072      10.622012      -0.153787      26.924454 0.38001313E+03  0.87141060E+04                                 8.010215                            6.535587      -0.092871       1.965450                    0.999174      28.859149      84.302392       0.633695       0.421504      -1.051776      -0.098206       0.041302      -0.032961       0.111520       0.023017      -0.027522      -0.011163      -0.008106       0.047999      -0.036327      -0.006946       0.043273              9.236523       7.131580       1.513037      -1.787599       7.267553      -1.813130      13.310437           0.000001
          475              C       5.519387      14.303757       9.394866      -0.239674      29.290797 0.40184676E+03  0.93161270E+04                                 8.416848                            6.690538      -0.190215       1.937455                    0.998194      29.248077      85.061770       0.632468       0.417727      -1.057341       0.011038      -0.083651       0.032847       0.090544      -0.008067      -0.003944      -0.017485       0.027821       0.042743      -0.030392       0.008922       0.021470              9.857683       6.254233       1.038971       0.010095       7.581560       0.258608      15.737255           0.000000
          476              C       5.479822      13.597354       8.100650       0.194066      27.168104 0.33191706E+03  0.72829214E+04                                 7.998047                            6.166732       0.106071       2.069804                    0.999090      24.323695      67.213530       0.649708       0.429647      -1.057552       0.007314       0.020320       0.026566       0.034237       0.018572      -0.012123       0.004914      -0.023787       0.048377      -0.033521       0.013633       0.019887              9.198161       6.841478      -1.116894       2.261705       6.762901       2.314884      13.990106          -0.000001
          477              C       4.623888      13.894406       7.154208      -0.218093      30.694423 0.43078892E+03  0.10097366E+05                                 8.451432                            6.904459       0.334775       2.085472                    0.999572      29.329762      83.992693       0.629704       0.414979      -1.065895       0.007499       0.005370      -0.023573       0.025313      -0.001985      -0.015052       0.009681      -0.030241      -0.051832      -0.028771       0.001899       0.026872              9.250358       8.096411      -0.993326       3.127283       6.952210       1.275844      12.702452          -0.000000
          478              C       4.630482      13.188002       5.932031       0.096330      25.507558 0.35303920E+03  0.79165562E+04                                 7.711988                            6.418946       0.166428       2.075711                    0.999070      26.206417      74.730908       0.624104       0.437659      -1.046060       0.039175      -0.018627       0.009146       0.044331       0.022579      -0.002684      -0.023723       0.008004      -0.010586      -0.032548      -0.001351       0.033899              8.312193       7.633238      -1.562922       1.937006       7.252493       1.102523      10.050848          -0.000001
          479              C       6.377959      11.965382       6.682229       0.097972      24.737636 0.33563069E+03  0.74102913E+04                                 7.427547                            6.173490       0.206223       2.082303                    0.999758      25.935033      72.698979       0.651480       0.425825      -1.056288      -0.030528       0.031971      -0.031975       0.054557       0.004446      -0.015982      -0.016973       0.016842      -0.086376      -0.038603       0.007542       0.031061              7.908390       6.564713      -1.498890       1.396589       7.678610       1.733394       9.481847           0.000000
          480              C       6.413568      12.662728       7.901922      -0.216537      28.949883 0.42191779E+03  0.98016787E+04                                 8.024551                            6.768556       0.399066       2.102566                    0.999801      28.990082      81.654861       0.647497       0.407188      -1.074939       0.019704       0.003397      -0.006743       0.021102       0.006562       0.009594       0.007529       0.018702       0.021766      -0.016081      -0.003130       0.019211              8.470817       6.900814      -1.491584       0.962797       7.892610       2.559341      10.619025           0.000001
          481              N      11.753591       1.012511       6.346876      -0.203515      31.114860 0.49547584E+03  0.11832615E+05                                 8.253302                            7.257321       0.036112       2.054374                    0.997212      27.123666      74.341093       0.643408       0.398622      -1.094348       0.049412       0.099962      -0.100190       0.149907      -0.039135       0.041234       0.038910       0.064310      -0.075916      -0.086106       0.016608       0.069498              8.601214      10.292002      -0.672280      -0.517079       7.726333      -2.386494       7.785306           0.000001
          482              N      10.868643      16.374062       9.951305      -0.215472      33.485108 0.52957642E+03  0.12842174E+05                                 8.696576                            7.497006      -0.047687       2.017674                    0.997758      27.598918      75.896309       0.634626       0.397996      -1.096228       0.028144      -0.105941       0.104991       0.151785       0.030420       0.014252       0.059400       0.076078      -0.064521      -0.085050       0.010500       0.074550              9.363192       7.910272       1.626930       1.201199       9.274192      -2.538136      10.905112          -0.000001
          483              N      12.335204      17.627474      22.898434      -0.217102      33.669934 0.52581074E+03  0.12702409E+05                                 8.698409                            7.428901       0.083607       2.063542                    0.997899      27.332265      74.526032       0.644167       0.393596      -1.101505       0.032304       0.073390       0.125402       0.148847      -0.003769      -0.032294      -0.046983       0.076818      -0.121129      -0.083081       0.013512       0.069569              9.463586       9.461668       1.200166      -0.275365       7.728146       3.329381      11.200943          -0.000001
          484              N      12.072753      14.975746      19.135022      -0.210285      32.401801 0.51606541E+03  0.12437153E+05                                 8.480563                            7.396345       0.022585       2.048443                    0.996679      27.307969      74.926929       0.639336       0.397522      -1.096271       0.012998      -0.082022      -0.119543       0.145558       0.025290      -0.015089      -0.053325       0.050647      -0.144506      -0.082974       0.011012       0.071962              8.941808       8.223416       1.859559      -1.512539       8.680174       1.112622       9.921833          -0.000000
          485              N       8.029159      17.100389      18.767376      -0.203515      31.114862 0.49547588E+03  0.11832616E+05                                 8.253302                            7.257322       0.036112       2.054374                    0.997212      27.123667      74.341095       0.643408       0.398622      -1.094348      -0.049412      -0.099962      -0.100190       0.149907      -0.039135      -0.041234      -0.038910       0.064310      -0.075916      -0.086106       0.016608       0.069498              8.601214      10.292002      -0.672280       0.517079       7.726333       2.386494       7.785306           0.000001
          486              N       8.914107       1.738838      22.371805      -0.215472      33.485110 0.52957647E+03  0.12842176E+05                                 8.696576                            7.497005      -0.047686       2.017674                    0.997758      27.598919      75.896307       0.634626       0.397996      -1.096228      -0.028144       0.105941       0.104991       0.151785       0.030420      -0.014252      -0.059400       0.076078      -0.064521      -0.085050       0.010500       0.074550              9.363191       7.910272       1.626930      -1.201199       9.274192       2.538136      10.905110          -0.000002
          487              N       7.447546       0.485426      10.477934      -0.217102      33.669934 0.52581075E+03  0.12702409E+05                                 8.698409                            7.428901       0.083607       2.063542                    0.997899      27.332265      74.526031       0.644167       0.393596      -1.101505      -0.032304      -0.073390       0.125402       0.148847      -0.003769       0.032294       0.046983       0.076818      -0.121129      -0.083081       0.013512       0.069569              9.463586       9.461669       1.200166       0.275365       7.728146      -3.329381      11.200943          -0.000001
          488              N       7.709997       3.137154       6.714522      -0.210285      32.401799 0.51606538E+03  0.12437152E+05                                 8.480563                            7.396345       0.022585       2.048443                    0.996679      27.307968      74.926928       0.639336       0.397522      -1.096271      -0.012998       0.082022      -0.119543       0.145558       0.025290       0.015089       0.053325       0.050647      -0.144505      -0.082974       0.011012       0.071962              8.941808       8.223415       1.859559       1.512539       8.680175      -1.112622       9.921833          -0.000000
          489              N       1.434909      10.068961       6.073625      -0.203515      31.114856 0.49547565E+03  0.11832609E+05                                 8.253301                            7.257320       0.036112       2.054374                    0.997212      27.123667      74.341095       0.643408       0.398622      -1.094348      -0.049412       0.099962       0.100190       0.149907       0.039135       0.041234      -0.038910       0.064310      -0.075916      -0.086106       0.016608       0.069498              8.601212      10.292006       0.672283      -0.517074       7.726332       2.386493       7.785300           0.000001
          490              N       2.319857       7.317612       2.469195      -0.215472      33.485098 0.52957615E+03  0.12842166E+05                                 8.696573                            7.497003      -0.047686       2.017674                    0.997758      27.598917      75.896302       0.634626       0.397996      -1.096228      -0.028144      -0.105941      -0.104991       0.151785      -0.030420       0.014252      -0.059400       0.076078      -0.064521      -0.085050       0.010500       0.074550              9.363189       7.910273      -1.626931       1.201200       9.274189       2.538133      10.905104          -0.000002
          491              N       0.853296       8.571024      14.363066      -0.217102      33.669934 0.52581074E+03  0.12702409E+05                                 8.698409                            7.428900       0.083608       2.063542                    0.997899      27.332265      74.526029       0.644167       0.393596      -1.101505      -0.032304       0.073390      -0.125402       0.148847       0.003769      -0.032294       0.046983       0.076818      -0.121129      -0.083081       0.013512       0.069569              9.463585       9.461668      -1.200166      -0.275366       7.728146      -3.329381      11.200941          -0.000001
          492              N       1.115747       5.919296      18.126478      -0.210285      32.401801 0.51606542E+03  0.12437154E+05                                 8.480563                            7.396345       0.022585       2.048443                    0.996679      27.307969      74.926930       0.639336       0.397522      -1.096271      -0.012998      -0.082022       0.119543       0.145558      -0.025290      -0.015089       0.053325       0.050647      -0.144506      -0.082974       0.011012       0.071962              8.941808       8.223416      -1.859559      -1.512539       8.680175      -1.112621       9.921833          -0.000000
          493              N       5.159341       8.043939      18.494125      -0.203515      31.114858 0.49547565E+03  0.11832609E+05                                 8.253301                            7.257320       0.036112       2.054374                    0.997212      27.123667      74.341095       0.643408       0.398622      -1.094348       0.049412      -0.099962       0.100190       0.149907       0.039135      -0.041234       0.038910       0.064310      -0.075916      -0.086106       0.016608       0.069498              8.601213      10.292007       0.672284       0.517073       7.726332      -2.386492       7.785299           0.000001
          494              N       4.274393      10.795288      14.889695      -0.215472      33.485102 0.52957622E+03  0.12842168E+05                                 8.696574                            7.497004      -0.047686       2.017674                    0.997758      27.598918      75.896306       0.634626       0.397996      -1.096228       0.028144       0.105941      -0.104991       0.151785      -0.030420      -0.014252       0.059400       0.076078      -0.064521      -0.085050       0.010500       0.074550              9.363190       7.910274      -1.626930      -1.201201       9.274190      -2.538134      10.905107          -0.000001
          495              N       5.740954       9.541876       1.942566      -0.217102      33.669936 0.52581079E+03  0.12702410E+05                                 8.698410                            7.428901       0.083608       2.063542                    0.997899      27.332266      74.526034       0.644167       0.393596      -1.101505       0.032304      -0.073390      -0.125402       0.148847       0.003769       0.032294      -0.046983       0.076818      -0.121129      -0.083081       0.013512       0.069569              9.463586       9.461669      -1.200166       0.275365       7.728146       3.329381      11.200943          -0.000001
          496              N       5.478503      12.193604       5.705978      -0.210285      32.401801 0.51606540E+03  0.12437153E+05                                 8.480562                            7.396344       0.022584       2.048443                    0.996679      27.307969      74.926929       0.639336       0.397522      -1.096271       0.012998       0.082022       0.119543       0.145558      -0.025290       0.015089      -0.053325       0.050647      -0.144505      -0.082974       0.011012       0.071962              8.941808       8.223415      -1.859558       1.512539       8.680174       1.112622       9.921833          -0.000000
          497              O      11.094166      15.694828       6.843696      -0.597020      32.797802 0.53743188E+03  0.12908148E+05                                 8.056695                            7.126324       0.630555       2.245083                    0.997037      27.983559      73.334017       0.719659       0.354355      -1.143612       0.021034       0.013818      -0.001890       0.025238      -0.035822      -0.011768      -0.028597       0.085335      -0.001424      -0.069339       0.013357       0.055982              8.656644      13.153891      -2.422131      -0.959276       6.390193       0.738005       6.425848          -0.000001
          498              O      13.013093      16.482739       7.566569      -0.625488      29.987305 0.53026710E+03  0.12713078E+05                                 7.541354                            7.071562       0.545541       2.203180                    0.996995      28.680091      75.472414       0.722408       0.353645      -1.142416      -0.021288       0.005400      -0.014834       0.026503       0.047440       0.005003       0.025962      -0.119430       0.078706      -0.089515       0.012788       0.076726              7.695366       6.379432      -0.075374       0.097001       9.019224       2.222840       7.687443          -0.000001
          499              O       1.320169      10.347900       2.921302      -0.639698      33.179179 0.53785178E+03  0.12918844E+05                                 8.076988                            7.089899       0.671086       2.244934                    0.997649      28.561072      74.813052       0.727606       0.350468      -1.146940      -0.003009       0.017967       0.027094       0.032648       0.047604      -0.040379      -0.001013      -0.073116      -0.087572      -0.074923      -0.003319       0.078243              8.672582       6.770726       2.420827      -0.048303      12.821186      -0.956845       6.425835          -0.000004
          500              O       3.195574      11.275280       3.400733      -0.568269      35.649944 0.54221804E+03  0.13092541E+05                                 8.567265                            7.278135       0.106361       2.106696                    0.990972      27.080424      71.880680       0.692403       0.366351      -1.130622      -0.007629       0.010801       0.000861       0.013252      -0.026239      -0.018262       0.032564       0.067259       0.057689      -0.060869       0.003753       0.057116              9.202055      12.949686      -1.346100       3.102718       7.162019      -0.719132       7.494459          -0.000003
          501              O       8.767715      18.074863       7.576505      -0.591790      40.438633 0.66641194E+03  0.16938645E+05                                 9.366892                            8.052477      -0.058624       2.024115                    0.993852      28.746755      78.224230       0.660424       0.364878      -1.132039      -0.005566      -0.007459      -0.015726       0.018274       0.027638       0.019386      -0.015535       0.037391       0.001589      -0.045300       0.008806       0.036494             10.211703      12.608519       2.160157       2.635843       8.989115       2.603650       9.037476          -0.000001
          502              O       6.603482       0.068829       7.365357      -0.594013      30.298527 0.51998726E+03  0.12386685E+05                                 7.593044                            6.998233       0.633336       2.243424                    0.996763      28.087012      73.305065       0.727995       0.353196      -1.144538       0.007522       0.023202       0.000743       0.024403      -0.076320      -0.038087      -0.010058       0.007243       0.031109      -0.092792       0.014577       0.078215              7.861681       8.287260      -1.694157      -1.080810       8.013997       1.698236       7.283787          -0.000001
          503              O       7.616359      11.838591       3.286464      -0.655121      31.687834 0.55961582E+03  0.13583523E+05                                 7.788680                            7.221419       0.487842       2.169179                    0.997631      29.467516      77.742508       0.722100       0.349451      -1.147101      -0.019487      -0.000774       0.002053       0.019610      -0.029232       0.016906      -0.040425      -0.154746       0.090791      -0.098588       0.002836       0.095752              8.016413       6.655010       0.157134       0.175566      10.561370      -2.190985       6.832860          -0.000007
          504              O       5.859651      12.747859       2.397156      -0.559945      29.450284 0.48475732E+03  0.11366905E+05                                 7.478097                            6.788685       0.564325       2.237990                    0.997211      27.132180      70.666614       0.732673       0.356515      -1.139835       0.018115      -0.009740       0.012922       0.024291       0.019681      -0.017817       0.042301       0.028303      -0.021112      -0.060217       0.026638       0.033579              7.876985      10.766034       2.139849      -0.017022       7.350114      -0.316778       5.514805          -0.000004
          505              O       8.688584       2.418072      19.264195      -0.597020      32.797801 0.53743190E+03  0.12908148E+05                                 8.056694                            7.126325       0.630555       2.245083                    0.997037      27.983559      73.334016       0.719659       0.354355      -1.143612      -0.021034      -0.013818      -0.001890       0.025238      -0.035822       0.011768       0.028597       0.085335      -0.001424      -0.069339       0.013357       0.055982              8.656643      13.153891      -2.422131       0.959271       6.390192      -0.738004       6.425847          -0.000001
          506              O       6.769657       1.630161      19.987069      -0.625488      29.987305 0.53026706E+03  0.12713077E+05                                 7.541354                            7.071562       0.545541       2.203180                    0.996995      28.680090      75.472411       0.722408       0.353645      -1.142415       0.021288      -0.005400      -0.014834       0.026503       0.047440      -0.005003      -0.025962      -0.119430       0.078706      -0.089515       0.012788       0.076726              7.695367       6.379432      -0.075374      -0.097001       9.019224      -2.222840       7.687444          -0.000001
          507              O       5.274081       7.765000      15.341802      -0.639698      33.179175 0.53785169E+03  0.12918841E+05                                 8.076987                            7.089899       0.671086       2.244934                    0.997649      28.561071      74.813046       0.727606       0.350468      -1.146940       0.003009      -0.017967       0.027094       0.032649       0.047604       0.040379       0.001013      -0.073116      -0.087572      -0.074923      -0.003319       0.078243              8.672582       6.770726       2.420827       0.048303      12.821185       0.956845       6.425834          -0.000004
          508              O       3.398676       6.837620      15.821233      -0.568269      35.649945 0.54221804E+03  0.13092541E+05                                 8.567266                            7.278135       0.106361       2.106696                    0.990972      27.080424      71.880681       0.692402       0.366351      -1.130622       0.007629      -0.010801       0.000861       0.013252      -0.026239       0.018262      -0.032564       0.067259       0.057689      -0.060869       0.003753       0.057116              9.202055      12.949687      -1.346100      -3.102718       7.162019       0.719132       7.494459          -0.000003
          509              O      11.015035       0.038037      19.997005      -0.591790      40.438634 0.66641195E+03  0.16938645E+05                                 9.366893                            8.052477      -0.058624       2.024115                    0.993852      28.746755      78.224231       0.660424       0.364878      -1.132039       0.005566       0.007459      -0.015726       0.018274       0.027638      -0.019386       0.015535       0.037391       0.001589      -0.045300       0.008806       0.036494             10.211703      12.608519       2.160157      -2.635842       8.989115      -2.603650       9.037476          -0.000001
          510              O      -0.009232      18.044071      19.785857      -0.594013      30.298528 0.51998727E+03  0.12386686E+05                                 7.593044                            6.998233       0.633336       2.243424                    0.996763      28.087013      73.305067       0.727995       0.353196      -1.144538      -0.007522      -0.023202       0.000743       0.024403      -0.076320       0.038087       0.010058       0.007243       0.031109      -0.092792       0.014577       0.078215              7.861681       8.287260      -1.694157       1.080810       8.013997      -1.698236       7.283786          -0.000002
          511              O      12.166391       6.274309      15.706964      -0.655121      31.687833 0.55961583E+03  0.13583523E+05                                 7.788679                            7.221419       0.487842       2.169179                    0.997631      29.467517      77.742510       0.722100       0.349451      -1.147101       0.019487       0.000774       0.002053       0.019610      -0.029232      -0.016906       0.040425      -0.154746       0.090791      -0.098588       0.002836       0.095752              8.016413       6.655011       0.157133      -0.175566      10.561370       2.190984       6.832858          -0.000007
          512              O       0.734599       5.365041      14.817657      -0.559945      29.450283 0.48475721E+03  0.11366902E+05                                 7.478096                            6.788684       0.564325       2.237990                    0.997211      27.132180      70.666612       0.732673       0.356515      -1.139835      -0.018115       0.009740       0.012922       0.024291       0.019681       0.017817      -0.042301       0.028303      -0.021112      -0.060217       0.026638       0.033579              7.876985      10.766036       2.139849       0.017025       7.350115       0.316779       5.514804          -0.000004
          513              O       2.094334       6.638378       5.576805      -0.597020      32.797801 0.53743191E+03  0.12908149E+05                                 8.056694                            7.126325       0.630555       2.245083                    0.997037      27.983559      73.334017       0.719659       0.354355      -1.143612      -0.021034       0.013818       0.001890       0.025238       0.035822      -0.011768       0.028597       0.085335      -0.001424      -0.069339       0.013357       0.055982              8.656644      13.153891       2.422131      -0.959270       6.390192      -0.738004       6.425847          -0.000001
          514              O       0.175407       7.426289       4.853931      -0.625488      29.987316 0.53026729E+03  0.12713084E+05                                 7.541356                            7.071564       0.545540       2.203180                    0.996995      28.680093      75.472426       0.722408       0.353645      -1.142415       0.021288       0.005400       0.014834       0.026503      -0.047440       0.005003      -0.025962      -0.119430       0.078706      -0.089515       0.012788       0.076726              7.695369       6.379433       0.075374       0.097001       9.019227      -2.222841       7.687446          -0.000001
          515              O      11.868331       1.291450       9.499198      -0.639698      33.179169 0.53785157E+03  0.12918837E+05                                 8.076985                            7.089898       0.671086       2.244934                    0.997649      28.561070      74.813039       0.727606       0.350468      -1.146940       0.003009       0.017967      -0.027094       0.032649      -0.047604      -0.040379       0.001013      -0.073116      -0.087572      -0.074923      -0.003319       0.078243              8.672580       6.770725      -2.420827      -0.048303      12.821182       0.956845       6.425834          -0.000004
          516              O       9.992926       2.218830       9.019767      -0.568269      35.649945 0.54221804E+03  0.13092541E+05                                 8.567266                            7.278135       0.106361       2.106696                    0.990972      27.080424      71.880682       0.692402       0.366351      -1.130622       0.007629       0.010801      -0.000861       0.013252       0.026239      -0.018262      -0.032564       0.067259       0.057689      -0.060869       0.003753       0.057116              9.202055      12.949687       1.346100       3.102718       7.162020       0.719132       7.494459          -0.000003
          517              O       4.420785       9.018413       4.843995      -0.591790      40.438635 0.66641195E+03  0.16938645E+05                                 9.366893                            8.052477      -0.058624       2.024115                    0.993852      28.746755      78.224229       0.660424       0.364878      -1.132039       0.005566      -0.007459       0.015726       0.018274      -0.027638       0.019386       0.015535       0.037391       0.001589      -0.045300       0.008806       0.036494             10.211704      12.608519      -2.160157       2.635844       8.989115      -2.603650       9.037477          -0.000001
          518              O       6.585018       9.125279       5.055144      -0.594013      30.298527 0.51998730E+03  0.12386687E+05                                 7.593044                            6.998233       0.633336       2.243424                    0.996763      28.087014      73.305072       0.727995       0.353196      -1.144538      -0.007522       0.023202      -0.000743       0.024403       0.076320      -0.038087       0.010058       0.007243       0.031109      -0.092792       0.014577       0.078215              7.861681       8.287261       1.694157      -1.080807       8.013997      -1.698234       7.283784          -0.000001
          519              O       5.572141       2.782141       9.134036      -0.655121      31.687840 0.55961597E+03  0.13583527E+05                                 7.788681                            7.221420       0.487842       2.169179                    0.997631      29.467519      77.742520       0.722100       0.349451      -1.147101       0.019487      -0.000774      -0.002053       0.019610       0.029232       0.016906       0.040425      -0.154746       0.090791      -0.098588       0.002836       0.095752              8.016415       6.655011      -0.157134       0.175566      10.561372       2.190985       6.832861          -0.000007
          520              O       7.328849       3.691409      10.023344      -0.559945      29.450284 0.48475731E+03  0.11366905E+05                                 7.478097                            6.788685       0.564325       2.237990                    0.997211      27.132180      70.666614       0.732673       0.356515      -1.139835      -0.018115      -0.009740      -0.012922       0.024291      -0.019681      -0.017817      -0.042301       0.028303      -0.021112      -0.060217       0.026638       0.033579              7.876985      10.766034      -2.139849      -0.017021       7.350114       0.316778       5.514805          -0.000004
          521              O       4.499916      11.474522      17.997305      -0.597020      32.797803 0.53743194E+03  0.12908150E+05                                 8.056695                            7.126325       0.630555       2.245083                    0.997037      27.983560      73.334019       0.719659       0.354355      -1.143612       0.021034      -0.013818       0.001890       0.025238       0.035822       0.011768      -0.028597       0.085335      -0.001424      -0.069339       0.013357       0.055982              8.656644      13.153892       2.422131       0.959271       6.390192       0.738004       6.425848          -0.000001
          522              O       6.418843      10.686611      17.274431      -0.625488      29.987306 0.53026708E+03  0.12713078E+05                                 7.541354                            7.071562       0.545541       2.203180                    0.996995      28.680090      75.472411       0.722408       0.353645      -1.142416      -0.021288      -0.005400       0.014834       0.026503      -0.047440      -0.005003       0.025962      -0.119430       0.078705      -0.089514       0.012788       0.076726              7.695367       6.379432       0.075374      -0.097001       9.019224       2.222841       7.687445          -0.000001
          523              O       7.914419      16.821450      21.919698      -0.639698      33.179166 0.53785150E+03  0.12918835E+05                                 8.076985                            7.089897       0.671086       2.244934                    0.997649      28.561070      74.813036       0.727606       0.350468      -1.146940      -0.003009      -0.017967      -0.027094       0.032649      -0.047605       0.040379      -0.001013      -0.073116      -0.087572      -0.074923      -0.003319       0.078243              8.672579       6.770724      -2.420827       0.048303      12.821180      -0.956845       6.425833          -0.000004
          524              O       9.789824      15.894070      21.440267      -0.568269      35.649945 0.54221804E+03  0.13092542E+05                                 8.567266                            7.278135       0.106361       2.106696                    0.990972      27.080424      71.880682       0.692402       0.366351      -1.130622      -0.007629      -0.010801      -0.000861       0.013252       0.026239       0.018262       0.032564       0.067259       0.057689      -0.060869       0.003753       0.057116              9.202055      12.949687       1.346100      -3.102718       7.162019      -0.719132       7.494459          -0.000003
          525              O       2.173465       9.094487      17.264495      -0.591790      40.438636 0.66641195E+03  0.16938646E+05                                 9.366893                            8.052477      -0.058623       2.024115                    0.993852      28.746755      78.224230       0.660424       0.364878      -1.132039      -0.005566       0.007459       0.015726       0.018274      -0.027638      -0.019386      -0.015535       0.037391       0.001589      -0.045300       0.008806       0.036494             10.211704      12.608519      -2.160157      -2.635844       8.989115       2.603651       9.037477          -0.000001
          526              O       0.009232       8.987621      17.475644      -0.594013      30.298528 0.51998730E+03  0.12386687E+05                                 7.593044                            6.998233       0.633336       2.243424                    0.996763      28.087014      73.305072       0.727995       0.353196      -1.144538       0.007522      -0.023202      -0.000743       0.024403       0.076320       0.038087      -0.010058       0.007243       0.031109      -0.092792       0.014577       0.078215              7.861681       8.287261       1.694158       1.080807       8.013997       1.698234       7.283784          -0.000002
          527              O       1.022109      15.330759      21.554536      -0.655121      31.687832 0.55961580E+03  0.13583522E+05                                 7.788679                            7.221419       0.487842       2.169179                    0.997631      29.467517      77.742510       0.722100       0.349451      -1.147101      -0.019487       0.000774      -0.002053       0.019610       0.029232      -0.016906      -0.040425      -0.154746       0.090791      -0.098588       0.002836       0.095752              8.016413       6.655010      -0.157134      -0.175566      10.561370      -2.190984       6.832858          -0.000007
          528              O      12.453901      14.421491      22.443843      -0.559945      29.450284 0.48475724E+03  0.11366903E+05                                 7.478097                            6.788684       0.564325       2.237990                    0.997211      27.132180      70.666615       0.732673       0.356515      -1.139835       0.018115       0.009740      -0.012922       0.024291      -0.019681       0.017817       0.042301       0.028303      -0.021112      -0.060217       0.026638       0.033579              7.876986      10.766037      -2.139850       0.017025       7.350115      -0.316779       5.514804          -0.000004

******************************************************
Auxiliary information for the entire system
The total spin magnetic moment of the unit cell is   -0.000042
The total net atomic charge of the unit cell is   -0.000004
Accuracy of reproducing the electrostatic potential in the unit cell:
  The inner radius (bohr) =    5.0000
  The outer radius (bohr) =   12.0000
  Valid grid points have density less than (e/(bohr^3)) =    0.0001
  The number of valid grid points were=        51180
  The rms potential error without charges in kcal/mol is=     12.33429
  The rms potential error with partial charges in kcal/mol is=      0.72050
  The RRMSE value at monopole order=      0.05841
  The rms potential error with partial charges and cloud penetration in kcal/mol is=      0.72105
  The RRMSE value at monopole order with cloud penetration is=      0.05846
  The rms potential error with partial charges and atomic dipoles in kcal/mol is=      0.37067
  The RRMSE value at dipole order=      0.03005
  The rms potential error with partial charges, atomic dipoles and cloud penetration in kcal/mol is=      0.37359
  The RRMSE value at dipole order with cloud penetration=      0.03029

******************************************************
The electron densities and ab initio electrostatic potential were computed in VASP using the PBE functional and
projector augmented wave method. See the main text of the journal article for a description of computational details.
The atomic charges, dipoles, and quadrupoles were computed with the DDEC6 method as described in
(a) T. A. Manz and N. Gabaldon Limas, RSC Adv. 6 (2016) 47771-47801 DOI: 10.1039/c6ra04656h
(b) N. Gabaldon Limas and T. A. Manz, RSC Adv. 8 (2018) 2678-2707 DOI: 10.1039/c7ra11829e.
For each atom in the material, the electron cloud parameters were fit to the spherically averaged atom-in-material
electron density using radial positions for which this density was between 10^-4 and 10^-2 electrons per cubic bohr.
The polarizabilities, dispersion coefficients, and quantum Drude oscillator (QDO) parameters were fit using the MCLF method.
The magnetic structure of the system was optimized in VASP from the default ferromagnetic initial guess using spin polarization.
The atomic spin moments (ASMs) were computed on this optimized magnetic structure using the DDEC6 partition as inputs
to the method of T. A. Manz and D. S. Sholl, J. Chem. Theory Comput. 7 (2011) 4146-4164 DOI: 10.1021/ct200539n.
The RMSE and RRMSE were computed using a uniform grid with Ewald summation.
