# Supplementary material for: A collection of forcefield precursors for metal–organic frameworks
Source: RSC Adv. 2019 Nov 13;9(63):36492–507. doi: 10.1039/c9ra07327b (PMC9075174; doi:10.1039/c9ra07327b)
Supplement: RA-009-C9RA07327B-s3917 [file RA-009-C9RA07327B-s3917.xyz]

  180
jmolscript: load "" {1 1 1} spacegroup "x,y,z" unitcell [{     13.579200     0.000000     0.000000 }, {      0.000000    13.895800     0.000000 }, {     -5.328641     0.000000    20.051853 }]
Mg     4.436377     1.861342     0.993168     1.470117
Mg     7.803183     0.597380     1.036681     1.433419
Mg     6.478503     8.809242     9.032758     1.470117
Mg     3.111697     7.545280     8.989246     1.433419
Mg     3.814182    12.034458    19.058685     1.470117
Mg     0.447376    13.298420    19.015172     1.433419
Mg     1.772056     5.086558    11.019095     1.470117
Mg     5.138862     6.350520    11.062607     1.433419
P      2.618304     0.514839     3.639411     0.851384
P      8.296576     7.462739     6.386515     0.851384
P      5.632255    13.380961    16.412442     0.851384
P     -0.046017     6.433061    13.665338     0.851384
H      5.489978    13.531730     1.461780     0.397655
H      3.381564     3.226605     3.872013     0.103463
H      3.437901     4.796830     5.586446     0.116738
H      1.739509     2.144122     8.088918     0.116252
H      1.655240     0.558611     6.382505     0.109915
H      0.053559     1.825908     3.922142     0.107024
H     11.567574     1.614692     2.853379     0.121921
H     12.985373    12.427014     0.711841     0.118346
H      1.500683    12.654905     1.726465     0.113334
H      1.192249    12.043490     4.650025     0.106095
H      1.821183    10.264827     6.013551     0.120779
H      5.609608    11.664135     6.085737     0.113700
H      5.015757    13.351085     4.625962     0.119410
H      5.424902     6.583830     8.564146     0.397655
H      7.533316    10.174505     6.153914     0.103463
H      7.476979    11.744730     4.439480     0.116738
H      9.175370     9.092022     1.937009     0.116252
H      9.259639     7.506511     3.643422     0.109915
H     10.861320     8.773808     6.103784     0.107024
H     -0.652695     8.562592     7.172548     0.121921
H     -2.070494     5.479114     9.314086     0.118346
H      9.414197     5.707005     8.299462     0.113334
H      9.722630     5.095590     5.375902     0.106095
H      9.093696     3.316927     4.012376     0.120779
H      5.305272     4.716235     3.940189     0.113700
H      5.899123     6.403185     5.399964     0.119410
H      2.760581     0.364070    18.590073     0.397655
H      4.868995    10.669195    16.179840     0.103463
H      4.812658     9.098970    14.465407     0.116738
H      6.511050    11.751678    11.962935     0.116252
H      6.595319    13.337189    13.669348     0.109915
H      8.197000    12.069892    16.129711     0.107024
H     -3.317015    12.281108    17.198474     0.121921
H     -4.734814     1.468786    19.340012     0.118346
H      6.749876     1.240895    18.325388     0.113334
H      7.058310     1.852310    15.401828     0.106095
H      6.429376     3.630973    14.038302     0.120779
H      2.640951     2.231665    13.966116     0.113700
H      3.234802     0.544715    15.425891     0.119410
H      2.825657     7.311970    11.487707     0.397655
H      0.717243     3.721295    13.897939     0.103463
H      0.773580     2.151070    15.612373     0.116738
H     -0.924811     4.803778    18.114844     0.116252
H     -1.009080     6.389289    16.408431     0.109915
H     -2.610761     5.121992    13.948069     0.107024
H      8.903254     5.333208    12.879305     0.121921
H     10.321053     8.416686    10.737767     0.118346
H     -1.163638     8.188795    11.752391     0.113334
H     -1.472071     8.800210    14.675951     0.106095
H     -0.843137    10.578873    16.039477     0.120779
H      2.945287     9.179565    16.111664     0.113700
H      2.351436     7.492615    14.651889     0.119410
C      2.540025     1.745312     4.959024    -0.141325
C      3.051946     2.997324     4.734242    -0.086830
C      3.090324     3.928343     5.754882    -0.097787
C      2.625057     3.604571     7.025367    -0.007708
C      2.085714     2.362286     7.230698    -0.090217
C      2.030560     1.415982     6.222090    -0.095732
C      2.711023     4.606458     8.153083     0.630457
C      0.977383     0.318214     2.929175    -0.146381
C     -0.068805     1.157520     3.258426    -0.097552
C     12.282013     1.031068     2.622782    -0.094335
C     12.094625     0.070869     1.672325    -0.010905
C     13.125287    13.110687     1.355505    -0.095570
C      0.788186    13.235749     1.965082    -0.078751
C     10.734026    13.811036     0.992567     0.644664
C      3.027487    12.885575     4.519688    -0.143612
C      2.096176    11.961505     4.932756    -0.096652
C      2.466506    10.912372     5.756887    -0.095727
C      3.770829    10.799816     6.214069    -0.006953
C      4.710477    11.730834     5.784960    -0.092808
C      4.354689    12.742449     4.936766    -0.085701
C      4.157212     9.724281     7.202626     0.628131
C      8.374855     8.693212     5.066903    -0.141325
C      7.862934     9.945224     5.291684    -0.086830
C      7.824556    10.876243     4.271045    -0.097787
C      8.289823    10.552471     3.000559    -0.007708
C      8.829166     9.310186     2.795228    -0.090217
C      8.884320     8.363882     3.803837    -0.095732
C      8.203856    11.554358     1.872843     0.630457
C      9.937497     7.266114     7.096752    -0.146381
C     10.983685     8.105420     6.767500    -0.097552
C     -1.367134     7.978968     7.403144    -0.094335
C     -1.179745     7.018769     8.353602    -0.010905
C     -2.210408     6.162787     8.670421    -0.095570
C     10.126694     6.287849     8.060845    -0.078751
C      0.180853     6.863136     9.033360     0.644663
C      7.887392     5.937675     5.506239    -0.143612
C      8.818704     5.013605     5.093171    -0.096652
C      8.448374     3.964472     4.269040    -0.095727
C      7.144051     3.851916     3.811857    -0.006953
C      6.204403     4.782934     4.240967    -0.092808
C      6.560191     5.794549     5.089160    -0.085701
C      6.757667     2.776381     2.823301     0.628130
C      5.710534    12.150488    15.092829    -0.141325
C      5.198613    10.898476    15.317611    -0.086830
C      5.160235     9.967457    14.296971    -0.097787
C      5.625502    10.291229    13.026486    -0.007708
C      6.164845    11.533514    12.821155    -0.090217
C      6.219999    12.479818    13.829763    -0.095732
C      5.539536     9.289342    11.898770     0.630457
C      7.273176    13.577586    17.122678    -0.146381
C      8.319364    12.738280    16.793427    -0.097552
C     -4.031454    12.864732    17.429071    -0.094335
C     -3.844066    13.824931    18.379528    -0.010905
C     -4.874728     0.785113    18.696348    -0.095570
C      7.462373     0.660050    18.086771    -0.078751
C     -2.483467     0.084764    19.059286     0.644663
C      5.223072     1.010225    15.532165    -0.143612
C      6.154383     1.934295    15.119097    -0.096652
C      5.784053     2.983428    14.294966    -0.095727
C      4.479730     3.095984    13.837784    -0.006953
C      3.540082     2.164966    14.266893    -0.092808
C      3.895870     1.153351    15.115087    -0.085701
C      4.093347     4.171519    12.849227     0.628131
C     -0.124296     5.202588    14.984950    -0.141325
C      0.387625     3.950576    14.760169    -0.086830
C      0.426003     3.019557    15.780808    -0.097787
C     -0.039264     3.343329    17.051294    -0.007708
C     -0.578607     4.585614    17.256625    -0.090217
C     -0.633761     5.531918    16.248016    -0.095732
C      0.046703     2.341442    18.179010     0.630457
C     -1.686938     6.629686    12.955101    -0.146381
C     -2.733126     5.790380    13.284353    -0.097552
C      9.617693     5.916832    12.648709    -0.094335
C      9.430304     6.877031    11.698251    -0.010905
C     10.460967     7.733013    11.381432    -0.095570
C     -1.876135     7.607950    11.991008    -0.078751
C      8.069706     7.032664    11.018493     0.644663
C      0.363167     7.958125    14.545614    -0.143612
C     -0.568145     8.882195    14.958682    -0.096652
C     -0.197815     9.931328    15.782813    -0.095727
C      1.106508    10.043884    16.239996    -0.006953
C      2.046156     9.112866    15.810886    -0.092808
C      1.690368     8.101251    14.962693    -0.085701
C      1.492892    11.119419    17.228552     0.628131
O      3.660550     0.865708     2.638222    -0.732908
O      2.952488     5.793159     7.872959    -0.633458
O      2.541135     4.127053     9.318698    -0.690323
O     10.608644    12.820265     0.227789    -0.690133
O      9.878094     0.775386     1.244619    -0.654376
O      3.371488     8.741848     7.323338    -0.640349
O      5.234523     9.925770     7.814007    -0.666382
O      5.762385     0.330720     0.797462    -1.150328
O      7.254330     7.813608     7.387704    -0.732908
O      7.962391    12.741059     2.152967    -0.633458
O      8.373744    11.074953     0.707229    -0.690323
O      0.306235     5.872365     9.798137    -0.690133
O      1.036786     7.723286     8.781308    -0.654376
O      7.543391     1.793948     2.702589    -0.640349
O      5.680356     2.977870     2.211920    -0.666382
O      5.152495     7.278620     9.228464    -1.150328
O      4.590009    13.030092    17.413631    -0.732908
O      5.298071     8.102641    12.178894    -0.633458
O      5.709424     9.768747    10.733155    -0.690323
O     -2.358085     1.075535    19.824064    -0.690133
O     -1.627535    13.120414    18.807234    -0.654376
O      4.879071     5.153952    12.728515    -0.640349
O      3.016036     3.970030    12.237846    -0.666382
O      2.488174    13.565080    19.254391    -1.150328
O      0.996229     6.082192    12.664149    -0.732908
O      0.288168     1.154741    17.898886    -0.633458
O     -0.123185     2.820847    19.344624    -0.690323
O      7.944324     8.023435    10.253716    -0.690133
O      7.213773     6.172514    11.270545    -0.654376
O      0.707168    12.101852    17.349264    -0.640349
O      2.570203    10.917930    17.839933    -0.666382
O      3.098064     6.617180    10.823389    -1.150328

The following XYZ coordinates are in angstroms. Other properties are in atomic units.
The sperically averaged electron density of each atom fit to a function of the form exp(a - br)
eigen_1, eigen_2 and eigen_3 are the three eigenvalues of traceless quadrupole moment tensor
  atom number  atomic symbol              X              Y              Z     net charge C6 coefficient C8 coefficient C10 coefficient fluctuating dipole atomic polarizability isotropic forcefield polarizability              a              b squared Pearson coefficient          <r^3>          <r^4>         wp_QDO          m_QDO          q_QDO       dipole_x       dipole_y       dipole_z         dipole            Qxy            Qxz            Qyz     Q(x^2-y^2)  Q(3z^2 - R^2)        eigen_1        eigen_2        eigen_3 static polarizability      alpha(xx)      alpha(xy)      alpha(xz)      alpha(yy)      alpha(yz)      alpha(zz) atomic spin moment
            1             Mg       4.436377       1.861342       0.993168       1.470117      28.233423 0.38655501E+03  0.89146887E+04                                10.707466                            8.687329      -1.153456       1.780762                    0.999533      17.875949      52.611144       0.362759       0.732137      -0.914867      -0.044284       0.054037       0.017222       0.071956      -0.095627      -0.014975       0.002160      -0.052966      -0.205998      -0.077883      -0.056251       0.134134             13.383270      12.551746       2.639113       0.158109       9.437679      -0.055430      18.160385           0.000001
            2             Mg       7.803183       0.597380       1.036681       1.433419      26.695896 0.40892342E+03  0.95903588E+04                                10.378628                            8.949119      -1.104902       1.779072                    0.999368      18.798823      56.295858       0.355601       0.734429      -0.911651      -0.014431       0.048164      -0.028742       0.057915       0.008766       0.028009      -0.065614      -0.091616       0.012572      -0.074296      -0.018871       0.093167             12.310664      14.797515      -1.974053      -0.185523      10.771320       2.068855      11.363156           0.000000
            3             Mg       6.478503       8.809242       9.032758       1.470117      28.233420 0.38655501E+03  0.89146885E+04                                10.707465                            8.687329      -1.153456       1.780762                    0.999533      17.875949      52.611141       0.362759       0.732137      -0.914867       0.044284       0.054037      -0.017222       0.071956       0.095627      -0.014975      -0.002160      -0.052966      -0.205998      -0.077883      -0.056251       0.134134             13.383268      12.551747      -2.639113       0.158107       9.437678       0.055432      18.160379           0.000001
            4             Mg       3.111697       7.545280       8.989246       1.433419      26.695900 0.40892347E+03  0.95903600E+04                                10.378629                            8.949119      -1.104902       1.779072                    0.999368      18.798824      56.295860       0.355601       0.734429      -0.911651       0.014431       0.048164       0.028742       0.057915      -0.008766       0.028009       0.065614      -0.091616       0.012572      -0.074296      -0.018871       0.093167             12.310665      14.797520       1.974054      -0.185523      10.771317      -2.068856      11.363158           0.000000
            5             Mg       3.814182      12.034458      19.058685       1.470117      28.233425 0.38655506E+03  0.89146900E+04                                10.707467                            8.687330      -1.153456       1.780762                    0.999533      17.875950      52.611147       0.362759       0.732137      -0.914867       0.044284      -0.054037      -0.017222       0.071956      -0.095627      -0.014975       0.002160      -0.052966      -0.205998      -0.077883      -0.056251       0.134134             13.383270      12.551747       2.639113       0.158109       9.437679      -0.055430      18.160385           0.000001
            6             Mg       0.447376      13.298420      19.015172       1.433419      26.695897 0.40892344E+03  0.95903592E+04                                10.378629                            8.949119      -1.104902       1.779072                    0.999368      18.798823      56.295859       0.355601       0.734429      -0.911651       0.014431      -0.048164       0.028742       0.057915       0.008766       0.028009      -0.065614      -0.091616       0.012572      -0.074296      -0.018871       0.093167             12.310664      14.797516      -1.974053      -0.185523      10.771320       2.068855      11.363156           0.000000
            7             Mg       1.772056       5.086558      11.019095       1.470117      28.233421 0.38655502E+03  0.89146888E+04                                10.707465                            8.687329      -1.153456       1.780762                    0.999533      17.875949      52.611142       0.362759       0.732137      -0.914867      -0.044284      -0.054037       0.017222       0.071956       0.095627      -0.014975      -0.002160      -0.052966      -0.205998      -0.077883      -0.056251       0.134134             13.383268      12.551748      -2.639113       0.158107       9.437678       0.055432      18.160379           0.000001
            8             Mg       5.138862       6.350520      11.062607       1.433419      26.695898 0.40892344E+03  0.95903592E+04                                10.378629                            8.949119      -1.104902       1.779072                    0.999368      18.798823      56.295858       0.355601       0.734429      -0.911651      -0.014431      -0.048164      -0.028742       0.057915      -0.008766       0.028009       0.065614      -0.091616       0.012572      -0.074296      -0.018871       0.093167             12.310665      14.797520       1.974053      -0.185524      10.771317      -2.068856      11.363158           0.000000
            9              P       2.618304       0.514839       3.639411       0.851384     114.969307 0.19583191E+04  0.65256301E+05                                18.354615                           13.468928       0.044795       1.795600                    0.998719      54.883280     171.731171       0.529119       0.347387      -1.144529       0.094864       0.023141      -0.085203       0.129593       0.001739      -0.001511       0.015980       0.028831      -0.026489      -0.025526       0.006575       0.018951             23.853611      23.753572       0.511903       2.852985      20.801284       0.144571      27.005976          -0.000000
           10              P       8.296576       7.462739       6.386515       0.851384     114.969308 0.19583188E+04  0.65256286E+05                                18.354615                           13.468927       0.044795       1.795600                    0.998719      54.883280     171.731172       0.529119       0.347387      -1.144529      -0.094864       0.023141       0.085203       0.129593      -0.001739      -0.001511      -0.015980       0.028831      -0.026489      -0.025526       0.006575       0.018951             23.853614      23.753569      -0.511896       2.852994      20.801298      -0.144579      27.005977          -0.000000
           11              P       5.632255      13.380961      16.412442       0.851384     114.969316 0.19583192E+04  0.65256304E+05                                18.354616                           13.468928       0.044795       1.795600                    0.998719      54.883281     171.731173       0.529119       0.347387      -1.144529      -0.094864      -0.023141       0.085203       0.129593       0.001739      -0.001511       0.015980       0.028831      -0.026489      -0.025526       0.006575       0.018951             23.853612      23.753574       0.511903       2.852988      20.801284       0.144572      27.005978           0.000000
           12              P      -0.046017       6.433061      13.665338       0.851384     114.969313 0.19583188E+04  0.65256286E+05                                18.354616                           13.468927       0.044795       1.795600                    0.998719      54.883280     171.731173       0.529119       0.347387      -1.144529       0.094864      -0.023141      -0.085203       0.129593      -0.001739      -0.001511      -0.015981       0.028831      -0.026489      -0.025526       0.006575       0.018951             23.853616      23.753571      -0.511896       2.852996      20.801298      -0.144580      27.005980           0.000000
           13              H       5.489978      13.531730       1.461780       0.397655       0.837914 0.64303085E+01  0.61513077E+02                                 1.642868                            1.623885      -1.761486       2.156995                    0.998498       3.030329       9.197143       0.416352       1.537836      -0.657950      -0.009005      -0.018418       0.022931       0.030760       0.007317      -0.003460      -0.007281      -0.017036       0.003001      -0.011780      -0.003477       0.015257              1.681860       1.650199       0.013060      -0.143007       1.601054      -0.225245       1.794328           0.000000
           14              H       3.381564       3.226605       3.872013       0.103463       1.330003 0.99594545E+01  0.10235360E+03                                 1.924887                            1.788421      -1.242684       2.272583                    0.995790       3.663879      10.190637       0.494884       1.204301      -0.726283       0.015001       0.012768      -0.033315       0.038703       0.005638      -0.002229      -0.007174      -0.019085       0.022201      -0.014787      -0.000113       0.014901              1.995609       1.790452       0.170167      -0.436993       1.676166      -0.028111       2.520209          -0.000000
           15              H       3.437901       4.796830       5.586446       0.116738       1.214833 0.89789089E+01  0.89815948E+02                                 1.811644                            1.699722      -1.063044       2.373972                    0.996820       3.452191       9.438501       0.507473       1.206600      -0.726747       0.012569       0.038961      -0.009611       0.042051       0.010632      -0.004668      -0.008964      -0.022303       0.007476      -0.016717      -0.003244       0.019961              1.862596       1.682373       0.400112      -0.140213       2.322897       0.018582       1.582518           0.000000
           16              H       1.739509       2.144122       8.088918       0.116252       1.244635 0.92620887E+01  0.92302108E+02                                 1.765687                            1.669351      -1.032576       2.383330                    0.997945       3.316935       8.717741       0.544736       1.128282      -0.747598      -0.013935      -0.011013       0.036149       0.040277       0.008976      -0.010289      -0.007245      -0.014627       0.010239      -0.015896      -0.002618       0.018514              1.791750       1.483506       0.079020      -0.299233       1.583582      -0.002303       2.308163          -0.000000
           17              H       1.655240       0.558611       6.382505       0.109915       1.274264 0.94783957E+01  0.95824661E+02                                 1.855777                            1.735607      -0.994201       2.399741                    0.998022       3.448534       9.388930       0.508352       1.191789      -0.731122      -0.016524      -0.035175       0.014055       0.041326       0.010776      -0.007612      -0.005309      -0.012559       0.020791      -0.016687       0.000044       0.016642              1.918416       1.574532       0.326701      -0.041241       2.595045       0.032306       1.585671          -0.000001
           18              H       0.053559       1.825908       3.922142       0.107024       1.270008 0.93381528E+01  0.93949214E+02                                 1.835691                            1.709265      -1.081103       2.352326                    0.997544       3.477626       9.410286       0.518901       1.173246      -0.734825      -0.003656       0.031237       0.027316       0.041657      -0.008349      -0.001635       0.016106      -0.006185      -0.013480      -0.017321      -0.002806       0.020127              1.899045       1.708814       0.154128       0.299756       1.924726       0.598755       2.063596          -0.000000
           19              H      11.567574       1.614692       2.853379       0.121921       1.113183 0.78979051E+01  0.76166160E+02                                 1.677342                            1.568753      -0.967366       2.418888                    0.998595       3.280575       8.678461       0.543535       1.168499      -0.735900      -0.030232       0.023704       0.010941       0.039945      -0.007182      -0.001665       0.013733      -0.001095      -0.012694      -0.015562      -0.000882       0.016444              1.726487       2.103544      -0.441597      -0.099736       1.658606       0.193433       1.417311          -0.000000
           20              H      12.985373      12.427014       0.711841       0.118346       1.293022 0.10041952E+02  0.10308453E+03                                 1.883358                            1.795988      -1.058887       2.375213                    0.997210       3.470576       9.547337       0.495349       1.204536      -0.728572      -0.004710      -0.030256      -0.027388       0.041082      -0.007470      -0.000201       0.014389      -0.010763      -0.009747      -0.015089      -0.003813       0.018903              1.910259       1.771897       0.140975       0.203137       1.875629       0.432004       2.083251          -0.000001
           21              H       1.500683      12.654905       1.726465       0.113334       1.266143 0.97120773E+01  0.99063419E+02                                 1.882865                            1.787835      -0.787408       2.506001                    0.999259       3.396061       9.372452       0.486554       1.234168      -0.722739       0.031244      -0.026092      -0.016075       0.043765      -0.007815       0.000183       0.014366       0.004367      -0.024010      -0.019188       0.002949       0.016239              1.926801       2.289160      -0.438048      -0.082185       1.774481       0.088835       1.716763          -0.000000
           22              H       1.192249      12.043490       4.650025       0.106095       1.255308 0.92383113E+01  0.92526028E+02                                 1.809023                            1.690718      -1.033644       2.373114                    0.997934       3.443101       9.240522       0.527052       1.160329      -0.738210      -0.040870      -0.003386      -0.008262       0.041834       0.007623       0.002217      -0.005825       0.020576      -0.042359      -0.017437      -0.002429       0.019867              1.867837       2.362090      -0.160945       0.419089       1.594560      -0.194563       1.646862          -0.000001
           23              H       1.821183      10.264827       6.013551       0.120779       1.135031 0.80358353E+01  0.77849642E+02                                 1.700601                            1.583090      -0.983855       2.411278                    0.998329       3.304799       8.768756       0.540591       1.169530      -0.735576      -0.028083      -0.028694       0.008644       0.041070       0.009065       0.003566      -0.006682       0.016273      -0.029690      -0.016241      -0.000900       0.017141              1.759080       1.829333       0.432335      -0.160896       1.972081      -0.350086       1.475827          -0.000000
           24              H       5.609608      11.664135       6.085737       0.113700       1.243937 0.91522237E+01  0.91944800E+02                                 1.832946                            1.708602      -1.106511       2.349464                    0.996048       3.508456       9.598195       0.509705       1.196153      -0.728673       0.038327       0.001156       0.012655       0.040379       0.007765       0.005576      -0.004392       0.020846      -0.043885      -0.017901      -0.002860       0.020761              1.887210       2.451757      -0.261761       0.194919       1.616529      -0.164650       1.593346           0.000000
           25              H       5.015757      13.351085       4.625962       0.119410       1.114489 0.81148328E+01  0.79435873E+02                                 1.744424                            1.642731      -0.800546       2.503074                    0.999470       3.331007       9.117830       0.501747       1.247052      -0.718141       0.032934       0.025770      -0.012876       0.043755       0.008533       0.001513      -0.009530       0.010664      -0.026826      -0.016696       0.001621       0.015075              1.802586       1.868540       0.327421      -0.243697       1.946369      -0.347243       1.592849           0.000000
           26              H       5.424902       6.583830       8.564146       0.397655       0.837914 0.64303084E+01  0.61513077E+02                                 1.642868                            1.623885      -1.761486       2.156995                    0.998498       3.030329       9.197143       0.416352       1.537836      -0.657950       0.009005      -0.018418      -0.022931       0.030760      -0.007317      -0.003460       0.007281      -0.017036       0.003001      -0.011780      -0.003477       0.015257              1.681860       1.650199      -0.013060      -0.143007       1.601054       0.225245       1.794328           0.000000
           27              H       7.533316      10.174505       6.153914       0.103463       1.330004 0.99594626E+01  0.10235370E+03                                 1.924887                            1.788421      -1.242684       2.272583                    0.995790       3.663879      10.190636       0.494884       1.204301      -0.726283      -0.015001       0.012768       0.033315       0.038703      -0.005638      -0.002229       0.007174      -0.019085       0.022201      -0.014787      -0.000113       0.014901              1.995609       1.790452      -0.170167      -0.436993       1.676167       0.028110       2.520210          -0.000000
           28              H       7.476979      11.744730       4.439480       0.116738       1.214833 0.89789101E+01  0.89815958E+02                                 1.811644                            1.699722      -1.063044       2.373972                    0.996820       3.452192       9.438502       0.507473       1.206600      -0.726747      -0.012569       0.038961       0.009611       0.042051      -0.010632      -0.004668       0.008964      -0.022303       0.007476      -0.016717      -0.003244       0.019961              1.862596       1.682372      -0.400112      -0.140213       2.322898      -0.018583       1.582518           0.000000
           29              H       9.175370       9.092022       1.937009       0.116252       1.244634 0.92620786E+01  0.92301986E+02                                 1.765686                            1.669350      -1.032576       2.383330                    0.997945       3.316935       8.717741       0.544736       1.128282      -0.747598       0.013935      -0.011013      -0.036149       0.040277      -0.008976      -0.010289       0.007245      -0.014627       0.010239      -0.015896      -0.002618       0.018514              1.791749       1.483505      -0.079020      -0.299232       1.583582       0.002303       2.308162          -0.000000
           30              H       9.259639       7.506511       3.643422       0.109915       1.274264 0.94783936E+01  0.95824636E+02                                 1.855776                            1.735607      -0.994201       2.399741                    0.998022       3.448534       9.388930       0.508352       1.191789      -0.731122       0.016524      -0.035175      -0.014055       0.041326      -0.010776      -0.007612       0.005309      -0.012559       0.020791      -0.016687       0.000044       0.016642              1.918416       1.574531      -0.326700      -0.041241       2.595045      -0.032306       1.585671          -0.000001
           31              H      10.861320       8.773808       6.103784       0.107024       1.270009 0.93381540E+01  0.93949230E+02                                 1.835691                            1.709265      -1.081103       2.352326                    0.997544       3.477626       9.410286       0.518901       1.173246      -0.734825       0.003656       0.031237      -0.027316       0.041657       0.008349      -0.001635      -0.016106      -0.006185      -0.013480      -0.017321      -0.002806       0.020127              1.899046       1.708814      -0.154129       0.299757       1.924726      -0.598755       2.063597          -0.000000
           32              H      -0.652695       8.562592       7.172548       0.121921       1.113182 0.78979034E+01  0.76166138E+02                                 1.677341                            1.568753      -0.967366       2.418888                    0.998595       3.280575       8.678460       0.543535       1.168499      -0.735900       0.030232       0.023704      -0.010941       0.039945       0.007182      -0.001665      -0.013733      -0.001095      -0.012694      -0.015562      -0.000882       0.016444              1.726486       2.103544       0.441597      -0.099736       1.658606      -0.193433       1.417310          -0.000000
           33              H      -2.070494       5.479114       9.314086       0.118346       1.293023 0.10041961E+02  0.10308464E+03                                 1.883359                            1.795989      -1.058887       2.375213                    0.997210       3.470576       9.547339       0.495348       1.204537      -0.728572       0.004710      -0.030256       0.027388       0.041082       0.007470      -0.000201      -0.014389      -0.010763      -0.009747      -0.015089      -0.003813       0.018903              1.910260       1.771898      -0.140976       0.203138       1.875629      -0.432004       2.083253          -0.000001
           34              H       9.414197       5.707005       8.299462       0.113334       1.266143 0.97120763E+01  0.99063407E+02                                 1.882865                            1.787835      -0.787408       2.506001                    0.999259       3.396061       9.372452       0.486554       1.234168      -0.722739      -0.031244      -0.026092       0.016075       0.043765       0.007815       0.000183      -0.014366       0.004367      -0.024010      -0.019188       0.002949       0.016239              1.926802       2.289161       0.438049      -0.082185       1.774481      -0.088835       1.716763          -0.000000
           35              H       9.722630       5.095590       5.375902       0.106095       1.255307 0.92383041E+01  0.92525944E+02                                 1.809023                            1.690718      -1.033644       2.373114                    0.997934       3.443101       9.240523       0.527052       1.160329      -0.738210       0.040870      -0.003386       0.008262       0.041834      -0.007623       0.002217       0.005825       0.020576      -0.042359      -0.017437      -0.002429       0.019867              1.867837       2.362090       0.160945       0.419089       1.594560       0.194563       1.646862          -0.000001
           36              H       9.093696       3.316927       4.012376       0.120779       1.135031 0.80358308E+01  0.77849588E+02                                 1.700601                            1.583090      -0.983855       2.411278                    0.998329       3.304799       8.768756       0.540591       1.169530      -0.735576       0.028083      -0.028694      -0.008644       0.041070      -0.009065       0.003566       0.006682       0.016273      -0.029690      -0.016241      -0.000900       0.017141              1.759080       1.829332      -0.432335      -0.160896       1.972081       0.350086       1.475827          -0.000000
           37              H       5.305272       4.716235       3.940189       0.113700       1.243938 0.91522290E+01  0.91944860E+02                                 1.832946                            1.708602      -1.106511       2.349464                    0.996048       3.508457       9.598196       0.509705       1.196152      -0.728673      -0.038327       0.001156      -0.012655       0.040379      -0.007765       0.005576       0.004392       0.020846      -0.043885      -0.017901      -0.002860       0.020761              1.887210       2.451756       0.261761       0.194920       1.616529       0.164650       1.593346           0.000000
           38              H       5.899123       6.403185       5.399964       0.119410       1.114489 0.81148332E+01  0.79435877E+02                                 1.744424                            1.642731      -0.800546       2.503074                    0.999470       3.331007       9.117830       0.501747       1.247052      -0.718141      -0.032934       0.025770       0.012876       0.043755      -0.008533       0.001513       0.009530       0.010664      -0.026826      -0.016696       0.001621       0.015075              1.802586       1.868540      -0.327421      -0.243697       1.946369       0.347243       1.592848           0.000000
           39              H       2.760581       0.364070      18.590073       0.397655       0.837914 0.64303085E+01  0.61513077E+02                                 1.642868                            1.623885      -1.761486       2.156995                    0.998498       3.030329       9.197143       0.416352       1.537836      -0.657950       0.009005       0.018418      -0.022931       0.030760       0.007317      -0.003460      -0.007281      -0.017036       0.003001      -0.011780      -0.003477       0.015257              1.681860       1.650199       0.013060      -0.143007       1.601054      -0.225245       1.794328           0.000000
           40              H       4.868995      10.669195      16.179840       0.103463       1.330003 0.99594575E+01  0.10235363E+03                                 1.924887                            1.788420      -1.242684       2.272583                    0.995790       3.663880      10.190638       0.494884       1.204300      -0.726283      -0.015001      -0.012768       0.033315       0.038703       0.005638      -0.002229      -0.007174      -0.019085       0.022201      -0.014787      -0.000113       0.014901              1.995609       1.790451       0.170167      -0.436993       1.676166      -0.028110       2.520209          -0.000000
           41              H       4.812658       9.098970      14.465407       0.116738       1.214833 0.89789116E+01  0.89815979E+02                                 1.811644                            1.699722      -1.063044       2.373971                    0.996820       3.452192       9.438503       0.507473       1.206600      -0.726747      -0.012569      -0.038961       0.009611       0.042051       0.010632      -0.004668      -0.008964      -0.022303       0.007476      -0.016717      -0.003244       0.019961              1.862596       1.682373       0.400112      -0.140213       2.322897       0.018582       1.582518           0.000000
           42              H       6.511050      11.751678      11.962935       0.116252       1.244635 0.92620896E+01  0.92302123E+02                                 1.765687                            1.669351      -1.032575       2.383330                    0.997945       3.316935       8.717742       0.544735       1.128282      -0.747598       0.013935       0.011013      -0.036149       0.040277       0.008976      -0.010289      -0.007245      -0.014627       0.010239      -0.015896      -0.002618       0.018514              1.791751       1.483506       0.079020      -0.299233       1.583582      -0.002303       2.308163          -0.000000
           43              H       6.595319      13.337189      13.669348       0.109915       1.274264 0.94783978E+01  0.95824693E+02                                 1.855777                            1.735608      -0.994202       2.399740                    0.998022       3.448534       9.388932       0.508351       1.191790      -0.731122       0.016524       0.035175      -0.014055       0.041326       0.010776      -0.007612      -0.005309      -0.012559       0.020791      -0.016687       0.000044       0.016642              1.918417       1.574532       0.326701      -0.041241       2.595046       0.032306       1.585672          -0.000001
           44              H       8.197000      12.069892      16.129711       0.107024       1.270008 0.93381524E+01  0.93949208E+02                                 1.835691                            1.709265      -1.081103       2.352326                    0.997544       3.477626       9.410285       0.518901       1.173246      -0.734825       0.003656      -0.031237      -0.027316       0.041657      -0.008349      -0.001635       0.016106      -0.006185      -0.013480      -0.017321      -0.002806       0.020127              1.899045       1.708813       0.154128       0.299756       1.924726       0.598755       2.063595          -0.000000
           45              H      -3.317015      12.281108      17.198474       0.121921       1.113183 0.78979048E+01  0.76166152E+02                                 1.677341                            1.568753      -0.967366       2.418888                    0.998595       3.280575       8.678459       0.543535       1.168499      -0.735900       0.030232      -0.023704      -0.010941       0.039945      -0.007182      -0.001665       0.013733      -0.001095      -0.012694      -0.015562      -0.000882       0.016444              1.726486       2.103543      -0.441597      -0.099736       1.658606       0.193433       1.417310          -0.000000
           46              H      -4.734814       1.468786      19.340012       0.118346       1.293023 0.10041955E+02  0.10308457E+03                                 1.883359                            1.795988      -1.058888       2.375213                    0.997210       3.470576       9.547340       0.495348       1.204537      -0.728572       0.004710       0.030256       0.027388       0.041082      -0.007470      -0.000201       0.014389      -0.010763      -0.009747      -0.015089      -0.003813       0.018903              1.910260       1.771897       0.140976       0.203137       1.875630       0.432004       2.083252          -0.000001
           47              H       6.749876       1.240895      18.325388       0.113334       1.266144 0.97120807E+01  0.99063458E+02                                 1.882865                            1.787835      -0.787408       2.506001                    0.999259       3.396061       9.372451       0.486554       1.234167      -0.722739      -0.031244       0.026092       0.016075       0.043765      -0.007815       0.000183       0.014366       0.004367      -0.024010      -0.019188       0.002949       0.016239              1.926801       2.289160      -0.438049      -0.082185       1.774481       0.088835       1.716763          -0.000000
           48              H       7.058310       1.852310      15.401828       0.106095       1.255308 0.92383109E+01  0.92526021E+02                                 1.809023                            1.690718      -1.033644       2.373114                    0.997934       3.443101       9.240521       0.527052       1.160329      -0.738210       0.040870       0.003386       0.008262       0.041834       0.007623       0.002217      -0.005825       0.020576      -0.042359      -0.017437      -0.002429       0.019867              1.867837       2.362090      -0.160945       0.419089       1.594560      -0.194563       1.646862          -0.000001
           49              H       6.429376       3.630973      14.038302       0.120779       1.135031 0.80358353E+01  0.77849642E+02                                 1.700601                            1.583090      -0.983855       2.411278                    0.998329       3.304799       8.768756       0.540591       1.169530      -0.735576       0.028083       0.028694      -0.008644       0.041070       0.009065       0.003566      -0.006682       0.016273      -0.029690      -0.016241      -0.000900       0.017141              1.759080       1.829333       0.432335      -0.160896       1.972081      -0.350086       1.475827          -0.000000
           50              H       2.640951       2.231665      13.966116       0.113700       1.243937 0.91522236E+01  0.91944796E+02                                 1.832945                            1.708602      -1.106510       2.349464                    0.996048       3.508456       9.598194       0.509705       1.196152      -0.728673      -0.038327      -0.001156      -0.012655       0.040379       0.007765       0.005576      -0.004392       0.020846      -0.043885      -0.017901      -0.002860       0.020761              1.887210       2.451757      -0.261761       0.194919       1.616529      -0.164650       1.593345           0.000000
           51              H       3.234802       0.544715      15.425891       0.119410       1.114489 0.81148328E+01  0.79435873E+02                                 1.744424                            1.642731      -0.800546       2.503074                    0.999470       3.331007       9.117830       0.501747       1.247052      -0.718141      -0.032934      -0.025770       0.012876       0.043755       0.008533       0.001513      -0.009530       0.010664      -0.026826      -0.016696       0.001621       0.015075              1.802586       1.868540       0.327421      -0.243697       1.946369      -0.347243       1.592849           0.000000
           52              H       2.825657       7.311970      11.487707       0.397655       0.837914 0.64303084E+01  0.61513077E+02                                 1.642868                            1.623885      -1.761486       2.156995                    0.998498       3.030329       9.197143       0.416352       1.537836      -0.657950      -0.009005       0.018418       0.022931       0.030760      -0.007317      -0.003460       0.007281      -0.017036       0.003001      -0.011780      -0.003477       0.015257              1.681860       1.650199      -0.013060      -0.143007       1.601054       0.225245       1.794328           0.000000
           53              H       0.717243       3.721295      13.897939       0.103463       1.330004 0.99594655E+01  0.10235373E+03                                 1.924887                            1.788421      -1.242684       2.272583                    0.995790       3.663880      10.190637       0.494884       1.204300      -0.726283       0.015001      -0.012768      -0.033315       0.038703      -0.005638      -0.002229       0.007174      -0.019085       0.022201      -0.014787      -0.000113       0.014901              1.995609       1.790452      -0.170166      -0.436992       1.676166       0.028110       2.520209          -0.000000
           54              H       0.773580       2.151070      15.612373       0.116738       1.214834 0.89789116E+01  0.89815978E+02                                 1.811644                            1.699722      -1.063044       2.373971                    0.996820       3.452192       9.438503       0.507473       1.206600      -0.726747       0.012569      -0.038961      -0.009611       0.042051      -0.010632      -0.004668       0.008964      -0.022303       0.007476      -0.016717      -0.003244       0.019961              1.862596       1.682373      -0.400112      -0.140213       2.322898      -0.018583       1.582518           0.000000
           55              H      -0.924811       4.803778      18.114844       0.116252       1.244634 0.92620839E+01  0.92302052E+02                                 1.765686                            1.669351      -1.032576       2.383330                    0.997945       3.316936       8.717744       0.544736       1.128282      -0.747598      -0.013935       0.011013       0.036149       0.040277      -0.008976      -0.010289       0.007245      -0.014627       0.010239      -0.015896      -0.002618       0.018514              1.791750       1.483505      -0.079020      -0.299232       1.583582       0.002303       2.308162          -0.000000
           56              H      -1.009080       6.389289      16.408431       0.109915       1.274264 0.94783918E+01  0.95824611E+02                                 1.855776                            1.735607      -0.994201       2.399741                    0.998022       3.448534       9.388929       0.508352       1.191789      -0.731122      -0.016524       0.035175       0.014055       0.041326      -0.010776      -0.007612       0.005309      -0.012559       0.020791      -0.016687       0.000044       0.016642              1.918415       1.574531      -0.326700      -0.041241       2.595044      -0.032306       1.585671          -0.000001
           57              H      -2.610761       5.121992      13.948069       0.107024       1.270008 0.93381517E+01  0.93949194E+02                                 1.835690                            1.709264      -1.081103       2.352326                    0.997544       3.477626       9.410283       0.518902       1.173245      -0.734825      -0.003656      -0.031237       0.027316       0.041657       0.008349      -0.001635      -0.016106      -0.006185      -0.013480      -0.017321      -0.002806       0.020127              1.899045       1.708813      -0.154129       0.299757       1.924725      -0.598755       2.063595          -0.000000
           58              H       8.903254       5.333208      12.879305       0.121921       1.113182 0.78979021E+01  0.76166120E+02                                 1.677341                            1.568752      -0.967366       2.418888                    0.998595       3.280575       8.678459       0.543535       1.168499      -0.735900      -0.030232      -0.023704       0.010941       0.039945       0.007182      -0.001665      -0.013733      -0.001095      -0.012694      -0.015562      -0.000882       0.016444              1.726486       2.103543       0.441596      -0.099736       1.658605      -0.193433       1.417310          -0.000000
           59              H      10.321053       8.416686      10.737767       0.118346       1.293023 0.10041961E+02  0.10308464E+03                                 1.883359                            1.795989      -1.058888       2.375213                    0.997210       3.470576       9.547339       0.495348       1.204537      -0.728572      -0.004710       0.030256      -0.027388       0.041082       0.007470      -0.000201      -0.014389      -0.010763      -0.009747      -0.015089      -0.003813       0.018903              1.910260       1.771898      -0.140976       0.203138       1.875629      -0.432004       2.083253          -0.000001
           60              H      -1.163638       8.188795      11.752391       0.113334       1.266144 0.97120812E+01  0.99063464E+02                                 1.882865                            1.787835      -0.787408       2.506001                    0.999259       3.396061       9.372451       0.486554       1.234167      -0.722739       0.031244       0.026092      -0.016075       0.043765       0.007815       0.000183      -0.014366       0.004367      -0.024010      -0.019188       0.002949       0.016239              1.926802       2.289161       0.438049      -0.082185       1.774481      -0.088835       1.716763          -0.000000
           61              H      -1.472071       8.800210      14.675951       0.106095       1.255308 0.92383050E+01  0.92525952E+02                                 1.809022                            1.690718      -1.033644       2.373114                    0.997934       3.443101       9.240522       0.527052       1.160329      -0.738210      -0.040870       0.003386      -0.008262       0.041834      -0.007623       0.002217       0.005825       0.020576      -0.042359      -0.017437      -0.002429       0.019867              1.867837       2.362089       0.160945       0.419089       1.594560       0.194563       1.646862          -0.000001
           62              H      -0.843137      10.578873      16.039477       0.120779       1.135031 0.80358293E+01  0.77849565E+02                                 1.700600                            1.583089      -0.983855       2.411278                    0.998329       3.304799       8.768754       0.540592       1.169530      -0.735576      -0.028083       0.028694       0.008644       0.041070      -0.009065       0.003566       0.006682       0.016273      -0.029690      -0.016241      -0.000900       0.017141              1.759079       1.829331      -0.432334      -0.160896       1.972080       0.350085       1.475826          -0.000000
           63              H       2.945287       9.179565      16.111664       0.113700       1.243937 0.91522263E+01  0.91944831E+02                                 1.832946                            1.708602      -1.106510       2.349464                    0.996048       3.508456       9.598195       0.509705       1.196153      -0.728673       0.038327      -0.001156       0.012655       0.040379      -0.007765       0.005576       0.004392       0.020846      -0.043885      -0.017901      -0.002860       0.020761              1.887211       2.451757       0.261761       0.194920       1.616529       0.164650       1.593346           0.000000
           64              H       2.351436       7.492615      14.651889       0.119410       1.114489 0.81148332E+01  0.79435875E+02                                 1.744424                            1.642731      -0.800546       2.503074                    0.999470       3.331007       9.117829       0.501747       1.247052      -0.718141       0.032934      -0.025770      -0.012876       0.043755      -0.008533       0.001513       0.009530       0.010664      -0.026826      -0.016696       0.001621       0.015075              1.802586       1.868540      -0.327421      -0.243697       1.946369       0.347243       1.592848           0.000000
           65              C       2.540025       1.745312       4.959024      -0.141325      40.684355 0.55544072E+03  0.13830192E+05                                10.377008                            7.917820      -0.234454       1.904036                    0.997917      30.164177      88.135295       0.581180       0.423258      -1.063937       0.009196       0.052018       0.058303       0.078675      -0.008876       0.006056       0.014265       0.043287       0.008188      -0.031512       0.008814       0.022698             12.738121       7.132740       2.407174      -1.049695      15.806684       5.019227      15.274938          -0.000000
           66              C       3.051946       2.997324       4.734242      -0.086830      33.463925 0.41155223E+03  0.95885463E+04                                 9.108136                            6.813182       0.055489       1.993626                    0.999690      29.237007      84.960083       0.621544       0.422967      -1.055116       0.000978      -0.009419       0.034508       0.035784      -0.012353      -0.007725      -0.031036       0.028550       0.005235      -0.042624       0.016954       0.025670             10.944083       6.492809       2.426806      -1.220058      13.554653       4.529840      12.784786          -0.000000
           67              C       3.090324       3.928343       5.754882      -0.097787      34.044090 0.42211384E+03  0.98656454E+04                                 9.191912                            6.886828       0.021801       1.982696                    0.999646      29.072850      83.740581       0.621971       0.421347      -1.059497      -0.010819      -0.026164      -0.000227       0.028314      -0.001352       0.004939      -0.014701      -0.023666      -0.075303      -0.029777       0.001109       0.028668             11.030635       6.278498       1.583519      -1.823199      12.444253       4.870742      14.369155           0.000000
           68              C       2.625057       3.604571       7.025367      -0.007708      38.224621 0.42249365E+03  0.97774562E+04                                 9.885520                            6.806133       0.010730       2.014087                    0.999213      26.734736      74.138929       0.643707       0.411161      -1.076824      -0.002037      -0.036022      -0.029139       0.046377      -0.018764       0.005038      -0.015562       0.009464      -0.014915      -0.022939      -0.004838       0.027776             13.152782       6.134773       1.763695      -1.236509      16.126094       7.677491      17.197480          -0.000000
           69              C       2.085714       2.362286       7.230698      -0.090217      33.274223 0.40124511E+03  0.92496201E+04                                 9.018431                            6.688050       0.046828       1.992949                    0.999644      28.627337      81.598268       0.635582       0.418043      -1.062751       0.016819      -0.003330      -0.020670       0.026855      -0.008147      -0.008768      -0.019797       0.018997       0.037730      -0.029828       0.006153       0.023675             10.896108       5.559114       1.838522      -0.700926      14.341135       5.408001      12.788074          -0.000000
           70              C       2.030560       1.415982       6.222090      -0.095732      33.620094 0.42264853E+03  0.98818788E+04                                 9.070437                            6.861376       0.141541       2.017496                    0.999757      29.209001      84.165624       0.627150       0.417710      -1.061731       0.019430       0.028113       0.004653       0.034489       0.017458      -0.003251      -0.037666      -0.003332      -0.044956      -0.043733       0.000168       0.043565             10.823694       5.617650       1.408121      -1.014728      13.574679       4.714980      13.278752          -0.000000
           71              C       2.711023       4.606458       8.153083       0.630457      24.102173 0.24958687E+03  0.51690884E+04                                 7.794091                            5.633079      -0.118571       2.019193                    0.999344      22.223790      62.355027       0.620315       0.476762      -1.016567       0.002055       0.037686       0.053888       0.065790      -0.026373       0.016520      -0.020016       0.145500      -0.165621      -0.070884      -0.036524       0.107408              9.875397       4.702647       0.834628      -0.579196      12.199082       4.214486      12.724461           0.000000
           72              C       0.977383       0.318214       2.929175      -0.146381      41.209764 0.55701902E+03  0.13892293E+05                                10.494294                            7.948827      -0.246944       1.900032                    0.997896      30.307125      88.896344       0.577344       0.425371      -1.061622      -0.062295      -0.006023      -0.044972       0.077068       0.007489      -0.002969      -0.021786       0.023353       0.015900      -0.028997       0.006354       0.022642             13.013011      18.529294      -0.576003       5.420886       8.938902       3.097272      11.570837          -0.000000
           73              C      -0.068805       1.157520       3.258426      -0.097552      33.738699 0.41677208E+03  0.97078793E+04                                 9.046411                            6.787917       0.176551       2.023302                    0.999648      29.280937      84.141979       0.634271       0.414578      -1.064010      -0.016511      -0.023782      -0.031186       0.042553      -0.003274      -0.026026       0.021644      -0.064822       0.032074      -0.049539       0.003507       0.046032             10.786056      15.658411      -0.369904       4.284334       7.583088       2.822649       9.116670          -0.000001
           74              C      12.282013       1.031068       2.622782      -0.094335      33.024484 0.40368694E+03  0.93116951E+04                                 8.946620                            6.701291       0.087767       2.006558                    0.999636      28.540005      81.136990       0.636529       0.417161      -1.064264       0.021296      -0.014200      -0.000050       0.025597      -0.012078      -0.020658      -0.006479      -0.000100      -0.017626      -0.027885       0.006373       0.021512             10.626054      15.235625       0.105865       4.278494       7.460744       2.977314       9.181793          -0.000001
           75              C      12.094625       0.070869       1.672325      -0.010905      36.453307 0.42539773E+03  0.98729641E+04                                 9.610906                            6.857372       0.043692       2.026764                    0.999277      26.791749      74.685741       0.636652       0.414526      -1.073388       0.040591       0.004643       0.021558       0.046195       0.005927      -0.014862      -0.012086      -0.022561       0.002788      -0.021674      -0.002492       0.024166             12.402728      19.697252       0.234143       5.302498       7.558818       2.885941       9.952115          -0.000001
           76              C      13.125287      13.110687       1.355505      -0.095570      32.395025 0.41932126E+03  0.98019322E+04                                 8.941441                            6.884383      -0.028403       1.967719                    0.999587      29.164451      84.511485       0.618197       0.423852      -1.056006       0.006967       0.021596       0.015188       0.027305       0.011491      -0.009257       0.008212      -0.038054       0.010994      -0.028037       0.005791       0.022246             10.666013      16.395463      -0.583257       3.927855       6.671417       1.849377       8.931160          -0.000001
           77              C       0.788186      13.235749       1.965082      -0.078751      32.319064 0.41970788E+03  0.98274441E+04                                 8.952103                            6.907755      -0.006417       1.981050                    0.998716      29.113181      84.833848       0.613557       0.426342      -1.052936      -0.017691       0.031579      -0.006374       0.036753      -0.018644      -0.031832       0.002533      -0.026927      -0.020357      -0.042761       0.006832       0.035929             10.666436      14.952125      -0.123500       4.531028       6.936394       2.257020      10.110788          -0.000001
           78              C      10.734026      13.811036       0.992567       0.644664      23.083792 0.24786360E+03  0.51364105E+04                                 7.656746                            5.673552      -0.212538       1.994366                    0.999025      22.180689      62.725628       0.606919       0.487000      -1.008840      -0.061221      -0.015099      -0.026408       0.068362       0.024429      -0.050553      -0.058455      -0.065214       0.149047      -0.077558      -0.031737       0.109294              9.476065      14.451835      -0.182815       2.838921       6.684202       2.078017       7.292159           0.000000
           79              C       3.027487      12.885575       4.519688      -0.143612      40.168357 0.54829367E+03  0.13599234E+05                                10.256319                            7.845935      -0.260164       1.893887                    0.997801      30.152079      87.741716       0.586540       0.421025      -1.066040       0.030793      -0.056407       0.042322       0.076949      -0.006115      -0.011595       0.001186      -0.017929       0.051832      -0.022450       0.001252       0.021198             12.528486      12.239350      -1.461104       2.018963      15.553805      -6.160417       9.792301           0.000000
           80              C       2.096176      11.961505       4.932756      -0.096652      34.012731 0.41811522E+03  0.97524664E+04                                 9.125812                            6.826588       0.098213       2.001326                    0.999776      29.272967      84.330733       0.628268       0.417968      -1.061251       0.034151      -0.015541       0.014123       0.040091       0.014997       0.002015       0.028184       0.059360      -0.058957      -0.048923       0.004491       0.044432             10.906260      10.116922      -0.857609       2.078350      13.477488      -5.898278       9.124368          -0.000001
           81              C       2.466506      10.912372       5.756887      -0.095727      34.172542 0.41166160E+03  0.95398759E+04                                 9.150433                            6.765186       0.078902       2.001513                    0.999689      28.722649      81.781217       0.633948       0.416918      -1.064678       0.013097       0.019209      -0.019013       0.030034       0.020943      -0.010543       0.005284      -0.000192      -0.014535      -0.024874       0.000979       0.023895             10.979971      10.473591      -1.401077       2.352537      13.238677      -6.098125       9.227644          -0.000001
           82              C       3.770829      10.799816       6.214069      -0.006953      38.474249 0.42857978E+03  0.99520497E+04                                 9.919135                            6.861481       0.009939       2.013132                    0.999222      26.805104      74.416915       0.640309       0.411941      -1.076506      -0.007063       0.033335      -0.029149       0.044841       0.003574       0.004588       0.017842      -0.012437       0.008753      -0.014162      -0.008629       0.022791             13.088290      11.093992      -1.720876       2.519184      16.009640      -8.737246      12.161238          -0.000000
           83              C       4.710477      11.730834       5.784960      -0.092808      33.986143 0.41603837E+03  0.96979308E+04                                 9.210519                            6.860866      -0.005631       1.977336                    0.999553      28.974514      83.613012       0.619305       0.424283      -1.056628      -0.024507       0.006826      -0.003752       0.025715       0.000324       0.009523       0.017334       0.031842      -0.000949      -0.027592       0.005204       0.022388             11.121214      10.284095      -1.196696       1.097792      13.592899      -6.404248       9.486649           0.000001
           84              C       4.354689      12.742449       4.936766      -0.085701      32.867709 0.41233489E+03  0.95832144E+04                                 8.955623                            6.786769       0.121783       2.019298                    0.999673      28.777753      82.727028       0.629126       0.418897      -1.060774      -0.026789      -0.019448       0.006606       0.033757       0.032029      -0.015426       0.016392       0.017144      -0.011960      -0.043786       0.008476       0.035310             10.727078      10.671099      -2.055192       1.734400      12.608017      -5.665264       8.902120           0.000001
           85              C       4.157212       9.724281       7.202626       0.628131      24.892569 0.25000437E+03  0.51681258E+04                                 7.902469                            5.610567      -0.035711       2.046153                    0.999257      22.058442      61.375752       0.627514       0.472169      -1.021352       0.025849      -0.050799       0.037626       0.068296      -0.032640      -0.053474       0.075555       0.008055       0.042840      -0.076941      -0.034759       0.111700             10.007835       8.760704       0.303195       2.039297      12.076477      -5.273606       9.186324           0.000001
           86              C       8.374855       8.693212       5.066903      -0.141325      40.684357 0.55544049E+03  0.13830185E+05                                10.377009                            7.917819      -0.234454       1.904036                    0.997917      30.164176      88.135294       0.581180       0.423258      -1.063937      -0.009196       0.052018      -0.058303       0.078675       0.008876       0.006056      -0.014265       0.043287       0.008188      -0.031512       0.008814       0.022698             12.738124       7.132742      -2.407176      -1.049692      15.806693      -5.019234      15.274937          -0.000000
           87              C       7.862934       9.945224       5.291684      -0.086830      33.463951 0.41155230E+03  0.95885484E+04                                 9.108141                            6.813182       0.055489       1.993626                    0.999690      29.237007      84.960083       0.621544       0.422967      -1.055116      -0.000978      -0.009419      -0.034508       0.035784       0.012353      -0.007725       0.031036       0.028550       0.005235      -0.042624       0.016954       0.025670             10.944091       6.492810      -2.426810      -1.220054      13.554671      -4.529851      12.784791          -0.000000
           88              C       7.824556      10.876243       4.271045      -0.097787      34.044100 0.42211382E+03  0.98656450E+04                                 9.191914                            6.886828       0.021800       1.982696                    0.999646      29.072851      83.740584       0.621971       0.421347      -1.059497       0.010819      -0.026164       0.000227       0.028314       0.001352       0.004939       0.014701      -0.023666      -0.075303      -0.029777       0.001109       0.028668             11.030640       6.278498      -1.583520      -1.823193      12.444265      -4.870753      14.369156           0.000000
           89              C       8.289823      10.552471       3.000559      -0.007708      38.224634 0.42249393E+03  0.97774641E+04                                 9.885523                            6.806136       0.010730       2.014087                    0.999213      26.734736      74.138930       0.643707       0.411161      -1.076824       0.002037      -0.036022       0.029139       0.046377       0.018764       0.005038       0.015562       0.009464      -0.014915      -0.022939      -0.004838       0.027776             13.152787       6.134774      -1.763698      -1.236504      16.126100      -7.677498      17.197489          -0.000000
           90              C       8.829166       9.310186       2.795228      -0.090217      33.274193 0.40124488E+03  0.92496135E+04                                 9.018426                            6.688048       0.046828       1.992949                    0.999644      28.627338      81.598270       0.635582       0.418043      -1.062751      -0.016819      -0.003330       0.020670       0.026855       0.008147      -0.008768       0.019797       0.018997       0.037730      -0.029828       0.006153       0.023675             10.896100       5.559111      -1.838521      -0.700925      14.341122      -5.407995      12.788069          -0.000000
           91              C       8.884320       8.363882       3.803837      -0.095732      33.620091 0.42264861E+03  0.98818812E+04                                 9.070437                            6.861377       0.141541       2.017496                    0.999757      29.209001      84.165625       0.627150       0.417710      -1.061731      -0.019430       0.028113      -0.004653       0.034489      -0.017458      -0.003251       0.037666      -0.003332      -0.044956      -0.043733       0.000168       0.043565             10.823694       5.617650      -1.408119      -1.014728      13.574675      -4.714979      13.278757          -0.000000
           92              C       8.203856      11.554358       1.872843       0.630457      24.102157 0.24958667E+03  0.51690835E+04                                 7.794088                            5.633077      -0.118571       2.019193                    0.999344      22.223790      62.355029       0.620316       0.476762      -1.016567      -0.002055       0.037686      -0.053888       0.065790       0.026374       0.016520       0.020016       0.145500      -0.165621      -0.070884      -0.036524       0.107408              9.875392       4.702645      -0.834632      -0.579193      12.199076      -4.214480      12.724453           0.000000
           93              C       9.937497       7.266114       7.096752      -0.146381      41.209779 0.55701922E+03  0.13892299E+05                                10.494297                            7.948829      -0.246944       1.900032                    0.997896      30.307125      88.896344       0.577344       0.425371      -1.061622       0.062295      -0.006023       0.044972       0.077068      -0.007489      -0.002969       0.021786       0.023353       0.015900      -0.028997       0.006354       0.022642             13.013017      18.529300       0.575998       5.420892       8.938904      -3.097277      11.570848          -0.000000
           94              C      10.983685       8.105420       6.767500      -0.097552      33.738705 0.41677200E+03  0.97078771E+04                                 9.046412                            6.787917       0.176551       2.023302                    0.999648      29.280939      84.141987       0.634271       0.414578      -1.064010       0.016511      -0.023782       0.031186       0.042553       0.003274      -0.026026      -0.021644      -0.064822       0.032074      -0.049539       0.003507       0.046032             10.786059      15.658413       0.369898       4.284340       7.583088      -2.822652       9.116676          -0.000001
           95              C      -1.367134       7.978968       7.403144      -0.094335      33.024491 0.40368689E+03  0.93116938E+04                                 8.946622                            6.701291       0.087767       2.006558                    0.999636      28.540006      81.136997       0.636529       0.417161      -1.064264      -0.021296      -0.014200       0.000050       0.025597       0.012078      -0.020658       0.006479      -0.000100      -0.017626      -0.027885       0.006373       0.021512             10.626058      15.235635      -0.105868       4.278504       7.460742      -2.977312       9.181796          -0.000001
           96              C      -1.179745       7.018769       8.353602      -0.010905      36.453349 0.42539799E+03  0.98729713E+04                                 9.610913                            6.857374       0.043692       2.026764                    0.999277      26.791749      74.685741       0.636652       0.414526      -1.073388      -0.040591       0.004643      -0.021558       0.046195      -0.005927      -0.014862       0.012086      -0.022561       0.002788      -0.021674      -0.002492       0.024166             12.402745      19.697290      -0.234150       5.302518       7.558818      -2.885940       9.952126          -0.000000
           97              C      -2.210408       6.162787       8.670421      -0.095570      32.395042 0.41932125E+03  0.98019320E+04                                 8.941444                            6.884383      -0.028403       1.967719                    0.999587      29.164450      84.511484       0.618197       0.423852      -1.056006      -0.006967       0.021596      -0.015188       0.027305      -0.011491      -0.009257      -0.008212      -0.038054       0.010994      -0.028037       0.005791       0.022246             10.666020      16.395481       0.583254       3.927866       6.671415      -1.849376       8.931164          -0.000001
           98              C      10.126694       6.287849       8.060845      -0.078751      32.319057 0.41970745E+03  0.98274317E+04                                 8.952101                            6.907751      -0.006417       1.981050                    0.998716      29.113179      84.833843       0.613557       0.426342      -1.052936       0.017691       0.031579       0.006374       0.036753       0.018644      -0.031832      -0.002533      -0.026927      -0.020357      -0.042761       0.006832       0.035929             10.666436      14.952129       0.123499       4.531030       6.936392      -2.257020      10.110787          -0.000001
           99              C       0.180853       6.863136       9.033360       0.644663      23.083798 0.24786352E+03  0.51364084E+04                                 7.656747                            5.673551      -0.212538       1.994366                    0.999025      22.180689      62.725630       0.606919       0.487000      -1.008840       0.061221      -0.015099       0.026408       0.068362      -0.024429      -0.050553       0.058455      -0.065214       0.149047      -0.077558      -0.031737       0.109294              9.476070      14.451848       0.182813       2.838926       6.684202      -2.078017       7.292161          -0.000000
          100              C       7.887392       5.937675       5.506239      -0.143612      40.168365 0.54829372E+03  0.13599235E+05                                10.256319                            7.845935      -0.260164       1.893887                    0.997801      30.152080      87.741716       0.586540       0.421024      -1.066040      -0.030793      -0.056407      -0.042322       0.076949       0.006115      -0.011595      -0.001186      -0.017929       0.051832      -0.022450       0.001252       0.021198             12.528488      12.239357       1.461112       2.018970      15.553804       6.160417       9.792303           0.000000
          101              C       8.818704       5.013605       5.093171      -0.096652      34.012716 0.41811509E+03  0.97524625E+04                                 9.125810                            6.826586       0.098213       2.001326                    0.999776      29.272967      84.330730       0.628268       0.417968      -1.061251      -0.034151      -0.015541      -0.014123       0.040091      -0.014997       0.002015      -0.028184       0.059360      -0.058957      -0.048923       0.004491       0.044432             10.906256      10.116922       0.857611       2.078352      13.477480       5.898274       9.124366          -0.000001
          102              C       8.448374       3.964472       4.269040      -0.095727      34.172533 0.41166149E+03  0.95398730E+04                                 9.150432                            6.765185       0.078902       2.001513                    0.999689      28.722650      81.781223       0.633948       0.416918      -1.064678      -0.013097       0.019209       0.019013       0.030034      -0.020943      -0.010543      -0.005284      -0.000192      -0.014535      -0.024874       0.000979       0.023895             10.979969      10.473586       1.401078       2.352539      13.238677       6.098125       9.227644          -0.000001
          103              C       7.144051       3.851916       3.811857      -0.006953      38.474267 0.42857989E+03  0.99520529E+04                                 9.919138                            6.861482       0.009939       2.013132                    0.999222      26.805104      74.416915       0.640309       0.411941      -1.076506       0.007063       0.033335       0.029149       0.044841      -0.003574       0.004588      -0.017842      -0.012437       0.008753      -0.014162      -0.008629       0.022791             13.088297      11.093993       1.720883       2.519190      16.009652       8.737254      12.161246          -0.000000
          104              C       6.204403       4.782934       4.240967      -0.092808      33.986161 0.41603838E+03  0.96979313E+04                                 9.210522                            6.860866      -0.005631       1.977336                    0.999553      28.974514      83.613011       0.619305       0.424283      -1.056628       0.024507       0.006826       0.003752       0.025715      -0.000324       0.009523      -0.017334       0.031842      -0.000949      -0.027592       0.005204       0.022388             11.121221      10.284095       1.196703       1.097797      13.592912       6.404257       9.486656           0.000001
          105              C       6.560191       5.794549       5.089160      -0.085701      32.867707 0.41233452E+03  0.95832039E+04                                 8.955622                            6.786765       0.121783       2.019298                    0.999673      28.777753      82.727029       0.629126       0.418897      -1.060774       0.026789      -0.019448      -0.006606       0.033757      -0.032029      -0.015426      -0.016392       0.017144      -0.011960      -0.043786       0.008476       0.035310             10.727080      10.671097       2.055197       1.734406      12.608022       5.665267       8.902120           0.000001
          106              C       6.757667       2.776381       2.823301       0.628130      24.892570 0.25000432E+03  0.51681246E+04                                 7.902470                            5.610567      -0.035711       2.046153                    0.999257      22.058442      61.375754       0.627514       0.472169      -1.021352      -0.025849      -0.050799      -0.037626       0.068296       0.032640      -0.053474      -0.075555       0.008055       0.042840      -0.076941      -0.034759       0.111700             10.007837       8.760706      -0.303190       2.039299      12.076480       5.273608       9.186324           0.000001
          107              C       5.710534      12.150488      15.092829      -0.141325      40.684356 0.55544072E+03  0.13830191E+05                                10.377009                            7.917820      -0.234454       1.904036                    0.997917      30.164177      88.135297       0.581180       0.423258      -1.063937      -0.009196      -0.052018      -0.058303       0.078675      -0.008876       0.006056       0.014265       0.043287       0.008188      -0.031512       0.008814       0.022698             12.738122       7.132741       2.407174      -1.049695      15.806685       5.019228      15.274939          -0.000000
          108              C       5.198613      10.898476      15.317611      -0.086830      33.463927 0.41155225E+03  0.95885468E+04                                 9.108137                            6.813182       0.055489       1.993626                    0.999690      29.237008      84.960087       0.621544       0.422967      -1.055116      -0.000978       0.009419      -0.034508       0.035784      -0.012353      -0.007725      -0.031036       0.028550       0.005235      -0.042624       0.016954       0.025670             10.944083       6.492809       2.426807      -1.220058      13.554654       4.529840      12.784786          -0.000000
          109              C       5.160235       9.967457      14.296971      -0.097787      34.044092 0.42211385E+03  0.98656459E+04                                 9.191912                            6.886829       0.021801       1.982696                    0.999646      29.072851      83.740585       0.621971       0.421347      -1.059497       0.010819       0.026164       0.000227       0.028314      -0.001352       0.004939      -0.014701      -0.023666      -0.075303      -0.029777       0.001109       0.028668             11.030636       6.278498       1.583519      -1.823199      12.444253       4.870743      14.369156          -0.000000
          110              C       5.625502      10.291229      13.026486      -0.007708      38.224621 0.42249365E+03  0.97774562E+04                                 9.885520                            6.806133       0.010730       2.014087                    0.999213      26.734736      74.138930       0.643707       0.411161      -1.076824       0.002037       0.036022       0.029139       0.046377      -0.018764       0.005038      -0.015562       0.009464      -0.014915      -0.022939      -0.004838       0.027776             13.152783       6.134773       1.763696      -1.236509      16.126095       7.677491      17.197481           0.000000
          111              C       6.164845      11.533514      12.821155      -0.090217      33.274225 0.40124513E+03  0.92496207E+04                                 9.018431                            6.688050       0.046828       1.992949                    0.999644      28.627338      81.598272       0.635582       0.418043      -1.062751      -0.016819       0.003330       0.020670       0.026855      -0.008147      -0.008768      -0.019797       0.018997       0.037730      -0.029828       0.006153       0.023675             10.896108       5.559114       1.838522      -0.700926      14.341136       5.408001      12.788075          -0.000000
          112              C       6.219999      12.479818      13.829763      -0.095732      33.620097 0.42264857E+03  0.98818799E+04                                 9.070437                            6.861376       0.141541       2.017496                    0.999757      29.209003      84.165631       0.627150       0.417709      -1.061731      -0.019430      -0.028113      -0.004653       0.034489       0.017458      -0.003251      -0.037666      -0.003332      -0.044956      -0.043733       0.000168       0.043565             10.823694       5.617650       1.408121      -1.014728      13.574680       4.714980      13.278752          -0.000000
          113              C       5.539536       9.289342      11.898770       0.630457      24.102173 0.24958687E+03  0.51690884E+04                                 7.794091                            5.633079      -0.118571       2.019193                    0.999344      22.223790      62.355028       0.620315       0.476762      -1.016567      -0.002055      -0.037686      -0.053888       0.065790      -0.026373       0.016520      -0.020016       0.145500      -0.165621      -0.070884      -0.036524       0.107408              9.875397       4.702647       0.834628      -0.579196      12.199082       4.214486      12.724461           0.000000
          114              C       7.273176      13.577586      17.122678      -0.146381      41.209756 0.55701874E+03  0.13892284E+05                                10.494293                            7.948826      -0.246944       1.900032                    0.997896      30.307125      88.896346       0.577344       0.425371      -1.061622       0.062295       0.006023       0.044972       0.077068       0.007489      -0.002969      -0.021786       0.023353       0.015900      -0.028997       0.006354       0.022642             13.013010      18.529291      -0.576001       5.420887       8.938900       3.097273      11.570839          -0.000000
          115              C       8.319364      12.738280      16.793427      -0.097552      33.738700 0.41677210E+03  0.97078801E+04                                 9.046411                            6.787918       0.176551       2.023302                    0.999648      29.280938      84.141980       0.634271       0.414578      -1.064010       0.016511       0.023782       0.031186       0.042553      -0.003274      -0.026026       0.021644      -0.064822       0.032074      -0.049539       0.003507       0.046032             10.786056      15.658410      -0.369904       4.284333       7.583089       2.822650       9.116670          -0.000001
          116              C      -4.031454      12.864732      17.429071      -0.094335      33.024481 0.40368692E+03  0.93116945E+04                                 8.946620                            6.701291       0.087767       2.006558                    0.999636      28.540004      81.136986       0.636529       0.417161      -1.064264      -0.021296       0.014200       0.000050       0.025597      -0.012078      -0.020658      -0.006479      -0.000100      -0.017626      -0.027885       0.006373       0.021512             10.626053      15.235624       0.105865       4.278494       7.460743       2.977314       9.181792          -0.000001
          117              C      -3.844066      13.824931      18.379528      -0.010905      36.453303 0.42539771E+03  0.98729635E+04                                 9.610906                            6.857373       0.043692       2.026764                    0.999277      26.791748      74.685741       0.636652       0.414526      -1.073388      -0.040591      -0.004643      -0.021558       0.046195       0.005927      -0.014862      -0.012086      -0.022561       0.002788      -0.021674      -0.002492       0.024166             12.402728      19.697253       0.234144       5.302499       7.558817       2.885941       9.952115          -0.000001
          118              C      -4.874728       0.785113      18.696348      -0.095570      32.395024 0.41932128E+03  0.98019326E+04                                 8.941440                            6.884383      -0.028403       1.967719                    0.999587      29.164451      84.511486       0.618197       0.423852      -1.056006      -0.006967      -0.021596      -0.015188       0.027305       0.011491      -0.009257       0.008212      -0.038054       0.010994      -0.028037       0.005791       0.022246             10.666013      16.395459      -0.583253       3.927856       6.671418       1.849379       8.931161          -0.000001
          119              C       7.462373       0.660050      18.086771      -0.078751      32.319071 0.41970791E+03  0.98274448E+04                                 8.952104                            6.907755      -0.006417       1.981050                    0.998716      29.113180      84.833844       0.613557       0.426342      -1.052936       0.017691      -0.031579       0.006374       0.036753      -0.018644      -0.031832       0.002533      -0.026927      -0.020357      -0.042761       0.006832       0.035929             10.666438      14.952124      -0.123495       4.531031       6.936396       2.257025      10.110793          -0.000001
          120              C      -2.483467       0.084764      19.059286       0.644663      23.083791 0.24786359E+03  0.51364103E+04                                 7.656746                            5.673552      -0.212538       1.994366                    0.999025      22.180689      62.725629       0.606919       0.487000      -1.008840       0.061221       0.015099       0.026408       0.068362       0.024429      -0.050553      -0.058455      -0.065214       0.149047      -0.077558      -0.031737       0.109294              9.476066      14.451835      -0.182814       2.838921       6.684202       2.078017       7.292159           0.000000
          121              C       5.223072       1.010225      15.532165      -0.143612      40.168357 0.54829367E+03  0.13599234E+05                                10.256318                            7.845935      -0.260164       1.893887                    0.997801      30.152079      87.741715       0.586540       0.421025      -1.066040      -0.030793       0.056407      -0.042322       0.076949      -0.006115      -0.011595       0.001186      -0.017929       0.051832      -0.022450       0.001252       0.021198             12.528485      12.239350      -1.461104       2.018963      15.553805      -6.160417       9.792301           0.000000
          122              C       6.154383       1.934295      15.119097      -0.096652      34.012730 0.41811522E+03  0.97524663E+04                                 9.125812                            6.826587       0.098213       2.001326                    0.999776      29.272967      84.330730       0.628268       0.417968      -1.061251      -0.034151       0.015541      -0.014123       0.040091       0.014997       0.002015       0.028184       0.059360      -0.058957      -0.048923       0.004491       0.044432             10.906259      10.116922      -0.857609       2.078350      13.477487      -5.898278       9.124368          -0.000001
          123              C       5.784053       2.983428      14.294966      -0.095727      34.172542 0.41166159E+03  0.95398757E+04                                 9.150432                            6.765186       0.078902       2.001513                    0.999689      28.722649      81.781216       0.633948       0.416918      -1.064678      -0.013097      -0.019209       0.019013       0.030034       0.020943      -0.010543       0.005284      -0.000192      -0.014535      -0.024874       0.000979       0.023895             10.979970      10.473590      -1.401076       2.352537      13.238677      -6.098125       9.227643          -0.000000
          124              C       4.479730       3.095984      13.837784      -0.006953      38.474250 0.42857978E+03  0.99520498E+04                                 9.919135                            6.861482       0.009939       2.013132                    0.999222      26.805104      74.416916       0.640309       0.411941      -1.076506       0.007063      -0.033335       0.029149       0.044841       0.003574       0.004588       0.017842      -0.012437       0.008753      -0.014162      -0.008629       0.022791             13.088290      11.093992      -1.720876       2.519183      16.009640      -8.737246      12.161238          -0.000000
          125              C       3.540082       2.164966      14.266893      -0.092808      33.986143 0.41603837E+03  0.96979308E+04                                 9.210519                            6.860866      -0.005631       1.977336                    0.999553      28.974514      83.613011       0.619305       0.424283      -1.056628       0.024507      -0.006826       0.003752       0.025715       0.000324       0.009523       0.017334       0.031842      -0.000949      -0.027592       0.005204       0.022389             11.121214      10.284095      -1.196696       1.097791      13.592899      -6.404248       9.486649           0.000001
          126              C       3.895870       1.153351      15.115087      -0.085701      32.867709 0.41233489E+03  0.95832143E+04                                 8.955623                            6.786769       0.121783       2.019298                    0.999673      28.777753      82.727027       0.629126       0.418897      -1.060774       0.026789       0.019448      -0.006606       0.033757       0.032029      -0.015426       0.016392       0.017144      -0.011960      -0.043786       0.008476       0.035310             10.727078      10.671098      -2.055192       1.734400      12.608016      -5.665264       8.902120           0.000001
          127              C       4.093347       4.171519      12.849227       0.628131      24.892569 0.25000437E+03  0.51681258E+04                                 7.902470                            5.610567      -0.035711       2.046153                    0.999257      22.058442      61.375752       0.627514       0.472169      -1.021352      -0.025849       0.050799      -0.037626       0.068296      -0.032640      -0.053474       0.075555       0.008055       0.042840      -0.076941      -0.034759       0.111700             10.007835       8.760704       0.303195       2.039297      12.076477      -5.273606       9.186324           0.000001
          128              C      -0.124296       5.202588      14.984950      -0.141325      40.684358 0.55544049E+03  0.13830185E+05                                10.377009                            7.917819      -0.234454       1.904036                    0.997917      30.164176      88.135294       0.581180       0.423258      -1.063937       0.009196      -0.052018       0.058303       0.078675       0.008876       0.006056      -0.014265       0.043287       0.008188      -0.031512       0.008814       0.022698             12.738124       7.132742      -2.407176      -1.049691      15.806694      -5.019235      15.274937          -0.000000
          129              C       0.387625       3.950576      14.760169      -0.086830      33.463953 0.41155232E+03  0.95885489E+04                                 9.108141                            6.813182       0.055489       1.993626                    0.999690      29.237008      84.960088       0.621544       0.422967      -1.055116       0.000978       0.009419       0.034508       0.035784       0.012353      -0.007725       0.031036       0.028550       0.005235      -0.042624       0.016954       0.025670             10.944092       6.492811      -2.426810      -1.220054      13.554672      -4.529852      12.784792          -0.000000
          130              C       0.426003       3.019557      15.780808      -0.097787      34.044104 0.42211387E+03  0.98656464E+04                                 9.191914                            6.886829       0.021800       1.982696                    0.999646      29.072853      83.740593       0.621971       0.421347      -1.059497      -0.010819       0.026164      -0.000227       0.028314       0.001352       0.004939       0.014701      -0.023666      -0.075303      -0.029777       0.001109       0.028668             11.030641       6.278498      -1.583521      -1.823193      12.444267      -4.870753      14.369157           0.000000
          131              C      -0.039264       3.343329      17.051294      -0.007708      38.224635 0.42249395E+03  0.97774647E+04                                 9.885523                            6.806136       0.010730       2.014087                    0.999213      26.734737      74.138932       0.643707       0.411161      -1.076824      -0.002037       0.036022      -0.029139       0.046377       0.018764       0.005038       0.015562       0.009464      -0.014915      -0.022939      -0.004838       0.027776             13.152787       6.134774      -1.763698      -1.236505      16.126100      -7.677498      17.197489           0.000000
          132              C      -0.578607       4.585614      17.256625      -0.090217      33.274193 0.40124487E+03  0.92496133E+04                                 9.018426                            6.688048       0.046828       1.992949                    0.999644      28.627338      81.598272       0.635582       0.418043      -1.062751       0.016819       0.003330      -0.020670       0.026855       0.008147      -0.008768       0.019797       0.018997       0.037729      -0.029828       0.006153       0.023675             10.896101       5.559111      -1.838521      -0.700925      14.341122      -5.407995      12.788070          -0.000000
          133              C      -0.633761       5.531918      16.248016      -0.095732      33.620092 0.42264861E+03  0.98818811E+04                                 9.070436                            6.861377       0.141541       2.017496                    0.999757      29.209001      84.165622       0.627150       0.417710      -1.061731       0.019430      -0.028113       0.004653       0.034489      -0.017458      -0.003251       0.037666      -0.003332      -0.044956      -0.043733       0.000168       0.043565             10.823693       5.617649      -1.408119      -1.014728      13.574674      -4.714979      13.278757          -0.000000
          134              C       0.046703       2.341442      18.179010       0.630457      24.102157 0.24958667E+03  0.51690834E+04                                 7.794088                            5.633077      -0.118571       2.019193                    0.999344      22.223790      62.355029       0.620316       0.476762      -1.016567       0.002055      -0.037686       0.053888       0.065790       0.026373       0.016520       0.020016       0.145500      -0.165621      -0.070884      -0.036524       0.107408              9.875391       4.702645      -0.834631      -0.579193      12.199076      -4.214480      12.724453           0.000000
          135              C      -1.686938       6.629686      12.955101      -0.146381      41.209774 0.55701897E+03  0.13892291E+05                                10.494296                            7.948827      -0.246944       1.900032                    0.997896      30.307126      88.896347       0.577344       0.425371      -1.061622      -0.062295       0.006023      -0.044972       0.077068      -0.007489      -0.002969       0.021786       0.023353       0.015900      -0.028997       0.006354       0.022642             13.013016      18.529296       0.575997       5.420893       8.938903      -3.097278      11.570850          -0.000000
          136              C      -2.733126       5.790380      13.284353      -0.097552      33.738703 0.41677197E+03  0.97078763E+04                                 9.046411                            6.787916       0.176551       2.023302                    0.999648      29.280938      84.141977       0.634271       0.414577      -1.064010      -0.016511       0.023782      -0.031186       0.042553       0.003274      -0.026026      -0.021644      -0.064822       0.032074      -0.049539       0.003507       0.046032             10.786057      15.658410       0.369899       4.284338       7.583087      -2.822651       9.116674          -0.000001
          137              C       9.617693       5.916832      12.648709      -0.094335      33.024486 0.40368686E+03  0.93116930E+04                                 8.946621                            6.701291       0.087767       2.006558                    0.999636      28.540005      81.136991       0.636529       0.417161      -1.064264       0.021296       0.014200      -0.000050       0.025597       0.012078      -0.020658       0.006479      -0.000100      -0.017626      -0.027885       0.006373       0.021512             10.626056      15.235633      -0.105867       4.278502       7.460741      -2.977311       9.181794          -0.000002
          138              C       9.430304       6.877031      11.698251      -0.010905      36.453345 0.42539796E+03  0.98729708E+04                                 9.610913                            6.857375       0.043692       2.026764                    0.999277      26.791748      74.685741       0.636652       0.414526      -1.073388       0.040591      -0.004643       0.021558       0.046195      -0.005927      -0.014862       0.012086      -0.022561       0.002788      -0.021674      -0.002492       0.024166             12.402745      19.697291      -0.234151       5.302519       7.558817      -2.885940       9.952126          -0.000001
          139              C      10.460967       7.733013      11.381432      -0.095570      32.395042 0.41932128E+03  0.98019326E+04                                 8.941444                            6.884383      -0.028403       1.967719                    0.999587      29.164450      84.511484       0.618197       0.423852      -1.056006       0.006967      -0.021596       0.015188       0.027305      -0.011491      -0.009257      -0.008212      -0.038054       0.010994      -0.028037       0.005791       0.022246             10.666020      16.395479       0.583250       3.927867       6.671416      -1.849378       8.931166          -0.000001
          140              C      -1.876135       7.607950      11.991008      -0.078751      32.319067 0.41970751E+03  0.98274336E+04                                 8.952103                            6.907751      -0.006417       1.981050                    0.998716      29.113180      84.833845       0.613557       0.426342      -1.052936      -0.017691      -0.031579      -0.006374       0.036753       0.018644      -0.031832      -0.002533      -0.026927      -0.020357      -0.042761       0.006832       0.035929             10.666438      14.952128       0.123495       4.531032       6.936394      -2.257024      10.110793          -0.000000
          141              C       8.069706       7.032664      11.018493       0.644663      23.083798 0.24786352E+03  0.51364085E+04                                 7.656747                            5.673551      -0.212538       1.994366                    0.999025      22.180689      62.725629       0.606919       0.487000      -1.008840      -0.061221       0.015099      -0.026408       0.068362      -0.024429      -0.050553       0.058455      -0.065214       0.149047      -0.077558      -0.031737       0.109294              9.476070      14.451848       0.182813       2.838926       6.684202      -2.078017       7.292160          -0.000000
          142              C       0.363167       7.958125      14.545614      -0.143612      40.168363 0.54829369E+03  0.13599234E+05                                10.256319                            7.845935      -0.260164       1.893887                    0.997801      30.152079      87.741715       0.586540       0.421025      -1.066040       0.030793       0.056407       0.042322       0.076949       0.006115      -0.011595      -0.001186      -0.017929       0.051832      -0.022450       0.001252       0.021198             12.528488      12.239357       1.461112       2.018970      15.553804       6.160418       9.792303           0.000000
          143              C      -0.568145       8.882195      14.958682      -0.096652      34.012715 0.41811509E+03  0.97524624E+04                                 9.125809                            6.826586       0.098213       2.001326                    0.999776      29.272967      84.330729       0.628268       0.417968      -1.061251       0.034151       0.015541       0.014123       0.040091      -0.014997       0.002015      -0.028184       0.059360      -0.058957      -0.048923       0.004491       0.044432             10.906255      10.116922       0.857610       2.078352      13.477479       5.898274       9.124365          -0.000001
          144              C      -0.197815       9.931328      15.782813      -0.095727      34.172531 0.41166147E+03  0.95398723E+04                                 9.150431                            6.765185       0.078902       2.001513                    0.999689      28.722649      81.781217       0.633948       0.416918      -1.064678       0.013097      -0.019209      -0.019013       0.030034      -0.020943      -0.010543      -0.005284      -0.000192      -0.014535      -0.024874       0.000979       0.023895             10.979968      10.473585       1.401078       2.352539      13.238676       6.098125       9.227644          -0.000000
          145              C       1.106508      10.043884      16.239996      -0.006953      38.474265 0.42857987E+03  0.99520522E+04                                 9.919137                            6.861482       0.009939       2.013132                    0.999222      26.805103      74.416912       0.640309       0.411941      -1.076506      -0.007063      -0.033335      -0.029149       0.044841      -0.003574       0.004588      -0.017842      -0.012437       0.008753      -0.014162      -0.008629       0.022791             13.088296      11.093992       1.720883       2.519190      16.009651       8.737254      12.161246          -0.000000
          146              C       2.046156       9.112866      15.810886      -0.092808      33.986159 0.41603837E+03  0.96979309E+04                                 9.210522                            6.860866      -0.005631       1.977336                    0.999553      28.974513      83.613009       0.619305       0.424283      -1.056628      -0.024507      -0.006826      -0.003752       0.025715      -0.000324       0.009523      -0.017334       0.031842      -0.000948      -0.027592       0.005204       0.022388             11.121221      10.284095       1.196703       1.097797      13.592912       6.404257       9.486656           0.000001
          147              C       1.690368       8.101251      14.962693      -0.085701      32.867706 0.41233452E+03  0.95832039E+04                                 8.955622                            6.786765       0.121783       2.019298                    0.999673      28.777753      82.727028       0.629126       0.418897      -1.060774      -0.026789       0.019448       0.006606       0.033757      -0.032029      -0.015426      -0.016392       0.017144      -0.011960      -0.043786       0.008476       0.035310             10.727080      10.671097       2.055197       1.734406      12.608021       5.665267       8.902120           0.000001
          148              C       1.492892      11.119419      17.228552       0.628131      24.892570 0.25000432E+03  0.51681246E+04                                 7.902469                            5.610566      -0.035711       2.046153                    0.999257      22.058442      61.375750       0.627514       0.472169      -1.021352       0.025849       0.050799       0.037626       0.068296       0.032640      -0.053474      -0.075555       0.008055       0.042840      -0.076941      -0.034759       0.111700             10.007835       8.760705      -0.303190       2.039299      12.076479       5.273607       9.186323           0.000001
          149              O       3.660550       0.865708       2.638222      -0.732908      50.712872 0.75829405E+03  0.19803634E+05                                11.042747                            8.551222       0.078819       2.047453                    0.996278      30.092763      81.609904       0.648558       0.361618      -1.140481       0.016381      -0.045048       0.044249       0.065235      -0.001001      -0.019615       0.013975       0.047534      -0.012610      -0.030972      -0.005484       0.036456             13.742314      14.512606       2.500708      -7.763067       8.285349      -2.585887      18.428988           0.000000
          150              O       2.952488       5.793159       7.872959      -0.633458      38.382445 0.58547322E+03  0.14380245E+05                                 9.067531                            7.506759       0.276775       2.128213                    0.996230      28.551081      75.904174       0.690904       0.360935      -1.137257      -0.021478      -0.049255      -0.021132       0.057740      -0.008352       0.012247      -0.043315       0.050473      -0.230864      -0.094819       0.026640       0.068179             10.528542       6.841106       2.073733      -0.164739      17.058724       2.581469       7.685796           0.000000
          151              O       2.541135       4.127053       9.318698      -0.690323      37.709744 0.56491146E+03  0.13720618E+05                                 8.874195                            7.241274       0.523019       2.183994                    0.998566      29.205219      76.639986       0.724489       0.348081      -1.150217       0.039125      -0.016082      -0.063366       0.076188      -0.003101       0.008762      -0.053462       0.095922       0.052553      -0.084700       0.032630       0.052069             10.555257       5.908396      -0.357463      -1.519274       7.562286       1.775104      18.195089           0.000001
          152              O      10.608644      12.820265       0.227789      -0.690133      38.212892 0.60539061E+03  0.14988494E+05                                 9.027861                            7.574476       0.375905       2.139729                    0.997298      29.460212      78.534080       0.696118       0.355386      -1.142115       0.039217       0.045627       0.055534       0.081876       0.026223      -0.040869      -0.006943      -0.108862       0.126709      -0.092573       0.029569       0.063004             10.397776      11.010674       2.981933       3.371461       8.647128       3.646672      11.535526          -0.000000
          153              O       9.878094       0.775386       1.244619      -0.654376      35.696617 0.51641691E+03  0.12292250E+05                                 8.584546                            6.948451       0.445771       2.170584                    0.998317      28.566612      74.762227       0.733953       0.350596      -1.145554       0.065303      -0.019946       0.023081       0.072076      -0.035991      -0.058791      -0.036680      -0.042201       0.066832      -0.094086       0.030444       0.063642             10.157369      16.683040      -3.559293      -0.550082       7.760575       1.001399       6.028492          -0.000000
          154              O       3.371488       8.741848       7.323338      -0.640349      38.815508 0.52638710E+03  0.12557905E+05                                 9.083543                            7.012121       0.588905       2.230934                    0.997684      28.083228      72.976611       0.732942       0.350288      -1.148699       0.021164       0.017086      -0.070836       0.075878       0.030766      -0.049289       0.041670      -0.018895      -0.129369      -0.093372       0.039095       0.054277             11.136410       9.138599       4.542732      -1.807623      15.648883      -5.259039       8.621747           0.000000
          155              O       5.234523       9.925770       7.814007      -0.666382      37.645662 0.54915351E+03  0.13247505E+05                                 8.887330                            7.165248       0.478213       2.183463                    0.997591      28.635087      74.955702       0.724212       0.350590      -1.147840      -0.061993       0.024729      -0.040319       0.077976      -0.006955      -0.003592       0.071284       0.072867       0.061073      -0.092016       0.025255       0.066760             10.415665      12.287124      -2.073385       4.802199       7.780529      -2.832582      11.179341           0.000000
          156              O       5.762385       0.330720       0.797462      -1.150328      57.106490 0.12037158E+04  0.35204078E+05                                11.385986                           10.293317      -0.010678       1.928707                    0.997695      37.365447     106.422480       0.634482       0.330079      -1.169515       0.017668       0.044024       0.004134       0.047617       0.047922      -0.058799      -0.081074      -0.081389       0.095000      -0.086768      -0.051949       0.138717             13.055958      15.354287      -1.809366      -1.221810       9.829149       0.156866      13.984439           0.000000
          157              O       7.254330       7.813608       7.387704      -0.732908      50.712868 0.75829405E+03  0.19803634E+05                                11.042747                            8.551222       0.078819       2.047453                    0.996278      30.092763      81.609904       0.648558       0.361618      -1.140481      -0.016381      -0.045048      -0.044249       0.065235       0.001001      -0.019615      -0.013975       0.047534      -0.012610      -0.030972      -0.005484       0.036456             13.742313      14.512603      -2.500706      -7.763066       8.285349       2.585887      18.428988           0.000000
          158              O       7.962391      12.741059       2.152967      -0.633458      38.382451 0.58547321E+03  0.14380245E+05                                 9.067532                            7.506759       0.276775       2.128213                    0.996230      28.551080      75.904172       0.690904       0.360935      -1.137257       0.021478      -0.049255       0.021132       0.057740       0.008352       0.012247       0.043315       0.050473      -0.230864      -0.094819       0.026640       0.068179             10.528544       6.841106      -2.073736      -0.164739      17.058729      -2.581468       7.685797           0.000000
          159              O       8.373744      11.074953       0.707229      -0.690323      37.709732 0.56491115E+03  0.13720609E+05                                 8.874194                            7.241272       0.523019       2.183994                    0.998566      29.205220      76.639992       0.724489       0.348081      -1.150217      -0.039125      -0.016082       0.063366       0.076188       0.003101       0.008762       0.053462       0.095922       0.052553      -0.084700       0.032630       0.052069             10.555255       5.908394       0.357461      -1.519274       7.562286      -1.775103      18.195084           0.000001
          160              O       0.306235       5.872365       9.798137      -0.690133      38.212881 0.60539030E+03  0.14988485E+05                                 9.027860                            7.574475       0.375905       2.139729                    0.997298      29.460211      78.534078       0.696118       0.355386      -1.142115      -0.039217       0.045627      -0.055534       0.081876      -0.026223      -0.040869       0.006943      -0.108862       0.126709      -0.092573       0.029569       0.063004             10.397775      11.010676      -2.981934       3.371462       8.647129      -3.646672      11.535521          -0.000000
          161              O       1.036786       7.723286       8.781308      -0.654376      35.696643 0.51641725E+03  0.12292260E+05                                 8.584551                            6.948454       0.445770       2.170584                    0.998317      28.566612      74.762229       0.733953       0.350596      -1.145554      -0.065303      -0.019946      -0.023081       0.072076       0.035991      -0.058791       0.036680      -0.042201       0.066833      -0.094086       0.030444       0.063642             10.157378      16.683061       3.559298      -0.550082       7.760578      -1.001397       6.028495          -0.000000
          162              O       7.543391       1.793948       2.702589      -0.640349      38.815511 0.52638714E+03  0.12557907E+05                                 9.083544                            7.012121       0.588905       2.230934                    0.997684      28.083228      72.976613       0.732942       0.350288      -1.148699      -0.021164       0.017086       0.070836       0.075878      -0.030766      -0.049289      -0.041670      -0.018895      -0.129369      -0.093372       0.039095       0.054277             11.136411       9.138598      -4.542731      -1.807623      15.648887       5.259041       8.621749          -0.000000
          163              O       5.680356       2.977870       2.211920      -0.666382      37.645669 0.54915356E+03  0.13247507E+05                                 8.887331                            7.165248       0.478213       2.183463                    0.997591      28.635087      74.955704       0.724212       0.350590      -1.147840       0.061993       0.024729       0.040319       0.077976       0.006955      -0.003592      -0.071284       0.072867       0.061073      -0.092016       0.025255       0.066760             10.415667      12.287127       2.073387       4.802200       7.780531       2.832584      11.179344           0.000000
          164              O       5.152495       7.278620       9.228464      -1.150328      57.106489 0.12037158E+04  0.35204078E+05                                11.385986                           10.293317      -0.010678       1.928707                    0.997695      37.365447     106.422480       0.634482       0.330079      -1.169515      -0.017668       0.044024      -0.004134       0.047617      -0.047922      -0.058799       0.081074      -0.081389       0.095000      -0.086768      -0.051949       0.138717             13.055958      15.354288       1.809364      -1.221811       9.829149      -0.156867      13.984437           0.000000
          165              O       4.590009      13.030092      17.413631      -0.732908      50.712871 0.75829405E+03  0.19803634E+05                                11.042747                            8.551222       0.078819       2.047453                    0.996278      30.092763      81.609904       0.648558       0.361618      -1.140481      -0.016381       0.045048      -0.044249       0.065235      -0.001001      -0.019615       0.013975       0.047534      -0.012610      -0.030972      -0.005484       0.036456             13.742314      14.512606       2.500708      -7.763067       8.285349      -2.585887      18.428987           0.000000
          166              O       5.298071       8.102641      12.178894      -0.633458      38.382444 0.58547320E+03  0.14380244E+05                                 9.067531                            7.506759       0.276775       2.128213                    0.996230      28.551080      75.904172       0.690904       0.360935      -1.137257       0.021478       0.049255       0.021132       0.057740      -0.008352       0.012247      -0.043315       0.050473      -0.230864      -0.094819       0.026640       0.068179             10.528542       6.841106       2.073733      -0.164739      17.058724       2.581469       7.685796           0.000000
          167              O       5.709424       9.768747      10.733155      -0.690323      37.709749 0.56491152E+03  0.13720620E+05                                 8.874196                            7.241275       0.523019       2.183994                    0.998566      29.205219      76.639989       0.724489       0.348081      -1.150217      -0.039125       0.016082       0.063366       0.076188      -0.003101       0.008762      -0.053462       0.095922       0.052553      -0.084700       0.032630       0.052069             10.555258       5.908397      -0.357463      -1.519274       7.562287       1.775105      18.195092           0.000001
          168              O      -2.358085       1.075535      19.824064      -0.690133      38.212896 0.60539067E+03  0.14988496E+05                                 9.027862                            7.574477       0.375905       2.139729                    0.997298      29.460212      78.534083       0.696118       0.355386      -1.142115      -0.039217      -0.045627      -0.055534       0.081876       0.026223      -0.040869      -0.006943      -0.108862       0.126709      -0.092573       0.029569       0.063004             10.397777      11.010675       2.981934       3.371462       8.647129       3.646673      11.535528          -0.000000
          169              O      -1.627535      13.120414      18.807234      -0.654376      35.696615 0.51641688E+03  0.12292249E+05                                 8.584546                            6.948451       0.445771       2.170584                    0.998317      28.566611      74.762225       0.733953       0.350596      -1.145554      -0.065303       0.019946      -0.023081       0.072076      -0.035991      -0.058791      -0.036680      -0.042201       0.066832      -0.094086       0.030444       0.063642             10.157369      16.683040      -3.559293      -0.550082       7.760575       1.001399       6.028492          -0.000000
          170              O       4.879071       5.153952      12.728515      -0.640349      38.815509 0.52638712E+03  0.12557906E+05                                 9.083543                            7.012121       0.588905       2.230934                    0.997684      28.083228      72.976612       0.732942       0.350288      -1.148699      -0.021164      -0.017086       0.070836       0.075878       0.030766      -0.049289       0.041670      -0.018895      -0.129369      -0.093372       0.039095       0.054277             11.136410       9.138599       4.542732      -1.807623      15.648884      -5.259039       8.621748          -0.000000
          171              O       3.016036       3.970030      12.237846      -0.666382      37.645658 0.54915346E+03  0.13247504E+05                                 8.887329                            7.165247       0.478213       2.183463                    0.997591      28.635087      74.955699       0.724212       0.350590      -1.147840       0.061993      -0.024729       0.040319       0.077976      -0.006955      -0.003592       0.071284       0.072867       0.061073      -0.092016       0.025255       0.066760             10.415664      12.287123      -2.073384       4.802198       7.780528      -2.832581      11.179339           0.000000
          172              O       2.488174      13.565080      19.254391      -1.150328      57.106490 0.12037158E+04  0.35204079E+05                                11.385987                           10.293317      -0.010678       1.928707                    0.997695      37.365447     106.422481       0.634482       0.330079      -1.169515      -0.017668      -0.044024      -0.004134       0.047617       0.047922      -0.058799      -0.081074      -0.081389       0.095000      -0.086768      -0.051949       0.138717             13.055958      15.354287      -1.809366      -1.221810       9.829149       0.156866      13.984439           0.000000
          173              O       0.996229       6.082192      12.664149      -0.732908      50.712869 0.75829409E+03  0.19803635E+05                                11.042747                            8.551222       0.078819       2.047453                    0.996278      30.092764      81.609906       0.648558       0.361618      -1.140481       0.016381       0.045048       0.044249       0.065235       0.001001      -0.019615      -0.013975       0.047534      -0.012610      -0.030972      -0.005484       0.036456             13.742313      14.512603      -2.500706      -7.763065       8.285349       2.585887      18.428987           0.000000
          174              O       0.288168       1.154741      17.898886      -0.633458      38.382452 0.58547323E+03  0.14380245E+05                                 9.067532                            7.506759       0.276775       2.128213                    0.996230      28.551081      75.904174       0.690904       0.360935      -1.137257      -0.021478       0.049255      -0.021132       0.057740       0.008352       0.012247       0.043315       0.050473      -0.230864      -0.094819       0.026640       0.068179             10.528544       6.841106      -2.073736      -0.164739      17.058728      -2.581468       7.685797           0.000000
          175              O      -0.123185       2.820847      19.344624      -0.690323      37.709735 0.56491119E+03  0.13720610E+05                                 8.874194                            7.241273       0.523019       2.183994                    0.998566      29.205220      76.639994       0.724489       0.348081      -1.150217       0.039125       0.016082      -0.063366       0.076188       0.003101       0.008762       0.053462       0.095922       0.052553      -0.084700       0.032630       0.052069             10.555255       5.908394       0.357461      -1.519274       7.562286      -1.775103      18.195086           0.000001
          176              O       7.944324       8.023435      10.253716      -0.690133      38.212880 0.60539026E+03  0.14988484E+05                                 9.027860                            7.574474       0.375905       2.139729                    0.997298      29.460210      78.534075       0.696118       0.355386      -1.142115       0.039217      -0.045627       0.055534       0.081876      -0.026223      -0.040869       0.006943      -0.108862       0.126709      -0.092573       0.029569       0.063004             10.397775      11.010676      -2.981935       3.371462       8.647129      -3.646672      11.535521          -0.000000
          177              O       7.213773       6.172514      11.270545      -0.654376      35.696640 0.51641721E+03  0.12292259E+05                                 8.584550                            6.948454       0.445770       2.170584                    0.998317      28.566612      74.762227       0.733953       0.350596      -1.145554       0.065303       0.019946       0.023081       0.072076       0.035991      -0.058791       0.036680      -0.042201       0.066833      -0.094086       0.030444       0.063642             10.157377      16.683059       3.559297      -0.550082       7.760577      -1.001397       6.028494          -0.000000
          178              O       0.707168      12.101852      17.349264      -0.640349      38.815509 0.52638712E+03  0.12557906E+05                                 9.083544                            7.012121       0.588905       2.230933                    0.997684      28.083228      72.976612       0.732942       0.350288      -1.148699       0.021164      -0.017086      -0.070836       0.075878      -0.030766      -0.049289      -0.041670      -0.018895      -0.129369      -0.093372       0.039095       0.054277             11.136411       9.138597      -4.542731      -1.807623      15.648886       5.259041       8.621749           0.000000
          179              O       2.570203      10.917930      17.839933      -0.666382      37.645665 0.54915350E+03  0.13247505E+05                                 8.887331                            7.165248       0.478213       2.183463                    0.997591      28.635086      74.955700       0.724212       0.350590      -1.147840      -0.061993      -0.024729      -0.040319       0.077976       0.006955      -0.003592      -0.071284       0.072867       0.061073      -0.092016       0.025255       0.066760             10.415667      12.287126       2.073387       4.802200       7.780531       2.832584      11.179343           0.000000
          180              O       3.098064       6.617180      10.823389      -1.150328      57.106489 0.12037158E+04  0.35204078E+05                                11.385986                           10.293317      -0.010678       1.928707                    0.997695      37.365447     106.422480       0.634482       0.330079      -1.169515       0.017668      -0.044024       0.004134       0.047617      -0.047922      -0.058799       0.081074      -0.081389       0.095000      -0.086768      -0.051949       0.138717             13.055958      15.354288       1.809364      -1.221811       9.829149      -0.156867      13.984437           0.000000

******************************************************
Auxiliary information for the entire system
The total spin magnetic moment of the unit cell is   -0.000019
The total net atomic charge of the unit cell is   -0.000000
Accuracy of reproducing the electrostatic potential in the unit cell:
  The inner radius (bohr) =    5.0000
  The outer radius (bohr) =   12.0000
  Valid grid points have density less than (e/(bohr^3)) =    0.0001
  The number of valid grid points were=       309748
  The rms potential error without charges in kcal/mol is=      3.74341
  The rms potential error with partial charges in kcal/mol is=      0.62958
  The RRMSE value at monopole order=      0.16818
  The rms potential error with partial charges and cloud penetration in kcal/mol is=      0.62221
  The RRMSE value at monopole order with cloud penetration is=      0.16621
  The rms potential error with partial charges and atomic dipoles in kcal/mol is=      0.32297
  The RRMSE value at dipole order=      0.08628
  The rms potential error with partial charges, atomic dipoles and cloud penetration in kcal/mol is=      0.30914
  The RRMSE value at dipole order with cloud penetration=      0.08258

******************************************************
The electron densities and ab initio electrostatic potential were computed in VASP using the PBE functional and
projector augmented wave method. See the main text of the journal article for a description of computational details.
The atomic charges, dipoles, and quadrupoles were computed with the DDEC6 method as described in
(a) T. A. Manz and N. Gabaldon Limas, RSC Adv. 6 (2016) 47771-47801 DOI: 10.1039/c6ra04656h
(b) N. Gabaldon Limas and T. A. Manz, RSC Adv. 8 (2018) 2678-2707 DOI: 10.1039/c7ra11829e.
For each atom in the material, the electron cloud parameters were fit to the spherically averaged atom-in-material
electron density using radial positions for which this density was between 10^-4 and 10^-2 electrons per cubic bohr.
The polarizabilities, dispersion coefficients, and quantum Drude oscillator (QDO) parameters were fit using the MCLF method.
The magnetic structure of the system was optimized in VASP from the default ferromagnetic initial guess using spin polarization.
The atomic spin moments (ASMs) were computed on this optimized magnetic structure using the DDEC6 partition as inputs
to the method of T. A. Manz and D. S. Sholl, J. Chem. Theory Comput. 7 (2011) 4146-4164 DOI: 10.1021/ct200539n.
The RMSE and RRMSE were computed using a uniform grid with Ewald summation.
