# Supplementary material for: A collection of forcefield precursors for metal–organic frameworks
Source: RSC Adv. 2019 Nov 13;9(63):36492–507. doi: 10.1039/c9ra07327b (PMC9075174; doi:10.1039/c9ra07327b)
Supplement: RA-009-C9RA07327B-s3918 [file RA-009-C9RA07327B-s3918.xyz]

  248
jmolscript: load "" {1 1 1} spacegroup "x,y,z" unitcell [{     14.935900     0.000000     0.000000 }, {      7.467944    16.507543     0.000000 }, {      7.467944    -0.000007    16.507543 }]
Co    13.606152     2.793567     9.540865     0.720856
Co    21.074099     5.460194    15.220450     0.715455
Co     9.872175     6.966674    11.047343     0.717009
Co    17.340126     1.287087    13.713971     0.718402
Co    16.265636    13.713969     6.966678     0.720854
Co     8.797689    11.047342     1.287093     0.715445
Co    19.999613     9.540862     5.460200     0.717012
Co    12.531662    15.220449     2.793572     0.718403
H      8.026548     5.818905     8.318151     0.119596
H     19.455499     4.082311     9.166639     0.124793
H      7.919009     2.581775    10.653968     0.118261
H     10.349081     2.358924     9.120418     0.116950
H     12.374387     5.497007    10.214868     0.081312
H      6.860054     7.223698     6.814314     0.108308
H     17.926062     7.657846     6.888598     0.086955
H     18.536940     3.217315    11.461187     0.114961
H     27.280411    16.152626    12.435132     0.092522
H     15.494496     2.434856    16.443164     0.119167
H     11.987546     4.171450    15.594676     0.123875
H     15.386957     5.671986    14.107346     0.117247
H     17.817027     5.894837    15.640897     0.116234
H     19.842337     2.756754    14.546447     0.082097
H      6.860058     1.030070     1.439458     0.111116
H      2.990166     0.595922     1.365174     0.085582
H     11.068989     5.036446    13.300127     0.114885
H     12.344514     8.608678    12.326182     0.093783
H     19.228470     8.189386    14.072680     0.119385
H     15.721521     7.340899    12.336087     0.124660
H     19.120933     5.853570    10.835551     0.118275
H     21.551004     7.387121    10.612699     0.116572
H     23.576311     6.292670    13.750783     0.081691
H     18.061975     9.693223    15.477472     0.110136
H     14.192083     9.618939    15.911621     0.086385
H     14.802964     5.046351    11.471092     0.114247
H     16.078492     4.072408     7.898859     0.092323
H     11.760524     0.064375    10.688634     0.119564
H      8.253573     0.912862    12.425228     0.124322
H     11.652983     2.400191    13.925763     0.118706
H     14.083055     0.866640    14.148615     0.116382
H     16.108363     1.961091    11.010531     0.081233
H     18.061975    15.068081     9.283842     0.110327
H     14.192083    15.142365     8.849694     0.086975
H     22.270914     3.207410    13.290223     0.115178
H     16.078495     4.181360     0.354912     0.092596
H     21.845240    10.688631     8.189392     0.119596
H     10.416289    12.425225     7.340904     0.124794
H     21.952779    13.925761     5.853575     0.118261
H     19.522707    14.148612     7.387125     0.116950
H     17.497401    11.010529     6.292675     0.081312
H     23.011734     9.283838     9.693229     0.108309
H     11.945726     8.849690     9.618945     0.086956
H     11.334848    13.290221     5.046356     0.114961
H      2.591377     0.354910     4.072411     0.092528
H     14.377292    14.072680     0.064379     0.119166
H     17.884242    12.336086     0.912867     0.123877
H     14.484831    10.835550     2.400197     0.117247
H     12.054761    10.612699     0.866646     0.116235
H     10.029451    13.750782     1.961096     0.082099
H     23.011730    15.477466    15.068085     0.111116
H     26.881622    15.911614    15.142369     0.085582
H     18.802799    11.471090     3.207416     0.114885
H     17.527274     7.898858     4.181361     0.093787
H     10.643318     8.318150     2.434863     0.119386
H     14.150267     9.166637     4.171456     0.124661
H     10.750855    10.653966     5.671992     0.118275
H      8.320784     9.120415     5.894844     0.116571
H      6.295477    10.214866     2.756760     0.081692
H     11.809813     6.814313     1.030071     0.110135
H     15.679705     6.888597     0.595922     0.086379
H     15.068824    11.461185     5.036451     0.114248
H     13.793296    12.435128     8.608684     0.092319
H     18.111264    16.443161     5.818909     0.119564
H     21.618215    15.594674     4.082315     0.124323
H     18.218805    14.107345     2.581780     0.118706
H     15.788733    15.640896     2.358928     0.116382
H     13.763425    14.546445     5.497012     0.081234
H     11.809813     1.439455     7.223701     0.110327
H     15.679705     1.365171     7.657849     0.086975
H      7.600874    13.300126     3.217320     0.115179
H     13.793293    12.326176    16.152631     0.092593
C      8.210259     4.208264     9.513132     0.074885
C      7.541131     5.154807     8.753125    -0.202482
C     21.089486     5.125423     8.630639     0.094372
C     20.377043     4.128863     9.272287    -0.194248
C      6.090855     3.195361    10.076369     0.098586
C      7.475413     3.231017    10.156596    -0.174468
C      9.672484     4.217838     9.634958     0.125573
C     10.570132     3.219957     9.395433    -0.104058
C     11.664932     4.937402     9.995317     0.146402
C     20.403928     6.147406     7.834150     0.114893
C     20.895319     7.103853     7.016696    -0.121889
C     18.784876     7.344203     7.060276     0.140122
C     20.247101     2.255091    10.897785     0.116729
C     19.059697     2.449219    11.526062    -0.128033
C     19.761685     0.495056    12.062887     0.123743
C     15.678207     4.045497    15.248183     0.076423
C     15.009079     3.098954    16.008190    -0.204253
C     13.621534     3.128338    16.130676     0.093675
C     12.909091     4.124898    15.489028    -0.195975
C     13.558803     5.058400    14.684945     0.098206
C     14.943361     5.022744    14.604719    -0.178142
C     17.140432     4.035923    15.126357     0.124436
C     18.038079     5.033804    15.365881    -0.103328
C     19.132881     3.316359    14.765997     0.145117
C      5.468032     2.106362     0.419622     0.113961
C      5.959423     1.149915     1.237075    -0.127084
C      3.848981     0.909565     1.193495     0.139794
C     12.779149     5.998670    13.863530     0.114350
C     11.591745     5.804542    13.235253    -0.131244
C     12.293732     7.758705    12.698427     0.119751
C     19.412182     6.994406    12.462039     0.075922
C     18.743053     7.754413    13.408582    -0.203126
C     17.355508     7.876899    13.379199     0.094473
C     16.643066     7.235251    12.382638    -0.196346
C     17.292779     6.431169    11.449137     0.098602
C     18.677336     6.350942    11.484793    -0.175452
C     20.874407     6.872580    12.471614     0.125539
C     21.772055     7.112105    11.473733    -0.103319
C     22.866856     6.512220    13.191178     0.145694
C     16.669950     8.673387    14.401181     0.111870
C     17.161340     9.490840    15.357628    -0.124728
C     15.050897     9.447260    15.597977     0.136979
C     16.513125     5.609754    10.508867     0.117027
C     15.325721     4.981477    10.702996    -0.127573
C     16.027709     4.444652     8.748833     0.124923
C     11.944234     1.259355    12.299275     0.077654
C     11.275107     0.499348    11.352733    -0.204831
C      9.887562     0.376862    11.382116     0.094521
C      9.175119     1.018510    12.378676    -0.194076
C      9.824830     1.822592    13.312178     0.097381
C     11.209387     1.902819    13.276522    -0.178097
C     13.406459     1.381181    12.289701     0.124058
C     14.304106     1.141656    13.287582    -0.103062
C     15.398908     1.741541    11.570137     0.146975
C     16.669948    16.087917    10.360134     0.114747
C     17.161340    15.270464     9.403687    -0.123448
C     15.050898    15.314044     9.163337     0.140895
C      9.045175     2.644007    14.252448     0.114642
C      7.857771     3.272284    14.058319    -0.130949
C     23.495657     3.809109    16.012482     0.121464
C     21.661529    12.299272     6.994411     0.074885
C     22.330657    11.352729     7.754418    -0.202482
C      8.782302    11.382113     7.876904     0.094373
C      9.494745    12.378673     7.235256    -0.194248
C     23.780933    13.312175     6.431174     0.098586
C     22.396375    13.276519     6.350947    -0.174467
C     20.199304    12.289698     6.872585     0.125573
C     19.301656    13.287579     7.112110    -0.104057
C     18.206856    11.570134     6.512226     0.146402
C      9.467860    10.360130     8.673393     0.114894
C      8.976469     9.403683     9.490847    -0.121889
C     11.086912     9.163333     9.447267     0.140123
C      9.624687    14.252445     5.609758     0.116728
C     10.812091    14.058317     4.981481    -0.128032
C     10.110103    16.012480     4.444656     0.123739
C     14.193581    12.462039     1.259360     0.076423
C     14.862709    13.408582     0.499353    -0.204252
C     16.250254    13.379198     0.376867     0.093676
C     16.962697    12.382638     1.018515    -0.195977
C     16.312985    11.449136     1.822598     0.098206
C     14.928427    11.484792     1.902824    -0.178140
C     12.731356    12.471613     1.381186     0.124436
C     11.833709    11.473732     1.141662    -0.103329
C     10.738907    13.191177     1.741546     0.145116
C     24.403756    14.401174    16.087921     0.113960
C     23.912365    15.357621    15.270468    -0.127084
C     26.022807    15.597971    15.314048     0.139794
C     17.092639    10.508866     2.644013     0.114352
C     18.280043    10.702994     3.272290    -0.131243
C     17.578056     8.748831     3.809116     0.119750
C     10.459606     9.513130     4.045504     0.075921
C     11.128735     8.753123     3.098961    -0.203125
C     12.516280     8.630637     3.128344     0.094473
C     13.228722     9.272285     4.124905    -0.196345
C     12.579009    10.076367     5.058406     0.098601
C     11.194452    10.156594     5.022750    -0.175451
C      8.997381     9.634956     4.035929     0.125538
C      8.099733     9.395431     5.033810    -0.103320
C      7.004932     9.995316     3.316365     0.145694
C     13.201838     7.834149     2.106362     0.111872
C     12.710448     7.016696     1.149915    -0.124726
C     14.820891     7.060276     0.909566     0.136980
C     13.358663    10.897782     5.998676     0.117028
C     14.546067    11.526059     5.804547    -0.127572
C     13.844079    12.062884     7.758710     0.124927
C     17.927554    15.248181     4.208268     0.077654
C     18.596681    16.008188     5.154810    -0.204827
C     19.984226    16.130674     5.125427     0.094521
C     20.696669    15.489026     4.128867    -0.194073
C     20.046958    14.684944     3.195365     0.097381
C     18.662401    14.604717     3.231021    -0.178098
C     16.465329    15.126355     4.217842     0.124058
C     15.567682    15.365880     3.219961    -0.103062
C     14.472880    14.765995     4.937406     0.146975
C     13.201840     0.419619     6.147409     0.114749
C     12.710448     1.237072     7.103856    -0.123448
C     14.820890     1.193492     7.344206     0.140895
C     20.826613    13.863529     2.255095     0.114642
C      7.078117    13.235252     2.449224    -0.130949
C      6.376131    12.698427     0.495061     0.121466
N     11.836845     3.669293     9.617295    -0.279012
N     10.396874     5.338205    10.034935    -0.350114
N     19.861755     7.878552     6.525597    -0.302642
N     19.032812     6.314462     7.863533    -0.277366
N     18.743056     1.331658    12.276495    -0.306326
N      5.762266     1.003984    11.257154    -0.279682
N     19.304793     4.584468    15.144020    -0.279395
N     17.864824     2.915556    14.726379    -0.350129
N      4.925859     0.375216     1.728175    -0.297366
N      4.096917     1.939306     0.390238    -0.269409
N     11.275104     6.922103    12.484820    -0.300461
N     13.230213     7.249777    13.504161    -0.268526
N     23.038768     6.890243    11.923068    -0.279658
N     21.598798     6.472602    13.591981    -0.350306
N     16.127775     9.981939    16.132327    -0.296612
N     15.298834     8.644004    14.568237    -0.267841
N     15.009081     4.231044     9.585435    -0.306659
N     16.964190     5.250385     9.257760    -0.279673
N     15.570820     1.363518    12.838246    -0.279461
N     14.130850     1.781159    11.169334    -0.351023
N     16.127776    14.779365     8.628988    -0.303877
N     15.298833    16.117300    10.193078    -0.276620
N     22.477029     4.022717    15.175880    -0.300728
N      9.496238     3.003376    15.503554    -0.269621
N     18.034943    12.838243     6.890248    -0.279012
N     19.474914    11.169331     6.472608    -0.350114
N     10.010033     8.628984     9.981946    -0.302641
N     10.838976    10.193074     8.644010    -0.277368
N     11.128732    15.175878     4.231048    -0.306327
N     24.109522    15.503552     5.250389    -0.279679
N     10.566995    11.923068     1.363523    -0.279391
N     12.006964    13.591980     1.781164    -0.350129
N     24.945929    16.132320    14.779368    -0.297365
N     25.774871    14.568230    16.117305    -0.269406
N     18.596684     9.585433     4.022723    -0.300462
N     16.641575     9.257759     3.003382    -0.268531
N      6.833020     9.617293     4.584475    -0.279659
N      8.272990    10.034934     2.915562    -0.350305
N     13.744013     6.525597     0.375216    -0.296616
N     14.572954     7.863532     1.939306    -0.267845
N     14.862707    12.276492     6.922108    -0.306659
N     12.907598    11.257151     7.249783    -0.279677
N     14.300968    15.144018     3.669297    -0.279462
N     15.740938    14.726377     5.338209    -0.351023
N     13.744012     1.728171     7.878555    -0.303877
N     14.572955     0.390236     6.314465    -0.276619
N      7.394759    12.484819     1.331663    -0.300726
N     20.375550    13.504160     1.003989    -0.269620

The following XYZ coordinates are in angstroms. Other properties are in atomic units.
The sperically averaged electron density of each atom fit to a function of the form exp(a - br)
eigen_1, eigen_2 and eigen_3 are the three eigenvalues of traceless quadrupole moment tensor
  atom number  atomic symbol              X              Y              Z     net charge C6 coefficient C8 coefficient C10 coefficient fluctuating dipole atomic polarizability isotropic forcefield polarizability              a              b squared Pearson coefficient          <r^3>          <r^4>         wp_QDO          m_QDO          q_QDO       dipole_x       dipole_y       dipole_z         dipole            Qxy            Qxz            Qyz     Q(x^2-y^2)  Q(3z^2 - R^2)        eigen_1        eigen_2        eigen_3 static polarizability      alpha(xx)      alpha(xy)      alpha(xz)      alpha(yy)      alpha(yz)      alpha(zz) atomic spin moment
            1             Co      13.606152       2.793567       9.540865       0.720856     126.541107 0.25664730E+04  0.86900471E+05                                18.410559                           14.913635       0.972079       2.136547                    0.995092      50.061568     133.402110       0.556620       0.324984      -1.225411      -0.002678      -0.013542       0.020080       0.024367      -0.006724       0.001024       0.020601       0.027699      -0.079154      -0.038076       0.009177       0.028899             22.480053      23.109673      -0.020021       2.897445      20.458503       5.484749      23.871982           3.135363
            2             Co      21.074099       5.460194      15.220450       0.715455     126.769921 0.25740027E+04  0.87233764E+05                                18.446294                           14.947942       0.946970       2.129183                    0.994999      50.103511     133.646343       0.555195       0.325526      -1.224697      -0.001990       0.013073      -0.019795       0.023805       0.001967      -0.004188       0.024466       0.017496      -0.075089      -0.039371       0.017722       0.021649             22.515787      23.157548       0.025273      -2.903530      20.486225       5.480200      23.903588           3.063034
            3             Co       9.872175       6.966674      11.047343       0.717009     126.833599 0.25747162E+04  0.87260454E+05                                18.447578                           14.945592       0.958212       2.132091                    0.995057      50.119420     133.672996       0.555507       0.325333      -1.224928      -0.002742      -0.019230      -0.013527       0.023670      -0.002840      -0.003848      -0.022421       0.051897       0.005509      -0.039429       0.013758       0.025671             22.522772      23.156720      -2.903990      -0.023532      23.918564      -5.492611      20.493031           3.097810
            4             Co      17.340126       1.287087      13.713971       0.718402     126.639752 0.25701915E+04  0.87064975E+05                                18.426354                           14.930576       0.958677       2.132623                    0.994968      50.081813     133.521183       0.555916       0.325251      -1.225059      -0.002801       0.020075       0.013163       0.024169       0.001241       0.005085      -0.022578       0.047186      -0.000396      -0.037483       0.012411       0.025072             22.493184      23.135115       2.902102       0.018639      23.875629      -5.474116      20.468807           3.103841
            5             Co      16.265636      13.713969       6.966678       0.720854     126.541435 0.25664789E+04  0.86900694E+05                                18.410561                           14.913626       0.972085       2.136549                    0.995091      50.061672     133.402276       0.556622       0.324983      -1.225412       0.002676       0.013542      -0.020079       0.024366      -0.006719       0.001025       0.020598       0.027718      -0.079118      -0.038068       0.009169       0.028898             22.480085      23.109666      -0.020019       2.897455      20.458523       5.484804      23.872065           3.135383
            6             Co       8.797689      11.047342       1.287093       0.715445     126.770157 0.25740074E+04  0.87234084E+05                                18.446440                           14.948055       0.946962       2.129179                    0.994999      50.103366     133.646679       0.555186       0.325530      -1.224691       0.001992      -0.013071       0.019794       0.023804       0.001970      -0.004200       0.024471       0.017476      -0.075127      -0.039382       0.017735       0.021647             22.515986      23.157744       0.025271      -2.903554      20.486387       5.480276      23.903827           3.062983
            7             Co      19.999613       9.540862       5.460200       0.717012     126.833420 0.25747110E+04  0.87260231E+05                                18.447562                           14.945575       0.958214       2.132092                    0.995057      50.119376     133.672827       0.555508       0.325333      -1.224928       0.002741       0.019230       0.013527       0.023670      -0.002842      -0.003848      -0.022423       0.051897       0.005504      -0.039430       0.013758       0.025672             22.522753      23.156702      -2.904001      -0.023529      23.918524      -5.492603      20.493033           3.097834
            8             Co      12.531662      15.220449       2.793572       0.718403     126.639791 0.25701925E+04  0.87065007E+05                                18.426343                           14.930566       0.958684       2.132625                    0.994968      50.081853     133.521220       0.555917       0.325251      -1.225059       0.002802      -0.020074      -0.013164       0.024168       0.001245       0.005083      -0.022578       0.047187      -0.000410      -0.037483       0.012411       0.025072             22.493163      23.135086       2.902115       0.018640      23.875595      -5.474094      20.468807           3.103852
            9              H       8.026548       5.818905       8.318151       0.119596       1.159420 0.88308601E+01  0.88847247E+02                                 1.828897                            1.744899      -1.043879       2.390312                    0.996934       3.526169       9.987704       0.470865       1.292912      -0.707238       0.019003       0.023805      -0.021148       0.037081       0.003668      -0.005489      -0.012491       0.008613      -0.008035      -0.015395       0.000932       0.014463              1.855817       1.812613       0.204345      -0.109957       2.006728      -0.431895       1.748110           0.000180
           10              H      19.455499       4.082311       9.166639       0.124793       1.233713 0.93376946E+01  0.96040450E+02                                 1.945292                            1.820466      -1.502212       2.172037                    0.992372       3.857635      11.343579       0.447440       1.330934      -0.696473      -0.032131      -0.003187      -0.007450       0.033137       0.009492       0.003124      -0.001252       0.002408       0.006589      -0.011339       0.002497       0.008842              2.003424       2.624514       0.036205       0.042415       1.721992      -0.144159       1.663767          -0.000038
           11              H       7.919009       2.581775      10.653968       0.118261       0.946228 0.68478660E+01  0.66176421E+02                                 1.721162                            1.627560      -1.480423       2.178887                    0.992009       3.948386      11.827394       0.436926       1.450607      -0.671354       0.013413      -0.026231       0.014713       0.032931      -0.002131      -0.001013      -0.006393       0.003101      -0.001617      -0.007838       0.002191       0.005647              1.766585       1.784023      -0.318985       0.191636       1.901332      -0.355756       1.614400           0.000108
           12              H      10.349081       2.358924       9.120418       0.116950       1.149408 0.84345764E+01  0.84320530E+02                                 1.843619                            1.724881      -1.188538       2.321584                    0.995046       3.627250      10.413257       0.463180       1.322777      -0.699636      -0.015281      -0.038458      -0.012006       0.043089       0.005456       0.005281       0.012559       0.009797      -0.050940      -0.023098       0.004100       0.018997              1.887902       1.581640       0.087887      -0.015843       2.494062       0.355255       1.588004           0.000547
           13              H      12.374387       5.497007      10.214868       0.081312       1.339728 0.99349368E+01  0.10330551E+03                                 2.025683                            1.856229      -1.236157       2.279953                    0.994003       3.890579      11.332427       0.452917       1.300557      -0.703718       0.041210       0.034237       0.012009       0.054906       0.008026       0.005664       0.005544       0.001307      -0.051107      -0.018812       0.000468       0.018345              2.109829       2.643965       0.558307       0.288215       2.044722       0.221425       1.640800           0.000293
           14              H       6.860054       7.223698       6.814314       0.108308       1.190699 0.88037121E+01  0.88273999E+02                                 1.830781                            1.719013      -1.047452       2.377463                    0.997075       3.582264      10.042927       0.485306       1.258704      -0.713866       0.042400      -0.000546      -0.008957       0.043339      -0.006847      -0.001811      -0.013419       0.022234      -0.041135      -0.023930       0.003882       0.020048              1.856795       2.278193       0.208516      -0.270071       1.644879      -0.262630       1.647313           0.000286
           15              H      17.926062       7.657846       6.888598       0.086955       1.382010 0.98675532E+01  0.10076621E+03                                 1.963049                            1.775297      -0.920744       2.434406                    0.998227       3.493196       9.558012       0.500768       1.197744      -0.730221      -0.049784       0.012292      -0.005210       0.051543      -0.003436      -0.002643      -0.011684       0.024919      -0.037967      -0.021954       0.002660       0.019294              2.039688       2.627428      -0.464764       0.336153       1.788427      -0.294529       1.703208           0.000369
           16              H      18.536940       3.217315      11.461187       0.114961       0.967734 0.70022684E+01  0.67532205E+02                                 1.702334                            1.615993      -1.215453       2.306082                    0.994359       3.731353      10.892541       0.454112       1.398528      -0.682681      -0.021206       0.036468      -0.007244       0.042803      -0.005351      -0.010012      -0.010206      -0.008292      -0.027143      -0.020005       0.006618       0.013387              1.728384       1.809375      -0.398796      -0.029952       1.977937      -0.080351       1.397839           0.000396
           17              H      27.280411      16.152626      12.435132       0.092522       1.432516 0.10231850E+02  0.10509842E+03                                 1.990902                            1.793739      -0.972531       2.413192                    0.997644       3.458473       9.391294       0.505671       1.179222      -0.735438       0.007337      -0.049980       0.016069       0.053010      -0.009280      -0.008886      -0.010292      -0.012795      -0.042733      -0.023230       0.003909       0.019321              2.076366       1.588343       0.000165      -0.119892       2.771080      -0.580190       1.869677           0.000060
           18              H      15.494496       2.434856      16.443164       0.119167       1.163853 0.88729339E+01  0.89374777E+02                                 1.833109                            1.748644      -1.046085       2.389226                    0.996937       3.534065      10.015210       0.470535       1.292310      -0.707336       0.019341      -0.023859       0.021182       0.037310      -0.003524       0.005374      -0.012585       0.008572      -0.007912      -0.015471       0.001120       0.014351              1.860220       1.816837      -0.205103       0.110414       2.011611      -0.433562       1.752213           0.000205
           19              H      11.987546       4.171450      15.594676       0.123875       1.233639 0.93369931E+01  0.96025257E+02                                 1.944789                            1.820081      -1.419919       2.208069                    0.992934       3.858521      11.343330       0.447633       1.330471      -0.696579      -0.032040       0.003511       0.007369       0.033064      -0.009395      -0.002911      -0.001388       0.003291       0.006375      -0.011249       0.002485       0.008763              2.002850       2.623416      -0.036212      -0.042348       1.721652      -0.144013       1.663483          -0.000163
           20              H      15.386957       5.671986      14.107346       0.117247       0.948502 0.68679574E+01  0.66407959E+02                                 1.722660                            1.628955      -1.476484       2.179948                    0.992038       3.952570      11.836709       0.437212       1.448844      -0.671672       0.013618       0.026115      -0.015119       0.033107       0.002154       0.001232      -0.006358       0.003211      -0.002106      -0.007930       0.002428       0.005502              1.768131       1.785625       0.319220      -0.191763       1.902974      -0.356055       1.615793           0.000139
           21              H      17.817027       5.894837      15.640897       0.116234       1.146071 0.84010880E+01  0.83854455E+02                                 1.835539                            1.718000      -1.089850       2.365199                    0.996304       3.619447      10.363420       0.465772       1.317475      -0.700739      -0.015488       0.038649       0.011969       0.043323      -0.005403      -0.005297       0.012545       0.009536      -0.050992      -0.023084       0.004167       0.018917              1.879337       1.575426      -0.087153       0.015840       2.480739       0.352584       1.581845           0.000580
           22              H      19.842337       2.756754      14.546447       0.082097       1.339751 0.99360026E+01  0.10332944E+03                                 2.026491                            1.856921      -1.244180       2.276647                    0.993886       3.890420      11.336281       0.452572       1.301387      -0.703537       0.040992      -0.033621      -0.012223       0.054406      -0.007914      -0.005610       0.005551       0.000841      -0.051739      -0.018999       0.000699       0.018300              2.110694       2.645242      -0.558599      -0.288317       2.045428       0.221495       1.641411           0.000209
           23              H       6.860058       1.030070       1.439458       0.111116       1.180169 0.87126363E+01  0.87168860E+02                                 1.823524                            1.712928      -1.054347       2.377131                    0.997028       3.566297      10.000244       0.484769       1.262873      -0.712991       0.041707       0.000659       0.008722       0.042614       0.006828       0.001704      -0.013277       0.021552      -0.041151      -0.023662       0.003887       0.019775              1.849239       2.267116      -0.206945       0.268016       1.639119      -0.261073       1.641481          -0.001037
           24              H       2.990166       0.595922       1.365174       0.085582       1.387166 0.99098999E+01  0.10126909E+03                                 1.964355                            1.776365      -0.918219       2.434286                    0.998237       3.500163       9.568686       0.501963       1.194060      -0.731057      -0.050513      -0.013063       0.005468       0.052461       0.003281       0.002659      -0.011684       0.024800      -0.038504      -0.021996       0.002704       0.019292              2.041107       2.629457       0.465234      -0.336507       1.789558      -0.294855       1.704305           0.000277
           25              H      11.068989       5.036446      13.300127       0.114885       0.966264 0.69879502E+01  0.67337155E+02                                 1.698423                            1.612686      -1.202512       2.311537                    0.994520       3.723499      10.853179       0.455428       1.395664      -0.683259      -0.021133      -0.036824       0.006836       0.043004       0.005295       0.010154      -0.010322      -0.008328      -0.026899      -0.020129       0.006683       0.013446              1.724269       1.804918       0.396818       0.029884       1.972611      -0.080036       1.395278          -0.000655
           26              H      12.344514       8.608678      12.326182       0.093783       1.430467 0.10216758E+02  0.10493362E+03                                 1.991806                            1.794573      -0.977774       2.411917                    0.997590       3.454023       9.387225       0.504503       1.182062      -0.734793       0.006921       0.049964      -0.016229       0.052988       0.009340       0.008651      -0.010281      -0.012749      -0.042662      -0.023056       0.003693       0.019363              2.077360       1.589185      -0.000232       0.120047       2.772344      -0.580368       1.870551           0.000085
           27              H      19.228470       8.189386      14.072680       0.119385       1.158034 0.88164078E+01  0.88648479E+02                                 1.825790                            1.742155      -1.037503       2.393102                    0.997037       3.524486       9.973667       0.471860       1.290961      -0.707641       0.019420       0.021139       0.023806       0.037292       0.005259       0.003446       0.012621       0.008086      -0.008685      -0.015447       0.001204       0.014243              1.852589       1.809558       0.109646       0.203723       1.745237       0.430594       2.002971           0.000223
           28              H      15.721521       7.340899      12.336087       0.124660       1.234394 0.93477858E+01  0.96212385E+02                                 1.949966                            1.824551      -1.500132       2.173372                    0.992349       3.861203      11.374374       0.445604       1.335471      -0.695576      -0.031889       0.007559      -0.003379       0.032946      -0.002830       0.009351       0.001247      -0.001830      -0.007430      -0.011122       0.002454       0.008668              2.008341       2.631778      -0.042472       0.036451       1.667418       0.144666       1.725827          -0.000166
           29              H      19.120933       5.853570      10.835551       0.118275       0.943782 0.68249559E+01  0.65890796E+02                                 1.717545                            1.624368      -1.473781       2.182096                    0.992076       3.939892      11.790945       0.437604       1.449774      -0.671542       0.013581      -0.015079      -0.026141       0.033093       0.001136      -0.002066       0.006372       0.002515      -0.003150      -0.007806       0.002207       0.005599              1.762750       1.780033      -0.190984      -0.317891       1.611188       0.354490       1.897029           0.000092
           30              H      21.551004       7.387121      10.612699       0.116572       1.147007 0.84104194E+01  0.83982046E+02                                 1.837542                            1.719724      -1.099119       2.361551                    0.996134       3.621370      10.375553       0.465164       1.318656      -0.700489      -0.015583       0.011943      -0.038760       0.043448      -0.005196       0.005437      -0.012570       0.030139       0.010913      -0.023014       0.004134       0.018880              1.881445       1.577011       0.015862       0.087287       1.583395      -0.353196       2.483927           0.000561
           31              H      23.576311       6.292670      13.750783       0.081691       1.338854 0.99252487E+01  0.10315016E+03                                 2.022183                            1.853318      -1.230614       2.281757                    0.994047       3.886974      11.308386       0.454138       1.297746      -0.704300       0.041133      -0.011973       0.033722       0.054520      -0.005697       0.007935      -0.005548       0.026339       0.024260      -0.018992       0.000655       0.018337              2.106006       2.638639      -0.287357       0.556751       1.638347      -0.220736       2.041032           0.000209
           32              H      18.061975       9.693223      15.477472       0.110136       1.185085 0.87551884E+01  0.87688017E+02                                 1.827217                            1.716012      -1.052068       2.377003                    0.997015       3.573117      10.019734       0.484869       1.261265      -0.713326       0.041835       0.008811      -0.000511       0.042756       0.001852      -0.006895       0.013297       0.031527      -0.012511      -0.023781       0.003818       0.019962              1.853070       2.272792       0.269190       0.207881       1.644420       0.261858       1.641999          -0.001008
           33              H      14.192083       9.618939      15.911621       0.086385       1.381724 0.98643785E+01  0.10068012E+03                                 1.958381                            1.771630      -0.906158       2.439540                    0.998376       3.494478       9.544854       0.502949       1.193185      -0.731248      -0.050312       0.005124       0.012743       0.052153       0.002598      -0.003359       0.011713       0.031459      -0.017583      -0.021959       0.002808       0.019151              2.034588       2.619793      -0.334677      -0.462723       1.699593       0.293362       1.784378           0.000291
           34              H      14.802964       5.046351      11.471092       0.114247       0.970620 0.70288634E+01  0.67862463E+02                                 1.706527                            1.619644      -1.221475       2.303028                    0.994250       3.740412      10.929919       0.453290       1.399540      -0.682462      -0.021338       0.006894       0.036633       0.042952       0.009942      -0.005401       0.010330       0.009299       0.026500      -0.020066       0.006445       0.013621              1.732755       1.814003       0.030089      -0.400565       1.400756       0.080713       1.983505           0.000435
           35              H      16.078492       4.072408       7.898859       0.092323       1.432525 0.10231787E+02  0.10509966E+03                                 1.991171                            1.793953      -0.968648       2.414939                    0.997696       3.458225       9.391303       0.505539       1.179511      -0.735378       0.007262      -0.016146      -0.050208       0.053238       0.008761      -0.009225       0.010340       0.014771       0.040194      -0.023061       0.003845       0.019216              2.076653       1.588526       0.119903       0.000177       1.869870       0.580294       2.771562           0.000058
           36              H      11.760524       0.064375      10.688634       0.119564       1.157906 0.88164647E+01  0.88654916E+02                                 1.826098                            1.742507      -1.041752       2.390799                    0.996948       3.525256       9.978279       0.471641       1.291475      -0.707525       0.019336      -0.021039      -0.023687       0.037116      -0.005364      -0.003531       0.012605       0.008266      -0.008878      -0.015493       0.001133       0.014360              1.852889       1.809933      -0.109478      -0.203490       1.745539       0.430535       2.003197           0.000165
           37              H       8.253573       0.912862      12.425228       0.124322       1.234925 0.93486808E+01  0.96181660E+02                                 1.946490                            1.821470      -1.492069       2.175936                    0.992490       3.860570      11.353853       0.447342       1.330837      -0.696486      -0.032071      -0.007448       0.003258       0.033085       0.003022      -0.009489       0.001325      -0.001760      -0.007411      -0.011316       0.002458       0.008858              2.004725       2.626493       0.042432      -0.036231       1.664689       0.144231       1.722995          -0.000031
           38              H      11.652983       2.400191      13.925763       0.118706       0.943514 0.68252919E+01  0.65915083E+02                                 1.719331                            1.626046      -1.484326       2.177915                    0.991969       3.944326      11.817944       0.436583       1.452699      -0.670998       0.013378       0.014687       0.025908       0.032648      -0.001128       0.002105       0.006255       0.002484      -0.003991      -0.007771       0.002334       0.005437              1.764612       1.782149       0.191181       0.318230       1.612730       0.354912       1.898956           0.000147
           39              H      14.083055       0.866640      14.148615       0.116382       1.151630 0.84533868E+01  0.84548298E+02                                 1.845184                            1.726154      -1.179697       2.324709                    0.995113       3.630824      10.423004       0.463311       1.321782      -0.699829      -0.015279      -0.012137       0.038443       0.043112       0.005221      -0.005448      -0.012538       0.030427       0.011035      -0.023121       0.004156       0.018965              1.889600       1.582741      -0.015809      -0.088043       1.589187      -0.355863       2.496873           0.000572
           40              H      16.108363       1.961091      11.010531       0.081233       1.339110 0.99298757E+01  0.10324203E+03                                 2.025255                            1.855926      -1.233579       2.280796                    0.994046       3.890246      11.331689       0.452882       1.300794      -0.703671       0.041200       0.012191      -0.034057       0.054827       0.005522      -0.008116      -0.005565       0.026403       0.024429      -0.018993       0.000509       0.018484              2.109350       2.643317       0.288036      -0.557993       1.640554      -0.221293       2.044181           0.000293
           41              H      18.061975      15.068081       9.283842       0.110327       1.185637 0.87605670E+01  0.87757571E+02                                 1.827833                            1.716559      -1.054241       2.375776                    0.997012       3.574790      10.026147       0.484771       1.261295      -0.713304       0.041722      -0.008621       0.000374       0.042605      -0.001778       0.006960       0.013240       0.031623      -0.012663      -0.023753       0.003684       0.020069              1.853691       2.273700      -0.269264      -0.207878       1.644908       0.261947       1.642463           0.000273
           42              H      14.192083      15.142365       8.849694       0.086975       1.377731 0.98306103E+01  0.10026839E+03                                 1.956516                            1.770078      -0.913340       2.437330                    0.998312       3.488886       9.532262       0.502443       1.195186      -0.730804      -0.050046      -0.005341      -0.012628       0.051890      -0.002574       0.003169       0.011667       0.031417      -0.018238      -0.021885       0.002692       0.019192              2.032532       2.617101       0.334223       0.462111       1.697936       0.292805       1.782560           0.000359
           43              H      22.270914       3.207410      13.290223       0.115178       0.964580 0.69739525E+01  0.67182819E+02                                 1.698092                            1.612366      -1.208867       2.309461                    0.994466       3.722178      10.855265       0.454828       1.397911      -0.682840      -0.021376      -0.006961      -0.036716       0.043052      -0.010138       0.005327       0.010365       0.009184       0.025673      -0.020109       0.006687       0.013421              1.723943       1.804587      -0.029855       0.396770       1.394975       0.080019       1.972268          -0.000696
           44              H      16.078495       4.181360       0.354912       0.092596       1.432382 0.10231010E+02  0.10508213E+03                                 1.990339                            1.793325      -0.970623       2.413877                    0.997709       3.458075       9.388264       0.505900       1.178774      -0.735546       0.006844       0.016066       0.050526       0.053459      -0.008825       0.009411       0.010319       0.014830       0.040458      -0.023196       0.003802       0.019394              2.075774       1.588060      -0.119815      -0.000116       1.869137       0.579820       2.770126           0.000084
           45              H      21.845240      10.688631       8.189392       0.119596       1.159420 0.88308742E+01  0.88847560E+02                                 1.828910                            1.744911      -1.043874       2.390314                    0.996934       3.526178       9.987789       0.470858       1.292927      -0.707235      -0.019003      -0.023805       0.021148       0.037081       0.003668      -0.005489      -0.012491       0.008613      -0.008036      -0.015395       0.000932       0.014463              1.855830       1.812626       0.204346      -0.109958       2.006742      -0.431900       1.748122           0.000186
           46              H      10.416289      12.425225       7.340904       0.124794       1.233712 0.93376888E+01  0.96040413E+02                                 1.945294                            1.820467      -1.502212       2.172037                    0.992372       3.857640      11.343609       0.447439       1.330937      -0.696473       0.032131       0.003187       0.007450       0.033137       0.009492       0.003124      -0.001252       0.002408       0.006589      -0.011339       0.002497       0.008842              2.003426       2.624516       0.036205       0.042415       1.721993      -0.144160       1.663768          -0.000032
           47              H      21.952779      13.925761       5.853575       0.118261       0.946226 0.68478462E+01  0.66176181E+02                                 1.721159                            1.627557      -1.480419       2.178890                    0.992009       3.948379      11.827368       0.436927       1.450608      -0.671354      -0.013413       0.026231      -0.014713       0.032931      -0.002131      -0.001012      -0.006393       0.003101      -0.001617      -0.007838       0.002190       0.005647              1.766583       1.784020      -0.318984       0.191636       1.901329      -0.355756       1.614399           0.000110
           48              H      19.522707      14.148612       7.387125       0.116950       1.149405 0.84345559E+01  0.84320291E+02                                 1.843618                            1.724881      -1.188533       2.321586                    0.995046       3.627247      10.413253       0.463179       1.322779      -0.699636       0.015281       0.038458       0.012006       0.043089       0.005456       0.005281       0.012558       0.009797      -0.050940      -0.023097       0.004100       0.018997              1.887901       1.581640       0.087886      -0.015844       2.494060       0.355255       1.588004           0.000550
           49              H      17.497401      11.010529       6.292675       0.081312       1.339726 0.99349247E+01  0.10330535E+03                                 2.025682                            1.856228      -1.236154       2.279955                    0.994003       3.890577      11.332421       0.452917       1.300557      -0.703718      -0.041210      -0.034237      -0.012009       0.054907       0.008026       0.005664       0.005544       0.001307      -0.051107      -0.018812       0.000468       0.018345              2.109828       2.643964       0.558306       0.288215       2.044720       0.221425       1.640800           0.000298
           50              H      23.011734       9.283838       9.693229       0.108309       1.190698 0.88037125E+01  0.88274109E+02                                 1.830790                            1.719020      -1.047448       2.377465                    0.997076       3.582269      10.042986       0.485301       1.258715      -0.713864      -0.042400       0.000546       0.008957       0.043339      -0.006847      -0.001810      -0.013419       0.022234      -0.041135      -0.023930       0.003882       0.020048              1.856804       2.278205       0.208517      -0.270073       1.644887      -0.262632       1.647321           0.000290
           51              H      11.945726       8.849690       9.618945       0.086956       1.382008 0.98675406E+01  0.10076614E+03                                 1.963053                            1.775301      -0.920741       2.434408                    0.998227       3.493200       9.558052       0.500765       1.197751      -0.730219       0.049784      -0.012292       0.005211       0.051543      -0.003437      -0.002643      -0.011684       0.024920      -0.037967      -0.021955       0.002660       0.019295              2.039693       2.627435      -0.464766       0.336155       1.788432      -0.294530       1.703213           0.000369
           52              H      11.334848      13.290221       5.046356       0.114961       0.967734 0.70022704E+01  0.67532228E+02                                 1.702333                            1.615993      -1.215453       2.306082                    0.994359       3.731354      10.892544       0.454112       1.398528      -0.682681       0.021206      -0.036468       0.007244       0.042803      -0.005351      -0.010012      -0.010206      -0.008292      -0.027143      -0.020005       0.006619       0.013387              1.728383       1.809375      -0.398795      -0.029951       1.977935      -0.080351       1.397839           0.000401
           53              H       2.591377       0.354910       4.072411       0.092528       1.432457 0.10231328E+02  0.10509125E+03                                 1.990806                            1.793662      -0.972525       2.413195                    0.997644       3.458406       9.390897       0.505698       1.179180      -0.735447      -0.007337       0.049980      -0.016069       0.053010      -0.009281      -0.008887      -0.010292      -0.012797      -0.042736      -0.023231       0.003909       0.019322              2.076262       1.588275       0.000164      -0.119881       2.770922      -0.580145       1.869588           0.000057
           54              H      14.377292      14.072680       0.064379       0.119166       1.163857 0.88730091E+01  0.89375991E+02                                 1.833139                            1.748671      -1.046081       2.389229                    0.996937       3.534091      10.015407       0.470522       1.292339      -0.707330      -0.019341       0.023859      -0.021182       0.037310      -0.003525       0.005374      -0.012586       0.008571      -0.007914      -0.015471       0.001120       0.014351              1.860251       1.816868      -0.205107       0.110416       2.011645      -0.433573       1.752241           0.000211
           55              H      17.884242      12.336086       0.912867       0.123877       1.233636 0.93369662E+01  0.96024948E+02                                 1.944788                            1.820080      -1.419917       2.208070                    0.992934       3.858524      11.343351       0.447632       1.330474      -0.696578       0.032040      -0.003511      -0.007369       0.033063      -0.009395      -0.002911      -0.001388       0.003291       0.006375      -0.011249       0.002485       0.008763              2.002849       2.623414      -0.036213      -0.042348       1.721651      -0.144014       1.663482          -0.000160
           56              H      14.484831      10.835550       2.400197       0.117247       0.948499 0.68679301E+01  0.66407623E+02                                 1.722656                            1.628951      -1.476479       2.179951                    0.992038       3.952560      11.836669       0.437212       1.448844      -0.671672      -0.013618      -0.026116       0.015119       0.033107       0.002154       0.001232      -0.006358       0.003210      -0.002106      -0.007930       0.002428       0.005502              1.768127       1.785621       0.319219      -0.191763       1.902969      -0.356055       1.615791           0.000142
           57              H      12.054761      10.612699       0.866646       0.116235       1.146068 0.84010607E+01  0.83854137E+02                                 1.835537                            1.717999      -1.089845       2.365202                    0.996305       3.619444      10.363418       0.465771       1.317477      -0.700738       0.015488      -0.038649      -0.011969       0.043323      -0.005403      -0.005297       0.012545       0.009536      -0.050992      -0.023084       0.004167       0.018917              1.879335       1.575425      -0.087152       0.015841       2.480734       0.352583       1.581845           0.000583
           58              H      10.029451      13.750782       1.961096       0.082099       1.339748 0.99359812E+01  0.10332920E+03                                 2.026490                            1.856921      -1.244174       2.276650                    0.993886       3.890419      11.336289       0.452571       1.301389      -0.703537      -0.040991       0.033621       0.012223       0.054406      -0.007914      -0.005610       0.005551       0.000841      -0.051739      -0.018999       0.000699       0.018300              2.110693       2.645241      -0.558597      -0.288316       2.045427       0.221494       1.641411           0.000213
           59              H      23.011730      15.477466      15.068085       0.111116       1.180173 0.87126937E+01  0.87169809E+02                                 1.823550                            1.712951      -1.054342       2.377134                    0.997028       3.566318      10.000411       0.484757       1.262899      -0.712985      -0.041707      -0.000659      -0.008723       0.042614       0.006828       0.001703      -0.013277       0.021552      -0.041151      -0.023663       0.003887       0.019775              1.849266       2.267151      -0.206950       0.268022       1.639142      -0.261080       1.641504          -0.001034
           60              H      26.881622      15.911614      15.142369       0.085582       1.387166 0.99099054E+01  0.10126928E+03                                 1.964365                            1.776373      -0.918218       2.434287                    0.998237       3.500170       9.568748       0.501959       1.194071      -0.731055       0.050513       0.013063      -0.005468       0.052461       0.003281       0.002659      -0.011684       0.024800      -0.038504      -0.021996       0.002704       0.019292              2.041118       2.629472       0.465237      -0.336510       1.789567      -0.294858       1.704314           0.000274
           61              H      18.802799      11.471090       3.207416       0.114885       0.966266 0.69879779E+01  0.67337484E+02                                 1.698426                            1.612688      -1.202511       2.311537                    0.994520       3.723506      10.853202       0.455428       1.395663      -0.683259       0.021133       0.036824      -0.006836       0.043004       0.005295       0.010154      -0.010322      -0.008328      -0.026900      -0.020129       0.006683       0.013446              1.724271       1.804920       0.396818       0.029884       1.972612      -0.080037       1.395280          -0.000650
           62              H      17.527274       7.898858       4.181361       0.093787       1.430411 0.10216268E+02  0.10492688E+03                                 1.991716                            1.794500      -0.977767       2.411919                    0.997590       3.453960       9.386849       0.504529       1.182023      -0.734802      -0.006921      -0.049964       0.016229       0.052987       0.009340       0.008651      -0.010281      -0.012751      -0.042664      -0.023057       0.003693       0.019364              2.077261       1.589120      -0.000232       0.120037       2.772195      -0.580326       1.870468           0.000081
           63              H      10.643318       8.318150       2.434863       0.119386       1.158034 0.88163815E+01  0.88647952E+02                                 1.825771                            1.742138      -1.037508       2.393099                    0.997037       3.524470       9.973534       0.471870       1.290939      -0.707646      -0.019420      -0.021139      -0.023806       0.037292       0.005259       0.003446       0.012621       0.008085      -0.008686      -0.015447       0.001204       0.014243              1.852569       1.809538       0.109645       0.203722       1.745219       0.430587       2.002950           0.000223
           64              H      14.150267       9.166637       4.171456       0.124661       1.234393 0.93477747E+01  0.96212192E+02                                 1.949961                            1.824547      -1.500132       2.173373                    0.992349       3.861192      11.374317       0.445606       1.335466      -0.695577       0.031889      -0.007559       0.003379       0.032946      -0.002830       0.009350       0.001247      -0.001830      -0.007430      -0.011122       0.002454       0.008668              2.008336       2.631771      -0.042472       0.036450       1.667413       0.144665       1.725823          -0.000163
           65              H      10.750855      10.653966       5.671992       0.118275       0.943785 0.68249857E+01  0.65891154E+02                                 1.717548                            1.624371      -1.473785       2.182093                    0.992076       3.939901      11.790977       0.437603       1.449773      -0.671542      -0.013581       0.015079       0.026141       0.033093       0.001136      -0.002066       0.006372       0.002516      -0.003150      -0.007806       0.002207       0.005599              1.762753       1.780037      -0.190984      -0.317892       1.611190       0.354491       1.897033           0.000094
           66              H       8.320784       9.120415       5.894844       0.116571       1.147007 0.84104141E+01  0.83981976E+02                                 1.837541                            1.719724      -1.099119       2.361551                    0.996134       3.621368      10.375544       0.465164       1.318655      -0.700489       0.015583      -0.011943       0.038760       0.043448      -0.005196       0.005437      -0.012570       0.030139       0.010913      -0.023014       0.004134       0.018879              1.881444       1.577011       0.015861       0.087288       1.583395      -0.353196       2.483927           0.000562
           67              H       6.295477      10.214866       2.756760       0.081692       1.338855 0.99252621E+01  0.10315030E+03                                 2.022181                            1.853316      -1.230614       2.281756                    0.994047       3.886976      11.308380       0.454140       1.297742      -0.704301      -0.041133       0.011973      -0.033721       0.054519      -0.005697       0.007935      -0.005548       0.026339       0.024260      -0.018992       0.000655       0.018337              2.106004       2.638636      -0.287357       0.556750       1.638345      -0.220736       2.041031           0.000211
           68              H      11.809813       6.814313       1.030071       0.110135       1.185081 0.87551084E+01  0.87686611E+02                                 1.827174                            1.715974      -1.052080       2.376997                    0.997015       3.573085      10.019459       0.484890       1.261221      -0.713336      -0.041835      -0.008811       0.000511       0.042756       0.001852      -0.006895       0.013296       0.031526      -0.012510      -0.023780       0.003818       0.019962              1.853026       2.272736       0.269180       0.207874       1.644382       0.261847       1.641961          -0.001013
           69              H      15.679705       6.888597       0.595922       0.086379       1.381741 0.98645082E+01  0.10068168E+03                                 1.958389                            1.771637      -0.906174       2.439532                    0.998376       3.494491       9.544871       0.502951       1.193178      -0.731250       0.050312      -0.005124      -0.012743       0.052153       0.002598      -0.003359       0.011714       0.031459      -0.017583      -0.021959       0.002808       0.019151              2.034596       2.619807      -0.334679      -0.462727       1.699598       0.293363       1.784385           0.000289
           70              H      15.068824      11.461185       5.036451       0.114248       0.970619 0.70288535E+01  0.67862345E+02                                 1.706527                            1.619643      -1.221476       2.303028                    0.994250       3.740409      10.929909       0.453290       1.399540      -0.682462       0.021338      -0.006894      -0.036633       0.042952       0.009942      -0.005401       0.010330       0.009299       0.026500      -0.020066       0.006445       0.013621              1.732754       1.814002       0.030089      -0.400565       1.400755       0.080713       1.983505           0.000440
           71              H      13.793296      12.435128       8.608684       0.092319       1.432579 0.10232268E+02  0.10510630E+03                                 1.991263                            1.794027      -0.968651       2.414938                    0.997696       3.458287       9.391683       0.505513       1.179552      -0.735369      -0.007262       0.016146       0.050208       0.053238       0.008761      -0.009225       0.010340       0.014771       0.040190      -0.023061       0.003846       0.019215              2.076753       1.588591       0.119913       0.000178       1.869954       0.580337       2.771713           0.000071
           72              H      18.111264      16.443161       5.818909       0.119564       1.157905 0.88164199E+01  0.88654094E+02                                 1.826073                            1.742484      -1.041757       2.390796                    0.996948       3.525233       9.978098       0.471654       1.291447      -0.707531      -0.019336       0.021039       0.023688       0.037116      -0.005364      -0.003531       0.012604       0.008265      -0.008879      -0.015492       0.001132       0.014360              1.852864       1.809906      -0.109478      -0.203488       1.745515       0.430526       2.003169           0.000164
           73              H      21.618215      15.594674       4.082315       0.124323       1.234926 0.93486693E+01  0.96181328E+02                                 1.946475                            1.821456      -1.492068       2.175935                    0.992490       3.860549      11.353708       0.447349       1.330819      -0.696490       0.032071       0.007448      -0.003258       0.033085       0.003022      -0.009488       0.001325      -0.001760      -0.007411      -0.011316       0.002458       0.008858              2.004709       2.626470       0.042432      -0.036230       1.664676       0.144229       1.722981          -0.000030
           74              H      18.218805      14.107345       2.581780       0.118706       0.943514 0.68252916E+01  0.65915080E+02                                 1.719331                            1.626046      -1.484326       2.177915                    0.991969       3.944326      11.817944       0.436583       1.452699      -0.670998      -0.013378      -0.014687      -0.025908       0.032648      -0.001128       0.002105       0.006255       0.002485      -0.003990      -0.007771       0.002334       0.005437              1.764611       1.782149       0.191181       0.318230       1.612729       0.354911       1.898956           0.000149
           75              H      15.788733      15.640896       2.358928       0.116382       1.151634 0.84534155E+01  0.84548609E+02                                 1.845183                            1.726153      -1.179702       2.324707                    0.995113       3.630825      10.422989       0.463313       1.321776      -0.699830       0.015279       0.012137      -0.038443       0.043112       0.005221      -0.005448      -0.012538       0.030427       0.011035      -0.023121       0.004156       0.018965              1.889600       1.582740      -0.015809      -0.088044       1.589186      -0.355863       2.496874           0.000571
           76              H      13.763425      14.546445       5.497012       0.081234       1.339110 0.99298792E+01  0.10324207E+03                                 2.025254                            1.855925      -1.233580       2.280796                    0.994046       3.890247      11.331689       0.452882       1.300793      -0.703671      -0.041200      -0.012191       0.034057       0.054827       0.005521      -0.008116      -0.005565       0.026403       0.024429      -0.018993       0.000509       0.018484              2.109350       2.643315       0.288036      -0.557993       1.640553      -0.221293       2.044181           0.000298
           77              H      11.809813       1.439455       7.223701       0.110327       1.185633 0.87604991E+01  0.87756409E+02                                 1.827800                            1.716530      -1.054252       2.375770                    0.997012       3.574761      10.025922       0.484787       1.261262      -0.713311      -0.041722       0.008621      -0.000374       0.042605      -0.001779       0.006960       0.013240       0.031623      -0.012662      -0.023752       0.003683       0.020069              1.853656       2.273658      -0.269257      -0.207873       1.644878       0.261938       1.642433           0.000268
           78              H      15.679705       1.365171       7.657849       0.086975       1.377735 0.98306349E+01  0.10026861E+03                                 1.956511                            1.770074      -0.913345       2.437327                    0.998312       3.488883       9.532222       0.502447       1.195178      -0.730806       0.050046       0.005341       0.012629       0.051890      -0.002574       0.003169       0.011667       0.031418      -0.018238      -0.021885       0.002692       0.019192              2.032527       2.617095       0.334221       0.462109       1.697930       0.292803       1.782555           0.000355
           79              H       7.600874      13.300126       3.217320       0.115179       0.964582 0.69739639E+01  0.67182954E+02                                 1.698093                            1.612367      -1.208867       2.309461                    0.994466       3.722180      10.855272       0.454828       1.397910      -0.682840       0.021376       0.006961       0.036716       0.043051      -0.010138       0.005327       0.010366       0.009185       0.025673      -0.020109       0.006688       0.013421              1.723946       1.804589      -0.029855       0.396772       1.394976       0.080019       1.972272          -0.000691
           80              H      13.793293      12.326176      16.152631       0.092593       1.432454 0.10231650E+02  0.10509094E+03                                 1.990458                            1.793421      -0.970620       2.413879                    0.997709       3.458157       9.388759       0.505867       1.178827      -0.735534      -0.006844      -0.016066      -0.050526       0.053458      -0.008825       0.009411       0.010320       0.014829       0.040453      -0.023195       0.003802       0.019393              2.075903       1.588144      -0.119828      -0.000117       1.869246       0.579875       2.770320           0.000090
           81              C       8.210259       4.208264       9.513132       0.074885      39.180230 0.41322788E+03  0.95733854E+04                                10.113497                            6.833883      -0.165201       1.954948                    0.999153      26.812029      76.021372       0.623812       0.423815      -1.061636      -0.005415      -0.002917      -0.002987       0.006838       0.001133       0.002839       0.010465      -0.002172      -0.046464      -0.019569       0.006213       0.013356             13.062446      21.640681      -1.148429       1.368204       9.984862      -3.339671       7.561795          -0.006186
           82              C       7.541131       5.154807       8.753125      -0.202482      37.543628 0.47617267E+03  0.11517556E+05                                 9.890026                            7.374487      -0.118560       1.922830                    0.998552      31.214567      92.723182       0.591262       0.428283      -1.050778      -0.007486      -0.012803      -0.005814       0.015930       0.024339      -0.027452      -0.000440      -0.035732       0.071985      -0.050386       0.011296       0.039090             11.873451      16.155450      -3.387296       3.202453      10.729758      -4.336934       8.735145           0.029494
           83              C      21.089486       5.125423       8.630639       0.094372      40.533116 0.40910500E+03  0.94566534E+04                                10.392191                            6.819438      -0.164259       1.957772                    0.999292      26.643341      75.524048       0.621598       0.426279      -1.059817       0.002682      -0.015204       0.004057       0.015962      -0.003983      -0.004141      -0.002524       0.031058      -0.023410      -0.013777      -0.006671       0.020448             13.979348      13.926536      -3.139285       3.013480      15.756353      -8.397884      12.255154           0.002749
           84              C      20.377043       4.128863       9.272287      -0.194248      37.846369 0.47007975E+03  0.11359772E+05                                10.038492                            7.381887      -0.265930       1.885901                    0.997682      31.046034      92.876574       0.583060       0.434705      -1.044466       0.009178       0.002831      -0.008351       0.012727      -0.005120      -0.001723       0.035381       0.025293       0.039960      -0.042193       0.005642       0.036551             12.243480      11.402251       0.142285       0.103684      14.484972      -7.001542      10.843216           0.010050
           85              C       6.090855       3.195361      10.076369       0.098586      38.652579 0.40625334E+03  0.93736408E+04                                10.066553                            6.803501      -0.091899       1.984568                    0.999210      26.443688      74.871905       0.621292       0.427267      -1.059281       0.009909      -0.003436      -0.007946       0.013158      -0.009626      -0.004556       0.002091      -0.016924      -0.049309      -0.017636      -0.003781       0.021417             12.955936      15.360853       2.698864      -2.450812      13.015595      -6.455754      10.491359           0.001000
           86              C       7.475413       3.231017      10.156596      -0.174468      36.920507 0.47625959E+03  0.11531537E+05                                 9.864051                            7.433809      -0.142696       1.927716                    0.997935      30.661289      91.420281       0.581370       0.435121      -1.045594      -0.012406      -0.001182      -0.018200       0.022058      -0.019788       0.001152       0.019759      -0.046803       0.084663      -0.045661       0.003737       0.041924             11.702986      17.319361       1.865177      -1.404792      10.313089      -3.421804       7.476508           0.028962
           87              C       9.672484       4.217838       9.634958       0.125573      38.611951 0.39579467E+03  0.90802917E+04                                10.102998                            6.713801      -0.019560       2.003019                    0.999428      26.410500      74.761285       0.625141       0.427069      -1.058550       0.008472       0.064206       0.018920       0.067469       0.033191       0.009903      -0.020029       0.004873      -0.063212      -0.043563      -0.000946       0.044509             13.336166      25.028600      -2.192508       1.046096       9.468796       1.069878       5.511100           0.015371
           88              C      10.570132       3.219957       9.395433      -0.104058      31.506706 0.41003178E+03  0.95553375E+04                                 8.737033                            6.788124       0.182345       2.031650                    0.999361      29.552607      86.212411       0.623683       0.421418      -1.054862       0.088098       0.002163       0.014045       0.089237       0.041223       0.005308       0.015046      -0.009028      -0.049580      -0.035469      -0.017415       0.052885             10.121531      13.178593      -1.801551      -0.039600      11.871451       2.166874       5.314550           0.007542
           89              C      11.664932       4.937402       9.995317       0.146402      25.153286 0.31140454E+03  0.68006393E+04                                 7.600183                            5.952771       0.170342       2.057712                    0.999881      26.472530      75.704333       0.657259       0.426722      -1.047535      -0.054261      -0.031596      -0.019156       0.065647       0.038097       0.009540      -0.015275       0.001824       0.079740      -0.055192       0.022928       0.032265              8.641606      12.165724       0.134778       0.741647       9.105883       1.726281       4.653212           0.019712
           90              C      20.403928       6.147406       7.834150       0.114893      41.860441 0.38892771E+03  0.88778312E+04                                10.652312                            6.625314      -0.026033       1.997735                    0.999640      26.476909      74.596597       0.634005       0.423229      -1.061656      -0.053220      -0.018629       0.010579       0.057370      -0.008187       0.007039      -0.004509       0.013192      -0.028336      -0.012127      -0.005642       0.017769             15.235337      11.483411      -5.094712       3.894132      18.852398     -11.514882      15.370203           0.030117
           91              C      20.895319       7.103853       7.016696      -0.121889      34.422834 0.41928282E+03  0.98170686E+04                                 9.244188                            6.839299       0.211601       2.026426                    0.999844      30.121975      87.831822       0.625293       0.418357      -1.057702      -0.052361       0.048279      -0.050966       0.087579      -0.020007      -0.000478       0.002830       0.081969      -0.082683      -0.033097      -0.026304       0.059401             11.357762      10.560480      -0.558314      -0.237418      12.671039      -6.933167      10.841768           0.019806
           92              C      18.784876       7.344203       7.060276       0.140122      25.858416 0.29555933E+03  0.63400815E+04                                 7.612212                            5.714766       0.210168       2.071029                    0.999894      25.914147      72.293684       0.689084       0.414365      -1.060385       0.044810      -0.009594       0.002815       0.045912      -0.011856       0.004095       0.045311       0.052520       0.000030      -0.061924       0.026055       0.035869              8.933611       9.845520      -1.539533       0.986223       9.125545      -4.516525       7.829767           0.023951
           93              C      20.247101       2.255091      10.897785       0.116729      37.573506 0.39228003E+03  0.89852065E+04                                 9.924797                            6.683251      -0.034707       1.996148                    0.999611      26.567202      75.297465       0.626273       0.426983      -1.057944       0.036022      -0.042342      -0.008782       0.056281       0.002817       0.007358      -0.019181      -0.001855      -0.007251      -0.021924       0.002318       0.019606             12.978456      14.205828       4.367693      -6.747469      13.498482      -5.897131      11.231059           0.027130
           94              C      19.059697       2.449219      11.526062      -0.128033      32.961048 0.44613345E+03  0.10616504E+05                                 9.019702                            7.094648       0.177549       2.017362                    0.999445      30.418423      89.621972       0.608361       0.423086      -1.054000      -0.038529      -0.061894       0.045530       0.085955      -0.014421       0.007550      -0.021337      -0.061607      -0.067409      -0.030174      -0.021857       0.052031             10.482718      12.754179      -0.290324      -4.184398      10.363842      -2.445583       8.330131           0.013786
           95              C      19.761685       0.495056      12.062887       0.123743      25.566539 0.30300726E+03  0.65352624E+04                                 7.521821                            5.765622       0.308303       2.096803                    0.999827      26.193760      73.084151       0.690280       0.411406      -1.063124      -0.016261       0.035230      -0.028256       0.048000      -0.012344       0.033782       0.002527      -0.059598      -0.007301      -0.053336       0.018996       0.034340              8.578085       8.420009      -0.040058      -2.829953      10.369383      -2.680785       6.944863           0.021346
           96              C      15.678207       4.045497      15.248183       0.076423      39.186943 0.41313199E+03  0.95719835E+04                                10.120194                            6.836789      -0.169881       1.953424                    0.999166      26.812691      76.062184       0.623083       0.424274      -1.061196      -0.005473       0.003470       0.001641       0.006685      -0.000611      -0.002156       0.010168      -0.002293      -0.046929      -0.019428       0.006524       0.012904             13.072739      21.659304       1.147851      -1.369776       9.991232      -3.342749       7.567681          -0.005467
           97              C      15.009079       3.098954      16.008190      -0.204253      37.586250 0.47677443E+03  0.11535505E+05                                 9.892906                            7.375625      -0.117167       1.922820                    0.998548      31.250832      92.838050       0.591652       0.427874      -1.051051      -0.008109       0.012659       0.005837       0.016127      -0.024101       0.027189      -0.002278      -0.035463       0.069671      -0.049300       0.009774       0.039526             11.877439      16.158316       3.385416      -3.201847      10.734096      -4.340352       8.739906           0.026156
           98              C      13.621534       3.128338      16.130676       0.093675      40.606845 0.40981428E+03  0.94782519E+04                                10.407684                            6.827716      -0.174286       1.954241                    0.999332      26.672313      75.655608       0.620826       0.426575      -1.059510       0.002977       0.015322      -0.003789       0.016062       0.004252       0.004154      -0.004168       0.029640      -0.024123      -0.014840      -0.005057       0.019897             14.002872      13.946101       3.143909      -3.018281      15.783567      -8.415686      12.278949           0.001018
           99              C      12.909091       4.124898      15.489028      -0.195975      37.909520 0.47098274E+03  0.11387265E+05                                10.048383                            7.388197      -0.266925       1.884974                    0.997638      31.085132      93.022283       0.582893       0.434613      -1.044502       0.008428      -0.002904       0.007718       0.011791       0.004820       0.001981       0.034851       0.026194       0.040381      -0.041994       0.005947       0.036048             12.256547      11.412865      -0.144332      -0.101810      14.500081      -7.010244      10.856694           0.010012
          100              C      13.558803       5.058400      14.684945       0.098206      38.710104 0.40679676E+03  0.93899423E+04                                10.076947                            6.808350      -0.098133       1.982283                    0.999208      26.470839      74.980112       0.620988       0.427305      -1.059187       0.009899       0.001783       0.007600       0.012607       0.009243       0.004676       0.000820      -0.016663      -0.048748      -0.017602      -0.003160       0.020761             12.971936      15.381944      -2.705459       2.457272      13.029281      -6.463958      10.504583          -0.001233
          101              C      14.943361       5.022744      14.604719      -0.178142      37.035947 0.47794967E+03  0.11582634E+05                                 9.880923                            7.444490      -0.140519       1.927496                    0.997967      30.731724      91.668556       0.581249       0.434830      -1.045777      -0.011897       0.001985       0.018016       0.021680       0.020421      -0.001510       0.017851      -0.046959       0.083346      -0.045855       0.005865       0.039990             11.724917      17.354473      -1.869550       1.408497      10.330357      -3.428431       7.489921           0.025760
          102              C      17.140432       4.035923      15.126357       0.124436      38.644845 0.39614743E+03  0.90904680E+04                                10.106701                            6.715342      -0.017534       2.003606                    0.999416      26.427820      74.820473       0.625268       0.426885      -1.058657       0.008808      -0.063951      -0.019007       0.067295      -0.032755      -0.010173      -0.019340       0.004517      -0.062125      -0.042877      -0.000884       0.043762             13.341609      25.043394       2.188978      -1.048262       9.468096       1.069587       5.513338           0.014039
          103              C      18.038079       5.033804      15.365881      -0.103328      31.539858 0.41057444E+03  0.95720978E+04                                 8.749623                            6.798864       0.178468       2.030339                    0.999331      29.564623      86.293974       0.622270       0.422194      -1.054273       0.089008      -0.001543      -0.014371       0.090174      -0.041246      -0.005088       0.016174      -0.008305      -0.052618      -0.035893      -0.017696       0.053589             10.136553      13.206496       1.808844       0.040359      11.881109       2.167889       5.322055           0.007868
          104              C      19.132881       3.316359      14.765997       0.145117      25.171230 0.31168894E+03  0.68082399E+04                                 7.602058                            5.954176       0.171881       2.058044                    0.999900      26.487822      75.749833       0.657415       0.426534      -1.047676      -0.055438       0.032144       0.019314       0.066930      -0.037634      -0.009579      -0.015501       0.001395       0.077600      -0.054513       0.022579       0.031934              8.643560      12.169745      -0.136017      -0.742211       9.106685       1.726443       4.654249           0.018775
          105              C       5.468032       2.106362       0.419622       0.113961      41.862497 0.38894307E+03  0.88774480E+04                                10.649010                            6.623158      -0.018807       2.000255                    0.999699      26.476147      74.568827       0.634495       0.422937      -1.061937      -0.052779       0.018534      -0.010420       0.056901       0.008369      -0.006611      -0.006131       0.014213      -0.029876      -0.013492      -0.005072       0.018564             15.230843      11.479723       5.096555      -3.896872      18.844578     -11.511545      15.368227           0.020034
          106              C       5.959423       1.149915       1.237075      -0.127084      34.555855 0.42133793E+03  0.98771549E+04                                 9.268698                            6.857013       0.209907       2.025431                    0.999831      30.183893      88.062871       0.624359       0.418476      -1.057638      -0.053964      -0.049524       0.051278       0.089410       0.020785      -0.000255       0.002741       0.080183      -0.081014      -0.032912      -0.025751       0.058663             11.391904      10.576775       0.567853       0.229581      12.717088      -6.963551      10.881849           0.009295
          107              C       3.848981       0.909565       1.193495       0.139794      25.864213 0.29563370E+03  0.63416102E+04                                 7.612307                            5.715348       0.205354       2.069765                    0.999878      25.912538      72.271486       0.689125       0.414346      -1.060475       0.042928       0.010097      -0.003302       0.044223       0.013107      -0.005612       0.044504       0.053898      -0.001818      -0.062145       0.027347       0.034798              8.932979       9.847181       1.542012      -0.988344       9.122942      -4.515143       7.828812           0.023614
          108              C      12.779149       5.998670      13.863530       0.114350      37.671028 0.39334735E+03  0.90150565E+04                                 9.937842                            6.689699      -0.032691       1.995961                    0.999607      26.604501      75.406132       0.626391       0.426647      -1.058237       0.035786       0.042293       0.008598       0.056064      -0.002932      -0.006412      -0.021309      -0.002454      -0.011259      -0.023796       0.002350       0.021446             12.998706      14.226048      -4.382052       6.760131      13.520403      -5.911033      11.249666           0.017665
          109              C      11.591745       5.804542      13.235253      -0.131244      33.038229 0.44742966E+03  0.10655207E+05                                 9.034816                            7.106609       0.170733       2.014942                    0.999462      30.462899      89.789740       0.607628       0.423284      -1.053864      -0.039986       0.061004      -0.046393       0.086444       0.014915      -0.005869      -0.022956      -0.063701      -0.068234      -0.030145      -0.023719       0.053864             10.501715      12.775426       0.278261       4.196475      10.380367      -2.455265       8.349351          -0.002419
          110              C      12.293732       7.758705      12.698427       0.119751      25.637409 0.30410633E+03  0.65641588E+04                                 7.532039                            5.773129       0.315077       2.098276                    0.999840      26.237216      73.207120       0.690437       0.410987      -1.063516      -0.015727      -0.036246       0.028675       0.048820       0.012658      -0.033728       0.001915      -0.060291      -0.007666      -0.053489       0.018416       0.035073              8.590261       8.430090       0.037275       2.834568      10.386154      -2.686722       6.954540           0.017289
          111              C      19.412182       6.994406      12.462039       0.075922      39.197605 0.41335311E+03  0.95777881E+04                                10.119287                            6.836819      -0.164932       1.954887                    0.999160      26.818423      76.065593       0.623367       0.424051      -1.061402      -0.006169       0.002592      -0.002155       0.007030      -0.002455       0.001204      -0.010313       0.022037       0.024343      -0.019133       0.006391       0.012741             13.071044      21.660735      -1.369610      -1.149071       7.565059       3.339644       9.987337          -0.005946
          112              C      18.743053       7.754413      13.408582      -0.203126      37.590065 0.47686277E+03  0.11538634E+05                                 9.898977                            7.380728      -0.121694       1.921728                    0.998548      31.237637      92.814862       0.590893       0.428387      -1.050695      -0.008488       0.006668      -0.011902       0.016068       0.027329       0.024130       0.000687      -0.052852       0.016636      -0.049699       0.010761       0.038938             11.884890      16.173441      -3.207710      -3.393036       8.743613       4.340467      10.737615           0.028793
          113              C      17.355508       7.876899      13.379199       0.094473      40.547340 0.40916469E+03  0.94592555E+04                                10.397694                            6.822316      -0.172091       1.955348                    0.999322      26.648348      75.566010       0.621084       0.426576      -1.059534       0.002082      -0.003977      -0.015421       0.016061       0.004066      -0.003946       0.003475       0.026452      -0.031708      -0.013927      -0.005583       0.019510             13.986950      13.931415      -3.012394      -3.137898      12.263954       8.404214      15.765482           0.000785
          114              C      16.643066       7.235251      12.382638      -0.196346      37.868731 0.47047980E+03  0.11371436E+05                                10.037028                            7.380695      -0.254977       1.888800                    0.997644      31.068044      92.939316       0.583642       0.434195      -1.044812       0.009259       0.006534       0.002152       0.011535       0.001704      -0.004911      -0.035269      -0.007719      -0.057747      -0.041982       0.005441       0.036542             12.240853      11.404061      -0.101393       0.144945      10.839907       6.997445      14.478592           0.009527
          115              C      17.292779       6.431169      11.449137       0.098602      38.680940 0.40656921E+03  0.93833902E+04                                10.073507                            6.807927      -0.099194       1.982195                    0.999217      26.456458      74.934531       0.620804       0.427491      -1.059071       0.010001       0.007834      -0.003092       0.013075       0.004534      -0.009595      -0.001427       0.015360       0.048164      -0.016994      -0.003766       0.020759             12.965212      15.371259       2.453891       2.701937      10.499285       6.460904      13.025091           0.001134
          116              C      18.677336       6.350942      11.484793      -0.175452      36.929869 0.47646020E+03  0.11536703E+05                                 9.862487                            7.433221      -0.141082       1.928231                    0.997978      30.666203      91.412693       0.581691       0.434869      -1.045828      -0.012500       0.018932      -0.002091       0.022782      -0.001107      -0.020276      -0.019282      -0.065059       0.027084      -0.045593       0.004238       0.041354             11.700736      17.317065       1.405989       1.866645       7.475231       3.419893      10.309913           0.027554
          117              C      20.874407       6.872580      12.471614       0.125539      38.624700 0.39592698E+03  0.90839167E+04                                10.103140                            6.713370      -0.013033       2.004936                    0.999388      26.418158      74.780835       0.625390       0.426872      -1.058692       0.008997      -0.019258       0.063707       0.067160      -0.010586       0.033118       0.019664       0.033324       0.023122      -0.043563      -0.000455       0.044017             13.336646      25.032166      -1.047174      -2.191304       5.511596      -1.069375       9.466176           0.014730
          118              C      21.772055       7.112105      11.473733      -0.103319      31.537047 0.41051729E+03  0.95703121E+04                                 8.748015                            6.797326       0.179331       2.030563                    0.999335      29.563921      86.286340       0.622494       0.422062      -1.054369       0.089280      -0.014178       0.001452       0.090410      -0.005920       0.041145      -0.015836       0.021896       0.036699      -0.035366      -0.017993       0.053359             10.134790      13.203359       0.040501      -1.808621       5.321027      -2.167646      11.879985           0.007456
          119              C      22.866856       6.512220      13.191178       0.145694      25.157516 0.31146972E+03  0.68023179E+04                                 7.601405                            5.954412       0.173657       2.058736                    0.999894      26.473695      75.705412       0.657010       0.426868      -1.047461      -0.054833       0.019263      -0.031696       0.066199      -0.009646       0.038096       0.014589      -0.038707      -0.041127      -0.054846       0.023342       0.031504              8.642566      12.167342      -0.740889       0.132634       4.654064      -1.726063       9.106290           0.019395
          120              C      16.669950       8.673387      14.401181       0.111870      41.958640 0.38998468E+03  0.89072492E+04                                10.663852                            6.631774      -0.019210       1.999428                    0.999663      26.513882      74.702388       0.634113       0.422905      -1.061948      -0.053399      -0.010914      -0.019111       0.057757      -0.007040      -0.007824       0.005241       0.023022      -0.005693      -0.013521      -0.004916       0.018437             15.251910      11.493061      -3.900618      -5.102244      15.389600      11.529753      18.873069           0.019009
          121              C      17.161340       9.490840      15.357628      -0.124728      34.463975 0.41998955E+03  0.98372346E+04                                 9.250549                            6.844628       0.211775       2.026593                    0.999844      30.138676      87.881441       0.625143       0.418304      -1.057792      -0.053740       0.051324       0.048791       0.088897      -0.000110      -0.020907      -0.002397       0.082354      -0.079637      -0.032765      -0.026765       0.059530             11.366286      10.561252       0.233387      -0.562723      10.853220       6.942101      12.684384           0.009998
          122              C      15.050897       9.447260      15.597977       0.136979      25.922941 0.29647798E+03  0.63643488E+04                                 7.624974                            5.724933       0.204542       2.068955                    0.999890      25.947185      72.397876       0.688280       0.414553      -1.060327       0.043279      -0.003333      -0.009298       0.044392      -0.005656      -0.013140      -0.044865       0.026809      -0.081029      -0.062493       0.027337       0.035157              8.948756       9.858241      -0.987877      -1.541730       7.845118       4.527005       9.142910           0.023035
          123              C      16.513125       5.609754      10.508867       0.117027      37.575340 0.39229115E+03  0.89851072E+04                                 9.923442                            6.682333      -0.031368       1.996956                    0.999614      26.566368      75.282185       0.626487       0.426854      -1.058074       0.036788       0.008479      -0.042845       0.057105      -0.007882       0.003113       0.019567       0.002889       0.007199      -0.022653       0.002595       0.020058             12.976836      14.203831       6.746838       4.366386      11.230024       5.895933      13.496655           0.027694
          124              C      15.325721       4.981477      10.702996      -0.127573      32.932189 0.44558018E+03  0.10599369E+05                                 9.010709                            7.086932       0.180167       2.018252                    0.999486      30.404466      89.545298       0.609158       0.422690      -1.054314      -0.038432      -0.045970      -0.061172       0.085629      -0.007203      -0.014681       0.022103       0.003161       0.126613      -0.030362      -0.022275       0.052637             10.472084      12.738716       4.177909      -0.292878       8.320546       2.442948      10.356991           0.013357
          125              C      16.027709       4.444652       8.748833       0.124923      25.550692 0.30276875E+03  0.65290405E+04                                 7.520476                            5.764613       0.308325       2.097013                    0.999815      26.179346      73.045496       0.690092       0.411586      -1.062974      -0.016277       0.027361       0.035396       0.047607      -0.033855      -0.012398      -0.002171      -0.025147       0.093047      -0.053178       0.018637       0.034541              8.576543       8.417999       2.829555      -0.039445       6.943964       2.680448      10.367665           0.021521
          126              C      11.944234       1.259355      12.299275       0.077654      39.116793 0.41232094E+03  0.95480442E+04                                10.106946                            6.829169      -0.165465       1.955117                    0.999185      26.783944      75.948327       0.623585       0.424162      -1.061317      -0.005962      -0.002635       0.002979       0.007167       0.002917      -0.001142      -0.009992       0.021984       0.027243      -0.019297       0.006036       0.013261             13.054455      21.628959       1.367932       1.147366       7.557323       3.336734       9.977084          -0.005796
          127              C      11.275107       0.499348      11.352733      -0.204831      37.663554 0.47796439E+03  0.11571978E+05                                 9.911026                            7.388809      -0.122716       1.920915                    0.998606      31.275705      92.955219       0.590622       0.428336      -1.050725      -0.008804      -0.006485       0.011758       0.016057      -0.027606      -0.024412       0.001238      -0.053454       0.017509      -0.050187       0.010588       0.039599             11.901083      16.196041       3.214460       3.400620       8.755073       4.347183      10.752135           0.027082
          128              C       9.887562       0.376862      11.382116       0.094521      40.530812 0.40902065E+03  0.94544284E+04                                10.392225                            6.818897      -0.167384       1.956939                    0.999274      26.642713      75.526702       0.621587       0.426299      -1.059781       0.001266       0.003831       0.015470       0.015987      -0.004313       0.004066       0.003273       0.026332      -0.031475      -0.013770      -0.005746       0.019515             13.980678      13.925701       3.013736       3.139503      12.258082       8.399995      15.758251           0.003075
          129              C       9.175119       1.018510      12.378676      -0.194076      37.838902 0.46994406E+03  0.11356295E+05                                10.039270                            7.382309      -0.267922       1.885327                    0.997612      31.043073      92.883519       0.582835       0.434880      -1.044304       0.008811      -0.007419      -0.002810       0.011856      -0.001538       0.004988      -0.035427      -0.006798      -0.059504      -0.042606       0.006221       0.036386             12.244580      11.406181       0.103046      -0.142859      10.843572       7.000730      14.483987           0.010684
          130              C       9.824830       1.822592      13.312178       0.097381      38.700663 0.40678108E+03  0.93892268E+04                                10.074530                            6.807965      -0.094776       1.983255                    0.999226      26.468103      74.964097       0.621058       0.427273      -1.059237       0.009637      -0.008020       0.002745       0.012835      -0.004917       0.009390      -0.001243       0.017181       0.049015      -0.018116      -0.002848       0.020964             12.967140      15.376730      -2.454712      -2.702632      10.499814       6.460625      13.024876          -0.001276
          131              C      11.209387       1.902819      13.276522      -0.178097      37.033628 0.47804823E+03  0.11585111E+05                                 9.879606                            7.444706      -0.138083       1.928323                    0.997913      30.723120      91.630112       0.581330       0.434765      -1.045861      -0.013006      -0.017839       0.000681       0.022087       0.000771       0.019490      -0.019210      -0.063851       0.026773      -0.044439       0.003583       0.040856             11.722540      17.352513      -1.408571      -1.870000       7.487624       3.426464      10.327484           0.027341
          132              C      13.406459       1.381181      12.289701       0.124058      38.682501 0.39657502E+03  0.91024610E+04                                10.112685                            6.718745      -0.017320       2.003441                    0.999411      26.440344      74.857551       0.625159       0.426857      -1.058707       0.008737       0.019032      -0.064074       0.067409       0.010657      -0.032571       0.019808       0.033524       0.023161      -0.043467      -0.000071       0.043538             13.350827      25.059353       1.048696       2.194758       5.515953      -1.070466       9.477175           0.014691
          133              C      14.304106       1.141656      13.287582      -0.103062      31.472529 0.40941291E+03  0.95372329E+04                                 8.730819                            6.782991       0.185531       2.032815                    0.999352      29.531423      86.131612       0.623926       0.421417      -1.054872       0.088416       0.014410      -0.001600       0.089596       0.005342      -0.041039      -0.015136       0.021895       0.039664      -0.035028      -0.018158       0.053187             10.114353      13.166263      -0.038571       1.798659       5.311123      -2.165987      11.865673           0.007898
          134              C      15.398908       1.741541      11.570137       0.146975      25.164152 0.31156189E+03  0.68054239E+04                                 7.604899                            5.956252       0.167081       2.056631                    0.999881      26.479023      75.748171       0.656693       0.427005      -1.047286      -0.054881      -0.019119       0.031574       0.066139       0.009301      -0.037978       0.015103      -0.036881      -0.041164      -0.054412       0.023004       0.031409              8.647332      12.175098       0.742346      -0.134134       4.655788      -1.726990       9.111111           0.019066
          135              C      16.669948      16.087917      10.360134       0.114747      41.872712 0.38894209E+03  0.88781924E+04                                10.654950                            6.625585      -0.018605       2.000279                    0.999668      26.475727      74.592053       0.633974       0.423248      -1.061650      -0.053104       0.010358       0.018829       0.057287       0.006496       0.008456       0.004004       0.019966      -0.008373      -0.010957      -0.006571       0.017528             15.242219      11.485737       3.898230       5.098856      15.379682      11.522610      18.861239           0.031424
          136              C      17.161340      15.270464       9.403687      -0.123448      34.468951 0.41999602E+03  0.98382134E+04                                 9.253087                            6.845509       0.211639       2.026286                    0.999834      30.145397      87.927769       0.624939       0.418406      -1.057643      -0.054440      -0.050223      -0.047470       0.087975       0.000189       0.020515      -0.003502       0.079279      -0.079718      -0.033274      -0.024639       0.057913             11.370727      10.565520      -0.233928       0.562383      10.858029       6.945359      12.688633           0.019717
          137              C      15.050898      15.314044       9.163337       0.140895      25.869476 0.29576989E+03  0.63460211E+04                                 7.617214                            5.719646       0.201560       2.068432                    0.999897      25.917756      72.322771       0.688245       0.414778      -1.060072       0.044885       0.002363       0.009307       0.045900       0.003963       0.011497      -0.045145       0.025977      -0.078757      -0.061621       0.025945       0.035676              8.939370       9.847052       0.985342       1.538184       7.837807       4.521637       9.133252           0.024856
          138              C       9.045175       2.644007      14.252448       0.114642      37.630898 0.39297608E+03  0.90039488E+04                                 9.928913                            6.685415      -0.030095       1.997002                    0.999599      26.590828      75.343584       0.626783       0.426503      -1.058382       0.035963      -0.008154       0.042801       0.056496       0.007078      -0.003131       0.021458       0.005349       0.008501      -0.024509       0.003145       0.021365             12.984395      14.211008      -6.750710      -4.373590      11.236251       5.902251      13.505925           0.017303
          139              C       7.857771       3.272284      14.058319      -0.130949      33.021734 0.44721868E+03  0.10648690E+05                                 9.031567                            7.104625       0.170802       2.015342                    0.999449      30.449868      89.738529       0.607766       0.423247      -1.053910      -0.039321       0.045537       0.060575       0.085376       0.005870       0.014950       0.022777       0.002112       0.128778      -0.029869      -0.023676       0.053545             10.497145      12.771021      -4.193572       0.280716       8.344696       2.452891      10.375718          -0.001419
          140              C      23.495657       3.809109      16.012482       0.121464      25.606271 0.30363340E+03  0.65512948E+04                                 7.526100                            5.769255       0.316806       2.099080                    0.999823      26.215905      73.128960       0.690569       0.411075      -1.063476      -0.014906      -0.028085      -0.035331       0.047531       0.033090       0.012212      -0.001121      -0.024901       0.093399      -0.052297       0.017425       0.034872              8.582791       8.423477      -2.831037       0.039181       6.948089       2.683372      10.376806           0.017275
          141              C      21.661529      12.299272       6.994411       0.074885      39.180216 0.41322754E+03  0.95733764E+04                                10.113500                            6.833882      -0.165199       1.954949                    0.999153      26.812017      76.021358       0.623811       0.423816      -1.061636       0.005414       0.002917       0.002988       0.006838       0.001133       0.002839       0.010465      -0.002172      -0.046464      -0.019569       0.006212       0.013356             13.062455      21.640702      -1.148445       1.368213       9.984862      -3.339674       7.561802          -0.006178
          142              C      22.330657      11.352729       7.754418      -0.202482      37.543709 0.47617361E+03  0.11517589E+05                                 9.890056                            7.374504      -0.118560       1.922831                    0.998552      31.214585      92.723413       0.591260       0.428284      -1.050777       0.007486       0.012804       0.005815       0.015931       0.024339      -0.027452      -0.000440      -0.035732       0.071983      -0.050386       0.011296       0.039090             11.873496      16.155521      -3.387315       3.202472      10.729790      -4.336952       8.735177           0.029509
          143              C       8.782302      11.382113       7.876904       0.094373      40.533162 0.40910519E+03  0.94566614E+04                                10.392208                            6.819445      -0.164256       1.957773                    0.999292      26.643352      75.524159       0.621597       0.426279      -1.059816      -0.002682       0.015204      -0.004056       0.015962      -0.003983      -0.004141      -0.002524       0.031058      -0.023410      -0.013777      -0.006671       0.020447             13.979377      13.926575      -3.139297       3.013494      15.756376      -8.397902      12.255180           0.002758
          144              C       9.494745      12.378673       7.235256      -0.194248      37.846426 0.47008059E+03  0.11359799E+05                                10.038506                            7.381896      -0.265928       1.885902                    0.997682      31.046057      92.876707       0.583060       0.434705      -1.044466      -0.009178      -0.002831       0.008351       0.012728      -0.005120      -0.001723       0.035382       0.025293       0.039960      -0.042193       0.005642       0.036551             12.243498      11.402271       0.142289       0.103684      14.484986      -7.001554      10.843236           0.010064
          145              C      23.780933      13.312175       6.431174       0.098586      38.652523 0.40625283E+03  0.93736260E+04                                10.066543                            6.803497      -0.091894       1.984570                    0.999210      26.443667      74.871825       0.621292       0.427267      -1.059281      -0.009909       0.003436       0.007946       0.013158      -0.009626      -0.004556       0.002091      -0.016925      -0.049308      -0.017636      -0.003781       0.021417             12.955919      15.360836       2.698858      -2.450805      13.015568      -6.455743      10.491353           0.001008
          146              C      22.396375      13.276519       6.350947      -0.174467      36.920450 0.47625881E+03  0.11531512E+05                                 9.864039                            7.433800      -0.142689       1.927719                    0.997935      30.661256      91.420129       0.581370       0.435121      -1.045594       0.012407       0.001182       0.018201       0.022059      -0.019788       0.001152       0.019759      -0.046804       0.084661      -0.045661       0.003737       0.041924             11.702968      17.319336       1.865168      -1.404785      10.313064      -3.421799       7.476504           0.028971
          147              C      20.199304      12.289698       6.872585       0.125573      38.611960 0.39579454E+03  0.90802893E+04                                10.103007                            6.713804      -0.019558       2.003019                    0.999428      26.410496      74.761316       0.625140       0.427070      -1.058549      -0.008472      -0.064206      -0.018920       0.067469       0.033191       0.009903      -0.020029       0.004874      -0.063212      -0.043563      -0.000946       0.044508             13.336184      25.028645      -2.192529       1.046098       9.468801       1.069878       5.511108           0.015377
          148              C      19.301656      13.287579       7.112110      -0.104057      31.506719 0.41003189E+03  0.95553434E+04                                 8.737049                            6.788135       0.182349       2.031652                    0.999361      29.552596      86.212476       0.623681       0.421419      -1.054861      -0.088098      -0.002163      -0.014044       0.089237       0.041223       0.005308       0.015046      -0.009029      -0.049580      -0.035469      -0.017416       0.052885             10.121554      13.178629      -1.801569      -0.039606      11.871467       2.166881       5.314564           0.007554
          149              C      18.206856      11.570134       6.512226       0.146402      25.153278 0.31140440E+03  0.68006364E+04                                 7.600186                            5.952774       0.170343       2.057712                    0.999881      26.472520      75.704337       0.657258       0.426722      -1.047535       0.054261       0.031597       0.019156       0.065647       0.038098       0.009540      -0.015275       0.001824       0.079742      -0.055193       0.022928       0.032266              8.641611      12.165733       0.134772       0.741644       9.105883       1.726283       4.653217           0.019723
          150              C       9.467860      10.360130       8.673393       0.114894      41.860569 0.38892863E+03  0.88778602E+04                                10.652343                            6.625327      -0.026029       1.997736                    0.999640      26.476952      74.596826       0.634004       0.423230      -1.061655       0.053221       0.018630      -0.010579       0.057371      -0.008188       0.007039      -0.004509       0.013193      -0.028337      -0.012128      -0.005643       0.017770             15.235391      11.483453      -5.094739       3.894156      18.852460     -11.514927      15.370259           0.030125
          151              C       8.976469       9.403683       9.490847      -0.121889      34.422911 0.41928379E+03  0.98171010E+04                                 9.244215                            6.839316       0.211609       2.026429                    0.999844      30.121999      87.832050       0.625291       0.418358      -1.057701       0.052361      -0.048279       0.050967       0.087580      -0.020007      -0.000478       0.002829       0.081969      -0.082683      -0.033097      -0.026305       0.059402             11.357800      10.560518      -0.558319      -0.237416      12.671080      -6.933193      10.841803           0.019816
          152              C      11.086912       9.163333       9.447267       0.140123      25.858500 0.29556035E+03  0.63401116E+04                                 7.612241                            5.714785       0.210171       2.071030                    0.999894      25.914190      72.293953       0.689081       0.414367      -1.060383      -0.044810       0.009596      -0.002815       0.045912      -0.011856       0.004096       0.045310       0.052520       0.000030      -0.061923       0.026055       0.035868              8.933651       9.845562      -1.539543       0.986234       9.125586      -4.516552       7.829803           0.023954
          153              C       9.624687      14.252445       5.609758       0.116728      37.573370 0.39227871E+03  0.89851688E+04                                 9.924774                            6.683242      -0.034705       1.996150                    0.999611      26.567145      75.297272       0.626273       0.426983      -1.057944      -0.036021       0.042342       0.008782       0.056280       0.002817       0.007357      -0.019180      -0.001855      -0.007250      -0.021923       0.002318       0.019605             12.978418      14.205797       4.367673      -6.747452      13.498424      -5.897103      11.231032           0.027137
          154              C      10.812091      14.058317       4.981481      -0.128032      32.961031 0.44613340E+03  0.10616504E+05                                 9.019702                            7.094651       0.177544       2.017360                    0.999445      30.418418      89.621988       0.608360       0.423086      -1.054000       0.038527       0.061893      -0.045530       0.085954      -0.014421       0.007550      -0.021337      -0.061605      -0.067413      -0.030175      -0.021856       0.052031             10.482715      12.754184      -0.290317      -4.184404      10.363821      -2.445581       8.330139           0.013798
          155              C      10.110103      16.012480       4.444656       0.123739      25.566530 0.30300810E+03  0.65352793E+04                                 7.521804                            5.765630       0.308298       2.096801                    0.999827      26.193749      73.083907       0.690281       0.411406      -1.063125       0.016262      -0.035231       0.028255       0.048000      -0.012344       0.033782       0.002528      -0.059600      -0.007303      -0.053337       0.018996       0.034341              8.578053       8.420018      -0.040062      -2.829958      10.369291      -2.680741       6.944850           0.021347
          156              C      14.193581      12.462039       1.259360       0.076423      39.186911 0.41313141E+03  0.95719677E+04                                10.120197                            6.836788      -0.169874       1.953427                    0.999166      26.812669      76.062144       0.623083       0.424275      -1.061196       0.005473      -0.003470      -0.001642       0.006685      -0.000612      -0.002156       0.010168      -0.002293      -0.046928      -0.019428       0.006524       0.012904             13.072750      21.659322       1.147871      -1.369789       9.991236      -3.342757       7.567691          -0.005458
          157              C      14.862709      13.408582       0.499353      -0.204252      37.586332 0.47677525E+03  0.11535538E+05                                 9.892944                            7.375644      -0.117167       1.922821                    0.998548      31.250845      92.838359       0.591649       0.427876      -1.051050       0.008109      -0.012660      -0.005838       0.016128      -0.024101       0.027188      -0.002277      -0.035464       0.069668      -0.049300       0.009775       0.039525             11.877497      16.158400       3.385436      -3.201869      10.734143      -4.340381       8.739947           0.026169
          158              C      16.250254      13.379198       0.376867       0.093676      40.606846 0.40981386E+03  0.94782428E+04                                10.407697                            6.827719      -0.174281       1.954243                    0.999332      26.672302      75.655654       0.620825       0.426575      -1.059509      -0.002977      -0.015322       0.003789       0.016062       0.004252       0.004154      -0.004168       0.029640      -0.024123      -0.014839      -0.005058       0.019897             14.002898      13.946139       3.143918      -3.018294      15.783585      -8.415703      12.278971           0.001023
          159              C      16.962697      12.382638       1.018515      -0.195977      37.909615 0.47098406E+03  0.11387307E+05                                10.048410                            7.388213      -0.266924       1.884974                    0.997638      31.085162      93.022469       0.582891       0.434614      -1.044501      -0.008428       0.002903      -0.007719       0.011792       0.004820       0.001981       0.034851       0.026193       0.040381      -0.041994       0.005946       0.036048             12.256584      11.412896      -0.144339      -0.101809      14.500122      -7.010274      10.856734           0.010019
          160              C      16.312985      11.449136       1.822598       0.098206      38.709996 0.40679564E+03  0.93899095E+04                                10.076932                            6.808342      -0.098128       1.982286                    0.999208      26.470792      74.979946       0.620988       0.427305      -1.059187      -0.009899      -0.001784      -0.007601       0.012608       0.009243       0.004676       0.000821      -0.016665      -0.048747      -0.017601      -0.003161       0.020762             12.971914      15.381918      -2.705452       2.457264      13.029250      -6.463947      10.504573          -0.001226
          161              C      14.928427      11.484792       1.902824      -0.178140      37.035821 0.47794780E+03  0.11582577E+05                                 9.880905                            7.444478      -0.140516       1.927498                    0.997967      30.731645      91.668266       0.581249       0.434830      -1.045776       0.011897      -0.001986      -0.018017       0.021681       0.020421      -0.001510       0.017852      -0.046961       0.083347      -0.045856       0.005864       0.039991             11.724895      17.354439      -1.869542       1.408489      10.330331      -3.428427       7.489915           0.025769
          162              C      12.731356      12.471613       1.381186       0.124436      38.644870 0.39614744E+03  0.90904719E+04                                10.106722                            6.715352      -0.017533       2.003607                    0.999416      26.427827      74.820609       0.625266       0.426886      -1.058656      -0.008808       0.063951       0.019006       0.067294      -0.032756      -0.010173      -0.019340       0.004517      -0.062125      -0.042877      -0.000885       0.043762             13.341646      25.043475       2.189005      -1.048269       9.468111       1.069586       5.513351           0.014046
          163              C      11.833709      11.473732       1.141662      -0.103329      31.539930 0.41057554E+03  0.95721355E+04                                 8.749662                            6.798891       0.178475       2.030342                    0.999331      29.564639      86.294240       0.622266       0.422196      -1.054271      -0.089007       0.001544       0.014370       0.090173      -0.041246      -0.005089       0.016174      -0.008304      -0.052621      -0.035894      -0.017697       0.053590             10.136604      13.206576       1.808872       0.040366      11.881155       2.167899       5.322080           0.007879
          164              C      10.738907      13.191177       1.741546       0.145116      25.171277 0.31168968E+03  0.68082628E+04                                 7.602081                            5.954193       0.171887       2.058046                    0.999900      26.487848      75.750043       0.657412       0.426535      -1.047674       0.055438      -0.032144      -0.019314       0.066930      -0.037633      -0.009579      -0.015500       0.001395       0.077598      -0.054512       0.022579       0.031933              8.643586      12.169789      -0.136009      -0.742209       9.106707       1.726449       4.654263           0.018786
          165              C      24.403756      14.401174      16.087921       0.113960      41.862639 0.38894386E+03  0.88774760E+04                                10.649056                            6.623177      -0.018807       2.000255                    0.999699      26.476183      74.569114       0.634492       0.422938      -1.061936       0.052779      -0.018534       0.010419       0.056901       0.008369      -0.006610      -0.006131       0.014213      -0.029876      -0.013492      -0.005072       0.018565             15.230923      11.479787       5.096589      -3.896902      18.844673     -11.511614      15.368309           0.020038
          166              C      23.912365      15.357621      15.270468      -0.127084      34.555985 0.42133950E+03  0.98772086E+04                                 9.268746                            6.857040       0.209907       2.025431                    0.999831      30.183938      88.063303       0.624355       0.418478      -1.057636       0.053964       0.049523      -0.051279       0.089410       0.020784      -0.000255       0.002739       0.080184      -0.081016      -0.032911      -0.025753       0.058664             11.391969      10.576848       0.567858       0.229583      12.717153      -6.963594      10.881906           0.009300
          167              C      26.022807      15.597971      15.314048       0.139794      25.864292 0.29563462E+03  0.63416385E+04                                 7.612339                            5.715366       0.205352       2.069765                    0.999878      25.912576      72.271776       0.689121       0.414347      -1.060474      -0.042929      -0.010098       0.003300       0.044223       0.013107      -0.005613       0.044503       0.053900      -0.001819      -0.062145       0.027348       0.034797              8.933023       9.847234       1.542027      -0.988357       9.122985      -4.515170       7.828850           0.023613
          168              C      17.092639      10.508866       2.644013       0.114352      37.670851 0.39334552E+03  0.90150047E+04                                 9.937815                            6.689687      -0.032693       1.995962                    0.999607      26.604428      75.405899       0.626391       0.426647      -1.058237      -0.035785      -0.042293      -0.008598       0.056064      -0.002933      -0.006412      -0.021307      -0.002454      -0.011255      -0.023794       0.002350       0.021445             12.998665      14.226016      -4.382030       6.760112      13.520343      -5.911004      11.249636           0.017674
          169              C      18.280043      10.702994       3.272290      -0.131243      33.038231 0.44742984E+03  0.10655213E+05                                 9.034816                            7.106611       0.170732       2.014941                    0.999462      30.462910      89.789792       0.607628       0.423284      -1.053864       0.039984      -0.061004       0.046393       0.086444       0.014915      -0.005869      -0.022955      -0.063700      -0.068235      -0.030145      -0.023719       0.053864             10.501714      12.775436       0.278256       4.196482      10.380348      -2.455263       8.349358          -0.002406
          170              C      17.578056       8.748831       3.809116       0.119750      25.637331 0.30410607E+03  0.65641468E+04                                 7.532011                            5.773127       0.315074       2.098275                    0.999840      26.237158      73.206738       0.690438       0.410987      -1.063517       0.015728       0.036246      -0.028674       0.048820       0.012658      -0.033729       0.001916      -0.060292      -0.007666      -0.053490       0.018417       0.035073              8.590218       8.430088       0.037278       2.834568      10.386051      -2.686677       6.954517           0.017293
          171              C      10.459606       9.513130       4.045504       0.075921      39.197666 0.41335401E+03  0.95778136E+04                                10.119291                            6.836824      -0.164937       1.954885                    0.999160      26.818455      76.065683       0.623367       0.424051      -1.061402       0.006169      -0.002592       0.002155       0.007030      -0.002455       0.001204      -0.010313       0.022037       0.024343      -0.019133       0.006392       0.012741             13.071043      21.660739      -1.369591      -1.149044       7.565052       3.339637       9.987338          -0.005941
          172              C      11.128735       8.753123       3.098961      -0.203125      37.589938 0.47686138E+03  0.11538584E+05                                 9.898926                            7.380700      -0.121696       1.921727                    0.998548      31.237616      92.814514       0.590897       0.428385      -1.050697       0.008488      -0.006668       0.011901       0.016067       0.027329       0.024130       0.000687      -0.052854       0.016635      -0.049700       0.010761       0.038939             11.884813      16.173334      -3.207671      -3.392993       8.743556       4.340428      10.737550           0.028794
          173              C      12.516280       8.630637       3.128344       0.094473      40.547294 0.40916505E+03  0.94592593E+04                                10.397658                            6.822303      -0.172095       1.955345                    0.999322      26.648356      75.565848       0.621087       0.426574      -1.059536      -0.002081       0.003978       0.015421       0.016061       0.004067      -0.003946       0.003475       0.026453      -0.031709      -0.013927      -0.005584       0.019511             13.986881      13.931361      -3.012371      -3.137874      12.263883       8.404153      15.765397           0.000787
          174              C      13.228722       9.272285       4.124905      -0.196345      37.868638 0.47047872E+03  0.11371400E+05                                10.036995                            7.380678      -0.254978       1.888800                    0.997644      31.068021      92.939103       0.583645       0.434194      -1.044813      -0.009259      -0.006533      -0.002153       0.011534       0.001704      -0.004911      -0.035268      -0.007718      -0.057747      -0.041981       0.005441       0.036540             12.240803      11.404027      -0.101396       0.144941      10.839853       6.997402      14.478529           0.009533
          175              C      12.579009      10.076367       5.058406       0.098601      38.681054 0.40657045E+03  0.93834260E+04                                10.073524                            6.807936      -0.099198       1.982193                    0.999217      26.456506      74.934698       0.620803       0.427490      -1.059071      -0.010001      -0.007834       0.003092       0.013075       0.004535      -0.009594      -0.001427       0.015361       0.048165      -0.016994      -0.003765       0.020759             12.965236      15.371293       2.453903       2.701953      10.499296       6.460913      13.025119           0.001141
          176              C      11.194452      10.156594       5.022750      -0.175451      36.929909 0.47646070E+03  0.11536717E+05                                 9.862489                            7.433221      -0.141082       1.928231                    0.997978      30.666235      91.412788       0.581691       0.434869      -1.045828       0.012499      -0.018932       0.002090       0.022782      -0.001107      -0.020276      -0.019281      -0.065057       0.027084      -0.045592       0.004239       0.041353             11.700741      17.317076       1.406000       1.866661       7.475227       3.419891      10.309920           0.027564
          177              C       8.997381       9.634956       4.035929       0.125538      38.624700 0.39592710E+03  0.90839191E+04                                10.103134                            6.713368      -0.013037       2.004935                    0.999388      26.418161      74.780814       0.625390       0.426871      -1.058692      -0.008998       0.019258      -0.063707       0.067160      -0.010586       0.033118       0.019664       0.033324       0.023122      -0.043563      -0.000455       0.044017             13.336633      25.032132      -1.047162      -2.191281       5.511590      -1.069378       9.466176           0.014734
          178              C       8.099733       9.395431       5.033810      -0.103320      31.537034 0.41051712E+03  0.95703068E+04                                 8.748012                            6.797324       0.179324       2.030560                    0.999335      29.563918      86.286317       0.622495       0.422062      -1.054369      -0.089280       0.014178      -0.001452       0.090411      -0.005920       0.041145      -0.015836       0.021894       0.036697      -0.035366      -0.017992       0.053358             10.134785      13.203346       0.040501      -1.808612       5.321024      -2.167646      11.879985           0.007458
          179              C       7.004932       9.995316       3.316365       0.145694      25.157534 0.31146994E+03  0.68023236E+04                                 7.601408                            5.954415       0.173655       2.058735                    0.999894      26.473706      75.705444       0.657009       0.426868      -1.047461       0.054833      -0.019262       0.031696       0.066200      -0.009645       0.038096       0.014589      -0.038708      -0.041129      -0.054846       0.023342       0.031504              8.642571      12.167343      -0.740889       0.132632       4.654064      -1.726065       9.106305           0.019399
          180              C      13.201838       7.834149       2.106362       0.111872      41.958316 0.38998284E+03  0.89071850E+04                                10.663745                            6.631727      -0.019211       1.999427                    0.999663      26.513810      74.701773       0.634121       0.422901      -1.061952       0.053399       0.010915       0.019110       0.057756      -0.007040      -0.007824       0.005242       0.023022      -0.005693      -0.013522      -0.004915       0.018437             15.251722      11.492941      -3.900561      -5.102175      15.389398      11.529581      18.872827           0.019014
          181              C      12.710448       7.016696       1.149915      -0.124726      34.463662 0.41998570E+03  0.98371044E+04                                 9.250430                            6.844558       0.211769       2.026589                    0.999844      30.138579      87.880464       0.625152       0.418300      -1.057797       0.053740      -0.051323      -0.048792       0.088898      -0.000109      -0.020907      -0.002401       0.082350      -0.079638      -0.032768      -0.026761       0.059529             11.366120      10.561106       0.233387      -0.562708      10.853058       6.941977      12.684194           0.009993
          182              C      14.820891       7.060276       0.909566       0.136980      25.922797 0.29647604E+03  0.63642915E+04                                 7.624916                            5.724893       0.204537       2.068953                    0.999890      25.947127      72.397435       0.688286       0.414550      -1.060330      -0.043280       0.003334       0.009297       0.044392      -0.005655      -0.013140      -0.044863       0.026811      -0.081030      -0.062492       0.027336       0.035156              8.948681       9.858166      -0.987862      -1.541712       7.845047       4.526956       9.142830           0.023035
          183              C      13.358663      10.897782       5.998676       0.117028      37.575444 0.39229212E+03  0.89851345E+04                                 9.923455                            6.682338      -0.031366       1.996956                    0.999614      26.566414      75.282323       0.626488       0.426853      -1.058074      -0.036789      -0.008479       0.042845       0.057105      -0.007881       0.003113       0.019568       0.002890       0.007202      -0.022653       0.002595       0.020059             12.976861      14.203849       6.746850       4.366404      11.230039       5.895952      13.496694           0.027701
          184              C      14.546067      11.526059       5.804547      -0.127572      32.932198 0.44558011E+03  0.10599366E+05                                 9.010709                            7.086930       0.180171       2.018253                    0.999486      30.404466      89.545276       0.609158       0.422690      -1.054315       0.038433       0.045969       0.061173       0.085629      -0.007203      -0.014681       0.022103       0.003159       0.126614      -0.030362      -0.022275       0.052637             10.472086      12.738708       4.177902      -0.292883       8.320539       2.442951      10.357011           0.013371
          185              C      13.844079      12.062884       7.758710       0.124927      25.550707 0.30276812E+03  0.65290285E+04                                 7.520491                            5.764604       0.308333       2.097016                    0.999815      26.179367      73.045749       0.690093       0.411586      -1.062973       0.016277      -0.027362      -0.035395       0.047607      -0.033854      -0.012398      -0.002170      -0.025145       0.093043      -0.053176       0.018635       0.034541              8.576571       8.417985       2.829550      -0.039437       6.943977       2.680489      10.367750           0.021537
          186              C      17.927554      15.248181       4.208268       0.077654      39.116741 0.41232095E+03  0.95480409E+04                                10.106922                            6.829162      -0.165469       1.955115                    0.999185      26.783933      75.948186       0.623586       0.424161      -1.061318       0.005962       0.002634      -0.002979       0.007166       0.002917      -0.001142      -0.009992       0.021983       0.027243      -0.019296       0.006035       0.013261             13.054407      21.628868       1.367901       1.147323       7.557297       3.336718       9.977057          -0.005793
          187              C      18.596681      16.008188       5.154810      -0.204827      37.663187 0.47795983E+03  0.11571826E+05                                 9.910915                            7.388744      -0.122716       1.920914                    0.998606      31.275573      92.954271       0.590629       0.428333      -1.050728       0.008804       0.006484      -0.011757       0.016056      -0.027606      -0.024412       0.001236      -0.053459       0.017506      -0.050189       0.010589       0.039599             11.900923      16.195804       3.214389       3.400542       8.754962       4.347115      10.752004           0.027078
          188              C      19.984226      16.130674       5.125427       0.094521      40.530500 0.40901893E+03  0.94543647E+04                                10.392119                            6.818851      -0.167385       1.956938                    0.999274      26.642632      75.526017       0.621594       0.426295      -1.059785      -0.001266      -0.003833      -0.015468       0.015987      -0.004313       0.004066       0.003272       0.026331      -0.031476      -0.013769      -0.005746       0.019515             13.980498      13.925536       3.013675       3.139437      12.257915       8.399858      15.758042           0.003075
          189              C      20.696669      15.489026       4.128867      -0.194073      37.838639 0.46994084E+03  0.11356189E+05                                10.039194                            7.382266      -0.267920       1.885327                    0.997612      31.042975      92.882852       0.582840       0.434878      -1.044306      -0.008811       0.007417       0.002812       0.011856      -0.001538       0.004989      -0.035429      -0.006802      -0.059505      -0.042608       0.006219       0.036389             12.244468      11.406090       0.103048      -0.142854      10.843465       7.000645      14.483849           0.010686
          190              C      20.046958      14.684944       3.195365       0.097381      38.700640 0.40678106E+03  0.93892240E+04                                10.074517                            6.807959      -0.094780       1.983254                    0.999226      26.468098      74.964008       0.621059       0.427272      -1.059238      -0.009638       0.008019      -0.002744       0.012834      -0.004916       0.009390      -0.001243       0.017180       0.049016      -0.018116      -0.002848       0.020964             12.967118      15.376716      -2.454715      -2.702638      10.499786       6.460604      13.024853          -0.001273
          191              C      18.662401      14.604717       3.231021      -0.178098      37.033629 0.47804826E+03  0.11585111E+05                                 9.879602                            7.444705      -0.138089       1.928321                    0.997913      30.723120      91.630079       0.581331       0.434765      -1.045861       0.013006       0.017838      -0.000680       0.022086       0.000771       0.019491      -0.019210      -0.063851       0.026773      -0.044439       0.003583       0.040856             11.722536      17.352513      -1.408586      -1.870023       7.487614       3.426457      10.327482           0.027343
          192              C      16.465329      15.126355       4.217842       0.124058      38.682449 0.39657493E+03  0.91024562E+04                                10.112664                            6.718739      -0.017323       2.003440                    0.999411      26.440338      74.857465       0.625160       0.426856      -1.058707      -0.008737      -0.019033       0.064074       0.067410       0.010656      -0.032571       0.019808       0.033523       0.023161      -0.043467      -0.000071       0.043538             13.350783      25.059248       1.048680       2.194722       5.515938      -1.070468       9.477163           0.014693
          193              C      15.567682      15.365880       3.219961      -0.103062      31.472487 0.40941232E+03  0.95372123E+04                                 8.730794                            6.782975       0.185527       2.032813                    0.999352      29.531419      86.131465       0.623928       0.421416      -1.054873      -0.088416      -0.014411       0.001600       0.089597       0.005341      -0.041039      -0.015136       0.021895       0.039663      -0.035028      -0.018158       0.053186             10.114319      13.166200      -0.038569       1.798635       5.311107      -2.165981      11.865649           0.007899
          194              C      14.472880      14.765995       4.937406       0.146975      25.164164 0.31156209E+03  0.68054286E+04                                 7.604897                            5.956251       0.167080       2.056631                    0.999881      26.479037      75.748189       0.656693       0.427005      -1.047286       0.054881       0.019119      -0.031575       0.066139       0.009301      -0.037978       0.015103      -0.036881      -0.041164      -0.054413       0.023004       0.031409              8.647329      12.175083       0.742345      -0.134133       4.655784      -1.726990       9.111121           0.019073
          195              C      13.201840       0.419619       6.147409       0.114749      41.872180 0.38893884E+03  0.88780860E+04                                10.654805                            6.625526      -0.018608       2.000278                    0.999668      26.475587      74.591153       0.633983       0.423244      -1.061654       0.053103      -0.010359      -0.018827       0.057286       0.006496       0.008456       0.004003       0.019964      -0.008373      -0.010956      -0.006571       0.017527             15.241959      11.485566       3.898137       5.098743      15.379408      11.522374      18.860903           0.031423
          196              C      12.710448       1.237072       7.103856      -0.123448      34.468619 0.41999218E+03  0.98380839E+04                                 9.252967                            6.845440       0.211636       2.026284                    0.999834      30.145288      87.926784       0.624948       0.418401      -1.057648       0.054440       0.050221       0.047471       0.087973       0.000188       0.020515      -0.003504       0.079278      -0.079715      -0.033274      -0.024638       0.057912             11.370553      10.565380      -0.233936       0.562361      10.857853       6.945222      12.688425           0.019706
          197              C      14.820890       1.193492       7.344206       0.140895      25.869322 0.29576807E+03  0.63459670E+04                                 7.617159                            5.719612       0.201557       2.068432                    0.999897      25.917673      72.322262       0.688250       0.414775      -1.060074      -0.044886      -0.002363      -0.009304       0.045901       0.003963       0.011497      -0.045145       0.025978      -0.078756      -0.061621       0.025945       0.035676              8.939294       9.846971       0.985318       1.538155       7.837739       4.521588       9.133172           0.024851
          198              C      20.826613      13.863529       2.255095       0.114642      37.630914 0.39297616E+03  0.90039518E+04                                 9.928922                            6.685418      -0.030101       1.997000                    0.999599      26.590830      75.343615       0.626783       0.426503      -1.058382      -0.035964       0.008154      -0.042801       0.056496       0.007079      -0.003132       0.021457       0.005348       0.008501      -0.024509       0.003145       0.021364             12.984408      14.211020      -6.750713      -4.373600      11.236253       5.902259      13.505951           0.017306
          199              C       7.078117      13.235252       2.449224      -0.130949      33.021700 0.44721794E+03  0.10648667E+05                                 9.031555                            7.104613       0.170810       2.015345                    0.999449      30.449843      89.738381       0.607767       0.423246      -1.053911       0.039321      -0.045538      -0.060574       0.085376       0.005868       0.014950       0.022778       0.002114       0.128780      -0.029869      -0.023676       0.053545             10.497130      12.770991      -4.193551       0.280734       8.344670       2.452885      10.375728          -0.001410
          200              C       6.376131      12.698427       0.495061       0.121466      25.606287 0.30363253E+03  0.65512803E+04                                 7.526132                            5.769254       0.316806       2.099082                    0.999823      26.215912      73.129328       0.690567       0.411076      -1.063474       0.014907       0.028085       0.035331       0.047532       0.033091       0.012212      -0.001122      -0.024902       0.093396      -0.052297       0.017426       0.034871              8.582841       8.423480      -2.831036       0.039177       6.948116       2.683424      10.376927           0.017281
          201              N      11.836845       3.669293       9.617295      -0.279012      39.665471 0.54477161E+03  0.13350046E+05                                 9.762119                            7.548101       0.008544       2.005962                    0.999000      29.161052      81.520711       0.637303       0.392186      -1.096505      -0.128903       0.031895       0.000053       0.132790       0.026742       0.018074       0.023546      -0.028458      -0.090186      -0.040629      -0.014878       0.055506             11.731180      17.718545      -3.482421      -0.248366      11.629726       1.899647       5.845269           0.059090
          202              N      10.396874       5.338205      10.034935      -0.350114      39.773253 0.58038472E+03  0.14424413E+05                                 9.666718                            7.734528       0.091603       2.018610                    0.999335      30.030247      84.060738       0.637589       0.386530      -1.102426       0.030474      -0.105852      -0.027931       0.113637       0.023604       0.009037       0.027018       0.058976       0.003588      -0.049179       0.003963       0.045216             11.047505      14.327340      -1.379620       0.425291      12.628216       2.621250       6.186960           0.056083
          203              N      19.861755       7.878552       6.525597      -0.302642      44.044586 0.55273241E+03  0.13565653E+05                                10.431558                            7.534119       0.092903       2.019981                    0.999504      29.521319      82.022275       0.648036       0.385107      -1.103839       0.016862      -0.109218       0.080421       0.136676      -0.015163       0.000229      -0.007916       0.074693      -0.126303      -0.044495      -0.016893       0.061387             13.805451      10.161553      -0.782192       0.267762      17.789976      -9.911850      13.464823           0.068754
          204              N      19.032812       6.314462       7.863533      -0.277366      39.254525 0.53189407E+03  0.12864176E+05                                 9.573420                            7.378853       0.453359       2.139516                    0.999798      28.668936      77.776499       0.659729       0.383870      -1.110329       0.110352       0.073045      -0.063368       0.146727      -0.079967       0.049538      -0.006874       0.003406      -0.029809      -0.087908      -0.012412       0.100319             11.491421      11.437846      -1.094277       0.220934      11.958021      -6.373145      11.078395           0.096396
          205              N      18.743056       1.331658      12.276495      -0.306326      41.128417 0.57804151E+03  0.14366143E+05                                 9.989316                            7.760663       0.032636       2.001180                    0.998919      29.907632      83.993804       0.630747       0.390724      -1.098347       0.100859       0.044904      -0.085582       0.139689      -0.041890      -0.004272      -0.017235      -0.079090      -0.008906      -0.058278      -0.003926       0.062204             12.117677      15.151248       0.627069      -6.469762      10.220251      -2.533675      10.981532           0.071815
          206              N       5.762266       1.003984      11.257154      -0.279682      38.401263 0.54832383E+03  0.13359146E+05                                 9.414643                            7.496643       0.499715       2.155446                    0.999738      28.747449      78.206398       0.654089       0.384351      -1.110284      -0.125400       0.068745       0.019429       0.144321       0.055504       0.000916      -0.051145      -0.105765       0.030415      -0.087011      -0.010280       0.097291             10.867474      12.423471      -0.271264      -4.288764      11.530768      -2.093737       8.648183           0.096247
          207              N      19.304793       4.584468      15.144020      -0.279395      39.599830 0.54375754E+03  0.13317308E+05                                 9.745481                            7.536535       0.028634       2.012639                    0.999006      29.138786      81.400759       0.638448       0.391714      -1.096973      -0.128414      -0.031438       0.000275       0.132207      -0.026876      -0.018331       0.024019      -0.027572      -0.089435      -0.040718      -0.014974       0.055692             11.709086      17.682406       3.474678       0.246360      11.608657       1.895298       5.836196           0.056109
          208              N      17.864824       2.915556      14.726379      -0.350129      39.825837 0.58130797E+03  0.14454819E+05                                 9.679314                            7.744126       0.084739       2.016383                    0.999349      30.052808      84.178291       0.636693       0.386874      -1.102049       0.030624       0.106558       0.028204       0.114403      -0.023555      -0.009051       0.026744       0.059462       0.005006      -0.049235       0.004124       0.045110             11.061765      14.347327       1.379250      -0.426552      12.642558       2.625897       6.195409           0.056766
          209              N       4.925859       0.375216       1.728175      -0.297366      43.824528 0.54974248E+03  0.13473477E+05                                10.398654                            7.514962       0.088139       2.019612                    0.999502      29.432509      81.708415       0.648724       0.385235      -1.103790       0.018732       0.109207      -0.079176       0.136183       0.014311       0.000960      -0.009852       0.074615      -0.127577      -0.046083      -0.015145       0.061228             13.754799      10.134113       0.782582      -0.269366      17.716346      -9.866391      13.413937           0.055736
          210              N       4.096917       1.939306       0.390238      -0.269409      38.970869 0.52753075E+03  0.12730784E+05                                 9.525864                            7.347172       0.464401       2.144286                    0.999782      28.552789      77.344705       0.661416       0.383728      -1.110572       0.107816      -0.070206       0.060224       0.142057       0.078313      -0.047660      -0.010657       0.003670      -0.032536      -0.083492      -0.016403       0.099895             11.428565      11.379104       1.097232      -0.228187      11.890014      -6.330344      11.016576          -0.146561
          211              N      11.275104       6.922103      12.484820      -0.300461      40.954297 0.57516547E+03  0.14277904E+05                                 9.967291                            7.745867       0.024164       1.999773                    0.998951      29.823627      83.728937       0.630748       0.391182      -1.097944       0.098303      -0.045164       0.084713       0.137403       0.042720       0.005839      -0.018052      -0.076157      -0.013364      -0.058109      -0.004371       0.062480             12.088021      15.104954      -0.628026       6.447027      10.204464      -2.531228      10.954644           0.056643
          212              N      13.230213       7.249777      13.504161      -0.268526      38.029141 0.54204222E+03  0.13165974E+05                                 9.352259                            7.451875       0.512489       2.161273                    0.999748      28.583006      77.599517       0.656382       0.384175      -1.110592      -0.118892      -0.069589      -0.020500       0.139278      -0.053772       0.001372      -0.053024      -0.097882       0.020462      -0.081729      -0.015040       0.096769             10.790509      12.324105       0.259790       4.249776      11.456381      -2.085624       8.591040          -0.149396
          213              N      23.038768       6.890243      11.923068      -0.279658      39.611882 0.54394598E+03  0.13323379E+05                                 9.748536                            7.538614       0.019599       2.009764                    0.998988      29.142957      81.422897       0.638247       0.391795      -1.096892      -0.128165       0.000195       0.032067       0.132116      -0.018837       0.026929      -0.024057       0.029851       0.086741      -0.040656      -0.015292       0.055948             11.713584      17.691005       0.247584      -3.477331       5.838139      -1.895952      11.611609           0.057692
          214              N      21.598798       6.472602      13.591981      -0.350306      39.794882 0.58079440E+03  0.14437584E+05                                 9.670609                            7.737808       0.090917       2.018262                    0.999357      30.041944      84.110608       0.637366       0.386585      -1.102353       0.030514       0.028113      -0.106044       0.113872      -0.008630       0.023053      -0.026586       0.026352      -0.093578      -0.049364       0.004971       0.044392             11.051283      14.332112      -0.425166      -1.379652       6.190245      -2.622914      12.631491           0.055385
          215              N      16.127775       9.981939      16.132327      -0.296612      43.763028 0.54890568E+03  0.13447361E+05                                10.388236                            7.508599       0.094284       2.021859                    0.999528      29.409324      81.617436       0.649106       0.385169      -1.103877       0.017764      -0.079101      -0.108800       0.135683       0.000980      -0.013319       0.009413       0.103545      -0.048194      -0.046869      -0.015209       0.062079             13.739081      10.124473      -0.268167      -0.780985      13.396391       9.852564      17.696380           0.054584
          216              N      15.298834       8.644004      14.568237      -0.267841      38.917265 0.52667372E+03  0.12705045E+05                                 9.517506                            7.341513       0.464044       2.144605                    0.999773      28.530237      77.270387       0.661623       0.383761      -1.110539       0.108423       0.061154       0.071533       0.143570      -0.047854      -0.077905       0.010960       0.017709       0.008291      -0.083212      -0.016449       0.099660             11.417472      11.367235      -0.227150      -1.095182      11.005663       6.323394      11.879519          -0.145893
          217              N      15.009081       4.231044       9.585435      -0.306659      41.155988 0.57846488E+03  0.14379643E+05                                 9.995337                            7.764746       0.033949       2.001529                    0.998945      29.915967      84.032528       0.630414       0.390849      -1.098232       0.100713       0.085573       0.044604       0.139482       0.003649      -0.041039       0.017483      -0.036074       0.120712      -0.057658      -0.003567       0.061225             12.126204      15.158914       6.475093       0.630896      10.990774       2.538597      10.228925           0.073046
          218              N      16.964190       5.250385       9.257760      -0.279673      38.363438 0.54765395E+03  0.13337964E+05                                 9.406927                            7.490733       0.504622       2.157319                    0.999764      28.730347      78.130615       0.654559       0.384214      -1.110448      -0.125491      -0.018940       0.068098       0.144028      -0.000370       0.055558       0.050658      -0.068932       0.141993      -0.086915      -0.009979       0.096894             10.858318      12.411211       4.284852      -0.270540       8.641946       2.092166      11.521795           0.096404
          219              N      15.570820       1.363518      12.838246      -0.279461      39.643354 0.54442922E+03  0.13338533E+05                                 9.755113                            7.543126       0.023364       2.010609                    0.999065      29.153640      81.469990       0.637892       0.391916      -1.096778      -0.128329      -0.000219      -0.031769       0.132203       0.018411      -0.026218      -0.023784       0.029930       0.086563      -0.040412      -0.014659       0.055071             11.722145      17.704862      -0.245636       3.477282       5.841047      -1.897123      11.620525           0.057655
          220              N      14.130850       1.781159      11.169334      -0.351023      39.807786 0.58096325E+03  0.14442720E+05                                 9.672658                            7.738673       0.088148       2.017249                    0.999326      30.047659      84.127233       0.637368       0.386559      -1.102380       0.030208      -0.028397       0.106131       0.113942       0.009001      -0.023437      -0.026440       0.026476      -0.091590      -0.048901       0.004197       0.044704             11.054802      14.337173       0.426508       1.379739       6.190602      -2.623094      12.636629           0.057262
          221              N      16.127776      14.779365       8.628988      -0.303877      44.157089 0.55422604E+03  0.13612831E+05                                10.451682                            7.545992       0.086428       2.017305                    0.999554      29.565265      82.202575       0.647243       0.385281      -1.103606       0.017053       0.080035       0.109485       0.136687       0.000103       0.014949       0.007497       0.099114      -0.050055      -0.043490      -0.017317       0.060807             13.837093      10.175553       0.271203       0.786607      13.500647       9.941999      17.835081           0.069841
          222              N      15.298833      16.117300      10.193078      -0.276620      39.149742 0.53024280E+03  0.12812982E+05                                 9.553097                            7.364566       0.462435       2.142821                    0.999788      28.631373      77.614920       0.660815       0.383575      -1.110654       0.110082      -0.063181      -0.072835       0.146338       0.049373       0.079392       0.007140       0.018526       0.009639      -0.086893      -0.013321       0.100213             11.465867      11.412365       0.219052       1.089950      11.054667       6.357071      11.930568           0.097309
          223              N      22.477029       4.022717      15.175880      -0.300728      40.952520 0.57521686E+03  0.14278738E+05                                 9.964580                            7.744544       0.029295       2.001290                    0.998914      29.825039      83.717036       0.631039       0.391013      -1.098121       0.098404      -0.085726      -0.046643       0.138593      -0.005789       0.042885       0.018190      -0.032904       0.123045      -0.058942      -0.004149       0.063091             12.083215      15.100896      -6.443146      -0.624227      10.948811       2.527821      10.199940           0.055285
          224              N       9.496238       3.003376      15.503554      -0.269621      38.071606 0.54279738E+03  0.13189346E+05                                 9.360308                            7.458226       0.512796       2.161265                    0.999766      28.599504      77.667571       0.655928       0.384295      -1.110468      -0.118269       0.019695      -0.068348       0.138011      -0.001044      -0.053693       0.052701      -0.057211       0.134950      -0.081021      -0.014934       0.095955             10.799763      12.336193      -4.253511       0.262918       8.597116       2.086181      11.465982          -0.151811
          225              N      18.034943      12.838243       6.890248      -0.279012      39.665512 0.54477209E+03  0.13350062E+05                                 9.762129                            7.548106       0.008557       2.005966                    0.999000      29.161061      81.520772       0.637302       0.392186      -1.096505       0.128903      -0.031895      -0.000053       0.132791       0.026742       0.018074       0.023546      -0.028459      -0.090183      -0.040628      -0.014878       0.055505             11.731197      17.718572      -3.482440      -0.248377      11.629738       1.899656       5.845281           0.059099
          226              N      19.474914      11.169331       6.472608      -0.350114      39.773264 0.58038488E+03  0.14424419E+05                                 9.666723                            7.734532       0.091603       2.018610                    0.999335      30.030246      84.060766       0.637589       0.386530      -1.102426      -0.030474       0.105851       0.027931       0.113637       0.023604       0.009037       0.027017       0.058975       0.003589      -0.049179       0.003962       0.045216             11.047513      14.327354      -1.379630       0.425288      12.628215       2.621254       6.186969           0.056090
          227              N      10.010033       8.628984       9.981946      -0.302641      44.044588 0.55273217E+03  0.13565647E+05                                10.431562                            7.534119       0.092913       2.019985                    0.999504      29.521310      82.022286       0.648036       0.385107      -1.103839      -0.016863       0.109218      -0.080420       0.136676      -0.015163       0.000229      -0.007916       0.074693      -0.126303      -0.044495      -0.016893       0.061388             13.805460      10.161564      -0.782196       0.267768      17.789988      -9.911858      13.464829           0.068755
          228              N      10.838976      10.193074       8.644010      -0.277368      39.254765 0.53189783E+03  0.12864288E+05                                 9.573445                            7.378868       0.453366       2.139518                    0.999798      28.669056      77.776848       0.659730       0.383869      -1.110330      -0.110360      -0.073052       0.063375       0.146740      -0.079971       0.049542      -0.006871       0.003405      -0.029806      -0.087916      -0.012408       0.100324             11.491456      11.437882      -1.094280       0.220939      11.958059      -6.373171      11.078428           0.096409
          229              N      11.128732      15.175878       4.231048      -0.306327      41.128469 0.57804257E+03  0.14366177E+05                                 9.989324                            7.760671       0.032628       2.001176                    0.998919      29.907665      83.993926       0.630746       0.390724      -1.098346      -0.100860      -0.044902       0.085582       0.139689      -0.041891      -0.004272      -0.017235      -0.079090      -0.008907      -0.058278      -0.003926       0.062204             12.117687      15.151264       0.627099      -6.469785      10.220232      -2.533682      10.981565           0.071819
          230              N      24.109522      15.503552       5.250389      -0.279679      38.401062 0.54832071E+03  0.13359061E+05                                 9.414647                            7.496653       0.499698       2.155441                    0.999738      28.747302      78.206155       0.654084       0.384354      -1.110281       0.125386      -0.068736      -0.019423       0.144304       0.055498       0.000912      -0.051141      -0.105757       0.030404      -0.087000      -0.010285       0.097284             10.867469      12.423478      -0.271293      -4.288753      11.530753      -2.093709       8.648175           0.096248
          231              N      10.566995      11.923068       1.363523      -0.279391      39.599666 0.54375466E+03  0.13317225E+05                                 9.745475                            7.536529       0.028630       2.012640                    0.999006      29.138683      81.400549       0.638446       0.391716      -1.096972       0.128415       0.031440      -0.000275       0.132208      -0.026877      -0.018331       0.024020      -0.027572      -0.089439      -0.040719      -0.014974       0.055693             11.709083      17.682402       3.474688       0.246369      11.608649       1.895302       5.836197           0.056115
          232              N      12.006964      13.591980       1.781164      -0.350129      39.825916 0.58130933E+03  0.14454865E+05                                 9.679337                            7.744142       0.084742       2.016383                    0.999349      30.052836      84.178481       0.636691       0.386875      -1.102048      -0.030624      -0.106558      -0.028205       0.114403      -0.023556      -0.009051       0.026744       0.059461       0.005007      -0.049235       0.004124       0.045111             11.061791      14.347367       1.379265      -0.426550      12.642579       2.625907       6.195427           0.056775
          233              N      24.945929      16.132320      14.779368      -0.297365      43.824561 0.54974247E+03  0.13473481E+05                                10.398672                            7.514970       0.088141       2.019613                    0.999502      29.432498      81.708486       0.648723       0.385236      -1.103789      -0.018731      -0.109207       0.079175       0.136183       0.014311       0.000960      -0.009852       0.074615      -0.127578      -0.046084      -0.015145       0.061228             13.754833      10.134144       0.782593      -0.269374      17.716388      -9.866421      13.413968           0.055733
          234              N      25.774871      14.568230      16.117305      -0.269406      38.971058 0.52753335E+03  0.12730869E+05                                 9.525915                            7.347204       0.464405       2.144288                    0.999782      28.552806      77.344934       0.661413       0.383730      -1.110571      -0.107815       0.070204      -0.060223       0.142054       0.078311      -0.047660      -0.010660       0.003671      -0.032538      -0.083489      -0.016406       0.099895             11.428636      11.379179       1.097236      -0.228190      11.890087      -6.330392      11.016641          -0.146561
          235              N      18.596684       9.585433       4.022723      -0.300462      40.954388 0.57516701E+03  0.14277954E+05                                 9.967312                            7.745883       0.024153       1.999769                    0.998951      29.823665      83.729124       0.630747       0.391182      -1.097943      -0.098303       0.045164      -0.084713       0.137403       0.042720       0.005839      -0.018052      -0.076156      -0.013364      -0.058109      -0.004371       0.062480             12.088053      15.105006      -0.628060       6.447067      10.204459      -2.531242      10.954695           0.056650
          236              N      16.641575       9.257759       3.003382      -0.268531      38.029181 0.54204319E+03  0.13166012E+05                                 9.352296                            7.451909       0.512464       2.161265                    0.999748      28.582975      77.599650       0.656377       0.384178      -1.110589       0.118883       0.069585       0.020495       0.139267      -0.053769       0.001375      -0.053021      -0.097876       0.020460      -0.081722      -0.015041       0.096764             10.790547      12.324172       0.259822       4.249788      11.456408      -2.085604       8.591062          -0.149350
          237              N       6.833020       9.617293       4.584475      -0.279659      39.611915 0.54394648E+03  0.13323395E+05                                 9.748543                            7.538619       0.019593       2.009762                    0.998988      29.142972      81.422962       0.638247       0.391795      -1.096892       0.128166      -0.000194      -0.032067       0.132117      -0.018837       0.026929      -0.024058       0.029850       0.086740      -0.040656      -0.015292       0.055948             11.713594      17.691016       0.247580      -3.477332       5.838140      -1.895953      11.611626           0.057694
          238              N       8.272990      10.034934       2.915562      -0.350305      39.794786 0.58079262E+03  0.14437527E+05                                 9.670591                            7.737794       0.090913       2.018261                    0.999357      30.041897      84.110422       0.637367       0.386585      -1.102353      -0.030515      -0.028112       0.106046       0.113874      -0.008630       0.023053      -0.026586       0.026351      -0.093580      -0.049364       0.004971       0.044393             11.051265      14.332078      -0.425162      -1.379645       6.190228      -2.622908      12.631488           0.055387
          239              N      13.744013       6.525597       0.375216      -0.296616      43.763101 0.54890768E+03  0.13447412E+05                                10.388212                            7.508591       0.094282       2.021855                    0.999528      29.409413      81.617474       0.649109       0.385167      -1.103879      -0.017764       0.079102       0.108798       0.135682       0.000980      -0.013320       0.009415       0.103545      -0.048191      -0.046870      -0.015208       0.062078             13.739030      10.124439      -0.268144      -0.780957      13.396342       9.852516      17.696310           0.054586
          240              N      14.572954       7.863532       1.939306      -0.267845      38.917188 0.52667249E+03  0.12705008E+05                                 9.517503                            7.341514       0.464024       2.144597                    0.999773      28.530202      77.270291       0.661622       0.383762      -1.110539      -0.108418      -0.061147      -0.071530       0.143562      -0.047851      -0.077902       0.010960       0.017706       0.008289      -0.083207      -0.016448       0.099655             11.417464      11.367223      -0.227153      -1.095187      11.005656       6.323388      11.879514          -0.145850
          241              N      14.862707      12.276492       6.922108      -0.306659      41.156036 0.57846545E+03  0.14379661E+05                                 9.995344                            7.764749       0.033960       2.001533                    0.998945      29.915982      84.032577       0.630414       0.390849      -1.098232      -0.100711      -0.085574      -0.044604       0.139481       0.003650      -0.041039       0.017484      -0.036076       0.120715      -0.057659      -0.003566       0.061225             12.126214      15.158917       6.475085       0.630875      10.990766       2.538598      10.228959           0.073054
          242              N      12.907598      11.257151       7.249783      -0.279677      38.363652 0.54765725E+03  0.13338059E+05                                 9.406940                            7.490736       0.504632       2.157321                    0.999764      28.730476      78.130903       0.654562       0.384212      -1.110450       0.125499       0.018945      -0.068105       0.144039      -0.000373       0.055562       0.050661      -0.068937       0.141996      -0.086922      -0.009976       0.096898             10.858342      12.411223       4.284873      -0.270508       8.641973       2.092196      11.521829           0.096416
          243              N      14.300968      15.144018       3.669297      -0.279462      39.643396 0.54443001E+03  0.13338556E+05                                 9.755114                            7.543128       0.023360       2.010607                    0.999065      29.153669      81.470056       0.637892       0.391915      -1.096779       0.128330       0.000219       0.031769       0.132204       0.018410      -0.026218      -0.023784       0.029929       0.086563      -0.040411      -0.014660       0.055071             11.722142      17.704845      -0.245632       3.477278       5.841044      -1.897122      11.620537           0.057659
          244              N      15.740938      14.726377       5.338209      -0.351023      39.807826 0.58096388E+03  0.14442739E+05                                 9.672662                            7.738676       0.088146       2.017248                    0.999326      30.047681      84.127292       0.637368       0.386559      -1.102380      -0.030208       0.028396      -0.106131       0.113942       0.009001      -0.023437      -0.026441       0.026476      -0.091591      -0.048902       0.004197       0.044704             11.054808      14.337161       0.426503       1.379739       6.190598      -2.623093      12.636664           0.057266
          245              N      13.744012       1.728171       7.878555      -0.303877      44.156896 0.55422465E+03  0.13612780E+05                                10.451628                            7.545970       0.086417       2.017301                    0.999554      29.565235      82.202279       0.647246       0.385279      -1.103608      -0.017052      -0.080037      -0.109484       0.136688       0.000103       0.014949       0.007496       0.099114      -0.050052      -0.043490      -0.017317       0.060806             13.836986      10.175497       0.271176       0.786572      13.500535       9.941894      17.834925           0.069836
          246              N      14.572955       0.390236       6.314465      -0.276619      39.149346 0.53023680E+03  0.12812802E+05                                 9.553048                            7.364539       0.462418       2.142815                    0.999788      28.631197      77.614352       0.660814       0.383577      -1.110653      -0.110071       0.063171       0.072825       0.146321       0.049368       0.079385       0.007142       0.018526       0.009639      -0.086883      -0.013323       0.100206             11.465794      11.412290       0.219045       1.089938      11.054599       6.357020      11.930492           0.097305
          247              N       7.394759      12.484819       1.331663      -0.300726      40.952416 0.57521493E+03  0.14278683E+05                                 9.964582                            7.744543       0.029292       2.001290                    0.998914      29.824961      83.716889       0.631038       0.391014      -1.098120      -0.098405       0.085727       0.046643       0.138594      -0.005788       0.042885       0.018189      -0.032904       0.123045      -0.058940      -0.004150       0.063090             12.083215      15.100894      -6.443125      -0.624187      10.948783       2.527810      10.199970           0.055287
          248              N      20.375550      13.504160       1.003989      -0.269620      38.071649 0.54279753E+03  0.13189352E+05                                 9.360326                            7.458232       0.512805       2.161268                    0.999766      28.599493      77.667589       0.655927       0.384295      -1.110468       0.118267      -0.019694       0.068348       0.138008      -0.001045      -0.053692       0.052701      -0.057208       0.134950      -0.081018      -0.014936       0.095954             10.799795      12.336217      -4.253540       0.262882       8.597149       2.086213      11.466018          -0.151811

******************************************************
Auxiliary information for the entire system
The total spin magnetic moment of the unit cell is   28.031368
The total net atomic charge of the unit cell is   -0.000005
Accuracy of reproducing the electrostatic potential in the unit cell:
  The inner radius (bohr) =    5.0000
  The outer radius (bohr) =   12.0000
  Valid grid points have density less than (e/(bohr^3)) =    0.0001
  The number of valid grid points were=       242212
  The rms potential error without charges in kcal/mol is=      1.88138
  The rms potential error with partial charges in kcal/mol is=      0.57145
  The RRMSE value at monopole order=      0.30374
  The rms potential error with partial charges and cloud penetration in kcal/mol is=      0.56549
  The RRMSE value at monopole order with cloud penetration is=      0.30057
  The rms potential error with partial charges and atomic dipoles in kcal/mol is=      0.46469
  The RRMSE value at dipole order=      0.24699
  The rms potential error with partial charges, atomic dipoles and cloud penetration in kcal/mol is=      0.45781
  The RRMSE value at dipole order with cloud penetration=      0.24334

******************************************************
The electron densities and ab initio electrostatic potential were computed in VASP using the PBE functional and
projector augmented wave method. See the main text of the journal article for a description of computational details.
The atomic charges, dipoles, and quadrupoles were computed with the DDEC6 method as described in
(a) T. A. Manz and N. Gabaldon Limas, RSC Adv. 6 (2016) 47771-47801 DOI: 10.1039/c6ra04656h
(b) N. Gabaldon Limas and T. A. Manz, RSC Adv. 8 (2018) 2678-2707 DOI: 10.1039/c7ra11829e.
For each atom in the material, the electron cloud parameters were fit to the spherically averaged atom-in-material
electron density using radial positions for which this density was between 10^-4 and 10^-2 electrons per cubic bohr.
The polarizabilities, dispersion coefficients, and quantum Drude oscillator (QDO) parameters were fit using the MCLF method.
The magnetic structure of the system was optimized in VASP from the default ferromagnetic initial guess using spin polarization.
The atomic spin moments (ASMs) were computed on this optimized magnetic structure using the DDEC6 partition as inputs
to the method of T. A. Manz and D. S. Sholl, J. Chem. Theory Comput. 7 (2011) 4146-4164 DOI: 10.1021/ct200539n.
The RMSE and RRMSE were computed using a uniform grid with Ewald summation.
