# Supplementary material for: A collection of forcefield precursors for metal–organic frameworks
Source: RSC Adv. 2019 Nov 13;9(63):36492–507. doi: 10.1039/c9ra07327b (PMC9075174; doi:10.1039/c9ra07327b)
Supplement: RA-009-C9RA07327B-s3919 [file RA-009-C9RA07327B-s3919.xyz]

  124
jmolscript: load "" {1 1 1} spacegroup "x,y,z" unitcell [{     10.583500     0.000000     0.000000 }, {     -4.035975    10.927067     0.000000 }, {      0.000000     0.000000    17.609000 }]
Co     9.532479     2.363306    14.553310     0.707076
Co     2.306796     8.563761     5.748810     0.707076
Co    -2.984954     8.563761     3.055690     0.707077
Co     4.240729     2.363306    11.860190     0.707074
H      0.611614     6.905906    11.518047     0.124091
H     -0.366184    10.696506    10.642880     0.110905
H     -1.971019     8.906652    13.842435     0.126593
H     -0.190501     4.885492    12.548173     0.108583
H      8.407975     4.921551    15.909732     0.077806
H      0.273299     9.538237     8.114227     0.120241
H      3.789525     7.860932     8.403015     0.085793
H     -3.700293    10.574123    13.569495     0.118027
H      1.665848     3.292325    13.141597     0.079534
H      0.644161     4.021161     2.713547     0.124091
H      1.621959     0.230561     1.838380     0.110906
H      3.226794     2.020415     5.037935     0.126595
H      1.446276     6.041575     3.743673     0.108580
H      3.431300     6.005516     7.105232     0.077806
H      0.982476     1.388830    16.918727     0.120243
H      8.049750     3.066135    17.207515     0.085789
H      4.956068     0.352944     4.764995     0.118026
H     -0.410073     7.634742     4.337097     0.079534
H      5.935911     4.021161     6.090953     0.124090
H      6.913709     0.230561     6.966120     0.110906
H      8.518544     2.020415     3.766565     0.126596
H      6.738026     6.041575     5.060827     0.108581
H     -1.860450     6.005516     1.699269     0.077807
H      6.274226     1.388830     9.494773     0.120244
H      2.758000     3.066135     9.205985     0.085790
H     10.247818     0.352944     4.039505     0.118026
H      4.881677     7.634742     4.467403     0.079534
H      5.903364     6.905906    14.895453     0.124089
H      4.925566    10.696506    15.770620     0.110906
H      3.320731     8.906652    12.571065     0.126595
H      5.101249     4.885492    13.865327     0.108580
H      3.116225     4.921551    10.503768     0.077807
H      5.565049     9.538237     0.690273     0.120240
H     -1.502225     7.860932     0.401485     0.085789
H      1.591457    10.574123    12.844005     0.118027
H      6.957598     3.292325    13.271903     0.079535
C     -0.733999     7.689377    12.795228     0.100210
C      0.130879     7.677357    11.711394    -0.194264
C      0.288701     8.797382    10.911065     0.100569
C     -0.432025     9.957836    11.203550    -0.206129
C     -1.238810    10.010286    12.321017     0.076882
C     -1.406605     8.877149    13.104618    -0.178003
C     -0.979324     6.471009    13.568263     0.119221
C     -0.665760     5.175059    13.293562    -0.117361
C     -1.751636     5.198006    15.129653     0.132445
C      1.199509     8.738375     9.757323     0.115111
C      1.025898     9.110988     8.457603    -0.120970
C      2.947961     8.190929     8.619077     0.125763
C      2.057669     0.305958    12.717748     0.128907
C      0.867653     0.375891    13.345861    -0.102812
C      1.601692     2.365710    13.108140     0.140430
C      1.989774     3.237690     3.990728     0.100209
C      1.124896     3.249710     2.906894    -0.194264
C      0.967074     2.129685     2.106565     0.100569
C      1.687800     0.969231     2.399050    -0.206129
C      2.494585     0.916781     3.516517     0.076881
C      2.662380     2.049918     4.300118    -0.178001
C      2.235099     4.456058     4.763763     0.119222
C      1.921535     5.752008     4.489062    -0.117357
C      3.007411     5.729061     6.325153     0.132450
C      0.056266     2.188692     0.952823     0.115121
C      0.229877     1.816079    17.262103    -0.120970
C      8.891314     2.736138    17.423577     0.125774
C     -0.801894    10.621109     3.913248     0.128907
C      0.388122    10.551176     4.541361    -0.102812
C     -0.345917     8.561357     4.303640     0.140431
C      7.281524     3.237690     4.813772     0.100210
C      6.416646     3.249710     5.897606    -0.194264
C      6.258824     2.129685     6.697935     0.100569
C      6.979550     0.969231     6.405450    -0.206129
C      7.786335     0.916781     5.287983     0.076882
C      7.954130     2.049918     4.504382    -0.178002
C      7.526849     4.456058     4.040737     0.119222
C      7.213285     5.752008     4.315438    -0.117358
C      8.299161     5.729061     2.479347     0.132452
C      5.348016     2.188692     7.851677     0.115120
C      5.521627     1.816079     9.151397    -0.120972
C      3.599564     2.736138     8.989923     0.125771
C      4.489856    10.621109     4.891252     0.128907
C      5.679872    10.551176     4.263139    -0.102812
C      4.945833     8.561357     4.500860     0.140431
C      4.557751     7.689377    13.618272     0.100211
C      5.422629     7.677357    14.702106    -0.194266
C      5.580451     8.797382    15.502435     0.100569
C      4.859725     9.957836    15.209950    -0.206131
C      4.052940    10.010286    14.092483     0.076882
C      3.885145     8.877149    13.308882    -0.178001
C      4.312426     6.471009    12.845237     0.119217
C      4.625990     5.175059    13.119938    -0.117358
C      3.540114     5.198006    11.283847     0.132441
C      6.491259     8.738375    16.656177     0.115115
C      6.317648     9.110988     0.346897    -0.120970
C     -2.343789     8.190929     0.185423     0.125768
C      7.349419     0.305958    13.695752     0.128906
C      6.159403     0.375891    13.067639    -0.102812
C      6.893442     2.365710    13.305360     0.140430
N     -1.156977     4.358807    14.287590    -0.295843
N     -1.683629     6.466638    14.751059    -0.277936
N      2.139216     8.755859     7.734225    -0.295019
N      2.437351     8.140665     9.853292    -0.283668
N      0.561238     1.692603    13.603657    -0.279688
N      2.541751     1.594259    12.561380    -0.346490
N      2.412752     6.568260     5.483090    -0.295846
N      2.939404     4.460429     5.946559    -0.277948
N      9.700059     2.171208    16.538725    -0.295021
N      9.401924     2.786402     1.048792    -0.283685
N      0.694537     9.234464     4.799157    -0.279689
N     -1.285976     9.332808     3.756880    -0.346490
N      7.704502     6.568260     3.321410    -0.295848
N      8.231154     4.460429     2.857941    -0.277952
N      4.408309     2.171208     9.874775    -0.295020
N      4.110174     2.786402     7.755708    -0.283680
N      5.986287     9.234464     4.005343    -0.279689
N      4.005774     9.332808     5.047620    -0.346490
N      4.134773     4.358807    12.125910    -0.295844
N      3.608121     6.466638    11.662441    -0.277934
N     -3.152534     8.755859     1.070275    -0.295018
N     -2.854399     8.140665    16.560208    -0.283670
N      5.852988     1.692603    12.809843    -0.279689
N      7.833501     1.594259    13.852120    -0.346490

The following XYZ coordinates are in angstroms. Other properties are in atomic units.
The sperically averaged electron density of each atom fit to a function of the form exp(a - br)
eigen_1, eigen_2 and eigen_3 are the three eigenvalues of traceless quadrupole moment tensor
  atom number  atomic symbol              X              Y              Z     net charge C6 coefficient C8 coefficient C10 coefficient fluctuating dipole atomic polarizability isotropic forcefield polarizability              a              b squared Pearson coefficient          <r^3>          <r^4>         wp_QDO          m_QDO          q_QDO       dipole_x       dipole_y       dipole_z         dipole            Qxy            Qxz            Qyz     Q(x^2-y^2)  Q(3z^2 - R^2)        eigen_1        eigen_2        eigen_3 static polarizability      alpha(xx)      alpha(xy)      alpha(xz)      alpha(yy)      alpha(yz)      alpha(zz) atomic spin moment
            1             Co       9.532479       2.363306      14.553310       0.707076     130.905743 0.26219788E+04  0.89201287E+05                                18.800688                           15.069011       1.002759       2.142440                    0.995266      50.266861     133.997727       0.554361       0.324767      -1.226368      -0.010380      -0.019984       0.002635       0.022673      -0.023750      -0.000866       0.013808      -0.015862      -0.064764      -0.027761      -0.010408       0.038169             22.638246      22.487858      -0.161653       1.114713      23.352614       1.498986      22.074267           3.005230
            2             Co       2.306796       8.563761       5.748810       0.707076     130.906136 0.26219888E+04  0.89201653E+05                                18.800659                           15.068986       1.002760       2.142440                    0.995266      50.267049     133.997955       0.554365       0.324764      -1.226371       0.010381       0.019982       0.002635       0.022672      -0.023746       0.000864      -0.013815      -0.015868      -0.064732      -0.027759      -0.010404       0.038163             22.638212      22.487826      -0.161658      -1.114719      23.352591      -1.498974      22.074220           3.005257
            3             Co      -2.984954       8.563761       3.055690       0.707077     130.905921 0.26219836E+04  0.89201450E+05                                18.800659                           15.068988       1.002765       2.142442                    0.995266      50.266972     133.997819       0.554364       0.324765      -1.226370       0.010380       0.019982      -0.002636       0.022671      -0.023739      -0.000873       0.013804      -0.015860      -0.064750      -0.027749      -0.010407       0.038157             22.638212      22.487823      -0.161657       1.114716      23.352601       1.498977      22.074211           3.005251
            4             Co       4.240729       2.363306      11.860190       0.707074     130.906107 0.26219877E+04  0.89201617E+05                                18.800668                           15.068993       1.002763       2.142441                    0.995266      50.267025     133.997946       0.554364       0.324765      -1.226370      -0.010379      -0.019981      -0.002633       0.022669      -0.023731       0.000886      -0.013809      -0.015884      -0.064759      -0.027745      -0.010414       0.038159             22.638224      22.487838      -0.161656      -1.114715      23.352580      -1.498983      22.074254           3.005239
            5              H       0.611614       6.905906      11.518047       0.124091       1.155430 0.86948535E+01  0.87497035E+02                                 1.842142                            1.742641      -1.294124       2.275461                    0.993733       3.649471      10.476987       0.464719       1.309739      -0.702080       0.018509      -0.028914      -0.007270       0.035092      -0.003985      -0.006833       0.001560      -0.021972       0.002721      -0.014839       0.002819       0.012020              1.875306       1.832881      -0.349289      -0.215518       2.183449      -0.014325       1.609587          -0.000031
            6              H      -0.366184      10.696506      10.642880       0.110905       1.192503 0.88877557E+01  0.90291365E+02                                 1.898868                            1.772168      -1.340007       2.232752                    0.994967       3.876970      11.330420       0.454991       1.325100      -0.697236      -0.002538       0.022293      -0.025700       0.034117      -0.007114      -0.002349      -0.004194       0.005503       0.025188      -0.012902       0.003401       0.009501              1.965918       1.565142       0.069733      -0.194015       2.303747      -0.474627       2.028865           0.001012
            7              H      -1.971019       8.906652      13.842435       0.126593       1.086391 0.79647702E+01  0.79395893E+02                                 1.845777                            1.725008      -1.413604       2.217540                    0.992614       3.854547      11.471437       0.438572       1.401006      -0.681800      -0.021743      -0.000881       0.027566       0.035120      -0.004063      -0.006496       0.003435       0.001095      -0.008579      -0.007413      -0.002271       0.009684              1.908466       1.914734      -0.081092      -0.574064       1.735218      -0.075570       2.075447          -0.000147
            8              H      -0.190501       4.885492      12.548173       0.108583       1.290486 0.96710644E+01  0.98830031E+02                                 1.908686                            1.786537      -1.014896       2.394176                    0.997460       3.539908       9.872667       0.484295       1.237603      -0.720123       0.022395      -0.007512      -0.036857       0.043776      -0.001429      -0.015478      -0.003095      -0.016388       0.030944      -0.021292       0.003023       0.018269              1.934065       1.875979      -0.234336      -0.486238       1.864678       0.197152       2.061537          -0.000808
            9              H       8.407975       4.921551      15.909732       0.077806       1.326109 0.93472716E+01  0.94817272E+02                                 1.941379                            1.746586      -1.060441       2.353469                    0.997046       3.691053      10.293710       0.493375       1.223845      -0.721332      -0.024356      -0.006745       0.044026       0.050764      -0.000619      -0.018660       0.002290      -0.009217       0.014847      -0.020704       0.001872       0.018833              2.044205       1.676786       0.122374      -0.468537       1.847257      -0.486400       2.608572           0.000265
           10              H       0.273299       9.538237       8.114227       0.120241       1.205681 0.91094602E+01  0.91817242E+02                                 1.842288                            1.750219      -0.893797       2.461538                    0.998831       3.399499       9.452343       0.481894       1.261024      -0.715911      -0.039647       0.022400      -0.011128       0.046877      -0.017859      -0.003336      -0.005948       0.030753       0.007195      -0.026372       0.003988       0.022383              1.856594       2.016724      -0.356737       0.318822       1.695431      -0.224046       1.857627          -0.000759
           11              H       3.789525       7.860932       8.403015       0.085793       1.441429 0.10501692E+02  0.10864596E+03                                 2.006884                            1.824935      -0.885833       2.451328                    0.998405       3.479925       9.503888       0.497834       1.189233      -0.733402       0.049192      -0.019839      -0.005555       0.053332      -0.015306      -0.001927      -0.005217       0.028396       0.006377      -0.023159       0.003339       0.019820              2.071652       2.578699      -0.455192      -0.335257       1.795096       0.188145       1.841161           0.000304
           12              H      -3.700293      10.574123      13.569495       0.118027       1.091710 0.76912233E+01  0.75661845E+02                                 1.817983                            1.671012      -1.292500       2.265786                    0.994662       3.771294      10.987464       0.457330       1.361428      -0.689790      -0.018350      -0.036662       0.005266       0.041334       0.001329      -0.003336       0.005181      -0.023494      -0.041716      -0.015822      -0.003708       0.019530              1.893631       2.070156       0.519582      -0.302459       2.112173      -0.242403       1.498565           0.000725
           13              H       1.665848       3.292325      13.141597       0.079534       1.371962 0.98611474E+01  0.10195799E+03                                 2.022075                            1.820244      -1.291487       2.248777                    0.993689       3.885004      11.144522       0.470164       1.259978      -0.712026       0.002756       0.053732       0.006181       0.054156       0.001295      -0.007691       0.003871      -0.024131      -0.042512      -0.018956      -0.000646       0.019602              2.127383       1.721032       0.041233      -0.112252       3.175241       0.019624       1.485877          -0.000057
           14              H       0.644161       4.021161       2.713547       0.124091       1.155431 0.86948709E+01  0.87497344E+02                                 1.842152                            1.742649      -1.294124       2.275462                    0.993733       3.649481      10.477059       0.464715       1.309749      -0.702078      -0.018509       0.028914      -0.007270       0.035092      -0.003985       0.006833      -0.001559      -0.021972       0.002721      -0.014839       0.002819       0.012021              1.875316       1.832891      -0.349292       0.215520       2.183461       0.014325       1.609595          -0.000028
           15              H       1.621959       0.230561       1.838380       0.110906       1.192504 0.88877657E+01  0.90291517E+02                                 1.898871                            1.772170      -1.340008       2.232751                    0.994967       3.876974      11.330445       0.454990       1.325102      -0.697236       0.002538      -0.022293      -0.025700       0.034116      -0.007114       0.002349       0.004194       0.005503       0.025187      -0.012903       0.003401       0.009501              1.965921       1.565144       0.069733       0.194015       2.303751       0.474628       2.028868           0.001014
           16              H       3.226794       2.020415       5.037935       0.126595       1.086386 0.79647245E+01  0.79395314E+02                                 1.845770                            1.725002      -1.413598       2.217543                    0.992614       3.854535      11.471388       0.438573       1.401005      -0.681800       0.021743       0.000881       0.027566       0.035120      -0.004063       0.006497      -0.003434       0.001095      -0.008579      -0.007413      -0.002271       0.009684              1.908460       1.914727      -0.081091       0.574061       1.735212       0.075569       2.075439          -0.000147
           17              H       1.446276       6.041575       3.743673       0.108580       1.290497 0.96711760E+01  0.98831576E+02                                 1.908708                            1.786557      -1.014899       2.394175                    0.997460       3.539926       9.872776       0.484288       1.237615      -0.720121      -0.022395       0.007512      -0.036857       0.043777      -0.001429       0.015479       0.003095      -0.016388       0.030943      -0.021292       0.003023       0.018270              1.934088       1.876001      -0.234341       0.486247       1.864700      -0.197156       2.061563          -0.000800
           18              H       3.431300       6.005516       7.105232       0.077806       1.326116 0.93473324E+01  0.94818016E+02                                 1.941384                            1.746590      -1.060446       2.353466                    0.997046       3.691061      10.293730       0.493375       1.223842      -0.721333       0.024356       0.006745       0.044026       0.050764      -0.000619       0.018660      -0.002290      -0.009218       0.014847      -0.020705       0.001872       0.018833              2.044210       1.676790       0.122374       0.468539       1.847260       0.486401       2.608579           0.000264
           19              H       0.982476       1.388830      16.918727       0.120243       1.205682 0.91094768E+01  0.91817479E+02                                 1.842291                            1.750221      -0.893798       2.461537                    0.998831       3.399504       9.452370       0.481893       1.261025      -0.715911       0.039647      -0.022400      -0.011128       0.046877      -0.017859       0.003336       0.005948       0.030753       0.007195      -0.026372       0.003988       0.022383              1.856598       2.016728      -0.356739      -0.318823       1.695435       0.224047       1.857631          -0.000759
           20              H       8.049750       3.066135      17.207515       0.085789       1.441459 0.10501964E+02  0.10864969E+03                                 2.006931                            1.824974      -0.885837       2.451327                    0.998405       3.479958       9.504081       0.497822       1.189253      -0.733397      -0.049192       0.019839      -0.005555       0.053332      -0.015306       0.001928       0.005217       0.028395       0.006377      -0.023160       0.003339       0.019820              2.071702       2.578767      -0.455209       0.335270       1.795135      -0.188152       1.841204           0.000307
           21              H       4.956068       0.352944       4.764995       0.118026       1.091705 0.76911747E+01  0.75661260E+02                                 1.817979                            1.671008      -1.292492       2.265790                    0.994663       3.771284      10.987433       0.457330       1.361431      -0.689790       0.018350       0.036662       0.005266       0.041334       0.001329       0.003336      -0.005181      -0.023494      -0.041716      -0.015822      -0.003708       0.019530              1.893627       2.070150       0.519580       0.302457       2.112168       0.242403       1.498562           0.000726
           22              H      -0.410073       7.634742       4.337097       0.079534       1.371962 0.98611522E+01  0.10195808E+03                                 2.022078                            1.820246      -1.291488       2.248777                    0.993689       3.885006      11.144539       0.470163       1.259980      -0.712025      -0.002756      -0.053732       0.006181       0.054156       0.001295       0.007691      -0.003871      -0.024131      -0.042512      -0.018956      -0.000646       0.019602              2.127386       1.721034       0.041233       0.112253       3.175246      -0.019625       1.485879          -0.000055
           23              H       5.935911       4.021161       6.090953       0.124090       1.155432 0.86948789E+01  0.87497431E+02                                 1.842152                            1.742649      -1.294127       2.275460                    0.993732       3.649480      10.477051       0.464715       1.309748      -0.702078      -0.018509       0.028914       0.007270       0.035092      -0.003985      -0.006833       0.001559      -0.021972       0.002721      -0.014839       0.002819       0.012021              1.875316       1.832891      -0.349292      -0.215520       2.183461      -0.014325       1.609595          -0.000028
           24              H       6.913709       0.230561       6.966120       0.110906       1.192509 0.88878000E+01  0.90291896E+02                                 1.898870                            1.772169      -1.340013       2.232748                    0.994967       3.876976      11.330430       0.454993       1.325096      -0.697237       0.002538      -0.022293       0.025700       0.034116      -0.007114      -0.002349      -0.004194       0.005504       0.025187      -0.012902       0.003401       0.009501              1.965920       1.565143       0.069733      -0.194015       2.303750      -0.474628       2.028867           0.001013
           25              H       8.518544       2.020415       3.766565       0.126596       1.086386 0.79647221E+01  0.79395287E+02                                 1.845770                            1.725002      -1.413598       2.217543                    0.992614       3.854535      11.471389       0.438573       1.401005      -0.681800       0.021743       0.000881      -0.027566       0.035120      -0.004063      -0.006497       0.003435       0.001095      -0.008579      -0.007413      -0.002271       0.009684              1.908459       1.914727      -0.081091      -0.574061       1.735212      -0.075569       2.075439          -0.000148
           26              H       6.738026       6.041575       5.060827       0.108581       1.290498 0.96711765E+01  0.98831521E+02                                 1.908703                            1.786552      -1.014902       2.394173                    0.997460       3.539925       9.872750       0.484291       1.237608      -0.720122      -0.022395       0.007511       0.036857       0.043777      -0.001429      -0.015479      -0.003095      -0.016388       0.030943      -0.021292       0.003023       0.018270              1.934082       1.875995      -0.234340      -0.486245       1.864694       0.197155       2.061557          -0.000802
           27              H      -1.860450       6.005516       1.699269       0.077807       1.326108 0.93472638E+01  0.94817180E+02                                 1.941379                            1.746586      -1.060439       2.353470                    0.997046       3.691053      10.293712       0.493375       1.223846      -0.721332       0.024356       0.006745      -0.044026       0.050764      -0.000619      -0.018660       0.002290      -0.009218       0.014847      -0.020705       0.001872       0.018833              2.044204       1.676786       0.122374      -0.468538       1.847256      -0.486400       2.608571           0.000265
           28              H       6.274226       1.388830       9.494773       0.120244       1.205681 0.91094645E+01  0.91817273E+02                                 1.842285                            1.750216      -0.893800       2.461535                    0.998831       3.399501       9.452340       0.481895       1.261020      -0.715912       0.039647      -0.022400       0.011128       0.046877      -0.017859      -0.003336      -0.005948       0.030754       0.007194      -0.026372       0.003988       0.022384              1.856592       2.016721      -0.356736       0.318821       1.695429      -0.224046       1.857625          -0.000763
           29              H       2.758000       3.066135       9.205985       0.085790       1.441449 0.10501873E+02  0.10864842E+03                                 2.006913                            1.824959      -0.885838       2.451326                    0.998405       3.479947       9.504007       0.497827       1.189243      -0.733400      -0.049192       0.019839       0.005554       0.053332      -0.015306      -0.001928      -0.005217       0.028395       0.006376      -0.023160       0.003339       0.019821              2.071683       2.578740      -0.455202      -0.335265       1.795120       0.188149       1.841188           0.000305
           30              H      10.247818       0.352944       4.039505       0.118026       1.091706 0.76911853E+01  0.75661389E+02                                 1.817980                            1.671009      -1.292494       2.265789                    0.994662       3.771286      10.987440       0.457330       1.361431      -0.689790       0.018350       0.036662      -0.005266       0.041334       0.001329      -0.003336       0.005181      -0.023494      -0.041716      -0.015822      -0.003708       0.019530              1.893628       2.070152       0.519581      -0.302458       2.112170      -0.242403       1.498563           0.000725
           31              H       4.881677       7.634742       4.467403       0.079534       1.371958 0.98611138E+01  0.10195758E+03                                 2.022073                            1.820242      -1.291485       2.248778                    0.993689       3.884999      11.144512       0.470163       1.259980      -0.712025      -0.002757      -0.053732      -0.006181       0.054156       0.001295      -0.007691       0.003871      -0.024131      -0.042512      -0.018956      -0.000646       0.019602              2.127382       1.721031       0.041233      -0.112252       3.175238       0.019624       1.485876          -0.000053
           32              H       5.903364       6.905906      14.895453       0.124089       1.155434 0.86949016E+01  0.87497735E+02                                 1.842156                            1.742653      -1.294130       2.275459                    0.993732       3.649487      10.477083       0.464714       1.309750      -0.702078       0.018509      -0.028914       0.007270       0.035092      -0.003985       0.006833      -0.001559      -0.021972       0.002721      -0.014839       0.002819       0.012021              1.875320       1.832895      -0.349293       0.215521       2.183466       0.014325       1.609599          -0.000028
           33              H       4.925566      10.696506      15.770620       0.110906       1.192504 0.88877671E+01  0.90291553E+02                                 1.898872                            1.772171      -1.340009       2.232751                    0.994967       3.876977      11.330463       0.454990       1.325104      -0.697235      -0.002538       0.022293       0.025700       0.034117      -0.007114       0.002349       0.004194       0.005503       0.025188      -0.012903       0.003401       0.009501              1.965923       1.565145       0.069733       0.194015       2.303753       0.474628       2.028870           0.001014
           34              H       3.320731       8.906652      12.571065       0.126595       1.086385 0.79647087E+01  0.79395097E+02                                 1.845767                            1.724999      -1.413593       2.217545                    0.992615       3.854528      11.471353       0.438574       1.401003      -0.681800      -0.021743      -0.000881      -0.027566       0.035120      -0.004063       0.006497      -0.003434       0.001095      -0.008578      -0.007413      -0.002270       0.009684              1.908456       1.914724      -0.081091       0.574059       1.735208       0.075569       2.075435          -0.000151
           35              H       5.101249       4.885492      13.865327       0.108580       1.290487 0.96710857E+01  0.98830425E+02                                 1.908700                            1.786549      -1.014895       2.394178                    0.997460       3.539910       9.872721       0.484289       1.237616      -0.720120       0.022395      -0.007512       0.036857       0.043777      -0.001429       0.015479       0.003095      -0.016388       0.030943      -0.021293       0.003023       0.018269              1.934079       1.875992      -0.234339       0.486244       1.864691      -0.197155       2.061553          -0.000806
           36              H       3.116225       4.921551      10.503768       0.077807       1.326111 0.93472879E+01  0.94817450E+02                                 1.941379                            1.746586      -1.060450       2.353464                    0.997046       3.691052      10.293698       0.493376       1.223842      -0.721333      -0.024356      -0.006745      -0.044026       0.050764      -0.000619       0.018660      -0.002290      -0.009218       0.014846      -0.020705       0.001872       0.018833              2.044205       1.676786       0.122374       0.468537       1.847256       0.486400       2.608572           0.000261
           37              H       5.565049       9.538237       0.690273       0.120240       1.205682 0.91094754E+01  0.91817462E+02                                 1.842292                            1.750222      -0.893793       2.461539                    0.998831       3.399505       9.452373       0.481892       1.261026      -0.715910      -0.039647       0.022400       0.011128       0.046877      -0.017859       0.003336       0.005948       0.030753       0.007195      -0.026372       0.003988       0.022383              1.856598       2.016728      -0.356739      -0.318823       1.695435       0.224047       1.857631          -0.000756
           38              H      -1.502225       7.860932       0.401485       0.085789       1.441455 0.10501928E+02  0.10864918E+03                                 2.006923                            1.824968      -0.885836       2.451327                    0.998405       3.479954       9.504051       0.497824       1.189249      -0.733398       0.049192      -0.019839       0.005555       0.053332      -0.015306       0.001928       0.005217       0.028395       0.006376      -0.023159       0.003339       0.019820              2.071694       2.578756      -0.455206       0.335268       1.795129      -0.188151       1.841197           0.000312
           39              H       1.591457      10.574123      12.844005       0.118027       1.091704 0.76911733E+01  0.75661243E+02                                 1.817978                            1.671008      -1.292493       2.265790                    0.994663       3.771284      10.987433       0.457330       1.361431      -0.689790      -0.018350      -0.036662      -0.005266       0.041334       0.001329       0.003336      -0.005181      -0.023494      -0.041716      -0.015822      -0.003708       0.019530              1.893626       2.070150       0.519580       0.302457       2.112167       0.242402       1.498562           0.000724
           40              H       6.957598       3.292325      13.271903       0.079535       1.371957 0.98611047E+01  0.10195744E+03                                 2.022071                            1.820240      -1.291483       2.248780                    0.993689       3.884995      11.144492       0.470164       1.259979      -0.712025       0.002756       0.053732      -0.006181       0.054156       0.001295       0.007691      -0.003871      -0.024131      -0.042512      -0.018956      -0.000646       0.019602              2.127379       1.721029       0.041233       0.112252       3.175233      -0.019624       1.485874          -0.000057
           41              C      -0.733999       7.689377      12.795228       0.100210      41.031986 0.40014482E+03  0.91785939E+04                                10.413333                            6.706164      -0.083545       1.985443                    0.999120      26.230127      73.545616       0.633556       0.421466      -1.065131      -0.001408       0.014071      -0.000332       0.014145      -0.006618      -0.008011       0.004444      -0.000398       0.034326      -0.012722      -0.003864       0.016586             13.944989       9.386575       0.982805      -4.898179      19.831053      -6.271425      12.617341           0.000716
           42              C       0.130879       7.677357      11.711394      -0.194264      38.660595 0.46611140E+03  0.11216768E+05                                10.120876                            7.313397      -0.139099       1.923267                    0.998425      30.830262      91.417360       0.591491       0.430308      -1.049295       0.003107       0.005652       0.004933       0.008120      -0.004342       0.023198       0.027410      -0.002305      -0.055746      -0.044538       0.013277       0.031262             12.420272      10.273983       0.995359      -6.002770      12.673248      -4.864181      14.313586           0.013444
           43              C       0.288701       8.797382      10.911065       0.100569      40.661723 0.40716910E+03  0.93938389E+04                                10.397763                            6.802047      -0.100533       1.982173                    0.999361      26.403079      74.591730       0.623020       0.426124      -1.060693      -0.002258       0.000586       0.008345       0.008665      -0.016643       0.009251      -0.009013       0.031162       0.011807      -0.025565      -0.001641       0.027206             13.688250      11.591560      -1.568362      -8.028910      12.063095      -1.076158      17.410096          -0.000502
           44              C      -0.432025       9.957836      11.203550      -0.206129      38.735798 0.47607270E+03  0.11518896E+05                                10.104138                            7.380753      -0.062747       1.942089                    0.998635      31.193603      92.790776       0.589942       0.429101      -1.049879      -0.008918      -0.013272      -0.002372       0.016165       0.013959       0.035251      -0.019915       0.006290       0.040124      -0.046401       0.004139       0.042262             12.182475      10.926934      -3.102467      -5.814097      12.880882       0.972416      12.739610           0.024524
           45              C      -1.238810      10.010286      12.321017       0.076882      39.788315 0.40968195E+03  0.94521160E+04                                10.160576                            6.770068      -0.067596       1.986697                    0.999298      26.582955      74.732543       0.632781       0.419537      -1.066437       0.003933      -0.008456      -0.006122       0.011156       0.005128      -0.006354       0.000446      -0.005047      -0.042723      -0.016332       0.003138       0.013194             13.106346      11.186436      -4.388524      -5.271312      17.253013       0.691259      10.879589          -0.003593
           46              C      -1.406605       8.877149      13.104618      -0.178003      39.030184 0.47635203E+03  0.11531378E+05                                10.219027                            7.423366      -0.195926       1.909342                    0.998194      30.772823      91.666488       0.583241       0.433815      -1.046649       0.002683      -0.010719      -0.008326       0.013835       0.016504       0.018088       0.011201       0.071245       0.032518      -0.045645       0.000030       0.045615             12.355470       8.709809      -2.116788      -3.163555      18.865375      -2.722441       9.491226           0.025060
           47              C      -0.979324       6.471009      13.568263       0.119221      40.882823 0.38777733E+03  0.88375347E+04                                10.461096                            6.604602      -0.045219       1.991772                    0.999598      26.362328      74.009910       0.637111       0.421835      -1.063432      -0.027679       0.023491       0.041087       0.054828       0.000324      -0.013915      -0.011693       0.006824       0.004944      -0.017687      -0.001621       0.019308             14.414706       7.317105       2.497393      -3.559781      23.641245      -8.221198      12.285768           0.022318
           48              C      -0.665760       5.175059      13.293562      -0.117361      32.567223 0.41184422E+03  0.95963241E+04                                 8.871241                            6.760718       0.243396       2.039559                    0.999838      29.875805      86.799315       0.631612       0.416183      -1.059470      -0.017349      -0.059920       0.049029       0.079342       0.003156      -0.034011      -0.004877       0.031641       0.110144      -0.034555      -0.022171       0.056726             10.302345       6.956658      -0.516405      -3.072881      14.833306      -1.656510       9.117072           0.007918
           49              C      -1.751636       5.198006      15.129653       0.132445      25.941128 0.30792538E+03  0.66804177E+04                                 7.677517                            5.864704       0.248824       2.079580                    0.999859      26.262807      73.935639       0.674016       0.418869      -1.056409       0.032542       0.008130      -0.033685       0.047537       0.007472       0.002640       0.004211       0.087977       0.085912      -0.059117       0.026487       0.032631              8.852428       5.708113      -0.010665      -2.799497      11.003698      -2.287364       9.845475           0.022976
           50              C       1.199509       8.738375       9.757323       0.115111      40.275142 0.39646721E+03  0.90949408E+04                                10.396434                            6.707583      -0.053136       1.990739                    0.999539      26.505192      74.901183       0.627419       0.425555      -1.060031       0.033065      -0.026957       0.029398       0.051809      -0.012610      -0.021269       0.001723      -0.024966      -0.041916      -0.032326       0.004636       0.027690             14.062352      12.518567      -1.649662      -8.124585       6.384915      -0.445405      23.283575           0.020641
           51              C       1.025898       9.110988       8.457603      -0.120970      31.838547 0.41700983E+03  0.97456175E+04                                 8.729778                            6.796298       0.257093       2.041736                    0.999816      30.029976      87.336154       0.630977       0.415365      -1.060143       0.059306      -0.009614      -0.056714       0.082620      -0.039715      -0.006022      -0.007385       0.058760      -0.105057      -0.042913      -0.024039       0.066952             10.116146       8.993453      -2.188600      -1.263259       6.283860      -1.510736      15.071124           0.015610
           52              C       2.947961       8.190929       8.619077       0.125763      24.970387 0.30089877E+03  0.64855180E+04                                 7.426689                            5.764128       0.270717       2.088792                    0.999890      26.157040      73.217385       0.686284       0.414074      -1.060253      -0.037824       0.019609       0.006724       0.043132      -0.005795       0.005402       0.011896       0.007720      -0.157179      -0.054700       0.021531       0.033169              8.389610       8.958653      -2.351071      -1.765447       5.381454      -0.118742      10.828724           0.023987
           53              C       2.057669       0.305958      12.717748       0.128907      38.574472 0.38175398E+03  0.86686641E+04                                10.036664                            6.563031       0.007534       2.013055                    0.999321      26.093622      73.188205       0.637501       0.423113      -1.062335       0.046068       0.052035      -0.018199       0.071841      -0.001010      -0.010627      -0.009482      -0.067560       0.002364      -0.037332       0.001341       0.035991             13.164478      13.919594      -5.357281      -4.815926      18.135799       3.153546       7.438041           0.010618
           54              C       0.867653       0.375891      13.345861      -0.102812      33.607217 0.41117888E+03  0.95882084E+04                                 9.158808                            6.816388       0.147941       2.020927                    0.999597      29.482216      86.018320       0.619855       0.423749      -1.053470      -0.038307       0.072156       0.029266       0.086777       0.009484       0.016047      -0.005190      -0.071674      -0.047729      -0.040397      -0.004794       0.045190             10.834971      13.298044       0.119589      -4.354345      12.451570       0.414567       6.755299           0.008266
           55              C       1.601692       2.365710      13.108140       0.140430      26.954298 0.30907525E+03  0.67167280E+04                                 7.880533                            5.876314       0.232999       2.073197                    0.999769      26.314154      74.327599       0.672722       0.418964      -1.055545      -0.001914      -0.065629      -0.000495       0.065659      -0.004708       0.037022       0.001608      -0.059320       0.037761      -0.056254       0.023594       0.032660              9.180766       9.590630      -0.218192      -2.942172      12.537682       0.477242       5.413985           0.015506
           56              C       1.989774       3.237690       3.990728       0.100209      41.032048 0.40014527E+03  0.91786081E+04                                10.413347                            6.706171      -0.083542       1.985443                    0.999120      26.230143      73.545710       0.633555       0.421466      -1.065131       0.001409      -0.014070      -0.000332       0.014144      -0.006618       0.008011      -0.004444      -0.000398       0.034326      -0.012722      -0.003864       0.016587             13.945014       9.386591       0.982812       4.898192      19.831084       6.271442      12.617366           0.000722
           57              C       1.124896       3.249710       2.906894      -0.194264      38.660657 0.46611201E+03  0.11216790E+05                                10.120899                            7.313410      -0.139103       1.923266                    0.998425      30.830276      91.417543       0.591489       0.430309      -1.049294      -0.003106      -0.005651       0.004932       0.008119      -0.004342      -0.023198      -0.027409      -0.002306      -0.055745      -0.044538       0.013277       0.031261             12.420306      10.274011       0.995362       6.002789      12.673284       4.864197      14.313622           0.013455
           58              C       0.967074       2.129685       2.106565       0.100569      40.661806 0.40716962E+03  0.93938568E+04                                10.397787                            6.802057      -0.100531       1.982174                    0.999361      26.403102      74.591886       0.623019       0.426124      -1.060692       0.002259      -0.000586       0.008345       0.008665      -0.016643      -0.009252       0.009013       0.031162       0.011806      -0.025564      -0.001641       0.027206             13.688288      11.591596      -1.568370       8.028938      12.063128       1.076159      17.410140          -0.000497
           59              C       1.687800       0.969231       2.399050      -0.206129      38.735851 0.47607331E+03  0.11518916E+05                                10.104150                            7.380758      -0.062739       1.942091                    0.998635      31.193626      92.790896       0.589941       0.429101      -1.049879       0.008919       0.013273      -0.002372       0.016166       0.013958      -0.035250       0.019915       0.006289       0.040122      -0.046400       0.004139       0.042261             12.182493      10.926951      -3.102478       5.814105      12.880907      -0.972422      12.739620           0.024534
           60              C       2.494585       0.916781       3.516517       0.076881      39.788357 0.40968225E+03  0.94521259E+04                                10.160588                            6.770074      -0.067594       1.986697                    0.999298      26.582966      74.732614       0.632780       0.419538      -1.066436      -0.003932       0.008457      -0.006123       0.011156       0.005128       0.006353      -0.000446      -0.005046      -0.042724      -0.016332       0.003138       0.013195             13.106366      11.186454      -4.388539       5.271319      17.253046      -0.691266      10.879599          -0.003589
           61              C       2.662380       2.049918       4.300118      -0.178001      39.030119 0.47635106E+03  0.11531348E+05                                10.219017                            7.423359      -0.195920       1.909345                    0.998194      30.772780      91.666325       0.583241       0.433815      -1.046648      -0.002681       0.010719      -0.008326       0.013835       0.016504      -0.018088      -0.011201       0.071245       0.032517      -0.045645       0.000030       0.045615             12.355459       8.709800      -2.116787       3.163551      18.865362       2.722438       9.491215           0.025068
           62              C       2.235099       4.456058       4.763763       0.119222      40.882858 0.38777767E+03  0.88375432E+04                                10.461093                            6.604599      -0.045210       1.991775                    0.999598      26.362353      74.009953       0.637112       0.421834      -1.063432       0.027680      -0.023492       0.041086       0.054828       0.000324       0.013916       0.011694       0.006820       0.004946      -0.017688      -0.001621       0.019310             14.414704       7.317106       2.497391       3.559784      23.641238       8.221191      12.285767           0.022332
           63              C       1.921535       5.752008       4.489062      -0.117357      32.567136 0.41184268E+03  0.95962804E+04                                 8.871223                            6.760701       0.243403       2.039562                    0.999838      29.875765      86.799192       0.631613       0.416182      -1.059470       0.017350       0.059921       0.049029       0.079343       0.003156       0.034011       0.004877       0.031642       0.110146      -0.034556      -0.022171       0.056727             10.302324       6.956651      -0.516411       3.072885      14.833259       1.656492       9.117063           0.007941
           64              C       3.007411       5.729061       6.325153       0.132450      25.941135 0.30792538E+03  0.66804169E+04                                 7.677509                            5.864696       0.248831       2.079582                    0.999859      26.262837      73.935693       0.674017       0.418868      -1.056410      -0.032541      -0.008132      -0.033685       0.047537       0.007470      -0.002638      -0.004211       0.087972       0.085913      -0.059115       0.026488       0.032627              8.852419       5.708110      -0.010665       2.799497      11.003680       2.287358       9.845466           0.022983
           65              C       0.056266       2.188692       0.952823       0.115121      40.275168 0.39646714E+03  0.90949411E+04                                10.396447                            6.707587      -0.053141       1.990738                    0.999539      26.505206      74.901292       0.627418       0.425556      -1.060030      -0.033066       0.026959       0.029398       0.051811      -0.012608       0.021268      -0.001724      -0.024969      -0.041922      -0.032326       0.004636       0.027690             14.062376      12.518596      -1.649667       8.124608       6.384924       0.445404      23.283608           0.020655
           66              C       0.229877       1.816079      17.262103      -0.120970      31.838560 0.41700990E+03  0.97456192E+04                                 8.729778                            6.796297       0.257107       2.041741                    0.999816      30.029983      87.336170       0.630977       0.415365      -1.060143      -0.059306       0.009615      -0.056715       0.082621      -0.039713       0.006021       0.007385       0.058759      -0.105064      -0.042913      -0.024038       0.066951             10.116147       8.993461      -2.188604       1.263255       6.283862       1.510739      15.071118           0.015616
           67              C       8.891314       2.736138      17.423577       0.125774      24.970369 0.30089797E+03  0.64855018E+04                                 7.426706                            5.764130       0.270702       2.088788                    0.999890      26.157037      73.217580       0.686281       0.414076      -1.060251       0.037823      -0.019609       0.006725       0.043132      -0.005793      -0.005402      -0.011895       0.007717      -0.157178      -0.054700       0.021533       0.033167              8.389634       8.958699      -2.351089       1.765465       5.381466       0.118736      10.828737           0.024000
           68              C      -0.801894      10.621109       3.913248       0.128907      38.574473 0.38175388E+03  0.86686617E+04                                10.036666                            6.563031       0.007538       2.013057                    0.999321      26.093618      73.188202       0.637501       0.423113      -1.062335      -0.046067      -0.052035      -0.018200       0.071840      -0.001010       0.010627       0.009481      -0.067560       0.002361      -0.037332       0.001340       0.035991             13.164485      13.919598      -5.357289       4.815927      18.135814      -3.153551       7.438043           0.010621
           69              C       0.388122      10.551176       4.541361      -0.102812      33.607199 0.41117867E+03  0.95882029E+04                                 9.158811                            6.816390       0.147943       2.020929                    0.999597      29.482193      86.018271       0.619855       0.423750      -1.053469       0.038307      -0.072156       0.029264       0.086777       0.009485      -0.016048       0.005189      -0.071675      -0.047727      -0.040397      -0.004793       0.045191             10.834975      13.298048       0.119584       4.354345      12.451575      -0.414569       6.755300           0.008273
           70              C      -0.345917       8.561357       4.303640       0.140431      26.954300 0.30907526E+03  0.67167289E+04                                 7.880536                            5.876315       0.233000       2.073197                    0.999769      26.314154      74.327617       0.672722       0.418964      -1.055544       0.001914       0.065630      -0.000496       0.065659      -0.004708      -0.037022      -0.001608      -0.059320       0.037761      -0.056254       0.023594       0.032660              9.180769       9.590631      -0.218194       2.942171      12.537693      -0.477243       5.413984           0.015514
           71              C       7.281524       3.237690       4.813772       0.100210      41.032017 0.40014497E+03  0.91785991E+04                                10.413341                            6.706168      -0.083542       1.985443                    0.999120      26.230131      73.545656       0.633555       0.421466      -1.065131       0.001408      -0.014070       0.000332       0.014144      -0.006618      -0.008010       0.004444      -0.000397       0.034325      -0.012722      -0.003864       0.016586             13.945004       9.386586       0.982812      -4.898190      19.831068      -6.271436      12.617359           0.000722
           72              C       6.416646       3.249710       5.897606      -0.194264      38.660609 0.46611138E+03  0.11216770E+05                                10.120884                            7.313401      -0.139105       1.923266                    0.998425      30.830261      91.417430       0.591490       0.430309      -1.049295      -0.003107      -0.005652      -0.004933       0.008120      -0.004342       0.023198       0.027409      -0.002305      -0.055745      -0.044538       0.013277       0.031261             12.420285      10.273995       0.995359      -6.002778      12.673261      -4.864186      14.313600           0.013455
           73              C       6.258824       2.129685       6.697935       0.100569      40.661807 0.40716974E+03  0.93938585E+04                                10.397780                            6.802054      -0.100534       1.982173                    0.999361      26.403105      74.591850       0.623019       0.426124      -1.060693       0.002258      -0.000586      -0.008345       0.008665      -0.016643       0.009252      -0.009013       0.031162       0.011806      -0.025565      -0.001641       0.027206             13.688278      11.591586      -1.568366      -8.028931      12.063118      -1.076160      17.410131          -0.000496
           74              C       6.979550       0.969231       6.405450      -0.206129      38.735818 0.47607286E+03  0.11518900E+05                                10.104134                            7.380748      -0.062739       1.942091                    0.998635      31.193627      92.790809       0.589943       0.429100      -1.049879       0.008918       0.013273       0.002372       0.016166       0.013958       0.035250      -0.019915       0.006289       0.040123      -0.046400       0.004139       0.042261             12.182471      10.926931      -3.102469      -5.814094      12.880881       0.972418      12.739601           0.024531
           75              C       7.786335       0.916781       5.287983       0.076882      39.788361 0.40968236E+03  0.94521284E+04                                10.160585                            6.770073      -0.067597       1.986696                    0.999298      26.582970      74.732605       0.632781       0.419537      -1.066437      -0.003933       0.008456       0.006122       0.011156       0.005128      -0.006353       0.000446      -0.005046      -0.042724      -0.016332       0.003138       0.013194             13.106361      11.186449      -4.388534      -5.271317      17.253036       0.691264      10.879596          -0.003590
           76              C       7.954130       2.049918       4.504382      -0.178002      39.030150 0.47635154E+03  0.11531362E+05                                10.219019                            7.423361      -0.195918       1.909345                    0.998194      30.772798      91.666369       0.583241       0.433815      -1.046649      -0.002682       0.010719       0.008326       0.013835       0.016504       0.018088       0.011201       0.071245       0.032517      -0.045645       0.000030       0.045615             12.355461       8.709801      -2.116786      -3.163551      18.865365      -2.722440       9.491217           0.025066
           77              C       7.526849       4.456058       4.040737       0.119222      40.882836 0.38777744E+03  0.88375369E+04                                10.461092                            6.604598      -0.045212       1.991774                    0.999598      26.362345      74.009937       0.637112       0.421834      -1.063432       0.027680      -0.023492      -0.041087       0.054829       0.000324      -0.013916      -0.011694       0.006823       0.004945      -0.017688      -0.001621       0.019310             14.414701       7.317104       2.497391      -3.559783      23.641235      -8.221190      12.285764           0.022332
           78              C       7.213285       5.752008       4.315438      -0.117358      32.567135 0.41184269E+03  0.95962797E+04                                 8.871219                            6.760700       0.243406       2.039563                    0.999838      29.875771      86.799176       0.631613       0.416182      -1.059470       0.017349       0.059921      -0.049030       0.079343       0.003156      -0.034011      -0.004877       0.031642       0.110144      -0.034555      -0.022171       0.056727             10.302319       6.956647      -0.516410      -3.072882      14.833254      -1.656492       9.117057           0.007940
           79              C       8.299161       5.729061       2.479347       0.132452      25.941074 0.30792457E+03  0.66803956E+04                                 7.677502                            5.864692       0.248830       2.079582                    0.999859      26.262800      73.935594       0.674017       0.418868      -1.056409      -0.032542      -0.008133       0.033685       0.047537       0.007471       0.002638       0.004211       0.087972       0.085912      -0.059115       0.026487       0.032628              8.852410       5.708103      -0.010665      -2.799492      11.003673      -2.287356       9.845452           0.022983
           80              C       5.348016       2.188692       7.851677       0.115120      40.275221 0.39646776E+03  0.90949582E+04                                10.396451                            6.707590      -0.053140       1.990737                    0.999539      26.505230      74.901354       0.627418       0.425556      -1.060030      -0.033067       0.026958      -0.029398       0.051811      -0.012608      -0.021269       0.001724      -0.024968      -0.041920      -0.032326       0.004636       0.027690             14.062381      12.518597      -1.649666      -8.124612       6.384925      -0.445405      23.283622           0.020654
           81              C       5.521627       1.816079       9.151397      -0.120972      31.838659 0.41701154E+03  0.97456658E+04                                 8.729789                            6.796305       0.257103       2.041739                    0.999816      30.030060      87.336391       0.630977       0.415364      -1.060143      -0.059307       0.009614       0.056715       0.082622      -0.039714      -0.006021      -0.007385       0.058761      -0.105064      -0.042914      -0.024039       0.066953             10.116160       8.993466      -2.188602      -1.263262       6.283868      -1.510739      15.071147           0.015610
           82              C       3.599564       2.736138       8.989923       0.125771      24.970422 0.30089890E+03  0.64855253E+04                                 7.426710                            5.764137       0.270702       2.088787                    0.999890      26.157076      73.217653       0.686282       0.414075      -1.060252       0.037824      -0.019609      -0.006725       0.043132      -0.005794       0.005401       0.011896       0.007718      -0.157180      -0.054700       0.021532       0.033168              8.389638       8.958692      -2.351085      -1.765461       5.381467      -0.118739      10.828753           0.023998
           83              C       4.489856      10.621109       4.891252       0.128907      38.574465 0.38175390E+03  0.86686612E+04                                10.036660                            6.563027       0.007537       2.013056                    0.999321      26.093620      73.188175       0.637502       0.423113      -1.062335      -0.046068      -0.052035       0.018199       0.071840      -0.001010      -0.010627      -0.009481      -0.067560       0.002360      -0.037331       0.001340       0.035991             13.164474      13.919588      -5.357281      -4.815923      18.135795       3.153546       7.438038           0.010620
           84              C       5.679872      10.551176       4.263139      -0.102812      33.607193 0.41117859E+03  0.95881998E+04                                 9.158806                            6.816387       0.147942       2.020928                    0.999597      29.482195      86.018253       0.619855       0.423750      -1.053470       0.038307      -0.072155      -0.029265       0.086777       0.009485       0.016048      -0.005189      -0.071674      -0.047727      -0.040397      -0.004793       0.045190             10.834969      13.298041       0.119586      -4.354342      12.451569       0.414568       6.755297           0.008270
           85              C       4.945833       8.561357       4.500860       0.140431      26.954267 0.30907488E+03  0.67167178E+04                                 7.880527                            5.876310       0.233002       2.073198                    0.999769      26.314131      74.327516       0.672722       0.418964      -1.055545       0.001914       0.065629       0.000495       0.065659      -0.004708       0.037022       0.001608      -0.059319       0.037760      -0.056254       0.023594       0.032660              9.180759       9.590622      -0.218193      -2.942167      12.537675       0.477242       5.413979           0.015515
           86              C       4.557751       7.689377      13.618272       0.100211      41.032064 0.40014563E+03  0.91786168E+04                                10.413342                            6.706169      -0.083538       1.985444                    0.999120      26.230161      73.545724       0.633556       0.421466      -1.065131      -0.001410       0.014068       0.000332       0.014143      -0.006619       0.008013      -0.004444      -0.000401       0.034326      -0.012724      -0.003864       0.016588             13.945003       9.386585       0.982808       4.898187      19.831069       6.271434      12.617356           0.000715
           87              C       5.422629       7.677357      14.702106      -0.194266      38.660751 0.46611340E+03  0.11216833E+05                                10.120915                            7.313420      -0.139110       1.923263                    0.998425      30.830335      91.417766       0.591489       0.430309      -1.049294       0.003106       0.005651      -0.004931       0.008117      -0.004342      -0.023198      -0.027409      -0.002307      -0.055746      -0.044537       0.013276       0.031261             12.420324      10.274023       0.995361       6.002794      12.673307       4.864204      14.313641           0.013452
           88              C       5.580451       8.797382      15.502435       0.100569      40.661779 0.40716934E+03  0.93938488E+04                                10.397783                            6.802055      -0.100536       1.982173                    0.999361      26.403095      74.591868       0.623019       0.426125      -1.060692      -0.002259       0.000586      -0.008345       0.008665      -0.016643      -0.009252       0.009012       0.031161       0.011806      -0.025564      -0.001641       0.027205             13.688283      11.591586      -1.568370       8.028930      12.063128       1.076160      17.410133          -0.000495
           89              C       4.859725       9.957836      15.209950      -0.206131      38.735919 0.47607430E+03  0.11518946E+05                                10.104161                            7.380766      -0.062741       1.942090                    0.998635      31.193664      92.791046       0.589941       0.429101      -1.049879      -0.008918      -0.013273       0.002373       0.016166       0.013958      -0.035249       0.019916       0.006288       0.040122      -0.046400       0.004139       0.042261             12.182508      10.926964      -3.102484       5.814113      12.880923      -0.972426      12.739637           0.024531
           90              C       4.052940      10.010286      14.092483       0.076882      39.788417 0.40968291E+03  0.94521453E+04                                10.160598                            6.770079      -0.067599       1.986695                    0.999298      26.582994      74.732721       0.632780       0.419538      -1.066436       0.003932      -0.008457       0.006123       0.011156       0.005128       0.006354      -0.000445      -0.005047      -0.042726      -0.016333       0.003138       0.013195             13.106379      11.186468      -4.388547       5.271326      17.253059      -0.691272      10.879609          -0.003592
           91              C       3.885145       8.877149      13.308882      -0.178001      39.030131 0.47635136E+03  0.11531355E+05                                10.219010                            7.423355      -0.195914       1.909346                    0.998194      30.772798      91.666325       0.583242       0.433815      -1.046649       0.002681      -0.010719       0.008326       0.013835       0.016504      -0.018087      -0.011200       0.071244       0.032519      -0.045644       0.000031       0.045613             12.355448       8.709795      -2.116787       3.163548      18.865341       2.722433       9.491208           0.025056
           92              C       4.312426       6.471009      12.845237       0.119217      40.882835 0.38777776E+03  0.88375422E+04                                10.461072                            6.604588      -0.045199       1.991778                    0.999599      26.362351      74.009833       0.637115       0.421832      -1.063434      -0.027679       0.023492      -0.041084       0.054827       0.000323       0.013921       0.011694       0.006815       0.004949      -0.017691      -0.001621       0.019312             14.414670       7.317090       2.497386       3.559775      23.641178       8.221172      12.285743           0.022318
           93              C       4.625990       5.175059      13.119938      -0.117358      32.567136 0.41184285E+03  0.95962844E+04                                 8.871223                            6.760703       0.243400       2.039561                    0.999838      29.875754      86.799134       0.631613       0.416182      -1.059470      -0.017350      -0.059921      -0.049028       0.079343       0.003155       0.034012       0.004878       0.031635       0.110143      -0.034552      -0.022175       0.056727             10.302324       6.956648      -0.516405       3.072881      14.833264       1.656501       9.117062           0.007924
           94              C       3.540114       5.198006      11.283847       0.132441      25.941142 0.30792566E+03  0.66804218E+04                                 7.677499                            5.864690       0.248842       2.079585                    0.999859      26.262834      73.935583       0.674020       0.418866      -1.056411       0.032541       0.008132       0.033686       0.047537       0.007470      -0.002636      -0.004211       0.087970       0.085915      -0.059114       0.026489       0.032625              8.852406       5.708101      -0.010664       2.799491      11.003663       2.287356       9.845454           0.022970
           95              C       6.491259       8.738375      16.656177       0.115115      40.275182 0.39646713E+03  0.90949427E+04                                10.396462                            6.707596      -0.053149       1.990735                    0.999539      26.505191      74.901309       0.627416       0.425557      -1.060029       0.033066      -0.026958      -0.029397       0.051809      -0.012607       0.021268      -0.001725      -0.024971      -0.041923      -0.032325       0.004636       0.027690             14.062397      12.518613      -1.649669       8.124624       6.384931       0.445402      23.283648           0.020646
           96              C       6.317648       9.110988       0.346897      -0.120970      31.838542 0.41700963E+03  0.97456139E+04                                 8.729788                            6.796304       0.257094       2.041738                    0.999816      30.029955      87.336166       0.630975       0.415366      -1.060142       0.059305      -0.009616       0.056714       0.082619      -0.039712       0.006021       0.007385       0.058758      -0.105066      -0.042912      -0.024038       0.066950             10.116158       8.993470      -2.188605       1.263263       6.283868       1.510736      15.071137           0.015612
           97              C      -2.343789       8.190929       0.185423       0.125768      24.970413 0.30089870E+03  0.64855211E+04                                 7.426718                            5.764141       0.270698       2.088786                    0.999890      26.157052      73.217636       0.686280       0.414076      -1.060251      -0.037823       0.019609      -0.006724       0.043132      -0.005792      -0.005402      -0.011897       0.007716      -0.157186      -0.054702       0.021535       0.033167              8.389647       8.958710      -2.351092       1.765468       5.381473       0.118735      10.828757           0.023995
           98              C       7.349419       0.305958      13.695752       0.128906      38.574549 0.38175465E+03  0.86686835E+04                                10.036677                            6.563036       0.007537       2.013056                    0.999321      26.093652      73.188320       0.637501       0.423113      -1.062335       0.046067       0.052034       0.018200       0.071840      -0.001010       0.010628       0.009481      -0.067561       0.002359      -0.037332       0.001340       0.035992             13.164500      13.919620      -5.357298       4.815937      18.135827      -3.153557       7.438054           0.010617
           99              C       6.159403       0.375891      13.067639      -0.102812      33.607250 0.41117939E+03  0.95882243E+04                                 9.158820                            6.816396       0.147939       2.020927                    0.999597      29.482225      86.018395       0.619854       0.423750      -1.053469      -0.038308       0.072155      -0.029264       0.086777       0.009484      -0.016047       0.005189      -0.071674      -0.047729      -0.040396      -0.004794       0.045190             10.834987      13.298069       0.119580       4.354354      12.451581      -0.414572       6.755310           0.008266
          100              C       6.893442       2.365710      13.305360       0.140430      26.954291 0.30907522E+03  0.67167268E+04                                 7.880530                            5.876312       0.233009       2.073200                    0.999769      26.314149      74.327560       0.672722       0.418964      -1.055545      -0.001914      -0.065629       0.000497       0.065659      -0.004709      -0.037021      -0.001608      -0.059319       0.037757      -0.056252       0.023594       0.032658              9.180761       9.590625      -0.218194       2.942170      12.537676      -0.477243       5.413983           0.015507
          101              N      -1.156977       4.358807      14.287590      -0.295843      42.162025 0.56746911E+03  0.14030087E+05                                10.157310                            7.683472       0.129625       2.036431                    0.999091      29.556900      82.631787       0.635015       0.390125      -1.099423       0.008784       0.133102      -0.031436       0.137046       0.005385      -0.041783      -0.005065       0.010253       0.096127      -0.036658      -0.021533       0.058191             12.435399       7.145285      -0.457468      -2.215721      20.546140      -2.639947       9.614772           0.054970
          102              N      -1.683629       6.466638      14.751059      -0.277936      38.204304 0.53099226E+03  0.12841852E+05                                 9.390189                            7.376957       0.483607       2.149903                    0.999769      28.659503      77.846988       0.658975       0.384324      -1.109575       0.065304      -0.101676      -0.080232       0.145051       0.041810      -0.005180      -0.081806       0.011131       0.083472      -0.092538      -0.005270       0.097808             10.919893       7.514273      -0.061800      -3.581417      14.198479      -2.492879      11.046927          -0.123969
          103              N       2.139216       8.755859       7.734225      -0.295019      41.452078 0.57544974E+03  0.14274474E+05                                10.030184                            7.730717       0.000546       1.994746                    0.998851      29.592396      82.816871       0.634001       0.389460      -1.100098      -0.046887      -0.009368       0.128518       0.137124      -0.041658       0.007488       0.014485       0.057853      -0.056199      -0.049885      -0.010198       0.060083             12.170429       9.147857      -1.857799      -2.359278       7.173201      -0.746975      20.190230           0.052139
          104              N       2.437351       8.140665       9.853292      -0.283668      38.136298 0.54698908E+03  0.13313516E+05                                 9.348603                            7.469160       0.537727       2.163552                    0.999768      28.820176      78.269746       0.657954       0.382469      -1.112064      -0.080146       0.045913      -0.118164       0.149980      -0.008645      -0.086306       0.022491       0.044249      -0.113407      -0.095516      -0.004666       0.100181             10.721407      10.495297      -2.488204      -1.751952       6.631900      -0.994867      15.037023          -0.114357
          105              N       0.561238       1.692603      13.603657      -0.279688      41.088861 0.53640064E+03  0.13053224E+05                                 9.898477                            7.420630       0.168829       2.057898                    0.999272      28.811782      79.446991       0.653814       0.384967      -1.105061       0.096271      -0.079319      -0.050941       0.134739       0.024659      -0.015422      -0.004697      -0.070688      -0.080277      -0.042004      -0.015480       0.057484             12.028170      15.506754      -2.234446      -5.644519      12.362441       1.608453       8.215314           0.053984
          106              N       2.541751       1.594259      12.561380      -0.346490      44.344768 0.57850635E+03  0.14346695E+05                                10.383982                            7.698157       0.128371       2.030585                    0.999501      29.864598      83.139242       0.642933       0.384146      -1.105624      -0.091416      -0.051726       0.044463       0.114059      -0.013060      -0.006890       0.012728      -0.043688      -0.058430      -0.024095      -0.014529       0.038623             12.600826      15.445006       1.064968      -5.102383      14.599979       0.002502       7.757493           0.055590
          107              N       2.412752       6.568260       5.483090      -0.295846      42.162269 0.56747274E+03  0.14030199E+05                                10.157346                            7.683494       0.129633       2.036431                    0.999091      29.557007      82.632158       0.635014       0.390125      -1.099423      -0.008784      -0.133101      -0.031437       0.137045       0.005385       0.041783       0.005066       0.010250       0.096129      -0.036659      -0.021532       0.058191             12.435448       7.145310      -0.457471       2.215730      20.546230       2.639960       9.614804           0.054978
          108              N       2.939404       4.460429       5.946559      -0.277948      38.204751 0.53099949E+03  0.12842070E+05                                 9.390253                            7.377001       0.483592       2.149896                    0.999769      28.659724      77.847712       0.658974       0.384323      -1.109575      -0.065306       0.101683      -0.080236       0.145059       0.041813       0.005178       0.081810       0.011137       0.083476      -0.092545      -0.005266       0.097811             10.919972       7.514326      -0.061804       3.581451      14.198582       2.492890      11.047008          -0.123865
          109              N       9.700059       2.171208      16.538725      -0.295021      41.452110 0.57545010E+03  0.14274484E+05                                10.030182                            7.730713       0.000563       1.994751                    0.998851      29.592410      82.816883       0.634002       0.389460      -1.100099       0.046886       0.009367       0.128520       0.137125      -0.041656      -0.007487      -0.014485       0.057852      -0.056211      -0.049882      -0.010201       0.060083             12.170426       9.147863      -1.857805       2.359264       7.173201       0.746985      20.190215           0.052143
          110              N       9.401924       2.786402       1.048792      -0.283685      38.137008 0.54700131E+03  0.13313876E+05                                 9.348657                            7.469195       0.537744       2.163553                    0.999768      28.820610      78.270862       0.657960       0.382464      -1.112069       0.080160      -0.045927      -0.118194       0.150016      -0.008638       0.086318      -0.022503       0.044243      -0.113460      -0.095541      -0.004650       0.100191             10.721476      10.495366      -2.488222       1.751981       6.631934       0.994871      15.037128          -0.114269
          111              N       0.694537       9.234464       4.799157      -0.279689      41.088876 0.53640090E+03  0.13053230E+05                                 9.898475                            7.420628       0.168845       2.057903                    0.999272      28.811794      79.447004       0.653814       0.384967      -1.105061      -0.096270       0.079319      -0.050941       0.134738       0.024659       0.015421       0.004696      -0.070686      -0.080277      -0.042003      -0.015480       0.057483             12.028168      15.506751      -2.234448       5.644516      12.362442      -1.608453       8.215310           0.053988
          112              N      -1.285976       9.332808       3.756880      -0.346490      44.344770 0.57850635E+03  0.14346697E+05                                10.383987                            7.698161       0.128364       2.030583                    0.999501      29.864594      83.139259       0.642932       0.384147      -1.105623       0.091416       0.051725       0.044462       0.114058      -0.013059       0.006891      -0.012728      -0.043688      -0.058432      -0.024095      -0.014528       0.038623             12.600832      15.445009       1.064966       5.102382      14.599996      -0.002504       7.757493           0.055593
          113              N       7.704502       6.568260       3.321410      -0.295848      42.162321 0.56747353E+03  0.14030225E+05                                10.157359                            7.683503       0.129628       2.036430                    0.999091      29.557024      82.632254       0.635013       0.390125      -1.099422      -0.008784      -0.133101       0.031437       0.137045       0.005385      -0.041783      -0.005065       0.010253       0.096127      -0.036658      -0.021533       0.058190             12.435466       7.145317      -0.457472      -2.215730      20.546270      -2.639964       9.614813           0.054981
          114              N       8.231154       4.460429       2.857941      -0.277952      38.204865 0.53100146E+03  0.12842128E+05                                 9.390266                            7.377010       0.483592       2.149896                    0.999769      28.659784      77.847892       0.658974       0.384323      -1.109575      -0.065309       0.101688       0.080238       0.145065       0.041815      -0.005176      -0.081811       0.011143       0.083479      -0.092550      -0.005262       0.097812             10.919989       7.514336      -0.061806      -3.581456      14.198608      -2.492892      11.047022          -0.123824
          115              N       4.408309       2.171208       9.874775      -0.295020      41.452165 0.57545091E+03  0.14274508E+05                                10.030187                            7.730716       0.000567       1.994752                    0.998851      29.592440      82.816968       0.634002       0.389460      -1.100099       0.046886       0.009367      -0.128521       0.137127      -0.041656       0.007486       0.014485       0.057851      -0.056212      -0.049882      -0.010201       0.060083             12.170436       9.147863      -1.857801      -2.359271       7.173202      -0.746983      20.190243           0.052142
          116              N       4.110174       2.786402       7.755708      -0.283680      38.136880 0.54699917E+03  0.13313811E+05                                 9.348637                            7.469182       0.537743       2.163554                    0.999768      28.820552      78.270668       0.657960       0.382464      -1.112069       0.080159      -0.045926       0.118191       0.150013      -0.008639      -0.086317       0.022501       0.044245      -0.113452      -0.095538      -0.004653       0.100191             10.721451      10.495340      -2.488215      -1.751970       6.631921      -0.994871      15.037094          -0.114300
          117              N       5.986287       9.234464       4.005343      -0.279689      41.088888 0.53640110E+03  0.13053237E+05                                 9.898478                            7.420631       0.168835       2.057900                    0.999272      28.811798      79.447024       0.653814       0.384967      -1.105061      -0.096270       0.079318       0.050940       0.134738       0.024659      -0.015421      -0.004696      -0.070688      -0.080279      -0.042004      -0.015480       0.057484             12.028171      15.506755      -2.234450      -5.644517      12.362445       1.608455       8.215312           0.053987
          118              N       4.005774       9.332808       5.047620      -0.346490      44.344777 0.57850646E+03  0.14346699E+05                                10.383986                            7.698160       0.128365       2.030583                    0.999501      29.864599      83.139260       0.642932       0.384147      -1.105624       0.091415       0.051725      -0.044464       0.114058      -0.013058      -0.006890       0.012728      -0.043687      -0.058435      -0.024096      -0.014527       0.038623             12.600831      15.445011       1.064968      -5.102383      14.599990       0.002503       7.757493           0.055592
          119              N       4.134773       4.358807      12.125910      -0.295844      42.162143 0.56747093E+03  0.14030143E+05                                10.157329                            7.683485       0.129615       2.036427                    0.999091      29.556952      82.631969       0.635014       0.390125      -1.099423       0.008785       0.133099       0.031438       0.137043       0.005382       0.041786       0.005064       0.010247       0.096128      -0.036662      -0.021530       0.058193             12.435423       7.145298      -0.457467       2.215726      20.546178       2.639957       9.614792           0.054970
          120              N       3.608121       6.466638      11.662441      -0.277934      38.204185 0.53098980E+03  0.12841786E+05                                 9.390212                            7.376973       0.483585       2.149897                    0.999769      28.659365      77.846778       0.658970       0.384328      -1.109571       0.065296      -0.101660       0.080222       0.145030       0.041804       0.005184       0.081799       0.011116       0.083463      -0.092523      -0.005279       0.097803             10.919922       7.514293      -0.061801       3.581430      14.198513       2.492883      11.046960          -0.123921
          121              N      -3.152534       8.755859       1.070275      -0.295018      41.451935 0.57544748E+03  0.14274402E+05                                10.030154                            7.730695       0.000564       1.994753                    0.998851      29.592334      82.816602       0.634003       0.389460      -1.100099      -0.046886      -0.009368      -0.128519       0.137124      -0.041656      -0.007487      -0.014485       0.057853      -0.056206      -0.049882      -0.010200       0.060082             12.170388       9.147844      -1.857802       2.359262       7.173183       0.746974      20.190136           0.052140
          122              N      -2.854399       8.140665      16.560208      -0.283670      38.136479 0.54699233E+03  0.13313603E+05                                 9.348581                            7.469141       0.537757       2.163560                    0.999768      28.820348      78.270000       0.657961       0.382465      -1.112068      -0.080155       0.045922       0.118183       0.150003      -0.008641       0.086314      -0.022498       0.044248      -0.113437      -0.095531      -0.004658       0.100188             10.721382      10.495282      -2.488198       1.751972       6.631882       0.994853      15.036984          -0.114406
          123              N       5.852988       1.692603      12.809843      -0.279689      41.088908 0.53640131E+03  0.13053243E+05                                 9.898480                            7.420631       0.168841       2.057901                    0.999272      28.811808      79.447051       0.653814       0.384967      -1.105061       0.096269      -0.079318       0.050941       0.134737       0.024658       0.015422       0.004696      -0.070689      -0.080286      -0.042005      -0.015480       0.057486             12.028175      15.506763      -2.234454       5.644524      12.362443      -1.608458       8.215319           0.053983
          124              N       7.833501       1.594259      13.852120      -0.346490      44.344780 0.57850651E+03  0.14346702E+05                                10.383988                            7.698161       0.128359       2.030581                    0.999501      29.864599      83.139278       0.642932       0.384147      -1.105624      -0.091416      -0.051724      -0.044462       0.114058      -0.013059       0.006891      -0.012728      -0.043689      -0.058437      -0.024097      -0.014528       0.038624             12.600833      15.445013       1.064968       5.102386      14.599990      -0.002503       7.757496           0.055589

******************************************************
Auxiliary information for the entire system
The total spin magnetic moment of the unit cell is   12.767133
The total net atomic charge of the unit cell is   -0.000001
Accuracy of reproducing the electrostatic potential in the unit cell:
  The inner radius (bohr) =    5.0000
  The outer radius (bohr) =   12.0000
  Valid grid points have density less than (e/(bohr^3)) =    0.0001
  The number of valid grid points were=       104108
  The rms potential error without charges in kcal/mol is=      2.90247
  The rms potential error with partial charges in kcal/mol is=      0.69272
  The RRMSE value at monopole order=      0.23866
  The rms potential error with partial charges and cloud penetration in kcal/mol is=      0.69632
  The RRMSE value at monopole order with cloud penetration is=      0.23991
  The rms potential error with partial charges and atomic dipoles in kcal/mol is=      0.37731
  The RRMSE value at dipole order=      0.13000
  The rms potential error with partial charges, atomic dipoles and cloud penetration in kcal/mol is=      0.37371
  The RRMSE value at dipole order with cloud penetration=      0.12876

******************************************************
The electron densities and ab initio electrostatic potential were computed in VASP using the PBE functional and
projector augmented wave method. See the main text of the journal article for a description of computational details.
The atomic charges, dipoles, and quadrupoles were computed with the DDEC6 method as described in
(a) T. A. Manz and N. Gabaldon Limas, RSC Adv. 6 (2016) 47771-47801 DOI: 10.1039/c6ra04656h
(b) N. Gabaldon Limas and T. A. Manz, RSC Adv. 8 (2018) 2678-2707 DOI: 10.1039/c7ra11829e.
For each atom in the material, the electron cloud parameters were fit to the spherically averaged atom-in-material
electron density using radial positions for which this density was between 10^-4 and 10^-2 electrons per cubic bohr.
The polarizabilities, dispersion coefficients, and quantum Drude oscillator (QDO) parameters were fit using the MCLF method.
The magnetic structure of the system was optimized in VASP from the default ferromagnetic initial guess using spin polarization.
The atomic spin moments (ASMs) were computed on this optimized magnetic structure using the DDEC6 partition as inputs
to the method of T. A. Manz and D. S. Sholl, J. Chem. Theory Comput. 7 (2011) 4146-4164 DOI: 10.1021/ct200539n.
The RMSE and RRMSE were computed using a uniform grid with Ewald summation.
