# Supplementary material for: A collection of forcefield precursors for metal–organic frameworks
Source: RSC Adv. 2019 Nov 13;9(63):36492–507. doi: 10.1039/c9ra07327b (PMC9075174; doi:10.1039/c9ra07327b)
Supplement: RA-009-C9RA07327B-s3920 [file RA-009-C9RA07327B-s3920.xyz]

   98
jmolscript: load "" {1 1 1} spacegroup "x,y,z" unitcell [{      4.759500     0.000000     0.000000 }, {      0.000000     9.925000     0.000000 }, {     -0.714110     0.000000    22.597720 }]
Cd    -0.357055     0.000000    11.298860     1.104808
Cd     0.000000     4.962500     0.000000     1.104808
As     2.113850     8.536393    13.440220     1.492705
As     1.574485     3.573893    20.456360     1.492705
As     1.931540     1.388607     9.157500     1.492704
As     2.470905     6.351107     2.141360     1.492704
H      3.608136     0.308667    19.535729     0.281484
H      0.356427     7.426877    13.029845     0.423921
H      2.760272     6.389715    20.340208     0.424776
H      3.926248     7.278995    15.328033     0.098449
H     -0.173080     7.593617    17.510973     0.113364
H      2.081802     0.806902    17.802484     0.121540
H      1.413039     0.473423    15.635362     0.104418
H      0.764337     8.413423    19.309752     0.133757
H      0.416811     9.187573    20.622679     0.153836
H      0.080199     5.271168    14.360851     0.281484
H      3.331908     2.464378    20.866735     0.423921
H      0.928063     1.427215    13.556372     0.424776
H     -0.237913     2.316495    18.568547     0.098449
H      3.861415     2.631118    16.385607     0.113364
H      1.606533     5.769402    16.094096     0.121540
H      2.275296     5.435923    18.261218     0.104419
H      2.923998     3.450923    14.586828     0.133757
H      3.271524     4.225073    13.273901     0.153836
H      0.437254     9.616333     3.061991     0.281484
H      3.688963     2.498123     9.567875     0.423921
H      1.285118     3.535285     2.257512     0.424776
H      0.119142     2.646005     7.269687     0.098449
H      4.218470     2.331383     5.086747     0.113364
H      1.963588     9.118098     4.795236     0.121540
H      2.632351     9.451578     6.962358     0.104418
H      3.281053     1.511578     3.287968     0.133757
H      3.628579     0.737428     1.975041     0.153836
H      3.965191     4.653833     8.236869     0.281484
H      0.713482     7.460623     1.730985     0.423921
H      3.117327     8.497785     9.041348     0.424776
H      4.283303     7.608505     4.029173     0.098449
H      0.183975     7.293883     6.212113     0.113364
H      2.438857     4.155597     6.503624     0.121540
H      1.770094     4.489077     4.336502     0.104419
H      1.121392     6.474077     8.010892     0.133757
H      0.773866     5.699928     9.323819     0.153836
C      2.610920     8.815385    15.246456    -0.267754
C      3.561680     7.975730    15.824731    -0.070544
C      3.965873     8.173238    17.131558    -0.210234
C      3.457645     9.231243    17.896942     0.269580
C      2.466353     0.122078    17.306012    -0.207686
C      2.060468     9.843615    16.007547    -0.067297
C      0.036114     8.668495    19.897744    -0.205722
C     -0.573902     7.407028    20.480314     0.668551
C      1.077415     3.852885    18.650124    -0.267754
C      0.126655     3.013230    18.071849    -0.070544
C     -0.277538     3.210738    16.765022    -0.210234
C      0.230690     4.268743    15.999638     0.269580
C      1.221982     5.084577    16.590568    -0.207686
C      1.627867     4.881115    17.889033    -0.067297
C      3.652221     3.705995    13.998836    -0.205722
C      4.262237     2.444527    13.416266     0.668551
C      1.434470     1.109615     7.351264    -0.267754
C      0.483710     1.949270     6.772989    -0.070544
C      0.079517     1.751763     5.466162    -0.210234
C      0.587745     0.693758     4.700778     0.269580
C      1.579037     9.802923     5.291708    -0.207686
C      1.984922     0.081385     6.590173    -0.067297
C      4.009276     1.256505     2.699976    -0.205722
C      4.619292     2.517972     2.117406     0.668551
C      2.967975     6.072115     3.947596    -0.267754
C      3.918735     6.911770     4.525871    -0.070544
C      4.322928     6.714263     5.832698    -0.210234
C      3.814700     5.656257     6.598082     0.269580
C      2.823408     4.840423     6.007152    -0.207686
C      2.417523     5.043885     4.708687    -0.067297
C      0.393169     6.219005     8.598884    -0.205722
C     -0.216847     7.480472     9.181454     0.668551
N      3.890351     9.513113    19.159929    -0.343164
N     -0.202016     4.550613    14.736651    -0.343164
N      0.155039     0.411888     3.437791    -0.343164
N      4.247406     5.374387     7.861069    -0.343164
O      3.444414     8.164305    12.501963    -0.836138
O      1.061569     7.159895    13.352993    -0.760895
O      1.269858     9.840638    12.831437    -0.850338
O      2.997531     7.111262    20.031523    -0.515391
O      0.048123     6.740068    21.294961    -0.503621
O      0.243921     3.201805    21.394617    -0.836138
O      2.626766     2.197395    20.543587    -0.760895
O      2.418477     4.878138    21.065143    -0.850339
O      0.690804     2.148763    13.865057    -0.515392
O      3.640212     1.777567    12.601619    -0.503622
O      0.600976     1.760695    10.095757    -0.836138
O      2.983821     2.765105     9.244727    -0.760895
O      2.775532     0.084363     9.766283    -0.850338
O      1.047859     2.813737     2.566197    -0.515391
O      3.997267     3.184933     1.302759    -0.503621
O      3.801469     6.723195     1.203103    -0.836138
O      1.418624     7.727605     2.054133    -0.760895
O      1.626913     5.046863     1.532577    -0.850338
O      3.354586     7.776238     8.732663    -0.515392
O      0.405178     8.147433     9.996101    -0.503622

The following XYZ coordinates are in angstroms. Other properties are in atomic units.
The sperically averaged electron density of each atom fit to a function of the form exp(a - br)
eigen_1, eigen_2 and eigen_3 are the three eigenvalues of traceless quadrupole moment tensor
  atom number  atomic symbol              X              Y              Z     net charge C6 coefficient C8 coefficient C10 coefficient fluctuating dipole atomic polarizability isotropic forcefield polarizability              a              b squared Pearson coefficient          <r^3>          <r^4>         wp_QDO          m_QDO          q_QDO       dipole_x       dipole_y       dipole_z         dipole            Qxy            Qxz            Qyz     Q(x^2-y^2)  Q(3z^2 - R^2)        eigen_1        eigen_2        eigen_3 static polarizability      alpha(xx)      alpha(xy)      alpha(xz)      alpha(yy)      alpha(yz)      alpha(zz) atomic spin moment
            1             Cd      -0.357055       0.000000      11.298860       1.104808     136.430584 0.34285611E+04  0.12395384E+06                                21.988065                           19.796029       0.384230       1.872374                    0.998862      74.732878     201.216486       0.395260       0.428623      -1.151355       0.000000      -0.000000      -0.000000       0.000000       0.012559       0.056138       0.004732      -0.005255      -0.280339      -0.113450       0.041414       0.072037             24.149513      23.288452       1.152542       2.848073      18.401684      -1.008905      30.758404           0.000014
            2             Cd       0.000000       4.962500       0.000000       1.104808     136.430581 0.34285610E+04  0.12395384E+06                                21.988065                           19.796028       0.384230       1.872374                    0.998862      74.732876     201.216478       0.395260       0.428623      -1.151355      -0.000000       0.000000      -0.000000       0.000000      -0.012559       0.056138      -0.004732      -0.005255      -0.280339      -0.113450       0.041414       0.072037             24.149513      23.288453      -1.152543       2.848075      18.401684       1.008908      30.758401           0.000014
            3             As       2.113850       8.536393      13.440220       1.492705      88.505884 0.18468191E+04  0.58235309E+05                                13.334203                           11.490445       1.436660       2.203671                    0.999296      53.883451     143.663457       0.724542       0.268090      -1.271663      -0.034314      -0.064731      -0.137819       0.156082      -0.030012      -0.001701      -0.027340      -0.154817      -0.287821      -0.099693      -0.034371       0.134064             14.458150      15.575405      -0.009589       0.431461      11.556228      -1.347078      16.242816           0.000007
            4             As       1.574485       3.573893      20.456360       1.492705      88.505885 0.18468191E+04  0.58235309E+05                                13.334204                           11.490445       1.436660       2.203671                    0.999296      53.883451     143.663460       0.724542       0.268090      -1.271663       0.034313      -0.064731       0.137819       0.156082       0.030012      -0.001701       0.027340      -0.154817      -0.287821      -0.099693      -0.034371       0.134064             14.458151      15.575407       0.009589       0.431462      11.556228       1.347077      16.242817           0.000007
            5             As       1.931540       1.388607       9.157500       1.492704      88.505883 0.18468187E+04  0.58235295E+05                                13.334203                           11.490444       1.436660       2.203671                    0.999296      53.883455     143.663474       0.724542       0.268090      -1.271663       0.034313       0.064731       0.137819       0.156082      -0.030012      -0.001701      -0.027340      -0.154817      -0.287821      -0.099693      -0.034371       0.134064             14.458151      15.575408      -0.009591       0.431464      11.556226      -1.347079      16.242818           0.000006
            6             As       2.470905       6.351107       2.141360       1.492704      88.505880 0.18468187E+04  0.58235293E+05                                13.334203                           11.490444       1.436660       2.203671                    0.999296      53.883454     143.663471       0.724542       0.268090      -1.271663      -0.034313       0.064731      -0.137819       0.156082       0.030012      -0.001701       0.027340      -0.154817      -0.287821      -0.099693      -0.034371       0.134064             14.458150      15.575407       0.009591       0.431464      11.556226       1.347078      16.242817           0.000006
            7              H       3.608136       0.308667      19.535729       0.281484       0.545358 0.33847401E+01  0.27317571E+02                                 1.188315                            1.143055      -0.997472       2.489070                    0.999972       2.688591       7.265205       0.524263       1.447571      -0.674377      -0.008246       0.026437       0.016110       0.032038      -0.010335       0.015630       0.004618      -0.010201       0.037261      -0.024531       0.004341       0.020190              1.206710       1.057651      -0.136297      -0.034175       1.446764       0.171834       1.115716          -0.000002
            8              H       0.356427       7.426877      13.029845       0.423921       0.384612 0.22787896E+01  0.17083442E+02                                 1.026399                            1.005758      -1.408406       2.368642                    0.998915       2.455417       6.941633       0.490818       1.664616      -0.635075      -0.015139      -0.004094      -0.010527       0.018888       0.005547       0.005054      -0.002489      -0.007488      -0.004698      -0.009773       0.002293       0.007480              1.032358       1.181406      -0.071487       0.102926       0.945233      -0.052215       0.970433           0.000000
            9              H       2.760272       6.389715      20.340208       0.424776       0.346627 0.19387127E+01  0.14028530E+02                                 0.980241                            0.945233      -1.346051       2.407269                    0.999552       2.388424       6.743215       0.489793       1.728205      -0.626007      -0.009117      -0.008343       0.005435       0.013501       0.000435       0.003364       0.000200       0.009186       0.009787      -0.006245      -0.000250       0.006495              0.992211       0.946325       0.168484      -0.033360       1.150432      -0.104114       0.879877           0.000001
           10              H       3.926248       7.278995      15.328033       0.098449       0.981925 0.71236152E+01  0.69298009E+02                                 1.741573                            1.643309      -1.333766       2.236404                    0.993076       3.974214      11.817837       0.442911       1.421574      -0.676956       0.015968      -0.028281      -0.017552       0.036917      -0.010566       0.006307       0.007652      -0.005060       0.013158      -0.017402       0.006782       0.010620              1.777760       1.599583      -0.318381      -0.208265       2.037414       0.350746       1.696283          -0.000001
           11              H      -0.173080       7.593617      17.510973       0.113364       0.916988 0.67908913E+01  0.65014170E+02                                 1.642755                            1.589656      -1.181562       2.314119                    0.995273       3.749096      10.915451       0.458473       1.395439      -0.682843       0.022126      -0.021907       0.010865       0.032978      -0.010276       0.006416       0.002003      -0.000167       0.017757      -0.014975       0.004510       0.010465              1.655983       1.696028      -0.332929       0.216512       1.710507      -0.143267       1.561414           0.000001
           12              H       2.081802       0.806902      17.802484       0.121540       0.873602 0.62712354E+01  0.58852317E+02                                 1.594991                            1.530670      -1.048584       2.385986                    0.996572       3.613014      10.412620       0.465859       1.401010      -0.682206      -0.015196       0.024187       0.016111       0.032795      -0.008281       0.004583       0.003067       0.000924       0.022451      -0.013424       0.004253       0.009171              1.614646       1.518553      -0.255410      -0.135595       1.829342       0.279949       1.496042           0.000001
           13              H       1.413039       0.473423      15.635362       0.104418       0.957185 0.69479355E+01  0.67046316E+02                                 1.705600                            1.618931      -1.246899       2.285642                    0.993898       3.831343      11.279938       0.448698       1.414596      -0.679024      -0.028564       0.024089      -0.012049       0.039260      -0.008141       0.003046       0.002563       0.007138       0.002420      -0.010577       0.001904       0.008673              1.735901       1.836176      -0.399626       0.297619       1.755123      -0.259439       1.616404           0.000000
           14              H       0.764337       8.413423      19.309752       0.133757       0.934344 0.71560973E+01  0.69551141E+02                                 1.682073                            1.641062      -1.290582       2.268918                    0.993521       3.811609      11.253927       0.446553       1.411254      -0.679576       0.020848      -0.001328      -0.022099       0.030410      -0.004856      -0.005107       0.001908      -0.001733       0.006882      -0.007072      -0.000990       0.008062              1.693030       1.962061      -0.136439      -0.317312       1.434289       0.063394       1.682738           0.000001
           15              H       0.416811       9.187573      20.622679       0.153836       0.916453 0.66446692E+01  0.61789430E+02                                 1.532478                            1.485502      -0.678843       2.582441                    0.999928       3.035170       8.061358       0.528885       1.245386      -0.719366       0.012787       0.023033       0.026448       0.037330      -0.002529       0.007304       0.005454      -0.005096       0.010388      -0.010904       0.001478       0.009426              1.545236       1.403360       0.147562       0.217474       1.510708       0.255000       1.721640          -0.000001
           16              H       0.080199       5.271168      14.360851       0.281484       0.545359 0.33847446E+01  0.27317617E+02                                 1.188316                            1.143056      -0.997472       2.489070                    0.999972       2.688592       7.265209       0.524263       1.447571      -0.674377       0.008246       0.026437      -0.016110       0.032038       0.010335       0.015630      -0.004618      -0.010201       0.037261      -0.024531       0.004341       0.020190              1.206711       1.057652       0.136297      -0.034175       1.446765      -0.171834       1.115716          -0.000002
           17              H       3.331908       2.464378      20.866735       0.423921       0.384612 0.22787909E+01  0.17083455E+02                                 1.026400                            1.005759      -1.408407       2.368641                    0.998915       2.455418       6.941639       0.490818       1.664617      -0.635074       0.015139      -0.004094       0.010527       0.018888      -0.005547       0.005054       0.002489      -0.007488      -0.004698      -0.009773       0.002293       0.007480              1.032358       1.181407       0.071487       0.102926       0.945234       0.052215       0.970434           0.000000
           18              H       0.928063       1.427215      13.556372       0.424776       0.346627 0.19387130E+01  0.14028534E+02                                 0.980241                            0.945233      -1.346051       2.407269                    0.999552       2.388424       6.743217       0.489792       1.728206      -0.626007       0.009117      -0.008343      -0.005435       0.013501      -0.000435       0.003364      -0.000200       0.009186       0.009787      -0.006245      -0.000250       0.006495              0.992212       0.946325      -0.168484      -0.033360       1.150433       0.104114       0.879877           0.000001
           19              H      -0.237913       2.316495      18.568547       0.098449       0.981925 0.71236142E+01  0.69297999E+02                                 1.741573                            1.643309      -1.333766       2.236404                    0.993076       3.974214      11.817838       0.442911       1.421574      -0.676956      -0.015968      -0.028281       0.017552       0.036917       0.010566       0.006307      -0.007652      -0.005060       0.013158      -0.017402       0.006782       0.010620              1.777760       1.599583       0.318381      -0.208265       2.037414      -0.350746       1.696283          -0.000001
           20              H       3.861415       2.631118      16.385607       0.113364       0.916987 0.67908855E+01  0.65014101E+02                                 1.642755                            1.589655      -1.181561       2.314120                    0.995273       3.749095      10.915447       0.458473       1.395439      -0.682843      -0.022126      -0.021907      -0.010865       0.032978       0.010276       0.006416      -0.002003      -0.000167       0.017757      -0.014975       0.004510       0.010465              1.655983       1.696028       0.332929       0.216512       1.710506       0.143267       1.561414           0.000001
           21              H       1.606533       5.769402      16.094096       0.121540       0.873602 0.62712392E+01  0.58852361E+02                                 1.594991                            1.530670      -1.048584       2.385986                    0.996572       3.613014      10.412620       0.465859       1.401010      -0.682206       0.015196       0.024187      -0.016111       0.032795       0.008281       0.004583      -0.003067       0.000924       0.022451      -0.013424       0.004253       0.009171              1.614646       1.518553       0.255410      -0.135595       1.829343      -0.279949       1.496043           0.000001
           22              H       2.275296       5.435923      18.261218       0.104419       0.957184 0.69479315E+01  0.67046271E+02                                 1.705600                            1.618931      -1.246899       2.285643                    0.993898       3.831342      11.279936       0.448698       1.414596      -0.679024       0.028564       0.024089       0.012049       0.039260       0.008141       0.003046      -0.002563       0.007138       0.002420      -0.010577       0.001904       0.008673              1.735901       1.836176       0.399626       0.297619       1.755123       0.259439       1.616404          -0.000000
           23              H       2.923998       3.450923      14.586828       0.133757       0.934344 0.71560972E+01  0.69551139E+02                                 1.682073                            1.641062      -1.290582       2.268918                    0.993521       3.811609      11.253927       0.446553       1.411254      -0.679576      -0.020848      -0.001328       0.022099       0.030410       0.004856      -0.005107      -0.001908      -0.001733       0.006883      -0.007072      -0.000990       0.008062              1.693030       1.962061       0.136439      -0.317312       1.434289      -0.063394       1.682738           0.000000
           24              H       3.271524       4.225073      13.273901       0.153836       0.916453 0.66446702E+01  0.61789443E+02                                 1.532479                            1.485502      -0.678843       2.582441                    0.999928       3.035170       8.061359       0.528885       1.245387      -0.719366      -0.012787       0.023033      -0.026448       0.037330       0.002529       0.007304      -0.005454      -0.005096       0.010388      -0.010904       0.001478       0.009426              1.545236       1.403360      -0.147562       0.217474       1.510708      -0.255000       1.721641          -0.000001
           25              H       0.437254       9.616333       3.061991       0.281484       0.545359 0.33847417E+01  0.27317588E+02                                 1.188315                            1.143055      -0.997472       2.489070                    0.999972       2.688591       7.265206       0.524263       1.447572      -0.674377       0.008246      -0.026437      -0.016110       0.032038      -0.010335       0.015630       0.004618      -0.010201       0.037261      -0.024531       0.004341       0.020190              1.206711       1.057651      -0.136297      -0.034175       1.446764       0.171834       1.115716          -0.000002
           26              H       3.688963       2.498123       9.567875       0.423921       0.384612 0.22787884E+01  0.17083432E+02                                 1.026399                            1.005758      -1.408406       2.368642                    0.998915       2.455417       6.941635       0.490818       1.664617      -0.635074       0.015139       0.004094       0.010527       0.018888       0.005547       0.005054      -0.002489      -0.007488      -0.004698      -0.009773       0.002293       0.007480              1.032358       1.181406      -0.071487       0.102926       0.945233      -0.052215       0.970434          -0.000000
           27              H       1.285118       3.535285       2.257512       0.424776       0.346627 0.19387142E+01  0.14028543E+02                                 0.980241                            0.945233      -1.346051       2.407269                    0.999552       2.388424       6.743215       0.489793       1.728205      -0.626007       0.009117       0.008343      -0.005435       0.013501       0.000435       0.003364       0.000200       0.009186       0.009787      -0.006245      -0.000250       0.006495              0.992212       0.946325       0.168484      -0.033360       1.150433      -0.104114       0.879877           0.000001
           28              H       0.119142       2.646005       7.269687       0.098449       0.981925 0.71236142E+01  0.69297999E+02                                 1.741573                            1.643309      -1.333766       2.236404                    0.993076       3.974214      11.817838       0.442911       1.421574      -0.676956      -0.015968       0.028281       0.017552       0.036917      -0.010566       0.006307       0.007652      -0.005060       0.013158      -0.017402       0.006782       0.010620              1.777760       1.599583      -0.318381      -0.208265       2.037414       0.350746       1.696283          -0.000002
           29              H       4.218470       2.331383       5.086747       0.113364       0.916987 0.67908830E+01  0.65014076E+02                                 1.642755                            1.589656      -1.181561       2.314119                    0.995273       3.749095      10.915450       0.458473       1.395440      -0.682843      -0.022126       0.021907      -0.010865       0.032978      -0.010276       0.006416       0.002003      -0.000167       0.017757      -0.014975       0.004510       0.010465              1.655983       1.696028      -0.332929       0.216512       1.710507      -0.143267       1.561414           0.000001
           30              H       1.963588       9.118098       4.795236       0.121540       0.873602 0.62712382E+01  0.58852352E+02                                 1.594991                            1.530671      -1.048584       2.385986                    0.996572       3.613014      10.412621       0.465859       1.401011      -0.682206       0.015196      -0.024187      -0.016111       0.032795      -0.008281       0.004583       0.003067       0.000924       0.022451      -0.013424       0.004253       0.009171              1.614646       1.518553      -0.255410      -0.135595       1.829343       0.279949       1.496043           0.000000
           31              H       2.632351       9.451578       6.962358       0.104418       0.957184 0.69479321E+01  0.67046277E+02                                 1.705600                            1.618931      -1.246899       2.285642                    0.993898       3.831343      11.279938       0.448698       1.414596      -0.679024       0.028564      -0.024089       0.012049       0.039260      -0.008141       0.003046       0.002563       0.007138       0.002420      -0.010577       0.001904       0.008673              1.735901       1.836176      -0.399626       0.297619       1.755122      -0.259439       1.616404          -0.000000
           32              H       3.281053       1.511578       3.287968       0.133757       0.934344 0.71560981E+01  0.69551152E+02                                 1.682073                            1.641063      -1.290582       2.268918                    0.993521       3.811609      11.253928       0.446553       1.411254      -0.679576      -0.020848       0.001328       0.022099       0.030410      -0.004856      -0.005107       0.001908      -0.001733       0.006882      -0.007072      -0.000990       0.008062              1.693030       1.962062      -0.136439      -0.317312       1.434290       0.063395       1.682738           0.000000
           33              H       3.628579       0.737428       1.975041       0.153836       0.916453 0.66446667E+01  0.61789402E+02                                 1.532478                            1.485501      -0.678843       2.582441                    0.999928       3.035170       8.061358       0.528885       1.245386      -0.719366      -0.012787      -0.023033      -0.026448       0.037330      -0.002529       0.007304       0.005454      -0.005096       0.010388      -0.010904       0.001478       0.009426              1.545236       1.403360       0.147562       0.217474       1.510707       0.255000       1.721641          -0.000001
           34              H       3.965191       4.653833       8.236869       0.281484       0.545359 0.33847430E+01  0.27317600E+02                                 1.188315                            1.143055      -0.997472       2.489070                    0.999972       2.688592       7.265208       0.524263       1.447571      -0.674377      -0.008246      -0.026437       0.016110       0.032038       0.010335       0.015630      -0.004618      -0.010201       0.037261      -0.024531       0.004341       0.020190              1.206710       1.057651       0.136297      -0.034175       1.446764      -0.171834       1.115716          -0.000002
           35              H       0.713482       7.460623       1.730985       0.423921       0.384612 0.22787932E+01  0.17083475E+02                                 1.026400                            1.005759      -1.408407       2.368641                    0.998915       2.455419       6.941640       0.490818       1.664616      -0.635075      -0.015139       0.004094      -0.010527       0.018888      -0.005547       0.005054       0.002489      -0.007488      -0.004698      -0.009773       0.002293       0.007480              1.032358       1.181407       0.071487       0.102926       0.945234       0.052215       0.970434          -0.000000
           36              H       3.117327       8.497785       9.041348       0.424776       0.346627 0.19387122E+01  0.14028526E+02                                 0.980241                            0.945233      -1.346051       2.407269                    0.999552       2.388424       6.743216       0.489792       1.728205      -0.626007      -0.009117       0.008343       0.005435       0.013501      -0.000435       0.003364      -0.000200       0.009186       0.009787      -0.006245      -0.000250       0.006495              0.992211       0.946325      -0.168484      -0.033360       1.150432       0.104114       0.879877           0.000001
           37              H       4.283303       7.608505       4.029173       0.098449       0.981925 0.71236207E+01  0.69298073E+02                                 1.741573                            1.643310      -1.333766       2.236404                    0.993076       3.974215      11.817839       0.442911       1.421573      -0.676957       0.015968       0.028281      -0.017552       0.036917       0.010566       0.006307      -0.007652      -0.005060       0.013158      -0.017402       0.006782       0.010620              1.777760       1.599583       0.318381      -0.208265       2.037414      -0.350746       1.696283          -0.000002
           38              H       0.183975       7.293883       6.212113       0.113364       0.916987 0.67908802E+01  0.65014041E+02                                 1.642755                            1.589655      -1.181561       2.314120                    0.995273       3.749094      10.915445       0.458473       1.395440      -0.682843       0.022126       0.021907       0.010865       0.032978       0.010276       0.006416      -0.002003      -0.000167       0.017757      -0.014975       0.004510       0.010465              1.655982       1.696027       0.332929       0.216512       1.710506       0.143267       1.561414           0.000001
           39              H       2.438857       4.155597       6.503624       0.121540       0.873602 0.62712416E+01  0.58852385E+02                                 1.594991                            1.530670      -1.048583       2.385986                    0.996572       3.613013      10.412615       0.465859       1.401010      -0.682206      -0.015196      -0.024187       0.016111       0.032795       0.008281       0.004583      -0.003067       0.000924       0.022451      -0.013424       0.004253       0.009171              1.614646       1.518553       0.255410      -0.135595       1.829343      -0.279949       1.496042           0.000000
           40              H       1.770094       4.489077       4.336502       0.104419       0.957185 0.69479369E+01  0.67046332E+02                                 1.705600                            1.618931      -1.246899       2.285642                    0.993898       3.831343      11.279938       0.448699       1.414596      -0.679024      -0.028564      -0.024089      -0.012049       0.039260       0.008141       0.003046      -0.002563       0.007138       0.002420      -0.010577       0.001904       0.008673              1.735901       1.836176       0.399626       0.297619       1.755123       0.259439       1.616404          -0.000000
           41              H       1.121392       6.474077       8.010892       0.133757       0.934344 0.71560975E+01  0.69551142E+02                                 1.682073                            1.641062      -1.290581       2.268918                    0.993521       3.811609      11.253927       0.446553       1.411254      -0.679576       0.020848       0.001328      -0.022099       0.030410       0.004856      -0.005107      -0.001908      -0.001733       0.006882      -0.007072      -0.000990       0.008062              1.693030       1.962062       0.136439      -0.317313       1.434289      -0.063394       1.682738           0.000000
           42              H       0.773866       5.699928       9.323819       0.153836       0.916452 0.66446638E+01  0.61789373E+02                                 1.532478                            1.485501      -0.678843       2.582441                    0.999928       3.035169       8.061357       0.528885       1.245387      -0.719366       0.012787      -0.023033       0.026448       0.037330       0.002529       0.007304      -0.005454      -0.005096       0.010388      -0.010904       0.001478       0.009426              1.545236       1.403360      -0.147562       0.217474       1.510707      -0.255000       1.721641          -0.000001
           43              C       2.610920       8.815385      15.246456      -0.267754      41.200303 0.66202255E+03  0.17193261E+05                                10.247307                            8.555718      -0.036447       1.936560                    0.999132      32.720701      97.080860       0.568786       0.414640      -1.071305       0.031154       0.017877       0.111157       0.116816      -0.014890       0.006080       0.005627      -0.011947       0.003749      -0.019853       0.004305       0.015548             10.997959       9.473532      -3.421654       2.072956      10.075831       0.676378      13.444515          -0.000003
           44              C       3.561680       7.975730      15.824731      -0.070544      30.877606 0.45491318E+03  0.10931186E+05                                 8.766314                            7.309101      -0.177960       1.913606                    0.998784      30.450600      91.593388       0.578811       0.440383      -1.038446      -0.008430       0.031506       0.033777       0.046953       0.002452      -0.024766       0.009967      -0.026406      -0.101609      -0.047458       0.015714       0.031744              9.264328       8.077888      -2.671146       1.847103       8.771085       0.477655      10.944011          -0.000001
           45              C       3.965873       8.173238      17.131558      -0.210234      31.805830 0.49409620E+03  0.12046689E+05                                 8.792313                            7.513751      -0.077860       1.946225                    0.997987      30.863075      91.664048       0.586296       0.428483      -1.051990      -0.008574      -0.004411      -0.034060       0.035398      -0.018199       0.024486      -0.014469       0.011165       0.003420      -0.022069      -0.017373       0.039442              9.140602       7.205896      -1.976712       1.452937       8.586671       1.517197      11.629239          -0.000003
           46              C       3.457645       9.231243      17.896942       0.269580      27.048352 0.35404384E+03  0.79229656E+04                                 8.011602                            6.446299       0.045149       2.045439                    0.999614      24.844599      70.144295       0.621842       0.440144      -1.047449       0.014446       0.005720       0.037506       0.040597      -0.022292       0.026086       0.004452      -0.009287       0.111086      -0.047797       0.000795       0.047001              8.634788       7.257935      -2.103367       2.460820       7.684855       0.723188      10.961575           0.000003
           47              C       2.466353       0.122078      17.306012      -0.207686      31.977879 0.47804164E+03  0.11517266E+05                                 8.737835                            7.316301       0.127573       2.020517                    0.997490      30.023985      87.591329       0.605444       0.419903      -1.061192      -0.011044      -0.000468      -0.028969       0.031006      -0.004431      -0.010864       0.033042      -0.019946       0.019212      -0.028049      -0.013717       0.041766              9.227500       8.417308      -2.478933       2.410487       8.563394       0.408921      10.701797          -0.000004
           48              C       2.060468       9.843615      16.007547      -0.067297      29.571516 0.44624420E+03  0.10649575E+05                                 8.447073                            7.191658      -0.059675       1.949926                    0.999656      30.082114      89.573519       0.590513       0.434627      -1.044005       0.025969      -0.024163       0.024086       0.042876      -0.016077      -0.002189      -0.021689       0.006965      -0.119852      -0.048087       0.009602       0.038485              8.797811       7.639529      -2.278577       1.578947       8.188286       1.141816      10.565618          -0.000001
           49              C       0.036114       8.668495      19.897744      -0.205722      27.218504 0.39917959E+03  0.91954982E+04                                 7.849469                            6.596796      -0.012019       2.009572                    0.997556      28.306351      80.808527       0.650384       0.408817      -1.068074      -0.073718       0.072022      -0.055011       0.116823      -0.042420       0.040205       0.007960       0.017120       0.038175      -0.063938       0.007315       0.056624              8.531814       7.640899       0.048395       0.652608       9.321668      -2.669831       8.632874           0.000002
           50              C      -0.573902       7.407028      20.480314       0.668551      19.583357 0.22504425E+03  0.45310753E+04                                 6.774695                            5.389782       0.235559       2.174593                    0.999815      20.448417      56.137162       0.628445       0.484067      -1.015092      -0.047935      -0.030017       0.009376       0.057330      -0.026118      -0.036046       0.058053       0.017317       0.058984      -0.060521      -0.024233       0.084753              7.502412       7.575996       0.971743       1.385006       7.920376      -3.039928       7.010864           0.000007
           51              C       1.077415       3.852885      18.650124      -0.267754      41.200296 0.66202244E+03  0.17193257E+05                                10.247305                            8.555717      -0.036447       1.936560                    0.999132      32.720698      97.080846       0.568786       0.414640      -1.071305      -0.031154       0.017877      -0.111157       0.116816       0.014890       0.006080      -0.005627      -0.011947       0.003749      -0.019853       0.004305       0.015548             10.997958       9.473530       3.421652       2.072956      10.075829      -0.676378      13.444514          -0.000003
           52              C       0.126655       3.013230      18.071849      -0.070544      30.877606 0.45491317E+03  0.10931186E+05                                 8.766314                            7.309101      -0.177960       1.913606                    0.998784      30.450599      91.593386       0.578811       0.440383      -1.038446       0.008430       0.031506      -0.033777       0.046953      -0.002452      -0.024766      -0.009967      -0.026406      -0.101609      -0.047458       0.015714       0.031744              9.264328       8.077888       2.671146       1.847103       8.771085      -0.477656      10.944011          -0.000001
           53              C      -0.277538       3.210738      16.765022      -0.210234      31.805819 0.49409599E+03  0.12046682E+05                                 8.792311                            7.513749      -0.077860       1.946225                    0.997987      30.863076      91.664051       0.586296       0.428483      -1.051990       0.008574      -0.004411       0.034060       0.035398       0.018199       0.024486       0.014469       0.011165       0.003420      -0.022069      -0.017373       0.039442              9.140600       7.205897       1.976712       1.452938       8.586668      -1.517197      11.629236          -0.000003
           54              C       0.230690       4.268743      15.999638       0.269580      27.048351 0.35404374E+03  0.79229628E+04                                 8.011601                            6.446298       0.045149       2.045439                    0.999614      24.844600      70.144296       0.621842       0.440144      -1.047449      -0.014446       0.005720      -0.037506       0.040597       0.022292       0.026086      -0.004452      -0.009287       0.111086      -0.047797       0.000795       0.047001              8.634788       7.257937       2.103367       2.460821       7.684853      -0.723187      10.961574           0.000003
           55              C       1.221982       5.084577      16.590568      -0.207686      31.977892 0.47804172E+03  0.11517268E+05                                 8.737837                            7.316302       0.127573       2.020517                    0.997490      30.023986      87.591335       0.605444       0.419903      -1.061192       0.011044      -0.000468       0.028969       0.031006       0.004431      -0.010864      -0.033042      -0.019946       0.019212      -0.028049      -0.013717       0.041766              9.227503       8.417313       2.478936       2.410492       8.563394      -0.408917      10.701802          -0.000004
           56              C       1.627867       4.881115      17.889033      -0.067297      29.571517 0.44624417E+03  0.10649575E+05                                 8.447073                            7.191658      -0.059675       1.949926                    0.999656      30.082114      89.573519       0.590513       0.434627      -1.044005      -0.025969      -0.024163      -0.024086       0.042876       0.016077      -0.002189       0.021689       0.006965      -0.119852      -0.048087       0.009602       0.038485              8.797811       7.639530       2.278578       1.578949       8.188285      -1.141813      10.565619          -0.000002
           57              C       3.652221       3.705995      13.998836      -0.205722      27.218505 0.39917974E+03  0.91955024E+04                                 7.849470                            6.596797      -0.012019       2.009572                    0.997556      28.306352      80.808530       0.650384       0.408817      -1.068074       0.073718       0.072022       0.055011       0.116823       0.042419       0.040205      -0.007960       0.017120       0.038175      -0.063938       0.007315       0.056624              8.531813       7.640901      -0.048394       0.652610       9.321666       2.669829       8.632873           0.000002
           58              C       4.262237       2.444527      13.416266       0.668551      19.583353 0.22504422E+03  0.45310746E+04                                 6.774694                            5.389782       0.235559       2.174593                    0.999815      20.448417      56.137160       0.628445       0.484067      -1.015092       0.047935      -0.030017      -0.009376       0.057330       0.026118      -0.036046      -0.058053       0.017317       0.058984      -0.060521      -0.024233       0.084753              7.502410       7.575998      -0.971736       1.385010       7.920369       3.039926       7.010863           0.000007
           59              C       1.434470       1.109615       7.351264      -0.267754      41.200302 0.66202250E+03  0.17193259E+05                                10.247306                            8.555718      -0.036447       1.936560                    0.999132      32.720699      97.080851       0.568786       0.414640      -1.071305      -0.031154      -0.017877      -0.111157       0.116816      -0.014890       0.006080       0.005627      -0.011947       0.003749      -0.019853       0.004305       0.015548             10.997959       9.473532      -3.421654       2.072956      10.075830       0.676377      13.444516          -0.000003
           60              C       0.483710       1.949270       6.772989      -0.070544      30.877605 0.45491311E+03  0.10931184E+05                                 8.766314                            7.309100      -0.177960       1.913606                    0.998784      30.450599      91.593388       0.578811       0.440383      -1.038446       0.008430      -0.031506      -0.033777       0.046953       0.002452      -0.024766       0.009967      -0.026406      -0.101609      -0.047458       0.015714       0.031744              9.264328       8.077888      -2.671147       1.847105       8.771083       0.477652      10.944013          -0.000002
           61              C       0.079517       1.751763       5.466162      -0.210234      31.805820 0.49409602E+03  0.12046683E+05                                 8.792311                            7.513749      -0.077860       1.946225                    0.997987      30.863078      91.664058       0.586296       0.428483      -1.051990       0.008574       0.004411       0.034060       0.035398      -0.018199       0.024486      -0.014469       0.011165       0.003420      -0.022069      -0.017373       0.039442              9.140600       7.205896      -1.976712       1.452938       8.586666       1.517194      11.629238          -0.000004
           62              C       0.587745       0.693758       4.700778       0.269580      27.048355 0.35404386E+03  0.79229661E+04                                 8.011602                            6.446299       0.045149       2.045439                    0.999614      24.844600      70.144298       0.621842       0.440144      -1.047449      -0.014446      -0.005720      -0.037506       0.040597      -0.022292       0.026086       0.004452      -0.009287       0.111086      -0.047797       0.000795       0.047001              8.634789       7.257936      -2.103367       2.460820       7.684854       0.723187      10.961577           0.000002
           63              C       1.579037       9.802923       5.291708      -0.207686      31.977898 0.47804192E+03  0.11517274E+05                                 8.737838                            7.316303       0.127574       2.020517                    0.997490      30.023986      87.591334       0.605444       0.419903      -1.061192       0.011044       0.000468       0.028969       0.031006      -0.004431      -0.010864       0.033042      -0.019946       0.019212      -0.028049      -0.013717       0.041766              9.227504       8.417311      -2.478935       2.410490       8.563397       0.408917      10.701803          -0.000005
           64              C       1.984922       0.081385       6.590173      -0.067297      29.571503 0.44624393E+03  0.10649568E+05                                 8.447071                            7.191656      -0.059675       1.949926                    0.999656      30.082115      89.573523       0.590513       0.434627      -1.044005      -0.025969       0.024163      -0.024086       0.042877      -0.016077      -0.002189      -0.021689       0.006965      -0.119852      -0.048087       0.009602       0.038485              8.797809       7.639529      -2.278576       1.578949       8.188281       1.141813      10.565616          -0.000002
           65              C       4.009276       1.256505       2.699976      -0.205722      27.218494 0.39917936E+03  0.91954919E+04                                 7.849467                            6.596794      -0.012019       2.009572                    0.997556      28.306351      80.808527       0.650384       0.408817      -1.068074       0.073718      -0.072022       0.055011       0.116823      -0.042419       0.040205       0.007960       0.017120       0.038175      -0.063938       0.007315       0.056624              8.531811       7.640900       0.048392       0.652612       9.321660      -2.669828       8.632873           0.000001
           66              C       4.619292       2.517972       2.117406       0.668551      19.583363 0.22504435E+03  0.45310778E+04                                 6.774696                            5.389783       0.235559       2.174593                    0.999815      20.448419      56.137167       0.628445       0.484067      -1.015092       0.047935       0.030017      -0.009376       0.057330      -0.026118      -0.036047       0.058053       0.017317       0.058984      -0.060521      -0.024233       0.084753              7.502413       7.575996       0.971740       1.385006       7.920377      -3.039931       7.010866           0.000007
           67              C       2.967975       6.072115       3.947596      -0.267754      41.200305 0.66202256E+03  0.17193261E+05                                10.247307                            8.555718      -0.036448       1.936560                    0.999132      32.720701      97.080859       0.568786       0.414640      -1.071305       0.031154      -0.017877       0.111157       0.116816       0.014890       0.006080      -0.005627      -0.011947       0.003749      -0.019853       0.004305       0.015548             10.997960       9.473532       3.421654       2.072957      10.075831      -0.676378      13.444517          -0.000003
           68              C       3.918735       6.911770       4.525871      -0.070544      30.877604 0.45491313E+03  0.10931185E+05                                 8.766314                            7.309101      -0.177960       1.913606                    0.998784      30.450602      91.593399       0.578811       0.440383      -1.038446      -0.008430      -0.031506       0.033777       0.046953      -0.002452      -0.024766      -0.009967      -0.026406      -0.101609      -0.047458       0.015714       0.031744              9.264328       8.077888       2.671147       1.847104       8.771084      -0.477652      10.944011          -0.000002
           69              C       4.322928       6.714263       5.832698      -0.210234      31.805829 0.49409633E+03  0.12046693E+05                                 8.792313                            7.513752      -0.077860       1.946225                    0.997987      30.863080      91.664069       0.586295       0.428483      -1.051990      -0.008574       0.004411      -0.034060       0.035398       0.018199       0.024486       0.014469       0.011165       0.003420      -0.022069      -0.017373       0.039442              9.140602       7.205898       1.976712       1.452940       8.586670      -1.517192      11.629238          -0.000004
           70              C       3.814700       5.656257       6.598082       0.269580      27.048356 0.35404389E+03  0.79229671E+04                                 8.011602                            6.446299       0.045149       2.045439                    0.999614      24.844600      70.144299       0.621842       0.440144      -1.047449       0.014446      -0.005720       0.037506       0.040597       0.022292       0.026086      -0.004452      -0.009287       0.111086      -0.047797       0.000795       0.047001              8.634789       7.257938       2.103367       2.460823       7.684854      -0.723186      10.961577           0.000003
           71              C       2.823408       4.840423       6.007152      -0.207686      31.977908 0.47804204E+03  0.11517278E+05                                 8.737840                            7.316304       0.127574       2.020517                    0.997490      30.023987      87.591340       0.605444       0.419903      -1.061192      -0.011044       0.000468      -0.028969       0.031006       0.004431      -0.010864      -0.033042      -0.019946       0.019212      -0.028049      -0.013716       0.041766              9.227506       8.417315       2.478936       2.410493       8.563398      -0.408917      10.701805          -0.000004
           72              C       2.417523       5.043885       4.708687      -0.067297      29.571516 0.44624414E+03  0.10649574E+05                                 8.447073                            7.191658      -0.059675       1.949926                    0.999656      30.082115      89.573524       0.590513       0.434627      -1.044005       0.025969       0.024163       0.024086       0.042877       0.016077      -0.002189       0.021689       0.006965      -0.119852      -0.048087       0.009602       0.038485              8.797811       7.639530       2.278578       1.578948       8.188286      -1.141814      10.565618          -0.000002
           73              C       0.393169       6.219005       8.598884      -0.205722      27.218495 0.39917941E+03  0.91954929E+04                                 7.849467                            6.596794      -0.012018       2.009572                    0.997556      28.306349      80.808515       0.650385       0.408817      -1.068074      -0.073718      -0.072022      -0.055011       0.116823       0.042420       0.040205      -0.007960       0.017120       0.038175      -0.063938       0.007315       0.056624              8.531811       7.640898      -0.048394       0.652609       9.321663       2.669830       8.632873           0.000001
           74              C      -0.216847       7.480472       9.181454       0.668551      19.583359 0.22504430E+03  0.45310766E+04                                 6.774695                            5.389783       0.235560       2.174593                    0.999815      20.448414      56.137151       0.628444       0.484067      -1.015092      -0.047935       0.030017       0.009376       0.057330       0.026118      -0.036047      -0.058053       0.017317       0.058984      -0.060521      -0.024233       0.084753              7.502413       7.575995      -0.971743       1.385004       7.920379       3.039930       7.010864           0.000007
           75              N       3.890351       9.513113      19.159929      -0.343164      32.600572 0.45386063E+03  0.10688079E+05                                 8.688972                            7.009806      -0.226312       1.964928                    0.998056      27.904813      77.941460       0.640631       0.405995      -1.080741       0.064927      -0.109239       0.022348       0.129028      -0.109890       0.093600       0.017772      -0.058896       0.161134      -0.173501       0.046669       0.126832              9.448334       7.325783      -1.861441       3.290577       9.285344      -0.918264      11.733875          -0.000002
           76              N      -0.202016       4.550613      14.736651      -0.343164      32.600587 0.45386085E+03  0.10688086E+05                                 8.688974                            7.009808      -0.226311       1.964928                    0.998056      27.904811      77.941452       0.640631       0.405995      -1.080741      -0.064927      -0.109239      -0.022348       0.129028       0.109890       0.093600      -0.017772      -0.058896       0.161134      -0.173501       0.046669       0.126832              9.448336       7.325785       1.861441       3.290579       9.285347       0.918263      11.733877          -0.000001
           77              N       0.155039       0.411888       3.437791      -0.343164      32.600588 0.45386076E+03  0.10688083E+05                                 8.688974                            7.009807      -0.226312       1.964928                    0.998056      27.904812      77.941455       0.640631       0.405995      -1.080741      -0.064928       0.109239      -0.022348       0.129028      -0.109890       0.093600       0.017772      -0.058896       0.161134      -0.173501       0.046669       0.126832              9.448337       7.325785      -1.861441       3.290580       9.285346      -0.918267      11.733879          -0.000001
           78              N       4.247406       5.374387       7.861069      -0.343164      32.600569 0.45386054E+03  0.10688077E+05                                 8.688971                            7.009805      -0.226311       1.964928                    0.998056      27.904811      77.941450       0.640631       0.405995      -1.080741       0.064927       0.109239       0.022348       0.129028       0.109890       0.093600      -0.017772      -0.058896       0.161134      -0.173501       0.046669       0.126832              9.448333       7.325783       1.861441       3.290577       9.285343       0.918264      11.733873          -0.000002
           79              O       3.444414       8.164305      12.501963      -0.836138      46.313453 0.89875754E+03  0.24440873E+05                                10.195809                            9.281676       0.157277       2.038018                    0.996818      32.585595      89.578004       0.626600       0.359453      -1.144523       0.042735      -0.049933      -0.061076       0.089721      -0.048503      -0.078950      -0.008427       0.096550      -0.025277      -0.091389      -0.023417       0.114806             10.810549      13.471910      -0.462151      -3.612551       7.560133      -0.743561      11.399604          -0.000001
           80              O       1.061569       7.159895      13.352993      -0.760895      30.952624 0.57017034E+03  0.13959612E+05                                 7.896217                            7.458981       0.054130       2.060762                    0.995383      28.955485      77.719439       0.683678       0.365920      -1.129495       0.026253      -0.052555      -0.003136       0.058831       0.080443       0.050177      -0.017754       0.055470      -0.229052      -0.110311      -0.017775       0.128086              8.083242       9.161055       1.400106       0.354283       8.716125      -1.054229       6.372547          -0.000004
           81              O       1.269858       9.840638      12.831437      -0.850338      53.303031 0.10649643E+04  0.30226279E+05                                11.254576                           10.157961      -0.195674       1.928303                    0.995139      33.226589      93.421517       0.593946       0.363337      -1.141051       0.003140       0.057567      -0.039160       0.069694      -0.045151       0.030900      -0.023498      -0.109913      -0.068450      -0.070664      -0.021335       0.091999             12.004995      12.415686      -3.131479       3.149270      12.140090      -1.834479      11.459210           0.000007
           82              O       2.997531       7.111262      20.031523      -0.515391      27.019829 0.42814032E+03  0.97891476E+04                                 7.229916                            6.474963       0.055825       2.116264                    0.993947      25.390637      66.553818       0.729504       0.367214      -1.124880       0.023762       0.023833       0.017343       0.037861       0.053815       0.003121       0.033553       0.078049      -0.073191      -0.072081      -0.009831       0.081912              7.539025       9.608784       2.170035       1.084061       7.338049      -0.936078       5.670240          -0.000000
           83              O       0.048123       6.740068      21.294961      -0.503621      34.386162 0.52427393E+03  0.12504823E+05                                 8.368662                            7.122620       0.350577       2.194251                    0.993675      26.445560      68.891711       0.707676       0.362871      -1.137707       0.009099      -0.001773       0.017880       0.020140      -0.064727      -0.018357       0.011296       0.005673       0.135354      -0.087507       0.022639       0.064868              9.120610       7.894528      -1.819071       2.350649       8.603660      -4.150726      10.863643          -0.000002
           84              O       0.243921       3.201805      21.394617      -0.836138      46.313459 0.89875766E+03  0.24440877E+05                                10.195810                            9.281677       0.157277       2.038018                    0.996818      32.585597      89.578011       0.626600       0.359453      -1.144523      -0.042735      -0.049933       0.061076       0.089721       0.048503      -0.078950       0.008427       0.096550      -0.025277      -0.091389      -0.023417       0.114806             10.810550      13.471913       0.462152      -3.612551       7.560133       0.743561      11.399605          -0.000001
           85              O       2.626766       2.197395      20.543587      -0.760895      30.952630 0.57017051E+03  0.13959617E+05                                 7.896218                            7.458982       0.054130       2.060762                    0.995383      28.955485      77.719442       0.683678       0.365920      -1.129495      -0.026253      -0.052555       0.003136       0.058831      -0.080443       0.050177       0.017754       0.055470      -0.229052      -0.110311      -0.017775       0.128086              8.083243       9.161055      -1.400103       0.354283       8.716127       1.054230       6.372548          -0.000004
           86              O       2.418477       4.878138      21.065143      -0.850339      53.303041 0.10649645E+04  0.30226286E+05                                11.254577                           10.157962      -0.195674       1.928303                    0.995139      33.226592      93.421530       0.593946       0.363337      -1.141051      -0.003139       0.057567       0.039160       0.069694       0.045151       0.030900       0.023498      -0.109914      -0.068450      -0.070664      -0.021335       0.091999             12.004997      12.415687       3.131480       3.149270      12.140093       1.834478      11.459212           0.000007
           87              O       0.690804       2.148763      13.865057      -0.515392      27.019845 0.42814062E+03  0.97891562E+04                                 7.229919                            6.474966       0.055825       2.116264                    0.993947      25.390640      66.553831       0.729504       0.367214      -1.124880      -0.023762       0.023833      -0.017343       0.037861      -0.053815       0.003121      -0.033553       0.078049      -0.073191      -0.072081      -0.009831       0.081912              7.539028       9.608790      -2.170029       1.084063       7.338050       0.936081       5.670243          -0.000000
           88              O       3.640212       1.777567      12.601619      -0.503622      34.386178 0.52427414E+03  0.12504829E+05                                 8.368665                            7.122622       0.350576       2.194251                    0.993675      26.445564      68.891729       0.707675       0.362871      -1.137707      -0.009099      -0.001773      -0.017880       0.020140       0.064727      -0.018357      -0.011296       0.005673       0.135354      -0.087507       0.022639       0.064868              9.120614       7.894532       1.819073       2.350651       8.603663       4.150728      10.863646          -0.000001
           89              O       0.600976       1.760695      10.095757      -0.836138      46.313462 0.89875772E+03  0.24440879E+05                                10.195810                            9.281678       0.157277       2.038018                    0.996818      32.585597      89.578014       0.626600       0.359453      -1.144523      -0.042735       0.049933       0.061076       0.089721      -0.048503      -0.078950      -0.008427       0.096550      -0.025277      -0.091389      -0.023417       0.114806             10.810551      13.471914      -0.462151      -3.612551       7.560133      -0.743561      11.399605          -0.000001
           90              O       2.983821       2.765105       9.244727      -0.760895      30.952624 0.57017037E+03  0.13959613E+05                                 7.896217                            7.458981       0.054131       2.060762                    0.995383      28.955485      77.719439       0.683678       0.365920      -1.129495      -0.026253       0.052555       0.003136       0.058831       0.080443       0.050177      -0.017754       0.055470      -0.229052      -0.110311      -0.017775       0.128086              8.083242       9.161055       1.400105       0.354283       8.716124      -1.054229       6.372547          -0.000005
           91              O       2.775532       0.084363       9.766283      -0.850338      53.303026 0.10649638E+04  0.30226263E+05                                11.254575                           10.157959      -0.195673       1.928304                    0.995139      33.226588      93.421511       0.593946       0.363337      -1.141051      -0.003140      -0.057567       0.039160       0.069694      -0.045151       0.030900      -0.023498      -0.109913      -0.068450      -0.070664      -0.021335       0.091999             12.004995      12.415687      -3.131481       3.149273      12.140087      -1.834482      11.459210           0.000007
           92              O       1.047859       2.813737       2.566197      -0.515391      27.019840 0.42814059E+03  0.97891553E+04                                 7.229919                            6.474966       0.055826       2.116264                    0.993947      25.390638      66.553825       0.729504       0.367215      -1.124880      -0.023762      -0.023833      -0.017343       0.037861       0.053815       0.003121       0.033553       0.078049      -0.073191      -0.072081      -0.009831       0.081912              7.539027       9.608788       2.170032       1.084061       7.338050      -0.936080       5.670242          -0.000001
           93              O       3.997267       3.184933       1.302759      -0.503621      34.386178 0.52427423E+03  0.12504832E+05                                 8.368664                            7.122622       0.350577       2.194251                    0.993675      26.445562      68.891717       0.707676       0.362871      -1.137707      -0.009099       0.001773      -0.017880       0.020140      -0.064727      -0.018357       0.011296       0.005673       0.135354      -0.087507       0.022639       0.064868              9.120613       7.894529      -1.819073       2.350648       8.603666      -4.150729      10.863645          -0.000002
           94              O       3.801469       6.723195       1.203103      -0.836138      46.313453 0.89875751E+03  0.24440872E+05                                10.195809                            9.281676       0.157277       2.038018                    0.996818      32.585594      89.578001       0.626600       0.359453      -1.144523       0.042735       0.049933      -0.061076       0.089721       0.048503      -0.078950       0.008427       0.096550      -0.025277      -0.091389      -0.023417       0.114806             10.810549      13.471912       0.462152      -3.612551       7.560132       0.743560      11.399603          -0.000001
           95              O       1.418624       7.727605       2.054133      -0.760895      30.952615 0.57017015E+03  0.13959606E+05                                 7.896216                            7.458979       0.054131       2.060762                    0.995383      28.955482      77.719429       0.683678       0.365920      -1.129495       0.026253       0.052555      -0.003136       0.058831      -0.080443       0.050177       0.017754       0.055470      -0.229052      -0.110311      -0.017775       0.128086              8.083241       9.161054      -1.400105       0.354284       8.716123       1.054228       6.372546          -0.000005
           96              O       1.626913       5.046863       1.532577      -0.850338      53.303030 0.10649640E+04  0.30226268E+05                                11.254575                           10.157959      -0.195674       1.928303                    0.995139      33.226590      93.421518       0.593946       0.363337      -1.141051       0.003140      -0.057567      -0.039160       0.069694       0.045151       0.030900       0.023498      -0.109914      -0.068450      -0.070664      -0.021335       0.091999             12.004995      12.415687       3.131481       3.149273      12.140088       1.834482      11.459210           0.000007
           97              O       3.354586       7.776238       8.732663      -0.515392      27.019828 0.42814036E+03  0.97891486E+04                                 7.229916                            6.474964       0.055826       2.116264                    0.993947      25.390638      66.553821       0.729504       0.367214      -1.124880       0.023762      -0.023833       0.017343       0.037861      -0.053815       0.003121      -0.033553       0.078049      -0.073191      -0.072081      -0.009831       0.081912              7.539024       9.608783      -2.170034       1.084060       7.338049       0.936078       5.670240          -0.000001
           98              O       0.405178       8.147433       9.996101      -0.503622      34.386176 0.52427427E+03  0.12504833E+05                                 8.368664                            7.122623       0.350576       2.194251                    0.993675      26.445562      68.891720       0.707675       0.362871      -1.137707       0.009099       0.001773       0.017880       0.020140       0.064727      -0.018357      -0.011296       0.005673       0.135354      -0.087507       0.022639       0.064868              9.120613       7.894528       1.819072       2.350647       8.603666       4.150729      10.863644          -0.000001

******************************************************
Auxiliary information for the entire system
The total spin magnetic moment of the unit cell is   0.000031
The total net atomic charge of the unit cell is   -0.000001
Accuracy of reproducing the electrostatic potential in the unit cell:
  The inner radius (bohr) =    5.0000
  The outer radius (bohr) =   12.0000
  Valid grid points have density less than (e/(bohr^3)) =    0.0001
  The number of valid grid points were=          172
  The rms potential error without charges in kcal/mol is=      2.30079
  The rms potential error with partial charges in kcal/mol is=      0.42536
  The RRMSE value at monopole order=      0.18488
  The rms potential error with partial charges and cloud penetration in kcal/mol is=      0.41644
  The RRMSE value at monopole order with cloud penetration is=      0.18100
  The rms potential error with partial charges and atomic dipoles in kcal/mol is=      0.40603
  The RRMSE value at dipole order=      0.17647
  The rms potential error with partial charges, atomic dipoles and cloud penetration in kcal/mol is=      0.39928
  The RRMSE value at dipole order with cloud penetration=      0.17354

******************************************************
The electron densities and ab initio electrostatic potential were computed in VASP using the PBE functional and
projector augmented wave method. See the main text of the journal article for a description of computational details.
The atomic charges, dipoles, and quadrupoles were computed with the DDEC6 method as described in
(a) T. A. Manz and N. Gabaldon Limas, RSC Adv. 6 (2016) 47771-47801 DOI: 10.1039/c6ra04656h
(b) N. Gabaldon Limas and T. A. Manz, RSC Adv. 8 (2018) 2678-2707 DOI: 10.1039/c7ra11829e.
For each atom in the material, the electron cloud parameters were fit to the spherically averaged atom-in-material
electron density using radial positions for which this density was between 10^-4 and 10^-2 electrons per cubic bohr.
The polarizabilities, dispersion coefficients, and quantum Drude oscillator (QDO) parameters were fit using the MCLF method.
The magnetic structure of the system was optimized in VASP from the default ferromagnetic initial guess using spin polarization.
The atomic spin moments (ASMs) were computed on this optimized magnetic structure using the DDEC6 partition as inputs
to the method of T. A. Manz and D. S. Sholl, J. Chem. Theory Comput. 7 (2011) 4146-4164 DOI: 10.1021/ct200539n.
The RMSE and RRMSE were computed using a uniform grid with Ewald summation.
