# Supplementary material for: A collection of forcefield precursors for metal–organic frameworks
Source: RSC Adv. 2019 Nov 13;9(63):36492–507. doi: 10.1039/c9ra07327b (PMC9075174; doi:10.1039/c9ra07327b)
Supplement: RA-009-C9RA07327B-s3921 [file RA-009-C9RA07327B-s3921.xyz]

   68
jmolscript: load "" {1 1 1} spacegroup "x,y,z" unitcell [{      9.081000     0.000000     0.000000 }, {      4.540471     8.817532     0.000000 }, {      4.540510     0.000010    13.852970 }]
Co    11.936149     5.026707    12.106942     0.627176
Co     2.855146     3.790835     1.746028     0.625973
Co     5.125411     0.617939     8.672513     0.626437
Co    14.206384     8.199603     5.180457     0.626193
H     12.283869     2.137377    10.669557     0.078710
H      6.311290     3.608140     8.849277     0.108336
H     14.490542     5.325797    10.276133     0.107177
H     14.590439     4.084290    13.201880     0.070126
H      9.450580     5.738452     2.798300     0.102173
H      7.546291     6.248104     1.365903     0.105774
H     12.283849     6.680165     3.183413     0.078664
H      6.311281     5.209402     5.003693     0.108570
H      5.409543     3.491745     3.576837     0.106657
H      5.509428     4.733252     0.651090     0.070763
H      9.450595     3.079090    11.054670     0.102059
H      7.546312     2.569438    12.487067     0.105447
H     10.013604     6.546143    10.109898     0.079573
H     13.122027     8.016909    11.930178     0.107808
H      7.679806     0.917031    10.503322     0.107317
H     12.320170     8.493052     7.577575     0.071081
H      7.180345     1.329687     4.128185     0.102786
H      5.276059     1.839341     5.560582     0.105774
H     10.013614     2.271399     3.743072     0.078651
H      4.041044     0.800633     1.922792     0.108260
H      7.679778     7.900511     3.349648     0.107543
H      3.239196     0.324490     6.275395     0.070796
H      7.180329     7.487855     9.724785     0.103011
H     14.357044     6.978201     8.292388     0.104954
C     12.944056     2.728152    10.383355     0.131066
C      5.562108     3.518202     9.392314    -0.066611
C     14.142742     4.468733    10.176392    -0.076186
C      9.662169     4.576299     0.036018     0.130325
C      9.348873     5.459817     1.917251    -0.065298
C      8.295475     5.752559     1.124861    -0.082461
C     12.944040     6.089390     3.469615     0.131217
C      5.562098     5.299340     4.460656    -0.066584
C      5.061738     4.348809     3.676578    -0.075815
C      5.121670     4.241233    -0.036018     0.129859
C      9.348887     3.357725    11.935719    -0.065137
C      8.295493     3.064983    12.728109    -0.082333
C     10.673791     7.136918    10.396100     0.130466
C     12.372845     7.926969    11.387141    -0.064887
C      7.332007     0.059967    10.603063    -0.077861
C      7.391938     0.167538     6.890467     0.129875
C      7.078640     1.051053     5.009234    -0.065941
C      6.025243     1.343796     5.801624    -0.082606
C     10.673804     1.680624     3.456870     0.132783
C      3.291861     0.890573     2.465829    -0.067008
C      7.331973     8.757575     3.249907    -0.075490
C      7.391911     8.650004     6.962503     0.131024
C      7.078620     7.766489     8.843736    -0.067888
C     15.106225     7.473746     8.051346    -0.079645
N     13.025781     3.982005    10.814737    -0.298524
N      4.801124     2.393085     9.513666    -0.291341
N     13.070276     5.193536    13.754337    -0.279690
N     10.227916     4.701509     1.237347    -0.300140
N      3.944773     4.835537     3.038233    -0.297967
N      4.801107     6.424457     4.339304    -0.291527
N      3.989271     3.624006     0.098633    -0.280299
N     10.227926     4.116033    12.615623    -0.299789
N     10.755516     8.390771     9.964718    -0.296812
N     11.611860     6.801852    11.265789    -0.292786
N      6.259536     0.784765     7.025118    -0.279378
N      7.957683     0.292746     5.689138    -0.300618
N      1.674538     0.426771     3.888252    -0.299975
N      2.530870     2.015690     2.587181    -0.291959
N     15.340512     8.032777     6.827852    -0.281664
N      7.957658     8.524796     8.163832    -0.300187

The following XYZ coordinates are in angstroms. Other properties are in atomic units.
The sperically averaged electron density of each atom fit to a function of the form exp(a - br)
eigen_1, eigen_2 and eigen_3 are the three eigenvalues of traceless quadrupole moment tensor
  atom number  atomic symbol              X              Y              Z     net charge C6 coefficient C8 coefficient C10 coefficient fluctuating dipole atomic polarizability isotropic forcefield polarizability              a              b squared Pearson coefficient          <r^3>          <r^4>         wp_QDO          m_QDO          q_QDO       dipole_x       dipole_y       dipole_z         dipole            Qxy            Qxz            Qyz     Q(x^2-y^2)  Q(3z^2 - R^2)        eigen_1        eigen_2        eigen_3 static polarizability      alpha(xx)      alpha(xy)      alpha(xz)      alpha(yy)      alpha(yz)      alpha(zz) atomic spin moment
            1             Co      11.936149       5.026707      12.106942       0.627176     135.115698 0.27675353E+04  0.95499440E+05                                19.160810                           15.483536       0.966227       2.118931                    0.995262      51.685055     139.072903       0.546412       0.324847      -1.225446       0.002809       0.013205      -0.002135       0.013668       0.017975      -0.008980       0.013560       0.041505       0.006411      -0.035272       0.008223       0.027049             22.435317      23.531517      -1.010244      -1.766164      20.971164      -3.444637      22.803268           2.778088
            2             Co       2.855146       3.790835       1.746028       0.625973     135.213660 0.27699844E+04  0.95605270E+05                                19.169421                           15.489613       0.962014       2.117628                    0.995286      51.708268     139.151747       0.546344       0.324814      -1.225475       0.002978      -0.013244       0.001978       0.013718      -0.018243       0.008696       0.013427       0.041400       0.008242      -0.035403       0.008601       0.026802             22.446142      23.543857       1.010539       1.766950      20.979032      -3.445350      22.815537           2.780016
            3             Co       5.125411       0.617939       8.672513       0.626437     135.158771 0.27690029E+04  0.95561612E+05                                19.163428                           15.486932       0.968166       2.119296                    0.995242      51.698509     139.112102       0.546396       0.324817      -1.225489       0.002384       0.013337       0.001683       0.013653       0.018324       0.009123      -0.013027       0.041181       0.005499      -0.034982       0.007623       0.027359             22.437154      23.535512      -1.009197       1.766131      20.970384       3.444667      22.805566           2.778148
            4             Co      14.206384       8.199603       5.180457       0.626193     135.248585 0.27713622E+04  0.95667252E+05                                19.174141                           15.495550       0.961697       2.117292                    0.995297      51.716520     139.196496       0.546115       0.324902      -1.225360       0.003182      -0.013461      -0.001795       0.013948      -0.017799      -0.008896      -0.013884       0.040390       0.008876      -0.035245       0.009169       0.026076             22.449309      23.550717       1.010269      -1.767929      20.978715       3.440904      22.818495           2.779804
            5              H      12.283869       2.137377      10.669557       0.078710       1.453650 0.10867176E+02  0.11396709E+03                                 2.042708                            1.873395      -1.009756       2.383261                    0.997130       3.676230      10.276737       0.482248       1.211081      -0.726393      -0.036621      -0.033834       0.016862       0.052633       0.009739      -0.016035       0.002849      -0.009424      -0.029172      -0.023596       0.005831       0.017766              2.094005       2.392626       0.621680      -0.350643       2.193898      -0.138851       1.695491           0.000188
            6              H       6.311290       3.608140       8.849277       0.108336       1.323437 0.97795609E+01  0.99950089E+02                                 1.929712                            1.788804      -0.953206       2.424010                    0.998350       3.466936       9.585548       0.488433       1.226980      -0.723611       0.036108       0.008135      -0.025545       0.044972       0.009829      -0.020001       0.005847       0.001551      -0.030223      -0.027126       0.006099       0.021027              1.970996       2.244549       0.046078      -0.597438       1.641689      -0.015844       2.026752           0.000470
            7              H      14.490542       5.325797      10.276133       0.107177       1.124007 0.78915196E+01  0.77487532E+02                                 1.810835                            1.662917      -0.929539       2.437268                    0.997854       3.552763      10.064763       0.474704       1.314050      -0.701721       0.018750       0.040203       0.001343       0.044380       0.012659      -0.015000       0.006562      -0.012513      -0.034078      -0.026235       0.006188       0.020047              1.881799       1.568522       0.362570      -0.034674       2.572803       0.009920       1.504073           0.000512
            8              H      14.590439       4.084290      13.201880       0.070126       1.351421 0.98890550E+01  0.10253248E+03                                 2.010459                            1.829661      -1.356480       2.210468                    0.993130       3.994677      11.553606       0.465352       1.269456      -0.709212       0.021391      -0.028749      -0.036603       0.051224      -0.015424       0.000317       0.012296      -0.001160       0.015522      -0.021195       0.002071       0.019124              2.081103       1.964444      -0.404084      -0.403193       1.840328       0.544490       2.438538           0.000278
            9              H       9.450580       5.738452       2.798300       0.102173       1.304815 0.94473392E+01  0.95694443E+02                                 1.907604                            1.753840      -0.847510       2.468751                    0.999138       3.455916       9.502826       0.495253       1.220961      -0.724725       0.002510       0.014926       0.041056       0.043757      -0.015812       0.002261       0.013062       0.013070       0.038288      -0.027231       0.007747       0.019485              1.961147       1.637047      -0.021381       0.171650       1.658367       0.396371       2.588026           0.000492
           10              H       7.546291       6.248104       1.365903       0.105774       1.225354 0.86954039E+01  0.87353142E+02                                 1.905595                            1.736719      -0.996757       2.398992                    0.997588       3.639112      10.379672       0.468724       1.300770      -0.704501      -0.035983       0.022260       0.012482       0.044115      -0.015301       0.003695       0.011397       0.029679       0.027054      -0.029522       0.012487       0.017036              1.985691       2.367008      -0.539941      -0.269830       1.933168       0.266091       1.656898           0.000488
           11              H      12.283849       6.680165       3.183413       0.078664       1.448746 0.10821118E+02  0.11332794E+03                                 2.035005                            1.867010      -0.995467       2.388723                    0.997274       3.671412      10.245664       0.484160       1.207959      -0.727090      -0.036643       0.033764      -0.017119       0.052685      -0.009911       0.016047       0.002923      -0.009324      -0.029633      -0.023725       0.005778       0.017947              2.085856       2.382634      -0.617909       0.348463       2.185150      -0.138041       1.689783           0.000187
           12              H       6.311281       5.209402       5.003693       0.108570       1.327624 0.98191534E+01  0.10047759E+03                                 1.935643                            1.793873      -0.963164       2.419973                    0.998243       3.471669       9.611204       0.487046       1.228968      -0.723163       0.035826      -0.008398       0.025425       0.044726      -0.009687       0.020082       0.005794       0.001943      -0.030506      -0.027114       0.005952       0.021162              1.977215       2.252044      -0.046278       0.600392       1.646372      -0.015851       2.033229           0.000471
           13              H       5.409543       3.491745       3.576837       0.106657       1.125078 0.78990144E+01  0.77553092E+02                                 1.809185                            1.661570      -0.920011       2.440630                    0.997971       3.552743      10.052985       0.475975       1.310676      -0.702411       0.019079      -0.040539      -0.001377       0.044825      -0.012448       0.015078       0.006645      -0.012579      -0.033686      -0.026229       0.006435       0.019794              1.879972       1.567126      -0.361954       0.034590       2.569912       0.009946       1.502879           0.000512
           14              H       5.509428       4.733252       0.651090       0.070763       1.352051 0.98952511E+01  0.10262396E+03                                 2.011937                            1.830862      -1.367684       2.206275                    0.993115       3.995732      11.562302       0.464909       1.270328      -0.709013       0.021154       0.028555       0.036566       0.050990       0.015494      -0.000386       0.012326      -0.001477       0.015182      -0.021243       0.002050       0.019192              2.082708       1.965870       0.404529       0.403655       1.841639       0.545139       2.440616           0.000278
           15              H       9.450595       3.079090      11.054670       0.102059       1.309261 0.94862779E+01  0.96192248E+02                                 1.912143                            1.757593      -0.897182       2.445536                    0.998750       3.461788       9.525556       0.494641       1.221158      -0.724661       0.002678      -0.014850      -0.041141       0.043821       0.015726      -0.002259       0.013201       0.012865       0.038251      -0.027181       0.007601       0.019580              1.965974       1.640528       0.021405      -0.172411       1.661901       0.398001       2.595493           0.000493
           16              H       7.546312       2.569438      12.487067       0.105447       1.227435 0.87141173E+01  0.87608382E+02                                 1.909628                            1.740000      -1.004179       2.396061                    0.997561       3.644092      10.405697       0.467603       1.302885      -0.704053      -0.035901      -0.022214      -0.012680       0.044081       0.015402      -0.003662       0.011537       0.029792       0.026591      -0.029633       0.012383       0.017250              1.990089       2.372862       0.542009       0.270836       1.937353       0.267024       1.660053           0.000488
           17              H      10.013604       6.546143      10.109898       0.079573       1.453278 0.10865467E+02  0.11396799E+03                                 2.044303                            1.874740      -1.014679       2.381296                    0.996998       3.675147      10.281427       0.481401       1.213011      -0.725955      -0.035942      -0.033748      -0.017060       0.052171       0.009906       0.015925      -0.002999      -0.008848      -0.029449      -0.023546       0.005711       0.017836              2.095695       2.394667       0.622384       0.351098       2.195671       0.138992       1.696747           0.000189
           18              H      13.122027       8.016909      11.930178       0.107808       1.327673 0.98177483E+01  0.10045265E+03                                 1.935204                            1.793360      -0.962646       2.419993                    0.998268       3.471896       9.609150       0.487307       1.228441      -0.723291       0.036197       0.008161       0.025491       0.045018       0.009825       0.020110      -0.005721       0.001793      -0.030031      -0.027107       0.005900       0.021206              1.976793       2.251807       0.046386       0.600501       1.645776       0.015969       2.032795           0.000470
           19              H       7.679806       0.917031      10.503322       0.107317       1.124103 0.78924496E+01  0.77483126E+02                                 1.809115                            1.661625      -0.923702       2.439564                    0.997876       3.552548      10.056566       0.475582       1.311854      -0.702158       0.019163       0.040243      -0.001351       0.044593       0.012464       0.014874      -0.006524      -0.012880      -0.034056      -0.026076       0.006158       0.019918              1.879887       1.567197       0.361705       0.034672       2.569401      -0.009841       1.503064           0.000512
           20              H      12.320170       8.493052       7.577575       0.071081       1.353541 0.99089097E+01  0.10281014E+03                                 2.014060                            1.832598      -1.370563       2.204876                    0.993034       3.998335      11.575678       0.464468       1.270983      -0.708859       0.020954      -0.028527       0.036236       0.050655      -0.015384      -0.000237      -0.012447      -0.001681       0.015100      -0.021121       0.001797       0.019324              2.084985       1.967966      -0.405189       0.404294       1.843500      -0.546075       2.443488           0.000279
           21              H       7.180345       1.329687       4.128185       0.102786       1.306373 0.94614559E+01  0.95880745E+02                                 1.909669                            1.755564      -0.855283       2.465763                    0.999089       3.457469       9.511684       0.494796       1.221536      -0.724582       0.003072       0.014690      -0.040921       0.043587      -0.015891      -0.001943      -0.013100       0.012926       0.037831      -0.027135       0.007506       0.019629              1.963341       1.638717      -0.021375      -0.171991       1.659936      -0.397085       2.591371           0.000492
           22              H       5.276059       1.839341       5.560582       0.105774       1.223445 0.86801457E+01  0.87179384E+02                                 1.905519                            1.736660      -1.006344       2.395475                    0.997592       3.637429      10.380576       0.468043       1.302968      -0.704060      -0.035914       0.022037      -0.012741       0.044020      -0.015417      -0.003719      -0.011475       0.029224       0.026566      -0.029439       0.012368       0.017071              1.985605       2.367011      -0.539852       0.269746       1.933029      -0.266040       1.656776           0.000488
           23              H      10.013614       2.271399       3.743072       0.078651       1.455608 0.10885228E+02  0.11422026E+03                                 2.046025                            1.876110      -1.016241       2.380647                    0.996984       3.677841      10.288963       0.481383       1.212579      -0.726063      -0.036316       0.033792       0.016844       0.052388      -0.009981      -0.016058      -0.002790      -0.008953      -0.029109      -0.023588       0.005579       0.018009              2.097530       2.396960      -0.623412      -0.351591       2.197681       0.139235       1.697947           0.000190
           24              H       4.041044       0.800633       1.922792       0.108260       1.323023 0.97760156E+01  0.99898736E+02                                 1.928677                            1.787990      -0.948715       2.425925                    0.998421       3.467055       9.583252       0.488774       1.226308      -0.723754       0.036288      -0.008241      -0.025575       0.045153      -0.009752      -0.020044      -0.005834       0.001640      -0.030485      -0.027153       0.006089       0.021063              1.969895       2.243050      -0.046025      -0.596767       1.640989       0.015818       2.025647           0.000470
           25              H       7.679778       7.900511       3.349648       0.107543       1.124253 0.78931199E+01  0.77507921E+02                                 1.811115                            1.663068      -0.928090       2.438099                    0.997848       3.552867      10.065678       0.474686       1.314022      -0.701718       0.019097      -0.039902       0.001460       0.044261      -0.012398      -0.015076      -0.006506      -0.012989      -0.034285      -0.026258       0.006320       0.019938              1.882144       1.568668      -0.362809      -0.034656       2.573538      -0.009920       1.504226           0.000512
           26              H       3.239196       0.324490       6.275395       0.070796       1.355171 0.99244961E+01  0.10304040E+03                                 2.018115                            1.835899      -1.382056       2.200563                    0.992967       4.002714      11.602536       0.463219       1.273563      -0.708306       0.021009       0.028583      -0.036187       0.050674       0.015495       0.000220      -0.012271      -0.001504       0.015072      -0.021133       0.001892       0.019241              2.089349       1.971950       0.406525      -0.405644       1.847039      -0.547884       2.449059           0.000280
           27              H       7.180329       7.487855       9.724785       0.103011       1.305313 0.94529626E+01  0.95782463E+02                                 1.909512                            1.755423      -0.855375       2.465744                    0.999086       3.456557       9.511583       0.494494       1.222439      -0.724378       0.002703      -0.015002       0.040631       0.043396       0.015915       0.002249      -0.013074       0.013048       0.038405      -0.027327       0.007776       0.019551              1.963195       1.638594       0.021406       0.171884       1.659911      -0.397073       2.591080           0.000492
           28              H      14.357044       6.978201       8.292388       0.104954       1.225369 0.86931467E+01  0.87302587E+02                                 1.903541                            1.734917      -0.992952       2.400227                    0.997704       3.638182      10.366745       0.469725       1.298410      -0.705001      -0.036256      -0.022430       0.012809       0.044516       0.015460       0.003675      -0.011576       0.029750       0.027123      -0.029746       0.012535       0.017211              1.983510       2.364360       0.539196      -0.269476       1.931062      -0.265683       1.655106           0.000488
           29              C      12.944056       2.728152      10.383355       0.131066      24.646428 0.29980134E+03  0.64662305E+04                                 7.366164                            5.768566       0.334849       2.107786                    0.999692      26.215229      73.787038       0.682268       0.416230      -1.057196       0.045982       0.040733      -0.018738       0.064223       0.027974       0.006573      -0.033630       0.020798      -0.027034      -0.050443       0.010479       0.039964              8.157322       8.139452       1.050343      -2.673015       9.781056       1.779322       6.551459           0.008577
           30              C       5.562108       3.518202       9.392314      -0.066611      28.839557 0.38196064E+03  0.87427491E+04                                 8.170985                            6.510579       0.235476       2.043964                    0.999872      29.070789      83.985945       0.643020       0.416152      -1.058426      -0.042528      -0.072133      -0.004971       0.083884       0.027010      -0.038590      -0.006885       0.026215      -0.061879      -0.044738      -0.013070       0.057807              8.957893       8.753795       0.275026      -3.436313      10.169923       1.840420       7.949962           0.006958
           31              C      14.142742       4.468733      10.176392      -0.076186      30.579421 0.40771151E+03  0.94948152E+04                                 8.599775                            6.794712       0.206262       2.034774                    0.999668      29.509755      86.266306       0.619373       0.424639      -1.052078      -0.072419      -0.017131       0.041071       0.084999       0.041587      -0.024512       0.000120      -0.035121      -0.082598      -0.050802      -0.010259       0.061061              9.565022       8.104625       1.074729      -2.534528      13.058136       1.836354       7.532304           0.005414
           32              C       9.662169       4.576299       0.036018       0.130325      25.336560 0.30351886E+03  0.65824841E+04                                 7.586599                            5.848878       0.211086       2.068003                    0.999870      26.453335      75.253204       0.668207       0.422660      -1.050613      -0.023570       0.034428       0.053522       0.067864       0.011053      -0.040566       0.010583      -0.054673      -0.004793      -0.059148       0.027313       0.031835              8.513745       9.481839      -2.829347       0.774038       5.894937       1.669893      10.164459           0.010542
           33              C       9.348873       5.459817       1.917251      -0.065298      29.579323 0.38168252E+03  0.87255181E+04                                 8.278158                            6.482836       0.248441       2.044680                    0.999807      29.066579      83.630836       0.648870       0.412914      -1.061622       0.062323      -0.044658      -0.034152       0.083933      -0.019045      -0.000527       0.036279       0.002445       0.132796      -0.049697      -0.011178       0.060875              9.156098       9.676411      -2.454158       1.560766       6.550742       1.967806      11.241140           0.007392
           34              C       8.295475       5.752559       1.124861      -0.082461      31.595976 0.41027612E+03  0.95617163E+04                                 8.749733                            6.786747       0.194135       2.028017                    0.999819      29.594541      86.316023       0.624264       0.420996      -1.055208       0.001858      -0.030584      -0.080982       0.086585      -0.042666      -0.008561       0.036715       0.040762       0.025478      -0.062470       0.003231       0.059239              9.801701      12.057118      -3.836901       0.292033       7.455764       1.907586       9.892222           0.006427
           35              C      12.944040       6.089390       3.469615       0.131217      24.658008 0.30001171E+03  0.64720745E+04                                 7.371317                            5.773654       0.331259       2.106730                    0.999674      26.216803      73.805321       0.681406       0.416672      -1.056888       0.046293      -0.040565       0.019549       0.064581      -0.028346      -0.006699      -0.033669       0.020690      -0.025622      -0.050668       0.010561       0.040107              8.162835       8.143254      -1.046467       2.675211       9.787390       1.783803       6.557861           0.008583
           36              C       5.562098       5.299340       4.460656      -0.066584      28.846571 0.38201349E+03  0.87446677E+04                                 8.173130                            6.511189       0.234988       2.043882                    0.999859      29.075722      84.016358       0.642937       0.416172      -1.058364      -0.043032       0.072345       0.004422       0.084292      -0.027361       0.038936      -0.006043       0.025672      -0.062678      -0.045630      -0.012281       0.057911              8.960641       8.759073      -0.274591       3.440536      10.169230       1.840268       7.953619           0.006957
           37              C       5.061738       4.348809       3.676578      -0.075815      30.560971 0.40739366E+03  0.94855462E+04                                 8.596766                            6.793038       0.206772       2.035192                    0.999690      29.497500      86.221480       0.619317       0.424761      -1.052004      -0.072964       0.016465      -0.040896       0.085248      -0.041717       0.024468       0.000847      -0.034357      -0.082867      -0.051051      -0.009864       0.060915              9.561117       8.102963      -1.071703       2.535489      13.048772       1.836036       7.531616           0.005415
           38              C       5.121670       4.241233      -0.036018       0.129859      25.340016 0.30354827E+03  0.65833357E+04                                 7.587129                            5.848776       0.216345       2.069360                    0.999871      26.457261      75.267616       0.668274       0.422604      -1.050639      -0.024788      -0.035468      -0.053716       0.068977      -0.011466       0.040761       0.010381      -0.054512      -0.009121      -0.059394       0.027492       0.031902              8.514605       9.482218       2.829633      -0.773614       5.895546       1.670530      10.166049           0.010523
           39              C       9.348887       3.357725      11.935719      -0.065137      29.551347 0.38114156E+03  0.87097494E+04                                 8.271450                            6.476646       0.246395       2.044470                    0.999840      29.049477      83.555507       0.649444       0.412710      -1.061791       0.060836       0.043930       0.034669       0.082661       0.017864      -0.000335       0.036288       0.003674       0.133758      -0.049352      -0.011429       0.060782              9.149050       9.666449       2.450725      -1.560413       6.544776       1.967411      11.235924           0.007389
           40              C       8.295493       3.064983      12.728109      -0.082333      31.571608 0.40982044E+03  0.95480763E+04                                 8.743602                            6.780917       0.197008       2.028962                    0.999799      29.579277      86.247040       0.624841       0.420741      -1.055409       0.000915       0.029554       0.081753       0.086936       0.042301       0.008604       0.036477       0.040924       0.026791      -0.062227       0.003395       0.058832              9.795413      12.050615       3.835970      -0.290893       7.451159       1.906490       9.884466           0.006427
           41              C      10.673791       7.136918      10.396100       0.130466      24.664459 0.30007499E+03  0.64735742E+04                                 7.368779                            5.770129       0.338499       2.108523                    0.999694      26.229060      73.832890       0.682369       0.416076      -1.057300       0.046578       0.041189       0.019562       0.065182       0.027932      -0.007376       0.032995       0.021573      -0.025989      -0.050347       0.011217       0.039130              8.160465       8.142449       1.051802       2.673975       9.785512      -1.779677       6.553434           0.008580
           42              C      12.372845       7.926969      11.387141      -0.064887      28.788182 0.38103636E+03  0.87164933E+04                                 8.160972                            6.501680       0.239334       2.045487                    0.999872      29.040404      83.879325       0.643598       0.416022      -1.058487      -0.042623      -0.071874       0.005418       0.083738       0.027792       0.038804       0.006508       0.026926      -0.061323      -0.045086      -0.013382       0.058468              8.946970       8.746571       0.276015       3.434552      10.153285      -1.835806       7.941055           0.006958
           43              C       7.332007       0.059967      10.603063      -0.077861      30.643518 0.40875667E+03  0.95259682E+04                                 8.615040                            6.806543       0.204855       2.034032                    0.999673      29.547377      86.428485       0.618361       0.425030      -1.051757      -0.072217      -0.016947      -0.041004       0.084758       0.040713       0.024398      -0.000330      -0.036410      -0.081667      -0.050562      -0.009687       0.060249              9.582499       8.119672       1.074583       2.541266      13.080211      -1.840431       7.547613           0.005419
           44              C       7.391938       0.167538       6.890467       0.129875      25.337138 0.30350287E+03  0.65820231E+04                                 7.585926                            5.847696       0.215174       2.069123                    0.999891      26.455642      75.258085       0.668454       0.422511      -1.050710      -0.023601       0.035422      -0.054884       0.069454       0.011253       0.040447      -0.009982      -0.053693      -0.006063      -0.058689       0.027685       0.031004              8.513122       9.480038      -2.829034      -0.771965       5.894739      -1.671646      10.164589           0.010537
           45              C       7.078640       1.051053       5.009234      -0.065941      29.577160 0.38161403E+03  0.87236516E+04                                 8.278087                            6.482280       0.243109       2.043431                    0.999821      29.065741      83.629818       0.648888       0.412917      -1.061609       0.061635      -0.044510       0.035807       0.084037      -0.018820       0.000995      -0.036206       0.002695       0.131737      -0.049245      -0.011368       0.060613              9.156170       9.675691      -2.453136      -1.560984       6.549783      -1.968707      11.243036           0.007399
           46              C       6.025243       1.343796       5.801624      -0.082606      31.599274 0.41037447E+03  0.95643797E+04                                 8.749503                            6.786529       0.196467       2.028538                    0.999826      29.596343      86.317009       0.624429       0.420868      -1.055311       0.001507      -0.030081       0.080613       0.086056      -0.043001       0.007578      -0.036244       0.040714       0.026366      -0.062784       0.004259       0.058525              9.801422      12.057309      -3.836140      -0.292644       7.454765      -1.907472       9.892193           0.006428
           47              C      10.673804       1.680624       3.456870       0.132783      24.622433 0.29942008E+03  0.64561041E+04                                 7.361690                            5.764651       0.337553       2.108627                    0.999698      26.198900      73.735842       0.682527       0.416195      -1.057194       0.046687      -0.041438      -0.019124       0.065288      -0.028540       0.006516       0.033312       0.019979      -0.028064      -0.050314       0.009875       0.040439              8.152400       8.135835      -1.051986      -2.671596       9.774142      -1.776431       6.547223           0.008568
           48              C       3.291861       0.890573       2.465829      -0.067008      28.864967 0.38237429E+03  0.87550471E+04                                 8.177796                            6.515858       0.232731       2.043019                    0.999859      29.086938      84.060652       0.642467       0.416376      -1.058228      -0.042434       0.072129      -0.005604       0.083873      -0.026849      -0.038450       0.006776       0.027455      -0.060630      -0.044261      -0.013516       0.057777              8.965647       8.759800      -0.275081      -3.438888      10.180130      -1.842880       7.957010           0.006965
           49              C       7.331973       8.757575       3.249907      -0.075490      30.553644 0.40724856E+03  0.94810791E+04                                 8.593838                            6.789741       0.205132       2.034711                    0.999680      29.493392      86.197266       0.619769       0.424500      -1.052193      -0.073288       0.017571       0.041101       0.085844      -0.040489      -0.025156       0.000111      -0.034189      -0.081544      -0.050590      -0.009332       0.059922              9.558598       8.098319      -1.074988      -2.532198      13.050110      -1.834954       7.527365           0.005410
           50              C       7.391911       8.650004       6.962503       0.131024      25.315232 0.30317314E+03  0.65731740E+04                                 7.581147                            5.843608       0.216341       2.069530                    0.999876      26.443140      75.216099       0.668835       0.422379      -1.050778      -0.024574      -0.035408       0.054035       0.069118      -0.010990      -0.039977      -0.009668      -0.053668      -0.005508      -0.058105       0.027381       0.030725              8.507723       9.471789       2.826996       0.769204       5.891710      -1.672270      10.159671           0.010530
           51              C       7.078620       7.766489       8.843736      -0.067888      29.594699 0.38191160E+03  0.87318355E+04                                 8.279758                            6.483476       0.241971       2.043001                    0.999823      29.077547      83.660402       0.649051       0.412747      -1.061757       0.061982       0.044698      -0.034469       0.083832       0.017892      -0.000568      -0.035304       0.003255       0.133183      -0.048454      -0.011644       0.060098              9.158148       9.676485       2.453502       1.561025       6.551705      -1.969708      11.246254           0.007402
           52              C      15.106225       7.473746       8.051346      -0.079645      31.541498 0.40935489E+03  0.95348352E+04                                 8.740989                            6.780340       0.195444       2.028534                    0.999810      29.556964      86.180460       0.624394       0.421147      -1.055119       0.002046       0.030387      -0.080744       0.086297       0.043037      -0.007343      -0.036373       0.041772       0.025962      -0.063196       0.004649       0.058547              9.791701      12.043912       3.831905       0.292034       7.448140      -1.905730       9.883051           0.006416
           53              N      13.025781       3.982005      10.814737      -0.298524      40.069457 0.55746990E+03  0.13723137E+05                                 9.759167                            7.602003       0.103338       2.030142                    0.999247      29.395392      82.029158       0.640042       0.388746      -1.100285       0.094651      -0.032267      -0.082478       0.129624       0.037030      -0.015441       0.008902      -0.033003      -0.062335      -0.043873      -0.007070       0.050943             11.307014      10.465548      -1.547859      -4.641235      12.747774       4.128090      10.707721           0.044909
           54              N       4.801124       2.393085       9.513666      -0.291341      39.622136 0.54053137E+03  0.13197196E+05                                 9.682337                            7.468429       0.078845       2.023413                    0.999461      29.135787      80.836601       0.648301       0.386962      -1.102111       0.011704       0.119919       0.046127       0.129017       0.013678      -0.038128      -0.010238       0.012404      -0.063695      -0.044867      -0.002313       0.047180             11.378177       8.790136      -0.969557      -2.961831      16.015855       4.919398       9.328541           0.044530
           55              N      13.070276       5.193536      13.754337      -0.279690      38.657302 0.52717019E+03  0.12805707E+05                                 9.533374                            7.396486       0.166937       2.058765                    0.999134      28.868440      80.198217       0.647921       0.389163      -1.099260       0.049719       0.013497       0.118491       0.129206      -0.021676      -0.019196       0.022042       0.018314      -0.002763      -0.028111      -0.014510       0.042621             11.016258      12.251603      -2.598155       3.645085       6.807510       1.081586      13.989661           0.042196
           56              N      10.227916       4.701509       1.237347      -0.300140      40.409840 0.54270503E+03  0.13265313E+05                                 9.795778                            7.478973       0.180106       2.053791                    0.999447      29.268716      81.286437       0.648337       0.386502      -1.102295      -0.114652       0.058089      -0.013960       0.129284      -0.018886       0.000870       0.029188      -0.010311       0.116093      -0.043716      -0.008569       0.052285             11.512383      15.479393      -4.873910       3.309680       7.982085       0.088634      11.075670           0.041626
           57              N       3.944773       4.835537       3.038233      -0.297967      40.076581 0.55758362E+03  0.13727584E+05                                 9.763015                            7.604774       0.097960       2.028584                    0.999224      29.396831      82.056602       0.639629       0.388950      -1.100065       0.094334       0.032341       0.082202       0.129237      -0.037202       0.016438       0.009846      -0.032211      -0.063878      -0.045217      -0.005978       0.051195             11.311672      10.471623       1.550996       4.645657      12.748740       4.130168      10.714652           0.044946
           58              N       4.801107       6.424457       4.339304      -0.291527      39.540753 0.53927594E+03  0.13157284E+05                                 9.664875                            7.456511       0.077955       2.023831                    0.999460      29.102344      80.683177       0.649321       0.386626      -1.102486       0.012539      -0.118877      -0.046170       0.128143      -0.014580       0.037955      -0.010516       0.012605      -0.062891      -0.044514      -0.003179       0.047693             11.356047       8.775430       0.965207       2.955708      15.982643       4.905921       9.310069           0.044498
           59              N       3.989271       3.624006       0.098633      -0.280299      38.687801 0.52761788E+03  0.12819524E+05                                 9.538982                            7.400013       0.172638       2.060280                    0.999146      28.881532      80.248346       0.647704       0.389204      -1.099212       0.049686      -0.013089      -0.117957       0.128662       0.022353       0.018732       0.021472       0.019399      -0.002043      -0.028384      -0.014124       0.042508             11.023445      12.259206       2.600246      -3.647193       6.811568       1.082901      13.999562           0.042234
           60              N      10.227926       4.116033      12.615623      -0.299789      40.438726 0.54315489E+03  0.13278989E+05                                 9.799824                            7.481639       0.181696       2.054038                    0.999445      29.282176      81.330614       0.648282       0.386457      -1.102333      -0.115609      -0.058222       0.013397       0.130134       0.018948       0.000121       0.029803      -0.010144       0.118115      -0.043924      -0.009480       0.053404             11.517432      15.485216       4.876142      -3.311125       7.985488       0.089214      11.081591           0.041679
           61              N      10.755516       8.390771       9.964718      -0.296812      39.990092 0.55612916E+03  0.13681421E+05                                 9.745808                            7.592245       0.097315       2.028980                    0.999259      29.359317      81.893188       0.640552       0.388683      -1.100367       0.094648      -0.031334       0.082891       0.129657       0.037383       0.016696      -0.009264      -0.032239      -0.061143      -0.045161      -0.005771       0.050932             11.290952      10.450019      -1.542741       4.632562      12.731151      -4.120496      10.691687           0.044951
           62              N      11.611860       6.801852      11.265789      -0.292786      39.687171 0.54156120E+03  0.13229072E+05                                 9.693335                            7.475969       0.074061       2.021534                    0.999459      29.165515      80.948466       0.647896       0.387007      -1.102043       0.012482       0.119039      -0.045985       0.128222       0.013647       0.037361       0.010415       0.013002      -0.063581      -0.044099      -0.002672       0.046771             11.391871       8.799410      -0.969959       2.965161      16.037839      -4.925905       9.338364           0.044487
           63              N       6.259536       0.784765       7.025118      -0.279378      38.656435 0.52716004E+03  0.12805318E+05                                 9.532921                            7.396223       0.171355       2.060066                    0.999145      28.868954      80.197537       0.647962       0.389143      -1.099281       0.049874       0.013280      -0.118415       0.129174      -0.022073       0.019112      -0.021613       0.018734      -0.000932      -0.028131      -0.014463       0.042595             11.015465      12.251726      -2.598431      -3.643505       6.807335      -1.082113      13.987335           0.042204
           64              N       7.957683       0.292746       5.689138      -0.300618      40.408423 0.54271086E+03  0.13264994E+05                                 9.793802                            7.477750       0.179665       2.053839                    0.999475      29.270291      81.279449       0.648579       0.386371      -1.102429      -0.114070       0.058166       0.012658       0.128668      -0.019009      -0.000386      -0.029108      -0.010393       0.115253      -0.043525      -0.008599       0.052125             11.509428      15.474290      -4.870864      -3.307643       7.979158      -0.090622      11.074834           0.041591
           65              N       1.674538       0.426771       3.888252      -0.299975      40.110824 0.55813310E+03  0.13744061E+05                                 9.767035                            7.607502       0.098148       2.028625                    0.999282      29.412975      82.101983       0.639663       0.388846      -1.100173       0.093748       0.031760      -0.081836       0.128431      -0.037146      -0.015844      -0.009321      -0.032037      -0.059948      -0.044318      -0.006139       0.050457             11.316626      10.473435       1.549312      -4.645868      12.758051      -4.132859      10.718391           0.044943
           66              N       2.530870       2.015690       2.587181      -0.291959      39.651004 0.54096394E+03  0.13210641E+05                                 9.687256                            7.471484       0.079779       2.023451                    0.999476      29.148367      80.885163       0.648148       0.386969      -1.102086       0.012626      -0.119205       0.045885       0.128353      -0.013652      -0.037975       0.009781       0.013419      -0.061447      -0.044130      -0.002900       0.047029             11.384643       8.794843       0.970991      -2.964456      16.024730      -4.923047       9.334356           0.044456
           67              N      15.340512       8.032777       6.827852      -0.281664      38.713523 0.52809365E+03  0.12833599E+05                                 9.541256                            7.402091       0.170796       2.059689                    0.999100      28.895279      80.286696       0.647798       0.389071      -1.099338       0.049249      -0.013364       0.117488       0.128092       0.021355      -0.018783      -0.021512       0.017863      -0.002495      -0.027499      -0.014264       0.041763             11.025616      12.263038       2.600714       3.648648       6.812919      -1.082930      14.000890           0.042210
           68              N       7.957658       8.524796       8.163832      -0.300187      40.438263 0.54316460E+03  0.13279260E+05                                 9.799364                            7.481623       0.185517       2.055206                    0.999451      29.282851      81.332076       0.648294       0.386448      -1.102341      -0.115899      -0.059022      -0.013027       0.130713       0.018942      -0.000079      -0.029329      -0.009923       0.117131      -0.043639      -0.009142       0.052781             11.516215      15.481503       4.873710       3.310932       7.983905      -0.090301      11.083238           0.041665

******************************************************
Auxiliary information for the entire system
The total spin magnetic moment of the unit cell is   12.000110
The total net atomic charge of the unit cell is   -0.000003
Accuracy of reproducing the electrostatic potential in the unit cell:
  The inner radius (bohr) =    5.0000
  The outer radius (bohr) =   12.0000
  Valid grid points have density less than (e/(bohr^3)) =    0.0001
  The number of valid grid points were=        34136
  The rms potential error without charges in kcal/mol is=      2.08948
  The rms potential error with partial charges in kcal/mol is=      0.64686
  The RRMSE value at monopole order=      0.30958
  The rms potential error with partial charges and cloud penetration in kcal/mol is=      0.63714
  The RRMSE value at monopole order with cloud penetration is=      0.30493
  The rms potential error with partial charges and atomic dipoles in kcal/mol is=      0.31682
  The RRMSE value at dipole order=      0.15162
  The rms potential error with partial charges, atomic dipoles and cloud penetration in kcal/mol is=      0.31024
  The RRMSE value at dipole order with cloud penetration=      0.14848

******************************************************
The electron densities and ab initio electrostatic potential were computed in VASP using the PBE functional and
projector augmented wave method. See the main text of the journal article for a description of computational details.
The atomic charges, dipoles, and quadrupoles were computed with the DDEC6 method as described in
(a) T. A. Manz and N. Gabaldon Limas, RSC Adv. 6 (2016) 47771-47801 DOI: 10.1039/c6ra04656h
(b) N. Gabaldon Limas and T. A. Manz, RSC Adv. 8 (2018) 2678-2707 DOI: 10.1039/c7ra11829e.
For each atom in the material, the electron cloud parameters were fit to the spherically averaged atom-in-material
electron density using radial positions for which this density was between 10^-4 and 10^-2 electrons per cubic bohr.
The polarizabilities, dispersion coefficients, and quantum Drude oscillator (QDO) parameters were fit using the MCLF method.
The magnetic structure of the system was optimized in VASP from the default ferromagnetic initial guess using spin polarization.
The atomic spin moments (ASMs) were computed on this optimized magnetic structure using the DDEC6 partition as inputs
to the method of T. A. Manz and D. S. Sholl, J. Chem. Theory Comput. 7 (2011) 4146-4164 DOI: 10.1021/ct200539n.
The RMSE and RRMSE were computed using a uniform grid with Ewald summation.
