# Supplementary material for: A collection of forcefield precursors for metal–organic frameworks
Source: RSC Adv. 2019 Nov 13;9(63):36492–507. doi: 10.1039/c9ra07327b (PMC9075174; doi:10.1039/c9ra07327b)
Supplement: RA-009-C9RA07327B-s3922 [file RA-009-C9RA07327B-s3922.xyz]

  272
jmolscript: load "" {1 1 1} spacegroup "x,y,z" unitcell [{     15.925300     0.000000     0.000000 }, {      0.000000    15.971200     0.000000 }, {      0.000000     0.000000    18.475000 }]
Co    13.753248    10.987706     7.372079     0.630707
Co    10.807546    15.892302     6.005484     0.625764
Co     2.172052    12.969094    16.609579     0.630396
Co     5.117754     8.064498    15.242984     0.625597
Co     5.790598     4.983494     1.865421     0.630400
Co     2.844896     0.078898     3.232017     0.625475
Co    10.134702     3.002106    11.102921     0.630411
Co    13.080404     7.906702    12.469517     0.625689
Co     2.172052     4.983494    11.102921     0.630413
Co     5.117754     0.078898    12.469517     0.625733
Co    13.753248     3.002106     1.865421     0.630467
Co    10.807546     7.906702     3.232017     0.625690
Co    10.134702    10.987706    16.609579     0.630427
Co    13.080404    15.892302    15.242984     0.625710
Co     5.790598    12.969094     7.372079     0.630388
Co     2.844896     8.064498     6.005484     0.625462
H     15.065334    13.878973     7.731788     0.106774
H     13.791310    15.923286     7.205250     0.108521
H     11.646172    13.027708     6.571558     0.072801
H     14.555724    11.948055    10.181573     0.114309
H     14.284994    10.699107    12.289570     0.106209
H     13.047598     8.760203     9.409318     0.073272
H     15.750122    11.809105     5.100948     0.108031
H      1.751783    10.588906     4.413678     0.108354
H      0.092367     8.927901     7.316100     0.072538
H      9.523329     8.752218     5.908305     0.100669
H     10.685876    10.125741     7.648650     0.104621
H     13.085819     9.323987     4.903265     0.074188
H      0.859966    10.077827    16.969288     0.106717
H      2.133990     8.033514    16.442750     0.108483
H      4.279128    10.929092    15.809058     0.072776
H      1.369576    12.008745     0.944073     0.114241
H      1.640306    13.257693     3.052070     0.106157
H      2.877702    15.196597     0.171818     0.073203
H      0.175178    12.147695    14.338448     0.108007
H     14.173517    13.367894    13.651178     0.108316
H     15.832933    15.028899    16.553600     0.072533
H      6.401971    15.204582    15.145805     0.100622
H      5.239424    13.831059    16.886150     0.104588
H      2.839481    14.632813    14.140765     0.074143
H      7.102684     2.092227     1.505713     0.106698
H      5.828660     0.047914     2.032250     0.108458
H      3.683522     2.943492     2.665943     0.072768
H      6.593074     4.023145    17.530928     0.114257
H      6.322344     5.272093    15.422930     0.106164
H      5.084948     7.210997    18.303183     0.073221
H      7.787472     4.162095     4.136553     0.108004
H      9.714433     5.382294     4.823823     0.108315
H      8.055017     7.043299     1.921400     0.072525
H      1.560679     7.218982     3.329195     0.100601
H      2.723226     5.845459     1.588850     0.104555
H      5.123169     6.647213     4.334235     0.074132
H      8.822616     5.893373    10.743213     0.106741
H     10.096640     7.937686    11.269750     0.108494
H     12.241778     5.042108    11.903443     0.072781
H      9.332226     3.962455     8.293428     0.114266
H      9.602956     2.713507     6.185430     0.106187
H     10.840352     0.774603     9.065683     0.073214
H      8.137828     3.823505    13.374053     0.108004
H      6.210867     2.603306    14.061323     0.108342
H      7.870283     0.942301    11.158900     0.072516
H     14.364621     0.766618    12.566695     0.100624
H     13.202074     2.140141    10.826350     0.104560
H     10.802131     1.338387    13.571735     0.074154
H      0.859966     2.092227    10.743213     0.106728
H      2.133990     0.047914    11.269750     0.108492
H      4.279128     2.943492    11.903443     0.072788
H      1.369576     4.023145     8.293428     0.114255
H      1.640306     5.272093     6.185430     0.106178
H      2.877702     7.210997     9.065683     0.073212
H      0.175178     4.162095    13.374053     0.108024
H     14.173517     5.382294    14.061323     0.108332
H     15.832933     7.043299    11.158900     0.072533
H      6.401971     7.218982    12.566695     0.100616
H      5.239424     5.845459    10.826350     0.104578
H      2.839481     6.647213    13.571735     0.074147
H     15.065334     5.893373     1.505713     0.106745
H     13.791310     7.937686     2.032250     0.108499
H     11.646172     5.042108     2.665943     0.072783
H     14.555724     3.962455    17.530928     0.114282
H     14.284994     2.713507    15.422930     0.106177
H     13.047598     0.774603    18.303183     0.073234
H     15.750122     3.823505     4.136553     0.107983
H      1.751783     2.603306     4.823823     0.108314
H      0.092367     0.942301     1.921400     0.072500
H      9.523329     0.766618     3.329195     0.100631
H     10.685876     2.140141     1.588850     0.104587
H     13.085819     1.338387     4.334235     0.074153
H      8.822616    13.878973    16.969288     0.106753
H     10.096640    15.923286    16.442750     0.108503
H     12.241778    13.027708    15.809058     0.072783
H      9.332226    11.948055     0.944073     0.114280
H      9.602956    10.699107     3.052070     0.106182
H     10.840352     8.760203     0.171818     0.073235
H      8.137828    11.809105    14.338448     0.108006
H      6.210867    10.588906    13.651178     0.108330
H      7.870283     8.927901    16.553600     0.072527
H     14.364621     8.752218    15.145805     0.100633
H     13.202074    10.125741    16.886150     0.104586
H     10.802131     9.323987    14.140765     0.074155
H      7.102684    10.077827     7.731788     0.106705
H      5.828660     8.033514     7.205250     0.108471
H      3.683522    10.929092     6.571558     0.072771
H      6.593074    12.008745    10.181573     0.114256
H      6.322344    13.257693    12.289570     0.106175
H      5.084948    15.196597     9.409318     0.073230
H      7.787472    12.147695     5.100948     0.108011
H      9.714433    13.367894     4.413678     0.108322
H      8.055017    15.028899     7.316100     0.072521
H      1.560679    15.204582     5.908305     0.100599
H      2.723226    13.831059     7.648650     0.104546
H      5.123169    14.632813     4.903265     0.074131
C     14.245181    14.019519     7.377068    -0.070647
C     13.544468    15.129518     7.088858    -0.081098
C     12.337330    13.481290     6.728595     0.099586
C     14.229256    11.238933    10.333068    -0.101247
C     14.100261    10.545783    11.467433    -0.064281
C     13.374067     9.400648     9.887820     0.105782
C      0.113070    11.087207     5.396548    -0.085941
C      1.173695    10.387668     5.015963    -0.073729
C      0.299396     9.443771     6.647305     0.108084
C     10.345075     9.092404     5.961883    -0.066681
C     10.986864     9.803123     6.894870    -0.073944
C     12.316627     9.360720     5.341123     0.109485
C      1.680119     9.937281    16.614568    -0.070717
C      2.380832     8.827282    16.326358    -0.081184
C      3.587970    10.475510    15.966095     0.099529
C      1.696044    12.717867     1.095568    -0.101350
C      1.825039    13.411017     2.229933    -0.064399
C      2.551233    14.556152     0.650320     0.105731
C     15.812230    12.869593    14.634048    -0.085941
C     14.751605    13.569132    14.253463    -0.073838
C     15.625904    14.513029    15.884805     0.108081
C      5.580225    14.864396    15.199383    -0.066768
C      4.938436    14.153677    16.132370    -0.073934
C      3.608673    14.596080    14.578623     0.109423
C      6.282531     1.951681     1.860433    -0.070752
C      5.581818     0.841682     2.148643    -0.081196
C      4.374680     2.489910     2.508905     0.099518
C      6.266606     4.732267    17.379433    -0.101319
C      6.137611     5.425417    16.245068    -0.064387
C      5.411417     6.570552    17.824680     0.105743
C      8.075720     4.883993     3.840953    -0.085904
C      9.136345     5.583532     4.221538    -0.073833
C      8.262046     6.527429     2.590195     0.108076
C      2.382425     6.878796     3.275618    -0.066791
C      3.024214     6.168077     2.342630    -0.073962
C      4.353977     6.610480     3.896378     0.109405
C      9.642769     6.033919    11.097933    -0.070678
C     10.343482     7.143918    11.386143    -0.081183
C     11.550620     5.495690    11.746405     0.099545
C      9.658694     3.253333     8.141933    -0.101297
C      9.787689     2.560183     7.007568    -0.064349
C     10.513883     1.415048     8.587180     0.105748
C      7.849580     3.101607    13.078453    -0.085917
C      6.788955     2.402068    13.459038    -0.073791
C      7.663254     1.458171    11.827695     0.108083
C     13.542875     1.106804    12.513118    -0.066766
C     12.901086     1.817523    11.580130    -0.073955
C     11.571323     1.375120    13.133878     0.109421
C      1.680119     1.951681    11.097933    -0.070687
C      2.380832     0.841682    11.386143    -0.081166
C      3.587970     2.489910    11.746405     0.099561
C      1.696044     4.732267     8.141933    -0.101327
C      1.825039     5.425417     7.007568    -0.064358
C      2.551233     6.570552     8.587180     0.105725
C     15.812230     4.883993    13.078453    -0.085915
C     14.751605     5.583532    13.459038    -0.073800
C     15.625904     6.527429    11.827695     0.108067
C      5.580225     6.878796    12.513118    -0.066763
C      4.938436     6.168077    11.580130    -0.073960
C      3.608673     6.610480    13.133878     0.109422
C     14.245181     6.033919     1.860433    -0.070662
C     13.544468     7.143918     2.148643    -0.081184
C     12.337330     5.495690     2.508905     0.099553
C     14.229256     3.253333    17.379433    -0.101284
C     14.100261     2.560183    16.245068    -0.064344
C     13.374067     1.415048    17.824680     0.105764
C      0.113070     3.101607     3.840953    -0.085973
C      1.173695     2.402068     4.221538    -0.073801
C      0.299396     1.458171     2.590195     0.108050
C     10.345075     1.106804     3.275618    -0.066736
C     10.986864     1.817523     2.342630    -0.073939
C     12.316627     1.375120     3.896378     0.109433
C      9.642769    14.019519    16.614568    -0.070682
C     10.343482    15.129518    16.326358    -0.081161
C     11.550620    13.481290    15.966095     0.099549
C      9.658694    11.238933     1.095568    -0.101277
C      9.787689    10.545783     2.229933    -0.064355
C     10.513883     9.400648     0.650320     0.105765
C      7.849580    11.087207    14.634048    -0.085949
C      6.788955    10.387668    14.253463    -0.073794
C      7.663254     9.443771    15.884805     0.108079
C     13.542875     9.092404    15.199383    -0.066750
C     12.901086     9.803123    16.132370    -0.073939
C     11.571323     9.360720    14.578623     0.109429
C      6.282531     9.937281     7.377068    -0.070755
C      5.581818     8.827282     7.088858    -0.081182
C      4.374680    10.475510     6.728595     0.099515
C      6.266606    12.717867    10.333068    -0.101314
C      6.137611    13.411017    11.467433    -0.064377
C      5.411417    14.556152     9.887820     0.105748
C      8.075720    12.869593     5.396548    -0.085909
C      9.136345    13.569132     5.015963    -0.073828
C      8.262046    14.513029     6.647305     0.108083
C      2.382425    14.864396     5.961883    -0.066798
C      3.024214    14.153677     6.894870    -0.074001
C      4.353977    14.596080     5.341123     0.109410
N     13.452101    12.931242     7.154998    -0.274830
N     12.319812    14.807219     6.661161    -0.267863
N     13.787806    10.506973     9.279993    -0.270981
N     13.538416     9.337562    11.186243    -0.278605
N     15.431616    10.491960     6.448884    -0.283871
N      1.315111     9.320473     5.831449    -0.269710
N     11.189116     8.788472     4.955919    -0.279377
N     12.270444     9.992062     6.510775    -0.285626
N      2.473199    11.025558    16.392498    -0.274790
N      3.605488     9.149581    15.898661    -0.267876
N      2.137494    13.449827     0.042493    -0.270972
N      2.386884    14.619238     1.948743    -0.278607
N      0.493684    13.464840    15.686384    -0.283769
N     14.610189    14.636327    15.068949    -0.269789
N      4.736184    15.168328    14.193419    -0.279419
N      3.654856    13.964738    15.748275    -0.285564
N      5.489451     3.039958     2.082502    -0.274808
N      4.357162     1.163981     2.576339    -0.267858
N      5.825156     5.464227    18.432508    -0.270940
N      5.575766     6.633638    16.526257    -0.278638
N      7.468966     5.479240     2.788617    -0.283765
N      9.277761     6.650727     3.406051    -0.269801
N      3.226466     7.182728     4.281581    -0.279392
N      4.307794     5.979138     2.726725    -0.285584
N     10.435849     4.945642    11.320002    -0.274787
N     11.568138     6.821619    11.813839    -0.267892
N     10.100144     2.521373     9.195008    -0.270938
N     10.349534     1.351962     7.288757    -0.278648
N      8.456334     2.506360    12.026117    -0.283800
N      6.647539     1.334873    12.643551    -0.269777
N     12.698834     0.802872    13.519081    -0.279409
N     11.617506     2.006462    11.964225    -0.285583
N      2.473199     3.039958    11.320002    -0.274785
N      3.605488     1.163981    11.813839    -0.267884
N      2.137494     5.464227     9.195008    -0.270973
N      2.386884     6.633638     7.288757    -0.278615
N      0.493684     5.479240    12.026117    -0.283773
N     14.610189     6.650727    12.643551    -0.269786
N      4.736184     7.182728    13.519081    -0.279391
N      3.654856     5.979138    11.964225    -0.285588
N     13.452101     4.945642     2.082502    -0.274791
N     12.319812     6.821619     2.576339    -0.267896
N     13.787806     2.521373    18.432508    -0.270939
N     13.538416     1.351962    16.526257    -0.278642
N     15.431616     2.506360     2.788617    -0.283835
N      1.315111     1.334873     3.406051    -0.269744
N     11.189116     0.802872     4.281581    -0.279431
N     12.270444     2.006462     2.726725    -0.285576
N     10.435849    12.931242    16.392498    -0.274794
N     11.568138    14.807219    15.898661    -0.267886
N     10.100144    10.506973     0.042493    -0.270943
N     10.349534     9.337562     1.948743    -0.278640
N      8.456334    10.491960    15.686384    -0.283810
N      6.647539     9.320473    15.068949    -0.269757
N     12.698834     8.788472    14.193419    -0.279417
N     11.617506     9.992062    15.748275    -0.285576
N      5.489451    11.025558     7.154998    -0.274798
N      4.357162     9.149581     6.661161    -0.267858
N      5.825156    13.449827     9.279993    -0.270934
N      5.575766    14.619238    11.186243    -0.278651
N      7.468966    13.464840     6.448884    -0.283764
N      9.277761    14.636327     5.831449    -0.269796
N      3.226466    15.168328     4.955919    -0.279367
N      4.307794    13.964738     6.510775    -0.285597

The following XYZ coordinates are in angstroms. Other properties are in atomic units.
The sperically averaged electron density of each atom fit to a function of the form exp(a - br)
eigen_1, eigen_2 and eigen_3 are the three eigenvalues of traceless quadrupole moment tensor
  atom number  atomic symbol              X              Y              Z     net charge C6 coefficient C8 coefficient C10 coefficient fluctuating dipole atomic polarizability isotropic forcefield polarizability              a              b squared Pearson coefficient          <r^3>          <r^4>         wp_QDO          m_QDO          q_QDO       dipole_x       dipole_y       dipole_z         dipole            Qxy            Qxz            Qyz     Q(x^2-y^2)  Q(3z^2 - R^2)        eigen_1        eigen_2        eigen_3 static polarizability      alpha(xx)      alpha(xy)      alpha(xz)      alpha(yy)      alpha(yz)      alpha(zz) atomic spin moment
            1             Co      13.753248      10.987706       7.372079       0.630707     131.776558 0.26445391E+04  0.90077238E+05                                18.726724                           15.029991       1.149114       2.180449                    0.995612      50.953668     135.494910       0.561361       0.320331      -1.231746       0.002273       0.006258      -0.000774       0.006703       0.009429       0.003867       0.004143      -0.002028      -0.012861      -0.007349      -0.006090       0.013439             22.078890      21.659143      -1.501544      -0.243978      21.486685      -0.605625      23.090841           2.772150
            2             Co      10.807546      15.892302       6.005484       0.625764     132.357659 0.26664066E+04  0.91037650E+05                                18.799637                           15.111116       1.129327       2.173898                    0.995619      51.089372     136.155603       0.558616       0.321143      -1.230582       0.000052       0.008189      -0.006719       0.010592       0.001107       0.009541      -0.001580      -0.009361      -0.038570      -0.017695       0.006443       0.011253             22.103051      20.003642      -0.434747      -1.537494      25.309746      -1.808257      20.995765           2.776198
            3             Co       2.172052      12.969094      16.609579       0.630396     131.798453 0.26450955E+04  0.90101816E+05                                18.729451                           15.032145       1.148854       2.180320                    0.995614      50.957555     135.513835       0.561283       0.320355      -1.231710      -0.002269      -0.006266      -0.000750       0.006707       0.009434      -0.003859      -0.004166      -0.002035      -0.012901      -0.007344      -0.006110       0.013455             22.082157      21.661873      -1.501808       0.243904      21.489915       0.605853      23.094684           2.771871
            4             Co       5.117754       8.064498      15.242984       0.625597     132.372065 0.26667580E+04  0.91053120E+05                                18.801300                           15.112368       1.129191       2.173826                    0.995620      51.092059     136.167656       0.558576       0.321154      -1.230566      -0.000071      -0.008189      -0.006705       0.010584       0.001123      -0.009540       0.001591      -0.009385      -0.038559      -0.017697       0.006430       0.011266             22.105101      20.005458      -0.435029       1.537583      25.312230       1.808433      20.997616           2.775918
            5             Co       5.790598       4.983494       1.865421       0.630400     131.797988 0.26450857E+04  0.90101396E+05                                18.729406                           15.032119       1.148855       2.180321                    0.995614      50.957464     135.513515       0.561284       0.320355      -1.231710       0.002254      -0.006275       0.000761       0.006711      -0.009429      -0.003853       0.004164      -0.002003      -0.012849      -0.007345      -0.006094       0.013440             22.082092      21.661831       1.501785       0.243809      21.490061      -0.605815      23.094384           2.771882
            6             Co       2.844896       0.078898       3.232017       0.625475     132.381201 0.26669881E+04  0.91063416E+05                                18.802535                           15.113337       1.129109       2.173778                    0.995621      51.093520     136.175690       0.558537       0.321167      -1.230546       0.000074      -0.008181       0.006707       0.010579      -0.001129      -0.009534      -0.001585      -0.009404      -0.038571      -0.017696       0.006418       0.011278             22.106579      20.006772       0.435045       1.537698      25.313960      -1.808634      20.999005           2.775814
            7             Co      10.134702       3.002106      11.102921       0.630411     131.796450 0.26450572E+04  0.90100102E+05                                18.729188                           15.031986       1.148902       2.180337                    0.995614      50.957341     135.512550       0.561290       0.320353      -1.231713      -0.002263       0.006262       0.000768       0.006702      -0.009427       0.003859      -0.004151      -0.002028      -0.012868      -0.007343      -0.006094       0.013437             22.081774      21.661805       1.501732      -0.243857      21.489583       0.605746      23.093934           2.771895
            8             Co      13.080404       7.906702      12.469517       0.625689     132.364316 0.26665719E+04  0.91044942E+05                                18.800419                           15.111719       1.129260       2.173863                    0.995620      51.090609     136.161280       0.558596       0.321148      -1.230574      -0.000078       0.008176       0.006727       0.010588      -0.001120       0.009527       0.001567      -0.009372      -0.038573      -0.017686       0.006425       0.011260             22.103987      20.004651       0.434848      -1.537463      25.310718       1.808614      20.996593           2.776060
            9             Co       2.172052       4.983494      11.102921       0.630413     131.798480 0.26450949E+04  0.90101758E+05                                18.729405                           15.032105       1.148886       2.180329                    0.995614      50.957655     135.513907       0.561286       0.320354      -1.231712      -0.002261      -0.006261       0.000754       0.006700       0.009432       0.003853       0.004164      -0.002029      -0.012876      -0.007346      -0.006101       0.013446             22.082098      21.661903      -1.501742      -0.243856      21.489794      -0.605825      23.094598           2.771862
           10             Co       5.117754       0.078898      12.469517       0.625733     132.362144 0.26665053E+04  0.91041993E+05                                18.800138                           15.111452       1.129308       2.173883                    0.995619      51.090159     136.159064       0.558606       0.321145      -1.230578      -0.000068      -0.008191       0.006711       0.010589       0.001121       0.009539      -0.001583      -0.009380      -0.038567      -0.017696       0.006432       0.011264             22.103720      20.004206      -0.434952      -1.537505      25.310581      -1.808311      20.996373           2.776005
           11             Co      13.753248       3.002106       1.865421       0.630467     131.793036 0.26449641E+04  0.90095990E+05                                18.728760                           15.031623       1.148924       2.180352                    0.995614      50.956673     135.509347       0.561303       0.320349      -1.231719       0.002277       0.006257       0.000775       0.006703       0.009429      -0.003867      -0.004140      -0.002035      -0.012859      -0.007350      -0.006087       0.013437             22.081298      21.661454      -1.501799       0.244043      21.489032       0.605696      23.093407           2.771700
           12             Co      10.807546       7.906702       3.232017       0.625690     132.364873 0.26665841E+04  0.91045444E+05                                18.800438                           15.111726       1.129295       2.173871                    0.995620      51.090795     136.161744       0.558598       0.321147      -1.230575       0.000061       0.008167       0.006703       0.010565       0.001114      -0.009528       0.001584      -0.009394      -0.038518      -0.017677       0.006415       0.011262             22.104016      20.004715      -0.434925       1.537430      25.310903       1.808300      20.996431           2.776034
           13             Co      10.134702      10.987706      16.609579       0.630427     131.796510 0.26450520E+04  0.90099893E+05                                18.729205                           15.031976       1.148889       2.180333                    0.995614      50.957282     135.512436       0.561289       0.320353      -1.231713      -0.002267       0.006261      -0.000769       0.006703      -0.009427      -0.003860       0.004151      -0.002033      -0.012879      -0.007342      -0.006098       0.013440             22.081815      21.661866       1.501798       0.243962      21.489632      -0.605758      23.093946           2.771884
           14             Co      13.080404      15.892302      15.242984       0.625710     132.363329 0.26665380E+04  0.91043430E+05                                18.800275                           15.111570       1.129278       2.173872                    0.995619      51.090397     136.160129       0.558602       0.321146      -1.230577      -0.000066       0.008182      -0.006713       0.010583      -0.001117      -0.009535      -0.001586      -0.009380      -0.038564      -0.017692       0.006429       0.011263             22.103863      20.004393       0.434881       1.537450      25.310739      -1.808462      20.996459           2.776130
           15             Co       5.790598      12.969094       7.372079       0.630388     131.799601 0.26451263E+04  0.90103155E+05                                18.729567                           15.032243       1.148852       2.180316                    0.995614      50.957819     135.514889       0.561281       0.320356      -1.231709       0.002247      -0.006272      -0.000764       0.006706      -0.009424       0.003846      -0.004164      -0.002020      -0.012844      -0.007342      -0.006091       0.013432             22.082283      21.662049       1.501713      -0.243751      21.490252       0.605796      23.094548           2.771856
           16             Co       2.844896       8.064498       6.005484       0.625462     132.382192 0.26670199E+04  0.91064721E+05                                18.802558                           15.113379       1.129106       2.173775                    0.995621      51.093927     136.176693       0.558540       0.321165      -1.230549       0.000082      -0.008200      -0.006711       0.010596      -0.001133       0.009550       0.001584      -0.009387      -0.038622      -0.017719       0.006440       0.011279             22.106573      20.006732       0.435167      -1.537741      25.313856       1.808648      20.999132           2.775742
           17              H      15.065334      13.878973       7.731788       0.106774       1.075783 0.72888908E+01  0.69090883E+02                                 1.661915                            1.527196      -0.763935       2.514060                    0.999867       3.212208       8.502406       0.538502       1.199939      -0.728978       0.037131      -0.013073       0.017576       0.043110       0.001016       0.016600      -0.003459      -0.000462      -0.067055      -0.029527       0.011697       0.017830              1.719448       2.294206      -0.130376       0.309933       1.412680      -0.057059       1.451459           0.000649
           18              H      13.791310      15.923286       7.205250       0.108521       0.969309 0.64631200E+01  0.59432478E+02                                 1.547235                            1.439179      -0.808276       2.506044                    0.999864       3.079666       8.021426       0.554250       1.201762      -0.728908       0.010639       0.037006       0.007535       0.039235       0.003534       0.014212       0.003054      -0.002629      -0.063005      -0.026701       0.008703       0.017998              1.584309       1.379652       0.214800       0.036383       2.100766       0.096216       1.272508           0.000476
           19              H      11.646172      13.027708       6.571558       0.072801       1.004362 0.69232051E+01  0.65657700E+02                                 1.650309                            1.535819      -0.998851       2.394868                    0.998552       3.546009       9.807501       0.505503       1.277626      -0.708102      -0.036652      -0.023142      -0.003614       0.043497       0.006506       0.004400      -0.002509       0.003547      -0.041900      -0.015484       0.001609       0.013875              1.687198       2.068870       0.377769       0.234061       1.703212       0.104573       1.289512          -0.000030
           20              H      14.555724      11.948055      10.181573       0.114309       0.847561 0.54801343E+01  0.48546941E+02                                 1.430805                            1.338676      -0.850412       2.493628                    0.999878       3.008690       7.790742       0.563825       1.226285      -0.722400       0.015095       0.030484      -0.010615       0.035634       0.015011       0.002362      -0.000040      -0.019501       0.027540      -0.022628       0.009040       0.013588              1.461138       1.243261       0.283899      -0.045216       1.833263      -0.152749       1.306890           0.000436
           21              H      14.284994      10.699107      12.289570       0.106209       0.938313 0.60793460E+01  0.55777574E+02                                 1.587151                            1.447002      -0.822768       2.495322                    0.999861       3.257119       8.843106       0.516881       1.291555      -0.706613       0.006138       0.002260       0.040202       0.040731       0.012820       0.006774       0.001248      -0.025347       0.039055      -0.025411       0.008803       0.016608              1.660822       1.272999       0.098613       0.195423       1.387843       0.239190       2.321624           0.000486
           22              H      13.047598       8.760203       9.409318       0.073272       1.190472 0.85978925E+01  0.85056042E+02                                 1.783136                            1.664632      -0.914684       2.433044                    0.998944       3.452279       9.378863       0.512292       1.208581      -0.726631      -0.016011      -0.033836      -0.028199       0.046866       0.012068       0.004436       0.006169      -0.026773       0.025511      -0.022401       0.003426       0.018975              1.808329       1.561996       0.343039       0.248761       1.989227       0.351689       1.873765           0.000109
           23              H      15.750122      11.809105       5.100948       0.108031       0.980367 0.66021918E+01  0.61578339E+02                                 1.613677                            1.496352      -0.855694       2.485100                    0.999782       3.205785       8.656189       0.516363       1.271777      -0.712324      -0.013792       0.033200      -0.010729       0.037518      -0.010157      -0.011667      -0.014745      -0.005357      -0.006375      -0.024621       0.008758       0.015863              1.659041       1.489307      -0.298285       0.047354       2.055993      -0.318383       1.431823           0.000407
           24              H       1.751783      10.588906       4.413678       0.108354       1.000528 0.67348872E+01  0.63001945E+02                                 1.623573                            1.500462      -0.811477       2.501676                    0.999856       3.203621       8.606201       0.522314       1.253577      -0.716340       0.027153       0.010447      -0.025435       0.038644      -0.009456      -0.012912      -0.014956      -0.001886      -0.008167      -0.025298       0.010145       0.015153              1.675919       1.770227       0.134148      -0.471981       1.423128      -0.209707       1.834402           0.000476
           25              H       0.092367       8.927901       7.316100       0.072538       1.160721 0.82736603E+01  0.81450946E+02                                 1.779285                            1.651174      -0.974812       2.404547                    0.998229       3.528426       9.711654       0.503487       1.235717      -0.719191      -0.016601      -0.023938       0.038710       0.048447      -0.003326      -0.012915      -0.015625      -0.002627       0.014601      -0.021316       0.000621       0.020695              1.818291       1.542644       0.068537      -0.243686       1.842086      -0.547587       2.070142           0.000108
           26              H       9.523329       8.752218       5.908305       0.100669       1.149991 0.79892000E+01  0.78278818E+02                                 1.798001                            1.644201      -1.004291       2.401671                    0.998312       3.501764       9.742213       0.492638       1.268930      -0.711580      -0.034318      -0.020362      -0.007791       0.040658       0.012523      -0.006343       0.012380       0.021359       0.012468      -0.025134       0.010679       0.014454              1.863102       2.510213       0.402191       0.051519       1.600714       0.084541       1.478377           0.000604
           27              H      10.685876      10.125741       7.648650       0.104621       1.075547 0.74036071E+01  0.70422804E+02                                 1.660073                            1.541049      -0.802773       2.499923                    0.999822       3.199437       8.471559       0.535322       1.202876      -0.728843      -0.013262       0.016967       0.035826       0.041801       0.007059      -0.009617       0.016540       0.025173       0.013988      -0.027537       0.009089       0.018448              1.702739       1.512701      -0.111780      -0.255895       1.474357       0.313556       2.121160           0.000394
           28              H      13.085819       9.323987       4.903265       0.074188       1.191805 0.86215902E+01  0.86113198E+02                                 1.839071                            1.705878      -0.972208       2.402997                    0.998151       3.646216      10.247399       0.484489       1.265726      -0.711915       0.043629      -0.003109      -0.021116       0.048570       0.003992      -0.009460       0.011393       0.028520       0.005209      -0.022640       0.003810       0.018830              1.876685       2.425973      -0.025890      -0.428590       1.448457       0.135192       1.755626           0.000105
           29              H       0.859966      10.077827      16.969288       0.106717       1.075890 0.72898155E+01  0.69102006E+02                                 1.662043                            1.527307      -0.763911       2.514050                    0.999867       3.212446       8.503248       0.538474       1.199962      -0.728973      -0.037120       0.013081       0.017582       0.043106       0.001013      -0.016598       0.003459      -0.000468      -0.067061      -0.029528       0.011701       0.017828              1.719584       2.294400      -0.130392      -0.309964       1.412788       0.057067       1.451563           0.000646
           30              H       2.133990       8.033514      16.442750       0.108483       0.969408 0.64639856E+01  0.59442459E+02                                 1.547340                            1.439275      -0.808263       2.506027                    0.999864       3.079900       8.022186       0.554232       1.201762      -0.728907      -0.010633      -0.037002       0.007540       0.039231       0.003532      -0.014216      -0.003054      -0.002629      -0.063011      -0.026706       0.008707       0.017999              1.584418       1.379746       0.214812      -0.036387       2.100916      -0.096221       1.272591           0.000472
           31              H       4.279128      10.929092      15.809058       0.072776       1.004360 0.69231927E+01  0.65657550E+02                                 1.650310                            1.535822      -0.998802       2.394887                    0.998552       3.546024       9.807539       0.505500       1.277634      -0.708101       0.036649       0.023145      -0.003612       0.043496       0.006506      -0.004404       0.002509       0.003547      -0.041904      -0.015487       0.001611       0.013876              1.687200       2.068867       0.377765      -0.234060       1.703216      -0.104573       1.289516          -0.000032
           32              H       1.369576      12.008745       0.944073       0.114241       0.847640 0.54808403E+01  0.48555175E+02                                 1.430952                            1.338811      -0.850389       2.493619                    0.999878       3.008951       7.791795       0.563761       1.226373      -0.722381      -0.015088      -0.030483      -0.010619       0.035632       0.015012      -0.002362       0.000042      -0.019510       0.027557      -0.022634       0.009046       0.013587              1.461292       1.243380       0.283933       0.045220       1.833462       0.152772       1.307033           0.000434
           33              H       1.640306      13.257693       3.052070       0.106157       0.938410 0.60801760E+01  0.55787384E+02                                 1.587293                            1.447127      -0.822710       2.495325                    0.999861       3.257423       8.844256       0.516842       1.291601      -0.706603      -0.006130      -0.002256       0.040199       0.040726       0.012823      -0.006774      -0.001246      -0.025358       0.039063      -0.025418       0.008809       0.016609              1.660974       1.273105       0.098627      -0.195442       1.387969      -0.239214       2.321849           0.000485
           34              H       2.877702      15.196597       0.171818       0.073203       1.190593 0.85989798E+01  0.85069715E+02                                 1.783286                            1.664761      -0.914758       2.432996                    0.998943       3.452500       9.379706       0.512260       1.208615      -0.726624       0.016014       0.033832      -0.028197       0.046864       0.012071      -0.004438      -0.006165      -0.026771       0.025519      -0.022404       0.003431       0.018973              1.808485       1.562117       0.343085      -0.248793       1.989406      -0.351733       1.873931           0.000103
           35              H       0.175178      12.147695      14.338448       0.108007       0.980402 0.66024791E+01  0.61581728E+02                                 1.613723                            1.496392      -0.855708       2.485091                    0.999782       3.205848       8.656427       0.516353       1.271788      -0.712322       0.013802      -0.033196      -0.010722       0.037516      -0.010157       0.011664       0.014743      -0.005354      -0.006377      -0.024617       0.008757       0.015860              1.659090       1.489352      -0.298306      -0.047356       2.056059       0.318393       1.431857           0.000408
           36              H      14.173517      13.367894      13.651178       0.108316       1.000716 0.67365104E+01  0.63021084E+02                                 1.623783                            1.500648      -0.811430       2.501659                    0.999856       3.204026       8.607630       0.522278       1.253585      -0.716337      -0.027146      -0.010446      -0.025431       0.038636      -0.009460       0.012914       0.014961      -0.001889      -0.008174      -0.025305       0.010148       0.015158              1.676140       1.770465       0.134168       0.472064       1.423306       0.209745       1.834648           0.000478
           37              H      15.832933      15.028899      16.553600       0.072533       1.160644 0.82729625E+01  0.81442455E+02                                 1.779226                            1.651120      -0.974760       2.404585                    0.998230       3.528278       9.711187       0.503487       1.235742      -0.719187       0.016614       0.023934       0.038715       0.048453      -0.003323       0.012915       0.015626      -0.002626       0.014606      -0.021314       0.000618       0.020696              1.818229       1.542595       0.068538       0.243678       1.842021       0.547561       2.070072           0.000105
           38              H       6.401971      15.204582      15.145805       0.100622       1.150128 0.79903824E+01  0.78293034E+02                                 1.798112                            1.644298      -1.004369       2.401603                    0.998310       3.502028       9.743003       0.492636       1.268892      -0.711588       0.034312       0.020363      -0.007788       0.040653       0.012524       0.006346      -0.012384       0.021362       0.012474      -0.025139       0.010684       0.014456              1.863218       2.510380       0.402223      -0.051522       1.600809      -0.084549       1.478465           0.000605
           39              H       5.239424      13.831059      16.886150       0.104588       1.075581 0.74038747E+01  0.70425969E+02                                 1.660112                            1.541081      -0.802793       2.499911                    0.999822       3.199483       8.471711       0.535315       1.202882      -0.728842       0.013252      -0.016966       0.035829       0.041799       0.007060       0.009615      -0.016539       0.025168       0.013989      -0.027535       0.009090       0.018444              1.702781       1.512730      -0.111784       0.255903       1.474389      -0.313572       2.121225           0.000388
           40              H       2.839481      14.632813      14.140765       0.074143       1.191877 0.86222560E+01  0.86121605E+02                                 1.839155                            1.705952      -0.972254       2.402961                    0.998151       3.646386      10.248018       0.484474       1.265739      -0.711912      -0.043629       0.003104      -0.021110       0.048567       0.003995       0.009459      -0.011394       0.028523       0.005206      -0.022643       0.003813       0.018830              1.876773       2.426094      -0.025891       0.428613       1.448517      -0.135203       1.755707           0.000105
           41              H       7.102684       2.092227       1.505713       0.106698       1.075967 0.72904745E+01  0.69109841E+02                                 1.662121                            1.527375      -0.763903       2.514040                    0.999867       3.212600       8.503764       0.538462       1.199960      -0.728973       0.037119       0.013079      -0.017578       0.043103      -0.001014      -0.016599      -0.003461      -0.000470      -0.067070      -0.029531       0.011703       0.017828              1.719667       2.294521       0.130400      -0.309984       1.412852      -0.057071       1.451626           0.000647
           42              H       5.828660       0.047914       2.032250       0.108458       0.969450 0.64643301E+01  0.59446424E+02                                 1.547386                            1.439315      -0.808269       2.506017                    0.999864       3.079983       8.022458       0.554223       1.201765      -0.728907       0.010631      -0.037001      -0.007537       0.039229      -0.003531      -0.014215       0.003053      -0.002628      -0.063012      -0.026706       0.008708       0.017998              1.584466       1.379785      -0.214819      -0.036389       2.100987       0.096225       1.272625           0.000473
           43              H       3.683522       2.943492       2.665943       0.072768       1.004338 0.69230208E+01  0.65655614E+02                                 1.650302                            1.535815      -0.998773       2.394903                    0.998553       3.545999       9.807497       0.505495       1.277654      -0.708097      -0.036651       0.023143       0.003615       0.043497      -0.006505      -0.004405      -0.002509       0.003548      -0.041909      -0.015489       0.001612       0.013877              1.687191       2.068855      -0.377761      -0.234058       1.703207       0.104572       1.289511          -0.000034
           44              H       6.593074       4.023145      17.530928       0.114257       0.847599 0.54805129E+01  0.48551617E+02                                 1.430918                            1.338780      -0.850419       2.493620                    0.999878       3.008851       7.791519       0.563761       1.226389      -0.722377       0.015089      -0.030485       0.010620       0.035634      -0.015011      -0.002361      -0.000042      -0.019506       0.027551      -0.022631       0.009044       0.013586              1.461256       1.243352      -0.283925       0.045220       1.833416      -0.152768       1.307001           0.000435
           45              H       6.322344       5.272093      15.422930       0.106164       0.938401 0.60800984E+01  0.55786456E+02                                 1.587278                            1.447114      -0.822714       2.495326                    0.999861       3.257388       8.844124       0.516846       1.291595      -0.706604       0.006134      -0.002259      -0.040199       0.040727      -0.012824      -0.006775       0.001247      -0.025358       0.039061      -0.025419       0.008809       0.016610              1.660959       1.273094      -0.098626      -0.195441       1.387956       0.239213       2.321827           0.000487
           46              H       5.084948       7.210997      18.303183       0.073221       1.190563 0.85987093E+01  0.85066345E+02                                 1.783252                            1.664731      -0.914758       2.433001                    0.998943       3.452443       9.379504       0.512266       1.208610      -0.726625      -0.016015       0.033830       0.028203       0.046866      -0.012070      -0.004437       0.006167      -0.026771       0.025517      -0.022403       0.003430       0.018974              1.808449       1.562089      -0.343074      -0.248787       1.989364       0.351724       1.873895           0.000103
           47              H       7.787472       4.162095       4.136553       0.108004       0.980364 0.66021521E+01  0.61577965E+02                                 1.613693                            1.496364      -0.855717       2.485095                    0.999782       3.205764       8.656173       0.516352       1.271804      -0.712319      -0.013803      -0.033198       0.010725       0.037519       0.010156       0.011664      -0.014742      -0.005355      -0.006378      -0.024616       0.008756       0.015860              1.659059       1.489323       0.298300      -0.047357       2.056022      -0.318388       1.431831           0.000408
           48              H       9.714433       5.382294       4.823823       0.108315       1.000706 0.67364147E+01  0.63019934E+02                                 1.623770                            1.500635      -0.811436       2.501658                    0.999856       3.204001       8.607531       0.522281       1.253582      -0.716338       0.027145      -0.010449       0.025432       0.038637       0.009460       0.012913      -0.014962      -0.001889      -0.008172      -0.025305       0.010147       0.015158              1.676126       1.770450      -0.134169       0.472061       1.423294      -0.209745       1.834635           0.000476
           49              H       8.055017       7.043299       1.921400       0.072525       1.160688 0.82733620E+01  0.81447401E+02                                 1.779271                            1.651160      -0.974784       2.404567                    0.998229       3.528367       9.711504       0.503481       1.235741      -0.719187      -0.016614       0.023934      -0.038712       0.048451       0.003324       0.012916      -0.015626      -0.002625       0.014604      -0.021315       0.000619       0.020696              1.818276       1.542633      -0.068538       0.243686       1.842068      -0.547580       2.070126           0.000104
           50              H       1.560679       7.218982       3.329195       0.100601       1.150183 0.79908515E+01  0.78298811E+02                                 1.798171                            1.644348      -1.004394       2.401583                    0.998310       3.502139       9.743398       0.492627       1.268895      -0.711587      -0.034310       0.020360       0.007792       0.040650      -0.012524       0.006346       0.012386       0.021361       0.012473      -0.025140       0.010686       0.014454              1.863281       2.510474      -0.402242      -0.051524       1.600859       0.084554       1.478510           0.000601
           51              H       2.723226       5.845459       1.588850       0.104555       1.075653 0.74045077E+01  0.70433608E+02                                 1.660199                            1.541157      -0.802781       2.499905                    0.999822       3.199625       8.472229       0.535295       1.202898      -0.728839      -0.013254      -0.016970      -0.035824       0.041798      -0.007060       0.009613       0.016540       0.025173       0.013986      -0.027536       0.009092       0.018444              1.702872       1.512807       0.111792       0.255922       1.474462       0.313597       2.121348           0.000384
           52              H       5.123169       6.647213       4.334235       0.074132       1.191870 0.86221930E+01  0.86120857E+02                                 1.839154                            1.705951      -0.972229       2.402972                    0.998151       3.646383      10.248017       0.484472       1.265746      -0.711911       0.043626       0.003104       0.021113       0.048566      -0.003996       0.009458       0.011396       0.028523       0.005209      -0.022645       0.003815       0.018829              1.876772       2.426091       0.025891       0.428612       1.448518       0.135204       1.755707           0.000104
           53              H       8.822616       5.893373      10.743213       0.106741       1.075829 0.72892893E+01  0.69095710E+02                                 1.661976                            1.527248      -0.763928       2.514055                    0.999867       3.212313       8.502791       0.538486       1.199956      -0.728974      -0.037126      -0.013079      -0.017578       0.043109      -0.001014       0.016599       0.003460      -0.000465      -0.067056      -0.029528       0.011698       0.017829              1.719513       2.294299       0.130385       0.309949       1.412732       0.057063       1.451509           0.000651
           54              H      10.096640       7.937686      11.269750       0.108494       0.969398 0.64638954E+01  0.59441388E+02                                 1.547324                            1.439260      -0.808264       2.506027                    0.999864       3.079876       8.022092       0.554237       1.201754      -0.728909      -0.010640       0.037001      -0.007534       0.039231      -0.003533       0.014215      -0.003054      -0.002626      -0.063014      -0.026706       0.008706       0.018000              1.584401       1.379733      -0.214812       0.036387       2.100891      -0.096221       1.272578           0.000480
           55              H      12.241778       5.042108      11.903443       0.072781       1.004339 0.69230202E+01  0.65655559E+02                                 1.650295                            1.535808      -0.998796       2.394894                    0.998553       3.545981       9.807420       0.505499       1.277644      -0.708099       0.036650      -0.023146       0.003614       0.043497      -0.006506       0.004402       0.002510       0.003546      -0.041905      -0.015486       0.001610       0.013876              1.687184       2.068847      -0.377762       0.234057       1.703200      -0.104572       1.289505          -0.000030
           56              H       9.332226       3.962455       8.293428       0.114266       0.847578 0.54803043E+01  0.48549068E+02                                 1.430864                            1.338730      -0.850415       2.493625                    0.999878       3.008764       7.791112       0.563790       1.226344      -0.722387      -0.015095       0.030483       0.010618       0.035634      -0.015011       0.002362       0.000042      -0.019502       0.027546      -0.022629       0.009043       0.013587              1.461200       1.243309      -0.283914      -0.045218       1.833344       0.152758       1.306947           0.000438
           57              H       9.602956       2.713507       6.185430       0.106187       0.938328 0.60794882E+01  0.55779242E+02                                 1.587174                            1.447025      -0.822739       2.495329                    0.999861       3.257177       8.843312       0.516873       1.291566      -0.706611      -0.006140       0.002261      -0.040201       0.040730      -0.012823       0.006775      -0.001247      -0.025351       0.039058      -0.025415       0.008806       0.016609              1.660847       1.273019      -0.098615       0.195424       1.387867      -0.239192       2.321654           0.000485
           58              H      10.840352       0.774603       9.065683       0.073214       1.190601 0.85990543E+01  0.85070655E+02                                 1.783293                            1.664767      -0.914758       2.432996                    0.998943       3.452502       9.379729       0.512259       1.208614      -0.726624       0.016010      -0.033830       0.028205       0.046865      -0.012069       0.004437      -0.006167      -0.026770       0.025520      -0.022402       0.003429       0.018973              1.808492       1.562122      -0.343085       0.248796       1.989411      -0.351735       1.873942           0.000109
           59              H       8.137828       3.823505      13.374053       0.108004       0.980384 0.66023244E+01  0.61579995E+02                                 1.613715                            1.496383      -0.855705       2.485096                    0.999782       3.205812       8.656342       0.516349       1.271803      -0.712319       0.013798       0.033198       0.010727       0.037517       0.010156      -0.011667       0.014742      -0.005356      -0.006377      -0.024618       0.008758       0.015860              1.659082       1.489341       0.298303       0.047357       2.056054       0.318397       1.431852           0.000411
           60              H       6.210867       2.603306      14.061323       0.108342       1.000601 0.67355318E+01  0.63009579E+02                                 1.623658                            1.500538      -0.811461       2.501668                    0.999856       3.203789       8.606805       0.522298       1.253584      -0.716338      -0.027148       0.010448       0.025437       0.038642       0.009458      -0.012913       0.014959      -0.001888      -0.008165      -0.025302       0.010146       0.015156              1.676007       1.770321      -0.134156      -0.472012       1.423201       0.209723       1.834500           0.000478
           61              H       7.870283       0.942301      11.158900       0.072516       1.160705 0.82735183E+01  0.81449396E+02                                 1.779296                            1.651181      -0.974802       2.404557                    0.998229       3.528405       9.711664       0.503475       1.235750      -0.719185       0.016610      -0.023935      -0.038713       0.048451       0.003325      -0.012916       0.015626      -0.002625       0.014607      -0.021316       0.000620       0.020696              1.818303       1.542653      -0.068539      -0.243691       1.842096       0.547594       2.070158           0.000110
           62              H      14.364621       0.766618      12.566695       0.100624       1.150127 0.79903963E+01  0.78293521E+02                                 1.798143                            1.644324      -1.004398       2.401599                    0.998310       3.502050       9.743215       0.492619       1.268931      -0.711579       0.034315      -0.020361       0.007791       0.040655      -0.012524      -0.006345      -0.012385       0.021363       0.012472      -0.025140       0.010684       0.014456              1.863252       2.510432      -0.402233       0.051523       1.600835      -0.084552       1.478488           0.000603
           63              H      13.202074       2.140141      10.826350       0.104560       1.075635 0.74043608E+01  0.70431969E+02                                 1.660194                            1.541152      -0.802789       2.499908                    0.999822       3.199590       8.472164       0.535290       1.202915      -0.728835       0.013257       0.016970      -0.035826       0.041800      -0.007060      -0.009615      -0.016540       0.025173       0.013985      -0.027537       0.009091       0.018446              1.702868       1.512804       0.111792      -0.255923       1.474458      -0.313596       2.121341           0.000391
           64              H      10.802131       1.338387      13.571735       0.074154       1.191825 0.86217959E+01  0.86115937E+02                                 1.839112                            1.705915      -0.972212       2.402989                    0.998151       3.646289      10.247711       0.484476       1.265751      -0.711910      -0.043630      -0.003105       0.021112       0.048569      -0.003994      -0.009460      -0.011394       0.028522       0.005207      -0.022642       0.003812       0.018830              1.876729       2.426032       0.025889      -0.428597       1.448488      -0.135197       1.755665           0.000108
           65              H       0.859966       2.092227      10.743213       0.106728       1.075875 0.72896776E+01  0.69100333E+02                                 1.662023                            1.527289      -0.763916       2.514051                    0.999867       3.212405       8.503101       0.538479       1.199956      -0.728974      -0.037121       0.013080      -0.017581       0.043106       0.001013       0.016598      -0.003460      -0.000467      -0.067058      -0.029527       0.011699       0.017828              1.719563       2.294373      -0.130391       0.309961       1.412770      -0.057067       1.451546           0.000649
           66              H       2.133990       0.047914      11.269750       0.108492       0.969409 0.64639884E+01  0.59442514E+02                                 1.547342                            1.439276      -0.808267       2.506027                    0.999864       3.079892       8.022177       0.554231       1.201763      -0.728907      -0.010634      -0.037002      -0.007539       0.039231       0.003532       0.014215       0.003054      -0.002628      -0.063009      -0.026705       0.008706       0.017998              1.584420       1.379747       0.214814       0.036387       2.100921       0.096222       1.272592           0.000475
           67              H       4.279128       2.943492      11.903443       0.072788       1.004355 0.69231423E+01  0.65656932E+02                                 1.650301                            1.535813      -0.998806       2.394886                    0.998552       3.546001       9.807455       0.505504       1.277628      -0.708102       0.036649       0.023145       0.003613       0.043496       0.006506       0.004403      -0.002509       0.003546      -0.041901      -0.015485       0.001610       0.013875              1.687191       2.068856       0.377766       0.234059       1.703207       0.104573       1.289509          -0.000030
           68              H       1.369576       4.023145       8.293428       0.114255       0.847618 0.54806636E+01  0.48553252E+02                                 1.430933                            1.338793      -0.850396       2.493623                    0.999878       3.008893       7.791634       0.563762       1.226379      -0.722379      -0.015089      -0.030485       0.010617       0.035633       0.015011       0.002361      -0.000041      -0.019509       0.027555      -0.022633       0.009045       0.013587              1.461271       1.243365       0.283930      -0.045219       1.833437      -0.152767       1.307013           0.000436
           69              H       1.640306       5.272093       6.185430       0.106178       0.938345 0.60796446E+01  0.55781221E+02                                 1.587216                            1.447061      -0.822744       2.495325                    0.999861       3.257257       8.843668       0.516856       1.291595      -0.706604      -0.006131      -0.002261      -0.040202       0.040730       0.012822       0.006774       0.001247      -0.025356       0.039062      -0.025417       0.008807       0.016610              1.660892       1.273049       0.098619       0.195431       1.387903       0.239200       2.321725           0.000485
           70              H       2.877702       7.210997       9.065683       0.073212       1.190612 0.85991716E+01  0.85072087E+02                                 1.783300                            1.664775      -0.914790       2.432979                    0.998942       3.452539       9.379838       0.512259       1.208609      -0.726625       0.016017       0.033830       0.028199       0.046863       0.012071       0.004438       0.006165      -0.026772       0.025521      -0.022405       0.003432       0.018973              1.808499       1.562129       0.343087       0.248795       1.989421       0.351734       1.873949           0.000107
           71              H       0.175178       4.162095      13.374053       0.108024       0.980357 0.66020853E+01  0.61577049E+02                                 1.613664                            1.496339      -0.855711       2.485096                    0.999782       3.205744       8.656035       0.516366       1.271775      -0.712325       0.013801      -0.033197       0.010726       0.037517      -0.010156      -0.011664      -0.014742      -0.005355      -0.006375      -0.024616       0.008756       0.015860              1.659028       1.489296      -0.298288       0.047355       2.055979      -0.318379       1.431808           0.000408
           72              H      14.173517       5.382294      14.061323       0.108332       1.000650 0.67359365E+01  0.63014265E+02                                 1.623704                            1.500577      -0.811447       2.501664                    0.999856       3.203877       8.607082       0.522294       1.253573      -0.716340      -0.027147      -0.010448       0.025434       0.038639      -0.009459      -0.012913      -0.014960      -0.001888      -0.008171      -0.025303       0.010147       0.015156              1.676056       1.770374       0.134162      -0.472034       1.423238      -0.209732       1.834556           0.000478
           73              H      15.832933       7.043299      11.158900       0.072533       1.160710 0.82735649E+01  0.81449822E+02                                 1.779282                            1.651171      -0.974805       2.404553                    0.998229       3.528407       9.711610       0.503485       1.235727      -0.719190       0.016614       0.023931      -0.038711       0.048449      -0.003324      -0.012915      -0.015625      -0.002625       0.014603      -0.021315       0.000620       0.020695              1.818287       1.542644       0.068538      -0.243689       1.842078      -0.547582       2.070138           0.000108
           74              H       6.401971       7.218982      12.566695       0.100616       1.150126 0.79903603E+01  0.78292850E+02                                 1.798120                            1.644304      -1.004366       2.401606                    0.998311       3.502030       9.743046       0.492630       1.268905      -0.711585       0.034312       0.020362       0.007791       0.040653       0.012524      -0.006344       0.012384       0.021363       0.012473      -0.025139       0.010683       0.014455              1.863227       2.510396       0.402227       0.051523       1.600816       0.084550       1.478471           0.000605
           75              H       5.239424       5.845459      10.826350       0.104578       1.075610 0.74041443E+01  0.70429227E+02                                 1.660147                            1.541112      -0.802783       2.499909                    0.999822       3.199551       8.471954       0.535307       1.202887      -0.728841       0.013254      -0.016966      -0.035828       0.041799       0.007060      -0.009615       0.016540       0.025172       0.013989      -0.027536       0.009091       0.018445              1.702817       1.512762      -0.111786      -0.255910       1.474419       0.313580       2.121271           0.000393
           76              H       2.839481       6.647213      13.571735       0.074147       1.191867 0.86221624E+01  0.86120418E+02                                 1.839143                            1.705942      -0.972240       2.402969                    0.998151       3.646365      10.247937       0.484477       1.265737      -0.711912      -0.043627       0.003105       0.021113       0.048567       0.003996      -0.009459       0.011394       0.028523       0.005211      -0.022643       0.003814       0.018830              1.876760       2.426075      -0.025891      -0.428608       1.448509       0.135202       1.755696           0.000105
           77              H      15.065334       5.893373       1.505713       0.106745       1.075809 0.72891159E+01  0.69093673E+02                                 1.661958                            1.527233      -0.763930       2.514059                    0.999867       3.212272       8.502665       0.538488       1.199961      -0.728974       0.037128      -0.013080      -0.017577       0.043111       0.001013      -0.016599       0.003459      -0.000463      -0.067057      -0.029527       0.011697       0.017829              1.719494       2.294272      -0.130383      -0.309944       1.412717       0.057062       1.451494           0.000646
           78              H      13.791310       7.937686       2.032250       0.108499       0.969389 0.64638159E+01  0.59440421E+02                                 1.547307                            1.439246      -0.808265       2.506027                    0.999864       3.079858       8.022006       0.554244       1.201745      -0.728911       0.010638       0.037001      -0.007540       0.039231       0.003533      -0.014215      -0.003055      -0.002626      -0.063015      -0.026706       0.008705       0.018001              1.584383       1.379720       0.214807      -0.036386       2.100863      -0.096220       1.272566           0.000473
           79              H      11.646172       5.042108       2.665943       0.072783       1.004345 0.69230701E+01  0.65656138E+02                                 1.650300                            1.535812      -0.998807       2.394889                    0.998552       3.545989       9.807444       0.505500       1.277640      -0.708099      -0.036651      -0.023145       0.003613       0.043498       0.006506      -0.004402       0.002509       0.003547      -0.041907      -0.015487       0.001610       0.013876              1.687189       2.068855       0.377764      -0.234058       1.703203      -0.104572       1.289508          -0.000032
           80              H      14.555724       3.962455      17.530928       0.114282       0.847572 0.54802443E+01  0.48548324E+02                                 1.430843                            1.338711      -0.850414       2.493625                    0.999878       3.008742       7.790996       0.563802       1.226324      -0.722392       0.015095       0.030482       0.010620       0.035634       0.015011      -0.002361       0.000042      -0.019502       0.027544      -0.022629       0.009042       0.013587              1.461178       1.243292       0.283907       0.045218       1.833313       0.152756       1.306929           0.000435
           81              H      14.284994       2.713507      15.422930       0.106177       0.938378 0.60798908E+01  0.55783923E+02                                 1.587235                            1.447076      -0.822723       2.495326                    0.999861       3.257298       8.843751       0.516862       1.291570      -0.706610       0.006137       0.002259      -0.040199       0.040728       0.012823      -0.006774      -0.001247      -0.025353       0.039060      -0.025416       0.008807       0.016609              1.660912       1.273061       0.098621      -0.195435       1.387916      -0.239206       2.321759           0.000486
           82              H      13.047598       0.774603      18.303183       0.073234       1.190530 0.85984043E+01  0.85062451E+02                                 1.783206                            1.664692      -0.914709       2.433025                    0.998944       3.452378       9.379235       0.512277       1.208596      -0.726628      -0.016010      -0.033832       0.028204       0.046865       0.012068      -0.004437      -0.006168      -0.026770       0.025516      -0.022401       0.003428       0.018973              1.808403       1.562052       0.343061      -0.248777       1.989310      -0.351712       1.873846           0.000105
           83              H      15.750122       3.823505       4.136553       0.107983       0.980453 0.66029322E+01  0.61587191E+02                                 1.613801                            1.496459      -0.855682       2.485093                    0.999782       3.205980       8.656953       0.516331       1.271815      -0.712316      -0.013794       0.033198       0.010724       0.037515      -0.010157       0.011670       0.014744      -0.005355      -0.006381      -0.024622       0.008761       0.015861              1.659171       1.489420      -0.298323      -0.047358       2.056168       0.318419       1.431925           0.000408
           84              H       1.751783       2.603306       4.823823       0.108314       1.000629 0.67357687E+01  0.63012418E+02                                 1.623699                            1.500574      -0.811447       2.501669                    0.999856       3.203857       8.607061       0.522286       1.253599      -0.716335       0.027152       0.010447       0.025431       0.038640      -0.009458       0.012914       0.014959      -0.001889      -0.008172      -0.025303       0.010147       0.015156              1.676051       1.770370       0.134159       0.472030       1.423235       0.209729       1.834549           0.000475
           85              H       0.092367       0.942301       1.921400       0.072500       1.160757 0.82739902E+01  0.81455199E+02                                 1.779347                            1.651226      -0.974839       2.404531                    0.998228       3.528516       9.712037       0.503469       1.235747      -0.719185      -0.016603      -0.023935      -0.038712       0.048447      -0.003327       0.012917       0.015626      -0.002624       0.014602      -0.021318       0.000623       0.020695              1.818355       1.542695       0.068539       0.243700       1.842151       0.547615       2.070219           0.000105
           86              H       9.523329       0.766618       3.329195       0.100631       1.150042 0.79896414E+01  0.78284136E+02                                 1.798048                            1.644242      -1.004318       2.401647                    0.998311       3.501868       9.742528       0.492634       1.268924      -0.711582      -0.034319      -0.020360       0.007788       0.040657       0.012525       0.006345      -0.012384       0.021362       0.012471      -0.025139       0.010683       0.014456              1.863151       2.510285       0.402204      -0.051518       1.600754      -0.084544       1.478414           0.000603
           87              H      10.685876       2.140141       1.588850       0.104587       1.075576 0.74038470E+01  0.70425747E+02                                 1.660121                            1.541088      -0.802792       2.499914                    0.999822       3.199477       8.471740       0.535307       1.202898      -0.728839      -0.013259       0.016969      -0.035826       0.041800       0.007059       0.009615      -0.016539       0.025171       0.013985      -0.027535       0.009089       0.018446              1.702790       1.512740      -0.111785       0.255908       1.474395      -0.313574       2.121234           0.000389
           88              H      13.085819       1.338387       4.334235       0.074153       1.191836 0.86218955E+01  0.86117272E+02                                 1.839132                            1.705932      -0.972228       2.402983                    0.998151       3.646310      10.247826       0.484470       1.265761      -0.711907       0.043633      -0.003103       0.021110       0.048571       0.003992       0.009460      -0.011395       0.028523       0.005204      -0.022643       0.003811       0.018832              1.876749       2.426064      -0.025889       0.428604       1.448500      -0.135199       1.755682           0.000106
           89              H       8.822616      13.878973      16.969288       0.106753       1.075817 0.72891875E+01  0.69094422E+02                                 1.661953                            1.527229      -0.763926       2.514056                    0.999867       3.212288       8.502672       0.538495       1.199943      -0.728977      -0.037125      -0.013078       0.017580       0.043109      -0.001014      -0.016600      -0.003459      -0.000466      -0.067056      -0.029528       0.011699       0.017829              1.719488       2.294260       0.130381      -0.309942       1.412714      -0.057062       1.451490           0.000648
           90              H      10.096640      15.923286      16.442750       0.108503       0.969364 0.64636071E+01  0.59438034E+02                                 1.547285                            1.439226      -0.808264       2.506034                    0.999864       3.079805       8.021842       0.554246       1.201750      -0.728910      -0.010638       0.037003       0.007538       0.039233      -0.003533      -0.014215       0.003054      -0.002628      -0.063011      -0.026705       0.008705       0.018000              1.584360       1.379699      -0.214804      -0.036385       2.100832       0.096217       1.272549           0.000476
           91              H      12.241778      13.027708      15.809058       0.072783       1.004352 0.69231355E+01  0.65656921E+02                                 1.650307                            1.535819      -0.998814       2.394884                    0.998552       3.546011       9.807521       0.505499       1.277640      -0.708099       0.036651      -0.023145      -0.003612       0.043497      -0.006506      -0.004402      -0.002510       0.003547      -0.041907      -0.015487       0.001610       0.013877              1.687196       2.068864      -0.377765      -0.234059       1.703212       0.104572       1.289513          -0.000032
           92              H       9.332226      11.948055       0.944073       0.114280       0.847569 0.54802105E+01  0.48547895E+02                                 1.430833                            1.338702      -0.850411       2.493627                    0.999878       3.008730       7.790926       0.563808       1.226315      -0.722394      -0.015095       0.030483      -0.010618       0.035635      -0.015011      -0.002362      -0.000042      -0.019502       0.027544      -0.022629       0.009042       0.013587              1.461168       1.243284      -0.283905       0.045217       1.833300      -0.152755       1.306919           0.000435
           93              H       9.602956      10.699107       3.052070       0.106182       0.938380 0.60799075E+01  0.55784096E+02                                 1.587233                            1.447075      -0.822718       2.495327                    0.999861       3.257302       8.843754       0.516864       1.291565      -0.706610      -0.006141       0.002259       0.040197       0.040727      -0.012824      -0.006775       0.001246      -0.025353       0.039058      -0.025417       0.008808       0.016609              1.660909       1.273061      -0.098621      -0.195435       1.387917       0.239206       2.321751           0.000485
           94              H      10.840352       8.760203       0.171818       0.073235       1.190529 0.85983980E+01  0.85062448E+02                                 1.783212                            1.664697      -0.914708       2.433027                    0.998944       3.452378       9.379265       0.512273       1.208604      -0.726627       0.016011      -0.033833      -0.028202       0.046866      -0.012069      -0.004437       0.006167      -0.026771       0.025517      -0.022402       0.003429       0.018973              1.808408       1.562057      -0.343062      -0.248778       1.989318       0.351713       1.873851           0.000105
           95              H       8.137828      11.809105      14.338448       0.108006       0.980413 0.66025922E+01  0.61583221E+02                                 1.613755                            1.496419      -0.855701       2.485093                    0.999782       3.205892       8.656657       0.516339       1.271813      -0.712317       0.013797       0.033197      -0.010725       0.037516       0.010157       0.011668      -0.014743      -0.005355      -0.006378      -0.024620       0.008759       0.015861              1.659123       1.489379       0.298311      -0.047357       2.056104      -0.318405       1.431886           0.000411
           96              H       6.210867      10.588906      13.651178       0.108330       1.000623 0.67357155E+01  0.63011757E+02                                 1.623685                            1.500561      -0.811450       2.501669                    0.999856       3.203839       8.606984       0.522292       1.253589      -0.716337      -0.027149       0.010448      -0.025434       0.038641       0.009458       0.012914      -0.014959      -0.001888      -0.008168      -0.025303       0.010146       0.015156              1.676036       1.770353      -0.134158       0.472024       1.423223      -0.209727       1.834532           0.000477
           97              H       7.870283       8.927901      16.553600       0.072527       1.160688 0.82733568E+01  0.81447296E+02                                 1.779266                            1.651156      -0.974786       2.404565                    0.998229       3.528367       9.711485       0.503484       1.235735      -0.719188       0.016608      -0.023936       0.038712       0.048450       0.003325       0.012916      -0.015626      -0.002625       0.014604      -0.021316       0.000620       0.020696              1.818271       1.542628      -0.068538       0.243684       1.842066      -0.547580       2.070120           0.000107
           98              H      14.364621       8.752218      15.145805       0.100633       1.150105 0.79901914E+01  0.78290883E+02                                 1.798108                            1.644294      -1.004381       2.401609                    0.998310       3.501990       9.742957       0.492628       1.268916      -0.711583       0.034315      -0.020362      -0.007787       0.040655      -0.012524       0.006346       0.012384       0.021360       0.012473      -0.025139       0.010684       0.014455              1.863215       2.510379      -0.402223      -0.051522       1.600805       0.084549       1.478460           0.000603
           99              H      13.202074      10.125741      16.886150       0.104586       1.075579 0.74038679E+01  0.70425988E+02                                 1.660122                            1.541089      -0.802788       2.499915                    0.999822       3.199484       8.471758       0.535308       1.202897      -0.728839       0.013258       0.016969       0.035826       0.041800      -0.007059       0.009615       0.016539       0.025170       0.013984      -0.027535       0.009090       0.018445              1.702791       1.512740       0.111785       0.255907       1.474397       0.313574       2.121236           0.000388
          100              H      10.802131       9.323987      14.140765       0.074155       1.191843 0.86219451E+01  0.86117761E+02                                 1.839125                            1.705925      -0.972237       2.402976                    0.998151       3.646316      10.247792       0.484476       1.265744      -0.711911      -0.043631      -0.003107      -0.021109       0.048569      -0.003994       0.009459       0.011395       0.028522       0.005204      -0.022643       0.003813       0.018830              1.876742       2.426051       0.025890       0.428604       1.448496       0.135199       1.755677           0.000109
          101              H       7.102684      10.077827       7.731788       0.106705       1.075972 0.72905129E+01  0.69110287E+02                                 1.662122                            1.527376      -0.763906       2.514037                    0.999867       3.212609       8.503789       0.538464       1.199955      -0.728974       0.037117       0.013080       0.017580       0.043102      -0.001014       0.016599       0.003460      -0.000471      -0.067066      -0.029530       0.011703       0.017827              1.719667       2.294521       0.130399       0.309984       1.412853       0.057070       1.451628           0.000651
          102              H       5.828660       8.033514       7.205250       0.108471       0.969430 0.64641706E+01  0.59444656E+02                                 1.547372                            1.439303      -0.808264       2.506023                    0.999864       3.079946       8.022370       0.554221       1.201774      -0.728905       0.010631      -0.037002       0.007536       0.039230      -0.003531       0.014216      -0.003053      -0.002630      -0.063011      -0.026706       0.008708       0.017997              1.584452       1.379773      -0.214817       0.036388       2.100968      -0.096223       1.272614           0.000477
          103              H       3.683522      10.929092       6.571558       0.072771       1.004358 0.69231865E+01  0.65657522E+02                                 1.650315                            1.535826      -0.998789       2.394892                    0.998552       3.546035       9.807594       0.505497       1.277641      -0.708099      -0.036647       0.023145      -0.003616       0.043495      -0.006505       0.004406       0.002508       0.003546      -0.041905      -0.015488       0.001612       0.013875              1.687204       2.068871      -0.377767       0.234060       1.703223      -0.104573       1.289519          -0.000032
          104              H       6.593074      12.008745      10.181573       0.114256       0.847605 0.54805546E+01  0.48552074E+02                                 1.430923                            1.338784      -0.850418       2.493619                    0.999878       3.008861       7.791549       0.563761       1.226387      -0.722378       0.015088      -0.030485      -0.010620       0.035634      -0.015010       0.002361       0.000042      -0.019507       0.027551      -0.022630       0.009044       0.013586              1.461262       1.243356      -0.283928      -0.045220       1.833425       0.152768       1.307005           0.000438
          105              H       6.322344      13.257693      12.289570       0.106175       0.938376 0.60799029E+01  0.55784220E+02                                 1.587251                            1.447092      -0.822728       2.495325                    0.999861       3.257336       8.843951       0.516850       1.291596      -0.706604       0.006134      -0.002261       0.040200       0.040728      -0.012823       0.006775      -0.001248      -0.025357       0.039061      -0.025418       0.008808       0.016611              1.660930       1.273076      -0.098623       0.195436       1.387934      -0.239207       2.321780           0.000487
          106              H       5.084948      15.196597       9.409318       0.073230       1.190540 0.85985088E+01  0.85063889E+02                                 1.783231                            1.664713      -0.914747       2.433010                    0.998943       3.452405       9.379383       0.512268       1.208612      -0.726625      -0.016014       0.033831      -0.028205       0.046867      -0.012069       0.004437      -0.006168      -0.026771       0.025517      -0.022403       0.003429       0.018974              1.808428       1.562073      -0.343067       0.248783       1.989340      -0.351718       1.873873           0.000108
          107              H       7.787472      12.147695       5.100948       0.108011       0.980354 0.66020557E+01  0.61576717E+02                                 1.613666                            1.496340      -0.855715       2.485096                    0.999782       3.205735       8.656013       0.516364       1.271783      -0.712324      -0.013806      -0.033195      -0.010728       0.037518       0.010156      -0.011663       0.014742      -0.005355      -0.006374      -0.024615       0.008756       0.015859              1.659030       1.489298       0.298292       0.047356       2.055984       0.318380       1.431809           0.000408
          108              H       9.714433      13.367894       4.413678       0.108322       1.000700 0.67363573E+01  0.63019246E+02                                 1.623762                            1.500627      -0.811445       2.501656                    0.999856       3.203980       8.607457       0.522284       1.253579      -0.716339       0.027142      -0.010445      -0.025437       0.038637       0.009460      -0.012912       0.014961      -0.001887      -0.008168      -0.025304       0.010147       0.015157              1.676118       1.770440      -0.134169      -0.472059       1.423286       0.209745       1.834626           0.000476
          109              H       8.055017      15.028899       7.316100       0.072521       1.160672 0.82732176E+01  0.81445609E+02                                 1.779257                            1.651147      -0.974775       2.404574                    0.998230       3.528331       9.711377       0.503483       1.235744      -0.719187      -0.016617       0.023936       0.038711       0.048453       0.003323      -0.012916       0.015626      -0.002626       0.014606      -0.021315       0.000618       0.020697              1.818262       1.542621      -0.068538      -0.243684       1.842054       0.547576       2.070111           0.000109
          110              H       1.560679      15.204582       5.908305       0.100599       1.150192 0.79909365E+01  0.78299917E+02                                 1.798186                            1.644362      -1.004430       2.401566                    0.998310       3.502164       9.743511       0.492622       1.268903      -0.711585      -0.034308       0.020365      -0.007796       0.040652      -0.012524      -0.006344      -0.012385       0.021365       0.012471      -0.025140       0.010684       0.014456              1.863297       2.510493      -0.402247       0.051529       1.600873      -0.084557       1.478524           0.000602
          111              H       2.723226      13.831059       7.648650       0.104546       1.075730 0.74051817E+01  0.70441572E+02                                 1.660267                            1.541217      -0.802777       2.499892                    0.999822       3.199777       8.472705       0.535290       1.202883      -0.728841      -0.013251      -0.016966       0.035824       0.041794      -0.007063      -0.009614      -0.016541       0.025175       0.013986      -0.027539       0.009095       0.018444              1.702943       1.512868       0.111796      -0.255934       1.474520      -0.313614       2.121440           0.000389
          112              H       5.123169      14.632813       4.903265       0.074131       1.191841 0.86219142E+01  0.86117254E+02                                 1.839116                            1.705918      -0.972200       2.402988                    0.998151       3.646316      10.247733       0.484480       1.265738      -0.711913       0.043626       0.003107      -0.021115       0.048567      -0.003995      -0.009459      -0.011395       0.028523       0.005209      -0.022644       0.003814       0.018830              1.876732       2.426033       0.025891      -0.428601       1.448491      -0.135199       1.755672           0.000105
          113              C      14.245181      14.019519       7.377068      -0.070647      29.191881 0.37413157E+03  0.84839688E+04                                 8.170349                            6.410855       0.367494       2.088302                    0.999720      28.459050      80.731524       0.655681       0.411945      -1.065541      -0.040835      -0.056514      -0.010734       0.070545       0.019623       0.051152       0.007921       0.025260      -0.191870      -0.084261       0.011037       0.073224              9.073968      11.640601      -1.515531       2.266056      10.390336      -0.741118       5.190967           0.008109
          114              C      13.544468      15.129518       7.088858      -0.081098      27.617838 0.35362125E+03  0.79554144E+04                                 8.024087                            6.362779       0.125891       2.014509                    0.999819      28.731418      82.828584       0.634155       0.429325      -1.048122      -0.071067      -0.008759      -0.023157       0.075256       0.037838       0.028955       0.012123      -0.041620      -0.148591      -0.062390      -0.010884       0.073274              8.807400       9.260294      -0.482547       1.591416      12.227198      -0.239687       4.934707           0.006735
          115              C      12.337330      13.481290       6.728595       0.099586      24.702059 0.29850431E+03  0.64725989E+04                                 7.582704                            5.916455       0.054552       2.014506                    0.999874      26.886865      77.483023       0.642354       0.439748      -1.036112       0.052249       0.037790       0.021233       0.067889       0.048419      -0.015777       0.010525       0.047948       0.067266      -0.068536       0.022737       0.045799              8.509973      10.089961      -0.660587       1.998594      10.962071      -0.456008       4.477888           0.012986
          116              C      14.229256      11.238933      10.333068      -0.101247      28.033301 0.35524092E+03  0.80341561E+04                                 8.267663                            6.497083       0.000018       1.974851                    0.999683      29.200372      85.551327       0.607776       0.445600      -1.034131      -0.024267      -0.033720      -0.051911       0.066488       0.056748       0.013430       0.017877      -0.082119      -0.021530      -0.066718      -0.012537       0.079254              9.186579       5.212763       2.260591       0.157324      10.483511      -1.725236      11.863463           0.006011
          117              C      14.100261      10.545783      11.467433      -0.064281      29.260364 0.36302409E+03  0.82195189E+04                                 8.373626                            6.442482       0.207613       2.044462                    0.999847      28.568980      82.585948       0.630947       0.428748      -1.048626      -0.026457      -0.053848      -0.017134       0.062395       0.047057       0.030068       0.029543      -0.084681       0.108904      -0.083660       0.002805       0.080856              9.488440       5.079351       1.795146       0.786217       8.928444      -0.394715      14.457527           0.006680
          118              C      13.374067       9.400648       9.887820       0.105782      23.951763 0.28824196E+03  0.61753965E+04                                 7.303493                            5.727991       0.268533       2.086625                    0.999757      26.338751      74.645935       0.669761       0.426853      -1.047274       0.025746       0.048900       0.035836       0.065865      -0.000498       0.010747       0.046818       0.002971      -0.109122      -0.064732       0.019740       0.044993              8.151834       4.771793       1.954154       0.630461       8.524803      -0.933746      11.158905           0.010466
          119              C       0.113070      11.087207       5.396548      -0.085941      27.882795 0.35807674E+03  0.81102247E+04                                 8.178433                            6.453951       0.063325       1.994352                    0.999707      29.140677      85.295629       0.619930       0.436221      -1.040181      -0.031608      -0.026854       0.059061       0.072169      -0.013742      -0.015243      -0.059079      -0.040712      -0.020067      -0.061843      -0.007693       0.069536              9.079036       9.931414      -2.728824      -2.050731       9.962836      -2.085644       7.342858           0.007767
          120              C       1.173695      10.387668       5.015963      -0.073729      27.808687 0.35556378E+03  0.80151865E+04                                 8.089452                            6.377128       0.253507       2.061473                    0.999797      28.527894      82.496049       0.633499       0.428908      -1.047709       0.016716      -0.055940       0.044885       0.073643      -0.003049      -0.043967      -0.047752      -0.016130       0.005936      -0.066189       0.001394       0.064795              8.983313      10.301205      -1.659874      -3.139529       8.250468      -1.877557       8.398266           0.005062
          121              C       0.299396       9.443771       6.647305       0.108084      24.289970 0.29521236E+03  0.63685132E+04                                 7.395715                            5.808763       0.161936       2.048842                    0.999814      26.629096      75.958598       0.662428       0.428612      -1.045231       0.012290       0.042279      -0.049441       0.066205       0.039737       0.016649      -0.026795      -0.031888       0.083718      -0.065791       0.020007       0.045784              8.234414       9.247504      -2.014029      -2.474252       7.821445      -1.991898       7.634293           0.010866
          122              C      10.345075       9.092404       5.961883      -0.066681      29.153028 0.37126829E+03  0.84519096E+04                                 8.298295                            6.468771       0.200401       2.036044                    0.999824      28.937594      83.826963       0.636579       0.422656      -1.052583       0.047167      -0.019577      -0.050095       0.071537       0.022859      -0.032347       0.016476       0.091424      -0.007800      -0.060569      -0.004117       0.064686              9.239570      11.662973       2.519361       0.778971       6.828204       2.884551       9.227532           0.008016
          123              C      10.986864       9.803123       6.894870      -0.073944      28.350003 0.36688021E+03  0.83235011E+04                                 8.142401                            6.450398       0.186053       2.033265                    0.999846      28.838883      83.276477       0.634811       0.425285      -1.051423       0.071597       0.018173      -0.013860       0.075156       0.002033      -0.046780       0.039113       0.057567       0.054965      -0.065709      -0.006697       0.072406              8.976186       9.386172       1.197646      -0.086535       6.630925       3.356850      10.911460           0.005095
          124              C      12.316627       9.360720       5.341123       0.109485      24.741922 0.30377768E+03  0.65968970E+04                                 7.489232                            5.885912       0.193314       2.058955                    0.999819      26.706058      76.301927       0.659507       0.427664      -1.046352      -0.058296      -0.002839       0.037376       0.069307      -0.024572      -0.039259      -0.023298       0.021779      -0.022411      -0.058900       0.013752       0.045147              8.338689      10.330960       1.486544       0.092352       5.910937       2.881454       8.774172           0.011313
          125              C       1.680119       9.937281      16.614568      -0.070717      29.194640 0.37417114E+03  0.84851281E+04                                 8.170928                            6.411235       0.367281       2.088207                    0.999720      28.460956      80.739348       0.655652       0.411950      -1.065532       0.040857       0.056527      -0.010682       0.070560       0.019596      -0.051172      -0.007920       0.025247      -0.191862      -0.084273       0.011060       0.073213              9.074659      11.641477      -1.515746      -2.266259      10.391199       0.741230       5.191302           0.008109
          126              C       2.380832       8.827282      16.326358      -0.081184      27.621231 0.35367265E+03  0.79569006E+04                                 8.024811                            6.363291       0.125619       2.014384                    0.999819      28.734144      82.839546       0.634118       0.429332      -1.048112       0.071096       0.008761      -0.023118       0.075272       0.037833      -0.028984      -0.012129      -0.041672      -0.148616      -0.062422      -0.010870       0.073292              8.808232       9.261181      -0.482699      -1.591602      12.228396       0.239765       4.935120           0.006724
          127              C       3.587970      10.475510      15.966095       0.099529      24.703079 0.29851868E+03  0.64730003E+04                                 7.582962                            5.916632       0.054513       2.014483                    0.999874      26.887584      77.486098       0.642337       0.439753      -1.036108      -0.052242      -0.037786       0.021249       0.067886       0.048424       0.015767      -0.010521       0.047921       0.067236      -0.068528       0.022733       0.045794              8.510288      10.090308      -0.660635      -1.998694      10.962525       0.456043       4.478032           0.012975
          128              C       1.696044      12.717867       1.095568      -0.101350      28.037384 0.35530032E+03  0.80359071E+04                                 8.268675                            6.497768      -0.000309       1.974714                    0.999682      29.203367      85.564771       0.607719       0.445619      -1.034110       0.024297       0.033708      -0.051921       0.066501       0.056759      -0.013420      -0.017860      -0.082193      -0.021486      -0.066755      -0.012512       0.079267              9.187782       5.213323       2.260886      -0.157338      10.484858       1.725587      11.865165           0.005999
          129              C       1.825039      13.411017       2.229933      -0.064399      29.265068 0.36309108E+03  0.82214807E+04                                 8.374667                            6.443174       0.207314       2.044323                    0.999847      28.572271      82.599854       0.630894       0.428761      -1.048610       0.026487       0.053851      -0.017129       0.062409       0.047060      -0.030067      -0.029541      -0.084737       0.109015      -0.083700       0.002831       0.080869              9.489700       5.079919       1.795415      -0.786286       8.929643       0.394890      14.459537           0.006671
          130              C       2.551233      14.556152       0.650320       0.105731      23.952521 0.28825124E+03  0.61756613E+04                                 7.303668                            5.728083       0.268452       2.086586                    0.999757      26.339506      74.649107       0.669754       0.426853      -1.047271      -0.025730      -0.048902       0.035836       0.065861      -0.000482      -0.010755      -0.046810       0.002952      -0.109088      -0.064717       0.019719       0.044998              8.152052       4.771897       1.954260      -0.630529       8.525093       0.933672      11.159166           0.010453
          131              C      15.812230      12.869593      14.634048      -0.085941      27.882811 0.35807352E+03  0.81101469E+04                                 8.178493                            6.453957       0.063239       1.994327                    0.999707      29.140594      85.295816       0.619924       0.436226      -1.040176       0.031638       0.026857       0.059055       0.072179      -0.013752       0.015220       0.059047      -0.040692      -0.020104      -0.061813      -0.007685       0.069498              9.079131       9.931622      -2.728965       2.050792       9.962897       2.085577       7.342875           0.007778
          132              C      14.751605      13.569132      14.253463      -0.073838      27.812471 0.35562153E+03  0.80168424E+04                                 8.090145                            6.377611       0.253383       2.061379                    0.999797      28.531129      82.508189       0.633478       0.428903      -1.047708      -0.016701       0.055957       0.044895       0.073659      -0.003052       0.043990       0.047775      -0.016112       0.005917      -0.066224       0.001401       0.064823              8.984108      10.302175      -1.660062       3.139856       8.251169       1.877711       8.398980           0.005053
          133              C      15.625904      14.513029      15.884805       0.108081      24.289361 0.29520411E+03  0.63682860E+04                                 7.395605                            5.808691       0.161954       2.048858                    0.999814      26.628479      75.956355       0.662431       0.428613      -1.045231      -0.012281      -0.042273      -0.049450       0.066205       0.039755      -0.016625       0.026784      -0.031853       0.083760      -0.065793       0.020012       0.045781              8.234284       9.247339      -2.013949       2.474251       7.821297       1.991865       7.634216           0.010864
          134              C       5.580225      14.864396      15.199383      -0.066768      29.155465 0.37130527E+03  0.84529739E+04                                 8.298712                            6.469065       0.200348       2.035992                    0.999824      28.939574      83.834193       0.636568       0.422652      -1.052584      -0.047184       0.019593      -0.050090       0.071549       0.022878       0.032354      -0.016476       0.091452      -0.007787      -0.060592      -0.004115       0.064706              9.240045      11.663558       2.519493      -0.779013       6.828533      -2.884719       9.228044           0.008010
          135              C       4.938436      14.153677      16.132370      -0.073934      28.349347 0.36686719E+03  0.83231391E+04                                 8.142321                            6.450313       0.185995       2.033256                    0.999846      28.838317      83.274744       0.634810       0.425289      -1.051420      -0.071614      -0.018160      -0.013840       0.075166       0.002039       0.046760      -0.039102       0.057523       0.054999      -0.065686      -0.006691       0.072377              8.976113       9.386007       1.197636       0.086513       6.630874      -3.356873      10.911459           0.005092
          136              C       3.608673      14.596080      14.578623       0.109423      24.743163 0.30379471E+03  0.65973746E+04                                 7.489524                            5.886104       0.193245       2.058918                    0.999819      26.707009      76.305838       0.659490       0.427668      -1.046347       0.058298       0.002840       0.037374       0.069308      -0.024560       0.039254       0.023301       0.021807      -0.022437      -0.058892       0.013743       0.045149              8.339040      10.331389       1.486621      -0.092381       5.911162      -2.881611       8.774569           0.011311
          137              C       6.282531       1.951681       1.860433      -0.070752      29.196167 0.37419354E+03  0.84857769E+04                                 8.171210                            6.411422       0.367181       2.088156                    0.999720      28.462116      80.743740       0.655642       0.411949      -1.065531      -0.040856       0.056528       0.010699       0.070562      -0.019601      -0.051178       0.007916       0.025259      -0.191904      -0.084288       0.011061       0.073227              9.074990      11.641924       1.515817      -2.266358      10.391583      -0.741262       5.191462           0.008105
          138              C       5.581818       0.841682       2.148643      -0.081196      27.621826 0.35368034E+03  0.79571297E+04                                 8.024958                            6.363381       0.125513       2.014344                    0.999819      28.734613      82.841626       0.634110       0.429335      -1.048109      -0.071092       0.008757       0.023135       0.075272      -0.037828      -0.028977       0.012124      -0.041680      -0.148629      -0.062421      -0.010867       0.073288              8.808409       9.261364       0.482737      -1.591643      12.228669      -0.239779       4.935194           0.006729
          139              C       4.374680       2.489910       2.508905       0.099518      24.703277 0.29852157E+03  0.64730858E+04                                 7.583046                            5.916691       0.054473       2.014471                    0.999874      26.887673      77.486776       0.642328       0.439758      -1.036104       0.052244      -0.037782      -0.021239       0.067882      -0.048418       0.015759       0.010521       0.047935       0.067214      -0.068521       0.022729       0.045791              8.510389      10.090436       0.660644      -1.998725      10.962655      -0.456046       4.478075           0.012970
          140              C       6.266606       4.732267      17.379433      -0.101319      28.036099 0.35528092E+03  0.80353554E+04                                 8.268463                            6.497621      -0.000265       1.974748                    0.999682      29.202235      85.560733       0.607722       0.445624      -1.034108      -0.024293       0.033701       0.051920       0.066495      -0.056750      -0.013426       0.017858      -0.082169      -0.021487      -0.066741      -0.012513       0.079254              9.187537       5.213203      -2.260823      -0.157338      10.484583      -1.725538      11.864826           0.006007
          141              C       6.137611       5.425417      16.245068      -0.064387      29.264420 0.36308248E+03  0.82212252E+04                                 8.374504                            6.443068       0.207393       2.044353                    0.999847      28.571867      82.597980       0.630904       0.428757      -1.048614      -0.026478       0.053849       0.017135       0.062405      -0.047072      -0.030078       0.029546      -0.084743       0.108996      -0.083709       0.002825       0.080884              9.489500       5.079835      -1.795375      -0.786283       8.929458      -0.394854      14.459206           0.006674
          142              C       5.411417       6.570552      17.824680       0.105743      23.952322 0.28824866E+03  0.61755894E+04                                 7.303631                            5.728063       0.268457       2.086592                    0.999757      26.339282      74.648263       0.669754       0.426854      -1.047271       0.025726      -0.048906      -0.035837       0.065862       0.000492      -0.010760       0.046816       0.002971      -0.109059      -0.064720       0.019727       0.044993              8.152008       4.771872      -1.954234      -0.630523       8.525029      -0.933684      11.159122           0.010452
          143              C       8.075720       4.883993       3.840953      -0.085904      27.881426 0.35805221E+03  0.81095341E+04                                 8.178225                            6.453765       0.063295       1.994362                    0.999707      29.139469      85.291518       0.619934       0.436226      -1.040178      -0.031644       0.026858      -0.059046       0.072174       0.013748       0.015219      -0.059045      -0.040683      -0.020091      -0.061809      -0.007685       0.069494              9.078821       9.931247       2.728860       2.050688       9.962579      -2.085525       7.342636           0.007778
          144              C       9.136345       5.583532       4.221538      -0.073833      27.812006 0.35561482E+03  0.80166384E+04                                 8.090004                            6.377511       0.253456       2.061405                    0.999797      28.530772      82.506376       0.633490       0.428898      -1.047713       0.016697       0.055951      -0.044892       0.073652       0.003053       0.043985      -0.047788      -0.016110       0.005929      -0.066227       0.001397       0.064830              8.983943      10.301962       1.659989       3.139794       8.251006      -1.877707       8.398862           0.005051
          145              C       8.262046       6.527429       2.590195       0.108076      24.289768 0.29520954E+03  0.63684377E+04                                 7.395696                            5.808750       0.161919       2.048841                    0.999814      26.628842      75.957799       0.662426       0.428614      -1.045230       0.012280      -0.042267       0.049456       0.066206      -0.039756      -0.016627      -0.026788      -0.031848       0.083745      -0.065793       0.020012       0.045782              8.234392       9.247484       2.013989       2.474277       7.821394      -1.991896       7.634298           0.010862
          146              C       2.382425       6.878796       3.275618      -0.066791      29.156176 0.37131443E+03  0.84532441E+04                                 8.298863                            6.469152       0.200294       2.035968                    0.999824      28.940078      83.836266       0.636561       0.422653      -1.052582       0.047174       0.019574       0.050103       0.071546      -0.022874       0.032350       0.016488       0.091451      -0.007816      -0.060594      -0.004109       0.064703              9.240231      11.663784      -2.519555      -0.779037       6.828664       2.884810       9.228246           0.008005
          147              C       3.024214       6.168077       2.342630      -0.073962      28.350351 0.36688205E+03  0.83235748E+04                                 8.142525                            6.450447       0.185929       2.033222                    0.999846      28.839180      83.278204       0.634802       0.425289      -1.051418       0.071607      -0.018187       0.013858       0.075169      -0.002033       0.046763       0.039116       0.057539       0.054988      -0.065700      -0.006689       0.072389              8.976350       9.386242      -1.197671       0.086523       6.631043       3.356989      10.911766           0.005082
          148              C       4.353977       6.610480       3.896378       0.109405      24.743368 0.30379775E+03  0.65974606E+04                                 7.489587                            5.886149       0.193232       2.058912                    0.999819      26.707131      76.306440       0.659485       0.427670      -1.046345      -0.058299       0.002830      -0.037366       0.069304       0.024559       0.039258      -0.023291       0.021799      -0.022414      -0.058887       0.013735       0.045151              8.339113      10.331475      -1.486632      -0.092371       5.911216       2.881648       8.774648           0.011305
          149              C       9.642769       6.033919      11.097933      -0.070678      29.193163 0.37414898E+03  0.84844863E+04                                 8.170648                            6.411044       0.367347       2.088245                    0.999720      28.459876      80.735195       0.655663       0.411950      -1.065534       0.040838      -0.056521       0.010721       0.070550      -0.019608       0.051159      -0.007912       0.025254      -0.191849      -0.084261       0.011048       0.073213              9.074329      11.641060       1.515646       2.266168      10.390791       0.741179       5.191137           0.008120
          150              C      10.343482       7.143918      11.386143      -0.081183      27.620909 0.35366846E+03  0.79567703E+04                                 8.024704                            6.363222       0.125700       2.014410                    0.999819      28.733918      82.838279       0.634127       0.429328      -1.048117       0.071071      -0.008767       0.023160       0.075262      -0.037845       0.028978      -0.012122      -0.041644      -0.148650      -0.062424      -0.010874       0.073298              8.808100       9.261066       0.482628       1.591576      12.228173       0.239735       4.935062           0.006738
          151              C      11.550620       5.495690      11.746405       0.099545      24.702657 0.29851314E+03  0.64728493E+04                                 7.582889                            5.916589       0.054495       2.014484                    0.999874      26.887234      77.484879       0.642338       0.439755      -1.036107      -0.052247       0.037786      -0.021232       0.067884      -0.048425      -0.015772      -0.010519       0.047920       0.067238      -0.068529       0.022730       0.045799              8.510191      10.090198       0.660607       1.998658      10.962389       0.456030       4.477987           0.012985
          152              C       9.658694       3.253333       8.141933      -0.101297      28.034426 0.35525667E+03  0.80346384E+04                                 8.268041                            6.497338      -0.000137       1.974800                    0.999682      29.201019      85.555177       0.607746       0.445615      -1.034117       0.024263      -0.033713       0.051916       0.066487      -0.056751       0.013432      -0.017864      -0.082127      -0.021499      -0.066728      -0.012521       0.079250              9.187028       5.212977      -2.260713       0.157340      10.484031       1.725354      11.864077           0.006016
          153              C       9.787689       2.560183       7.007568      -0.064349      29.262167 0.36305107E+03  0.82203105E+04                                 8.374047                            6.442779       0.207507       2.044412                    0.999847      28.570247      82.591432       0.630922       0.428756      -1.048618       0.026453      -0.053854       0.017138       0.062399      -0.047070       0.030078      -0.029549      -0.084702       0.108936      -0.083684       0.002807       0.080877              9.488932       5.079590      -1.795256       0.786251       8.928933       0.394764      14.458274           0.006674
          154              C      10.513883       1.415048       8.587180       0.105748      23.952278 0.28824788E+03  0.61755676E+04                                 7.303614                            5.728050       0.268476       2.086598                    0.999757      26.339279      74.648190       0.669756       0.426853      -1.047272      -0.025746       0.048902      -0.035833       0.065866       0.000499       0.010760      -0.046822       0.002979      -0.109055      -0.064726       0.019733       0.044994              8.151981       4.771864      -1.954219       0.630526       8.524981       0.933669      11.159097           0.010464
          155              C       7.849580       3.101607      13.078453      -0.085917      27.881920 0.35806057E+03  0.81097679E+04                                 8.178287                            6.453813       0.063316       1.994361                    0.999707      29.139915      85.292956       0.619936       0.436222      -1.040180       0.031630      -0.026857      -0.059047       0.072168       0.013748      -0.015234       0.059058      -0.040696      -0.020071      -0.061825      -0.007685       0.069511              9.078889       9.931266       2.728842      -2.050682       9.962694       2.085594       7.342705           0.007781
          156              C       6.788955       2.402068      13.459038      -0.073791      27.810692 0.35559534E+03  0.80160860E+04                                 8.089807                            6.377384       0.253468       2.061432                    0.999797      28.529592      82.502268       0.633489       0.428904      -1.047710      -0.016699      -0.055951      -0.044882       0.073646       0.003051      -0.043979       0.047773      -0.016127       0.005958      -0.066211       0.001392       0.064820              8.983715      10.301666       1.659965      -3.139668       8.250849       1.877659       8.398632           0.005061
          157              C       7.663254       1.458171      11.827695       0.108083      24.289656 0.29520784E+03  0.63683902E+04                                 7.395658                            5.808719       0.161923       2.048843                    0.999814      26.628802      75.957564       0.662430       0.428612      -1.045231      -0.012284       0.042272       0.049449       0.066205      -0.039747       0.016632       0.026790      -0.031863       0.083755      -0.065791       0.020007       0.045785              8.234348       9.247406       2.013980      -2.474243       7.821376       1.991904       7.634262           0.010873
          158              C      13.542875       1.106804      12.513118      -0.066766      29.155607 0.37130663E+03  0.84530271E+04                                 8.298798                            6.469112       0.200276       2.035973                    0.999824      28.939631      83.834939       0.636559       0.422657      -1.052580      -0.047174      -0.019575       0.050101       0.071545      -0.022870      -0.032354      -0.016490       0.091459      -0.007813      -0.060597      -0.004110       0.064707              9.240156      11.663711      -2.519539       0.779036       6.828616      -2.884782       9.228142           0.008011
          159              C      12.901086       1.817523      11.580130      -0.073955      28.350115 0.36687850E+03  0.83234705E+04                                 8.142472                            6.450405       0.185958       2.033235                    0.999846      28.838981      83.277391       0.634806       0.425288      -1.051419      -0.071602       0.018182       0.013854       0.075163      -0.002033      -0.046767      -0.039120       0.057556       0.054979      -0.065708      -0.006687       0.072395              8.976294       9.386201      -1.197655      -0.086535       6.630997      -3.356970      10.911685           0.005097
          160              C      11.571323       1.375120      13.133878       0.109421      24.743146 0.30379508E+03  0.65973889E+04                                 7.489556                            5.886134       0.193220       2.058913                    0.999819      26.706950      76.305867       0.659483       0.427672      -1.046344       0.058296      -0.002835      -0.037373       0.069305       0.024561      -0.039255       0.023298       0.021801      -0.022437      -0.058892       0.013743       0.045149              8.339073      10.331446      -1.486638       0.092382       5.911194      -2.881619       8.774579           0.011317
          161              C       1.680119       1.951681      11.097933      -0.070687      29.193725 0.37415698E+03  0.84847141E+04                                 8.170730                            6.411092       0.367347       2.088236                    0.999720      28.460315      80.736694       0.655664       0.411947      -1.065536       0.040853       0.056525       0.010691       0.070557       0.019600       0.051164       0.007917       0.025251      -0.191841      -0.084262       0.011053       0.073209              9.074430      11.641177      -1.515699       2.266194      10.390928      -0.741210       5.191184           0.008113
          162              C       2.380832       0.841682      11.386143      -0.081166      27.620733 0.35366504E+03  0.79566816E+04                                 8.024704                            6.363215       0.125667       2.014405                    0.999819      28.733770      82.838046       0.634124       0.429331      -1.048114       0.071092       0.008764       0.023129       0.075271       0.037835       0.028977       0.012126      -0.041661      -0.148602      -0.062413      -0.010875       0.073287              8.808107       9.261041      -0.482672       1.591569      12.228219      -0.239752       4.935060           0.006730
          163              C       3.587970       2.489910      11.746405       0.099561      24.702453 0.29850979E+03  0.64727515E+04                                 7.582805                            5.916523       0.054546       2.014500                    0.999874      26.887111      77.484098       0.642347       0.439750      -1.036111      -0.052245      -0.037786      -0.021244       0.067887       0.048424      -0.015770       0.010522       0.047917       0.067252      -0.068531       0.022737       0.045793              8.510099      10.090074      -0.660585       1.998639      10.962274      -0.456021       4.477947           0.012983
          164              C       1.696044       4.732267       8.141933      -0.101327      28.036470 0.35528733E+03  0.80355312E+04                                 8.268483                            6.497640      -0.000229       1.974750                    0.999682      29.202659      85.561953       0.607727       0.445618      -1.034112       0.024302       0.033700       0.051911       0.066491       0.056759       0.013421       0.017870      -0.082187      -0.021467      -0.066756      -0.012511       0.079267              9.187552       5.213224       2.260847       0.157344      10.484618      -1.725479      11.864816           0.006008
          165              C       1.825039       5.425417       7.007568      -0.064358      29.263389 0.36306706E+03  0.82207823E+04                                 8.374327                            6.442946       0.207409       2.044372                    0.999847      28.571024      82.594862       0.630909       0.428759      -1.048613       0.026498       0.053836       0.017127       0.062400       0.047064       0.030067       0.029547      -0.084737       0.108985      -0.083697       0.002823       0.080874              9.489296       5.079737       1.795339       0.786267       8.929261      -0.394823      14.458890           0.006674
          166              C       2.551233       6.570552       8.587180       0.105725      23.953046 0.28825869E+03  0.61758640E+04                                 7.303776                            5.728159       0.268413       2.086567                    0.999757      26.339940      74.650724       0.669748       0.426854      -1.047270      -0.025716      -0.048910      -0.035837       0.065862      -0.000478       0.010756       0.046812       0.002959      -0.109065      -0.064714       0.019716       0.044998              8.152180       4.771959       1.954284       0.630521       8.525202      -0.933724      11.159380           0.010458
          167              C      15.812230       4.883993      13.078453      -0.085915      27.881744 0.35805822E+03  0.81096967E+04                                 8.178250                            6.453798       0.063328       1.994367                    0.999707      29.139730      85.292162       0.619936       0.436223      -1.040180       0.031637       0.026859      -0.059045       0.072171      -0.013747      -0.015220      -0.059048      -0.040689      -0.020070      -0.061809      -0.007690       0.069499              9.078839       9.931244      -2.728815      -2.050705       9.962593      -2.085548       7.342682           0.007779
          168              C      14.751605       5.583532      13.459038      -0.073800      27.810892 0.35559813E+03  0.80161622E+04                                 8.089807                            6.377381       0.253492       2.061433                    0.999797      28.529855      82.503016       0.633494       0.428900      -1.047712      -0.016696       0.055955      -0.044887       0.073652      -0.003053      -0.043979      -0.047775      -0.016116       0.005939      -0.066214       0.001396       0.064818              8.983711      10.301682      -1.659926      -3.139714       8.250795      -1.877646       8.398657           0.005054
          169              C      15.625904       6.527429      11.827695       0.108067      24.290178 0.29521543E+03  0.63685987E+04                                 7.395776                            5.808808       0.161919       2.048835                    0.999814      26.629203      75.959123       0.662422       0.428614      -1.045229      -0.012278      -0.042274       0.049453       0.066208       0.039756       0.016625      -0.026785      -0.031851       0.083755      -0.065793       0.020011       0.045782              8.234485       9.247612      -2.014023      -2.474323       7.821464      -1.991895       7.634378           0.010871
          170              C       5.580225       6.878796      12.513118      -0.066763      29.155379 0.37130302E+03  0.84529120E+04                                 8.298707                            6.469049       0.200331       2.035990                    0.999824      28.939471      83.833914       0.636568       0.422653      -1.052584      -0.047178       0.019588       0.050096       0.071548       0.022875      -0.032346       0.016480       0.091452      -0.007790      -0.060590      -0.004109       0.064700              9.240050      11.663563       2.519505       0.779028       6.828533       2.884734       9.228054           0.008014
          171              C       4.938436       6.168077      11.580130      -0.073960      28.350316 0.36688267E+03  0.83235840E+04                                 8.142495                            6.450439       0.185970       2.033235                    0.999846      28.839121      83.277728       0.634805       0.425288      -1.051420      -0.071613      -0.018164       0.013845       0.075167       0.002039      -0.046764       0.039112       0.057543       0.055010      -0.065701      -0.006688       0.072389              8.976312       9.386225       1.197668      -0.086507       6.631010       3.356956      10.911702           0.005097
          172              C       3.608673       6.610480      13.133878       0.109422      24.743211 0.30379555E+03  0.65973976E+04                                 7.489535                            5.886113       0.193245       2.058918                    0.999819      26.707044      76.305972       0.659489       0.427668      -1.046347       0.058298       0.002837      -0.037369       0.069305      -0.024559      -0.039258      -0.023296       0.021803      -0.022404      -0.058889       0.013738       0.045151              8.339054      10.331397       1.486624       0.092384       5.911172       2.881621       8.774592           0.011311
          173              C      14.245181       6.033919       1.860433      -0.070662      29.192758 0.37414281E+03  0.84843127E+04                                 8.170592                            6.411005       0.367352       2.088252                    0.999720      28.459565      80.734197       0.655663       0.411952      -1.065533      -0.040836      -0.056523       0.010721       0.070550       0.019603      -0.051151      -0.007925       0.025259      -0.191863      -0.084259       0.011048       0.073211              9.074267      11.640988      -1.515655      -2.266142      10.390715       0.741166       5.191099           0.008111
          174              C      13.544468       7.143918       2.148643      -0.081184      27.621044 0.35367088E+03  0.79568367E+04                                 8.024724                            6.363241       0.125688       2.014405                    0.999819      28.734008      82.838548       0.634127       0.429328      -1.048117      -0.071080      -0.008766       0.023133       0.075262       0.037840      -0.028975      -0.012137      -0.041640      -0.148662      -0.062424      -0.010876       0.073300              8.808124       9.261109      -0.482649      -1.591573      12.228194       0.239730       4.935068           0.006725
          175              C      12.337330       5.495690       2.508905       0.099553      24.702574 0.29851174E+03  0.64728090E+04                                 7.582852                            5.916558       0.054514       2.014489                    0.999874      26.887203      77.484627       0.642342       0.439752      -1.036108       0.052243       0.037790      -0.021241       0.067887       0.048421       0.015775      -0.010527       0.047931       0.067223      -0.068528       0.022729       0.045799              8.510152      10.090171      -0.660614      -1.998644      10.962323       0.456016       4.477962           0.012980
          176              C      14.229256       3.253333      17.379433      -0.101284      28.034419 0.35525636E+03  0.80346214E+04                                 8.268001                            6.497307      -0.000114       1.974805                    0.999682      29.201037      85.554893       0.607752       0.445611      -1.034120      -0.024261      -0.033718       0.051921       0.066492       0.056748      -0.013423      -0.017864      -0.082124      -0.021519      -0.066721      -0.012526       0.079247              9.186987       5.212945       2.260684      -0.157319      10.483949       1.725379      11.864066           0.006008
          177              C      14.100261       2.560183      16.245068      -0.064344      29.262628 0.36305692E+03  0.82204742E+04                                 8.374092                            6.442795       0.207506       2.044403                    0.999847      28.570648      82.592685       0.630926       0.428751      -1.048621      -0.026458      -0.053855       0.017139       0.062403       0.047070      -0.030071      -0.029547      -0.084704       0.108959      -0.083686       0.002813       0.080873              9.488996       5.079608       1.795266      -0.786249       8.928971       0.394778      14.458408           0.006673
          178              C      13.374067       1.415048      17.824680       0.105764      23.951823 0.28824191E+03  0.61753994E+04                                 7.303511                            5.727988       0.268526       2.086621                    0.999757      26.338829      74.646349       0.669761       0.426853      -1.047273       0.025751       0.048897      -0.035835       0.065865      -0.000499      -0.010751      -0.046822       0.002979      -0.109071      -0.064728       0.019735       0.044992              8.151860       4.771804       1.954182      -0.630489       8.524843       0.933686      11.158935           0.010461
          179              C       0.113070       3.101607       3.840953      -0.085973      27.883875 0.35809042E+03  0.81106367E+04                                 8.178698                            6.454101       0.063216       1.994306                    0.999707      29.141557      85.299592       0.619917       0.436224      -1.040176      -0.031613      -0.026848      -0.059071       0.072178      -0.013748       0.015244       0.059074      -0.040707      -0.020132      -0.061848      -0.007679       0.069527              9.079366       9.931808      -2.729005       2.050810       9.963215       2.085718       7.343077           0.007771
          180              C       1.173695       2.402068       4.221538      -0.073801      27.811165 0.35560080E+03  0.80162576E+04                                 8.089958                            6.377472       0.253359       2.061394                    0.999797      28.529917      82.504056       0.633478       0.428909      -1.047704       0.016724      -0.055939      -0.044900       0.073653      -0.003051       0.043988       0.047763      -0.016120       0.005905      -0.066215       0.001404       0.064811              8.983907      10.301921      -1.660036       3.139763       8.251008       1.877686       8.398792           0.005057
          181              C       0.299396       1.458171       2.590195       0.108050      24.290499 0.29521931E+03  0.63687118E+04                                 7.395862                            5.808854       0.161853       2.048809                    0.999814      26.629509      75.960507       0.662418       0.428615      -1.045227       0.012294       0.042282       0.049436       0.066203       0.039735      -0.016639       0.026800      -0.031868       0.083729      -0.065786       0.019997       0.045788              8.234593       9.247680      -2.014058       2.474323       7.821619       1.991982       7.634480           0.010861
          182              C      10.345075       1.106804       3.275618      -0.066736      29.154194 0.37128668E+03  0.84524412E+04                                 8.298510                            6.468928       0.200354       2.036013                    0.999824      28.938562      83.830598       0.636571       0.422656      -1.052583       0.047170      -0.019572       0.050096       0.071539       0.022866       0.032360      -0.016485       0.091459      -0.007806      -0.060594      -0.004117       0.064711              9.239810      11.663297       2.519420      -0.778969       6.828362      -2.884624       9.227771           0.008006
          183              C      10.986864       1.817523       2.342630      -0.073939      28.349338 0.36686799E+03  0.83231586E+04                                 8.142305                            6.450307       0.186021       2.033264                    0.999846      28.838327      83.274677       0.634813       0.425287      -1.051421       0.071596       0.018180       0.013853       0.075156       0.002032       0.046768      -0.039112       0.057557       0.054960      -0.065701      -0.006692       0.072393              8.976089       9.386037       1.197615       0.086563       6.630842      -3.356838      10.911389           0.005094
          184              C      12.316627       1.375120       3.896378       0.109433      24.742906 0.30379167E+03  0.65972935E+04                                 7.489494                            5.886090       0.193222       2.058916                    0.999819      26.706791      76.305189       0.659488       0.427670      -1.046345      -0.058296      -0.002832      -0.037378       0.069307      -0.024560       0.039251       0.023304       0.021811      -0.022461      -0.058894       0.013746       0.045148              8.338998      10.331380       1.486625      -0.092381       5.911133      -2.881572       8.774482           0.011313
          185              C       9.642769      14.019519      16.614568      -0.070682      29.193323 0.37415223E+03  0.84845742E+04                                 8.170658                            6.411060       0.367368       2.088248                    0.999720      28.460013      80.735522       0.655665       0.411948      -1.065536       0.040843      -0.056519      -0.010709       0.070550      -0.019607      -0.051164       0.007922       0.025250      -0.191859      -0.084266       0.011050       0.073217              9.074339      11.641066       1.515645      -2.266166      10.390804      -0.741172       5.191146           0.008114
          186              C      10.343482      15.129518      16.326358      -0.081161      27.620290 0.35365908E+03  0.79565012E+04                                 8.024584                            6.363138       0.125721       2.014425                    0.999819      28.733404      82.836321       0.634132       0.429328      -1.048117       0.071079      -0.008765      -0.023138       0.075263      -0.037841      -0.028977       0.012128      -0.041647      -0.148627      -0.062418      -0.010876       0.073294              8.807965       9.260919       0.482630      -1.591547      12.227982      -0.239730       4.934996           0.006731
          187              C      11.550620      13.481290      15.966095       0.099549      24.702766 0.29851442E+03  0.64728835E+04                                 7.582895                            5.916587       0.054509       2.014486                    0.999874      26.887362      77.485260       0.642340       0.439753      -1.036108      -0.052243       0.037788       0.021242       0.067886      -0.048424       0.015773       0.010521       0.047928       0.067222      -0.068528       0.022726       0.045801              8.510206      10.090225       0.660635      -1.998661      10.962402      -0.456037       4.477989           0.012981
          188              C       9.658694      11.238933       1.095568      -0.101277      28.034280 0.35525414E+03  0.80345553E+04                                 8.267958                            6.497275      -0.000120       1.974804                    0.999682      29.200965      85.554481       0.607755       0.445610      -1.034122       0.024260      -0.033716      -0.051917       0.066488      -0.056750      -0.013436       0.017863      -0.082126      -0.021524      -0.066724      -0.012528       0.079252              9.186936       5.212922      -2.260673      -0.157331      10.483904      -1.725365      11.863982           0.006004
          189              C       9.787689      10.545783       2.229933      -0.064355      29.263055 0.36306366E+03  0.82206668E+04                                 8.374170                            6.442856       0.207501       2.044397                    0.999847      28.570975      82.593891       0.630923       0.428751      -1.048621       0.026442      -0.053856      -0.017143       0.062398      -0.047075      -0.030084       0.029546      -0.084707       0.108946      -0.083693       0.002812       0.080880              9.489083       5.079659      -1.795290      -0.786271       8.929079      -0.394765      14.458510           0.006668
          190              C      10.513883       9.400648       0.650320       0.105765      23.951873 0.28824273E+03  0.61754243E+04                                 7.303530                            5.728002       0.268504       2.086614                    0.999757      26.338897      74.646695       0.669759       0.426854      -1.047272      -0.025748       0.048895       0.035837       0.065864       0.000495      -0.010757       0.046816       0.002972      -0.109074      -0.064723       0.019731       0.044992              8.151880       4.771816      -1.954188      -0.630500       8.524879      -0.933691      11.158946           0.010457
          191              C       7.849580      11.087207      14.634048      -0.085949      27.883192 0.35808031E+03  0.81103418E+04                                 8.178561                            6.454009       0.063260       1.994330                    0.999707      29.140937      85.297123       0.619922       0.436224      -1.040177       0.031625      -0.026855       0.059056       0.072173       0.013750       0.015239      -0.059064      -0.040700      -0.020097      -0.061836      -0.007681       0.069517              9.079206       9.931652       2.728952       2.050782       9.963016      -2.085656       7.342950           0.007780
          192              C       6.788955      10.387668      14.253463      -0.073794      27.811000 0.35559898E+03  0.80161968E+04                                 8.089885                            6.377428       0.253427       2.061415                    0.999797      28.529832      82.503382       0.633485       0.428906      -1.047708      -0.016708      -0.055947       0.044889       0.073650       0.003051       0.043983      -0.047770      -0.016121       0.005937      -0.066213       0.001396       0.064817              8.983815      10.301813       1.660011       3.139715       8.250929      -1.877665       8.398704           0.005060
          193              C       7.663254       9.443771      15.884805       0.108079      24.289668 0.29520810E+03  0.63683949E+04                                 7.395654                            5.808719       0.161943       2.048849                    0.999814      26.628787      75.957423       0.662431       0.428611      -1.045232      -0.012288       0.042273      -0.049446       0.066204      -0.039744      -0.016635      -0.026791      -0.031862       0.083740      -0.065789       0.020006       0.045783              8.234345       9.247403       2.013987       2.474235       7.821383      -1.991902       7.634247           0.010866
          194              C      13.542875       9.092404      15.199383      -0.066750      29.154992 0.37129791E+03  0.84527654E+04                                 8.298646                            6.469013       0.200342       2.035999                    0.999824      28.939184      83.832895       0.636568       0.422654      -1.052583      -0.047177      -0.019586      -0.050088       0.071541      -0.022869       0.032361       0.016488       0.091449      -0.007814      -0.060594      -0.004115       0.064709              9.239970      11.663501      -2.519477      -0.778996       6.828487       2.884697       9.227922           0.008007
          195              C      12.901086       9.803123      16.132370      -0.073939      28.349514 0.36687025E+03  0.83232261E+04                                 8.142345                            6.450332       0.186006       2.033257                    0.999846      28.838469      83.275276       0.634810       0.425288      -1.051421      -0.071600       0.018174      -0.013850       0.075158      -0.002033       0.046768       0.039113       0.057544       0.054956      -0.065700      -0.006691       0.072390              8.976136       9.386077      -1.197638       0.086538       6.630894       3.356873      10.911437           0.005092
          196              C      11.571323       9.360720      14.578623       0.109429      24.742979 0.30379253E+03  0.65973122E+04                                 7.489481                            5.886080       0.193257       2.058925                    0.999819      26.706852      76.305180       0.659492       0.427668      -1.046348       0.058293      -0.002849       0.037381       0.069307       0.024561       0.039254      -0.023292       0.021803      -0.022458      -0.058888       0.013738       0.045150              8.338984      10.331342      -1.486619      -0.092367       5.911138       2.881581       8.774473           0.011317
          197              C       6.282531       9.937281       7.377068      -0.070755      29.196239 0.37419493E+03  0.84858146E+04                                 8.171216                            6.411429       0.367187       2.088157                    0.999720      28.462166      80.743855       0.655643       0.411949      -1.065532      -0.040859       0.056527      -0.010693       0.070562      -0.019599       0.051182      -0.007916       0.025251      -0.191879      -0.084284       0.011061       0.073223              9.074992      11.641913       1.515801       2.266359      10.391594       0.741257       5.191469           0.008112
          198              C       5.581818       8.827282       7.088858      -0.081182      27.621336 0.35367306E+03  0.79569219E+04                                 8.024864                            6.363315       0.125572       2.014369                    0.999819      28.734227      82.840186       0.634113       0.429335      -1.048109      -0.071093       0.008758      -0.023137       0.075275      -0.037828       0.028979      -0.012122      -0.041683      -0.148606      -0.062417      -0.010868       0.073285              8.808301       9.261230       0.482723       1.591617      12.228528       0.239774       4.935144           0.006734
          199              C       4.374680      10.475510       6.728595       0.099515      24.703352 0.29852251E+03  0.64731086E+04                                 7.583038                            5.916684       0.054497       2.014476                    0.999874      26.887774      77.486972       0.642332       0.439755      -1.036106       0.052250      -0.037778       0.021232       0.067883      -0.048422      -0.015758      -0.010524       0.047915       0.067231      -0.068523       0.022737       0.045787              8.510378      10.090399       0.660630       1.998714      10.962665       0.456041       4.478069           0.012976
          200              C       6.266606      12.717867      10.333068      -0.101314      28.035923 0.35527811E+03  0.80352738E+04                                 8.268420                            6.497588      -0.000256       1.974752                    0.999682      29.202115      85.560214       0.607724       0.445623      -1.034109      -0.024296       0.033699      -0.051916       0.066492      -0.056745       0.013425      -0.017862      -0.082173      -0.021484      -0.066739      -0.012513       0.079253              9.187489       5.213180      -2.260818       0.157343      10.484540       1.725517      11.864748           0.006019
          201              C       6.137611      13.411017      11.467433      -0.064377      29.264096 0.36307828E+03  0.82211082E+04                                 8.374466                            6.443050       0.207385       2.044355                    0.999847      28.571631      82.597252       0.630902       0.428760      -1.048612      -0.026481       0.053845      -0.017135       0.062404      -0.047067       0.030076      -0.029552      -0.084744       0.108983      -0.083703       0.002817       0.080886              9.489451       5.079816      -1.795363       0.786283       8.929414       0.394842      14.459121           0.006678
          202              C       5.411417      14.556152       9.887820       0.105748      23.952250 0.28824788E+03  0.61755685E+04                                 7.303621                            5.728059       0.268455       2.086593                    0.999757      26.339229      74.648090       0.669754       0.426855      -1.047271       0.025730      -0.048906       0.035836       0.065863       0.000496       0.010761      -0.046820       0.002973      -0.109052      -0.064723       0.019728       0.044995              8.151995       4.771867      -1.954224       0.630526       8.525012       0.933684      11.159107           0.010461
          203              C       8.075720      12.869593       5.396548      -0.085909      27.881376 0.35805184E+03  0.81095124E+04                                 8.178173                            6.453734       0.063330       1.994371                    0.999707      29.139428      85.290937       0.619940       0.436222      -1.040181      -0.031663       0.026875       0.059023       0.072170       0.013755      -0.015216       0.059042      -0.040690      -0.020049      -0.061803      -0.007691       0.069494              9.078759       9.931179       2.728819      -2.050692       9.962500       2.085501       7.342598           0.007781
          204              C       9.136345      13.569132       5.015963      -0.073828      27.811593 0.35560830E+03  0.80164462E+04                                 8.089901                            6.377436       0.253516       2.061428                    0.999797      28.530453      82.504941       0.633497       0.428896      -1.047715       0.016673       0.055976       0.044864       0.073648       0.003057      -0.043979       0.047782      -0.016110       0.005967      -0.066219       0.001395       0.064824              8.983825      10.301814       1.659948      -3.139765       8.250902       1.877678       8.398758           0.005052
          205              C       8.262046      14.513029       6.647305       0.108083      24.289410 0.29520445E+03  0.63682942E+04                                 7.395607                            5.808688       0.161942       2.048853                    0.999814      26.628534      75.956487       0.662432       0.428612      -1.045232       0.012266      -0.042253      -0.049470       0.066205      -0.039758       0.016624       0.026783      -0.031858       0.083752      -0.065794       0.020013       0.045782              8.234288       9.247350       2.013956      -2.474247       7.821299       1.991866       7.634216           0.010873
          206              C       2.382425      14.864396       5.961883      -0.066798      29.156835 0.37132349E+03  0.84535114E+04                                 8.299003                            6.469241       0.200228       2.035941                    0.999824      28.940543      83.838218       0.636555       0.422655      -1.052580       0.047181       0.019597      -0.050103       0.071557      -0.022886      -0.032336      -0.016483       0.091440      -0.007808      -0.060590      -0.004101       0.064691              9.240405      11.663951      -2.519634       0.779113       6.828806      -2.884912       9.228457           0.008011
          207              C       3.024214      14.153677       6.894870      -0.074001      28.352124 0.36690881E+03  0.83243446E+04                                 8.142840                            6.450665       0.185864       2.033177                    0.999846      28.840629      83.283548       0.634793       0.425287      -1.051418       0.071621      -0.018169      -0.013854       0.075177      -0.002045      -0.046768      -0.039124       0.057539       0.055026      -0.065715      -0.006682       0.072397              8.976717       9.386611      -1.197748      -0.086493       6.631309      -3.357162      10.912232           0.005089
          208              C       4.353977      14.596080       5.341123       0.109410      24.743199 0.30379546E+03  0.65973949E+04                                 7.489544                            5.886121       0.193234       2.058915                    0.999819      26.706976      76.305769       0.659487       0.427670      -1.046346      -0.058295       0.002836       0.037367       0.069301       0.024563      -0.039262       0.023288       0.021795      -0.022392      -0.058888       0.013734       0.045155              8.339065      10.331393      -1.486620       0.092364       5.911189      -2.881637       8.774612           0.011309
          209              N      13.452101      12.931242       7.154998      -0.274830      38.339880 0.51820980E+03  0.12499883E+05                                 9.426743                            7.283054       0.306746       2.107551                    0.999402      28.390843      77.893802       0.661535       0.383842      -1.106079      -0.002511       0.123947      -0.005306       0.124086       0.009350       0.025498       0.001883       0.056406      -0.103651      -0.042005      -0.012291       0.054296             11.062154      10.425832      -2.592243       1.846968      17.040518      -1.356099       5.720113           0.042628
          210              N      12.319812      14.807219       6.661161      -0.267863      37.798393 0.51004111E+03  0.12261806E+05                                 9.332789                            7.224446       0.278208       2.097985                    0.999593      28.324492      77.742109       0.663929       0.383738      -1.105456       0.111321      -0.052247       0.041173       0.129682       0.034935       0.020412       0.005779      -0.036807      -0.127908      -0.051147      -0.011984       0.063131             10.868961      12.953774      -3.752433       2.833655      13.668277      -1.632744       5.984833           0.042605
          211              N      13.787806      10.506973       9.279993      -0.270981      38.585168 0.51473219E+03  0.12384040E+05                                 9.446464                            7.225585       0.291562       2.100772                    0.999626      28.292445      77.297818       0.669313       0.380361      -1.109593       0.016717      -0.001227       0.128531       0.129619       0.048117       0.013025       0.015727      -0.079053      -0.016006      -0.060097      -0.010040       0.070137             11.256881       5.696461       1.547357       0.338315       9.705004      -2.994611      18.369177           0.044427
          212              N      13.538416       9.337562      11.186243      -0.278605      38.599207 0.52131984E+03  0.12600029E+05                                 9.466188                            7.307514       0.235866       2.080734                    0.999450      28.568847      78.588791       0.659740       0.384119      -1.105326       0.040264       0.104730      -0.057178       0.125932       0.024456       0.024680       0.024111      -0.037966       0.087851      -0.047806      -0.008929       0.056736             11.101214       5.962860       2.582488      -0.588281      12.683657      -4.080094      14.657124           0.044499
          213              N      15.431616      10.491960       6.448884      -0.283871      38.940661 0.52939624E+03  0.12850996E+05                                 9.558112                            7.375944       0.200978       2.069749                    0.999203      28.710295      79.280581       0.654733       0.385377      -1.103865       0.092542      -0.012409      -0.085617       0.126682      -0.012404      -0.008083      -0.051622      -0.035339      -0.031226      -0.052783      -0.008075       0.060858             11.272815      15.597730      -3.649179      -4.567667       9.232628      -0.675261       8.988088           0.043154
          214              N       1.315111       9.320473       5.831449      -0.269710      38.410565 0.51768916E+03  0.12509720E+05                                 9.494417                            7.327928       0.228725       2.084397                    0.999202      28.479316      78.730251       0.651633       0.388978      -1.100160      -0.069247       0.108479      -0.017915       0.129938       0.006250      -0.029009      -0.036985       0.026069       0.044246      -0.046223      -0.008178       0.054401             11.085915      13.878423      -5.182110      -2.073146      11.466281      -1.379392       7.913041           0.043545
          215              N      11.189116       8.788472       4.955919      -0.279377      38.626160 0.51785236E+03  0.12512977E+05                                 9.525321                            7.310767       0.173951       2.061747                    0.999320      28.662866      79.200923       0.654938       0.387036      -1.101685      -0.005498       0.064761       0.104722       0.123251       0.015405      -0.012376      -0.000829       0.089294       0.000539      -0.047353      -0.002835       0.050188             11.257172      10.453017       2.317431       1.939218       8.738154       5.554183      14.580345           0.043436
          216              N      12.270444       9.992062       6.510775      -0.285626      38.709565 0.53875170E+03  0.13142954E+05                                 9.534151                            7.461632       0.195718       2.066656                    0.999096      28.908925      80.175257       0.647875       0.387534      -1.101700      -0.110153      -0.050553      -0.035214       0.126212      -0.001785      -0.034797       0.026431       0.029095       0.047669      -0.041861      -0.010682       0.052543             11.063257      13.202891       3.558525       2.598851       8.554035       4.200667      11.432844           0.044504
          217              N       2.473199      11.025558      16.392498      -0.274790      38.337795 0.51817309E+03  0.12498805E+05                                 9.426496                            7.282852       0.306721       2.107565                    0.999402      28.389802      77.890926       0.661535       0.383848      -1.106072       0.002521      -0.123930      -0.005273       0.124068       0.009353      -0.025506      -0.001883       0.056399      -0.103616      -0.042000      -0.012294       0.054294             11.061880      10.425544      -2.592114      -1.846941      17.040101       1.356098       5.719993           0.042600
          218              N       3.605488       9.149581      15.898661      -0.267876      37.798940 0.51004582E+03  0.12261981E+05                                 9.332935                            7.224509       0.278173       2.097971                    0.999593      28.324787      77.743812       0.663920       0.383741      -1.105451      -0.111312       0.052243       0.041185       0.129676       0.034926      -0.020422      -0.005778      -0.036817      -0.127904      -0.051154      -0.011971       0.063125             10.869176      12.954087      -3.752558      -2.833762      13.668510       1.632804       5.984932           0.042594
          219              N       2.137494      13.449827       0.042493      -0.270972      38.584558 0.51471711E+03  0.12383625E+05                                 9.446454                            7.225527       0.291578       2.100787                    0.999626      28.292074      77.297438       0.669307       0.380366      -1.109586      -0.016698       0.001213       0.128519       0.129605       0.048118      -0.013028      -0.015721      -0.079071      -0.015982      -0.060109      -0.010030       0.070139             11.256919       5.696439       1.547379      -0.338364       9.705048       2.994588      18.369271           0.044405
          220              N       2.386884      14.619238       1.948743      -0.278607      38.599531 0.52131975E+03  0.12600078E+05                                 9.466356                            7.307581       0.235831       2.080726                    0.999449      28.568957      78.590308       0.659725       0.384127      -1.105317      -0.040249      -0.104727      -0.057170       0.125921       0.024458      -0.024678      -0.024110      -0.037984       0.087851      -0.047814      -0.008922       0.056736             11.101473       5.962956       2.582605       0.588295      12.684073       4.080224      14.657391           0.044475
          221              N       0.493684      13.464840      15.686384      -0.283769      38.935576 0.52931375E+03  0.12848490E+05                                 9.557370                            7.375427       0.200963       2.069790                    0.999203      28.707705      79.271811       0.654749       0.385383      -1.103861      -0.092516       0.012402      -0.085605       0.126654      -0.012392       0.008071       0.051618      -0.035371      -0.031175      -0.052760      -0.008105       0.060865             11.271895      15.596305      -3.648796       4.567294       9.231905       0.675218       8.987476           0.043114
          222              N      14.610189      14.636327      15.068949      -0.269789      38.413787 0.51774098E+03  0.12511298E+05                                 9.494917                            7.328276       0.228722       2.084367                    0.999202      28.481024      78.736275       0.651619       0.388976      -1.100160       0.069269      -0.108490      -0.017915       0.129959       0.006236       0.029008       0.036990       0.026093       0.044207      -0.046240      -0.008154       0.054394             11.086524      13.879154      -5.182468       2.073207      11.466991       1.379521       7.913428           0.043585
          223              N       4.736184      15.168328      14.193419      -0.279419      38.627947 0.51787886E+03  0.12513805E+05                                 9.525648                            7.310977       0.173911       2.061722                    0.999320      28.663788      79.204628       0.654924       0.387038      -1.101680       0.005493      -0.064770       0.104726       0.123259       0.015409       0.012373       0.000827       0.089291       0.000597      -0.047362      -0.002815       0.050178             11.257599      10.453389       2.317512      -1.939294       8.738435      -5.554417      14.580972           0.043450
          224              N       3.654856      13.964738      15.748275      -0.285564      38.706051 0.53869149E+03  0.13141118E+05                                 9.533627                            7.461244       0.195744       2.066696                    0.999095      28.907133      80.169176       0.647888       0.387537      -1.101698       0.110143       0.050549      -0.035192       0.126195      -0.001789       0.034798      -0.026421       0.029081       0.047700      -0.041849      -0.010694       0.052543             11.062633      13.201992       3.558238      -2.598631       8.553570      -4.200455      11.432337           0.044474
          225              N       5.489451       3.039958       2.082502      -0.274808      38.338596 0.51818502E+03  0.12499172E+05                                 9.426618                            7.282927       0.306746       2.107566                    0.999402      28.390242      77.892528       0.661533       0.383847      -1.106072      -0.002525      -0.123934       0.005288       0.124073      -0.009358      -0.025507       0.001883       0.056386      -0.103642      -0.042009      -0.012285       0.054293             11.062036      10.425660       2.592103      -1.846963      17.040400      -1.356100       5.720047           0.042604
          226              N       4.357162       1.163981       2.576339      -0.267858      37.798011 0.51002958E+03  0.12261499E+05                                 9.332807                            7.224406       0.278187       2.097986                    0.999593      28.324304      77.742324       0.663923       0.383743      -1.105449       0.111308       0.052241      -0.041173       0.129668      -0.034931      -0.020422       0.005779      -0.036810      -0.127913      -0.051155      -0.011975       0.063130             10.869028      12.953940       3.752482      -2.833731      13.668290      -1.632770       5.984853           0.042575
          227              N       5.825156       5.464227      18.432508      -0.270940      38.583154 0.51469620E+03  0.12382990E+05                                 9.446245                            7.225396       0.291572       2.100798                    0.999626      28.291356      77.294937       0.669311       0.380368      -1.109585       0.016690       0.001206      -0.128515       0.129599      -0.048118      -0.013033       0.015722      -0.079067      -0.016019      -0.060102      -0.010041       0.070144             11.256646       5.696331      -1.547339      -0.338367       9.704845      -2.994514      18.368760           0.044397
          228              N       5.575766       6.633638      16.526257      -0.278638      38.600775 0.52134075E+03  0.12600702E+05                                 9.466512                            7.307698       0.235854       2.080721                    0.999450      28.569605      78.592238       0.659724       0.384123      -1.105320       0.040253      -0.104732       0.057177       0.125930      -0.024462      -0.024681       0.024101      -0.037986       0.087859      -0.047820      -0.008913       0.056733             11.101659       5.963048      -2.582652       0.588320      12.684289      -4.080326      14.657639           0.044498
          229              N       7.468966       5.479240       2.788617      -0.283765      38.935423 0.52931172E+03  0.12848421E+05                                 9.557332                            7.375404       0.200967       2.069793                    0.999203      28.707614      79.271366       0.654751       0.385382      -1.103863       0.092509       0.012402       0.085616       0.126656       0.012395       0.008066      -0.051617      -0.035373      -0.031194      -0.052760      -0.008106       0.060865             11.271844      15.596234       3.648825       4.567201       9.231912      -0.675228       8.987386           0.043112
          230              N       9.277761       6.650727       3.406051      -0.269801      38.414243 0.51774859E+03  0.12511524E+05                                 9.494965                            7.328312       0.228749       2.084370                    0.999202      28.481282      78.737030       0.651620       0.388974      -1.100162      -0.069268      -0.108494       0.017907       0.129960      -0.006235       0.029005      -0.036999       0.026105       0.044189      -0.046251      -0.008144       0.054395             11.086578      13.879260       5.182466       2.073217      11.466996      -1.379551       7.913477           0.043585
          231              N       3.226466       7.182728       4.281581      -0.279392      38.626379 0.51785296E+03  0.12513029E+05                                 9.525415                            7.310806       0.173935       2.061742                    0.999320      28.663040      79.202210       0.654930       0.387040      -1.101679      -0.005493      -0.064771      -0.104710       0.123246      -0.015403       0.012379      -0.000824       0.089289       0.000591      -0.047359      -0.002820       0.050179             11.257306      10.453143      -2.317411      -1.939153       8.738204       5.554242      14.580570           0.043424
          232              N       4.307794       5.979138       2.726725      -0.285584      38.706766 0.53870300E+03  0.13141476E+05                                 9.533740                            7.461319       0.195747       2.066691                    0.999095      28.907524      80.170626       0.647886       0.387537      -1.101698      -0.110148       0.050531       0.035207       0.126197       0.001785       0.034797       0.026430       0.029084       0.047685      -0.041858      -0.010685       0.052543             11.062770      13.202197      -3.558303      -2.598641       8.553679       4.200502      11.432434           0.044477
          233              N      10.435849       4.945642      11.320002      -0.274787      38.337405 0.51816840E+03  0.12498648E+05                                 9.426395                            7.282796       0.306760       2.107579                    0.999402      28.389631      77.889997       0.661542       0.383846      -1.106075       0.002514       0.123929       0.005298       0.124068      -0.009359       0.025500      -0.001883       0.056403      -0.103631      -0.042001      -0.012295       0.054296             11.061731      10.425435       2.592059       1.846905      17.039836       1.356046       5.719922           0.042601
          234              N      11.568138       6.821619      11.813839      -0.267892      37.799524 0.51005708E+03  0.12262308E+05                                 9.332985                            7.224560       0.278194       2.097971                    0.999593      28.325141      77.744721       0.663923       0.383738      -1.105454      -0.111324      -0.052253      -0.041160       0.129683      -0.034930       0.020423      -0.005769      -0.036807      -0.127928      -0.051162      -0.011966       0.063128             10.869211      12.954163       3.752526       2.833779      13.668507       1.632801       5.984963           0.042609
          235              N      10.100144       2.521373       9.195008      -0.270938      38.582561 0.51468990E+03  0.12382780E+05                                 9.446099                            7.225324       0.291613       2.100813                    0.999626      28.291157      77.293795       0.669319       0.380365      -1.109589      -0.016710      -0.001217      -0.128513       0.129600      -0.048114       0.013032      -0.015726      -0.079050      -0.016021      -0.060093      -0.010045       0.070138             11.256420       5.696268      -1.547330       0.338343       9.704710       2.994418      18.368282           0.044402
          236              N      10.349534       1.351962       7.288757      -0.278648      38.600776 0.52134339E+03  0.12600754E+05                                 9.466444                            7.307674       0.235880       2.080726                    0.999450      28.569649      78.591765       0.659732       0.384119      -1.105325      -0.040275       0.104736       0.057180       0.125942      -0.024457       0.024681      -0.024098      -0.037980       0.087878      -0.047818      -0.008913       0.056731             11.101540       5.962992      -2.582566      -0.588287      12.684040       4.080244      14.657589           0.044515
          237              N       8.456334       2.506360      12.026117      -0.283800      38.936756 0.52933382E+03  0.12849087E+05                                 9.557497                            7.375522       0.201020       2.069795                    0.999203      28.708355      79.273706       0.654751       0.385378      -1.103866      -0.092518      -0.012405       0.085611       0.126660       0.012397      -0.008074       0.051620      -0.035356      -0.031194      -0.052768      -0.008094       0.060862             11.272041      15.596524       3.648876      -4.567272       9.232074       0.675270       8.987526           0.043124
          238              N       6.647539       1.334873      12.643551      -0.269777      38.413521 0.51773691E+03  0.12511166E+05                                 9.494861                            7.328239       0.228726       2.084371                    0.999202      28.480838      78.735451       0.651622       0.388975      -1.100162       0.069267       0.108487       0.017917       0.129955      -0.006237      -0.029010       0.036991       0.026085       0.044226      -0.046239      -0.008160       0.054399             11.086458      13.879095       5.182425      -2.073208      11.466893       1.379504       7.913386           0.043581
          239              N      12.698834       0.802872      13.519081      -0.279409      38.627673 0.51787371E+03  0.12513656E+05                                 9.525627                            7.310954       0.173901       2.061722                    0.999320      28.663618      79.204207       0.654923       0.387040      -1.101679       0.005495       0.064769      -0.104722       0.123256      -0.015409      -0.012374       0.000821       0.089296       0.000569      -0.047360      -0.002824       0.050184             11.257575      10.453369      -2.317508       1.939259       8.738444      -5.554431      14.580911           0.043450
          240              N      11.617506       2.006462      11.964225      -0.285583      38.706857 0.53870473E+03  0.13141528E+05                                 9.533757                            7.461332       0.195753       2.066692                    0.999095      28.907557      80.170741       0.647885       0.387537      -1.101698       0.110141      -0.050542       0.035205       0.126194       0.001789      -0.034798      -0.026428       0.029093       0.047680      -0.041856      -0.010689       0.052545             11.062792      13.202293      -3.558326       2.598661       8.553676      -4.200486      11.432408           0.044480
          241              N       2.473199       3.039958      11.320002      -0.274785      38.337626 0.51817153E+03  0.12498742E+05                                 9.426428                            7.282816       0.306761       2.107577                    0.999402      28.389734      77.890344       0.661541       0.383845      -1.106076       0.002522      -0.123932       0.005280       0.124071       0.009358       0.025504       0.001884       0.056399      -0.103608      -0.041996      -0.012297       0.054293             11.061784      10.425449      -2.592065       1.846918      17.039949      -1.356081       5.719955           0.042601
          242              N       3.605488       1.163981      11.813839      -0.267884      37.799462 0.51005553E+03  0.12262263E+05                                 9.332992                            7.224561       0.278189       2.097972                    0.999593      28.325055      77.744487       0.663921       0.383740      -1.105453      -0.111321       0.052248      -0.041182       0.129685       0.034927       0.020420       0.005776      -0.036819      -0.127901      -0.051152      -0.011973       0.063126             10.869232      12.954151      -3.752572       2.833772      13.668580      -1.632810       5.984965           0.042604
          243              N       2.137494       5.464227       9.195008      -0.270973      38.585020 0.51472470E+03  0.12383856E+05                                 9.446526                            7.225581       0.291550       2.100774                    0.999626      28.292302      77.298256       0.669304       0.380366      -1.109585      -0.016690       0.001212      -0.128519       0.129604       0.048122       0.013028       0.015724      -0.079065      -0.015979      -0.060110      -0.010031       0.070141             11.257005       5.696486       1.547400       0.338354       9.705126      -2.994614      18.369404           0.044407
          244              N       2.386884       6.633638       7.288757      -0.278615      38.599872 0.52132534E+03  0.12600233E+05                                 9.466361                            7.307584       0.235867       2.080732                    0.999450      28.569149      78.590618       0.659730       0.384123      -1.105320      -0.040232      -0.104737       0.057166       0.125922       0.024464       0.024678       0.024106      -0.037983       0.087873      -0.047821      -0.008917       0.056738             11.101477       5.962958       2.582594      -0.588310      12.683999      -4.080232      14.657474           0.044480
          245              N       0.493684       5.479240      12.026117      -0.283773      38.936195 0.52932382E+03  0.12848798E+05                                 9.557465                            7.375495       0.200951       2.069781                    0.999203      28.708009      79.272894       0.654746       0.385383      -1.103861      -0.092516       0.012406       0.085611       0.126658      -0.012391      -0.008070      -0.051618      -0.035366      -0.031179      -0.052759      -0.008103       0.060863             11.272010      15.596486      -3.648862      -4.567302       9.232016      -0.675232       8.987528           0.043117
          246              N      14.610189       6.650727      12.643551      -0.269786      38.413733 0.51774035E+03  0.12511272E+05                                 9.494888                            7.328258       0.228741       2.084373                    0.999202      28.480988      78.735993       0.651622       0.388974      -1.100162       0.069267      -0.108492       0.017919       0.129960       0.006235      -0.029011      -0.036988       0.026102       0.044205      -0.046242      -0.008153       0.054395             11.086483      13.879184      -5.182413      -2.073264      11.466849      -1.379470       7.913417           0.043586
          247              N       4.736184       7.182728      13.519081      -0.279391      38.626828 0.51786028E+03  0.12513249E+05                                 9.525498                            7.310867       0.173891       2.061726                    0.999320      28.663205      79.202783       0.654926       0.387040      -1.101678       0.005494      -0.064767      -0.104715       0.123249       0.015407      -0.012376      -0.000829       0.089291       0.000588      -0.047360      -0.002820       0.050180             11.257415      10.453230       2.317466       1.939238       8.738297       5.554314      14.580719           0.043436
          248              N       3.654856       5.979138      11.964225      -0.285588      38.707333 0.53871246E+03  0.13141766E+05                                 9.533827                            7.461381       0.195739       2.066683                    0.999095      28.907806      80.171611       0.647883       0.387537      -1.101698       0.110145       0.050549       0.035197       0.126198      -0.001784      -0.034797       0.026426       0.029090       0.047707      -0.041857      -0.010687       0.052544             11.062881      13.202328       3.558342       2.598721       8.553739       4.200552      11.432576           0.044480
          249              N      13.452101       4.945642       2.082502      -0.274791      38.337801 0.51817442E+03  0.12498830E+05                                 9.426464                            7.282842       0.306741       2.107570                    0.999402      28.389785      77.890552       0.661539       0.383846      -1.106075      -0.002507       0.123932       0.005302       0.124071       0.009351      -0.025496      -0.001890       0.056412      -0.103645      -0.042002      -0.012296       0.054298             11.061827      10.425535      -2.592153      -1.846912      17.039993       1.356050       5.719954           0.042605
          250              N      12.319812       6.821619       2.576339      -0.267896      37.799839 0.51006175E+03  0.12262452E+05                                 9.333042                            7.224597       0.278177       2.097962                    0.999593      28.325289      77.745292       0.663920       0.383739      -1.105453       0.111313      -0.052253      -0.041187       0.129682       0.034926      -0.020422      -0.005782      -0.036797      -0.127934      -0.051159      -0.011968       0.063127             10.869290      12.954281      -3.752593      -2.833780      13.668612       1.632794       5.984976           0.042604
          251              N      13.787806       2.521373      18.432508      -0.270939      38.582825 0.51469371E+03  0.12382893E+05                                 9.446143                            7.225352       0.291583       2.100801                    0.999626      28.291255      77.294085       0.669318       0.380365      -1.109589       0.016723      -0.001223      -0.128515       0.129604       0.048114      -0.013024      -0.015729      -0.079049      -0.016021      -0.060091      -0.010046       0.070137             11.256486       5.696287       1.547322      -0.338304       9.704707       2.994459      18.368465           0.044405
          252              N      13.538416       1.351962      16.526257      -0.278642      38.600618 0.52134078E+03  0.12600679E+05                                 9.466434                            7.307668       0.235863       2.080722                    0.999450      28.569557      78.591550       0.659731       0.384120      -1.105324       0.040269       0.104732       0.057183       0.125937       0.024459      -0.024676      -0.024103      -0.037978       0.087862      -0.047814      -0.008917       0.056731             11.101532       5.963001       2.582597       0.588310      12.684083       4.080244      14.657513           0.044507
          253              N      15.431616       2.506360       2.788617      -0.283835      38.938506 0.52935960E+03  0.12849893E+05                                 9.557806                            7.375714       0.200994       2.069774                    0.999203      28.709223      79.277132       0.654740       0.385379      -1.103863       0.092530      -0.012402       0.085607       0.126666      -0.012400       0.008080       0.051621      -0.035338      -0.031219      -0.052779      -0.008078       0.060857             11.272449      15.597127      -3.649023       4.567496       9.232374       0.675295       8.987847           0.043134
          254              N       1.315111       1.334873       3.406051      -0.269744      38.411846 0.51770757E+03  0.12510295E+05                                 9.494643                            7.328064       0.228696       2.084377                    0.999202      28.479988      78.732909       0.651625       0.388978      -1.100158      -0.069243       0.108488       0.017905       0.129942       0.006243       0.029010       0.036991       0.026080       0.044233      -0.046235      -0.008166       0.054401             11.086211      13.878761      -5.182286       2.073186      11.466635       1.379474       7.913237           0.043550
          255              N      11.189116       0.802872       4.281581      -0.279431      38.627937 0.51787980E+03  0.12513816E+05                                 9.525595                            7.310946       0.173962       2.061735                    0.999320      28.663816      79.204315       0.654931       0.387034      -1.101685      -0.005500       0.064774      -0.104726       0.123262       0.015414       0.012368       0.000820       0.089301       0.000574      -0.047365      -0.002819       0.050184             11.257517      10.453365       2.317525      -1.939301       8.738389      -5.554363      14.580798           0.043459
          256              N      12.270444       2.006462       2.726725      -0.285576      38.706710 0.53870362E+03  0.13141491E+05                                 9.533735                            7.461331       0.195731       2.066686                    0.999095      28.907473      80.170400       0.647884       0.387538      -1.101698      -0.110139      -0.050544       0.035207       0.126193      -0.001790       0.034801      -0.026424       0.029099       0.047670      -0.041855      -0.010691       0.052546             11.062752      13.202253       3.558294      -2.598634       8.553639      -4.200452      11.432363           0.044480
          257              N      10.435849      12.931242      16.392498      -0.274794      38.338138 0.51817948E+03  0.12498988E+05                                 9.426522                            7.282879       0.306736       2.107565                    0.999402      28.389973      77.891291       0.661537       0.383846      -1.106075       0.002514       0.123932      -0.005294       0.124071      -0.009355      -0.025500       0.001886       0.056404      -0.103644      -0.042004      -0.012293       0.054297             11.061901      10.425597       2.592165      -1.846934      17.040114      -1.356074       5.719993           0.042602
          258              N      11.568138      14.807219      15.898661      -0.267886      37.799564 0.51005700E+03  0.12262309E+05                                 9.333015                            7.224576       0.278168       2.097964                    0.999593      28.325094      77.744680       0.663919       0.383740      -1.105452      -0.111318      -0.052250       0.041178       0.129682      -0.034929      -0.020420       0.005775      -0.036806      -0.127923      -0.051157      -0.011971       0.063128             10.869264      12.954196       3.752597      -2.833785      13.668615      -1.632823       5.984980           0.042605
          259              N      10.100144      10.506973       0.042493      -0.270943      38.583009 0.51469651E+03  0.12382974E+05                                 9.446152                            7.225355       0.291605       2.100805                    0.999626      28.291367      77.294372       0.669320       0.380363      -1.109590      -0.016713      -0.001219       0.128516       0.129603      -0.048115      -0.013032       0.015726      -0.079054      -0.016018      -0.060096      -0.010044       0.070139             11.256494       5.696290      -1.547321      -0.338327       9.704734      -2.994480      18.368459           0.044400
          260              N      10.349534       9.337562       1.948743      -0.278640      38.600831 0.52134425E+03  0.12600788E+05                                 9.466471                            7.307694       0.235859       2.080719                    0.999450      28.569680      78.592060       0.659729       0.384120      -1.105324      -0.040276       0.104724      -0.057189       0.125936      -0.024463      -0.024684       0.024102      -0.037983       0.087840      -0.047818      -0.008915       0.056733             11.101574       5.963027      -2.582612       0.588296      12.684168      -4.080255      14.657526           0.044501
          261              N       8.456334      10.491960      15.686384      -0.283810      38.937469 0.52934426E+03  0.12849415E+05                                 9.557627                            7.375602       0.200996       2.069782                    0.999203      28.708716      79.275171       0.654746       0.385379      -1.103864      -0.092522      -0.012405      -0.085611       0.126663       0.012399       0.008077      -0.051621      -0.035353      -0.031206      -0.052773      -0.008089       0.060862             11.272213      15.596789       3.648924       4.567390       9.232179      -0.675268       8.987671           0.043125
          262              N       6.647539       9.320473      15.068949      -0.269757      38.412518 0.51772005E+03  0.12510661E+05                                 9.494720                            7.328134       0.228717       2.084377                    0.999202      28.480346      78.733875       0.651625       0.388976      -1.100160       0.069259       0.108485      -0.017910       0.129948      -0.006241       0.029007      -0.036992       0.026082       0.044224      -0.046236      -0.008162       0.054398             11.086291      13.878865       5.182343       2.073157      11.466739      -1.379494       7.913269           0.043571
          263              N      12.698834       8.788472      14.193419      -0.279417      38.627563 0.51787314E+03  0.12513622E+05                                 9.525557                            7.310915       0.173961       2.061739                    0.999320      28.663617      79.203796       0.654930       0.387036      -1.101683       0.005489       0.064753       0.104731       0.123254      -0.015408       0.012377      -0.000814       0.089293       0.000570      -0.047359      -0.002824       0.050183             11.257472      10.453303      -2.317492      -1.939237       8.738381       5.554367      14.580732           0.043452
          264              N      11.617506       9.992062      15.748275      -0.285576      38.706774 0.53870403E+03  0.13141504E+05                                 9.533738                            7.461327       0.195735       2.066687                    0.999095      28.907520      80.170549       0.647885       0.387537      -1.101698       0.110140      -0.050547      -0.035202       0.126194       0.001790       0.034801       0.026429       0.029090       0.047663      -0.041857      -0.010689       0.052546             11.062756      13.202237      -3.558308      -2.598639       8.553668       4.200469      11.432361           0.044478
          265              N       5.489451      11.025558       7.154998      -0.274798      38.338316 0.51818066E+03  0.12499044E+05                                 9.426589                            7.282910       0.306712       2.107558                    0.999402      28.390103      77.892143       0.661532       0.383849      -1.106071      -0.002527      -0.123931      -0.005290       0.124070      -0.009361       0.025508      -0.001885       0.056382      -0.103619      -0.042003      -0.012288       0.054290             11.061995      10.425616       2.592063       1.846955      17.040336       1.356080       5.720032           0.042603
          266              N       4.357162       9.149581       6.661161      -0.267858      37.798101 0.51003145E+03  0.12261551E+05                                 9.332805                            7.224409       0.278198       2.097987                    0.999593      28.324360      77.742409       0.663924       0.383742      -1.105451       0.111316       0.052236       0.041168       0.129672      -0.034926       0.020421      -0.005777      -0.036826      -0.127905      -0.051154      -0.011973       0.063127             10.869020      12.953880       3.752483       2.833713      13.668329       1.632770       5.984852           0.042577
          267              N       5.825156      13.449827       9.279993      -0.270934      38.583005 0.51469397E+03  0.12382921E+05                                 9.446217                            7.225378       0.291576       2.100800                    0.999626      28.291286      77.294658       0.669312       0.380367      -1.109585       0.016688       0.001209       0.128513       0.129598      -0.048114       0.013035      -0.015725      -0.079066      -0.016021      -0.060099      -0.010044       0.070143             11.256613       5.696318      -1.547333       0.338387       9.704815       2.994485      18.368705           0.044401
          268              N       5.575766      14.619238      11.186243      -0.278651      38.601554 0.52135365E+03  0.12601089E+05                                 9.466625                            7.307779       0.235842       2.080710                    0.999450      28.569980      78.593451       0.659722       0.384122      -1.105321       0.040256      -0.104738      -0.057181       0.125938      -0.024460       0.024680      -0.024101      -0.037990       0.087874      -0.047822      -0.008912       0.056734             11.101798       5.963108      -2.582677      -0.588336      12.684440       4.080412      14.657846           0.044506
          269              N       7.468966      13.464840       6.448884      -0.283764      38.935414 0.52931217E+03  0.12848430E+05                                 9.557314                            7.375398       0.200948       2.069785                    0.999203      28.707631      79.271293       0.654753       0.385381      -1.103864       0.092498       0.012413      -0.085628       0.126657       0.012397      -0.008067       0.051617      -0.035378      -0.031180      -0.052759      -0.008109       0.060867             11.271815      15.596185       3.648803      -4.567192       9.231889       0.675223       8.987369           0.043114
          270              N       9.277761      14.636327       5.831449      -0.269796      38.413734 0.51774139E+03  0.12511294E+05                                 9.494866                            7.328252       0.228786       2.084386                    0.999202      28.481019      78.735862       0.651625       0.388973      -1.100164      -0.069288      -0.108474      -0.017932       0.129958      -0.006233      -0.029006       0.036993       0.026095       0.044205      -0.046244      -0.008149       0.054394             11.086451      13.879055       5.182388      -2.073216      11.466889       1.379520       7.913408           0.043595
          271              N       3.226466      15.168328       4.955919      -0.279367      38.625746 0.51784180E+03  0.12512701E+05                                 9.525359                            7.310759       0.173888       2.061736                    0.999320      28.662647      79.201117       0.654927       0.387043      -1.101676      -0.005495      -0.064760       0.104711       0.123242      -0.015406      -0.012382       0.000831       0.089288       0.000571      -0.047356      -0.002828       0.050183             11.257253      10.453044      -2.317406       1.939159       8.738182      -5.554244      14.580534           0.043417
          272              N       4.307794      13.964738       6.510775      -0.285597      38.707506 0.53871407E+03  0.13141821E+05                                 9.533854                            7.461388       0.195753       2.066686                    0.999095      28.907945      80.172165       0.647883       0.387536      -1.101698      -0.110148       0.050540      -0.035206       0.126200       0.001780      -0.034796      -0.026430       0.029083       0.047684      -0.041861      -0.010679       0.052540             11.062921      13.202421      -3.558391       2.598698       8.553791      -4.200558      11.432551           0.044483

******************************************************
Auxiliary information for the entire system
The total spin magnetic moment of the unit cell is   47.999120
The total net atomic charge of the unit cell is   0.000003
Accuracy of reproducing the electrostatic potential in the unit cell:
  The inner radius (bohr) =    5.0000
  The outer radius (bohr) =   12.0000
  Valid grid points have density less than (e/(bohr^3)) =    0.0001
  The number of valid grid points were=       134417
  The rms potential error without charges in kcal/mol is=      2.18559
  The rms potential error with partial charges in kcal/mol is=      0.72465
  The RRMSE value at monopole order=      0.33156
  The rms potential error with partial charges and cloud penetration in kcal/mol is=      0.71614
  The RRMSE value at monopole order with cloud penetration is=      0.32766
  The rms potential error with partial charges and atomic dipoles in kcal/mol is=      0.50831
  The RRMSE value at dipole order=      0.23257
  The rms potential error with partial charges, atomic dipoles and cloud penetration in kcal/mol is=      0.50545
  The RRMSE value at dipole order with cloud penetration=      0.23126

******************************************************
The electron densities and ab initio electrostatic potential were computed in VASP using the PBE functional and
projector augmented wave method. See the main text of the journal article for a description of computational details.
The atomic charges, dipoles, and quadrupoles were computed with the DDEC6 method as described in
(a) T. A. Manz and N. Gabaldon Limas, RSC Adv. 6 (2016) 47771-47801 DOI: 10.1039/c6ra04656h
(b) N. Gabaldon Limas and T. A. Manz, RSC Adv. 8 (2018) 2678-2707 DOI: 10.1039/c7ra11829e.
For each atom in the material, the electron cloud parameters were fit to the spherically averaged atom-in-material
electron density using radial positions for which this density was between 10^-4 and 10^-2 electrons per cubic bohr.
The polarizabilities, dispersion coefficients, and quantum Drude oscillator (QDO) parameters were fit using the MCLF method.
The magnetic structure of the system was optimized in VASP from the default ferromagnetic initial guess using spin polarization.
The atomic spin moments (ASMs) were computed on this optimized magnetic structure using the DDEC6 partition as inputs
to the method of T. A. Manz and D. S. Sholl, J. Chem. Theory Comput. 7 (2011) 4146-4164 DOI: 10.1021/ct200539n.
The RMSE and RRMSE were computed using a uniform grid with Ewald summation.
