# Supplementary material for: A collection of forcefield precursors for metal–organic frameworks
Source: RSC Adv. 2019 Nov 13;9(63):36492–507. doi: 10.1039/c9ra07327b (PMC9075174; doi:10.1039/c9ra07327b)
Supplement: RA-009-C9RA07327B-s3923 [file RA-009-C9RA07327B-s3923.xyz]

   68
jmolscript: load "" {1 1 1} spacegroup "x,y,z" unitcell [{      8.883000     0.000000     0.000000 }, {      4.441483     8.887485     0.000000 }, {      4.441426     0.000030    13.808496 }]
Co     6.678076     5.165077    12.046808     0.618346
Co     6.678134     3.722438     1.761688     0.616945
Co     4.457353     0.721327     8.665936     0.617366
Co    13.340357     8.166188     5.142560     0.617082
H     12.847405     4.202031    13.123595     0.077725
H     10.939395     6.345667     1.361518     0.105715
H      9.132586     5.762651     2.778269     0.099529
H      6.370826     2.284107    10.610448     0.082401
H     13.071270     5.474713    10.107819     0.104881
H     12.143007     3.713210     8.740778     0.109928
H      3.964470     4.685484     0.684901     0.077937
H     10.939343     2.541848    12.446978     0.106658
H      9.132547     3.124864    11.030227     0.100088
H      6.370858     6.603408     3.198048     0.081718
H      4.188308     3.412802     3.700677     0.103283
H     12.143024     5.174305     5.067718     0.109548
H     15.068176     8.645762     7.589149     0.077320
H      4.277131     1.901934     5.542730     0.105477
H      2.470338     1.318912     4.125979     0.099678
H      8.591571     6.727848    10.102296     0.081364
H     10.850526     1.030971    10.604925     0.103948
H     14.363731     8.156960    11.971966     0.110950
H      6.185199     0.241753     6.219347     0.077687
H     13.160107     6.985581     8.265766     0.106496
H     11.353296     7.568603     9.682517     0.098986
H      8.591614     2.159667     3.706200     0.080500
H     10.850552     7.856544     3.203571     0.103664
H      5.480800     0.730555     1.836530     0.109850
C      8.827916     4.639267     0.016570     0.122288
C     10.206550     5.826638     1.118488    -0.060175
C      9.223198     5.488915     1.894526    -0.068802
C      5.717926     2.870680    10.303900     0.120565
C     13.409714     4.610849    10.044300    -0.074730
C     12.899836     3.643889     9.279309    -0.068841
C      4.386417     4.248218    -0.016570     0.120247
C     10.206493     3.060877    12.690008    -0.062761
C      9.223149     3.398600    11.913970    -0.068888
C      5.717957     6.016835     3.504596     0.121765
C      4.526748     4.276666     3.764196    -0.071677
C     12.899858     5.243626     4.529187    -0.069895
C     11.048638     0.195540     6.887678     0.122394
C      3.544283     1.382905     5.785760    -0.060352
C      2.560940     1.045179     5.009722    -0.067883
C      7.938667     7.314423    10.408844     0.121546
C     11.188969     0.167108    10.668444    -0.072757
C     15.120566     8.087636    11.433435    -0.071349
C     11.048622     8.691975     6.920818     0.121202
C     12.427260     7.504610     8.022736    -0.062964
C     11.443907     7.842336     8.798774    -0.067565
C      7.938716     1.573092     3.399652     0.123389
C     11.188993     8.720407     3.140052    -0.070785
C      6.237628     0.799879     2.375061    -0.070983
N     14.425020     5.291638    13.706313    -0.294382
N      8.344675     4.683707     1.248288    -0.293124
N      5.616656     4.146924    10.720916    -0.295888
N      4.797653     2.536509     9.421813    -0.284943
N      5.542096     3.595877     0.102183    -0.291543
N      8.344615     4.203808    12.560208    -0.292791
N      5.616695     4.740591     3.087580    -0.296142
N      4.797673     6.351006     4.386683    -0.284791
N      3.321315     0.847881     7.006431    -0.294371
N     10.565409     0.239974     5.655960    -0.293371
N      7.837401     8.590665     9.991828    -0.295297
N     15.901384     6.980255    11.290931    -0.284664
N     12.204302     8.039634     6.802065    -0.291241
N     10.565380     8.647541     8.152536    -0.293536
N      7.837450     0.296850     3.816668    -0.296929
N      7.018441     1.907260     2.517565    -0.285047

The following XYZ coordinates are in angstroms. Other properties are in atomic units.
The sperically averaged electron density of each atom fit to a function of the form exp(a - br)
eigen_1, eigen_2 and eigen_3 are the three eigenvalues of traceless quadrupole moment tensor
  atom number  atomic symbol              X              Y              Z     net charge C6 coefficient C8 coefficient C10 coefficient fluctuating dipole atomic polarizability isotropic forcefield polarizability              a              b squared Pearson coefficient          <r^3>          <r^4>         wp_QDO          m_QDO          q_QDO       dipole_x       dipole_y       dipole_z         dipole            Qxy            Qxz            Qyz     Q(x^2-y^2)  Q(3z^2 - R^2)        eigen_1        eigen_2        eigen_3 static polarizability      alpha(xx)      alpha(xy)      alpha(xz)      alpha(yy)      alpha(yz)      alpha(zz) atomic spin moment
            1             Co       6.678076       5.165077      12.046808       0.618346     136.075814 0.28048814E+04  0.97139330E+05                                19.253333                           15.592447       0.953292       2.112058                    0.995443      51.993271     140.279868       0.544102       0.325046      -1.224926      -0.002689       0.013095      -0.000842       0.013395      -0.013703       0.012315       0.009046       0.043322       0.018962      -0.032710       0.005495       0.027216             22.472248      22.766683       0.645298       2.035062      21.768044      -3.547321      22.882017           2.775999
            2             Co       6.678134       3.722438       1.761688       0.616945     136.277589 0.28105326E+04  0.97388525E+05                                19.273793                           15.609847       0.947082       2.110012                    0.995435      52.039340     140.463885       0.543685       0.325117      -1.224803      -0.002239      -0.013718       0.000796       0.013922       0.013810      -0.012245       0.009316       0.042138       0.016514      -0.032211       0.005338       0.026873             22.495267      22.789050      -0.646813      -2.038163      21.793810      -3.552539      22.902941           2.777750
            3             Co       4.457353       0.721327       8.665936       0.617366     136.230500 0.28092133E+04  0.97330417E+05                                19.269400                           15.605924       0.947595       2.110162                    0.995453      52.028237     140.420423       0.543772       0.325106      -1.224825      -0.002532       0.013427       0.000341       0.013668      -0.013767      -0.011441      -0.009044       0.043819       0.017102      -0.032533       0.005644       0.026889             22.490203      22.784200       0.646084      -2.036370      21.783463       3.551548      22.902948           2.777063
            4             Co      13.340357       8.166188       5.142560       0.617082     136.267680 0.28103799E+04  0.97381783E+05                                19.273132                           15.609569       0.949386       2.110521                    0.995541      52.038087     140.458853       0.543682       0.325123      -1.224799      -0.002724      -0.013413      -0.000794       0.013710       0.013625       0.011707      -0.008979       0.042628       0.018532      -0.032215       0.005722       0.026493             22.494166      22.789171      -0.648188       2.039335      21.791298       3.551190      22.902028           2.777642
            5              H      12.847405       4.202031      13.123595       0.077725       1.291791 0.93856058E+01  0.96340015E+02                                 1.973108                            1.799283      -1.405535       2.195161                    0.992534       3.975812      11.554801       0.461311       1.293504      -0.703765      -0.024733      -0.023142      -0.037635       0.050633       0.014225       0.001372       0.009410       0.000896       0.022715      -0.019364       0.002281       0.017083              2.041335       1.972040       0.392368       0.438992       1.749957       0.486632       2.402008           0.000113
            6              H      10.939395       6.345667       1.361518       0.105715       1.205705 0.84484637E+01  0.84319316E+02                                 1.891876                            1.716140      -0.991694       2.403577                    0.997659       3.613483      10.295255       0.469459       1.307251      -0.703159       0.032684       0.021558       0.012508       0.041103       0.013682      -0.003004       0.010306       0.025548       0.024146      -0.026071       0.010931       0.015140              1.978245       2.306062       0.574717       0.262188       1.987281       0.290910       1.641392           0.000485
            7              H       9.132586       5.762651       2.778269       0.099529       1.319950 0.95593882E+01  0.97113290E+02                                 1.919254                            1.761131      -0.912068       2.435844                    0.998576       3.494286       9.621771       0.495534       1.216702      -0.725373      -0.002022       0.015320       0.038053       0.041071       0.016546      -0.002957       0.012665       0.008233       0.037521      -0.026909       0.007613       0.019296              1.974800       1.647529       0.030946      -0.173517       1.652219       0.387855       2.624651           0.000523
            8              H       6.370826       2.284107      10.610448       0.082401       1.429531 0.10650261E+02  0.11125344E+03                                 2.027099                            1.859879      -1.034086       2.374411                    0.996921       3.670100      10.276430       0.481407       1.217981      -0.724561       0.035772      -0.033885       0.018035       0.052470      -0.010737       0.016221       0.002706      -0.010738      -0.026517      -0.023953       0.005432       0.018521              2.079325       2.378156      -0.597726       0.382117       2.152380      -0.158941       1.707440           0.000227
            9              H      13.071270       5.474713      10.107819       0.104881       1.118576 0.77917445E+01  0.76347833E+02                                 1.810587                            1.655386      -0.950242       2.424883                    0.997687       3.586842      10.186799       0.473968       1.318849      -0.700319      -0.017502       0.040301      -0.000765       0.043944      -0.011047       0.014989       0.005036      -0.013068      -0.033731      -0.024995       0.006094       0.018902              1.888743       1.557195      -0.378120       0.062061       2.611180      -0.059223       1.497853           0.000512
           10              H      12.143007       3.713210       8.740778       0.109928       1.328129 0.98122398E+01  0.10032015E+03                                 1.930467                            1.789037      -0.982544       2.410872                    0.998099       3.462853       9.561155       0.489761       1.223212      -0.724511      -0.037164       0.007010      -0.024783       0.045216      -0.010022       0.020814       0.005133       0.002465      -0.034250      -0.027988       0.005520       0.022467              1.971879       2.249791      -0.029056       0.595658       1.641552      -0.005738       2.024294           0.000491
           11              H       3.964470       4.685484       0.684901       0.077937       1.292208 0.93902188E+01  0.96404398E+02                                 1.973859                            1.799964      -1.404151       2.195683                    0.992533       3.977471      11.562677       0.461107       1.293848      -0.703680      -0.024868       0.023148       0.037509       0.050608      -0.014153      -0.001252       0.009399       0.000888       0.022539      -0.019301       0.002347       0.016954              2.042100       1.972830      -0.392601      -0.439149       1.750548       0.486809       2.402924           0.000114
           12              H      10.939343       2.541848      12.446978       0.106658       1.201756 0.84154232E+01  0.83886424E+02                                 1.885597                            1.711158      -0.979492       2.408818                    0.997791       3.606428      10.260493       0.470928       1.304774      -0.703668       0.032445      -0.021608      -0.012051       0.040802      -0.013730       0.002963       0.010276       0.025640       0.024064      -0.026096       0.010876       0.015220              1.971311       2.297116      -0.571168      -0.260524       1.980301       0.289217       1.636517           0.000484
           13              H       9.132547       3.124864      11.030227       0.100088       1.316934 0.95319165E+01  0.96752757E+02                                 1.915198                            1.757696      -0.909451       2.436840                    0.998573       3.490320       9.602980       0.496460       1.215454      -0.725647      -0.002069      -0.015170      -0.037772       0.040757      -0.016714       0.002996       0.012694       0.008250       0.037813      -0.027118       0.007722       0.019396              1.970500       1.644242      -0.030808       0.172843       1.648960       0.386618       2.618297           0.000522
           14              H       6.370858       6.603408       3.198048       0.081718       1.433745 0.10686436E+02  0.11171808E+03                                 2.030309                            1.862417      -1.033246       2.373919                    0.996940       3.675565      10.293346       0.481353       1.217173      -0.724733       0.035920       0.033938      -0.017832       0.052536       0.010903      -0.016417       0.002638      -0.010623      -0.026681      -0.024160       0.005365       0.018795              2.082799       2.382479       0.599590      -0.383184       2.156186      -0.159473       1.709732           0.000228
           15              H       4.188308       3.412802       3.700677       0.103283       1.127665 0.78661084E+01  0.77269908E+02                                 1.821088                            1.663689      -0.952423       2.423051                    0.997563       3.603644      10.251757       0.472541       1.319520      -0.700138      -0.017688      -0.040653       0.000612       0.044338       0.011114      -0.015132       0.005155      -0.013278      -0.033802      -0.025233       0.006227       0.019006              1.900400       1.565366       0.382451      -0.062660       2.630785      -0.059957       1.505049           0.000513
           16              H      12.143024       5.174305       5.067718       0.109548       1.321717 0.97545262E+01  0.99550315E+02                                 1.921138                            1.781387      -0.964982       2.417999                    0.998221       3.457139       9.526515       0.491958       1.219949      -0.725234      -0.037328      -0.006986       0.024966       0.045448       0.010007      -0.020886       0.005255       0.002447      -0.034291      -0.028108       0.005634       0.022474              1.961984       2.237244       0.028645      -0.590311       1.634753      -0.005614       2.013956           0.000492
           17              H      15.068176       8.645762       7.589149       0.077320       1.293516 0.93973703E+01  0.96439745E+02                                 1.970103                            1.796786      -1.394985       2.198404                    0.992614       3.974577      11.529929       0.463275       1.288302      -0.704848      -0.024678      -0.023133       0.037896       0.050796       0.014290      -0.001286      -0.009485       0.001001       0.022380      -0.019434       0.002332       0.017102              2.038095       1.968895       0.391402      -0.437998       1.747401      -0.485459       2.397990           0.000113
           18              H       4.277131       1.901934       5.542730       0.105477       1.206867 0.84568768E+01  0.84388515E+02                                 1.889297                            1.714120      -0.973426       2.410277                    0.997835       3.613694      10.280713       0.471118       1.302877      -0.704047       0.032540       0.021854      -0.012316       0.041087       0.013883       0.002797      -0.010395       0.026103       0.023871      -0.026346       0.010753       0.015593              1.975364       2.302312       0.573235      -0.261494       1.984372      -0.290197       1.639406           0.000485
           19              H       2.470338       1.318912       4.125979       0.099678       1.319824 0.95577078E+01  0.97084111E+02                                 1.918314                            1.760329      -0.911077       2.436067                    0.998611       3.494219       9.618449       0.495960       1.215809      -0.725564      -0.001891       0.015080      -0.037969       0.040898       0.016682       0.003108      -0.012646       0.008260       0.037852      -0.027112       0.007808       0.019304              1.973808       1.646743       0.030919       0.173387       1.651458      -0.387558       2.623223           0.000523
           20              H       8.591571       6.727848      10.102296       0.081364       1.426779 0.10623069E+02  0.11085340E+03                                 2.020644                            1.854538      -1.018719       2.380086                    0.997082       3.668076      10.251764       0.483453       1.214095      -0.725435       0.036104      -0.033991      -0.018254       0.052841      -0.010921      -0.016278      -0.002594      -0.010694      -0.026907      -0.024055       0.005252       0.018803              2.072485       2.369722      -0.594639      -0.380084       2.145230       0.158134       1.702503           0.000226
           21              H      10.850526       1.030971      10.604925       0.103948       1.123810 0.78355182E+01  0.76902206E+02                                 1.817877                            1.661236      -0.954669       2.422744                    0.997584       3.597764      10.233919       0.472507       1.320768      -0.699902      -0.017396       0.040428       0.000557       0.044016      -0.011185      -0.014922      -0.005002      -0.013137      -0.033797      -0.024984       0.005937       0.019047              1.896778       1.562878      -0.380940      -0.062497       2.624517       0.059656       1.502940           0.000513
           22              H      14.363731       8.156960      11.971966       0.110950       1.322708 0.97662412E+01  0.99745727E+02                                 1.926487                            1.785880      -0.982973       2.411656                    0.998098       3.455656       9.540397       0.489701       1.224640      -0.724204      -0.036695       0.007078       0.024760       0.044829      -0.009857      -0.020643      -0.005355       0.002300      -0.034492      -0.027941       0.005791       0.022150              1.967598       2.244253      -0.028843      -0.593183       1.638748       0.005596       2.019792           0.000491
           23              H       6.185199       0.241753       6.219347       0.077687       1.289625 0.93674648E+01  0.96104545E+02                                 1.970757                            1.797466      -1.398837       2.198222                    0.992578       3.972636      11.541529       0.461587       1.293394      -0.703800      -0.024976       0.023087      -0.037715       0.050787      -0.014018       0.001201      -0.009506       0.000883       0.022343      -0.019199       0.002274       0.016925              2.038734       1.969592      -0.391524       0.437940       1.747934      -0.485505       2.398675           0.000113
           24              H      13.160107       6.985581       8.265766       0.106496       1.200811 0.84068203E+01  0.83764523E+02                                 1.883245                            1.709255      -0.975641       2.410242                    0.997844       3.603793      10.244902       0.471698       1.303207      -0.704003       0.032513      -0.021576       0.012397       0.040942      -0.013692      -0.003015      -0.010387       0.025491       0.023766      -0.026058       0.010862       0.015196              1.968700       2.293864      -0.569989       0.259948       1.977657      -0.288524       1.634580           0.000484
           25              H      11.353296       7.568603       9.682517       0.098986       1.319731 0.95544271E+01  0.97008594E+02                                 1.914983                            1.757510      -0.899129       2.440167                    0.998639       3.494916       9.607317       0.497598       1.212333      -0.726337      -0.001913      -0.015168       0.038081       0.041036      -0.016715      -0.003184      -0.012879       0.008163       0.038156      -0.027295       0.007763       0.019532              1.970257       1.643956      -0.030757      -0.172819       1.648748      -0.386567       2.618067           0.000523
           26              H       8.591614       2.159667       3.706200       0.080500       1.434875 0.10694051E+02  0.11178789E+03                                 2.028958                            1.861224      -1.028727       2.375361                    0.996983       3.677225      10.288609       0.482356       1.214748      -0.725287       0.036501       0.034319       0.018125       0.053279       0.010745       0.016257      -0.002710      -0.011080      -0.026491      -0.024046       0.005495       0.018551              2.081384       2.380801       0.599133       0.382842       2.154710       0.159413       1.708640           0.000228
           27              H      10.850552       7.856544       3.203571       0.103664       1.127248 0.78625349E+01  0.77236818E+02                                 1.821774                            1.664170      -0.958712       2.420435                    0.997489       3.603267      10.255495       0.472042       1.320882      -0.699860      -0.017320      -0.040307      -0.000674       0.043875       0.011056       0.015051      -0.005227      -0.013138      -0.034416      -0.025224       0.006229       0.018996              1.901205       1.565865       0.382828       0.062694       2.632295       0.060000       1.505454           0.000513
           28              H       5.480800       0.730555       1.836530       0.109850       1.317846 0.97212865E+01  0.99134525E+02                                 1.918259                            1.779069      -0.965716       2.418458                    0.998239       3.452246       9.511888       0.491940       1.220936      -0.725028      -0.037515      -0.007023      -0.024886       0.045563       0.009917       0.020692      -0.005251       0.002163      -0.034180      -0.027926       0.005735       0.022192              1.958911       2.233303       0.028538       0.588570       1.632721       0.005558       2.010709           0.000491
           29              C       8.827916       4.639267       0.016570       0.122288      25.552401 0.31335492E+03  0.68412993E+04                                 7.616023                            5.930660       0.219904       2.067893                    0.999889      26.597537      75.594490       0.666505       0.420921      -1.053065       0.023649       0.036632       0.048349       0.065105      -0.009198       0.040363       0.011636      -0.039639      -0.012398      -0.054641       0.023380       0.031261              8.503956       9.407001       2.962295      -0.361374       5.823566       1.468063      10.281301           0.010277
           30              C      10.206550       5.826638       1.118488      -0.060175      29.684190 0.37258671E+03  0.84901001E+04                                 8.418533                            6.479489       0.218332       2.047609                    0.999804      28.740361      83.316787       0.636114       0.422557      -1.052564       0.000935      -0.026989      -0.082487       0.086795       0.025133       0.010091       0.030812       0.017069      -0.008531      -0.039174      -0.005128       0.044302              9.461795      11.315864       3.866477      -0.432008       7.425865       1.734686       9.643656           0.005667
           31              C       9.223198       5.488915       1.894526      -0.068802      29.100274 0.36567152E+03  0.82800932E+04                                 8.201139                            6.351613       0.247622       2.048300                    0.999840      28.816961      82.833757       0.653814       0.413722      -1.059864      -0.063575      -0.047946      -0.038651       0.088513       0.016254       0.003779       0.033369      -0.015121       0.109991      -0.040281      -0.015078       0.055359              9.117394       9.590687       2.718286      -1.586687       6.630975       1.746141      11.130520           0.007869
           32              C       5.717926       2.870680      10.303900       0.120565      25.043262 0.30821786E+03  0.66941874E+04                                 7.458734                            5.859585       0.320493       2.100572                    0.999767      26.460250      74.745513       0.675086       0.417741      -1.056199      -0.044879       0.043191      -0.019465       0.065257      -0.030748      -0.004743      -0.031057       0.015806      -0.022496      -0.047988       0.006388       0.041600              8.245870       8.237294      -1.091085       2.820369       9.797861       1.639514       6.702456           0.009073
           33              C      13.409714       4.610849      10.044300      -0.074730      30.676184 0.40491183E+03  0.94156284E+04                                 8.620346                            6.770894       0.208348       2.035434                    0.999695      29.490923      86.214325       0.620375       0.424583      -1.051862       0.072748      -0.017253       0.040013       0.084800      -0.038125       0.017858      -0.002829      -0.037218      -0.078486      -0.042148      -0.015089       0.057237              9.616574       8.066739      -1.159098       2.705320      13.234547       1.430285       7.548437           0.005287
           34              C      12.899836       3.643889       9.279309      -0.068841      28.979997 0.38474088E+03  0.88181945E+04                                 8.188351                            6.529269       0.241334       2.045425                    0.999860      29.086207      83.956937       0.643136       0.415520      -1.059329       0.041818      -0.071132      -0.002491       0.082551      -0.027006       0.041397      -0.006076       0.020580      -0.071655      -0.049823      -0.009029       0.058852              8.967494       8.804448      -0.252417       3.486157      10.182169       1.717157       7.915864           0.007444
           35              C       4.386417       4.248218      -0.016570       0.120247      25.568948 0.31361520E+03  0.68483188E+04                                 7.618673                            5.932705       0.215759       2.066791                    0.999896      26.609272      75.632182       0.666468       0.420862      -1.053115       0.023999      -0.035886      -0.047773       0.064390       0.009105      -0.040996       0.011019      -0.040335      -0.014344      -0.055334       0.024136       0.031198              8.506892       9.411121      -2.964085       0.361281       5.825643       1.468516      10.283911           0.010278
           36              C      10.206493       3.060877      12.690008      -0.062761      29.755725 0.37379296E+03  0.85249292E+04                                 8.434585                            6.493117       0.211482       2.044974                    0.999809      28.784180      83.494382       0.634950       0.422967      -1.052252       0.000589       0.027383       0.080886       0.085397      -0.024311      -0.009931       0.030677       0.016627      -0.006522      -0.038646      -0.004828       0.043474              9.479309      11.334930      -3.871652       0.434428       7.438758       1.738033       9.664240           0.005668
           37              C       9.223149       3.398600      11.913970      -0.068888      29.085562 0.36551647E+03  0.82756837E+04                                 8.198594                            6.350895       0.246403       2.048286                    0.999846      28.808440      82.804084       0.653755       0.413804      -1.059814      -0.063833       0.048392       0.039508       0.089316      -0.016594      -0.003948       0.033130      -0.015632       0.107800      -0.040172      -0.014666       0.054838              9.113712       9.587336      -2.717364       1.584168       6.629302       1.745451      11.124498           0.007867
           38              C       5.717957       6.016835       3.504596       0.121765      24.995258 0.30743710E+03  0.66725957E+04                                 7.447290                            5.850518       0.319591       2.100892                    0.999738      26.427274      74.611777       0.675933       0.417507      -1.056411      -0.044486      -0.042346       0.019372       0.064401       0.030264       0.004113      -0.031896       0.015968      -0.022866      -0.048140       0.006197       0.041942              8.233060       8.226368       1.092578      -2.815640       9.782125       1.633645       6.690687           0.009082
           39              C       4.526748       4.276666       3.764196      -0.071677      30.544099 0.40250098E+03  0.93447568E+04                                 8.591179                            6.745825       0.213001       2.037889                    0.999716      29.410248      85.884969       0.622258       0.423969      -1.052338       0.072585       0.015655      -0.039690       0.084196       0.038648      -0.018395      -0.002240      -0.038474      -0.080464      -0.043444      -0.014763       0.058207              9.585061       8.036316       1.163388      -2.690216      13.202376       1.422859       7.516490           0.005277
           40              C      12.899858       5.243626       4.529187      -0.069895      29.052347 0.38603236E+03  0.88560032E+04                                 8.207780                            6.546062       0.233198       2.042517                    0.999865      29.123891      84.129288       0.641393       0.416263      -1.058762       0.040670       0.070783       0.002791       0.081683       0.026849      -0.042148      -0.006149       0.021511      -0.071166      -0.050233      -0.009240       0.059473              8.989079       8.816494       0.251733      -3.488099      10.219362       1.725614       7.931381           0.007450
           41              C      11.048638       0.195540       6.887678       0.122394      25.535347 0.31305717E+03  0.68331175E+04                                 7.613519                            5.929499       0.219249       2.068086                    0.999870      26.583615      75.543565       0.666296       0.421157      -1.052927       0.023578       0.036385      -0.048077       0.064739      -0.008353      -0.040484      -0.011632      -0.039128      -0.014266      -0.054468       0.022908       0.031560              8.500757       9.403708       2.960759       0.362466       5.821279      -1.466389      10.277286           0.010272
           42              C       3.544283       1.382905       5.785760      -0.060352      29.698851 0.37277880E+03  0.84962989E+04                                 8.424892                            6.485028       0.214459       2.046333                    0.999803      28.748218      83.371799       0.635219       0.423062      -1.052159       0.001900      -0.027220       0.081831       0.086261       0.024618      -0.009646      -0.031218       0.017952      -0.007191      -0.039689      -0.004180       0.043869              9.468583      11.322445       3.867791       0.433947       7.430352      -1.735637       9.652953           0.005670
           43              C       2.560940       1.045179       5.009722      -0.067883      29.085732 0.36544142E+03  0.82738639E+04                                 8.199779                            6.350977       0.249287       2.049141                    0.999832      28.805176      82.804038       0.653613       0.413899      -1.059714      -0.064155      -0.048626       0.039368       0.089612       0.017186      -0.003508      -0.033577      -0.015771       0.107110      -0.040948      -0.014106       0.055054              9.115616       9.588691       2.717528       1.586532       6.629711      -1.745382      11.128446           0.007867
           44              C       7.938667       7.314423      10.408844       0.121546      25.051998 0.30837153E+03  0.66987183E+04                                 7.464014                            5.864634       0.312397       2.098198                    0.999756      26.460895      74.767065       0.674140       0.418253      -1.055820      -0.043432       0.041727       0.019437       0.063288      -0.030563       0.004405       0.031303       0.015677      -0.022100      -0.047901       0.006212       0.041689              8.251569       8.240909      -1.088228      -2.821965       9.805676      -1.643674       6.708120           0.009089
           45              C      11.188969       0.167108      10.668444      -0.072757      30.605308 0.40361888E+03  0.93779118E+04                                 8.605876                            6.758071       0.210192       2.036375                    0.999706      29.447813      86.048714       0.621250       0.424331      -1.052035       0.072039      -0.016453      -0.039694       0.083881      -0.037898      -0.018344       0.002341      -0.037922      -0.079622      -0.042898      -0.014411       0.057308              9.601062       8.051059      -1.161816      -2.697471      13.220339      -1.426924       7.531789           0.005286
           46              C      15.120566       8.087636      11.433435      -0.071349      29.048573 0.38599815E+03  0.88543498E+04                                 8.201932                            6.540772       0.239126       2.044208                    0.999878      29.130292      84.122789       0.642437       0.415627      -1.059247       0.042155      -0.070883       0.002010       0.082495      -0.026843      -0.041320       0.006019       0.020999      -0.071890      -0.049725      -0.009058       0.058783              8.982425       8.813810      -0.252186      -3.488376      10.206704      -1.722785       7.926759           0.007443
           47              C      11.048622       8.691975       6.920818       0.121202      25.581349 0.31384108E+03  0.68545187E+04                                 7.621613                            5.935603       0.213107       2.065827                    0.999898      26.616236      75.660189       0.666174       0.420970      -1.053042       0.023312      -0.036123       0.048135       0.064539       0.008794       0.040616      -0.011765      -0.039867      -0.013302      -0.054896       0.023290       0.031607              8.509931       9.415248      -2.964758      -0.364276       5.827130      -1.467258      10.287414           0.010285
           48              C      12.427260       7.504610       8.022736      -0.062964      29.754273 0.37381276E+03  0.85251313E+04                                 8.433284                            6.493041       0.214193       2.045682                    0.999793      28.781043      83.472477       0.635018       0.422935      -1.052317       0.000227       0.026737      -0.080370       0.084701      -0.024497       0.009356      -0.030150       0.018490      -0.010021      -0.038919      -0.004088       0.043007              9.477170      11.331408      -3.869716      -0.435312       7.436731      -1.736987       9.663372           0.005678
           49              C      11.443907       7.842336       8.798774      -0.067565      29.055562 0.36501177E+03  0.82618654E+04                                 8.195910                            6.349365       0.245413       2.048055                    0.999844      28.786731      82.744857       0.653356       0.414176      -1.059516      -0.063975       0.048196      -0.038177       0.088731      -0.016363       0.003360      -0.033795      -0.014883       0.110684      -0.040774      -0.014976       0.055750              9.110230       9.582738      -2.715729      -1.583261       6.626867      -1.744872      11.121086           0.007869
           50              C       7.938716       1.573092       3.399652       0.123389      24.965192 0.30696922E+03  0.66598168E+04                                 7.441632                            5.846603       0.321864       2.101849                    0.999748      26.405591      74.532669       0.676075       0.417584      -1.056376      -0.043186      -0.041778      -0.018730       0.062939       0.029998      -0.003496       0.031562       0.015463      -0.023201      -0.047344       0.005456       0.041888              8.226477       8.220116       1.091851       2.813243       9.773730      -1.631736       6.685585           0.009073
           51              C      11.188993       8.720407       3.140052      -0.070785      30.507864 0.40189067E+03  0.93272663E+04                                 8.585637                            6.741232       0.215670       2.038983                    0.999707      29.386566      85.807081       0.622383       0.424035      -1.052273       0.072146       0.017048       0.039100       0.083812       0.038586       0.018621       0.001739      -0.037727      -0.078410      -0.043580      -0.014021       0.057601              9.579082       8.030501       1.163371       2.687450      13.195938      -1.422087       7.510808           0.005278
           52              C       6.237628       0.799879       2.375061      -0.070983      29.101050 0.38691723E+03  0.88816707E+04                                 8.217845                            6.554419       0.231531       2.041497                    0.999868      29.155980      84.256288       0.640837       0.416372      -1.058658       0.041209       0.071850      -0.002845       0.082878       0.027315       0.042168       0.006391       0.021332      -0.069410      -0.050002      -0.009715       0.059717              9.000252       8.824364       0.251487       3.490430      10.236246      -1.729555       7.940146           0.007446
           53              N      14.425020       5.291638      13.706313      -0.294382      39.623373 0.54680900E+03  0.13390592E+05                                 9.671749                            7.517210       0.189369       2.061589                    0.999138      29.131930      80.977511       0.645406       0.387533      -1.101579      -0.049613       0.003176       0.126032       0.135483       0.027074       0.016912       0.025721       0.037990      -0.002174      -0.040287      -0.008570       0.048857             11.163342      12.189423       2.642387      -3.680182       6.920036       0.998151      14.380566           0.044357
           54              N       8.344675       4.683707       1.248288      -0.293124      40.097928 0.53854041E+03  0.13136294E+05                                 9.745891                            7.448600       0.188394       2.058595                    0.999458      29.109885      80.723596       0.649964       0.386333      -1.102574       0.112171       0.062710      -0.015069       0.129391       0.021283       0.009303       0.027997      -0.005362       0.102178      -0.040758      -0.010518       0.051276             11.443455      14.927904       5.318781      -3.112340       8.387037      -0.250297      11.015425           0.041879
           55              N       5.616656       4.146924      10.720916      -0.295888      39.995250 0.55844575E+03  0.13753144E+05                                 9.746014                            7.607521       0.092661       2.027209                    0.999247      29.394407      82.043744       0.639954       0.388630      -1.100369      -0.092297      -0.035550      -0.082068       0.128522      -0.038938       0.019995       0.006875      -0.040383      -0.052809      -0.048819      -0.004154       0.052973             11.254282      10.366515       1.358982       4.789966      12.469298       3.876926      10.927032           0.044937
           56              N       4.797653       2.536509       9.421813      -0.284943      39.122571 0.53415568E+03  0.13008845E+05                                 9.606444                            7.427077       0.072321       2.021747                    0.999460      29.094773      80.741963       0.649435       0.387257      -1.101399      -0.012911       0.121189       0.044383       0.129705      -0.009776       0.035120      -0.012443       0.015541      -0.059991      -0.041766      -0.002265       0.044031             11.244913       8.704494       0.823497       2.975614      15.864318       4.591652       9.165928           0.043697
           57              N       5.542096       3.595877       0.102183      -0.291543      39.507756 0.54493326E+03  0.13332678E+05                                 9.652470                            7.503747       0.192141       2.063132                    0.999170      29.080125      80.786921       0.646082       0.387476      -1.101663      -0.050009      -0.003140      -0.126760       0.136304      -0.027608      -0.017144       0.026788       0.038430      -0.001168      -0.041501      -0.008427       0.049927             11.139789      12.165056      -2.637867       3.669436       6.907756       0.995596      14.346556           0.044355
           58              N       8.344615       4.203808      12.560208      -0.292791      40.118816 0.53888799E+03  0.13147389E+05                                 9.750442                            7.452009       0.188515       2.058452                    0.999425      29.118822      80.766392       0.649659       0.386438      -1.102458       0.112601      -0.063582       0.016726       0.130389      -0.021431      -0.009216       0.027480      -0.005762       0.103452      -0.040952      -0.010212       0.051164             11.448861      14.936971      -5.322177       3.114202       8.390802      -0.251071      11.018810           0.041972
           59              N       5.616695       4.740591       3.087580      -0.296142      40.054847 0.55947760E+03  0.13785513E+05                                 9.757783                            7.616513       0.092815       2.026926                    0.999233      29.416396      82.137443       0.639300       0.388831      -1.100179      -0.091928       0.035893       0.081107       0.127740       0.038370      -0.020627       0.007425      -0.040525      -0.053580      -0.049265      -0.003339       0.052604             11.267991      10.380213      -1.359445      -4.796574      12.485092       3.880302      10.938668           0.044915
           60              N       4.797673       6.351006       4.386683      -0.284791      39.110688 0.53394555E+03  0.13002472E+05                                 9.604697                            7.425669       0.071414       2.021589                    0.999473      29.088268      80.720491       0.649489       0.387263      -1.101393      -0.013576      -0.121943      -0.043796       0.130279       0.010424      -0.034694      -0.012937       0.015191      -0.061896      -0.041874      -0.002335       0.044209             11.243247       8.702865      -0.824518      -2.974890      15.863048       4.590737       9.163829           0.043723
           61              N       3.321315       0.847881       7.006431      -0.294371      39.605100 0.54652812E+03  0.13381782E+05                                 9.667826                            7.514571       0.194327       2.063305                    0.999170      29.124041      80.945548       0.645621       0.387460      -1.101649      -0.049540       0.003312      -0.125668       0.135121       0.027045      -0.017524      -0.026390       0.037348      -0.004901      -0.040269      -0.009352       0.049620             11.158508      12.182991       2.640394       3.679193       6.916799      -0.997219      14.375733           0.044377
           62              N      10.565409       0.239974       5.655960      -0.293371      40.094127 0.53849755E+03  0.13134901E+05                                 9.745033                            7.448208       0.191272       2.059694                    0.999468      29.107113      80.713120       0.649998       0.386324      -1.102588       0.111921       0.062528       0.016672       0.129282       0.021146      -0.008251      -0.027415      -0.006108       0.102974      -0.040814      -0.009767       0.050581             11.442272      14.927263       5.318473       3.112500       8.386256       0.251112      11.013298           0.041902
           63              N       7.837401       8.590665       9.991828      -0.295297      39.967570 0.55802837E+03  0.13739938E+05                                 9.741173                            7.604282       0.090729       2.026903                    0.999233      29.380720      81.989815       0.640157       0.388590      -1.100426      -0.092300      -0.035980       0.081830       0.128491      -0.037703      -0.020763      -0.007345      -0.039652      -0.053123      -0.048803      -0.002958       0.051761             11.248252      10.362557       1.357190      -4.788080      12.461063      -3.872944      10.921135           0.044963
           64              N      15.901384       6.980255      11.290931      -0.284664      39.103198 0.53383660E+03  0.12998998E+05                                 9.602649                            7.424206       0.078059       2.023428                    0.999449      29.087948      80.713873       0.649653       0.387189      -1.101458      -0.013607       0.121777      -0.044268       0.130286      -0.010250      -0.034892       0.012732       0.015188      -0.060806      -0.041787      -0.002362       0.044148             11.240660       8.699497       0.823013      -2.972739      15.861225      -4.590101       9.161258           0.043684
           65              N      12.204302       8.039634       6.802065      -0.291241      39.473841 0.54440757E+03  0.13315841E+05                                 9.644875                            7.498640       0.193434       2.063766                    0.999163      29.065983      80.720495       0.646531       0.387322      -1.101836      -0.049528      -0.003495       0.127314       0.136653      -0.027903       0.017751      -0.026921       0.037873      -0.001863      -0.041362      -0.009222       0.050584             11.130384      12.154267      -2.635156      -3.666249       6.902442      -0.994286      14.334444           0.044339
           66              N      10.565380       8.647541       8.152536      -0.293536      40.119554 0.53894837E+03  0.13148967E+05                                 9.749097                            7.451429       0.189992       2.058998                    0.999452      29.121881      80.769894       0.649828       0.386334      -1.102554       0.112158      -0.062683      -0.015872       0.129462      -0.021208       0.008938      -0.027949      -0.005798       0.100144      -0.040442      -0.010246       0.050688             11.446659      14.933614      -5.320847      -3.113523       8.389506       0.251259      11.016859           0.041988
           67              N       7.837450       0.296850       3.816668      -0.296929      40.084932 0.55999437E+03  0.13801344E+05                                 9.762164                            7.619665       0.092383       2.026601                    0.999208      29.429427      82.181363       0.639218       0.388794      -1.100213      -0.092304       0.035465      -0.081287       0.128006       0.038006       0.020761      -0.007376      -0.040717      -0.053417      -0.049176      -0.003133       0.052309             11.273397      10.385772      -1.361666       4.800297      12.489646      -3.882915      10.944773           0.044952
           68              N       7.018441       1.907260       2.517565      -0.285047      39.126631 0.53419459E+03  0.13010273E+05                                 9.607504                            7.427489       0.071596       2.021447                    0.999428      29.096517      80.753243       0.649387       0.387272      -1.101368      -0.013273      -0.121502       0.043972       0.129894       0.010265       0.035236       0.013216       0.016548      -0.061893      -0.042273      -0.002718       0.044991             11.247046       8.704234      -0.825434       2.975222      15.870179      -4.593830       9.166726           0.043738

******************************************************
Auxiliary information for the entire system
The total spin magnetic moment of the unit cell is   12.000134
The total net atomic charge of the unit cell is   -0.000001
Accuracy of reproducing the electrostatic potential in the unit cell:
  The inner radius (bohr) =    5.0000
  The outer radius (bohr) =   12.0000
  Valid grid points have density less than (e/(bohr^3)) =    0.0001
  The number of valid grid points were=        33101
  The rms potential error without charges in kcal/mol is=      2.23382
  The rms potential error with partial charges in kcal/mol is=      0.70599
  The RRMSE value at monopole order=      0.31605
  The rms potential error with partial charges and cloud penetration in kcal/mol is=      0.69675
  The RRMSE value at monopole order with cloud penetration is=      0.31191
  The rms potential error with partial charges and atomic dipoles in kcal/mol is=      0.32960
  The RRMSE value at dipole order=      0.14755
  The rms potential error with partial charges, atomic dipoles and cloud penetration in kcal/mol is=      0.32177
  The RRMSE value at dipole order with cloud penetration=      0.14404

******************************************************
The electron densities and ab initio electrostatic potential were computed in VASP using the PBE functional and
projector augmented wave method. See the main text of the journal article for a description of computational details.
The atomic charges, dipoles, and quadrupoles were computed with the DDEC6 method as described in
(a) T. A. Manz and N. Gabaldon Limas, RSC Adv. 6 (2016) 47771-47801 DOI: 10.1039/c6ra04656h
(b) N. Gabaldon Limas and T. A. Manz, RSC Adv. 8 (2018) 2678-2707 DOI: 10.1039/c7ra11829e.
For each atom in the material, the electron cloud parameters were fit to the spherically averaged atom-in-material
electron density using radial positions for which this density was between 10^-4 and 10^-2 electrons per cubic bohr.
The polarizabilities, dispersion coefficients, and quantum Drude oscillator (QDO) parameters were fit using the MCLF method.
The magnetic structure of the system was optimized in VASP from the default ferromagnetic initial guess using spin polarization.
The atomic spin moments (ASMs) were computed on this optimized magnetic structure using the DDEC6 partition as inputs
to the method of T. A. Manz and D. S. Sholl, J. Chem. Theory Comput. 7 (2011) 4146-4164 DOI: 10.1021/ct200539n.
The RMSE and RRMSE were computed using a uniform grid with Ewald summation.
