# Supplementary material for: A collection of forcefield precursors for metal–organic frameworks
Source: RSC Adv. 2019 Nov 13;9(63):36492–507. doi: 10.1039/c9ra07327b (PMC9075174; doi:10.1039/c9ra07327b)
Supplement: RA-009-C9RA07327B-s3924 [file RA-009-C9RA07327B-s3924.xyz]

  284
jmolscript: load "" {1 1 1} spacegroup "x,y,z" unitcell [{     17.306000     0.000000     0.000000 }, {      0.000000    19.517000     0.000000 }, {      0.000000     0.000000    18.722000 }]
Cd    13.507333    10.905124    12.301852     0.986675
Cd    16.080389    11.270092    14.722981     0.998991
Cd     4.854333    18.370376     2.940852     0.986675
Cd     7.427389    18.005408     5.361981     0.998984
Cd     3.798667     8.611876     2.940852     0.986667
Cd     1.225611     8.247104     5.361981     0.999068
Cd    12.451667     1.146624    12.301852     0.986666
Cd     9.878611     1.511396    14.722981     0.999072
H      7.533302     9.813148     2.059420     0.099871
H      7.244292     9.699949     3.635812     0.094338
H      7.443311     7.303261     3.437359     0.099598
H      7.766933     7.453542     1.872200     0.100221
H      8.798370     8.628466     5.156039     0.090593
H      9.957872     7.656519     4.628078     0.091409
H     10.617231     9.658963     2.325272     0.093019
H     10.762601     8.062473     2.226046     0.094838
H      5.903077     3.189078     2.506876     0.112486
H      4.928749    13.439406     3.014242     0.118064
H      6.070945    11.409638     2.828894     0.135493
H     10.946045     8.685065     9.048343     0.117398
H      6.650696     5.367175     2.203579     0.137727
H     10.056517     8.175671     6.942118     0.128575
H     10.265919     9.781920    15.340807     0.099888
H      8.962777     9.153473    17.154969     0.129016
H     10.293609     4.264464     3.605857     0.134030
H      9.431770     2.144918     4.087013     0.112228
H     12.273415     9.309609     0.765730     0.127592
H     13.448493    10.014173    17.707268     0.099372
H     11.967099    11.411590     5.382575     0.131649
H     12.936235    11.858529     7.462589     0.121067
H      9.582332    13.294980     3.637685     0.135449
H      8.438406    15.348169     3.617090     0.095914
H     16.186302    19.462352    11.420420     0.099871
H     15.897292     0.058551    12.996812     0.094337
H     16.096311     2.455239    12.798359     0.099598
H     16.419933     2.304958    11.233200     0.100221
H      0.145370     1.130034    14.517039     0.090593
H      1.304872     2.101981    13.989078     0.091409
H      1.964231     0.099537    11.686272     0.093019
H      2.109601     1.696027    11.587046     0.094838
H     14.556077     6.569422    11.867876     0.112486
H     13.581749    15.836094    12.375242     0.118064
H     14.723945    17.865862    12.189894     0.135493
H      2.293045     1.073435    18.409343     0.117398
H     15.303696     4.391325    11.564579     0.137727
H      1.403517     1.582829    16.303118     0.128575
H      1.612919    -0.023420     5.979807     0.099888
H      0.309777     0.605027     7.793969     0.129016
H      1.640609     5.494035    12.966857     0.134030
H      0.778770     7.613582    13.448013     0.112228
H      3.620415     0.448891    10.126730     0.127592
H      4.795493    19.261327     8.346268     0.099372
H      3.314099    17.863910    14.743575     0.131649
H      4.283235    17.416971    16.823589     0.121067
H      0.929332    15.980520    12.998685     0.135449
H     17.091406    13.927331    12.978090     0.095914
H      9.772698     9.703852    11.420420     0.099871
H     10.061708     9.817051    12.996812     0.094338
H      9.862689    12.213739    12.798359     0.099598
H      9.539067    12.063458    11.233200     0.100221
H      8.507630    10.888534    14.517039     0.090594
H      7.348128    11.860481    13.989078     0.091408
H      6.688769     9.858037    11.686272     0.093020
H      6.543399    11.454527    11.587046     0.094838
H     11.402923    16.327922    11.867876     0.112487
H     12.377251     6.077594    12.375242     0.118064
H     11.235055     8.107362    12.189894     0.135494
H      6.359955    10.831935    18.409343     0.117398
H     10.655304    14.149825    11.564579     0.137728
H      7.249483    11.341329    16.303118     0.128574
H      7.040081     9.735080     5.979807     0.099888
H      8.343223    10.363527     7.793969     0.129017
H      7.012391    15.252535    12.966857     0.134032
H      7.874230    17.372082    13.448013     0.112228
H      5.032585    10.207391    10.126730     0.127592
H      3.857507     9.502827     8.346268     0.099372
H      5.338901     8.105410    14.743575     0.131650
H      4.369765     7.658471    16.823589     0.121068
H      7.723668     6.222020    12.998685     0.135449
H      8.867594     4.168831    12.978090     0.095914
H      1.119698     0.054648     2.059420     0.099871
H      1.408708    19.458449     3.635812     0.094338
H      1.209689    17.061761     3.437359     0.099598
H      0.886067    17.212042     1.872200     0.100221
H     17.160630    18.386966     5.156039     0.090594
H     16.001128    17.415019     4.628078     0.091408
H     15.341769    19.417463     2.325272     0.093020
H     15.196399    17.820973     2.226046     0.094838
H      2.749923    12.947578     2.506876     0.112487
H      3.724251     3.680906     3.014242     0.118064
H      2.582055     1.651138     2.828894     0.135494
H     15.012955    18.443565     9.048343     0.117398
H      2.002304    15.125675     2.203579     0.137728
H     15.902483    17.934171     6.942118     0.128574
H     15.693081     0.023420    15.340807     0.099889
H     16.996223    18.911973    17.154969     0.129017
H     15.665391    14.022964     3.605857     0.134031
H     16.527230    11.903418     4.087013     0.112228
H     13.685585    19.068109     0.765730     0.127592
H     12.510507     0.255673    17.707268     0.099372
H     13.991901     1.653090     5.382575     0.131650
H     13.022765     2.100029     7.462589     0.121068
H     16.376668     3.536480     3.637685     0.135449
H      0.214594     5.589669     3.617090     0.095914
C      5.882309    15.914942     3.275414     0.595745
C     12.548581    10.613345     9.808456     0.567241
C      8.972815     8.655789     3.059175     0.077608
C      7.954184     9.807488     2.956204    -0.074557
C      8.171547     7.398700     2.772728    -0.062258
C     11.994789    10.332300     8.485747    -0.046816
C      9.535606     8.541810     4.501705    -0.068473
C     10.132663     8.819537     2.125321    -0.071183
C      8.494477     5.040851     2.980542     0.280101
C      6.792605     3.416451     2.754006    -0.068327
C      7.616371     2.435722     3.273354    -0.063151
C      5.873656    13.415205     3.104108    -0.054159
C      6.552052    12.205151     3.021731    -0.228668
C     10.909702     9.752645     5.973816     0.276683
C     11.157178     9.237982     8.303956    -0.073816
C      6.588394    14.590129     3.319411    -0.080459
C      7.223524     4.711989     2.585508    -0.230975
C     10.464938     9.203827    18.513062     0.288618
C     12.006903     9.985678    16.317534    -0.071897
C     10.617231     8.934102     7.053139    -0.252975
C      7.898458    12.142697     3.212695     0.282091
C     12.818554    10.394754    15.156770     0.637110
C      7.109305     1.033230     3.474803     0.619489
C     10.670880     9.707756    16.196964    -0.083985
C      9.888648     9.327174    17.272730    -0.228074
C      9.379852     4.061878     3.444848    -0.231386
C      8.881439     2.790736     3.660151    -0.089316
C     11.842496     9.434518    18.650108    -0.236534
C     12.526083     9.826809    17.587447    -0.064399
C     11.769811    10.855355     6.127711    -0.226506
C     12.330525    11.134448     7.365235    -0.087113
C      8.646078    13.328159     3.476675    -0.219446
C      7.955568    14.540165     3.489781    -0.110556
C     14.535309    13.360558    12.636414     0.595745
C      3.895581    18.662155     0.447456     0.567240
C      0.319815     1.102710    12.420175     0.077608
C     16.607184    19.468012    12.317204    -0.074557
C     16.824547     2.359800    12.133728    -0.062258
C      3.341789    18.943200    17.846747    -0.046816
C      0.882606     1.216690    13.862705    -0.068473
C      1.479663     0.938963    11.486321    -0.071183
C     17.147477     4.717649    12.341542     0.280101
C     15.445605     6.342049    12.115006    -0.068327
C     16.269371     7.322778    12.634354    -0.063151
C     14.526656    15.860295    12.465108    -0.054159
C     15.205052    17.070349    12.382731    -0.228668
C      2.256702     0.005855    15.334816     0.276683
C      2.504178     0.520518    17.664956    -0.073816
C     15.241394    14.685371    12.680411    -0.080459
C     15.876524     5.046511    11.946508    -0.230975
C      1.811938     0.554673     9.152062     0.288618
C      3.353903    19.289822     6.956534    -0.071898
C      1.964231     0.824398    16.414139    -0.252975
C     16.551458    17.132803    12.573695     0.282090
C      4.165554    18.880746     5.795770     0.637110
C     15.762305     8.725270    12.835803     0.619489
C      2.017880     0.050744     6.835964    -0.083985
C      1.235648     0.431326     7.911730    -0.228074
C      0.726852     5.696622    12.805848    -0.231386
C      0.228439     6.967764    13.021151    -0.089316
C      3.189496     0.323982     9.289108    -0.236533
C      3.873083    19.448691     8.226447    -0.064399
C      3.116811    18.420145    15.488711    -0.226507
C      3.677525    18.141051    16.726235    -0.087113
C     -0.006922    15.947341    12.837675    -0.219446
C     16.608568    14.735335    12.850781    -0.110556
C     11.423691     3.602058    12.636414     0.595743
C      4.757419     8.903655     0.447456     0.567239
C      8.333185    10.861210    12.420175     0.077608
C      9.351816     9.709512    12.317204    -0.074557
C      9.134453    12.118300    12.133728    -0.062258
C      5.311211     9.184700    17.846747    -0.046815
C      7.770394    10.975190    13.862705    -0.068473
C      7.173337    10.697463    11.486321    -0.071183
C      8.811523    14.476149    12.341542     0.280103
C     10.513395    16.100549    12.115006    -0.068325
C      9.689629    17.081278    12.634354    -0.063157
C     11.432344     6.101795    12.465108    -0.054159
C     10.753948     7.311849    12.382731    -0.228668
C      6.396298     9.764355    15.334816     0.276683
C      6.148822    10.279018    17.664956    -0.073817
C     10.717606     4.926871    12.680411    -0.080455
C     10.082476    14.805011    11.946508    -0.230973
C      6.841062    10.313173     9.152062     0.288619
C      5.299097     9.531322     6.956534    -0.071900
C      6.688769    10.582898    16.414139    -0.252976
C      9.407542     7.374303    12.573695     0.282090
C      4.487446     9.122246     5.795770     0.637121
C     10.196695    18.483770    12.835803     0.619502
C      6.635120     9.809244     6.835964    -0.083984
C      7.417352    10.189826     7.911730    -0.228073
C      7.926148    15.455122    12.805848    -0.231384
C      8.424561    16.726264    13.021151    -0.089315
C      5.463504    10.082482     9.289108    -0.236533
C      4.779917     9.690190     8.226447    -0.064399
C      5.536189     8.661645    15.488711    -0.226505
C      4.975475     8.382551    16.726235    -0.087111
C      8.659922     6.188841    12.837675    -0.219447
C      9.350432     4.976835    12.850781    -0.110556
C      2.770691     6.156442     3.275414     0.595743
C     13.410419     0.854845     9.808456     0.567240
C     16.986185    18.414289     3.059175     0.077608
C      0.698816     0.048988     2.956204    -0.074557
C      0.481453    17.157200     2.772728    -0.062258
C     13.964211     0.573800     8.485747    -0.046816
C     16.423394    18.300310     4.501705    -0.068473
C     15.826337    18.578037     2.125321    -0.071183
C      0.158523    14.799351     2.980542     0.280103
C      1.860395    13.174951     2.754006    -0.068325
C      1.036629    12.194222     3.273354    -0.063157
C      2.779344     3.656705     3.104108    -0.054159
C      2.100948     2.446651     3.021731    -0.228668
C     15.049298    -0.005855     5.973816     0.276683
C     14.801822    18.996482     8.303956    -0.073817
C      2.064606     4.831629     3.319411    -0.080455
C      1.429476    14.470489     2.585508    -0.230973
C     15.494062    18.962327    18.513062     0.288619
C     13.952097     0.227178    16.317534    -0.071900
C     15.341769    18.692602     7.053139    -0.252976
C      0.754542     2.384197     3.212695     0.282090
C     13.140446     0.636254    15.156770     0.637121
C      1.543695    10.791730     3.474803     0.619502
C     15.288120    19.466256    16.196964    -0.083983
C     16.070352    19.085674    17.272730    -0.228073
C     16.579148    13.820378     3.444848    -0.231384
C     17.077561    12.549236     3.660151    -0.089315
C     14.116504    19.193018    18.650108    -0.236533
C     13.432917     0.068309    17.587447    -0.064399
C     14.189189     1.096855     6.127711    -0.226505
C     13.628475     1.375948     7.365235    -0.087111
C      0.006922     3.569659     3.476675    -0.219447
C      0.697432     4.781665     3.489781    -0.110556
O      4.689407    15.973298     3.084824    -0.494542
O      6.583722    16.967885     3.468999    -0.610820
O     13.583826    11.343671     9.883157    -0.568036
O     12.015210    10.132836    10.811955    -0.542300
O      9.041693     6.281156     2.846118    -0.211628
O      5.981300     0.756869     3.011995    -0.538502
O      8.667710    11.022616     3.173379    -0.183043
O      9.609849     8.855644     0.784077    -0.188686
O     12.246937    10.525128    14.059473    -0.552680
O     10.485186     9.557670     4.716072    -0.173204
O      7.858655     0.268164     4.141494    -0.586793
O     14.035166    10.558697    15.330510    -0.634958
O     13.342407    13.302202    12.445824    -0.494542
O     15.236722    12.307615    12.829999    -0.610821
O      4.930826    17.931829     0.522157    -0.568036
O      3.362210    19.142664     1.450955    -0.542299
O      0.388693     3.477344    12.207118    -0.211628
O     14.634300     9.001631    12.372995    -0.538502
O      0.014710    18.252884    12.534379    -0.183043
O      0.956849     0.902856    10.145077    -0.188686
O      3.593937    18.750372     4.698473    -0.552679
O      1.832186     0.200830    14.077072    -0.173204
O     16.511655     9.490336    13.502494    -0.586794
O      5.382166    18.716803     5.969510    -0.634957
O     12.616593     3.543702    12.445824    -0.494544
O     10.722278     2.549115    12.829999    -0.610825
O      3.722174     8.173329     0.522157    -0.568033
O      5.290790     9.384164     1.450955    -0.542301
O      8.264307    13.235844    12.207118    -0.211627
O     11.324700    18.760131    12.372995    -0.538493
O      8.638290     8.494384    12.534379    -0.183042
O      7.696151    10.661356    10.145077    -0.188686
O      5.059063     8.991872     4.698473    -0.552673
O      6.820814     9.959330    14.077072    -0.173203
O      9.447345    19.248836    13.502494    -0.586819
O      3.270834     8.958303     5.969510    -0.634984
O      3.963593     6.214798     3.084824    -0.494544
O      2.069278     7.209385     3.468999    -0.610823
O     12.375174     1.585171     9.883157    -0.568033
O     13.943790     0.374336    10.811955    -0.542301
O     16.917307    16.039656     2.846118    -0.211627
O      2.671700    10.515369     3.011995    -0.538493
O     -0.014710     1.264116     3.173379    -0.183042
O     16.349151    18.614144     0.784077    -0.188686
O     13.712063     0.766628    14.059473    -0.552673
O     15.473814    19.316170     4.716072    -0.173203
O      0.794345    10.026664     4.141494    -0.586818
O     11.923834     0.800197    15.330510    -0.634985

The following XYZ coordinates are in angstroms. Other properties are in atomic units.
The sperically averaged electron density of each atom fit to a function of the form exp(a - br)
eigen_1, eigen_2 and eigen_3 are the three eigenvalues of traceless quadrupole moment tensor
  atom number  atomic symbol              X              Y              Z     net charge C6 coefficient C8 coefficient C10 coefficient fluctuating dipole atomic polarizability isotropic forcefield polarizability              a              b squared Pearson coefficient          <r^3>          <r^4>         wp_QDO          m_QDO          q_QDO       dipole_x       dipole_y       dipole_z         dipole            Qxy            Qxz            Qyz     Q(x^2-y^2)  Q(3z^2 - R^2)        eigen_1        eigen_2        eigen_3 static polarizability      alpha(xx)      alpha(xy)      alpha(xz)      alpha(yy)      alpha(yz)      alpha(zz) atomic spin moment
            1             Cd      13.507333      10.905124      12.301852       0.986675     170.859590 0.42981652E+04  0.16262199E+06                                23.275995                           20.187692       0.750474       1.965050                    0.998577      75.996398     201.909622       0.455290       0.355567      -1.219811      -0.012459      -0.029509      -0.022799       0.039317       0.025949      -0.036520       0.002566       0.000057      -0.152522      -0.067163       0.009725       0.057438             27.987319      21.657433       2.472941       4.335921      30.603479       1.254916      31.701044          -0.002445
            2             Cd      16.080389      11.270092      14.722981       0.998991     144.466977 0.37783079E+04  0.14000875E+06                                21.540867                           19.613507       0.438901       1.864586                    0.999573      77.851281     212.474152       0.432916       0.381807      -1.184687      -0.039144      -0.077072       0.006272       0.086670      -0.063713      -0.052528      -0.049539      -0.022312       0.124705      -0.118043       0.043452       0.074591             23.161507      23.690593       1.392947       1.277848      25.804997       0.323858      19.988930           0.129512
            3             Cd       4.854333      18.370376       2.940852       0.986675     170.859560 0.42981643E+04  0.16262194E+06                                23.275991                           20.187688       0.750475       1.965050                    0.998577      75.996396     201.909600       0.455290       0.355567      -1.219811      -0.012459       0.029510      -0.022798       0.039317      -0.025949      -0.036520      -0.002566       0.000058      -0.152521      -0.067162       0.009725       0.057437             27.987314      21.657441      -2.472953       4.335947      30.603454      -1.254926      31.701047          -0.002445
            4             Cd       7.427389      18.005408       5.361981       0.998984     144.471174 0.37784489E+04  0.14001534E+06                                21.541325                           19.613913       0.438877       1.864574                    0.999573      77.852152     212.477888       0.432910       0.381809      -1.184685      -0.039156       0.077080       0.006259       0.086682       0.063720      -0.052541       0.049548      -0.022319       0.124694      -0.118060       0.043461       0.074599             23.162009      23.691114      -1.392989       1.277893      25.805564      -0.323865      19.989348           0.129526
            5             Cd       3.798667       8.611876       2.940852       0.986667     170.860018 0.42981925E+04  0.16262327E+06                                23.276011                           20.187740       0.750491       1.965053                    0.998577      75.996623     201.910341       0.455290       0.355566      -1.219811       0.012467       0.029508      -0.022803       0.039321       0.025941       0.036527      -0.002566       0.000050      -0.152513      -0.067165       0.009734       0.057431             27.987310      21.657389       2.472934      -4.335843      30.603626      -1.254678      31.700916          -0.002444
            6             Cd       1.225611       8.247104       5.361981       0.999068     144.441670 0.37773582E+04  0.13996428E+06                                21.537832                           19.610573       0.439405       1.864733                    0.999574      77.846920     212.452847       0.432966       0.381789      -1.184705       0.039144       0.077106       0.006300       0.086702      -0.063725       0.052547       0.049498      -0.022411       0.124494      -0.118032       0.043509       0.074524             23.158372      23.687703       1.391854      -1.276785      25.801318      -0.325039      19.986096           0.129446
            7             Cd      12.451667       1.146624      12.301852       0.986666     170.860062 0.42981939E+04  0.16262334E+06                                23.276017                           20.187745       0.750490       1.965053                    0.998577      75.996630     201.910379       0.455290       0.355567      -1.219811       0.012468      -0.029508      -0.022803       0.039321      -0.025941       0.036528       0.002566       0.000049      -0.152514      -0.067166       0.009734       0.057432             27.987316      21.657385      -2.472924      -4.335822      30.603648       1.254671      31.700914          -0.002444
            8             Cd       9.878611       1.511396      14.722981       0.999072     144.438193 0.37772414E+04  0.13995882E+06                                21.537455                           19.610239       0.439422       1.864742                    0.999573      77.846187     212.449731       0.432970       0.381788      -1.184707       0.039134      -0.077099       0.006311       0.086692       0.063719       0.052537      -0.049491      -0.022406       0.124502      -0.118019       0.043501       0.074517             23.157959      23.687274      -1.391820      -1.276748      25.800849       0.325034      19.985753           0.129439
            9              H       7.533302       9.813148       2.059420       0.099871       1.198687 0.93920452E+01  0.97306888E+02                                 1.950526                            1.850500      -1.451461       2.171824                    0.991666       4.161757      12.519382       0.432388       1.367254      -0.687769      -0.015018       0.001797      -0.033040       0.036337       0.004487       0.003205      -0.007663      -0.017673       0.015974      -0.013971       0.000498       0.013472              2.049188       1.856868      -0.093659       0.358630       1.766251       0.078837       2.524444          -0.000048
           10              H       7.244292       9.699949       3.635812       0.094338       1.047153 0.79373915E+01  0.79218901E+02                                 1.815793                            1.726502      -1.385196       2.202250                    0.991598       4.117253      12.343981       0.435780       1.408275      -0.679508      -0.027555      -0.003268       0.022443       0.035688       0.003603      -0.001781       0.005714      -0.005150       0.003152      -0.007491      -0.000019       0.007510              1.904301       1.939941      -0.048005      -0.432565       1.674240      -0.071268       2.098722          -0.000010
           11              H       7.443311       7.303261       3.437359       0.099598       1.236454 0.10005855E+02  0.10388486E+03                                 1.916713                            1.857046      -0.970278       2.408315                    0.995835       3.730961      10.742859       0.456442       1.292476      -0.707144      -0.027487      -0.002333       0.027740       0.039122      -0.004472      -0.004687      -0.005637       0.002353       0.010644      -0.010280       0.002839       0.007442              1.972655       2.051148       0.116168      -0.398124       1.924858       0.021898       1.941958           0.000003
           12              H       7.766933       7.453542       1.872200       0.100221       1.320650 0.10801649E+02  0.11426985E+03                                 2.001820                            1.928803      -1.127536       2.334286                    0.994787       3.791904      11.007478       0.448278       1.291567      -0.707538      -0.013441       0.000623      -0.037320       0.039671      -0.005761       0.008218       0.009154      -0.004751       0.020661      -0.016016       0.002232       0.013783              2.069846       1.781687       0.036066       0.282504       1.958786      -0.150768       2.469066          -0.000004
           13              H       8.798370       8.628466       5.156039       0.090593       1.215811 0.96435879E+01  0.99466474E+02                                 1.907090                            1.828269      -1.145405       2.325464                    0.994451       3.837020      11.107075       0.456873       1.299789      -0.704290      -0.028015       0.006097       0.022726       0.036586       0.005341      -0.005575       0.005443      -0.005154      -0.016134      -0.012075       0.003171       0.008904              1.975933       2.128423      -0.149560      -0.348811       1.550421       0.190540       2.248956          -0.000025
           14              H       9.957872       7.656519       4.628078       0.091409       1.382160 0.11329250E+02  0.11990380E+03                                 1.970629                            1.901192      -1.080354       2.346245                    0.997200       3.728824      10.428109       0.483718       1.196415      -0.729535       0.018677      -0.030743       0.003743       0.036166      -0.002207       0.000107      -0.007430       0.012197      -0.038485      -0.016198       0.003210       0.012988              2.024703       1.741627      -0.277434       0.151741       2.476643       0.114940       1.855837          -0.000049
           15              H      10.617231       9.658963       2.325272       0.093019       1.506193 0.12678115E+02  0.13839251E+03                                 2.092964                            2.013094      -1.473935       2.153137                    0.992517       4.008486      11.489168       0.468105       1.198684      -0.727156       0.015704       0.034154       0.007417       0.038316       0.011466       0.005519      -0.005101      -0.007694      -0.021325      -0.015330      -0.000360       0.015690              2.165905       1.943131       0.289017      -0.088454       2.294973       0.219136       2.259612          -0.000014
           16              H      10.762601       8.062473       2.226046       0.094838       1.501710 0.12539912E+02  0.13568364E+03                                 2.069589                            1.992230      -1.120964       2.330990                    0.994626       3.716462      10.397256       0.476933       1.186904      -0.733390       0.021620      -0.029559       0.004750       0.036928      -0.013641       0.005062       0.003985       0.005332       0.015696      -0.018209       0.006550       0.011659              2.126910       2.055295      -0.388692      -0.097928       2.350998      -0.153364       1.974438          -0.000020
           17              H       5.903077       3.189078       2.506876       0.112486       1.176070 0.84097419E+01  0.83102978E+02                                 1.800266                            1.663754      -1.001501       2.401198                    0.997473       3.475190       9.573373       0.502164       1.234318      -0.719620      -0.038945      -0.007514      -0.010904       0.041135       0.001871       0.010140      -0.004786       0.014158      -0.024369      -0.014729      -0.000767       0.015496              1.875951       2.498305       0.338882       0.201029       1.725601       0.035695       1.403948           0.000009
           18              H       4.928749      13.439406       3.014242       0.118064       1.037682 0.72648047E+01  0.69605062E+02                                 1.687249                            1.569204      -0.999451       2.407675                    0.997530       3.452066       9.539680       0.502948       1.271060      -0.710307      -0.040911      -0.000807      -0.002823       0.041016       0.002662       0.002904       0.002218       0.009409      -0.033125      -0.011711       0.000275       0.011436              1.741072       2.416213      -0.135762       0.095654       1.530102       0.008171       1.276900          -0.000001
           19              H       6.070945      11.409638       2.828894       0.135493       1.009418 0.71212476E+01  0.68858159E+02                                 1.739981                            1.614839      -1.351814       2.245225                    0.993587       3.737401      10.866820       0.461289       1.373199      -0.686918      -0.023695      -0.026737      -0.007579       0.036521       0.001799       0.002333       0.001223       0.006182      -0.051010      -0.017244       0.004940       0.012304              1.821631       1.672859       0.201993       0.097596       2.348518       0.216782       1.443515           0.000005
           20              H      10.946045       8.685065       9.048343       0.117398       1.114571 0.80560793E+01  0.78735964E+02                                 1.739053                            1.630889      -0.900565       2.452120                    0.998733       3.386222       9.268690       0.506175       1.238101      -0.719268      -0.011644      -0.025671       0.031105       0.041977       0.012459       0.000846      -0.007214      -0.006767       0.002951      -0.015095       0.000528       0.014567              1.804461       1.440800       0.084446      -0.057610       1.650889      -0.391299       2.321692          -0.000003
           21              H       6.650696       5.367175       2.203579       0.137727       1.135620 0.82801586E+01  0.81760355E+02                                 1.785053                            1.672774      -1.087164       2.375469                    0.996859       3.413379       9.495897       0.489480       1.267265      -0.712668      -0.027314       0.021169      -0.017843       0.038892      -0.000899       0.011897      -0.008583       0.000333      -0.032143      -0.019175       0.004450       0.014725              1.836882       1.809332      -0.256248       0.194081       2.218290      -0.260202       1.483026           0.000006
           22              H      10.056517       8.175671       6.942118       0.128575       1.167418 0.88097456E+01  0.87227998E+02                                 1.733061                            1.660232      -1.013649       2.396436                    0.998329       3.313401       8.853489       0.527239       1.173291      -0.735860      -0.020982      -0.031180       0.004733       0.037879       0.018017       0.001636      -0.007627      -0.017880       0.012313      -0.023266       0.003144       0.020122              1.757644       1.694229       0.340699       0.222508       1.830772       0.157089       1.747931          -0.000003
           23              H      10.265919       9.781920      15.340807       0.099888       1.059929 0.73677878E+01  0.71619734E+02                                 1.779162                            1.627940      -1.136437       2.328418                    0.995435       3.776366      10.893947       0.467132       1.348873      -0.692220      -0.015687      -0.001281      -0.033774       0.037261       0.006225       0.008357      -0.000045       0.016085       0.016506      -0.013395      -0.001139       0.014534              1.887578       1.713453      -0.045679       0.382045       1.342725      -0.140651       2.606555           0.000001
           24              H       8.962777       9.153473      17.154969       0.129016       1.195129 0.89566036E+01  0.90543034E+02                                 1.861631                            1.749959      -1.272335       2.276743                    0.995111       3.655717      10.421257       0.472553       1.282164      -0.707842      -0.031627      -0.009589      -0.005237       0.033461       0.010355       0.000070      -0.001018       0.016585       0.020125      -0.016659       0.006703       0.009957              1.895760       2.547003       0.106516       0.107034       1.405200      -0.050377       1.735077           0.000002
           25              H      10.293609       4.264464       3.605857       0.134030       1.194844 0.86263275E+01  0.84490288E+02                                 1.727948                            1.618388      -0.947328       2.436949                    0.998451       3.193291       8.332864       0.549230       1.138599      -0.745558       0.036419       0.002874       0.003174       0.036670      -0.000340       0.006842      -0.008872       0.010881      -0.050508      -0.021353       0.005591       0.015762              1.774866       2.320013       0.160457       0.169957       1.622898      -0.003698       1.381688          -0.000007
           26              H       9.431770       2.144918       4.087013       0.112228       1.259662 0.92087503E+01  0.92291075E+02                                 1.829026                            1.700261      -1.014911       2.391258                    0.997772       3.413782       9.208793       0.519141       1.177231      -0.734470       0.022918      -0.024552       0.021183       0.039708      -0.002431       0.011304      -0.006050       0.012603      -0.025837      -0.015413      -0.001645       0.017058              1.894805       1.939069      -0.344254       0.285914       2.148882      -0.347576       1.596464           0.000049
           27              H      12.273415       9.309609       0.765730       0.127592       1.169185 0.84110957E+01  0.82002950E+02                                 1.709200                            1.600241      -1.023675       2.392982                    0.998239       3.239726       8.481591       0.550275       1.141694      -0.743785       0.023178      -0.004346       0.027987       0.036597       0.004903       0.008952      -0.006343       0.031845       0.024295      -0.022702       0.003566       0.019136              1.766993       1.622401      -0.006629       0.157441       1.320024      -0.177043       2.358556          -0.000002
           28              H      13.448493      10.014173      17.707268       0.099372       1.349388 0.10177315E+02  0.10430843E+03                                 1.898731                            1.775581      -1.037234       2.371941                    0.997417       3.490830       9.442021       0.514448       1.161659      -0.738841       0.035911       0.006164       0.008541       0.037424       0.002975       0.010196      -0.002778       0.022095       0.017497      -0.015331      -0.001916       0.017247              1.940885       2.606556       0.258182      -0.004453       1.488301      -0.043965       1.727797           0.000143
           29              H      11.967099      11.411590       5.382575       0.131649       1.156152 0.83429925E+01  0.81198799E+02                                 1.700917                            1.599005      -0.918514       2.448785                    0.998598       3.202174       8.384469       0.547608       1.149235      -0.742333       0.008860       0.024476      -0.026626       0.037236       0.015576       0.003145      -0.007065      -0.009955       0.018223      -0.021072       0.005864       0.015208              1.746704       1.506235       0.172204      -0.079034       1.662216      -0.379178       2.071662           0.000002
           30              H      12.936235      11.858529       7.462589       0.121067       1.286383 0.95184651E+01  0.95988637E+02                                 1.848191                            1.726267      -1.015412       2.400277                    0.997712       3.347818       8.997949       0.517336       1.174033      -0.736490       0.028970       0.032436       0.002596       0.043567       0.015680      -0.002715      -0.006259      -0.011856       0.003050      -0.017375      -0.001408       0.018783              1.903697       1.965798       0.570486       0.126400       2.040397       0.086338       1.704897          -0.000004
           31              H       9.582332      13.294980       3.637685       0.135449       1.185158 0.86696579E+01  0.85485034E+02                                 1.758484                            1.654413      -0.915614       2.455106                    0.998795       3.225300       8.596054       0.524687       1.183906      -0.734313       0.036851       0.001711       0.006427       0.037446       0.002844       0.005871       0.001999       0.004689      -0.061795      -0.021681       0.006628       0.015053              1.797738       2.364333      -0.106494       0.186622       1.597514      -0.019825       1.431366          -0.000028
           32              H       8.438406      15.348169       3.617090       0.095914       1.526385 0.11758256E+02  0.12588826E+03                                 2.112626                            1.946866      -1.259052       2.258406                    0.995517       3.810482      10.797024       0.473264       1.208816      -0.726025       0.025277       0.029828      -0.007030       0.039724       0.007827       0.003569      -0.006104       0.016062      -0.060009      -0.022344       0.001103       0.021242              2.194301       2.050516       0.358239       0.085808       2.935058       0.159637       1.597328           0.001002
           33              H      16.186302      19.462352      11.420420       0.099871       1.198687 0.93920454E+01  0.97306890E+02                                 1.950526                            1.850500      -1.451461       2.171824                    0.991666       4.161757      12.519382       0.432388       1.367254      -0.687769      -0.015018      -0.001797      -0.033040       0.036337      -0.004487       0.003205       0.007663      -0.017673       0.015974      -0.013971       0.000498       0.013472              2.049188       1.856868       0.093659       0.358630       1.766251      -0.078837       2.524444          -0.000048
           34              H      15.897292       0.058551      12.996812       0.094337       1.047153 0.79373901E+01  0.79218884E+02                                 1.815793                            1.726502      -1.385196       2.202250                    0.991598       4.117253      12.343981       0.435780       1.408276      -0.679508      -0.027555       0.003268       0.022443       0.035688      -0.003603      -0.001781      -0.005714      -0.005150       0.003152      -0.007491      -0.000019       0.007510              1.904301       1.939941       0.048005      -0.432565       1.674240       0.071268       2.098722          -0.000010
           35              H      16.096311       2.455239      12.798359       0.099598       1.236454 0.10005855E+02  0.10388486E+03                                 1.916712                            1.857046      -0.970278       2.408315                    0.995835       3.730961      10.742858       0.456442       1.292476      -0.707144      -0.027487       0.002333       0.027740       0.039122       0.004472      -0.004687       0.005637       0.002353       0.010644      -0.010280       0.002839       0.007442              1.972654       2.051147      -0.116168      -0.398124       1.924858      -0.021898       1.941957           0.000003
           36              H      16.419933       2.304958      11.233200       0.100221       1.320650 0.10801649E+02  0.11426985E+03                                 2.001820                            1.928803      -1.127536       2.334286                    0.994787       3.791904      11.007479       0.448278       1.291568      -0.707538      -0.013441      -0.000623      -0.037319       0.039671       0.005761       0.008218      -0.009154      -0.004751       0.020661      -0.016016       0.002232       0.013783              2.069846       1.781687      -0.036066       0.282504       1.958786       0.150768       2.469066          -0.000004
           37              H       0.145370       1.130034      14.517039       0.090593       1.215811 0.96435899E+01  0.99466497E+02                                 1.907090                            1.828269      -1.145405       2.325464                    0.994451       3.837020      11.107074       0.456873       1.299788      -0.704290      -0.028015      -0.006097       0.022726       0.036586      -0.005341      -0.005575      -0.005443      -0.005154      -0.016134      -0.012075       0.003171       0.008904              1.975933       2.128423       0.149560      -0.348811       1.550421      -0.190540       2.248956          -0.000025
           38              H       1.304872       2.101981      13.989078       0.091409       1.382160 0.11329251E+02  0.11990380E+03                                 1.970628                            1.901191      -1.080354       2.346245                    0.997200       3.728824      10.428106       0.483719       1.196414      -0.729536       0.018677       0.030743       0.003743       0.036166       0.002207       0.000107       0.007429       0.012197      -0.038485      -0.016198       0.003210       0.012989              2.024702       1.741627       0.277433       0.151741       2.476643      -0.114940       1.855836          -0.000049
           39              H       1.964231       0.099537      11.686272       0.093019       1.506192 0.12678110E+02  0.13839244E+03                                 2.092964                            2.013094      -1.473935       2.153137                    0.992517       4.008485      11.489166       0.468105       1.198685      -0.727156       0.015704      -0.034154       0.007417       0.038316      -0.011466       0.005519       0.005101      -0.007694      -0.021325      -0.015330      -0.000360       0.015690              2.165905       1.943130      -0.289017      -0.088454       2.294973      -0.219136       2.259612          -0.000014
           40              H       2.109601       1.696027      11.587046       0.094838       1.501710 0.12539919E+02  0.13568373E+03                                 2.069589                            1.992230      -1.120965       2.330990                    0.994626       3.716463      10.397259       0.476933       1.186904      -0.733390       0.021620       0.029559       0.004750       0.036928       0.013641       0.005062      -0.003985       0.005332       0.015696      -0.018209       0.006550       0.011659              2.126911       2.055295       0.388692      -0.097928       2.350999       0.153364       1.974438          -0.000020
           41              H      14.556077       6.569422      11.867876       0.112486       1.176070 0.84097425E+01  0.83102995E+02                                 1.800267                            1.663755      -1.001501       2.401198                    0.997473       3.475190       9.573377       0.502163       1.234319      -0.719620      -0.038945       0.007514      -0.010904       0.041135      -0.001871       0.010140       0.004786       0.014158      -0.024369      -0.014729      -0.000767       0.015496              1.875952       2.498307      -0.338882       0.201029       1.725602      -0.035695       1.403949           0.000010
           42              H      13.581749      15.836094      12.375242       0.118064       1.037682 0.72648084E+01  0.69605108E+02                                 1.687249                            1.569204      -0.999452       2.407675                    0.997530       3.452067       9.539684       0.502948       1.271060      -0.710307      -0.040911       0.000807      -0.002823       0.041016      -0.002662       0.002904      -0.002218       0.009409      -0.033125      -0.011711       0.000275       0.011436              1.741072       2.416214       0.135763       0.095654       1.530103      -0.008171       1.276900          -0.000001
           43              H      14.723945      17.865862      12.189894       0.135493       1.009418 0.71212476E+01  0.68858159E+02                                 1.739981                            1.614839      -1.351814       2.245225                    0.993587       3.737401      10.866820       0.461289       1.373199      -0.686918      -0.023695       0.026737      -0.007579       0.036521      -0.001799       0.002333      -0.001223       0.006182      -0.051010      -0.017244       0.004940       0.012304              1.821631       1.672859      -0.201993       0.097596       2.348518      -0.216782       1.443515           0.000005
           44              H       2.293045       1.073435      18.409343       0.117398       1.114571 0.80560795E+01  0.78735963E+02                                 1.739053                            1.630889      -0.900566       2.452119                    0.998733       3.386222       9.268689       0.506175       1.238101      -0.719268      -0.011644       0.025671       0.031105       0.041977      -0.012459       0.000846       0.007214      -0.006767       0.002951      -0.015095       0.000528       0.014567              1.804460       1.440800      -0.084446      -0.057610       1.650889       0.391299       2.321692          -0.000004
           45              H      15.303696       4.391325      11.564579       0.137727       1.135620 0.82801573E+01  0.81760339E+02                                 1.785053                            1.672774      -1.087164       2.375469                    0.996859       3.413379       9.495897       0.489480       1.267265      -0.712668      -0.027314      -0.021169      -0.017843       0.038892       0.000899       0.011897       0.008583       0.000333      -0.032143      -0.019175       0.004450       0.014725              1.836882       1.809332       0.256248       0.194081       2.218290       0.260202       1.483026           0.000007
           46              H       1.403517       1.582829      16.303118       0.128575       1.167417 0.88097356E+01  0.87227866E+02                                 1.733059                            1.660231      -1.013649       2.396436                    0.998329       3.313400       8.853482       0.527240       1.173290      -0.735860      -0.020982       0.031180       0.004733       0.037879      -0.018017       0.001636       0.007627      -0.017880       0.012313      -0.023266       0.003144       0.020122              1.757642       1.694228      -0.340699       0.222508       1.830770      -0.157089       1.747929          -0.000003
           47              H       1.612919      -0.023420       5.979807       0.099888       1.059929 0.73677878E+01  0.71619734E+02                                 1.779162                            1.627940      -1.136437       2.328418                    0.995435       3.776366      10.893947       0.467132       1.348873      -0.692220      -0.015687       0.001281      -0.033774       0.037261      -0.006225       0.008357       0.000045       0.016085       0.016506      -0.013395      -0.001139       0.014534              1.887578       1.713453       0.045679       0.382045       1.342725       0.140651       2.606555           0.000001
           48              H       0.309777       0.605027       7.793969       0.129016       1.195129 0.89566022E+01  0.90543017E+02                                 1.861631                            1.749958      -1.272335       2.276743                    0.995111       3.655717      10.421257       0.472553       1.282164      -0.707842      -0.031627       0.009589      -0.005237       0.033461      -0.010355       0.000070       0.001018       0.016585       0.020125      -0.016659       0.006703       0.009957              1.895760       2.547003      -0.106516       0.107034       1.405199       0.050377       1.735077           0.000002
           49              H       1.640609       5.494035      12.966857       0.134030       1.194844 0.86263251E+01  0.84490257E+02                                 1.727948                            1.618388      -0.947327       2.436949                    0.998451       3.193290       8.332861       0.549230       1.138599      -0.745558       0.036419      -0.002874       0.003174       0.036670       0.000340       0.006842       0.008872       0.010881      -0.050508      -0.021353       0.005591       0.015762              1.774866       2.320012      -0.160458       0.169957       1.622898       0.003698       1.381687          -0.000008
           50              H       0.778770       7.613582      13.448013       0.112228       1.259663 0.92087548E+01  0.92291125E+02                                 1.829026                            1.700261      -1.014912       2.391258                    0.997772       3.413782       9.208791       0.519141       1.177230      -0.734470       0.022918       0.024552       0.021183       0.039708       0.002431       0.011304       0.006050       0.012603      -0.025838      -0.015413      -0.001645       0.017058              1.894805       1.939069       0.344254       0.285914       2.148881       0.347576       1.596464           0.000049
           51              H       3.620415       0.448891      10.126730       0.127592       1.169184 0.84110939E+01  0.82002926E+02                                 1.709200                            1.600241      -1.023675       2.392982                    0.998239       3.239726       8.481590       0.550275       1.141693      -0.743785       0.023178       0.004346       0.027987       0.036597      -0.004903       0.008952       0.006343       0.031845       0.024295      -0.022702       0.003566       0.019136              1.766993       1.622400       0.006629       0.157441       1.320023       0.177043       2.358555          -0.000002
           52              H       4.795493      19.261327       8.346268       0.099372       1.349391 0.10177336E+02  0.10430872E+03                                 1.898735                            1.775584      -1.037234       2.371941                    0.997417       3.490833       9.442038       0.514446       1.161661      -0.738840       0.035911      -0.006164       0.008541       0.037423      -0.002975       0.010196       0.002778       0.022095       0.017497      -0.015331      -0.001916       0.017247              1.940889       2.606562      -0.258183      -0.004453       1.488304       0.043965       1.727800           0.000142
           53              H       3.314099      17.863910      14.743575       0.131649       1.156152 0.83429938E+01  0.81198819E+02                                 1.700917                            1.599005      -0.918514       2.448785                    0.998598       3.202174       8.384471       0.547607       1.149236      -0.742333       0.008860      -0.024476      -0.026626       0.037236      -0.015576       0.003145       0.007065      -0.009955       0.018223      -0.021072       0.005864       0.015208              1.746705       1.506236      -0.172204      -0.079034       1.662217       0.379178       2.071662           0.000001
           54              H       4.283235      17.416971      16.823589       0.121067       1.286382 0.95184498E+01  0.95988445E+02                                 1.848189                            1.726266      -1.015411       2.400278                    0.997712       3.347816       8.997942       0.517336       1.174033      -0.736490       0.028970      -0.032436       0.002596       0.043567      -0.015680      -0.002715       0.006259      -0.011856       0.003050      -0.017375      -0.001408       0.018783              1.903696       1.965797      -0.570485       0.126400       2.040395      -0.086338       1.704895          -0.000005
           55              H       0.929332      15.980520      12.998685       0.135449       1.185159 0.86696697E+01  0.85485181E+02                                 1.758486                            1.654415      -0.915615       2.455105                    0.998795       3.225301       8.596059       0.524687       1.183907      -0.734313       0.036851      -0.001711       0.006427       0.037446      -0.002844       0.005871      -0.001999       0.004689      -0.061795      -0.021681       0.006628       0.015053              1.797739       2.364336       0.106494       0.186622       1.597515       0.019825       1.431367          -0.000028
           56              H      17.091406      13.927331      12.978090       0.095914       1.526377 0.11758169E+02  0.12588702E+03                                 2.112613                            1.946854      -1.259049       2.258408                    0.995517       3.810469      10.796952       0.473267       1.208811      -0.726026       0.025277      -0.029828      -0.007030       0.039724      -0.007827       0.003569       0.006104       0.016062      -0.060009      -0.022344       0.001102       0.021242              2.194286       2.050503      -0.358236       0.085807       2.935036      -0.159635       1.597319           0.001004
           57              H       9.772698       9.703852      11.420420       0.099871       1.198688 0.93920482E+01  0.97306925E+02                                 1.950526                            1.850500      -1.451461       2.171824                    0.991666       4.161757      12.519382       0.432388       1.367254      -0.687769       0.015018      -0.001797      -0.033039       0.036337       0.004487      -0.003204       0.007663      -0.017673       0.015974      -0.013971       0.000498       0.013472              2.049188       1.856869      -0.093659      -0.358630       1.766252      -0.078837       2.524444          -0.000048
           58              H      10.061708       9.817051      12.996812       0.094338       1.047150 0.79373665E+01  0.79218596E+02                                 1.815790                            1.726500      -1.385198       2.202250                    0.991598       4.117248      12.343965       0.435780       1.408277      -0.679508       0.027555       0.003268       0.022443       0.035688       0.003603       0.001781      -0.005714      -0.005150       0.003152      -0.007491      -0.000020       0.007510              1.904298       1.939938      -0.048005       0.432564       1.674238       0.071268       2.098719          -0.000010
           59              H       9.862689      12.213739      12.798359       0.099598       1.236453 0.10005846E+02  0.10388476E+03                                 1.916712                            1.857046      -0.970279       2.408315                    0.995835       3.730958      10.742851       0.456442       1.292477      -0.707144       0.027487       0.002332       0.027740       0.039122      -0.004472       0.004687       0.005637       0.002353       0.010644      -0.010280       0.002839       0.007442              1.972654       2.051147       0.116168       0.398124       1.924858      -0.021898       1.941958           0.000003
           60              H       9.539067      12.063458      11.233200       0.100221       1.320649 0.10801641E+02  0.11426974E+03                                 2.001819                            1.928802      -1.127535       2.334287                    0.994787       3.791903      11.007473       0.448278       1.291567      -0.707538       0.013441      -0.000623      -0.037319       0.039671      -0.005761      -0.008218      -0.009154      -0.004751       0.020661      -0.016016       0.002232       0.013783              2.069845       1.781687       0.036066      -0.282504       1.958785       0.150768       2.469065          -0.000004
           61              H       8.507630      10.888534      14.517039       0.090594       1.215811 0.96435890E+01  0.99466496E+02                                 1.907090                            1.828269      -1.145408       2.325463                    0.994451       3.837021      11.107081       0.456873       1.299789      -0.704290       0.028015      -0.006097       0.022726       0.036586       0.005341       0.005575      -0.005443      -0.005154      -0.016134      -0.012075       0.003171       0.008904              1.975934       2.128423      -0.149560       0.348811       1.550421      -0.190540       2.248957          -0.000025
           62              H       7.348128      11.860481      13.989078       0.091408       1.382163 0.11329288E+02  0.11990429E+03                                 1.970632                            1.901194      -1.080355       2.346244                    0.997200       3.728830      10.428128       0.483718       1.196415      -0.729535      -0.018677       0.030743       0.003743       0.036166      -0.002207      -0.000107       0.007429       0.012197      -0.038485      -0.016198       0.003210       0.012988              2.024706       1.741630      -0.277434      -0.151742       2.476648      -0.114940       1.855840          -0.000049
           63              H       6.688769       9.858037      11.686272       0.093020       1.506186 0.12678049E+02  0.13839160E+03                                 2.092958                            2.013089      -1.473933       2.153139                    0.992517       4.008475      11.489125       0.468106       1.198684      -0.727157      -0.015705      -0.034154       0.007417       0.038316       0.011467      -0.005519       0.005101      -0.007694      -0.021325      -0.015330      -0.000360       0.015690              2.165899       1.943125       0.289016       0.088454       2.294967      -0.219135       2.259604          -0.000015
           64              H       6.543399      11.454527      11.587046       0.094838       1.501711 0.12539930E+02  0.13568387E+03                                 2.069590                            1.992231      -1.120963       2.330990                    0.994626       3.716464      10.397262       0.476933       1.186904      -0.733390      -0.021620       0.029558       0.004750       0.036928      -0.013641      -0.005062      -0.003985       0.005332       0.015695      -0.018209       0.006550       0.011659              2.126911       2.055296      -0.388692       0.097928       2.350999       0.153364       1.974439          -0.000020
           65              H      11.402923      16.327922      11.867876       0.112487       1.176060 0.84096509E+01  0.83101838E+02                                 1.800255                            1.663745      -1.001490       2.401204                    0.997473       3.475171       9.573301       0.502165       1.234317      -0.719620       0.038945       0.007514      -0.010905       0.041135       0.001871      -0.010140       0.004785       0.014158      -0.024368      -0.014729      -0.000767       0.015496              1.875939       2.498286       0.338878      -0.201027       1.725590      -0.035694       1.403941           0.000009
           66              H      12.377251       6.077594      12.375242       0.118064       1.037679 0.72647811E+01  0.69604781E+02                                 1.687246                            1.569201      -0.999452       2.407675                    0.997530       3.452061       9.539663       0.502948       1.271060      -0.710307       0.040911       0.000807      -0.002822       0.041016       0.002661      -0.002904      -0.002218       0.009409      -0.033125      -0.011711       0.000275       0.011436              1.741070       2.416210      -0.135763      -0.095654       1.530100      -0.008171       1.276898          -0.000001
           67              H      11.235055       8.107362      12.189894       0.135494       1.009416 0.71212329E+01  0.68857990E+02                                 1.739980                            1.614838      -1.351812       2.245226                    0.993587       3.737398      10.866814       0.461289       1.373201      -0.686917       0.023695       0.026737      -0.007579       0.036521       0.001799      -0.002333      -0.001223       0.006182      -0.051010      -0.017244       0.004940       0.012304              1.821630       1.672858       0.201993      -0.097596       2.348517      -0.216781       1.443514           0.000005
           68              H       6.359955      10.831935      18.409343       0.117398       1.114573 0.80561009E+01  0.78736229E+02                                 1.739055                            1.630891      -0.900567       2.452119                    0.998733       3.386227       9.268708       0.506174       1.238101      -0.719268       0.011644       0.025671       0.031105       0.041977       0.012459      -0.000846       0.007214      -0.006767       0.002952      -0.015095       0.000528       0.014567              1.804463       1.440802       0.084446       0.057610       1.650891       0.391300       2.321696          -0.000004
           69              H      10.655304      14.149825      11.564579       0.137728       1.135614 0.82800940E+01  0.81759546E+02                                 1.785046                            1.672767      -1.087159       2.375472                    0.996859       3.413365       9.495844       0.489481       1.267264      -0.712668       0.027314      -0.021169      -0.017843       0.038892      -0.000900      -0.011897       0.008583       0.000333      -0.032142      -0.019175       0.004450       0.014725              1.836875       1.809324      -0.256247      -0.194080       2.218280       0.260201       1.483020           0.000007
           70              H       7.249483      11.341329      16.303118       0.128574       1.167423 0.88097933E+01  0.87228602E+02                                 1.733067                            1.660238      -1.013653       2.396434                    0.998329       3.313409       8.853522       0.527238       1.173292      -0.735860       0.020982       0.031180       0.004733       0.037879       0.018017      -0.001637       0.007627      -0.017880       0.012314      -0.023266       0.003144       0.020121              1.757650       1.694235       0.340701      -0.222509       1.830778      -0.157090       1.747938          -0.000003
           71              H       7.040081       9.735080       5.979807       0.099888       1.059927 0.73677702E+01  0.71619519E+02                                 1.779160                            1.627938      -1.136435       2.328419                    0.995435       3.776361      10.893929       0.467132       1.348873      -0.692220       0.015687       0.001281      -0.033774       0.037262       0.006225      -0.008357       0.000045       0.016084       0.016506      -0.013395      -0.001139       0.014534              1.887575       1.713452      -0.045680      -0.382045       1.342723       0.140651       2.606550           0.000001
           72              H       8.343223      10.363527       7.793969       0.129017       1.195127 0.89565870E+01  0.90542836E+02                                 1.861630                            1.749958      -1.272336       2.276743                    0.995111       3.655714      10.421251       0.472553       1.282165      -0.707842       0.031627       0.009589      -0.005237       0.033461       0.010355      -0.000070       0.001018       0.016585       0.020126      -0.016659       0.006703       0.009957              1.895759       2.547003       0.106516      -0.107034       1.405199       0.050377       1.735076           0.000002
           73              H       7.012391      15.252535      12.966857       0.134032       1.194836 0.86262488E+01  0.84489322E+02                                 1.727940                            1.618381      -0.947321       2.436953                    0.998451       3.193276       8.332815       0.549231       1.138599      -0.745558      -0.036419      -0.002874       0.003174       0.036670      -0.000340      -0.006842       0.008871       0.010881      -0.050508      -0.021352       0.005590       0.015762              1.774858       2.320001       0.160458      -0.169955       1.622891       0.003698       1.381682          -0.000008
           74              H       7.874230      17.372082      13.448013       0.112228       1.259647 0.92086076E+01  0.92289252E+02                                 1.829008                            1.700245      -1.014888       2.391269                    0.997772       3.413762       9.208708       0.519145       1.177228      -0.734471      -0.022918       0.024552       0.021183       0.039708      -0.002431      -0.011304       0.006049       0.012602      -0.025839      -0.015413      -0.001644       0.017058              1.894786       1.939048      -0.344247      -0.285908       2.148860       0.347572       1.596449           0.000049
           75              H       5.032585      10.207391      10.126730       0.127592       1.169180 0.84110593E+01  0.82002512E+02                                 1.709197                            1.600239      -1.023671       2.392985                    0.998239       3.239718       8.481568       0.550275       1.141695      -0.743784      -0.023178       0.004345       0.027987       0.036597       0.004903      -0.008952       0.006343       0.031845       0.024295      -0.022702       0.003566       0.019136              1.766990       1.622398      -0.006629      -0.157441       1.320021       0.177042       2.358551          -0.000002
           76              H       3.857507       9.502827       8.346268       0.099372       1.349399 0.10177420E+02  0.10430985E+03                                 1.898750                            1.775597      -1.037222       2.371947                    0.997417       3.490834       9.442073       0.514442       1.161669      -0.738838      -0.035910      -0.006165       0.008541       0.037423       0.002975      -0.010196       0.002779       0.022094       0.017500      -0.015331      -0.001915       0.017246              1.940905       2.606587       0.258186       0.004454       1.488313       0.043965       1.727814           0.000142
           77              H       5.338901       8.105410      14.743575       0.131650       1.156147 0.83429421E+01  0.81198167E+02                                 1.700910                            1.598998      -0.918510       2.448788                    0.998598       3.202165       8.384432       0.547610       1.149233      -0.742334      -0.008860      -0.024476      -0.026626       0.037236       0.015576      -0.003145       0.007065      -0.009955       0.018223      -0.021072       0.005864       0.015208              1.746697       1.506229       0.172203       0.079034       1.662210       0.379176       2.071652           0.000001
           78              H       4.369765       7.658471      16.823589       0.121068       1.286374 0.95183787E+01  0.95987518E+02                                 1.848180                            1.726257      -1.015405       2.400281                    0.997712       3.347804       8.997891       0.517339       1.174031      -0.736491      -0.028970      -0.032436       0.002596       0.043567       0.015680       0.002715       0.006259      -0.011856       0.003050      -0.017375      -0.001408       0.018783              1.903686       1.965786       0.570481      -0.126399       2.040385      -0.086337       1.704886          -0.000005
           79              H       7.723668       6.222020      12.998685       0.135449       1.185153 0.86696101E+01  0.85484396E+02                                 1.758475                            1.654405      -0.915617       2.455104                    0.998795       3.225296       8.596019       0.524691       1.183901      -0.734314      -0.036851      -0.001711       0.006427       0.037446       0.002845      -0.005871      -0.001999       0.004689      -0.061795      -0.021680       0.006628       0.015053              1.797728       2.364318      -0.106494      -0.186621       1.597506       0.019825       1.431359          -0.000028
           80              H       8.867594       4.168831      12.978090       0.095914       1.526446 0.11758826E+02  0.12589578E+03                                 2.112675                            1.946908      -1.259107       2.258384                    0.995515       3.810528      10.797186       0.473261       1.208810      -0.726027      -0.025276      -0.029827      -0.007030       0.039724       0.007827      -0.003569       0.006104       0.016064      -0.060007      -0.022344       0.001102       0.021242              2.194352       2.050566       0.358252      -0.085813       2.935134      -0.159637       1.597357           0.001002
           81              H       1.119698       0.054648       2.059420       0.099871       1.198689 0.93920593E+01  0.97307063E+02                                 1.950527                            1.850501      -1.451462       2.171824                    0.991666       4.161759      12.519387       0.432388       1.367254      -0.687769       0.015018       0.001797      -0.033039       0.036337      -0.004487      -0.003205      -0.007663      -0.017673       0.015974      -0.013971       0.000498       0.013473              2.049189       1.856869       0.093659      -0.358630       1.766252       0.078837       2.524445          -0.000048
           82              H       1.408708      19.458449       3.635812       0.094338       1.047150 0.79373693E+01  0.79218633E+02                                 1.815791                            1.726500      -1.385198       2.202250                    0.991598       4.117249      12.343970       0.435780       1.408277      -0.679508       0.027555      -0.003268       0.022443       0.035688      -0.003603       0.001781       0.005714      -0.005150       0.003152      -0.007491      -0.000020       0.007510              1.904299       1.939938       0.048005       0.432564       1.674238      -0.071268       2.098720          -0.000010
           83              H       1.209689      17.061761       3.437359       0.099598       1.236454 0.10005851E+02  0.10388482E+03                                 1.916713                            1.857046      -0.970279       2.408315                    0.995835       3.730959      10.742853       0.456442       1.292477      -0.707144       0.027487      -0.002332       0.027740       0.039122       0.004472       0.004687      -0.005637       0.002353       0.010644      -0.010280       0.002839       0.007442              1.972655       2.051148      -0.116168       0.398124       1.924858       0.021898       1.941958           0.000003
           84              H       0.886067      17.212042       1.872200       0.100221       1.320649 0.10801643E+02  0.11426977E+03                                 2.001820                            1.928803      -1.127535       2.334286                    0.994787       3.791903      11.007474       0.448278       1.291567      -0.707538       0.013441       0.000623      -0.037319       0.039671       0.005761      -0.008218       0.009154      -0.004751       0.020661      -0.016016       0.002232       0.013783              2.069846       1.781687      -0.036066      -0.282504       1.958785      -0.150768       2.469065          -0.000004
           85              H      17.160630      18.386966       5.156039       0.090594       1.215811 0.96435900E+01  0.99466510E+02                                 1.907090                            1.828269      -1.145408       2.325463                    0.994451       3.837021      11.107082       0.456873       1.299789      -0.704290       0.028015       0.006097       0.022726       0.036586      -0.005341       0.005575       0.005443      -0.005154      -0.016134      -0.012075       0.003171       0.008904              1.975934       2.128424       0.149560       0.348811       1.550421       0.190540       2.248957          -0.000025
           86              H      16.001128      17.415019       4.628078       0.091408       1.382163 0.11329286E+02  0.11990426E+03                                 1.970631                            1.901194      -1.080356       2.346244                    0.997200       3.728829      10.428124       0.483718       1.196414      -0.729536      -0.018677      -0.030743       0.003743       0.036166       0.002207      -0.000107      -0.007429       0.012197      -0.038485      -0.016198       0.003210       0.012988              2.024705       1.741629       0.277434      -0.151742       2.476647       0.114940       1.855840          -0.000049
           87              H      15.341769      19.417463       2.325272       0.093020       1.506186 0.12678049E+02  0.13839162E+03                                 2.092959                            2.013090      -1.473933       2.153139                    0.992517       4.008475      11.489130       0.468105       1.198685      -0.727156      -0.015705       0.034154       0.007417       0.038316      -0.011467      -0.005519      -0.005101      -0.007694      -0.021325      -0.015330      -0.000360       0.015690              2.165900       1.943126      -0.289016       0.088454       2.294968       0.219135       2.259606          -0.000014
           88              H      15.196399      17.820973       2.226046       0.094838       1.501711 0.12539926E+02  0.13568381E+03                                 2.069589                            1.992230      -1.120964       2.330990                    0.994626       3.716464      10.397259       0.476934       1.186903      -0.733390      -0.021620      -0.029558       0.004750       0.036928       0.013641      -0.005062       0.003985       0.005332       0.015695      -0.018209       0.006550       0.011659              2.126910       2.055295       0.388692       0.097928       2.350998      -0.153364       1.974438          -0.000020
           89              H       2.749923      12.947578       2.506876       0.112487       1.176060 0.84096556E+01  0.83101889E+02                                 1.800254                            1.663744      -1.001490       2.401204                    0.997473       3.475172       9.573301       0.502166       1.234316      -0.719621       0.038945      -0.007514      -0.010905       0.041135      -0.001871      -0.010140      -0.004785       0.014158      -0.024368      -0.014729      -0.000767       0.015496              1.875939       2.498286      -0.338877      -0.201027       1.725589       0.035694       1.403940           0.000009
           90              H       3.724251       3.680906       3.014242       0.118064       1.037679 0.72647771E+01  0.69604737E+02                                 1.687247                            1.569201      -0.999451       2.407676                    0.997530       3.452060       9.539662       0.502948       1.271061      -0.710306       0.040911      -0.000807      -0.002822       0.041016      -0.002661      -0.002904       0.002218       0.009409      -0.033125      -0.011711       0.000275       0.011436              1.741070       2.416210       0.135762      -0.095654       1.530100       0.008171       1.276898          -0.000001
           91              H       2.582055       1.651138       2.828894       0.135494       1.009417 0.71212373E+01  0.68858043E+02                                 1.739980                            1.614838      -1.351813       2.245226                    0.993587       3.737399      10.866817       0.461289       1.373200      -0.686917       0.023695      -0.026737      -0.007579       0.036521      -0.001799      -0.002333       0.001223       0.006182      -0.051010      -0.017244       0.004940       0.012304              1.821630       1.672858      -0.201993      -0.097596       2.348517       0.216782       1.443514           0.000005
           92              H      15.012955      18.443565       9.048343       0.117398       1.114573 0.80560992E+01  0.78736211E+02                                 1.739056                            1.630891      -0.900567       2.452118                    0.998733       3.386226       9.268706       0.506174       1.238102      -0.719268       0.011644      -0.025671       0.031105       0.041977      -0.012459      -0.000846      -0.007214      -0.006767       0.002952      -0.015095       0.000528       0.014567              1.804463       1.440802      -0.084446       0.057610       1.650891      -0.391300       2.321697          -0.000003
           93              H       2.002304      15.125675       2.203579       0.137728       1.135613 0.82800912E+01  0.81759512E+02                                 1.785045                            1.672767      -1.087159       2.375472                    0.996859       3.413364       9.495841       0.489481       1.267264      -0.712668       0.027314       0.021169      -0.017843       0.038892       0.000900      -0.011897      -0.008583       0.000333      -0.032142      -0.019174       0.004450       0.014725              1.836874       1.809324       0.256247      -0.194080       2.218280      -0.260201       1.483020           0.000006
           94              H      15.902483      17.934171       6.942118       0.128574       1.167423 0.88097872E+01  0.87228517E+02                                 1.733065                            1.660237      -1.013653       2.396434                    0.998329       3.313408       8.853515       0.527239       1.173291      -0.735860       0.020982      -0.031180       0.004733       0.037879      -0.018017      -0.001637      -0.007627      -0.017880       0.012314      -0.023266       0.003144       0.020122              1.757649       1.694234      -0.340701      -0.222509       1.830777       0.157090       1.747936          -0.000003
           95              H      15.693081       0.023420      15.340807       0.099889       1.059927 0.73677722E+01  0.71619542E+02                                 1.779159                            1.627938      -1.136435       2.328419                    0.995435       3.776361      10.893928       0.467132       1.348872      -0.692220       0.015687      -0.001281      -0.033774       0.037262      -0.006225      -0.008357      -0.000045       0.016084       0.016506      -0.013395      -0.001139       0.014534              1.887575       1.713452       0.045680      -0.382045       1.342723      -0.140651       2.606550           0.000001
           96              H      16.996223      18.911973      17.154969       0.129017       1.195128 0.89565925E+01  0.90542897E+02                                 1.861630                            1.749958      -1.272336       2.276743                    0.995111       3.655715      10.421251       0.472554       1.282164      -0.707842       0.031627      -0.009589      -0.005237       0.033461      -0.010355      -0.000070      -0.001018       0.016585       0.020125      -0.016659       0.006703       0.009957              1.895759       2.547003      -0.106516      -0.107034       1.405199      -0.050377       1.735076           0.000002
           97              H      15.665391      14.022964       3.605857       0.134031       1.194835 0.86262420E+01  0.84489228E+02                                 1.727939                            1.618380      -0.947321       2.436953                    0.998451       3.193276       8.332810       0.549232       1.138598      -0.745558      -0.036419       0.002874       0.003174       0.036670       0.000340      -0.006842      -0.008871       0.010881      -0.050508      -0.021352       0.005590       0.015762              1.774856       2.319999      -0.160457      -0.169955       1.622889      -0.003698       1.381681          -0.000007
           98              H      16.527230      11.903418       4.087013       0.112228       1.259646 0.92086044E+01  0.92289219E+02                                 1.829008                            1.700246      -1.014888       2.391269                    0.997772       3.413762       9.208710       0.519144       1.177228      -0.734471      -0.022918      -0.024552       0.021183       0.039708       0.002431      -0.011304      -0.006049       0.012602      -0.025839      -0.015413      -0.001644       0.017058              1.894786       1.939048       0.344247      -0.285908       2.148860      -0.347572       1.596449           0.000049
           99              H      13.685585      19.068109       0.765730       0.127592       1.169182 0.84110710E+01  0.82002659E+02                                 1.709199                            1.600240      -1.023672       2.392985                    0.998239       3.239720       8.481576       0.550274       1.141695      -0.743784      -0.023178      -0.004346       0.027987       0.036597      -0.004903      -0.008952      -0.006343       0.031845       0.024295      -0.022702       0.003566       0.019136              1.766992       1.622399       0.006629      -0.157441       1.320022      -0.177042       2.358554          -0.000002
          100              H      12.510507       0.255673      17.707268       0.099372       1.349397 0.10177400E+02  0.10430959E+03                                 1.898747                            1.775594      -1.037222       2.371947                    0.997417       3.490831       9.442056       0.514443       1.161667      -0.738839      -0.035910       0.006165       0.008541       0.037423      -0.002975      -0.010196      -0.002779       0.022094       0.017499      -0.015332      -0.001915       0.017246              1.940901       2.606582      -0.258186       0.004454       1.488311      -0.043965       1.727811           0.000143
          101              H      13.991901       1.653090       5.382575       0.131650       1.156148 0.83429502E+01  0.81198274E+02                                 1.700912                            1.599000      -0.918510       2.448788                    0.998598       3.202166       8.384439       0.547609       1.149234      -0.742333      -0.008860       0.024476      -0.026626       0.037236      -0.015576      -0.003145      -0.007065      -0.009955       0.018223      -0.021072       0.005864       0.015208              1.746699       1.506231      -0.172204       0.079034       1.662212      -0.379177       2.071655           0.000001
          102              H      13.022765       2.100029       7.462589       0.121068       1.286374 0.95183743E+01  0.95987463E+02                                 1.848180                            1.726257      -1.015405       2.400282                    0.997712       3.347802       8.997885       0.517339       1.174031      -0.736491      -0.028970       0.032436       0.002596       0.043567      -0.015680       0.002715      -0.006259      -0.011856       0.003050      -0.017375      -0.001408       0.018783              1.903685       1.965786      -0.570481      -0.126398       2.040385       0.086337       1.704886          -0.000005
          103              H      16.376668       3.536480       3.637685       0.135449       1.185153 0.86696108E+01  0.85484413E+02                                 1.758475                            1.654405      -0.915616       2.455104                    0.998795       3.225296       8.596022       0.524691       1.183901      -0.734314      -0.036851       0.001711       0.006427       0.037446      -0.002845      -0.005871       0.001999       0.004689      -0.061795      -0.021680       0.006628       0.015053              1.797728       2.364319       0.106494      -0.186621       1.597507      -0.019825       1.431360          -0.000028
          104              H       0.214594       5.589669       3.617090       0.095914       1.526456 0.11758924E+02  0.12589717E+03                                 2.112689                            1.946920      -1.259111       2.258382                    0.995515       3.810543      10.797263       0.473258       1.208815      -0.726025      -0.025276       0.029827      -0.007030       0.039724      -0.007827      -0.003569      -0.006105       0.016064      -0.060008      -0.022344       0.001102       0.021242              2.194368       2.050580      -0.358255      -0.085814       2.935157       0.159639       1.597366           0.001002
          105              C       5.882309      15.914942       3.275414       0.595745      25.212572 0.24995141E+03  0.51839800E+04                                 8.025861                            5.631199      -0.155636       2.003443                    0.999430      22.511943      63.425943       0.620756       0.475749      -1.016038      -0.005680       0.070579      -0.028903       0.076479       0.032280      -0.047604      -0.015037       0.019934       0.311818      -0.087396      -0.033811       0.121207             10.479103      10.154653      -3.832308       0.825535      16.751701       0.387565       4.530955           0.000920
          106              C      12.548581      10.613345       9.808456       0.567241      25.513280 0.25471951E+03  0.52980073E+04                                 8.001871                            5.637456      -0.033791       2.035148                    0.999671      22.723637      63.725084       0.629391       0.467881      -1.022185       0.017506       0.004842       0.049423       0.052655      -0.067129      -0.015522      -0.004208      -0.079590      -0.193966      -0.073475      -0.036985       0.110459             10.193610       8.433181       2.474929       2.775581       6.040989       0.680969      16.106661           0.000386
          107              C       8.972815       8.655789       3.059175       0.077608      33.035700 0.40041550E+03  0.92864921E+04                                 9.924092                            7.356780      -0.708220       1.809489                    0.996348      26.886393      78.534389       0.521038       0.506869      -1.006146       0.004747       0.004021      -0.004403       0.007622       0.006549       0.008646       0.000831       0.006443      -0.013156      -0.010310      -0.002808       0.013118             13.327072      10.858525       0.078485      -0.503943      14.461937       0.856827      14.660754          -0.000009
          108              C       7.954184       9.807488       2.956204      -0.074557      28.959485 0.40753734E+03  0.95308368E+04                                 8.553460                            6.871286      -0.465139       1.861286                    0.995626      28.897747      85.858648       0.602841       0.434450      -1.041577       0.066534       0.051882       0.015288       0.085745       0.028694       0.001723       0.009878      -0.056434      -0.136417      -0.046516      -0.017338       0.063854             10.510109       8.893965      -2.843573      -0.095777      14.330145       0.834584       8.306218          -0.000074
          109              C       8.171547       7.398700       2.772728      -0.062258      28.207807 0.37980734E+03  0.87111793E+04                                 8.300102                            6.550423      -0.356267       1.895701                    0.996426      28.355957      82.933387       0.630356       0.423649      -1.050084       0.077211      -0.040182       0.008202       0.087426      -0.035516      -0.004585       0.005754      -0.039149      -0.073502      -0.028605      -0.024879       0.053484             10.474706       7.407550       1.501423       0.120499      16.799874       0.107224       7.216695           0.000003
          110              C      11.994789      10.332300       8.485747      -0.046816      40.326205 0.45381157E+03  0.10719693E+05                                10.226842                            7.092111      -0.076505       1.975603                    0.999217      27.746657      78.405481       0.623868       0.415630      -1.071109      -0.008053      -0.002069      -0.043256       0.044048       0.011428       0.000735      -0.004404       0.013131       0.007629      -0.015428       0.003246       0.012182             13.427505       9.317595       3.125342       5.191831       8.573748       1.071233      22.391172          -0.001153
          111              C       9.535606       8.541810       4.501705      -0.068473      28.097649 0.38393068E+03  0.88198928E+04                                 8.279964                            6.586898      -0.308350       1.905875                    0.997494      28.452419      82.985001       0.629152       0.423780      -1.051153       0.050748       0.071793      -0.021971       0.090622       0.036755      -0.000894       0.010038       0.010899      -0.059220      -0.032655      -0.014893       0.047548             10.368330       8.491000       1.100767       3.440568       8.202494       2.479464      14.411496          -0.000016
          112              C      10.132663       8.819537       2.125321      -0.071183      28.554052 0.37941280E+03  0.87090006E+04                                 8.373997                            6.540718      -0.502353       1.839890                    0.996721      28.897558      84.840994       0.631073       0.422834      -1.049488      -0.068132      -0.006296      -0.062680       0.092792      -0.009221       0.019606      -0.007587       0.014623       0.158347      -0.038200      -0.020593       0.058793             10.837405       8.424004       0.288117      -3.606786       7.411359      -0.841769      16.676854          -0.000007
          113              C       8.494477       5.040851       2.980542       0.280101      33.590007 0.34569801E+03  0.76600099E+04                                 9.226165                            6.312710      -0.000248       2.020095                    0.999529      24.752123      68.650512       0.639451       0.432281      -1.056327       0.018609       0.044320      -0.008160       0.048756       0.009998      -0.009770      -0.012477      -0.072232      -0.063603      -0.033363      -0.017344       0.050707             12.286933       9.647169       2.398539       1.182331      21.896594      -1.715625       5.317035          -0.000015
          114              C       6.792605       3.416451       2.754006      -0.068327      35.444070 0.42175298E+03  0.98779429E+04                                 9.485700                            6.929510      -0.049350       1.957076                    0.999637      29.214023      84.874988       0.612519       0.426951      -1.053562       0.024599       0.026878       0.007293       0.037158       0.003503       0.009137       0.004987       0.050092       0.021199      -0.029366       0.002910       0.026456             11.548227      10.730652       2.591442       1.119962      18.331954      -2.107105       5.582075           0.000144
          115              C       7.616371       2.435722       3.273354      -0.063151      40.402948 0.44417743E+03  0.10423415E+05                                10.174188                            6.963717      -0.042868       1.984292                    0.999254      27.744521      77.835263       0.637523       0.409409      -1.076452       0.017431       0.040079      -0.001631       0.043736      -0.000338       0.011162      -0.006359      -0.004687      -0.022879      -0.016314       0.004330       0.011984             13.399689      12.487535       4.912725       1.154307      21.687688      -2.441005       6.023843           0.000566
          116              C       5.873656      13.415205       3.104108      -0.054159      35.009834 0.41500869E+03  0.96554171E+04                                 9.366822                            6.829815       0.053002       1.995526                    0.999682      28.629500      82.189659       0.624598       0.421495      -1.059743       0.029626      -0.020228      -0.003141       0.036010       0.008741       0.002507      -0.006295       0.037836       0.015921      -0.024971       0.006684       0.018287             11.545618      11.063651      -2.994644       0.340726      18.603720       1.090604       4.969484          -0.000141
          117              C       6.552052      12.205151       3.021731      -0.228668      38.358312 0.47853205E+03  0.11546510E+05                                 9.940014                            7.334425       0.019442       1.974958                    0.998925      30.636007      89.811566       0.602163       0.421553      -1.058823      -0.031839       0.036265      -0.001836       0.048293       0.016460      -0.001429       0.003589      -0.019612      -0.030234      -0.015762      -0.008607       0.024369             12.311163      12.468911      -4.590163       0.594601      18.847512       1.181839       5.617065          -0.000093
          118              C      10.909702       9.752645       5.973816       0.276683      33.163985 0.34666286E+03  0.76967131E+04                                 9.181011                            6.352665       0.035136       2.034441                    0.999535      24.800622      69.145739       0.631935       0.436552      -1.052369      -0.017236      -0.003991      -0.041575       0.045183       0.006890       0.027401       0.019318       0.017670       0.048289      -0.027749      -0.015560       0.043309             12.192677       9.541400       3.519737       5.756341       8.271167       2.143154      18.765465          -0.000539
          119              C      11.157178       9.237982       8.303956      -0.073816      34.637385 0.42856572E+03  0.10060557E+05                                 9.315894                            6.959007       0.073029       1.995749                    0.999735      29.169898      84.370855       0.615734       0.423749      -1.057355      -0.009038       0.003232      -0.036558       0.037797       0.004187      -0.011080      -0.020665      -0.001134      -0.006425      -0.022417      -0.002727       0.025144             11.387196       8.718649       2.759115       4.470673       8.067313       1.202968      17.375626          -0.000187
          120              C       6.588394      14.590129       3.319411      -0.080459      42.433618 0.46628521E+03  0.11090141E+05                                10.565442                            7.160787      -0.071393       1.968934                    0.999256      28.351198      80.409915       0.624481       0.412383      -1.073125       0.028389      -0.043344      -0.018571       0.055041      -0.002441      -0.008083      -0.012055      -0.003679      -0.057724      -0.025545       0.009899       0.015646             14.323879      13.318493      -5.710154       0.754635      24.189081       0.685810       5.464062          -0.000162
          121              C       7.223524       4.711989       2.585508      -0.230975      37.191091 0.45921921E+03  0.10963983E+05                                 9.682623                            7.151333       0.056671       1.982273                    0.999315      30.582406      89.102203       0.614289       0.417624      -1.061595      -0.029610      -0.035637      -0.003359       0.046455      -0.014094       0.013945      -0.024204      -0.010643      -0.027685      -0.026384      -0.010240       0.036624             11.854618      11.145652       3.924912       1.175911      18.795190      -1.468809       5.623013           0.000055
          122              C      10.464938       9.203827      18.513062       0.288618      33.348544 0.33783014E+03  0.74407386E+04                                 9.205354                            6.245574       0.047255       2.040341                    0.999499      24.432462      67.501732       0.642260       0.432990      -1.056175      -0.026533      -0.010805       0.038905       0.048315       0.007252      -0.025492      -0.012297      -0.007098       0.068779      -0.027873      -0.012097       0.039970             12.549857      11.239307       1.640736      -4.757473       5.310764      -3.005584      21.099499          -0.000218
          123              C      12.006903       9.985678      16.317534      -0.071897      40.235481 0.43512875E+03  0.10160268E+05                                10.135388                            6.891601      -0.008604       1.998368                    0.999414      27.551899      77.142101       0.640863       0.409311      -1.076346      -0.017691      -0.019395       0.036449       0.044918      -0.000188       0.004247       0.001191       0.019559       0.003375      -0.010485      -0.000555       0.011041             13.298984      13.873207       2.665904      -5.326060       6.106241      -3.560019      19.917504          -0.000227
          124              C      10.617231       8.934102       7.053139      -0.252975      37.470998 0.48177690E+03  0.11619284E+05                                 9.692739                            7.298547       0.090331       1.984964                    0.999790      31.131320      90.599092       0.612512       0.414627      -1.065521       0.006223       0.000478       0.050237       0.050623       0.035008       0.001545      -0.003178      -0.027047      -0.022352      -0.034158      -0.007159       0.041317             11.927984       8.514178       2.108384       4.613475       7.782401       0.705599      19.487374          -0.000386
          125              C       7.898458      12.142697       3.212695       0.282091      31.602602 0.34426533E+03  0.76273267E+04                                 8.885998                            6.321892       0.048506       2.039715                    0.999383      24.648947      68.564840       0.635031       0.435344      -1.053500       0.022177      -0.041567      -0.004450       0.047322      -0.014287      -0.001748       0.003559      -0.066460      -0.049871      -0.027948      -0.016775       0.044723             11.351240      10.395441      -3.635407       0.565533      18.702659       1.067374       4.955620          -0.000146
          126              C      12.818554      10.394754      15.156770       0.637110      23.469857 0.23259287E+03  0.47370398E+04                                 7.594902                            5.419500      -0.101274       2.027800                    0.999448      21.882961      61.058016       0.635100       0.473536      -1.017416       0.045069       0.011033      -0.048282       0.066963      -0.032881       0.012176       0.035712      -0.140516      -0.167344      -0.076099      -0.035649       0.111748              9.416776      10.560122       1.666048      -2.588303       4.819675      -2.104260      12.870530           0.001325
          127              C       7.109305       1.033230       3.474803       0.619489      24.665204 0.25028317E+03  0.51758020E+04                                 7.827473                            5.610007      -0.041911       2.042385                    0.999396      22.116313      61.566436       0.628107       0.471549      -1.021595      -0.010026      -0.067181       0.008140       0.068411      -0.039491      -0.053033       0.046214       0.046973       0.165653      -0.075966      -0.032855       0.108821              9.800783       9.617650       3.459525       1.401683      14.270610      -1.724765       5.514088           0.000692
          128              C      10.670880       9.707756      16.196964      -0.083985      36.097171 0.44073173E+03  0.10442230E+05                                 9.624517                            7.085339       0.003682       1.967968                    0.999728      29.695247      86.923457       0.605214       0.427148      -1.052879       0.004631      -0.015228       0.033852       0.037407      -0.005054       0.022770       0.010575      -0.023164       0.036039      -0.032370       0.005585       0.026784             11.786834      13.280822       2.000147      -3.225236       5.536053      -2.336564      16.543627           0.000145
          129              C       9.888648       9.327174      17.272730      -0.228074      38.503231 0.46304430E+03  0.11079947E+05                                 9.893383                            7.158338      -0.036542       1.948156                    0.999406      30.764941      89.778542       0.616819       0.414986      -1.063116       0.011382       0.003766      -0.033985       0.036038       0.016501      -0.009820       0.009023       0.033600      -0.057104      -0.029172      -0.004541       0.033714             12.388920      11.766498       1.383827      -2.619532       5.547970      -2.677989      19.852293          -0.000285
          130              C       9.379852       4.061878       3.444848      -0.231386      38.128146 0.46479703E+03  0.11092805E+05                                 9.739179                            7.126905       0.051821       1.969365                    0.999665      30.738999      88.548958       0.626265       0.409798      -1.070271       0.005716      -0.036070      -0.002177       0.036585       0.018778       0.013405      -0.012132       0.049223      -0.068714      -0.037626      -0.006025       0.043651             11.840404      11.014057       1.121833       1.090369      18.749070      -2.441322       5.758086          -0.000010
          131              C       8.881439       2.790736       3.660151      -0.089316      35.307063 0.42558187E+03  0.99905952E+04                                 9.431639                            6.945333      -0.061000       1.945165                    0.999646      29.667377      86.303495       0.613852       0.425044      -1.054696      -0.011619       0.031339      -0.005014       0.033797      -0.024398       0.007389      -0.011828       0.018826       0.002518      -0.027786      -0.003424       0.031210             11.396728      11.896859       3.556327       1.404566      16.512442      -1.841536       5.780883          -0.000015
          132              C      11.842496       9.434518      18.650108      -0.236534      36.328223 0.44038021E+03  0.10375109E+05                                 9.427247                            6.936886       0.163157       2.011276                    0.999719      30.284230      86.837291       0.634466       0.409763      -1.069688       0.024901       0.005992      -0.022282       0.033948      -0.000797       0.027549      -0.006910       0.033500       0.069435      -0.029615      -0.014035       0.043650             11.444349      12.375954       1.937669      -4.396341       5.531339      -2.814187      16.425754          -0.000117
          133              C      12.526083       9.826809      17.587447      -0.064399      34.111938 0.39020148E+03  0.89697160E+04                                 9.192051                            6.628351      -0.077429       1.947441                    0.999584      28.931441      83.475041       0.631049       0.422234      -1.055704      -0.035725      -0.012670       0.001743       0.037945      -0.004052       0.021540       0.011431       0.022497      -0.078667      -0.037854       0.005565       0.032290             11.186073      10.860586       1.803493      -3.165258       5.446429      -2.791194      17.251203          -0.000048
          134              C      11.769811      10.855355       6.127711      -0.226506      38.150315 0.47307189E+03  0.11335586E+05                                 9.735117                            7.189541       0.051594       1.968017                    0.999695      30.782916      88.734835       0.623854       0.409738      -1.070746       0.015037       0.011886       0.017991       0.026288       0.018522      -0.004364      -0.031677      -0.016797       0.076576      -0.037237      -0.011126       0.048364             11.773326      10.009301       3.890988       4.516762       9.101094       1.384906      16.209584          -0.000393
          135              C      12.330525      11.134448       7.365235      -0.087113      35.521889 0.43934435E+03  0.10381226E+05                                 9.451556                            7.048065      -0.058533       1.946566                    0.999584      29.705430      86.293301       0.611359       0.424000      -1.056853      -0.009713      -0.019167      -0.004617       0.021978       0.023896      -0.004470      -0.005844      -0.014286      -0.042573      -0.017849      -0.015330       0.033179             11.358583       8.544344       2.874161       3.265049       8.131431      -0.121278      17.399976           0.000051
          136              C       8.646078      13.328159       3.476675      -0.219446      38.348109 0.47656721E+03  0.11445491E+05                                 9.813665                            7.225448       0.029520       1.966332                    0.999794      30.749734      88.870339       0.620811       0.410806      -1.069572      -0.000385       0.026054      -0.004387       0.026424      -0.005180       0.008634      -0.010993       0.052195      -0.095915      -0.037008      -0.006848       0.043856             11.861801      11.249411      -2.780100       0.925710      18.880433       0.786163       5.455559          -0.000399
          137              C       7.955568      14.540165       3.489781      -0.110556      37.056567 0.45559241E+03  0.10916256E+05                                 9.806046                            7.216031      -0.155531       1.902833                    0.999615      30.936401      91.945979       0.596427       0.428599      -1.048896      -0.002646      -0.030556      -0.034918       0.046475       0.034910       0.004773      -0.028058       0.002710      -0.066442      -0.047905      -0.002072       0.049977             11.887889      12.568497      -4.241981       0.749393      17.921112       0.441268       5.174060           0.001083
          138              C      14.535309      13.360558      12.636414       0.595745      25.212576 0.24995146E+03  0.51839812E+04                                 8.025862                            5.631200      -0.155638       2.003442                    0.999430      22.511944      63.425943       0.620756       0.475749      -1.016038      -0.005680      -0.070579      -0.028903       0.076480      -0.032280      -0.047604       0.015037       0.019934       0.311818      -0.087395      -0.033811       0.121207             10.479104      10.154653       3.832309       0.825535      16.751704      -0.387564       4.530956           0.000920
          139              C       3.895581      18.662155       0.447456       0.567240      25.513293 0.25471967E+03  0.52980117E+04                                 8.001875                            5.637459      -0.033793       2.035147                    0.999671      22.723644      63.725117       0.629390       0.467881      -1.022185       0.017506      -0.004842       0.049423       0.052655       0.067129      -0.015522       0.004208      -0.079590      -0.193966      -0.073475      -0.036985       0.110460             10.193616       8.433186      -2.474931       2.775584       6.040992      -0.680970      16.106671           0.000387
          140              C       0.319815       1.102710      12.420175       0.077608      33.035699 0.40041551E+03  0.92864925E+04                                 9.924092                            7.356780      -0.708220       1.809489                    0.996348      26.886393      78.534389       0.521038       0.506869      -1.006146       0.004747      -0.004021      -0.004403       0.007622      -0.006549       0.008646      -0.000831       0.006443      -0.013156      -0.010310      -0.002808       0.013118             13.327071      10.858527      -0.078473      -0.503945      14.461930      -0.856825      14.660755          -0.000009
          141              C      16.607184      19.468012      12.317204      -0.074557      28.959476 0.40753712E+03  0.95308306E+04                                 8.553458                            6.871284      -0.465139       1.861286                    0.995626      28.897744      85.858637       0.602841       0.434450      -1.041577       0.066534      -0.051882       0.015288       0.085745      -0.028694       0.001723      -0.009878      -0.056434      -0.136417      -0.046516      -0.017338       0.063854             10.510106       8.893966       2.843573      -0.095776      14.330138      -0.834583       8.306215          -0.000074
          142              C      16.824547       2.359800      12.133728      -0.062258      28.207810 0.37980747E+03  0.87111830E+04                                 8.300103                            6.550425      -0.356268       1.895701                    0.996426      28.355957      82.933391       0.630356       0.423650      -1.050084       0.077211       0.040182       0.008202       0.087426       0.035516      -0.004585      -0.005754      -0.039149      -0.073502      -0.028605      -0.024879       0.053484             10.474708       7.407550      -1.501421       0.120499      16.799877      -0.107223       7.216697           0.000003
          143              C       3.341789      18.943200      17.846747      -0.046816      40.326185 0.45381147E+03  0.10719689E+05                                10.226837                            7.092109      -0.076505       1.975603                    0.999217      27.746649      78.405438       0.623868       0.415630      -1.071109      -0.008053       0.002069      -0.043256       0.044047      -0.011428       0.000735       0.004404       0.013131       0.007629      -0.015428       0.003246       0.012182             13.427498       9.317592      -3.125341       5.191829       8.573745      -1.071233      22.391156          -0.001153
          144              C       0.882606       1.216690      13.862705      -0.068473      28.097648 0.38393070E+03  0.88198932E+04                                 8.279963                            6.586898      -0.308350       1.905875                    0.997494      28.452419      82.984997       0.629152       0.423780      -1.051153       0.050748      -0.071793      -0.021971       0.090622      -0.036755      -0.000894      -0.010038       0.010899      -0.059220      -0.032655      -0.014893       0.047548             10.368329       8.490999      -1.100766       3.440567       8.202493      -2.479460      14.411495          -0.000016
          145              C       1.479663       0.938963      11.486321      -0.071183      28.554051 0.37941277E+03  0.87089996E+04                                 8.373997                            6.540718      -0.502353       1.839890                    0.996721      28.897558      84.840997       0.631073       0.422834      -1.049488      -0.068132       0.006296      -0.062680       0.092792       0.009221       0.019606       0.007587       0.014623       0.158347      -0.038200      -0.020593       0.058793             10.837406       8.424004      -0.288115      -3.606788       7.411358       0.841765      16.676855          -0.000007
          146              C      17.147477       4.717649      12.341542       0.280101      33.590008 0.34569807E+03  0.76600116E+04                                 9.226165                            6.312710      -0.000248       2.020095                    0.999529      24.752126      68.650524       0.639451       0.432281      -1.056327       0.018609      -0.044320      -0.008160       0.048756      -0.009998      -0.009770       0.012477      -0.072232      -0.063603      -0.033363      -0.017344       0.050707             12.286933       9.647170      -2.398540       1.182331      21.896592       1.715624       5.317035          -0.000015
          147              C      15.445605       6.342049      12.115006      -0.068327      35.444074 0.42175306E+03  0.98779456E+04                                 9.485701                            6.929511      -0.049350       1.957076                    0.999637      29.214026      84.875008       0.612519       0.426951      -1.053562       0.024599      -0.026878       0.007293       0.037158      -0.003503       0.009138      -0.004987       0.050092       0.021199      -0.029366       0.002910       0.026456             11.548228      10.730655      -2.591445       1.119963      18.331955       2.107104       5.582075           0.000145
          148              C      16.269371       7.322778      12.634354      -0.063151      40.402952 0.44417750E+03  0.10423417E+05                                10.174191                            6.963719      -0.042868       1.984292                    0.999254      27.744523      77.835284       0.637522       0.409409      -1.076452       0.017431      -0.040079      -0.001631       0.043736       0.000338       0.011162       0.006359      -0.004687      -0.022879      -0.016314       0.004330       0.011984             13.399691      12.487542      -4.912729       1.154309      21.687687       2.441002       6.023844           0.000566
          149              C      14.526656      15.860295      12.465108      -0.054159      35.009841 0.41500879E+03  0.96554203E+04                                 9.366824                            6.829816       0.053001       1.995525                    0.999682      28.629504      82.189679       0.624597       0.421495      -1.059743       0.029626       0.020228      -0.003141       0.036010      -0.008741       0.002507       0.006295       0.037836       0.015921      -0.024971       0.006684       0.018287             11.545621      11.063654       2.994649       0.340726      18.603723      -1.090603       4.969485          -0.000140
          150              C      15.205052      17.070349      12.382731      -0.228668      38.358313 0.47853202E+03  0.11546509E+05                                 9.940014                            7.334425       0.019442       1.974959                    0.998925      30.636007      89.811564       0.602163       0.421553      -1.058823      -0.031839      -0.036265      -0.001836       0.048293      -0.016460      -0.001429      -0.003589      -0.019612      -0.030234      -0.015762      -0.008607       0.024369             12.311163      12.468915       4.590167       0.594602      18.847508      -1.181838       5.617065          -0.000093
          151              C       2.256702       0.005855      15.334816       0.276683      33.163992 0.34666294E+03  0.76967152E+04                                 9.181011                            6.352665       0.035136       2.034441                    0.999535      24.800626      69.145748       0.631935       0.436552      -1.052369      -0.017236       0.003991      -0.041575       0.045183      -0.006890       0.027401      -0.019318       0.017670       0.048289      -0.027749      -0.015560       0.043309             12.192678       9.541399      -3.519737       5.756340       8.271168      -2.143153      18.765467          -0.000539
          152              C       2.504178       0.520518      17.664956      -0.073816      34.637389 0.42856573E+03  0.10060557E+05                                 9.315894                            6.959006       0.073029       1.995749                    0.999735      29.169899      84.370853       0.615734       0.423749      -1.057355      -0.009038      -0.003231      -0.036558       0.037797      -0.004187      -0.011080       0.020665      -0.001134      -0.006425      -0.022417      -0.002727       0.025144             11.387197       8.718649      -2.759114       4.470675       8.067312      -1.202969      17.375629          -0.000188
          153              C      15.241394      14.685371      12.680411      -0.080459      42.433615 0.46628520E+03  0.11090141E+05                                10.565441                            7.160786      -0.071394       1.968933                    0.999256      28.351198      80.409905       0.624482       0.412383      -1.073125       0.028389       0.043344      -0.018571       0.055041       0.002441      -0.008082       0.012055      -0.003679      -0.057724      -0.025545       0.009899       0.015646             14.323877      13.318492       5.710159       0.754634      24.189077      -0.685808       5.464062          -0.000161
          154              C      15.876524       5.046511      11.946508      -0.230975      37.191096 0.45921930E+03  0.10963986E+05                                 9.682625                            7.151334       0.056671       1.982273                    0.999315      30.582408      89.102219       0.614289       0.417624      -1.061594      -0.029610       0.035637      -0.003359       0.046455       0.014094       0.013945       0.024204      -0.010643      -0.027685      -0.026384      -0.010240       0.036624             11.854620      11.145654      -3.924915       1.175911      18.795193       1.468809       5.623014           0.000056
          155              C       1.811938       0.554673       9.152062       0.288618      33.348540 0.33783008E+03  0.74407369E+04                                 9.205353                            6.245574       0.047256       2.040341                    0.999499      24.432459      67.501723       0.642260       0.432990      -1.056175      -0.026533       0.010805       0.038905       0.048315      -0.007252      -0.025492       0.012297      -0.007098       0.068779      -0.027873      -0.012097       0.039970             12.549856      11.239307      -1.640737      -4.757474       5.310764       3.005584      21.099498          -0.000217
          156              C       3.353903      19.289822       6.956534      -0.071898      40.235488 0.43512877E+03  0.10160268E+05                                10.135389                            6.891601      -0.008604       1.998368                    0.999414      27.551900      77.142101       0.640863       0.409311      -1.076346      -0.017691       0.019395       0.036449       0.044918       0.000188       0.004247      -0.001191       0.019559       0.003375      -0.010485      -0.000555       0.011041             13.298986      13.873215      -2.665907      -5.326063       6.106242       3.560019      19.917501          -0.000227
          157              C       1.964231       0.824398      16.414139      -0.252975      37.471012 0.48177709E+03  0.11619290E+05                                 9.692741                            7.298548       0.090330       1.984964                    0.999790      31.131326      90.599108       0.612512       0.414627      -1.065521       0.006223      -0.000478       0.050237       0.050623      -0.035008       0.001545       0.003178      -0.027047      -0.022352      -0.034158      -0.007159       0.041317             11.927988       8.514179      -2.108383       4.613476       7.782402      -0.705597      19.487383          -0.000387
          158              C      16.551458      17.132803      12.573695       0.282090      31.602605 0.34426539E+03  0.76273284E+04                                 8.885998                            6.321892       0.048506       2.039715                    0.999383      24.648950      68.564849       0.635031       0.435344      -1.053500       0.022177       0.041567      -0.004450       0.047322       0.014287      -0.001748      -0.003559      -0.066460      -0.049871      -0.027948      -0.016775       0.044723             11.351239      10.395444       3.635408       0.565533      18.702652      -1.067373       4.955620          -0.000146
          159              C       4.165554      18.880746       5.795770       0.637110      23.469845 0.23259274E+03  0.47370363E+04                                 7.594898                            5.419497      -0.101271       2.027801                    0.999448      21.882959      61.058006       0.635100       0.473536      -1.017416       0.045069      -0.011033      -0.048282       0.066963       0.032881       0.012176      -0.035712      -0.140516      -0.167344      -0.076099      -0.035649       0.111748              9.416771      10.560119      -1.666048      -2.588302       4.819673       2.104259      12.870521           0.001324
          160              C      15.762305       8.725270      12.835803       0.619489      24.665230 0.25028346E+03  0.51758095E+04                                 7.827480                            5.610011      -0.041915       2.042384                    0.999396      22.116323      61.566480       0.628107       0.471549      -1.021594      -0.010026       0.067181       0.008140       0.068411       0.039491      -0.053033      -0.046214       0.046973       0.165653      -0.075966      -0.032855       0.108821              9.800792       9.617661      -3.459531       1.401685      14.270622       1.724764       5.514092           0.000692
          161              C       2.017880       0.050744       6.835964      -0.083985      36.097175 0.44073176E+03  0.10442231E+05                                 9.624518                            7.085340       0.003682       1.967968                    0.999728      29.695248      86.923461       0.605214       0.427148      -1.052879       0.004631       0.015228       0.033852       0.037407       0.005054       0.022770      -0.010575      -0.023164       0.036040      -0.032370       0.005585       0.026784             11.786835      13.280826      -2.000148      -3.225237       5.536053       2.336564      16.543626           0.000145
          162              C       1.235648       0.431326       7.911730      -0.228074      38.503228 0.46304425E+03  0.11079945E+05                                 9.893383                            7.158337      -0.036542       1.948156                    0.999406      30.764939      89.778533       0.616819       0.414986      -1.063116       0.011382      -0.003766      -0.033985       0.036038      -0.016501      -0.009820      -0.009023       0.033600      -0.057104      -0.029172      -0.004541       0.033714             12.388919      11.766499      -1.383827      -2.619533       5.547970       2.677989      19.852290          -0.000285
          163              C       0.726852       5.696622      12.805848      -0.231386      38.128154 0.46479716E+03  0.11092809E+05                                 9.739180                            7.126906       0.051821       1.969365                    0.999665      30.739000      88.548963       0.626265       0.409798      -1.070271       0.005716       0.036070      -0.002177       0.036585      -0.018778       0.013405       0.012132       0.049224      -0.068714      -0.037626      -0.006025       0.043651             11.840405      11.014057      -1.121838       1.090369      18.749072       2.441321       5.758087          -0.000010
          164              C       0.228439       6.967764      13.021151      -0.089316      35.307064 0.42558187E+03  0.99905955E+04                                 9.431640                            6.945334      -0.061001       1.945165                    0.999646      29.667378      86.303503       0.613852       0.425044      -1.054696      -0.011619      -0.031339      -0.005014       0.033797       0.024398       0.007389       0.011828       0.018826       0.002517      -0.027786      -0.003424       0.031210             11.396728      11.896862      -3.556325       1.404567      16.512439       1.841535       5.780884          -0.000015
          165              C       3.189496       0.323982       9.289108      -0.236533      36.328213 0.44038004E+03  0.10375103E+05                                 9.427245                            6.936884       0.163157       2.011277                    0.999719      30.284223      86.837262       0.634467       0.409763      -1.069688       0.024901      -0.005992      -0.022282       0.033948       0.000797       0.027549       0.006910       0.033500       0.069435      -0.029615      -0.014035       0.043650             11.444348      12.375954      -1.937670      -4.396343       5.531338       2.814187      16.425750          -0.000116
          166              C       3.873083      19.448691       8.226447      -0.064399      34.111935 0.39020141E+03  0.89697143E+04                                 9.192050                            6.628350      -0.077429       1.947442                    0.999584      28.931441      83.475044       0.631049       0.422234      -1.055705      -0.035725       0.012670       0.001743       0.037945       0.004052       0.021540      -0.011431       0.022497      -0.078667      -0.037855       0.005565       0.032290             11.186072      10.860590      -1.803495      -3.165260       5.446429       2.791194      17.251198          -0.000048
          167              C       3.116811      18.420145      15.488711      -0.226507      38.150320 0.47307202E+03  0.11335589E+05                                 9.735117                            7.189542       0.051593       1.968017                    0.999695      30.782919      88.734844       0.623854       0.409738      -1.070746       0.015037      -0.011886       0.017991       0.026288      -0.018522      -0.004363       0.031677      -0.016797       0.076576      -0.037237      -0.011126       0.048363             11.773327      10.009302      -3.890991       4.516761       9.101096      -1.384910      16.209581          -0.000393
          168              C       3.677525      18.141051      16.726235      -0.087113      35.521861 0.43934414E+03  0.10381219E+05                                 9.451550                            7.048063      -0.058532       1.946566                    0.999585      29.705425      86.293268       0.611359       0.424000      -1.056853      -0.009713       0.019167      -0.004617       0.021978      -0.023896      -0.004470       0.005844      -0.014286      -0.042573      -0.017848      -0.015330       0.033178             11.358574       8.544340      -2.874161       3.265046       8.131428       0.121276      17.399956           0.000051
          169              C      -0.006922      15.947341      12.837675      -0.219446      38.348099 0.47656718E+03  0.11445490E+05                                 9.813662                            7.225448       0.029519       1.966332                    0.999794      30.749735      88.870340       0.620811       0.410806      -1.069572      -0.000385      -0.026054      -0.004387       0.026424       0.005180       0.008634       0.010993       0.052195      -0.095915      -0.037008      -0.006848       0.043856             11.861794      11.249414       2.780097       0.925711      18.880411      -0.786161       5.455558          -0.000399
          170              C      16.608568      14.735335      12.850781      -0.110556      37.056512 0.45559177E+03  0.10916235E+05                                 9.806031                            7.216023      -0.155529       1.902834                    0.999615      30.936370      91.945795       0.596428       0.428599      -1.048896      -0.002646       0.030556      -0.034918       0.046475      -0.034910       0.004773       0.028057       0.002710      -0.066441      -0.047905      -0.002072       0.049976             11.887868      12.568483       4.241978       0.749392      17.921068      -0.441264       5.174053           0.001086
          171              C      11.423691       3.602058      12.636414       0.595743      25.212588 0.24995126E+03  0.51839775E+04                                 8.025857                            5.631190      -0.155600       2.003453                    0.999430      22.512016      63.426207       0.620758       0.475747      -1.016039       0.005682      -0.070576      -0.028904       0.076477       0.032280       0.047604       0.015039       0.019935       0.311810      -0.087394      -0.033811       0.121205             10.479119      10.154655      -3.832378      -0.825510      16.751763      -0.387517       4.530937           0.000920
          172              C       4.757419       8.903655       0.447456       0.567239      25.513274 0.25471964E+03  0.52980101E+04                                 8.001868                            5.637457      -0.033791       2.035147                    0.999671      22.723629      63.725039       0.629391       0.467881      -1.022185      -0.017505      -0.004843       0.049424       0.052655      -0.067129       0.015522       0.004207      -0.079590      -0.193966      -0.073475      -0.036985       0.110460             10.193600       8.433176       2.474930      -2.775575       6.040987      -0.680967      16.106638           0.000388
          173              C       8.333185      10.861210      12.420175       0.077608      33.035693 0.40041554E+03  0.92864933E+04                                 9.924090                            7.356780      -0.708220       1.809489                    0.996348      26.886390      78.534379       0.521038       0.506869      -1.006146      -0.004747      -0.004021      -0.004403       0.007622       0.006549      -0.008646      -0.000832       0.006443      -0.013157      -0.010310      -0.002809       0.013119             13.327067      10.858525       0.078471       0.503944      14.461920      -0.856817      14.660757          -0.000008
          174              C       9.351816       9.709512      12.317204      -0.074557      28.959468 0.40753697E+03  0.95308258E+04                                 8.553456                            6.871282      -0.465139       1.861287                    0.995626      28.897732      85.858584       0.602841       0.434450      -1.041577      -0.066534      -0.051882       0.015288       0.085745       0.028693      -0.001723      -0.009878      -0.056434      -0.136417      -0.046516      -0.017337       0.063854             10.510105       8.893964      -2.843573       0.095773      14.330137      -0.834575       8.306214          -0.000074
          175              C       9.134453      12.118300      12.133728      -0.062258      28.207797 0.37980742E+03  0.87111814E+04                                 8.300101                            6.550425      -0.356267       1.895702                    0.996426      28.355948      82.933356       0.630356       0.423650      -1.050083      -0.077211       0.040181       0.008202       0.087426      -0.035517       0.004585      -0.005754      -0.039149      -0.073503      -0.028606      -0.024880       0.053485             10.474702       7.407549       1.501421      -0.120498      16.799861      -0.107218       7.216697           0.000003
          176              C       5.311211       9.184700      17.846747      -0.046815      40.326073 0.45381039E+03  0.10719656E+05                                10.226814                            7.092098      -0.076501       1.975604                    0.999217      27.746609      78.405259       0.623869       0.415629      -1.071110       0.008053       0.002069      -0.043255       0.044047       0.011428      -0.000734       0.004404       0.013132       0.007629      -0.015428       0.003245       0.012183             13.427457       9.317565       3.125334      -5.191804       8.573727      -1.071228      22.391078          -0.001152
          177              C       7.770394      10.975190      13.862705      -0.068473      28.097648 0.38393074E+03  0.88198948E+04                                 8.279964                            6.586899      -0.308351       1.905875                    0.997494      28.452425      82.985031       0.629151       0.423780      -1.051153      -0.050748      -0.071793      -0.021971       0.090622       0.036755       0.000894      -0.010038       0.010898      -0.059219      -0.032654      -0.014893       0.047548             10.368329       8.490998       1.100763      -3.440567       8.202493      -2.479454      14.411497          -0.000016
          178              C       7.173337      10.697463      11.486321      -0.071183      28.554051 0.37941282E+03  0.87090004E+04                                 8.373995                            6.540718      -0.502352       1.839890                    0.996721      28.897551      84.840953       0.631073       0.422834      -1.049488       0.068132       0.006296      -0.062680       0.092792      -0.009221      -0.019607       0.007587       0.014623       0.158348      -0.038200      -0.020594       0.058793             10.837404       8.424004       0.288113       3.606789       7.411355       0.841766      16.676854          -0.000007
          179              C       8.811523      14.476149      12.341542       0.280103      33.589907 0.34569704E+03  0.76599824E+04                                 9.226148                            6.312702      -0.000243       2.020097                    0.999529      24.752072      68.650326       0.639452       0.432281      -1.056327      -0.018609      -0.044320      -0.008160       0.048756       0.009997       0.009770       0.012476      -0.072230      -0.063600      -0.033363      -0.017342       0.050705             12.286913       9.647150       2.398543      -1.182324      21.896557       1.715630       5.317030          -0.000015
          180              C      10.513395      16.100549      12.115006      -0.068325      35.443949 0.42175109E+03  0.98778844E+04                                 9.485672                            6.929490      -0.049345       1.957078                    0.999637      29.213935      84.874582       0.612521       0.426951      -1.053562      -0.024600      -0.026878       0.007291       0.037158       0.003502      -0.009138      -0.004989       0.050093       0.021201      -0.029368       0.002911       0.026457             11.548199      10.730604       2.591430      -1.119956      18.331924       2.107118       5.582070           0.000145
          181              C       9.689629      17.081278      12.634354      -0.063157      40.403086 0.44417795E+03  0.10423426E+05                                10.174199                            6.963711      -0.042847       1.984298                    0.999254      27.744537      77.835209       0.637524       0.409407      -1.076453      -0.017433      -0.040081      -0.001634       0.043739      -0.000340      -0.011164       0.006359      -0.004689      -0.022886      -0.016317       0.004331       0.011986             13.399734      12.487517       4.912751      -1.154284      21.687816       2.441072       6.023869           0.000565
          182              C      11.432344       6.101795      12.465108      -0.054159      35.009788 0.41500795E+03  0.96553944E+04                                 9.366812                            6.829807       0.053004       1.995527                    0.999682      28.629465      82.189504       0.624598       0.421494      -1.059744      -0.029626       0.020228      -0.003140       0.036010       0.008741      -0.002507       0.006295       0.037835       0.015923      -0.024971       0.006684       0.018286             11.545613      11.063651      -2.994654      -0.340728      18.603711      -1.090583       4.969477          -0.000140
          183              C      10.753948       7.311849      12.382731      -0.228668      38.358301 0.47853177E+03  0.11546501E+05                                 9.940010                            7.334422       0.019443       1.974959                    0.998925      30.635994      89.811499       0.602163       0.421553      -1.058823       0.031840      -0.036265      -0.001835       0.048294       0.016460       0.001429      -0.003589      -0.019611      -0.030235      -0.015762      -0.008606       0.024369             12.311164      12.468916      -4.590170      -0.594607      18.847515      -1.181821       5.617062          -0.000093
          184              C       6.396298       9.764355      15.334816       0.276683      33.163965 0.34666275E+03  0.76967097E+04                                 9.181007                            6.352664       0.035136       2.034441                    0.999535      24.800614      69.145708       0.631935       0.436552      -1.052369       0.017236       0.003991      -0.041575       0.045183       0.006890      -0.027401      -0.019318       0.017670       0.048289      -0.027749      -0.015560       0.043308             12.192668       9.541388       3.519732      -5.756328       8.271162      -2.143142      18.765453          -0.000538
          185              C       6.148822      10.279018      17.664956      -0.073817      34.637440 0.42856643E+03  0.10060578E+05                                 9.315905                            6.959013       0.073026       1.995748                    0.999735      29.169926      84.370967       0.615734       0.423749      -1.057355       0.009038      -0.003232      -0.036558       0.037797       0.004187       0.011080       0.020665      -0.001134      -0.006424      -0.022417      -0.002727       0.025144             11.387210       8.718656       2.759117      -4.470682       8.067319      -1.202971      17.375656          -0.000187
          186              C      10.717606       4.926871      12.680411      -0.080455      42.433569 0.46628278E+03  0.11090070E+05                                10.565442                            7.160770      -0.071359       1.968946                    0.999256      28.351122      80.409667       0.624482       0.412384      -1.073125      -0.028388       0.043344      -0.018569       0.055040      -0.002442       0.008084       0.012056      -0.003675      -0.057714      -0.025543       0.009900       0.015644             14.323917      13.318544      -5.710216      -0.754646      24.189150      -0.685757       5.464058          -0.000162
          187              C      10.082476      14.805011      11.946508      -0.230973      37.190946 0.45921711E+03  0.10963918E+05                                 9.682598                            7.151317       0.056676       1.982276                    0.999315      30.582307      89.101806       0.614290       0.417624      -1.061595       0.029610       0.035637      -0.003359       0.046454      -0.014094      -0.013945       0.024203      -0.010644      -0.027682      -0.026382      -0.010241       0.036623             11.854592      11.145619       3.924902      -1.175903      18.795151       1.468817       5.623006           0.000056
          188              C       6.841062      10.313173       9.152062       0.288619      33.348518 0.33782983E+03  0.74407300E+04                                 9.205350                            6.245572       0.047257       2.040342                    0.999499      24.432446      67.501678       0.642260       0.432990      -1.056175       0.026534       0.010804       0.038905       0.048315       0.007252       0.025491       0.012297      -0.007099       0.068778      -0.027873      -0.012097       0.039970             12.549853      11.239311       1.640736       4.757478       5.310762       3.005579      21.099487          -0.000217
          189              C       5.299097       9.531322       6.956534      -0.071900      40.235512 0.43512857E+03  0.10160261E+05                                10.135389                            6.891594      -0.008591       1.998372                    0.999414      27.551893      77.142029       0.640864       0.409311      -1.076347       0.017691       0.019393       0.036450       0.044919      -0.000186      -0.004247      -0.001190       0.019562       0.003373      -0.010486      -0.000556       0.011042             13.298996      13.873274       2.665898       5.326096       6.106225       3.559997      19.917488          -0.000227
          190              C       6.688769      10.582898      16.414139      -0.252976      37.471047 0.48177750E+03  0.11619303E+05                                 9.692749                            7.298553       0.090327       1.984963                    0.999790      31.131348      90.599225       0.612512       0.414628      -1.065520      -0.006223      -0.000479       0.050237       0.050623       0.035008      -0.001545       0.003178      -0.027046      -0.022351      -0.034158      -0.007159       0.041317             11.927999       8.514185       2.108386      -4.613481       7.782408      -0.705597      19.487405          -0.000387
          191              C       9.407542       7.374303      12.573695       0.282090      31.602632 0.34426559E+03  0.76273339E+04                                 8.886002                            6.321893       0.048504       2.039714                    0.999383      24.648959      68.564873       0.635031       0.435343      -1.053500      -0.022177       0.041567      -0.004450       0.047322      -0.014287       0.001748      -0.003559      -0.066461      -0.049871      -0.027948      -0.016775       0.044724             11.351253      10.395449      -3.635418      -0.565536      18.702687      -1.067361       4.955622          -0.000146
          192              C       4.487446       9.122246       5.795770       0.637121      23.469731 0.23259040E+03  0.47369824E+04                                 7.594914                            5.419499      -0.101296       2.027797                    0.999448      21.882852      61.057901       0.635095       0.473541      -1.017412      -0.045072      -0.011038      -0.048280       0.066965      -0.032880      -0.012178      -0.035713      -0.140521      -0.167347      -0.076101      -0.035649       0.111750              9.416798      10.560195       1.666018       2.588317       4.819665       2.104266      12.870536           0.001323
          193              C      10.196695      18.483770      12.835803       0.619502      24.665065 0.25028062E+03  0.51757406E+04                                 7.827474                            5.609998      -0.042010       2.042355                    0.999396      22.116204      61.566265       0.628104       0.471552      -1.021592       0.010017       0.067189       0.008139       0.068417      -0.039496       0.053031      -0.046215       0.046977       0.165635      -0.075969      -0.032851       0.108820              9.800797       9.617586       3.459507      -1.401684      14.270668       1.724834       5.514139           0.000691
          194              C       6.635120       9.809244       6.835964      -0.083984      36.097155 0.44073119E+03  0.10442214E+05                                 9.624514                            7.085334       0.003682       1.967968                    0.999728      29.695221      86.923344       0.605214       0.427148      -1.052879      -0.004631       0.015226       0.033852       0.037407      -0.005054      -0.022771      -0.010575      -0.023164       0.036038      -0.032371       0.005586       0.026785             11.786834      13.280848       2.000144       3.225244       5.536048       2.336561      16.543607           0.000145
          195              C       7.417352      10.189826       7.911730      -0.228073      38.503198 0.46304377E+03  0.11079931E+05                                 9.893379                            7.158335      -0.036543       1.948157                    0.999406      30.764913      89.778446       0.616819       0.414986      -1.063116      -0.011381      -0.003767      -0.033985       0.036037       0.016501       0.009821      -0.009023       0.033600      -0.057104      -0.029172      -0.004541       0.033713             12.388918      11.766507       1.383826       2.619538       5.547968       2.677986      19.852278          -0.000284
          196              C       7.926148      15.455122      12.805848      -0.231384      38.128030 0.46479526E+03  0.11092750E+05                                 9.739158                            7.126890       0.051824       1.969367                    0.999665      30.738916      88.548614       0.626266       0.409798      -1.070271      -0.005717       0.036069      -0.002178       0.036584       0.018779      -0.013404       0.012131       0.049222      -0.068713      -0.037624      -0.006026       0.043650             11.840385      11.014034       1.121856      -1.090358      18.749042       2.441326       5.758080          -0.000010
          197              C       8.424561      16.726264      13.021151      -0.089315      35.306963 0.42558015E+03  0.99905402E+04                                 9.431611                            6.945312      -0.060983       1.945171                    0.999646      29.667293      86.303063       0.613854       0.425044      -1.054697       0.011619      -0.031339      -0.005017       0.033798      -0.024399      -0.007390       0.011827       0.018825       0.002512      -0.027784      -0.003426       0.031211             11.396708      11.896819       3.556355      -1.404537      16.512436       1.841551       5.780871          -0.000015
          198              C       5.463504      10.082482       9.289108      -0.236533      36.328173 0.44037952E+03  0.10375087E+05                                 9.427238                            6.936880       0.163157       2.011277                    0.999719      30.284191      86.837127       0.634467       0.409763      -1.069688      -0.024900      -0.005994      -0.022282       0.033947      -0.000796      -0.027550       0.006910       0.033499       0.069435      -0.029614      -0.014036       0.043650             11.444341      12.375959       1.937670       4.396353       5.531332       2.814180      16.425733          -0.000117
          199              C       4.779917       9.690190       8.226447      -0.064399      34.111814 0.39019981E+03  0.89696669E+04                                 9.192021                            6.628329      -0.077417       1.947446                    0.999584      28.931393      83.474819       0.631051       0.422233      -1.055705       0.035725       0.012667       0.001743       0.037944      -0.004050      -0.021539      -0.011430       0.022498      -0.078664      -0.037852       0.005563       0.032289             11.186039      10.860581       1.803488       3.165265       5.446403       2.791168      17.251132          -0.000048
          200              C       5.536189       8.661645      15.488711      -0.226505      38.150178 0.47307031E+03  0.11335536E+05                                 9.735089                            7.189527       0.051599       1.968019                    0.999695      30.782850      88.734543       0.623855       0.409738      -1.070747      -0.015038      -0.011886       0.017991       0.026289       0.018521       0.004364       0.031677      -0.016795       0.076573      -0.037236      -0.011127       0.048362             11.773285      10.009267       3.890979      -4.516734       9.101073      -1.384898      16.209514          -0.000393
          201              C       4.975475       8.382551      16.726235      -0.087111      35.521712 0.43934230E+03  0.10381162E+05                                 9.451519                            7.048045      -0.058526       1.946568                    0.999585      29.705348      86.292923       0.611361       0.424000      -1.056853       0.009712       0.019167      -0.004617       0.021978       0.023895       0.004470       0.005844      -0.014284      -0.042573      -0.017847      -0.015330       0.033178             11.358529       8.544306       2.874151      -3.265023       8.131404       0.121281      17.399877           0.000051
          202              C       8.659922       6.188841      12.837675      -0.219447      38.348163 0.47656791E+03  0.11445512E+05                                 9.813676                            7.225454       0.029525       1.966333                    0.999794      30.749751      88.870403       0.620810       0.410806      -1.069572       0.000385      -0.026054      -0.004387       0.026424      -0.005180      -0.008634       0.010993       0.052196      -0.095913      -0.037008      -0.006849       0.043856             11.861823      11.249418      -2.780110      -0.925720      18.880484      -0.786142       5.455565          -0.000400
          203              C       9.350432       4.976835      12.850781      -0.110556      37.056665 0.45559271E+03  0.10916276E+05                                 9.806096                            7.216056      -0.155586       1.902817                    0.999616      30.936474      91.946534       0.596423       0.428602      -1.048893       0.002647       0.030556      -0.034917       0.046475       0.034910      -0.004773       0.028060       0.002714      -0.066438      -0.047907      -0.002070       0.049977             11.887962      12.568591      -4.242007      -0.749419      17.921217      -0.441223       5.174078           0.001083
          204              C       2.770691       6.156442       3.275414       0.595743      25.212587 0.24995125E+03  0.51839773E+04                                 8.025858                            5.631190      -0.155599       2.003453                    0.999430      22.512018      63.426221       0.620758       0.475747      -1.016039       0.005682       0.070576      -0.028904       0.076477      -0.032280       0.047604      -0.015039       0.019935       0.311810      -0.087394      -0.033811       0.121205             10.479119      10.154657       3.832379      -0.825511      16.751763       0.387518       4.530938           0.000919
          205              C      13.410419       0.854845       9.808456       0.567240      25.513268 0.25471956E+03  0.52980077E+04                                 8.001865                            5.637455      -0.033790       2.035148                    0.999671      22.723624      63.725012       0.629391       0.467881      -1.022186      -0.017505       0.004843       0.049424       0.052655       0.067129       0.015522      -0.004207      -0.079590      -0.193966      -0.073475      -0.036985       0.110459             10.193597       8.433172      -2.474929      -2.775573       6.040984       0.680966      16.106634           0.000387
          206              C      16.986185      18.414289       3.059175       0.077608      33.035695 0.40041556E+03  0.92864939E+04                                 9.924090                            7.356780      -0.708220       1.809489                    0.996348      26.886391      78.534383       0.521038       0.506869      -1.006146      -0.004747       0.004021      -0.004403       0.007622      -0.006549      -0.008646       0.000832       0.006443      -0.013157      -0.010310      -0.002809       0.013119             13.327068      10.858523      -0.078483       0.503942      14.461927       0.856819      14.660755          -0.000009
          207              C       0.698816       0.048988       2.956204      -0.074557      28.959472 0.40753712E+03  0.95308300E+04                                 8.553457                            6.871284      -0.465139       1.861287                    0.995626      28.897734      85.858591       0.602841       0.434450      -1.041577      -0.066534       0.051882       0.015288       0.085745      -0.028693      -0.001723       0.009878      -0.056434      -0.136417      -0.046516      -0.017337       0.063854             10.510106       8.893962       2.843571       0.095774      14.330142       0.834576       8.306215          -0.000074
          208              C       0.481453      17.157200       2.772728      -0.062258      28.207793 0.37980728E+03  0.87111774E+04                                 8.300099                            6.550423      -0.356268       1.895702                    0.996426      28.355949      82.933358       0.630356       0.423650      -1.050084      -0.077211      -0.040181       0.008202       0.087426       0.035517       0.004585       0.005754      -0.039149      -0.073503      -0.028606      -0.024880       0.053485             10.474702       7.407551      -1.501423      -0.120499      16.799858       0.107219       7.216696           0.000003
          209              C      13.964211       0.573800       8.485747      -0.046816      40.326105 0.45381065E+03  0.10719664E+05                                10.226820                            7.092101      -0.076502       1.975604                    0.999217      27.746623      78.405316       0.623869       0.415630      -1.071109       0.008053      -0.002069      -0.043255       0.044047      -0.011428      -0.000734      -0.004404       0.013132       0.007629      -0.015428       0.003245       0.012183             13.427465       9.317569      -3.125334      -5.191806       8.573730       1.071227      22.391098          -0.001152
          210              C      16.423394      18.300310       4.501705      -0.068473      28.097643 0.38393064E+03  0.88198918E+04                                 8.279963                            6.586898      -0.308351       1.905875                    0.997494      28.452421      82.985012       0.629152       0.423780      -1.051153      -0.050748       0.071793      -0.021971       0.090622      -0.036755       0.000894       0.010038       0.010899      -0.059219      -0.032654      -0.014893       0.047548             10.368327       8.490997      -1.100764      -3.440566       8.202491       2.479456      14.411493          -0.000016
          211              C      15.826337      18.578037       2.125321      -0.071183      28.554053 0.37941287E+03  0.87090020E+04                                 8.373996                            6.540718      -0.502352       1.839890                    0.996721      28.897552      84.840958       0.631073       0.422834      -1.049488       0.068132      -0.006296      -0.062680       0.092792       0.009221      -0.019607      -0.007587       0.014623       0.158348      -0.038200      -0.020594       0.058793             10.837405       8.424005      -0.288115       3.606788       7.411356      -0.841769      16.676853          -0.000007
          212              C       0.158523      14.799351       2.980542       0.280103      33.589909 0.34569702E+03  0.76599818E+04                                 9.226148                            6.312701      -0.000243       2.020097                    0.999529      24.752071      68.650316       0.639452       0.432281      -1.056327      -0.018609       0.044320      -0.008160       0.048756      -0.009997       0.009770      -0.012476      -0.072230      -0.063599      -0.033363      -0.017342       0.050705             12.286913       9.647149      -2.398543      -1.182324      21.896560      -1.715631       5.317030          -0.000015
          213              C       1.860395      13.174951       2.754006      -0.068325      35.443948 0.42175104E+03  0.98778827E+04                                 9.485672                            6.929489      -0.049345       1.957078                    0.999637      29.213934      84.874572       0.612521       0.426950      -1.053562      -0.024600       0.026878       0.007291       0.037158      -0.003502      -0.009138       0.004989       0.050094       0.021201      -0.029368       0.002911       0.026457             11.548199      10.730602      -2.591428      -1.119956      18.331925      -2.107119       5.582070           0.000144
          214              C       1.036629      12.194222       3.273354      -0.063157      40.403085 0.44417792E+03  0.10423425E+05                                10.174198                            6.963710      -0.042846       1.984298                    0.999254      27.744536      77.835195       0.637525       0.409407      -1.076453      -0.017433       0.040081      -0.001634       0.043739       0.000340      -0.011164      -0.006359      -0.004689      -0.022886      -0.016317       0.004331       0.011986             13.399733      12.487512      -4.912748      -1.154283      21.687818      -2.441075       6.023869           0.000565
          215              C       2.779344       3.656705       3.104108      -0.054159      35.009786 0.41500789E+03  0.96553927E+04                                 9.366812                            6.829806       0.053004       1.995527                    0.999682      28.629462      82.189495       0.624598       0.421494      -1.059744      -0.029626      -0.020228      -0.003140       0.036010      -0.008741      -0.002507      -0.006295       0.037835       0.015923      -0.024971       0.006684       0.018286             11.545613      11.063649       2.994649      -0.340728      18.603713       1.090584       4.969476          -0.000141
          216              C       2.100948       2.446651       3.021731      -0.228668      38.358299 0.47853175E+03  0.11546500E+05                                 9.940009                            7.334421       0.019443       1.974959                    0.998925      30.635994      89.811494       0.602163       0.421553      -1.058823       0.031840       0.036265      -0.001835       0.048294      -0.016460       0.001429       0.003589      -0.019611      -0.030235      -0.015762      -0.008606       0.024369             12.311163      12.468911       4.590166      -0.594607      18.847516       1.181822       5.617061          -0.000093
          217              C      15.049298      -0.005855       5.973816       0.276683      33.163960 0.34666270E+03  0.76967085E+04                                 9.181006                            6.352664       0.035136       2.034441                    0.999535      24.800612      69.145704       0.631935       0.436552      -1.052369       0.017236      -0.003991      -0.041575       0.045183      -0.006890      -0.027401       0.019318       0.017670       0.048289      -0.027749      -0.015560       0.043309             12.192667       9.541388      -3.519732      -5.756329       8.271162       2.143143      18.765451          -0.000539
          218              C      14.801822      18.996482       8.303956      -0.073817      34.637423 0.42856625E+03  0.10060572E+05                                 9.315901                            6.959011       0.073026       1.995748                    0.999735      29.169920      84.370942       0.615734       0.423749      -1.057355       0.009039       0.003232      -0.036558       0.037797      -0.004187       0.011081      -0.020665      -0.001134      -0.006424      -0.022417      -0.002727       0.025144             11.387205       8.718652      -2.759116      -4.470677       8.067316       1.202968      17.375645          -0.000187
          219              C       2.064606       4.831629       3.319411      -0.080455      42.433585 0.46628291E+03  0.11090074E+05                                10.565446                            7.160772      -0.071359       1.968946                    0.999256      28.351126      80.409697       0.624482       0.412384      -1.073125      -0.028388      -0.043344      -0.018569       0.055040       0.002442       0.008084      -0.012056      -0.003675      -0.057714      -0.025544       0.009900       0.015644             14.323924      13.318550       5.710213      -0.754647      24.189162       0.685759       5.464059          -0.000162
          220              C       1.429476      14.470489       2.585508      -0.230973      37.190940 0.45921699E+03  0.10963914E+05                                 9.682596                            7.151315       0.056676       1.982276                    0.999315      30.582304      89.101783       0.614290       0.417624      -1.061595       0.029610      -0.035637      -0.003359       0.046454       0.014094      -0.013945      -0.024203      -0.010644      -0.027681      -0.026382      -0.010241       0.036623             11.854589      11.145616      -3.924900      -1.175902      18.795148      -1.468817       5.623005           0.000056
          221              C      15.494062      18.962327      18.513062       0.288619      33.348516 0.33782983E+03  0.74407297E+04                                 9.205349                            6.245572       0.047257       2.040342                    0.999499      24.432446      67.501674       0.642260       0.432990      -1.056175       0.026534      -0.010804       0.038905       0.048315      -0.007252       0.025491      -0.012297      -0.007099       0.068778      -0.027873      -0.012097       0.039970             12.549852      11.239310      -1.640735       4.757476       5.310761      -3.005578      21.099484          -0.000217
          222              C      13.952097       0.227178      16.317534      -0.071900      40.235511 0.43512859E+03  0.10160261E+05                                10.135388                            6.891594      -0.008591       1.998372                    0.999414      27.551893      77.142029       0.640864       0.409311      -1.076347       0.017691      -0.019393       0.036450       0.044919       0.000186      -0.004247       0.001190       0.019562       0.003373      -0.010486      -0.000556       0.011042             13.298996      13.873268      -2.665896       5.326094       6.106225      -3.559999      19.917494          -0.000227
          223              C      15.341769      18.692602       7.053139      -0.252976      37.471037 0.48177742E+03  0.11619301E+05                                 9.692747                            7.298552       0.090327       1.984963                    0.999790      31.131344      90.599203       0.612512       0.414628      -1.065520      -0.006223       0.000479       0.050237       0.050623      -0.035008      -0.001545      -0.003178      -0.027046      -0.022351      -0.034158      -0.007159       0.041317             11.927996       8.514183      -2.108386      -4.613478       7.782407       0.705596      19.487397          -0.000386
          224              C       0.754542       2.384197       3.212695       0.282090      31.602628 0.34426553E+03  0.76273320E+04                                 8.886002                            6.321892       0.048505       2.039715                    0.999383      24.648956      68.564858       0.635031       0.435343      -1.053500      -0.022177      -0.041567      -0.004450       0.047322       0.014287       0.001748       0.003559      -0.066461      -0.049871      -0.027948      -0.016775       0.044724             11.351253      10.395446       3.635416      -0.565536      18.702691       1.067362       4.955622          -0.000146
          225              C      13.140446       0.636254      15.156770       0.637121      23.469742 0.23259053E+03  0.47369857E+04                                 7.594918                            5.419501      -0.101298       2.027796                    0.999448      21.882854      61.057912       0.635094       0.473541      -1.017412      -0.045072       0.011038      -0.048280       0.066965       0.032880      -0.012178       0.035713      -0.140521      -0.167346      -0.076101      -0.035649       0.111750              9.416803      10.560198      -1.666018       2.588318       4.819667      -2.104268      12.870545           0.001323
          226              C       1.543695      10.791730       3.474803       0.619502      24.665047 0.25028041E+03  0.51757351E+04                                 7.827468                            5.609994      -0.042007       2.042356                    0.999396      22.116198      61.566236       0.628104       0.471552      -1.021592       0.010018      -0.067189       0.008139       0.068417       0.039496       0.053031       0.046215       0.046976       0.165635      -0.075969      -0.032851       0.108820              9.800790       9.617577      -3.459502      -1.401683      14.270658      -1.724834       5.514135           0.000691
          227              C      15.288120      19.466256      16.196964      -0.083983      36.097146 0.44073110E+03  0.10442211E+05                                 9.624512                            7.085334       0.003682       1.967968                    0.999728      29.695218      86.923331       0.605214       0.427148      -1.052879      -0.004631      -0.015226       0.033852       0.037407       0.005054      -0.022771       0.010575      -0.023164       0.036038      -0.032371       0.005586       0.026785             11.786831      13.280842      -2.000142       3.225242       5.536047      -2.336561      16.543606           0.000145
          228              C      16.070352      19.085674      17.272730      -0.228073      38.503194 0.46304374E+03  0.11079930E+05                                 9.893378                            7.158334      -0.036542       1.948157                    0.999406      30.764913      89.778441       0.616819       0.414986      -1.063116      -0.011381       0.003767      -0.033985       0.036037      -0.016501       0.009821       0.009023       0.033599      -0.057104      -0.029172      -0.004541       0.033713             12.388916      11.766504      -1.383825       2.619536       5.547967      -2.677985      19.852277          -0.000285
          229              C      16.579148      13.820378       3.444848      -0.231384      38.128012 0.46479500E+03  0.11092742E+05                                 9.739154                            7.126888       0.051825       1.969367                    0.999665      30.738910      88.548579       0.626266       0.409798      -1.070271      -0.005717      -0.036069      -0.002178       0.036584      -0.018779      -0.013404      -0.012131       0.049222      -0.068713      -0.037624      -0.006026       0.043650             11.840380      11.014029      -1.121851      -1.090358      18.749035      -2.441326       5.758078          -0.000010
          230              C      17.077561      12.549236       3.660151      -0.089315      35.306952 0.42558001E+03  0.99905358E+04                                 9.431608                            6.945310      -0.060982       1.945171                    0.999646      29.667288      86.303032       0.613854       0.425043      -1.054697       0.011619       0.031339      -0.005017       0.033798       0.024399      -0.007390      -0.011827       0.018825       0.002512      -0.027784      -0.003426       0.031211             11.396705      11.896813      -3.556354      -1.404535      16.512433      -1.841552       5.780868          -0.000014
          231              C      14.116504      19.193018      18.650108      -0.236533      36.328185 0.44037962E+03  0.10375090E+05                                 9.427239                            6.936880       0.163156       2.011277                    0.999719      30.284201      86.837166       0.634467       0.409763      -1.069688      -0.024900       0.005993      -0.022282       0.033947       0.000796      -0.027549      -0.006910       0.033499       0.069435      -0.029615      -0.014036       0.043650             11.444343      12.375959      -1.937668       4.396352       5.531332      -2.814178      16.425740          -0.000116
          232              C      13.432917       0.068309      17.587447      -0.064399      34.111827 0.39019991E+03  0.89696697E+04                                 9.192024                            6.628331      -0.077418       1.947445                    0.999584      28.931394      83.474822       0.631051       0.422233      -1.055705       0.035725      -0.012667       0.001743       0.037945       0.004050      -0.021539       0.011430       0.022498      -0.078665      -0.037852       0.005563       0.032289             11.186043      10.860580      -1.803487       3.165267       5.446405      -2.791170      17.251144          -0.000048
          233              C      14.189189       1.096855       6.127711      -0.226505      38.150188 0.47307040E+03  0.11335539E+05                                 9.735092                            7.189528       0.051598       1.968019                    0.999695      30.782855      88.734574       0.623855       0.409738      -1.070747      -0.015038       0.011886       0.017991       0.026289      -0.018521       0.004364      -0.031677      -0.016795       0.076574      -0.037236      -0.011126       0.048363             11.773289      10.009269      -3.890977      -4.516735       9.101073       1.384894      16.209524          -0.000393
          234              C      13.628475       1.375948       7.365235      -0.087111      35.521729 0.43934238E+03  0.10381165E+05                                 9.451522                            7.048046      -0.058526       1.946568                    0.999585      29.705347      86.292925       0.611361       0.424000      -1.056853       0.009712      -0.019167      -0.004617       0.021978      -0.023895       0.004470      -0.005844      -0.014284      -0.042573      -0.017847      -0.015330       0.033178             11.358535       8.544306      -2.874149      -3.265024       8.131404      -0.121284      17.399894           0.000051
          235              C       0.006922       3.569659       3.476675      -0.219447      38.348159 0.47656771E+03  0.11445506E+05                                 9.813676                            7.225452       0.029526       1.966334                    0.999794      30.749745      88.870379       0.620810       0.410806      -1.069572       0.000385       0.026054      -0.004387       0.026424       0.005180      -0.008634      -0.010993       0.052196      -0.095912      -0.037008      -0.006849       0.043856             11.861825      11.249414       2.780112      -0.925719      18.880496       0.786143       5.455564          -0.000400
          236              C       0.697432       4.781665       3.489781      -0.110556      37.056708 0.45559316E+03  0.10916292E+05                                 9.806108                            7.216062      -0.155588       1.902816                    0.999616      30.936500      91.946693       0.596422       0.428602      -1.048893       0.002647      -0.030556      -0.034917       0.046475      -0.034910      -0.004773      -0.028061       0.002714      -0.066439      -0.047907      -0.002070       0.049977             11.887980      12.568603       4.242009      -0.749420      17.921254       0.441226       5.174083           0.001083
          237              O       4.689407      15.973298       3.084824      -0.494542      29.174653 0.42980206E+03  0.97648154E+04                                 7.465509                            6.368646       0.788260       2.325461                    0.998569      26.099827      66.581816       0.761822       0.353881      -1.143683       0.013613      -0.014384      -0.001827       0.019889       0.000486      -0.012007      -0.019739       0.080205       0.156148      -0.069362       0.010896       0.058466              8.336962      11.804218      -2.100477       1.097865       8.418784      -0.277266       4.787885           0.001371
          238              O       6.583722      16.967885       3.468999      -0.610820      40.588508 0.61220506E+03  0.15253392E+05                                 9.479525                            7.676091       0.087931       2.045482                    0.997432      29.442805      79.648744       0.681117       0.360923      -1.133703      -0.007937      -0.042454      -0.066423       0.079229       0.046664      -0.013854       0.006109      -0.055171       0.079717      -0.069847       0.028730       0.041117             11.393217       8.249490       1.111217       1.057625      19.306959       2.065285       6.623202          -0.002158
          239              O      13.583826      11.343671       9.883157      -0.568036      29.978308 0.45692372E+03  0.10541434E+05                                 7.555321                            6.507744       0.696605       2.255842                    0.998877      27.714957      71.255250       0.763839       0.347575      -1.148791      -0.019210      -0.003841      -0.011725       0.022831       0.024470       0.026732       0.018871       0.012300      -0.195398      -0.073311       0.007362       0.065950              8.401835       9.712641       3.354142       1.936956       7.296500       1.052329       8.196365          -0.004550
          240              O      12.015210      10.132836      10.811955      -0.542300      37.190866 0.53068307E+03  0.12687578E+05                                 8.852317                            7.108323       0.559594       2.248820                    0.995202      26.875494      69.938944       0.717517       0.357051      -1.143091       0.016564       0.004026      -0.022604       0.028311      -0.027765      -0.031116      -0.019040      -0.014130       0.072193      -0.056949       0.016086       0.040862             10.498765       8.457609       1.529440      -1.283425       6.857254      -2.113836      16.181431          -0.003682
          241              O       9.041693       6.281156       2.846118      -0.211628      31.249562 0.33093130E+03  0.70322109E+04                                 8.043898                            5.561495       0.359453       2.235743                    0.999311      22.599356      55.480612       0.822386       0.350491      -1.148179      -0.179808       0.020250      -0.009287       0.181183      -0.048363       0.001512      -0.026524      -0.221702      -0.321877      -0.110080      -0.066937       0.177017             11.072366       5.930628       1.435693      -0.108081      22.487264      -0.977008       4.799204          -0.000036
          242              O       5.981300       0.756869       3.011995      -0.538502      34.836973 0.49106242E+03  0.11520301E+05                                 8.430299                            6.809230       0.577068       2.249054                    0.997691      26.791895      69.173253       0.737375       0.354071      -1.144940       0.010247       0.005166       0.009144       0.014673       0.010251      -0.006628       0.049106       0.081339       0.018738      -0.075206       0.036305       0.038901              9.982283      13.024269       5.288673       2.214572      10.798020       0.961560       6.124561          -0.000701
          243              O       8.667710      11.022616       3.173379      -0.183043      29.642516 0.34725878E+03  0.74775366E+04                                 7.768823                            5.755143       0.371297       2.250120                    0.999164      22.421547      55.627926       0.795263       0.357676      -1.140995      -0.164489      -0.049364      -0.024265       0.173442       0.009044       0.006377       0.033161      -0.219448      -0.313368      -0.109056      -0.057387       0.166443              9.971489       7.089435      -3.721694       0.042269      17.744970       1.099877       5.080063          -0.000474
          244              O       9.609849       8.855644       0.784077      -0.188686      32.114003 0.33632596E+03  0.71757403E+04                                 8.252838                            5.645160       0.465958       2.286211                    0.999153      22.268388      54.777110       0.807935       0.355323      -1.144264       0.151457       0.032956       0.070132       0.170129       0.009866      -0.015000      -0.040155       0.036249       0.493756      -0.107710      -0.063951       0.171662             11.793001       7.866348       1.158309      -5.562482       5.316939      -2.834356      22.195717          -0.000399
          245              O      12.246937      10.525128      14.059473      -0.552680      35.874305 0.52645862E+03  0.12580379E+05                                 8.639940                            7.093268       0.457403       2.209307                    0.995987      27.168092      71.031370       0.715182       0.358393      -1.140302       0.015949      -0.008757       0.013629       0.022733      -0.017972       0.024256       0.009467      -0.063549       0.110185      -0.061676       0.017825       0.043851             10.042215       8.165427       0.387783       0.985580       5.855497      -1.804659      16.105720          -0.000770
          246              O      10.485186       9.557670       4.716072      -0.173204      30.865941 0.33099761E+03  0.70432656E+04                                 7.994414                            5.599730       0.250967       2.208071                    0.999173      22.273018      54.953441       0.810245       0.355255      -1.142800      -0.085051      -0.113753       0.099421       0.173372       0.098271       0.076539       0.072890       0.007450       0.047658      -0.106290      -0.058919       0.165209             10.908905       9.118689       2.910949       6.469413       6.866369       3.779609      16.741657          -0.000877
          247              O       7.858655       0.268164       4.141494      -0.586793      34.579555 0.51657860E+03  0.12299163E+05                                 8.380813                            6.985000       0.410738       2.168945                    0.997907      28.015563      73.370137       0.726339       0.354183      -1.142448      -0.030781       0.022295      -0.041641       0.056378      -0.031069      -0.017741      -0.020093      -0.029680       0.096632      -0.057938       0.016142       0.041796              9.434193       7.653366      -0.834668       1.202008      13.400085      -3.865215       7.249128           0.002356
          248              O      14.035166      10.558697      15.330510      -0.634958      39.716643 0.59064864E+03  0.14554852E+05                                 9.239639                            7.514190       0.360365       2.134557                    0.997950      29.128561      77.837121       0.693364       0.358481      -1.137982      -0.053624      -0.027992      -0.011919       0.061653      -0.013456      -0.005789       0.020851      -0.017002      -0.261760      -0.090421       0.027903       0.062517             10.518373      17.064947       2.655426      -2.439061       6.361878      -0.834984       8.128294           0.000187
          249              O      13.342407      13.302202      12.445824      -0.494542      29.174657 0.42980213E+03  0.97648175E+04                                 7.465511                            6.368648       0.788259       2.325460                    0.998569      26.099826      66.581821       0.761822       0.353881      -1.143683       0.013613       0.014384      -0.001827       0.019888      -0.000486      -0.012007       0.019739       0.080205       0.156148      -0.069362       0.010896       0.058466              8.336965      11.804220       2.100479       1.097865       8.418788       0.277266       4.787887           0.001370
          250              O      15.236722      12.307615      12.829999      -0.610821      40.588461 0.61220436E+03  0.15253368E+05                                 9.479513                            7.676082       0.087937       2.045484                    0.997432      29.442813      79.648710       0.681118       0.360923      -1.133704      -0.007937       0.042454      -0.066423       0.079230      -0.046664      -0.013854      -0.006108      -0.055171       0.079718      -0.069847       0.028730       0.041116             11.393199       8.249479      -1.111219       1.057623      19.306924      -2.065280       6.623193          -0.002158
          251              O       4.930826      17.931829       0.522157      -0.568036      29.978279 0.45692318E+03  0.10541418E+05                                 7.555314                            6.507737       0.696607       2.255843                    0.998877      27.714957      71.255224       0.763840       0.347575      -1.148791      -0.019210       0.003841      -0.011725       0.022831      -0.024469       0.026732      -0.018871       0.012300      -0.195399      -0.073311       0.007362       0.065950              8.401826       9.712631      -3.354138       1.936953       7.296493      -1.052327       8.196354          -0.004550
          252              O       3.362210      19.142664       1.450955      -0.542299      37.190866 0.53068310E+03  0.12687579E+05                                 8.852315                            7.108322       0.559595       2.248820                    0.995202      26.875498      69.938948       0.717517       0.357051      -1.143092       0.016564      -0.004027      -0.022604       0.028312       0.027765      -0.031116       0.019040      -0.014130       0.072194      -0.056949       0.016086       0.040863             10.498763       8.457608      -1.529440      -1.283423       6.857253       2.113835      16.181427          -0.003681
          253              O       0.388693       3.477344      12.207118      -0.211628      31.249568 0.33093139E+03  0.70322135E+04                                 8.043899                            5.561496       0.359452       2.235743                    0.999311      22.599358      55.480621       0.822386       0.350491      -1.148179      -0.179808      -0.020250      -0.009287       0.181183       0.048363       0.001512       0.026524      -0.221702      -0.321877      -0.110080      -0.066937       0.177017             11.072366       5.930630      -1.435693      -0.108081      22.487265       0.977009       4.799205          -0.000036
          254              O      14.634300       9.001631      12.372995      -0.538502      34.837001 0.49106277E+03  0.11520312E+05                                 8.430305                            6.809233       0.577067       2.249053                    0.997691      26.791899      69.173280       0.737375       0.354071      -1.144940       0.010246      -0.005166       0.009144       0.014673      -0.010251      -0.006628      -0.049106       0.081339       0.018738      -0.075206       0.036306       0.038901              9.982293      13.024281      -5.288682       2.214573      10.798032      -0.961563       6.124565          -0.000701
          255              O       0.014710      18.252884      12.534379      -0.183043      29.642519 0.34725882E+03  0.74775377E+04                                 7.768823                            5.755143       0.371297       2.250120                    0.999164      22.421548      55.627930       0.795262       0.357676      -1.140995      -0.164489       0.049364      -0.024265       0.173442      -0.009044       0.006377      -0.033161      -0.219448      -0.313368      -0.109056      -0.057387       0.166443              9.971489       7.089436       3.721695       0.042269      17.744969      -1.099877       5.080063          -0.000474
          256              O       0.956849       0.902856      10.145077      -0.188686      32.114005 0.33632598E+03  0.71757407E+04                                 8.252839                            5.645160       0.465958       2.286211                    0.999153      22.268388      54.777111       0.807935       0.355323      -1.144264       0.151457      -0.032956       0.070132       0.170129      -0.009866      -0.015000       0.040155       0.036249       0.493756      -0.107710      -0.063951       0.171662             11.793002       7.866349      -1.158309      -5.562483       5.316939       2.834355      22.195719          -0.000399
          257              O       3.593937      18.750372       4.698473      -0.552679      35.874296 0.52645851E+03  0.12580376E+05                                 8.639937                            7.093267       0.457404       2.209308                    0.995987      27.168091      71.031360       0.715183       0.358393      -1.140302       0.015949       0.008757       0.013629       0.022733       0.017972       0.024256      -0.009467      -0.063549       0.110185      -0.061676       0.017825       0.043851             10.042210       8.165427      -0.387783       0.985583       5.855494       1.804657      16.105709          -0.000770
          258              O       1.832186       0.200830      14.077072      -0.173204      30.865943 0.33099763E+03  0.70432661E+04                                 7.994414                            5.599730       0.250967       2.208071                    0.999173      22.273020      54.953444       0.810245       0.355255      -1.142800      -0.085051       0.113753       0.099421       0.173372      -0.098271       0.076539      -0.072890       0.007450       0.047658      -0.106290      -0.058919       0.165209             10.908905       9.118689      -2.910949       6.469413       6.866369      -3.779608      16.741657          -0.000876
          259              O      16.511655       9.490336      13.502494      -0.586794      34.579422 0.51657634E+03  0.12299092E+05                                 8.380783                            6.984977       0.410746       2.168947                    0.997907      28.015553      73.370006       0.726341       0.354182      -1.142449      -0.030781      -0.022295      -0.041642       0.056379       0.031069      -0.017741       0.020093      -0.029679       0.096632      -0.057938       0.016142       0.041796              9.434157       7.653340       0.834669       1.202006      13.400025       3.865198       7.249104           0.002358
          260              O       5.382166      18.716803       5.969510      -0.634957      39.716810 0.59065138E+03  0.14554940E+05                                 9.239675                            7.514216       0.360355       2.134555                    0.997950      29.128580      77.837296       0.693361       0.358482      -1.137981      -0.053623       0.027991      -0.011919       0.061653       0.013456      -0.005790      -0.020850      -0.017003      -0.261760      -0.090421       0.027903       0.062518             10.518417      17.065020      -2.655440      -2.439079       6.361901       0.834990       8.128328           0.000185
          261              O      12.616593       3.543702      12.445824      -0.494544      29.174782 0.42980485E+03  0.97648969E+04                                 7.465539                            6.368673       0.788272       2.325464                    0.998570      26.099877      66.582057       0.761819       0.353882      -1.143682      -0.013612       0.014386      -0.001827       0.019889       0.000484       0.012008       0.019740       0.080201       0.156149      -0.069361       0.010894       0.058467              8.336993      11.804257      -2.100483      -1.097848       8.418830       0.277264       4.787892           0.001369
          262              O      10.722278       2.549115      12.829999      -0.610825      40.590775 0.61224346E+03  0.15254609E+05                                 9.479972                            7.676408       0.087255       2.045264                    0.997431      29.443400      79.651403       0.681092       0.360930      -1.133696       0.007936       0.042455      -0.066410       0.079219       0.046661       0.013835      -0.006125      -0.055179       0.079741      -0.069848       0.028741       0.041107             11.393847       8.249827       1.111150      -1.057569      19.308379      -2.065395       6.623334          -0.002159
          263              O       3.722174       8.173329       0.522157      -0.568033      29.978027 0.45691880E+03  0.10541291E+05                                 7.555267                            6.507703       0.696611       2.255846                    0.998877      27.714868      71.254879       0.763842       0.347574      -1.148792       0.019209       0.003839      -0.011724       0.022830       0.024470      -0.026733      -0.018873       0.012302      -0.195396      -0.073311       0.007361       0.065950              8.401768       9.712566       3.354117      -1.936930       7.296451      -1.052315       8.196285          -0.004546
          264              O       5.290790       9.384164       1.450955      -0.542301      37.190848 0.53068326E+03  0.12687583E+05                                 8.852309                            7.108322       0.559600       2.248821                    0.995202      26.875505      69.938956       0.717518       0.357051      -1.143092      -0.016563      -0.004028      -0.022605       0.028312      -0.027764       0.031116       0.019039      -0.014130       0.072194      -0.056948       0.016086       0.040862             10.498748       8.457597       1.529439       1.283423       6.857246       2.113835      16.181403          -0.003678
          265              O       8.264307      13.235844      12.207118      -0.211627      31.249446 0.33093018E+03  0.70321806E+04                                 8.043875                            5.561483       0.359457       2.235745                    0.999311      22.599328      55.480499       0.822387       0.350490      -1.148179       0.179808      -0.020251      -0.009288       0.181183      -0.048362      -0.001512       0.026524      -0.221702      -0.321876      -0.110079      -0.066937       0.177016             11.072331       5.930615       1.435689       0.108082      22.487183       0.977012       4.799195          -0.000036
          266              O      11.324700      18.760131      12.372995      -0.538493      34.836886 0.49106196E+03  0.11520294E+05                                 8.430312                            6.809248       0.577047       2.249051                    0.997690      26.791789      69.173115       0.737370       0.354073      -1.144937      -0.010241      -0.005166       0.009138       0.014665       0.010247       0.006629      -0.049106       0.081340       0.018741      -0.075207       0.036305       0.038901              9.982291      13.024255       5.288641      -2.214616      10.798013      -0.961573       6.124603          -0.000701
          267              O       8.638290       8.494384      12.534379      -0.183042      29.642510 0.34725865E+03  0.74775331E+04                                 7.768822                            5.755142       0.371297       2.250120                    0.999164      22.421545      55.627917       0.795263       0.357676      -1.140995       0.164489       0.049364      -0.024265       0.173442       0.009044      -0.006377      -0.033161      -0.219449      -0.313367      -0.109055      -0.057388       0.166443              9.971492       7.089436      -3.721697      -0.042272      17.744977      -1.099868       5.080062          -0.000474
          268              O       7.696151      10.661356      10.145077      -0.188686      32.113988 0.33632579E+03  0.71757357E+04                                 8.252836                            5.645159       0.465959       2.286212                    0.999153      22.268383      54.777093       0.807935       0.355323      -1.144264      -0.151457      -0.032957       0.070133       0.170129       0.009866       0.015000       0.040156       0.036249       0.493755      -0.107710      -0.063951       0.171662             11.792999       7.866349       1.158308       5.562484       5.316937       2.834353      22.195711          -0.000398
          269              O       5.059063       8.991872       4.698473      -0.552673      35.874019 0.52645345E+03  0.12580224E+05                                 8.639896                            7.093233       0.457405       2.209311                    0.995987      27.167949      71.030895       0.715184       0.358393      -1.140302      -0.015947       0.008753       0.013627       0.022729      -0.017970      -0.024257      -0.009467      -0.063551       0.110182      -0.061676       0.017825       0.043851             10.042157       8.165407       0.387765      -0.985618       5.855470       1.804675      16.105596          -0.000769
          270              O       6.820814       9.959330      14.077072      -0.173203      30.865893 0.33099719E+03  0.70432544E+04                                 7.994404                            5.599726       0.250969       2.208072                    0.999173      22.273008      54.953402       0.810245       0.355255      -1.142800       0.085051       0.113753       0.099421       0.173372       0.098271      -0.076539      -0.072890       0.007450       0.047658      -0.106290      -0.058919       0.165209             10.908887       9.118673       2.910942      -6.469398       6.866359      -3.779596      16.741628          -0.000876
          271              O       9.447345      19.248836      13.502494      -0.586819      34.580676 0.51659122E+03  0.12299555E+05                                 8.381031                            6.985111       0.410752       2.168952                    0.997906      28.015826      73.371436       0.726328       0.354186      -1.142444       0.030767      -0.022285      -0.041673       0.056391      -0.031073       0.017730       0.020080      -0.029721       0.096520      -0.057925       0.016166       0.041759              9.434502       7.653439      -0.834533      -1.201946      13.400602       3.865571       7.249464           0.002355
          272              O       3.270834       8.958303       5.969510      -0.634984      39.718403 0.59067436E+03  0.14555654E+05                                 9.239907                            7.514349       0.360103       2.134458                    0.997952      29.129322      77.839780       0.693356       0.358481      -1.137982       0.053635       0.027986      -0.011914       0.061659      -0.013454       0.005792      -0.020848      -0.017019      -0.261737      -0.090413       0.027896       0.062517             10.518725      17.065762       2.655328       2.439283       6.361872       0.834995       8.128542           0.000185
          273              O       3.963593       6.214798       3.084824      -0.494544      29.174782 0.42980485E+03  0.97648969E+04                                 7.465539                            6.368673       0.788272       2.325465                    0.998570      26.099876      66.582054       0.761819       0.353882      -1.143682      -0.013612      -0.014386      -0.001827       0.019889      -0.000484       0.012008      -0.019739       0.080201       0.156149      -0.069361       0.010894       0.058467              8.336993      11.804258       2.100482      -1.097848       8.418829      -0.277264       4.787892           0.001369
          274              O       2.069278       7.209385       3.468999      -0.610823      40.590836 0.61224444E+03  0.15254642E+05                                 9.479987                            7.676419       0.087249       2.045263                    0.997431      29.443398      79.651458       0.681091       0.360931      -1.133695       0.007936      -0.042454      -0.066409       0.079218      -0.046662       0.013835       0.006125      -0.055179       0.079740      -0.069848       0.028741       0.041107             11.393868       8.249840      -1.111148      -1.057571      19.308420       2.065400       6.623345          -0.002158
          275              O      12.375174       1.585171       9.883157      -0.568033      29.978010 0.45691847E+03  0.10541281E+05                                 7.555263                            6.507700       0.696611       2.255846                    0.998877      27.714865      71.254859       0.763843       0.347574      -1.148792       0.019209      -0.003839      -0.011724       0.022830      -0.024470      -0.026733       0.018872       0.012302      -0.195396      -0.073311       0.007361       0.065950              8.401763       9.712562      -3.354114      -1.936928       7.296448       1.052314       8.196280          -0.004547
          276              O      13.943790       0.374336      10.811955      -0.542301      37.190857 0.53068337E+03  0.12687587E+05                                 8.852311                            7.108323       0.559599       2.248821                    0.995202      26.875506      69.938965       0.717517       0.357051      -1.143092      -0.016563       0.004028      -0.022605       0.028312       0.027764       0.031116      -0.019039      -0.014130       0.072194      -0.056948       0.016086       0.040862             10.498751       8.457598      -1.529438       1.283424       6.857247      -2.113836      16.181409          -0.003679
          277              O      16.917307      16.039656       2.846118      -0.211627      31.249448 0.33093017E+03  0.70321803E+04                                 8.043876                            5.561483       0.359457       2.235745                    0.999311      22.599328      55.480499       0.822387       0.350490      -1.148179       0.179808       0.020251      -0.009288       0.181183       0.048362      -0.001512      -0.026524      -0.221702      -0.321876      -0.110079      -0.066937       0.177016             11.072333       5.930615      -1.435689       0.108082      22.487188      -0.977011       4.799195          -0.000036
          278              O       2.671700      10.515369       3.011995      -0.538493      34.836862 0.49106165E+03  0.11520285E+05                                 8.430307                            6.809245       0.577048       2.249052                    0.997690      26.791783      69.173088       0.737370       0.354073      -1.144938      -0.010242       0.005166       0.009138       0.014665      -0.010247       0.006629       0.049106       0.081340       0.018741      -0.075206       0.036305       0.038901              9.982283      13.024246      -5.288634      -2.214616      10.798003       0.961571       6.124601          -0.000701
          279              O      -0.014710       1.264116       3.173379      -0.183042      29.642503 0.34725858E+03  0.74775311E+04                                 7.768821                            5.755141       0.371297       2.250120                    0.999164      22.421543      55.627910       0.795263       0.357676      -1.140995       0.164489      -0.049364      -0.024265       0.173442      -0.009044      -0.006377       0.033161      -0.219449      -0.313367      -0.109055      -0.057388       0.166443              9.971491       7.089435       3.721696      -0.042272      17.744977       1.099868       5.080061          -0.000474
          280              O      16.349151      18.614144       0.784077      -0.188686      32.113984 0.33632578E+03  0.71757352E+04                                 8.252835                            5.645158       0.465959       2.286212                    0.999153      22.268384      54.777092       0.807935       0.355323      -1.144264      -0.151457       0.032957       0.070133       0.170129      -0.009866       0.015000      -0.040155       0.036249       0.493755      -0.107710      -0.063951       0.171662             11.792997       7.866348      -1.158308       5.562482       5.316936      -2.834352      22.195705          -0.000398
          281              O      13.712063       0.766628      14.059473      -0.552673      35.874025 0.52645351E+03  0.12580226E+05                                 8.639897                            7.093234       0.457405       2.209311                    0.995987      27.167950      71.030901       0.715184       0.358393      -1.140302      -0.015947      -0.008753       0.013627       0.022729       0.017970      -0.024257       0.009467      -0.063551       0.110182      -0.061676       0.017825       0.043851             10.042160       8.165406      -0.387764      -0.985615       5.855471      -1.804677      16.105603          -0.000770
          282              O      15.473814      19.316170       4.716072      -0.173203      30.865896 0.33099721E+03  0.70432549E+04                                 7.994405                            5.599726       0.250968       2.208072                    0.999173      22.273007      54.953402       0.810245       0.355255      -1.142800       0.085051      -0.113753       0.099421       0.173372      -0.098271      -0.076539       0.072890       0.007450       0.047658      -0.106290      -0.058919       0.165209             10.908888       9.118675      -2.910943      -6.469399       6.866361       3.779597      16.741629          -0.000876
          283              O       0.794345      10.026664       4.141494      -0.586818      34.580802 0.51659338E+03  0.12299622E+05                                 8.381059                            6.985132       0.410744       2.168950                    0.997906      28.015839      73.371566       0.726326       0.354186      -1.142443       0.030767       0.022285      -0.041673       0.056391       0.031073       0.017730      -0.020080      -0.029722       0.096519      -0.057925       0.016166       0.041759              9.434536       7.653463       0.834532      -1.201948      13.400658      -3.865587       7.249487           0.002355
          284              O      11.923834       0.800197      15.330510      -0.634985      39.718256 0.59067192E+03  0.14555576E+05                                 9.239876                            7.514327       0.360112       2.134460                    0.997952      29.129303      77.839622       0.693359       0.358480      -1.137982       0.053636      -0.027986      -0.011914       0.061660       0.013454       0.005791       0.020849      -0.017019      -0.261737      -0.090413       0.027896       0.062516             10.518687      17.065698      -2.655315       2.439268       6.361852      -0.834989       8.128512           0.000186

******************************************************
Auxiliary information for the entire system
The total spin magnetic moment of the unit cell is   0.476160
The total net atomic charge of the unit cell is   -0.000006
Accuracy of reproducing the electrostatic potential in the unit cell:
  The inner radius (bohr) =    5.0000
  The outer radius (bohr) =   12.0000
  Valid grid points have density less than (e/(bohr^3)) =    0.0001
  The number of valid grid points were=       548985
  The rms potential error without charges in kcal/mol is=      6.38886
  The rms potential error with partial charges in kcal/mol is=      1.35487
  The RRMSE value at monopole order=      0.21207
  The rms potential error with partial charges and cloud penetration in kcal/mol is=      1.35774
  The RRMSE value at monopole order with cloud penetration is=      0.21252
  The rms potential error with partial charges and atomic dipoles in kcal/mol is=      0.51040
  The RRMSE value at dipole order=      0.07989
  The rms potential error with partial charges, atomic dipoles and cloud penetration in kcal/mol is=      0.50525
  The RRMSE value at dipole order with cloud penetration=      0.07908

******************************************************
The electron densities and ab initio electrostatic potential were computed in VASP using the PBE functional and
projector augmented wave method. See the main text of the journal article for a description of computational details.
The atomic charges, dipoles, and quadrupoles were computed with the DDEC6 method as described in
(a) T. A. Manz and N. Gabaldon Limas, RSC Adv. 6 (2016) 47771-47801 DOI: 10.1039/c6ra04656h
(b) N. Gabaldon Limas and T. A. Manz, RSC Adv. 8 (2018) 2678-2707 DOI: 10.1039/c7ra11829e.
For each atom in the material, the electron cloud parameters were fit to the spherically averaged atom-in-material
electron density using radial positions for which this density was between 10^-4 and 10^-2 electrons per cubic bohr.
The polarizabilities, dispersion coefficients, and quantum Drude oscillator (QDO) parameters were fit using the MCLF method.
The magnetic structure of the system was optimized in VASP from the default ferromagnetic initial guess using spin polarization.
The atomic spin moments (ASMs) were computed on this optimized magnetic structure using the DDEC6 partition as inputs
to the method of T. A. Manz and D. S. Sholl, J. Chem. Theory Comput. 7 (2011) 4146-4164 DOI: 10.1021/ct200539n.
The RMSE and RRMSE were computed using a uniform grid with Ewald summation.
