# Supplementary material for: A collection of forcefield precursors for metal–organic frameworks
Source: RSC Adv. 2019 Nov 13;9(63):36492–507. doi: 10.1039/c9ra07327b (PMC9075174; doi:10.1039/c9ra07327b)
Supplement: RA-009-C9RA07327B-s3925 [file RA-009-C9RA07327B-s3925.xyz]

   64
jmolscript: load "" {1 1 1} spacegroup "x,y,z" unitcell [{      7.358000     0.000000     0.000000 }, {      0.000000     9.997000     0.000000 }, {     -2.225165    -4.998393    14.028615 }]
Cd    -1.112582     2.499303     7.014308     0.720015
Cd     2.566418    -2.499197     7.014308     0.717879
H      4.556419     1.361664     9.488955     0.096661
H      3.753221     1.821542    11.579219     0.125169
H      4.702550     5.660385    10.998434     0.128797
H      5.527050     5.082543     8.936228     0.091959
H      4.255416     6.360126     4.539660     0.096044
H      5.058614     6.819972     2.449396     0.125779
H      4.109285     0.661825     3.030181     0.127673
H      3.284785     0.084014     5.092387     0.092778
H      0.576416     3.636943     4.539660     0.096662
H      1.379614     3.177065     2.449396     0.125169
H      0.430285    -0.661778     3.030181     0.128797
H     -0.394215    -0.083936     5.092387     0.091959
H      0.877419    -1.361519     9.488955     0.096044
H      0.074221    -1.821365    11.579219     0.125779
H      1.023550     4.336782    10.998434     0.127673
H      1.848050     4.914593     8.936228     0.092778
C      4.617571     2.233405     9.808527     0.100877
C      4.121156     2.502333    11.064088    -0.187529
C      4.177033     3.799948    11.551442     0.104396
C      4.686943     4.771650    10.725718    -0.163898
C      5.180152     4.413748     9.481099     0.104092
C      3.690240     4.099868    12.913340     0.101092
C      3.476567     4.283762     6.216640     0.293499
C      4.194264     7.231862     4.220088     0.099924
C      4.690679     7.500772     2.964527    -0.187101
C      4.634802     8.798379     2.477173     0.101245
C      4.124892    -0.226907     3.302897    -0.160524
C      3.631683    -0.584790     4.547516     0.102245
C      5.121595     9.098278     1.115275     0.101337
C      5.335268    -0.714726     7.811975     0.293638
C      0.515264     2.765202     4.220088     0.100877
C      1.011679     2.496274     2.964527    -0.187529
C      0.955802     1.198659     2.477173     0.104396
C      0.445892     0.226957     3.302897    -0.163898
C     -0.047317     0.584859     4.547516     0.104092
C      1.442595     0.898739     1.115275     0.101092
C      1.656268     0.714845     7.811975     0.293499
C      0.938571    -2.233255     9.808527     0.099924
C      0.442156    -2.502165    11.064088    -0.187101
C      0.498033    -3.799772    11.551442     0.101245
C      1.007943     5.225514    10.725718    -0.160524
C      1.501152     5.583397     9.481099     0.102245
C      0.011240    -4.099671    12.913340     0.101337
C     -0.202433     5.713333     6.216640     0.293638
S      3.966844     2.852886     5.567116    -0.351915
S      4.844991    -2.145592     8.461499    -0.350267
S      1.165991     2.145721     8.461499    -0.351915
S      0.287844     7.144199     5.567116    -0.350267
S      5.518500     7.856342     0.000000     0.084525
S      1.839500     2.140658     0.000000     0.084522
N      5.181186     3.157121     9.024608    -0.204629
N      3.522182    -4.698488    13.379090    -0.184228
N      3.139649     5.287464     6.666117    -0.456810
N      3.630649     8.155591     5.004007    -0.201726
N      5.289653     0.299915     0.649525    -0.183908
N      5.672186     0.288969     7.362498    -0.458143
N     -0.048351     1.841486     5.004007    -0.204629
N      1.610653     9.697095     0.649525    -0.184228
N      1.993186    -0.288857     7.362498    -0.456810
N      1.502186    -3.156984     9.024608    -0.201726
N     -0.156818     4.698692    13.379090    -0.183908
N     -0.539351     4.709638     6.666117    -0.458143

The following XYZ coordinates are in angstroms. Other properties are in atomic units.
The sperically averaged electron density of each atom fit to a function of the form exp(a - br)
eigen_1, eigen_2 and eigen_3 are the three eigenvalues of traceless quadrupole moment tensor
  atom number  atomic symbol              X              Y              Z     net charge C6 coefficient C8 coefficient C10 coefficient fluctuating dipole atomic polarizability isotropic forcefield polarizability              a              b squared Pearson coefficient          <r^3>          <r^4>         wp_QDO          m_QDO          q_QDO       dipole_x       dipole_y       dipole_z         dipole            Qxy            Qxz            Qyz     Q(x^2-y^2)  Q(3z^2 - R^2)        eigen_1        eigen_2        eigen_3 static polarizability      alpha(xx)      alpha(xy)      alpha(xz)      alpha(yy)      alpha(yz)      alpha(zz) atomic spin moment
            1             Cd      -1.112582       2.499303       7.014308       0.720015     194.899123 0.47363414E+04  0.18524334E+06                                27.079595                           22.819588       1.162718       2.011978                    0.998399      85.753186     238.471187       0.379842       0.412291      -1.165087      -0.000000      -0.000000      -0.000000       0.000000       0.065381       0.042802      -0.032063      -0.141422      -0.299938      -0.131793      -0.015373       0.147166             31.593502      30.535386      -2.164903      -4.936126      34.836506       2.494209      29.408613           0.000042
            2             Cd       2.566418      -2.499197       7.014308       0.717879     195.058694 0.47414701E+04  0.18551505E+06                                27.104683                           22.840162       1.155654       2.009718                    0.998333      85.844867     238.859965       0.379423       0.412588      -1.164746       0.000000      -0.000000       0.000000       0.000000      -0.067673       0.042426       0.033359      -0.137809      -0.295201      -0.131289      -0.015440       0.146728             31.622459      30.562873       2.158135      -4.936118      34.878175      -2.487134      29.426328           0.000042
            3              H       4.556419       1.361664       9.488955       0.096661       1.114659 0.78061270E+01  0.77025629E+02                                 1.850436                            1.686518      -1.140500       2.337952                    0.995209       3.736000      10.877259       0.454285       1.366400      -0.689625      -0.008873      -0.044333      -0.013472       0.047177       0.008241      -0.004137      -0.001446      -0.020183       0.001364      -0.014073       0.000667       0.013406              1.947243       1.476578       0.017361      -0.027846       2.599989       0.573371       1.765163           0.000009
            4              H       3.753221       1.821542      11.579219       0.125169       1.164506 0.88758635E+01  0.89498050E+02                                 1.845590                            1.761322      -0.996165       2.416130                    0.997879       3.478551       9.894217       0.463452       1.310684      -0.704163      -0.013992      -0.031478       0.014368       0.037324       0.006167      -0.005529       0.000340      -0.029055      -0.012978      -0.016165      -0.001808       0.017973              1.840448       1.605902       0.249726      -0.233063       2.029163      -0.276458       1.886279           0.000009
            5              H       4.702550       5.660385      10.998434       0.128797       1.120621 0.88557067E+01  0.90288257E+02                                 1.866630                            1.809799      -1.320923       2.268588                    0.992974       3.761719      11.175680       0.433141       1.386975      -0.686244      -0.001258       0.034588       0.009043       0.035773       0.002566      -0.000929      -0.000432      -0.020292      -0.004514      -0.009804      -0.001437       0.011241              1.867308       1.640410       0.067257      -0.019801       2.225739       0.205873       1.735775           0.000002
            6              H       5.527050       5.082543       8.936228       0.091959       0.991147 0.70449410E+01  0.68320694E+02                                 1.752278                            1.632437      -1.296124       2.254267                    0.993769       3.950520      11.716887       0.445250       1.418492      -0.677542       0.012550       0.034868      -0.026554       0.045590       0.002653      -0.005292      -0.000732      -0.016200      -0.004178      -0.010677       0.001199       0.009478              1.819377       1.638822       0.288886      -0.282944       1.900850      -0.433149       1.918459           0.000004
            7              H       4.255416       6.360126       4.539660       0.096044       1.112665 0.77906296E+01  0.76830019E+02                                 1.847912                            1.684681      -1.138614       2.339040                    0.995206       3.733275      10.864223       0.454625       1.366137      -0.689699       0.008573      -0.044517       0.013774       0.047381      -0.008454      -0.003886       0.001430      -0.020361       0.001483      -0.014177       0.000631       0.013546              1.944321       1.475069      -0.017189      -0.027883       2.594856      -0.571826       1.763036           0.000009
            8              H       5.058614       6.819972       2.449396       0.125779       1.171031 0.89414507E+01  0.90364907E+02                                 1.855822                            1.770423      -0.996580       2.416085                    0.997857       3.489230       9.950070       0.461038       1.314551      -0.703338       0.014160      -0.030902      -0.014304       0.036879      -0.006168      -0.005516      -0.000276      -0.029316      -0.013788      -0.016184      -0.002048       0.018232              1.850714       1.613951      -0.252103      -0.235242       2.041256       0.279087       1.896934           0.000009
            9              H       4.109285       0.661825       3.030181       0.127673       1.114802 0.87888227E+01  0.89363314E+02                                 1.854046                            1.798149      -1.285330       2.282948                    0.993393       3.744844      11.080710       0.436642       1.379596      -0.687724       0.000815       0.035287      -0.009841       0.036643      -0.002082      -0.000894       0.000683      -0.020091      -0.004417      -0.009606      -0.001437       0.011043              1.854627       1.630329      -0.066466      -0.019514       2.209166      -0.203659       1.724387           0.000002
           10              H       3.284785       0.084014       5.092387       0.092778       0.986643 0.70054936E+01  0.67839456E+02                                 1.747104                            1.628008      -1.293290       2.256695                    0.993819       3.937524      11.667958       0.445817       1.418749      -0.677545      -0.012302       0.034747       0.026102       0.045166      -0.002465      -0.005537       0.000977      -0.016419      -0.003908      -0.010928       0.001365       0.009563              1.813815       1.634282      -0.287403      -0.281455       1.894821       0.430930       1.912341           0.000004
           11              H       0.576416       3.636943       4.539660       0.096662       1.114660 0.78061331E+01  0.77025701E+02                                 1.850436                            1.686519      -1.140500       2.337952                    0.995209       3.736001      10.877261       0.454285       1.366399      -0.689625       0.008873       0.044333       0.013472       0.047177       0.008241      -0.004137      -0.001446      -0.020183       0.001364      -0.014073       0.000667       0.013406              1.947244       1.476578       0.017361      -0.027846       2.599989       0.573371       1.765163           0.000009
           12              H       1.379614       3.177065       2.449396       0.125169       1.164505 0.88758579E+01  0.89497980E+02                                 1.845590                            1.761321      -0.996165       2.416130                    0.997879       3.478550       9.894214       0.463452       1.310684      -0.704163       0.013992       0.031478      -0.014368       0.037324       0.006167      -0.005529       0.000340      -0.029055      -0.012978      -0.016165      -0.001808       0.017973              1.840448       1.605902       0.249726      -0.233063       2.029163      -0.276457       1.886278           0.000009
           13              H       0.430285      -0.661778       3.030181       0.128797       1.120621 0.88557071E+01  0.90288266E+02                                 1.866631                            1.809799      -1.320923       2.268588                    0.992974       3.761719      11.175682       0.433141       1.386976      -0.686244       0.001258      -0.034588      -0.009043       0.035773       0.002566      -0.000929      -0.000432      -0.020292      -0.004514      -0.009804      -0.001437       0.011241              1.867308       1.640410       0.067257      -0.019801       2.225739       0.205873       1.735775           0.000002
           14              H      -0.394215      -0.083936       5.092387       0.091959       0.991147 0.70449420E+01  0.68320704E+02                                 1.752278                            1.632437      -1.296123       2.254267                    0.993769       3.950520      11.716886       0.445251       1.418491      -0.677542      -0.012550      -0.034868       0.026554       0.045590       0.002653      -0.005292      -0.000732      -0.016200      -0.004178      -0.010677       0.001199       0.009478              1.819377       1.638822       0.288886      -0.282944       1.900850      -0.433149       1.918459           0.000004
           15              H       0.877419      -1.361519       9.488955       0.096044       1.112665 0.77906303E+01  0.76830025E+02                                 1.847912                            1.684681      -1.138613       2.339040                    0.995206       3.733275      10.864222       0.454625       1.366137      -0.689699      -0.008573       0.044517      -0.013774       0.047381      -0.008454      -0.003886       0.001430      -0.020361       0.001483      -0.014177       0.000631       0.013546              1.944320       1.475069      -0.017189      -0.027883       2.594856      -0.571826       1.763036           0.000009
           16              H       0.074221      -1.821365      11.579219       0.125779       1.171031 0.89414480E+01  0.90364868E+02                                 1.855821                            1.770423      -0.996580       2.416085                    0.997857       3.489230       9.950068       0.461038       1.314550      -0.703338      -0.014160       0.030902       0.014304       0.036879      -0.006168      -0.005516      -0.000276      -0.029316      -0.013788      -0.016184      -0.002048       0.018232              1.850713       1.613951      -0.252103      -0.235241       2.041255       0.279087       1.896934           0.000009
           17              H       1.023550       4.336782      10.998434       0.127673       1.114802 0.87888231E+01  0.89363323E+02                                 1.854046                            1.798149      -1.285330       2.282948                    0.993393       3.744844      11.080712       0.436642       1.379596      -0.687724      -0.000815      -0.035287       0.009841       0.036643      -0.002082      -0.000894       0.000683      -0.020091      -0.004417      -0.009606      -0.001437       0.011043              1.854628       1.630330      -0.066466      -0.019514       2.209166      -0.203659       1.724387           0.000002
           18              H       1.848050       4.914593       8.936228       0.092778       0.986643 0.70054956E+01  0.67839476E+02                                 1.747103                            1.628008      -1.293290       2.256696                    0.993819       3.937524      11.667956       0.445817       1.418748      -0.677545       0.012302      -0.034747      -0.026102       0.045166      -0.002465      -0.005537       0.000977      -0.016419      -0.003908      -0.010928       0.001365       0.009563              1.813814       1.634281      -0.287403      -0.281455       1.894821       0.430930       1.912341           0.000004
           19              C       4.617571       2.233405       9.808527       0.100877      27.073940 0.34659261E+03  0.77785203E+04                                 8.148596                            6.419757      -0.082148       1.992572                    0.999045      26.685631      77.495801       0.612039       0.445912      -1.035531       0.006239       0.042268      -0.011966       0.044370       0.001287       0.028692      -0.006438      -0.003350      -0.073468      -0.041290       0.014298       0.026992              9.114774       5.936064       0.505789      -2.573003      10.265154       2.252804      11.143103           0.000013
           20              C       4.121156       2.502333      11.064088      -0.187529      33.246778 0.44861701E+03  0.10685265E+05                                 9.100285                            7.132222       0.056409       1.990818                    0.999306      30.221950      88.942841       0.604771       0.425212      -1.053189       0.001384      -0.003735      -0.008771       0.009633       0.006670       0.008443      -0.020831      -0.020025      -0.068440      -0.034086       0.004048       0.030039             10.170836       6.190859      -0.006424      -2.915355      10.667066       3.375693      13.654584           0.000006
           21              C       4.177033       3.799948      11.551442       0.104396      36.309807 0.41674619E+03  0.97365738E+04                                 9.903462                            7.020221      -0.219958       1.946773                    0.999243      26.966895      78.380883       0.591167       0.443467      -1.043077       0.004501       0.006824      -0.003299       0.008815      -0.008627       0.003095       0.009977       0.010955       0.006977      -0.016883       0.006484       0.010399             12.302930       7.402163       0.074775      -4.872188      10.042335       2.892204      19.464293          -0.000001
           22              C       4.686943       4.771650      10.725718      -0.163898      31.348703 0.45114389E+03  0.10787338E+05                                 8.857367                            7.223978      -0.155104       1.935999                    0.997287      30.026744      89.262409       0.590524       0.433780      -1.045347      -0.000328      -0.005537      -0.002590       0.006122      -0.009730       0.022117      -0.000491       0.002610      -0.037451      -0.027510       0.002132       0.025378              9.911144       7.230941       0.823971      -3.635553       8.614922       0.174610      13.887568           0.000003
           23              C       5.180152       4.413748       9.481099       0.104092      26.487971 0.34957246E+03  0.78581760E+04                                 8.038979                            6.455527      -0.062586       2.007315                    0.998187      26.439998      76.716425       0.609486       0.447051      -1.035401      -0.017043      -0.043099      -0.002493       0.046413      -0.008990       0.027622      -0.019055       0.036503      -0.058692      -0.038986      -0.006720       0.045706              9.031820       6.218301       0.655041      -2.765631       9.535201       0.877428      11.341959           0.000009
           24              C       3.690240       4.099868      12.913340       0.101092      39.707285 0.46470252E+03  0.11201038E+05                                10.781621                            7.559783      -0.403515       1.875151                    0.997881      28.436310      85.046116       0.550995       0.461185      -1.028822       0.008664       0.004299      -0.005631       0.011192       0.009963       0.010022      -0.009452       0.067302       0.002907      -0.038599       0.001843       0.036756             13.962006       8.417451      -1.154157      -6.361744       8.089551       3.530388      25.379016          -0.000002
           25              C       3.476567       4.283762       6.216640       0.293499      33.763951 0.40435098E+03  0.94351513E+04                                 9.487338                            7.221274      -0.117880       1.958950                    0.999255      27.297094      80.938382       0.542769       0.483616      -1.014314      -0.002100      -0.027041      -0.003828       0.027392       0.054911       0.036787      -0.060880       0.136240       0.085014      -0.132096       0.050868       0.081228             10.922192       8.008670      -3.666523      -1.162757      17.135333       3.911327       7.622572           0.000024
           26              C       4.194264       7.231862       4.220088       0.099924      27.136584 0.34761876E+03  0.78077797E+04                                 8.163913                            6.431876      -0.079775       1.992605                    0.998990      26.721146      77.644913       0.611052       0.446276      -1.035259      -0.005261       0.039845       0.011276       0.041743      -0.000955       0.028854       0.005496      -0.004376      -0.071395      -0.040909       0.014285       0.026624              9.132148       5.948372      -0.506209      -2.581718      10.277821      -2.255481      11.170252           0.000013
           27              C       4.690679       7.500772       2.964527      -0.187101      33.185693 0.44757253E+03  0.10654686E+05                                 9.087106                            7.121569       0.054217       1.990727                    0.999259      30.201137      88.871673       0.605494       0.424932      -1.053312      -0.001969      -0.002263       0.009130       0.009610      -0.006619       0.009452       0.020539      -0.022171      -0.071197      -0.034989       0.003998       0.030991             10.155060       6.182702       0.002854      -2.911727      10.652542      -3.362087      13.629937           0.000006
           28              C       4.634802       8.798379       2.477173       0.101245      36.398952 0.41791818E+03  0.97714816E+04                                 9.920258                            7.030734      -0.221395       1.945721                    0.999288      27.011522      78.558410       0.590603       0.443549      -1.042958      -0.003453       0.006775       0.001684       0.007789       0.008656       0.002819      -0.009823       0.012192       0.005014      -0.016878       0.006209       0.010669             12.325496       7.414608      -0.072793      -4.882454      10.057229      -2.902307      19.504649          -0.000001
           29              C       4.124892      -0.226907       3.302897      -0.160524      31.332936 0.45089660E+03  0.10781427E+05                                 8.864071                            7.230709      -0.164194       1.933547                    0.997234      30.012575      89.260329       0.589102       0.434827      -1.044574       0.002139      -0.005743       0.001819       0.006393       0.008795       0.021394       0.001909       0.000803      -0.039108      -0.026972       0.002499       0.024473              9.918753       7.239830      -0.825088      -3.640548       8.613449      -0.169888      13.902981           0.000003
           30              C       3.631683      -0.584790       4.547516       0.102245      26.542925 0.35057068E+03  0.78860937E+04                                 8.049893                            6.465172      -0.063171       2.006622                    0.998129      26.470890      76.828250       0.608981       0.447112      -1.035385       0.016216      -0.042854       0.002874       0.045909       0.009115       0.027953       0.019093       0.037334      -0.056190      -0.038719      -0.007402       0.046121              9.043951       6.228094      -0.655791      -2.769707       9.545530      -0.878024      11.358228           0.000009
           31              C       5.121595       9.098278       1.115275       0.101337      39.676449 0.46425815E+03  0.11187568E+05                                10.775522                            7.555430      -0.407097       1.874066                    0.997774      28.425347      85.000809       0.551239       0.461095      -1.028879      -0.008964       0.006414       0.005546       0.012339      -0.009661       0.008861       0.007348       0.068466       0.000941      -0.037668       0.000569       0.037100             13.953875       8.412408       1.154481      -6.356649       8.086437      -3.531411      25.362781          -0.000001
           32              C       5.335268      -0.714726       7.811975       0.293638      33.778869 0.40451913E+03  0.94395875E+04                                 9.488019                            7.221296      -0.107354       1.961934                    0.999263      27.301106      80.939348       0.542962       0.483418      -1.014468       0.002355      -0.024826       0.003066       0.025125      -0.054011       0.037147       0.059917       0.136141       0.085205      -0.131011       0.049602       0.081408             10.923544       8.009100       3.667451      -1.163369      17.137981      -3.912801       7.623550           0.000024
           33              C       0.515264       2.765202       4.220088       0.100877      27.073943 0.34659266E+03  0.77785216E+04                                 8.148597                            6.419757      -0.082149       1.992572                    0.999045      26.685634      77.495815       0.612039       0.445912      -1.035531      -0.006239      -0.042268       0.011966       0.044370       0.001287       0.028692      -0.006438      -0.003350      -0.073468      -0.041290       0.014298       0.026992              9.114775       5.936064       0.505789      -2.573003      10.265156       2.252804      11.143105           0.000013
           34              C       1.011679       2.496274       2.964527      -0.187529      33.246779 0.44861702E+03  0.10685266E+05                                 9.100285                            7.132222       0.056409       1.990819                    0.999306      30.221950      88.942838       0.604771       0.425212      -1.053189      -0.001384       0.003735       0.008771       0.009633       0.006670       0.008443      -0.020831      -0.020024      -0.068439      -0.034086       0.004048       0.030039             10.170836       6.190859      -0.006424      -2.915354      10.667066       3.375693      13.654584           0.000006
           35              C       0.955802       1.198659       2.477173       0.104396      36.309806 0.41674618E+03  0.97365734E+04                                 9.903461                            7.020221      -0.219958       1.946773                    0.999243      26.966894      78.380877       0.591167       0.443467      -1.043077      -0.004501      -0.006824       0.003299       0.008815      -0.008627       0.003095       0.009977       0.010955       0.006977      -0.016883       0.006484       0.010399             12.302929       7.402163       0.074775      -4.872188      10.042334       2.892204      19.464291          -0.000001
           36              C       0.445892       0.226957       3.302897      -0.163898      31.348701 0.45114386E+03  0.10787337E+05                                 8.857367                            7.223978      -0.155104       1.935999                    0.997287      30.026743      89.262408       0.590524       0.433780      -1.045347       0.000328       0.005537       0.002591       0.006122      -0.009730       0.022117      -0.000491       0.002610      -0.037451      -0.027510       0.002132       0.025378              9.911143       7.230940       0.823970      -3.635553       8.614922       0.174610      13.887568           0.000003
           37              C      -0.047317       0.584859       4.547516       0.104092      26.487970 0.34957244E+03  0.78581757E+04                                 8.038979                            6.455527      -0.062586       2.007315                    0.998187      26.439998      76.716428       0.609486       0.447051      -1.035401       0.017043       0.043099       0.002493       0.046413      -0.008990       0.027622      -0.019055       0.036503      -0.058693      -0.038986      -0.006720       0.045706              9.031821       6.218301       0.655041      -2.765631       9.535201       0.877429      11.341960           0.000009
           38              C       1.442595       0.898739       1.115275       0.101092      39.707272 0.46470236E+03  0.11201033E+05                                10.781618                            7.559782      -0.403515       1.875152                    0.997881      28.436304      85.046089       0.550995       0.461185      -1.028822      -0.008664      -0.004299       0.005631       0.011192       0.009963       0.010022      -0.009452       0.067302       0.002907      -0.038599       0.001843       0.036756             13.962002       8.417449      -1.154157      -6.361742       8.089549       3.530387      25.379007          -0.000002
           39              C       1.656268       0.714845       7.811975       0.293499      33.763948 0.40435099E+03  0.94351517E+04                                 9.487337                            7.221274      -0.117880       1.958949                    0.999255      27.297095      80.938386       0.542769       0.483616      -1.014314       0.002100       0.027041       0.003828       0.027392       0.054911       0.036787      -0.060880       0.136240       0.085014      -0.132096       0.050868       0.081228             10.922191       8.008671      -3.666523      -1.162757      17.135330       3.911326       7.622571           0.000024
           40              C       0.938571      -2.233255       9.808527       0.099924      27.136588 0.34761883E+03  0.78077816E+04                                 8.163914                            6.431876      -0.079775       1.992605                    0.998990      26.721149      77.644924       0.611052       0.446276      -1.035259       0.005261      -0.039845      -0.011275       0.041743      -0.000955       0.028854       0.005496      -0.004376      -0.071396      -0.040909       0.014285       0.026624              9.132149       5.948373      -0.506209      -2.581719      10.277822      -2.255480      11.170253           0.000013
           41              C       0.442156      -2.502165      11.064088      -0.187101      33.185690 0.44757249E+03  0.10654685E+05                                 9.087106                            7.121569       0.054217       1.990727                    0.999259      30.201135      88.871665       0.605494       0.424932      -1.053312       0.001969       0.002263      -0.009130       0.009610      -0.006619       0.009452       0.020539      -0.022171      -0.071197      -0.034989       0.003998       0.030991             10.155060       6.182702       0.002854      -2.911726      10.652541      -3.362087      13.629936           0.000006
           42              C       0.498033      -3.799772      11.551442       0.101245      36.398950 0.41791817E+03  0.97714812E+04                                 9.920258                            7.030733      -0.221395       1.945721                    0.999288      27.011521      78.558404       0.590603       0.443549      -1.042958       0.003453      -0.006775      -0.001684       0.007789       0.008656       0.002819      -0.009823       0.012192       0.005014      -0.016878       0.006209       0.010669             12.325495       7.414608      -0.072793      -4.882454      10.057229      -2.902307      19.504648          -0.000001
           43              C       1.007943       5.225514      10.725718      -0.160524      31.332935 0.45089659E+03  0.10781427E+05                                 8.864071                            7.230709      -0.164194       1.933547                    0.997234      30.012575      89.260331       0.589102       0.434827      -1.044574      -0.002139       0.005743      -0.001819       0.006393       0.008795       0.021394       0.001909       0.000803      -0.039108      -0.026972       0.002499       0.024473              9.918753       7.239830      -0.825088      -3.640548       8.613449      -0.169888      13.902981           0.000003
           44              C       1.501152       5.583397       9.481099       0.102245      26.542928 0.35057071E+03  0.78860947E+04                                 8.049893                            6.465172      -0.063171       2.006622                    0.998129      26.470892      76.828257       0.608981       0.447112      -1.035385      -0.016216       0.042854      -0.002874       0.045909       0.009115       0.027953       0.019093       0.037334      -0.056190      -0.038719      -0.007402       0.046121              9.043951       6.228094      -0.655791      -2.769708       9.545530      -0.878025      11.358229           0.000009
           45              C       0.011240      -4.099671      12.913340       0.101337      39.676436 0.46425800E+03  0.11187564E+05                                10.775519                            7.555428      -0.407096       1.874066                    0.997774      28.425342      85.000787       0.551239       0.461095      -1.028879       0.008964      -0.006414      -0.005546       0.012339      -0.009661       0.008861       0.007348       0.068465       0.000941      -0.037668       0.000568       0.037100             13.953871       8.412406       1.154480      -6.356647       8.086435      -3.531410      25.362773          -0.000002
           46              C      -0.202433       5.713333       6.216640       0.293638      33.778866 0.40451914E+03  0.94395880E+04                                 9.488019                            7.221297      -0.107354       1.961934                    0.999263      27.301107      80.939356       0.542962       0.483418      -1.014468      -0.002355       0.024826      -0.003066       0.025126      -0.054011       0.037147       0.059917       0.136141       0.085205      -0.131011       0.049602       0.081408             10.923543       8.009100       3.667450      -1.163369      17.137980      -3.912802       7.623551           0.000024
           47              S       3.966844       2.852886       5.567116      -0.351915     175.631761 0.44693834E+04  0.17753502E+06                                21.427724                           18.328787       1.227848       2.005080                    0.999778      78.202305     241.743145       0.547039       0.281871      -1.243400      -0.002574      -0.162404      -0.019296       0.163566      -0.204225      -0.010965       0.243590      -0.377629      -0.618515      -0.328926      -0.131427       0.460353             24.180500      22.354035      -5.282932       0.614829      32.421089       7.968300      17.766377           0.000040
           48              S       4.844991      -2.145592       8.461499      -0.350267     175.476952 0.44637489E+04  0.17725551E+06                                21.416434                           18.318143       1.229797       2.005702                    0.999775      78.154458     241.558292       0.547157       0.281900      -1.243368       0.002891      -0.160594       0.017811       0.161605       0.205678      -0.010842      -0.245422      -0.379132      -0.619531      -0.330879      -0.131987       0.462866             24.168980      22.340168       5.280248       0.614133      32.407983      -7.966804      17.758790           0.000039
           49              S       1.165991       2.145721       8.461499      -0.351915     175.631770 0.44693840E+04  0.17753505E+06                                21.427725                           18.328788       1.227848       2.005080                    0.999778      78.202311     241.743175       0.547039       0.281871      -1.243400       0.002574       0.162404       0.019296       0.163566      -0.204225      -0.010965       0.243590      -0.377629      -0.618516      -0.328926      -0.131426       0.460353             24.180501      22.354040      -5.282930       0.614833      32.421085       7.968298      17.766377           0.000040
           50              S       0.287844       7.144199       5.567116      -0.350267     175.476958 0.44637492E+04  0.17725553E+06                                21.416435                           18.318144       1.229797       2.005702                    0.999775      78.154458     241.558292       0.547157       0.281900      -1.243368      -0.002891       0.160594      -0.017811       0.161605       0.205678      -0.010842      -0.245422      -0.379132      -0.619531      -0.330879      -0.131987       0.462866             24.168981      22.340164       5.280244       0.614132      32.407985      -7.966808      17.758793           0.000040
           51              S       5.518500       7.856342       0.000000       0.084525     102.011757 0.26047190E+04  0.90947526E+05                                15.259150                           14.057076       1.222110       2.073500                    0.999971      65.075427     192.349564       0.616617       0.284486      -1.233086      -0.000703       0.018302       0.001227       0.018357      -0.001210      -0.181553       0.001456      -0.115450       0.716949      -0.245284      -0.061773       0.307057             16.015380      10.861506       0.000386      -4.484411      13.168386      -0.000338      24.016246          -0.000001
           52              S       1.839500       2.140658       0.000000       0.084522     102.011779 0.26047197E+04  0.90947560E+05                                15.259153                           14.057079       1.222110       2.073500                    0.999971      65.075429     192.349582       0.616617       0.284486      -1.233086       0.000703      -0.018302      -0.001227       0.018356      -0.001210      -0.181553       0.001456      -0.115450       0.716949      -0.245284      -0.061773       0.307057             16.015383      10.861509       0.000386      -4.484412      13.168389      -0.000338      24.016251          -0.000001
           53              N       5.181186       3.157121       9.024608      -0.204629      34.977196 0.52963724E+03  0.12907940E+05                                 9.093922                            7.592157      -0.168935       1.982785                    0.996340      27.875118      78.103804       0.615807       0.408115      -1.083974      -0.057681       0.037713       0.124684       0.142462       0.027485       0.027040      -0.026942      -0.051238      -0.190649      -0.081517       0.010528       0.070989              9.985698       7.148146       0.859145      -2.659808      12.231741       1.199451      10.577207           0.000012
           54              N       3.522182      -4.698488      13.379090      -0.184228      34.540132 0.51940506E+03  0.12624023E+05                                 9.036863                            7.503046       0.096066       2.035616                    0.997861      28.920787      81.491838       0.620032       0.406444      -1.082762      -0.054056      -0.166453       0.155460       0.234086      -0.048306       0.004149       0.120866       0.232385       0.192831      -0.210117       0.083917       0.126200             10.166580       7.493541      -0.479112      -3.161738       7.218174       1.316776      15.788025          -0.000001
           55              N       3.139649       5.287464       6.666117      -0.456810      47.893554 0.67773997E+03  0.17450067E+05                                10.822591                            8.494463       0.193388       2.054418                    0.994494      31.279711      88.129715       0.595843       0.399246      -1.097287      -0.010699       0.026378       0.015942       0.032625       0.039490       0.016165      -0.048805       0.113365       0.069101      -0.101773       0.044166       0.057607             12.411954       9.289468      -3.776796      -1.537531      18.940699       3.263207       9.005696           0.000028
           56              N       3.630649       8.155591       5.004007      -0.201726      34.853888 0.52731617E+03  0.12835447E+05                                 9.067627                            7.571665      -0.176819       1.981749                    0.996276      27.812593      77.844213       0.617196       0.407702      -1.084402       0.058330       0.037184      -0.125978       0.143720      -0.027128       0.026267       0.027803      -0.051020      -0.184855      -0.079955       0.009934       0.070021              9.955270       7.127960      -0.858363      -2.650082      12.194518      -1.191725      10.543331           0.000012
           57              N       5.289653       0.299915       0.649525      -0.183908      34.589680 0.52030744E+03  0.12652604E+05                                 9.049796                            7.513039       0.098879       2.036061                    0.997851      28.936854      81.582968       0.619133       0.406820      -1.082412       0.054689      -0.165254      -0.157258       0.234584       0.048274       0.004231      -0.121048       0.232935       0.198344      -0.210947       0.083796       0.127151             10.181813       7.504064       0.480123      -3.166727       7.228290      -1.320335      15.813085          -0.000002
           58              N       5.672186       0.288969       7.362498      -0.458143      47.863455 0.67718672E+03  0.17431530E+05                                10.816977                            8.490284       0.189406       2.053517                    0.994581      31.267366      88.072004       0.596090       0.399179      -1.097379       0.010978       0.027398      -0.016428       0.033779      -0.041521       0.016111       0.049623       0.113292       0.069349      -0.103320       0.044644       0.058676             12.405372       9.284520       3.774291      -1.537090      18.929765      -3.261727       9.001831           0.000028
           59              N      -0.048351       1.841486       5.004007      -0.204629      34.977201 0.52963735E+03  0.12907943E+05                                 9.093923                            7.592157      -0.168935       1.982785                    0.996340      27.875121      78.103816       0.615807       0.408115      -1.083974       0.057681      -0.037713      -0.124684       0.142462       0.027485       0.027040      -0.026942      -0.051238      -0.190649      -0.081517       0.010528       0.070989              9.985699       7.148146       0.859146      -2.659807      12.231741       1.199450      10.577209           0.000012
           60              N       1.610653       9.697095       0.649525      -0.184228      34.540135 0.51940512E+03  0.12624025E+05                                 9.036863                            7.503046       0.096066       2.035616                    0.997861      28.920790      81.491845       0.620032       0.406444      -1.082762       0.054056       0.166453      -0.155460       0.234086      -0.048306       0.004149       0.120866       0.232385       0.192831      -0.210117       0.083917       0.126200             10.166580       7.493541      -0.479112      -3.161738       7.218174       1.316776      15.788025          -0.000002
           61              N       1.993186      -0.288857       7.362498      -0.456810      47.893555 0.67774011E+03  0.17450071E+05                                10.822592                            8.494465       0.193388       2.054418                    0.994494      31.279712      88.129721       0.595843       0.399246      -1.097286       0.010699      -0.026378      -0.015942       0.032625       0.039490       0.016165      -0.048805       0.113365       0.069101      -0.101773       0.044166       0.057607             12.411955       9.289471      -3.776797      -1.537530      18.940698       3.263205       9.005696           0.000028
           62              N       1.502186      -3.156984       9.024608      -0.201726      34.853888 0.52731617E+03  0.12835447E+05                                 9.067627                            7.571665      -0.176819       1.981749                    0.996276      27.812594      77.844217       0.617196       0.407702      -1.084402      -0.058330      -0.037184       0.125978       0.143720      -0.027128       0.026267       0.027803      -0.051020      -0.184855      -0.079955       0.009934       0.070021              9.955270       7.127961      -0.858363      -2.650083      12.194517      -1.191724      10.543332           0.000012
           63              N      -0.156818       4.698692      13.379090      -0.183908      34.589689 0.52030761E+03  0.12652609E+05                                 9.049798                            7.513040       0.098879       2.036061                    0.997851      28.936858      81.582986       0.619133       0.406820      -1.082412      -0.054689       0.165254       0.157258       0.234584       0.048274       0.004231      -0.121048       0.232935       0.198344      -0.210947       0.083796       0.127151             10.181815       7.504065       0.480123      -3.166728       7.228291      -1.320336      15.813088          -0.000001
           64              N      -0.539351       4.709638       6.666117      -0.458143      47.863456 0.67718684E+03  0.17431535E+05                                10.816978                            8.490286       0.189406       2.053517                    0.994581      31.267367      88.072013       0.596090       0.399179      -1.097378      -0.010978      -0.027398       0.016428       0.033779      -0.041521       0.016111       0.049623       0.113292       0.069349      -0.103320       0.044644       0.058676             12.405373       9.284521       3.774289      -1.537090      18.929766      -3.261728       9.001834           0.000028

******************************************************
Auxiliary information for the entire system
The total spin magnetic moment of the unit cell is   0.000701
The total net atomic charge of the unit cell is   -0.000004
Accuracy of reproducing the electrostatic potential in the unit cell:
  The inner radius (bohr) =    5.0000
  The outer radius (bohr) =   12.0000
  Valid grid points have density less than (e/(bohr^3)) =    0.0001
  The number of valid grid points were=        17428
  The rms potential error without charges in kcal/mol is=      4.31089
  The rms potential error with partial charges in kcal/mol is=      0.65835
  The RRMSE value at monopole order=      0.15272
  The rms potential error with partial charges and cloud penetration in kcal/mol is=      0.66831
  The RRMSE value at monopole order with cloud penetration is=      0.15503
  The rms potential error with partial charges and atomic dipoles in kcal/mol is=      0.54739
  The RRMSE value at dipole order=      0.12698
  The rms potential error with partial charges, atomic dipoles and cloud penetration in kcal/mol is=      0.54586
  The RRMSE value at dipole order with cloud penetration=      0.12662

******************************************************
The electron densities and ab initio electrostatic potential were computed in VASP using the PBE functional and
projector augmented wave method. See the main text of the journal article for a description of computational details.
The atomic charges, dipoles, and quadrupoles were computed with the DDEC6 method as described in
(a) T. A. Manz and N. Gabaldon Limas, RSC Adv. 6 (2016) 47771-47801 DOI: 10.1039/c6ra04656h
(b) N. Gabaldon Limas and T. A. Manz, RSC Adv. 8 (2018) 2678-2707 DOI: 10.1039/c7ra11829e.
For each atom in the material, the electron cloud parameters were fit to the spherically averaged atom-in-material
electron density using radial positions for which this density was between 10^-4 and 10^-2 electrons per cubic bohr.
The polarizabilities, dispersion coefficients, and quantum Drude oscillator (QDO) parameters were fit using the MCLF method.
The magnetic structure of the system was optimized in VASP from the default ferromagnetic initial guess using spin polarization.
The atomic spin moments (ASMs) were computed on this optimized magnetic structure using the DDEC6 partition as inputs
to the method of T. A. Manz and D. S. Sholl, J. Chem. Theory Comput. 7 (2011) 4146-4164 DOI: 10.1021/ct200539n.
The RMSE and RRMSE were computed using a uniform grid with Ewald summation.
