# Supplementary material for: A collection of forcefield precursors for metal–organic frameworks
Source: RSC Adv. 2019 Nov 13;9(63):36492–507. doi: 10.1039/c9ra07327b (PMC9075174; doi:10.1039/c9ra07327b)
Supplement: RA-009-C9RA07327B-s3926 [file RA-009-C9RA07327B-s3926.xyz]

  117
jmolscript: load "" {1 1 1} spacegroup "x,y,z" unitcell [{      7.275200     0.000000     0.000000 }, {      1.308591    13.786937     0.000000 }, {      0.398977     1.535147    15.492717 }]
Zn     1.300602     0.565442     2.080517     0.997076
Zn     1.601725     3.775598    14.461057     0.914965
Zn     7.682166    14.756642    13.412200     0.997076
Zn     7.381043    11.546486     1.031660     0.914965
Zn     3.637600     0.000000     0.000000     1.065338
H      7.380332     4.911708     2.345597     0.123324
H      7.352141     7.208823     3.349525     0.115103
H      6.195738     8.912628     4.293032     0.110803
H      3.909080     8.670689     4.759363     0.102300
H      2.820157     6.745770     4.241906     0.115783
H      2.861564     4.458917     3.230231     0.120975
H      7.558333     4.484751    10.239137     0.125080
H      7.508754     4.669743     7.778893     0.114211
H      6.342032     4.607293     5.840754     0.103709
H      4.059584     4.050458     5.856247     0.102172
H      2.994153     3.594064     7.817625     0.114492
H      3.096738     3.344276    10.291812     0.124833
H      4.541433     4.814482    14.206821     0.088562
H      5.791650     6.683621    14.634420     0.129253
H      2.080727     6.969379     0.390416     0.125059
H      1.318926     6.614388    15.396662     0.089362
H      1.045632    -0.033236     0.026338     0.408355
H      1.602436    10.410376    13.147120     0.123324
H      1.630627     8.113261    12.143192     0.115103
H      2.787030     6.409456    11.199685     0.110803
H      5.073688     6.651395    10.733354     0.102300
H      6.162611     8.576314    11.250811     0.115783
H      6.121204    10.863167    12.262486     0.120975
H      1.424435    10.837333     5.253580     0.125080
H      1.474014    10.652341     7.713824     0.114211
H      2.640736    10.714791     9.651963     0.103709
H      4.923184    11.271626     9.636470     0.102172
H      5.988615    11.728020     7.675092     0.114492
H      5.886030    11.977808     5.200905     0.124833
H      4.441335    10.507602     1.285896     0.088562
H      3.191118     8.638463     0.858297     0.129254
H      6.902041     8.352705    15.102301     0.125060
H      7.663842     8.707696     0.096055     0.089362
H      6.229568     0.033236    -0.026338     0.408355
C      6.619705     2.651672     1.381950     0.630948
C      5.816670     3.708212     2.110108    -0.022318
C      6.467133     4.836526     2.505172    -0.201432
C      5.785471     5.904845     3.157416     0.083096
C      6.441423     7.113268     3.512199    -0.158049
C      5.760506     8.119528     4.080782    -0.075218
C      4.373964     7.973291     4.358101    -0.083617
C      3.724512     6.833812     4.045148    -0.150112
C      4.403489     5.785261     3.425440     0.074496
C      3.762971     4.570089     3.030375    -0.169217
C      4.416936     3.563351     2.373484    -0.062291
C      3.653814     2.380323     1.857577     0.625070
C      7.009720     3.861936    12.649803     0.593359
C      6.105950     3.800864    11.435174    -0.055106
C      6.674481     4.194918    10.236038    -0.179082
C      5.981395     4.177504     9.016761     0.091712
C      6.603944     4.454823     7.794386    -0.157558
C      5.915725     4.415365     6.644826    -0.072426
C      4.532514     4.081570     6.657220    -0.080625
C      3.898572     3.808529     7.825371    -0.154587
C      4.591410     3.847388     9.038451     0.087846
C      4.009842     3.518139    10.265474    -0.159362
C      4.731005     3.440261    11.441372    -0.075218
C      3.980028     2.997652    12.665296     0.623792
C      4.117781     5.563647    14.560055     0.114345
C      4.879414     6.691778    14.814136    -0.166607
C      4.291272     7.832680    15.336241     0.115884
C      2.533209     6.230022     0.052675    -0.190438
C      2.238583     6.615890    15.258777     0.092097
C      2.363063    12.670412    14.110767     0.630948
C      3.166098    11.613872    13.382609    -0.022318
C      2.515635    10.485558    12.987545    -0.201432
C      3.197297     9.417239    12.335301     0.083096
C      2.541345     8.208816    11.980518    -0.158049
C      3.222262     7.202556    11.411935    -0.075218
C      4.608804     7.348793    11.134616    -0.083617
C      5.258256     8.488272    11.447569    -0.150112
C      4.579279     9.536823    12.067277     0.074496
C      5.219797    10.751995    12.462342    -0.169217
C      4.565832    11.758733    13.119233    -0.062291
C      5.328954    12.941761    13.635140     0.625070
C      1.973048    11.460148     2.842914     0.593359
C      2.876818    11.521220     4.057543    -0.055105
C      2.308287    11.127166     5.256679    -0.179082
C      3.001373    11.144580     6.475956     0.091712
C      2.378824    10.867261     7.698331    -0.157558
C      3.067043    10.906719     8.847891    -0.072426
C      4.450254    11.240514     8.835497    -0.080624
C      5.084196    11.513555     7.667346    -0.154587
C      4.391358    11.474696     6.454266     0.087846
C      4.972926    11.803945     5.227243    -0.159362
C      4.251763    11.881823     4.051345    -0.075217
C      5.002740    12.324432     2.827421     0.623792
C      4.864987     9.758437     0.932662     0.114345
C      4.103354     8.630306     0.678581    -0.166607
C      4.691496     7.489404     0.156476     0.115884
C      6.449559     9.092062    15.440042    -0.190438
C      6.744185     8.706194     0.233940     0.092097
N      2.810817     5.497059    14.792446    -0.224392
N      6.171951     9.825025     0.700271    -0.224392
O      6.772238     1.522787     1.913351    -0.571170
O      7.121649     3.050196     0.311404    -0.557353
O      4.163011     1.770891     0.897028    -0.541871
O      2.542384     2.137020     2.393625    -0.579858
O      7.292915     2.814881    13.311342    -0.555871
O      7.552895     4.966016    12.897687    -0.514136
O      4.583175     2.272174    13.497255    -0.598316
O      2.794631     3.345410    12.765999    -0.532706
O      1.672203     0.540417    -0.000310    -0.901798
O      2.210530    13.799297    13.579366    -0.571170
O      1.861119    12.271888    15.181313    -0.557353
O      4.819757    13.551193    14.595689    -0.541871
O      6.440384    13.185064    13.099092    -0.579858
O      1.689853    12.507203     2.181375    -0.555871
O      1.429873    10.356068     2.595030    -0.514136
O      4.399593    13.049910     1.995462    -0.598315
O      6.188137    11.976674     2.726718    -0.532706
O      6.911588    13.246520     0.000310    -0.901798

The following XYZ coordinates are in angstroms. Other properties are in atomic units.
The sperically averaged electron density of each atom fit to a function of the form exp(a - br)
eigen_1, eigen_2 and eigen_3 are the three eigenvalues of traceless quadrupole moment tensor
  atom number  atomic symbol              X              Y              Z     net charge C6 coefficient C8 coefficient C10 coefficient fluctuating dipole atomic polarizability isotropic forcefield polarizability              a              b squared Pearson coefficient          <r^3>          <r^4>         wp_QDO          m_QDO          q_QDO       dipole_x       dipole_y       dipole_z         dipole            Qxy            Qxz            Qyz     Q(x^2-y^2)  Q(3z^2 - R^2)        eigen_1        eigen_2        eigen_3 static polarizability      alpha(xx)      alpha(xy)      alpha(xz)      alpha(yy)      alpha(yz)      alpha(zz) atomic spin moment
            1             Zn       1.300602       0.565442       2.080517       0.997076      81.366991 0.16113492E+04  0.49596517E+05                                15.747966                           13.449503       0.160544       1.935715                    0.998081      44.108165     120.014051       0.472705       0.420973      -1.124788      -0.014503      -0.000682       0.041935       0.044378       0.008919      -0.024899       0.052280       0.016682       0.240978      -0.074077      -0.027969       0.102046             18.665434      20.449452      -0.330912       0.643846      24.198983      -2.645275      11.347867           0.000003
            2             Zn       1.601725       3.775598      14.461057       0.914965      83.448178 0.17274733E+04  0.54157147E+05                                16.897233                           14.677952       0.304754       1.960064                    0.996933      46.040196     126.834720       0.417745       0.467682      -1.094508      -0.028144      -0.064994      -0.019302       0.073409      -0.078792       0.028499      -0.006707       0.020078       0.064072      -0.091854       0.011571       0.080283             19.868169      23.592482       1.179827       0.108702      19.224164       0.628177      16.787862           0.000003
            3             Zn       7.682166      14.756642      13.412200       0.997076      81.367004 0.16113495E+04  0.49596530E+05                                15.747968                           13.449505       0.160543       1.935715                    0.998081      44.108166     120.014063       0.472705       0.420973      -1.124788       0.014503       0.000682      -0.041935       0.044378       0.008919      -0.024899       0.052280       0.016682       0.240978      -0.074077      -0.027969       0.102046             18.665437      20.449456      -0.330913       0.643846      24.198987      -2.645276      11.347869           0.000003
            4             Zn       7.381043      11.546486       1.031660       0.914965      83.448176 0.17274733E+04  0.54157145E+05                                16.897233                           14.677951       0.304754       1.960064                    0.996933      46.040195     126.834715       0.417745       0.467682      -1.094508       0.028144       0.064994       0.019302       0.073409      -0.078792       0.028499      -0.006707       0.020078       0.064072      -0.091854       0.011571       0.080283             19.868168      23.592481       1.179827       0.108702      19.224163       0.628177      16.787861           0.000003
            5             Zn       3.637600       0.000000       0.000000       1.065338      66.111021 0.12417664E+04  0.36080179E+05                                15.024884                           12.857041       0.182552       1.961317                    0.997358      42.586563     115.372097       0.422283       0.499199      -1.069821      -0.000000       0.000000      -0.000000       0.000000      -0.001621       0.009381      -0.023690       0.069764      -0.132645      -0.057421      -0.000649       0.058070             17.942122      17.047932      -1.124519      -0.774376      20.932706       1.986695      15.845729          -0.000000
            6              H       7.380332       4.911708       2.345597       0.123324       0.937666 0.67478317E+01  0.64202532E+02                                 1.648639                            1.570447      -1.032058       2.398392                    0.997169       3.536419      10.110914       0.469683       1.370609      -0.689085       0.033938       0.000942      -0.005771       0.034438       0.000854      -0.001658       0.006054       0.005381      -0.033644      -0.013610       0.005140       0.008469              1.688831       2.225513       0.026089      -0.187163       1.433182       0.048183       1.407799           0.000003
            7              H       7.352141       7.208823       3.349525       0.115103       0.964682 0.69045655E+01  0.65435824E+02                                 1.621119                            1.544057      -0.804530       2.498151                    0.999426       3.387240       9.364693       0.499121       1.294856      -0.705745       0.033569       0.008459      -0.005148       0.034999       0.002796      -0.004888       0.007910       0.002941      -0.040148      -0.017495       0.007644       0.009851              1.645509       2.184283       0.087300      -0.134943       1.406834       0.008116       1.345410           0.000006
            8              H       6.195738       8.912628       4.293032       0.110803       1.045792 0.74778118E+01  0.72328421E+02                                 1.715288                            1.610206      -0.828921       2.485701                    0.999195       3.460751       9.680209       0.487026       1.300228      -0.704697       0.019940       0.033173       0.005164       0.039048       0.005990      -0.003066       0.009037       0.003155      -0.037810      -0.017540       0.004549       0.012991              1.752708       1.600656       0.354683       0.078795       2.229781       0.243703       1.427686           0.000002
            9              H       3.909080       8.670689       4.759363       0.102300       1.092276 0.77754254E+01  0.76304884E+02                                 1.788920                            1.656390      -1.140226       2.332449                    0.995307       3.688101      10.553122       0.471678       1.323221      -0.698302      -0.020080       0.026671       0.014809       0.036522       0.003104      -0.007849       0.009018       0.008152      -0.038530      -0.019413       0.006506       0.012907              1.847012       1.650559      -0.433203      -0.235624       2.271077       0.440058       1.619402           0.000001
           10              H       2.820157       6.745770       4.241906       0.115783       1.009878 0.73103162E+01  0.69584649E+02                                 1.614523                            1.545972      -0.790729       2.505666                    0.999610       3.246475       8.708767       0.524844       1.226022      -0.722571      -0.032998      -0.001103       0.009495       0.034354       0.001162      -0.007761       0.009455       0.002521      -0.040109      -0.019429       0.007844       0.011585              1.623101       2.114949       0.038249      -0.164877       1.385545       0.012968       1.368808           0.000004
           11              H       2.861564       4.458917       3.230231       0.120975       1.046684 0.78704526E+01  0.77140973E+02                                 1.717713                            1.652858      -1.063843       2.377363                    0.997316       3.516580       9.916221       0.480085       1.301676      -0.704186      -0.034746      -0.006574       0.011123       0.037071      -0.001281      -0.008265       0.005262       0.015164      -0.013348      -0.011441      -0.002753       0.014194              1.737471       2.171276       0.104849      -0.113335       1.542875       0.054752       1.498262           0.000002
           12              H       7.558333       4.484751      10.239137       0.125080       0.980477 0.70885922E+01  0.67694576E+02                                 1.648622                            1.571510      -0.918153       2.452913                    0.998742       3.387916       9.434872       0.490915       1.306489      -0.703425       0.034183       0.014004       0.000577       0.036945       0.006521       0.000026      -0.004691       0.017056       0.000404      -0.012397       0.001506       0.010891              1.663806       2.107009       0.202068       0.067097       1.347586       0.001916       1.536824           0.000001
           13              H       7.508754       4.669743       7.778893       0.114211       1.064847 0.76885671E+01  0.73729483E+02                                 1.637127                            1.556878      -0.832079       2.483686                    0.999354       3.251885       8.608167       0.540276       1.182210      -0.732977       0.031977       0.008854      -0.003586       0.033373       0.006593      -0.002166      -0.002631       0.023874       0.030668      -0.018888       0.006547       0.012341              1.630714       2.140504       0.156866      -0.026459       1.272252      -0.025497       1.479385           0.000001
           14              H       6.342032       4.607293       5.840754       0.103709       1.136923 0.79157698E+01  0.77261461E+02                                 1.776710                            1.625523      -0.947036       2.423117                    0.998020       3.490419       9.643363       0.501316       1.251770      -0.715106       0.018886       0.007605      -0.031095       0.037167       0.007691      -0.002660      -0.000560       0.031560       0.015110      -0.020073       0.004346       0.015727              1.877426       1.577762       0.083064      -0.368418       1.373886      -0.271632       2.680629           0.000001
           15              H       4.059584       4.050458       5.856247       0.102172       1.105890 0.76514278E+01  0.74058418E+02                                 1.741839                            1.595589      -0.943338       2.421907                    0.998184       3.491717       9.610233       0.507158       1.247759      -0.715598      -0.022301      -0.003726      -0.031999       0.039181       0.006911       0.004708       0.000425       0.034518       0.012603      -0.020701       0.002616       0.018085              1.837424       1.560431       0.021663       0.431322       1.323434      -0.055363       2.628407           0.000000
           16              H       2.994153       3.594064       7.817625       0.114492       1.058883 0.76682404E+01  0.73367068E+02                                 1.619720                            1.546113      -0.791131       2.499703                    0.999606       3.235019       8.508659       0.547624       1.169010      -0.736228      -0.033528      -0.009725      -0.002469       0.034997       0.007113       0.002782      -0.002404       0.024706       0.030715      -0.019684       0.007669       0.012016              1.607802       2.083009       0.163078       0.026141       1.282232       0.001663       1.458166          -0.000002
           17              H       3.096738       3.344276      10.291812       0.124833       1.057181 0.78273535E+01  0.76120192E+02                                 1.691923                            1.619856      -1.012212       2.405255                    0.998140       3.365051       9.254586       0.501016       1.257098      -0.714949      -0.037005      -0.007315       0.000589       0.037725       0.005928       0.004266      -0.004115       0.017624      -0.005152      -0.012367       0.000232       0.012136              1.698199       2.128105       0.140077      -0.063432       1.366342      -0.030437       1.600149          -0.000001
           18              H       4.541433       4.814482      14.206821       0.088562       0.944497 0.66601106E+01  0.63621308E+02                                 1.693459                            1.585527      -1.224428       2.292657                    0.994202       3.849950      11.294075       0.452989       1.415459      -0.678615       0.027409      -0.035945      -0.014194       0.047379      -0.005641      -0.006496       0.006938       0.005684      -0.038449      -0.016117       0.000404       0.015714              1.773107       1.562842      -0.320732      -0.150884       2.209217       0.378189       1.547261           0.000001
           19              H       5.791650       6.683621      14.634420       0.129253       0.918654 0.67770738E+01  0.64922106E+02                                 1.657876                            1.599057      -1.244812       2.302011                    0.994507       3.660743      10.700903       0.451896       1.414871      -0.679719       0.035818      -0.001797      -0.007096       0.036559       0.003400      -0.005328       0.004587       0.010985      -0.038446      -0.015564       0.002066       0.013498              1.692004       2.178478       0.031060      -0.079703       1.539649       0.037203       1.357884           0.000002
           20              H       2.080727       6.969379       0.390416       0.125059       0.883906 0.62802146E+01  0.58605273E+02                                 1.576097                            1.509350      -0.846802       2.485360                    0.999062       3.434315       9.678360       0.482511       1.360307      -0.691386      -0.016191       0.028288       0.013790       0.035391      -0.003351      -0.004074       0.007643      -0.000030      -0.027094      -0.012805       0.001461       0.011345              1.607796       1.653419      -0.238623      -0.093675       1.864891       0.176802       1.305078           0.000003
           21              H       1.318926       6.614388      15.396662       0.089362       1.038061 0.71546053E+01  0.69291028E+02                                 1.775479                            1.621222      -1.191401       2.301758                    0.995016       3.834688      11.174081       0.459075       1.377624      -0.686074      -0.043564       0.000901       0.004386       0.043793      -0.006304      -0.000076       0.007438       0.011883      -0.028877      -0.014354       0.000443       0.013911              1.885709       2.716168       0.093467      -0.209081       1.547609      -0.019867       1.393351           0.000003
           22              H       1.045632      -0.033236       0.026338       0.408355       0.396895 0.24373968E+01  0.18912432E+02                                 1.128331                            1.105246      -1.702382       2.231481                    0.994774       2.777252       8.460524       0.420012       1.879416      -0.605345      -0.013526      -0.019487      -0.002493       0.023852       0.001027      -0.001061      -0.003811      -0.000397      -0.018335      -0.007508       0.002181       0.005328              1.160870       1.235300       0.132793       0.010929       1.207720      -0.000341       1.039590           0.000000
           23              H       1.602436      10.410376      13.147120       0.123324       0.937667 0.67478373E+01  0.64202593E+02                                 1.648639                            1.570447      -1.032058       2.398392                    0.997169       3.536420      10.110915       0.469683       1.370608      -0.689086      -0.033938      -0.000942       0.005771       0.034438       0.000854      -0.001658       0.006054       0.005381      -0.033644      -0.013610       0.005140       0.008469              1.688831       2.225513       0.026089      -0.187163       1.433182       0.048183       1.407799           0.000003
           24              H       1.630627       8.113261      12.143192       0.115103       0.964681 0.69045616E+01  0.65435782E+02                                 1.621119                            1.544057      -0.804530       2.498151                    0.999426       3.387239       9.364692       0.499120       1.294856      -0.705745      -0.033569      -0.008459       0.005148       0.034999       0.002796      -0.004888       0.007910       0.002941      -0.040148      -0.017495       0.007644       0.009851              1.645509       2.184283       0.087300      -0.134943       1.406834       0.008116       1.345410           0.000006
           25              H       2.787030       6.409456      11.199685       0.110803       1.045791 0.74778036E+01  0.72328322E+02                                 1.715288                            1.610205      -0.828920       2.485702                    0.999195       3.460749       9.680203       0.487026       1.300229      -0.704697      -0.019940      -0.033173      -0.005164       0.039048       0.005990      -0.003066       0.009037       0.003155      -0.037810      -0.017540       0.004549       0.012991              1.752707       1.600656       0.354682       0.078795       2.229780       0.243703       1.427685           0.000002
           26              H       5.073688       6.651395      10.733354       0.102300       1.092275 0.77754191E+01  0.76304814E+02                                 1.788920                            1.656390      -1.140227       2.332449                    0.995307       3.688100      10.553122       0.471678       1.323222      -0.698301       0.020080      -0.026671      -0.014809       0.036522       0.003104      -0.007849       0.009018       0.008152      -0.038530      -0.019413       0.006506       0.012907              1.847012       1.650559      -0.433203      -0.235624       2.271077       0.440058       1.619402           0.000001
           27              H       6.162611       8.576314      11.250811       0.115783       1.009878 0.73103161E+01  0.69584651E+02                                 1.614523                            1.545972      -0.790729       2.505666                    0.999610       3.246475       8.708768       0.524844       1.226022      -0.722571       0.032998       0.001103      -0.009495       0.034354       0.001162      -0.007761       0.009455       0.002521      -0.040109      -0.019429       0.007844       0.011585              1.623101       2.114949       0.038249      -0.164877       1.385546       0.012968       1.368808           0.000004
           28              H       6.121204      10.863167      12.262486       0.120975       1.046684 0.78704522E+01  0.77140970E+02                                 1.717713                            1.652858      -1.063843       2.377363                    0.997316       3.516580       9.916222       0.480085       1.301676      -0.704185       0.034746       0.006574      -0.011123       0.037071      -0.001281      -0.008265       0.005262       0.015164      -0.013348      -0.011441      -0.002753       0.014194              1.737471       2.171277       0.104849      -0.113335       1.542875       0.054752       1.498262           0.000002
           29              H       1.424435      10.837333       5.253580       0.125080       0.980477 0.70885915E+01  0.67694565E+02                                 1.648622                            1.571510      -0.918153       2.452913                    0.998742       3.387916       9.434871       0.490915       1.306488      -0.703425      -0.034183      -0.014004      -0.000577       0.036945       0.006521       0.000026      -0.004691       0.017056       0.000404      -0.012397       0.001506       0.010891              1.663806       2.107009       0.202068       0.067097       1.347585       0.001916       1.536824           0.000001
           30              H       1.474014      10.652341       7.713824       0.114211       1.064847 0.76885667E+01  0.73729474E+02                                 1.637127                            1.556877      -0.832079       2.483686                    0.999354       3.251885       8.608165       0.540276       1.182210      -0.732977      -0.031977      -0.008854       0.003586       0.033373       0.006593      -0.002166      -0.002631       0.023874       0.030668      -0.018888       0.006547       0.012341              1.630713       2.140504       0.156866      -0.026459       1.272251      -0.025497       1.479384           0.000001
           31              H       2.640736      10.714791       9.651963       0.103709       1.136923 0.79157698E+01  0.77261453E+02                                 1.776709                            1.625523      -0.947036       2.423117                    0.998020       3.490419       9.643359       0.501317       1.251769      -0.715107      -0.018886      -0.007605       0.031095       0.037167       0.007691      -0.002660      -0.000560       0.031560       0.015110      -0.020073       0.004346       0.015727              1.877425       1.577761       0.083064      -0.368418       1.373885      -0.271632       2.680627           0.000001
           32              H       4.923184      11.271626       9.636470       0.102172       1.105890 0.76514240E+01  0.74058370E+02                                 1.741838                            1.595588      -0.943338       2.421907                    0.998184       3.491716       9.610229       0.507158       1.247759      -0.715598       0.022301       0.003726       0.031999       0.039181       0.006911       0.004708       0.000425       0.034518       0.012603      -0.020701       0.002616       0.018085              1.837423       1.560431       0.021663       0.431322       1.323433      -0.055363       2.628406           0.000000
           33              H       5.988615      11.728020       7.675092       0.114492       1.058883 0.76682385E+01  0.73367039E+02                                 1.619719                            1.546113      -0.791130       2.499704                    0.999606       3.235019       8.508656       0.547624       1.169009      -0.736228       0.033528       0.009725       0.002469       0.034997       0.007113       0.002782      -0.002404       0.024706       0.030715      -0.019684       0.007669       0.012016              1.607801       2.083008       0.163077       0.026141       1.282232       0.001663       1.458165          -0.000002
           34              H       5.886030      11.977808       5.200905       0.124833       1.057181 0.78273537E+01  0.76120192E+02                                 1.691923                            1.619856      -1.012212       2.405255                    0.998140       3.365051       9.254585       0.501017       1.257098      -0.714949       0.037005       0.007315      -0.000589       0.037725       0.005928       0.004266      -0.004115       0.017624      -0.005152      -0.012367       0.000232       0.012136              1.698198       2.128105       0.140077      -0.063432       1.366342      -0.030437       1.600149          -0.000000
           35              H       4.441335      10.507602       1.285896       0.088562       0.944497 0.66601106E+01  0.63621308E+02                                 1.693459                            1.585527      -1.224428       2.292658                    0.994202       3.849950      11.294075       0.452989       1.415459      -0.678615      -0.027409       0.035945       0.014194       0.047379      -0.005641      -0.006496       0.006938       0.005684      -0.038449      -0.016117       0.000404       0.015714              1.773107       1.562842      -0.320732      -0.150884       2.209217       0.378189       1.547261           0.000001
           36              H       3.191118       8.638463       0.858297       0.129254       0.918654 0.67770715E+01  0.64922077E+02                                 1.657876                            1.599056      -1.244811       2.302011                    0.994507       3.660742      10.700899       0.451896       1.414871      -0.679719      -0.035818       0.001797       0.007096       0.036559       0.003400      -0.005328       0.004587       0.010985      -0.038446      -0.015564       0.002066       0.013498              1.692003       2.178477       0.031060      -0.079703       1.539649       0.037203       1.357884           0.000002
           37              H       6.902041       8.352705      15.102301       0.125060       0.883906 0.62802123E+01  0.58605244E+02                                 1.576097                            1.509350      -0.846801       2.485360                    0.999062       3.434314       9.678356       0.482511       1.360306      -0.691386       0.016191      -0.028288      -0.013790       0.035391      -0.003351      -0.004074       0.007643      -0.000030      -0.027094      -0.012805       0.001461       0.011345              1.607795       1.653418      -0.238623      -0.093675       1.864890       0.176802       1.305077           0.000003
           38              H       7.663842       8.707696       0.096055       0.089362       1.038061 0.71546071E+01  0.69291046E+02                                 1.775478                            1.621222      -1.191400       2.301758                    0.995016       3.834688      11.174079       0.459076       1.377623      -0.686074       0.043564      -0.000901      -0.004386       0.043793      -0.006304      -0.000076       0.007438       0.011883      -0.028877      -0.014354       0.000443       0.013911              1.885709       2.716167       0.093467      -0.209081       1.547609      -0.019867       1.393350           0.000003
           39              H       6.229568       0.033236      -0.026338       0.408355       0.396896 0.24373999E+01  0.18912461E+02                                 1.128331                            1.105246      -1.702382       2.231481                    0.994774       2.777253       8.460525       0.420012       1.879415      -0.605345       0.013526       0.019487       0.002493       0.023852       0.001027      -0.001061      -0.003811      -0.000397      -0.018335      -0.007508       0.002181       0.005328              1.160870       1.235300       0.132793       0.010929       1.207720      -0.000341       1.039590           0.000000
           40              C       6.619705       2.651672       1.381950       0.630948      22.550919 0.25039899E+03  0.52191187E+04                                 7.520165                            5.721740      -0.185336       1.997757                    0.999398      22.618284      64.834017       0.599358       0.490292      -1.003871       0.017889      -0.045358      -0.032833       0.058782       0.071059       0.061239       0.028694       0.066492      -0.065474      -0.071076      -0.049883       0.120959              8.889237       7.746804      -2.888101      -2.340510      11.512773       0.109308       7.408134           0.000006
           41              C       5.816670       3.708212       2.110108      -0.022318      38.756340 0.47234706E+03  0.11302388E+05                                10.006453                            7.300235      -0.208563       1.930245                    0.998655      28.149277      80.817643       0.604997       0.423101      -1.063270      -0.031728       0.024104       0.021787       0.045413       0.001943      -0.001289      -0.030912      -0.004227       0.075211      -0.028398      -0.014646       0.043044             12.187519      13.568384      -1.316365      -2.261348      15.063896       4.739393       7.930277           0.000002
           42              C       6.467133       4.836526       2.505172      -0.201432      37.120459 0.48662277E+03  0.11811994E+05                                 9.735148                            7.429223       0.080113       1.985161                    0.999272      31.041935      91.804089       0.593266       0.425330      -1.054591      -0.010377       0.004363       0.005785       0.012657       0.006223      -0.002362      -0.018536       0.047137      -0.004384      -0.033854       0.007686       0.026168             11.294362      10.635268      -0.735674      -1.493166      15.348005       4.791620       7.899814           0.000003
           43              C       5.785471       5.904845       3.157416       0.083096      33.165459 0.42700205E+03  0.99878369E+04                                 9.118095                            7.008711      -0.159502       1.962255                    0.999394      26.828636      76.783010       0.606998       0.431397      -1.055468       0.014843      -0.002952      -0.005953       0.016262      -0.003130      -0.007665       0.019513      -0.030737      -0.043384      -0.024927      -0.006935       0.031862             10.474087       9.380248      -0.022220      -1.230407      14.870564       4.010788       7.171448           0.000003
           44              C       6.441423       7.113268       3.512199      -0.158049      32.080626 0.44791107E+03  0.10637347E+05                                 8.800737                            7.108646       0.110393       2.004561                    0.999517      29.923957      87.214756       0.609609       0.423071      -1.057186      -0.015404       0.000823      -0.006246       0.016642       0.010870      -0.008447      -0.006833       0.034332      -0.061924      -0.023772      -0.008768       0.032540              9.596756       9.375668       0.330331      -0.874570      13.121097       2.819625       6.293502           0.000007
           45              C       5.760506       8.119528       4.080782      -0.075218      28.489201 0.41480071E+03  0.96909774E+04                                 8.236619                            6.918811       0.079967       2.012079                    0.999118      28.906745      84.336132       0.605792       0.432768      -1.048254      -0.024600      -0.011265      -0.013621       0.030292       0.021334      -0.004950       0.000432       0.006070      -0.030819      -0.018099      -0.008909       0.027008              8.683150       9.166780      -0.138527      -1.268818      11.062073       2.245574       5.820598           0.000004
           46              C       4.373964       7.973291       4.358101      -0.083617      29.677734 0.42763039E+03  0.10069677E+05                                 8.481571                            7.027033       0.011286       1.984564                    0.999123      29.264939      85.789902       0.600693       0.433019      -1.047832       0.024547      -0.012693      -0.014564       0.031238      -0.010966      -0.014475       0.010636       0.015411      -0.040049      -0.021453      -0.006325       0.027778              9.008530       9.015145       0.136390      -1.152894      12.023145       2.536807       5.987298           0.000002
           47              C       3.724512       6.833812       4.045148      -0.150112      31.229178 0.42651221E+03  0.99984405E+04                                 8.617636                            6.910002       0.237615       2.048397                    0.999796      29.449858      85.068754       0.622371       0.419813      -1.060025       0.012139      -0.002165      -0.005054       0.013326      -0.001639      -0.009430      -0.001752       0.045298      -0.047393      -0.018699      -0.013728       0.032427              9.381355       8.654709      -0.110460      -1.094715      13.045254       3.047079       6.444103           0.000004
           48              C       4.403489       5.785261       3.425440       0.074496      33.203789 0.42229786E+03  0.98573414E+04                                 9.147106                            6.978906      -0.164615       1.964847                    0.999255      26.799920      76.795702       0.606706       0.432501      -1.054060      -0.015861      -0.000620       0.005247       0.016718       0.009149      -0.000462       0.014527      -0.031470      -0.045464      -0.021009      -0.009085       0.030094             10.551615       9.110249       0.182322      -0.928834      15.078213       4.316020       7.466384           0.000001
           49              C       3.762971       4.570089       3.030375      -0.169217      36.824757 0.48713015E+03  0.11845818E+05                                 9.770193                            7.483134      -0.093126       1.930843                    0.999286      31.038514      92.345813       0.584296       0.431075      -1.049424       0.017198       0.000604       0.001962       0.017320      -0.003153      -0.006032      -0.018413       0.054578       0.041881      -0.040893       0.015750       0.025143             11.326730       9.444008       1.131242      -0.434328      15.942351       5.113842       8.593830           0.000001
           50              C       4.416936       3.563351       2.373484      -0.062291      39.804052 0.48342806E+03  0.11640207E+05                                10.207062                            7.385834      -0.081543       1.968248                    0.999135      28.611229      82.526935       0.601144       0.423154      -1.062742       0.030502       0.030304       0.016364       0.046005      -0.001718      -0.009811      -0.014024       0.006486       0.014110      -0.018195       0.000455       0.017740             12.557195      12.851892       2.568384      -0.178604      16.361575       5.414409       8.458117           0.000002
           51              C       3.653814       2.380323       1.857577       0.625070      21.918062 0.24657704E+03  0.51176563E+04                                 7.385804                            5.677397      -0.199238       1.998774                    0.999145      22.427460      64.065605       0.602019       0.490204      -1.004324      -0.031211      -0.055348      -0.008988       0.064174      -0.061365       0.036819      -0.054419      -0.008962       0.004366      -0.065308      -0.037386       0.102694              8.683519       8.921996       2.985447      -0.688062      10.445025       2.651808       6.683535           0.000006
           52              C       7.009720       3.861936      12.649803       0.593359      24.038041 0.26119629E+03  0.54900456E+04                                 7.820105                            5.820932      -0.240607       1.980355                    0.998707      22.782006      65.116244       0.599029       0.486462      -1.008019       0.041068      -0.010826       0.048314       0.064328      -0.031482      -0.098835       0.008699       0.104035       0.056588      -0.081644      -0.053032       0.134676              9.362781       8.410236       0.311811       4.267017       9.268571      -1.532361      10.409536           0.000004
           53              C       6.105950       3.800864      11.435174      -0.055106      41.490292 0.49372922E+03  0.11925704E+05                                10.394406                            7.422195      -0.082311       1.961252                    0.999118      28.689769      82.310418       0.606044       0.418415      -1.068006      -0.027256       0.012948      -0.032418       0.044288      -0.005296       0.004085       0.003243      -0.017852      -0.047881      -0.017591      -0.000893       0.018485             12.716069      13.409901       1.191057       2.843515       6.282408      -2.241603      18.455898           0.000001
           54              C       6.674481       4.194918      10.236038      -0.179082      39.110152 0.46805051E+03  0.11238393E+05                                10.076522                            7.268281       0.053556       1.976996                    0.999667      30.587963      89.637419       0.602688       0.423255      -1.057084      -0.014205       0.002128       0.002914       0.014656       0.004398      -0.012722       0.003753       0.011155      -0.116218      -0.041556       0.013246       0.028311             12.213346       9.882534       0.895496       1.787500       5.763558      -1.907024      20.993947          -0.000001
           55              C       5.981395       4.177504       9.016761       0.091712      35.722578 0.39601040E+03  0.90597342E+04                                 9.510419                            6.684313      -0.107914       1.982571                    0.999356      26.093960      73.054684       0.632789       0.423095      -1.064159       0.013813      -0.000595      -0.003754       0.014326       0.007551       0.009738      -0.003516       0.002506       0.066468      -0.020685      -0.004254       0.024939             11.800924       9.188412       0.871631       0.460470       4.993113      -1.368436      21.221246          -0.000002
           56              C       6.603944       4.454823       7.794386      -0.157558      34.788291 0.41637593E+03  0.96822360E+04                                 9.209706                            6.773311       0.166407       2.019932                    0.999804      29.378488      83.950527       0.637483       0.413188      -1.066455      -0.015316      -0.005255       0.009074       0.018561       0.015311      -0.004894      -0.000440       0.044927      -0.045916      -0.019789      -0.015505       0.035295             10.882043       9.036998       0.810703       0.252121       4.791041      -1.152751      18.818090          -0.000001
           57              C       5.915725       4.415365       6.644826      -0.072426      31.307446 0.40824580E+03  0.94792105E+04                                 8.736151                            6.820254       0.075461       2.007691                    0.999527      28.719620      82.938670       0.617369       0.427278      -1.053903      -0.025664      -0.006160       0.013731       0.029751       0.011939      -0.018032      -0.002816       0.032467       0.031120      -0.025647      -0.005246       0.030893              9.904932       8.877362       0.903176       0.830916       4.654649      -1.065445      16.182785          -0.000001
           58              C       4.532514       4.081570       6.657220      -0.080625      31.930152 0.42076810E+03  0.98320401E+04                                 8.827961                            6.907703       0.063077       1.998496                    0.999639      28.922512      83.456222       0.616381       0.425261      -1.056438       0.026452      -0.000227       0.014284       0.030063       0.012585       0.020221       0.004577       0.043981       0.041297      -0.032236      -0.004728       0.036964             10.008832       8.829466       1.066439      -0.315440       4.774522      -1.188273      16.422508          -0.000002
           59              C       3.898572       3.808529       7.825371      -0.154587      34.649005 0.41964118E+03  0.97700031E+04                                 9.178048                            6.795240       0.169120       2.020882                    0.999804      29.339072      83.686091       0.637568       0.412632      -1.067605       0.015672      -0.004992       0.007396       0.018034       0.017802       0.003260       0.001048       0.050556      -0.041308      -0.024033      -0.013996       0.038028             10.811822       8.840488       0.927076       0.353043       4.881151      -1.009401      18.713827          -0.000004
           60              C       4.591410       3.847388       9.038451       0.087846      35.752200 0.39460731E+03  0.90212569E+04                                 9.523052                            6.677532      -0.057565       1.999897                    0.999315      26.064529      72.989548       0.632275       0.423739      -1.063563      -0.012701      -0.005971      -0.003749       0.014526       0.002497      -0.004878      -0.002663       0.012187       0.061275      -0.016877      -0.004734       0.021611             11.843301       8.977829       0.999672       0.313094       5.115131      -1.475744      21.436944          -0.000003
           61              C       4.009842       3.518139      10.265474      -0.159362      38.021983 0.45026432E+03  0.10713076E+05                                 9.913995                            7.141034       0.048893       1.980444                    0.999685      30.176722      88.189535       0.606141       0.424704      -1.055594       0.012970       0.002983       0.004213       0.013959       0.005873       0.007746       0.016104      -0.006340      -0.130983      -0.047850       0.015187       0.032663             12.054520       9.359040       0.809914      -0.468462       5.742197      -2.367359      21.062324          -0.000002
           62              C       4.731005       3.440261      11.441372      -0.075218      41.940251 0.49439151E+03  0.11946213E+05                                10.481139                            7.423231       0.020128       1.992790                    0.999456      28.794923      82.639221       0.606458       0.417971      -1.068243       0.022059       0.020310      -0.041881       0.051508      -0.005821       0.002040       0.000002      -0.013428      -0.044290      -0.015050      -0.001234       0.016284             12.928291      12.575960       1.872289      -1.367725       6.822664      -3.500587      19.386248          -0.000000
           63              C       3.980028       2.997652      12.665296       0.623792      23.073933 0.23622079E+03  0.48417088E+04                                 7.546252                            5.509710      -0.001580       2.067369                    0.999510      22.024744      62.157162       0.620090       0.481915      -1.010426      -0.035647      -0.042053       0.049922       0.074373       0.053895       0.043943       0.060377      -0.082022      -0.023108      -0.070327      -0.045447       0.115774              9.023320       9.583158      -1.514531      -1.506117       7.153761      -2.983640      10.333040           0.000005
           64              C       4.117781       5.563647      14.560055       0.114345      25.962946 0.35499296E+03  0.80333828E+04                                 8.024056                            6.584483      -0.235567       1.949153                    0.997899      26.790000      78.712447       0.590980       0.457989      -1.026268      -0.032364       0.015455       0.019423       0.040786      -0.031192       0.004668      -0.014411       0.012244       0.080069      -0.046081       0.009564       0.036516              9.132450      10.130992       1.332536      -0.488188      11.939816       1.890679       5.326541           0.000002
           65              C       4.879414       6.691778      14.814136      -0.166607      31.944327 0.46981889E+03  0.11336625E+05                                 8.976484                            7.401563      -0.221763       1.914955                    0.996849      30.115422      89.630821       0.580504       0.437268      -1.044337      -0.005136      -0.010467       0.003529       0.012182      -0.005141       0.002954      -0.016047       0.022126       0.021954      -0.023501       0.005348       0.018153             10.249107      10.150781       1.763677      -0.002806      14.904244       2.184944       5.692297           0.000002
           66              C       4.291272       7.832680      15.336241       0.115884      32.965904 0.40992416E+03  0.95309033E+04                                 9.267738                            6.972982      -0.317139       1.923256                    0.998665      26.579419      76.887146       0.592258       0.444800      -1.043043      -0.005006      -0.001686      -0.000348       0.005293      -0.003905      -0.000016      -0.002376       0.002214       0.005127      -0.005439       0.001260       0.004178             11.451015      12.452773       4.487594       0.456171      16.283633       2.308310       5.616638           0.000002
           67              C       2.533209       6.230022       0.052675      -0.190438      32.868899 0.46507798E+03  0.11157803E+05                                 9.016210                            7.284632       0.050406       1.992942                    0.998793      30.050104      88.245710       0.596668       0.427879      -1.053408       0.004048      -0.001035      -0.002771       0.005013      -0.020709      -0.002343       0.005986      -0.026815       0.029297      -0.029570       0.006680       0.022890             10.346943      13.322132       3.187377      -0.194753      12.518491       1.202658       5.200205           0.000005
           68              C       2.238583       6.615890      15.258777       0.092097      27.392869 0.34976171E+03  0.78500327E+04                                 8.129190                            6.407058       0.026878       2.026029                    0.999236      26.575084      76.617565       0.620055       0.440125      -1.041233       0.040280      -0.034375      -0.022176       0.057410      -0.013923       0.004898      -0.018856       0.029668       0.091668      -0.039322       0.001383       0.037938              9.372604      11.740845       1.768480      -0.763273      11.555404       1.358619       4.821564           0.000007
           69              C       2.363063      12.670412      14.110767       0.630948      22.550916 0.25039896E+03  0.52191179E+04                                 7.520165                            5.721740      -0.185336       1.997757                    0.999398      22.618283      64.834016       0.599358       0.490292      -1.003871      -0.017889       0.045358       0.032833       0.058782       0.071059       0.061239       0.028694       0.066492      -0.065474      -0.071076      -0.049883       0.120959              8.889237       7.746804      -2.888102      -2.340510      11.512773       0.109308       7.408134           0.000006
           70              C       3.166098      11.613872      13.382609      -0.022318      38.756340 0.47234706E+03  0.11302389E+05                                10.006453                            7.300235      -0.208563       1.930245                    0.998655      28.149277      80.817644       0.604997       0.423101      -1.063270       0.031728      -0.024104      -0.021787       0.045413       0.001943      -0.001289      -0.030912      -0.004227       0.075211      -0.028398      -0.014646       0.043044             12.187519      13.568384      -1.316365      -2.261348      15.063896       4.739393       7.930277           0.000002
           71              C       2.515635      10.485558      12.987545      -0.201432      37.120460 0.48662279E+03  0.11811995E+05                                 9.735148                            7.429223       0.080113       1.985161                    0.999272      31.041937      91.804096       0.593266       0.425330      -1.054591       0.010377      -0.004363      -0.005785       0.012657       0.006223      -0.002362      -0.018536       0.047137      -0.004384      -0.033854       0.007686       0.026168             11.294363      10.635269      -0.735674      -1.493166      15.348006       4.791620       7.899814           0.000003
           72              C       3.197297       9.417239      12.335301       0.083096      33.165462 0.42700211E+03  0.99878386E+04                                 9.118096                            7.008711      -0.159502       1.962255                    0.999394      26.828638      76.783016       0.606998       0.431397      -1.055468      -0.014843       0.002952       0.005953       0.016262      -0.003130      -0.007665       0.019513      -0.030737      -0.043385      -0.024927      -0.006935       0.031862             10.474087       9.380248      -0.022220      -1.230407      14.870565       4.010788       7.171448           0.000003
           73              C       2.541345       8.208816      11.980518      -0.158049      32.080625 0.44791105E+03  0.10637346E+05                                 8.800736                            7.108645       0.110393       2.004561                    0.999517      29.923956      87.214749       0.609609       0.423071      -1.057186       0.015404      -0.000823       0.006246       0.016642       0.010870      -0.008447      -0.006833       0.034332      -0.061924      -0.023772      -0.008768       0.032540              9.596755       9.375668       0.330331      -0.874570      13.121095       2.819624       6.293501           0.000007
           74              C       3.222262       7.202556      11.411935      -0.075218      28.489199 0.41480069E+03  0.96909767E+04                                 8.236618                            6.918811       0.079968       2.012079                    0.999118      28.906743      84.336121       0.605792       0.432768      -1.048254       0.024599       0.011265       0.013621       0.030291       0.021334      -0.004950       0.000432       0.006070      -0.030819      -0.018099      -0.008909       0.027008              8.683149       9.166779      -0.138527      -1.268818      11.062071       2.245573       5.820598           0.000004
           75              C       4.608804       7.348793      11.134616      -0.083617      29.677736 0.42763044E+03  0.10069679E+05                                 8.481572                            7.027034       0.011285       1.984564                    0.999123      29.264940      85.789908       0.600693       0.433019      -1.047832      -0.024547       0.012693       0.014564       0.031238      -0.010966      -0.014475       0.010636       0.015411      -0.040049      -0.021453      -0.006325       0.027778              9.008530       9.015145       0.136390      -1.152895      12.023147       2.536807       5.987299           0.000002
           76              C       5.258256       8.488272      11.447569      -0.150112      31.229182 0.42651228E+03  0.99984427E+04                                 8.617637                            6.910003       0.237615       2.048397                    0.999796      29.449861      85.068767       0.622371       0.419813      -1.060025      -0.012139       0.002165       0.005054       0.013326      -0.001640      -0.009430      -0.001752       0.045298      -0.047393      -0.018699      -0.013728       0.032427              9.381356       8.654710      -0.110460      -1.094716      13.045256       3.047080       6.444103           0.000004
           77              C       4.579279       9.536823      12.067277       0.074496      33.203791 0.42229788E+03  0.98573419E+04                                 9.147106                            6.978906      -0.164615       1.964847                    0.999255      26.799921      76.795706       0.606706       0.432501      -1.054060       0.015862       0.000620      -0.005247       0.016718       0.009149      -0.000462       0.014527      -0.031470      -0.045464      -0.021008      -0.009085       0.030094             10.551616       9.110249       0.182322      -0.928834      15.078214       4.316020       7.466384           0.000001
           78              C       5.219797      10.751995      12.462342      -0.169217      36.824761 0.48713021E+03  0.11845819E+05                                 9.770193                            7.483134      -0.093125       1.930843                    0.999286      31.038516      92.345818       0.584296       0.431075      -1.049424      -0.017198      -0.000604      -0.001962       0.017320      -0.003153      -0.006032      -0.018413       0.054578       0.041881      -0.040893       0.015750       0.025143             11.326730       9.444008       1.131242      -0.434328      15.942351       5.113842       8.593830           0.000001
           79              C       4.565832      11.758733      13.119233      -0.062291      39.804050 0.48342803E+03  0.11640206E+05                                10.207061                            7.385834      -0.081543       1.968248                    0.999135      28.611228      82.526932       0.601144       0.423154      -1.062742      -0.030502      -0.030304      -0.016364       0.046005      -0.001718      -0.009811      -0.014024       0.006486       0.014109      -0.018195       0.000455       0.017740             12.557195      12.851892       2.568384      -0.178604      16.361575       5.414409       8.458117           0.000002
           80              C       5.328954      12.941761      13.635140       0.625070      21.918062 0.24657705E+03  0.51176563E+04                                 7.385804                            5.677397      -0.199238       1.998774                    0.999145      22.427460      64.065603       0.602019       0.490204      -1.004324       0.031211       0.055348       0.008988       0.064174      -0.061365       0.036819      -0.054419      -0.008962       0.004366      -0.065308      -0.037386       0.102694              8.683519       8.921996       2.985447      -0.688062      10.445024       2.651808       6.683535           0.000006
           81              C       1.973048      11.460148       2.842914       0.593359      24.038043 0.26119632E+03  0.54900462E+04                                 7.820104                            5.820932      -0.240607       1.980355                    0.998707      22.782007      65.116244       0.599029       0.486462      -1.008019      -0.041068       0.010826      -0.048314       0.064328      -0.031482      -0.098835       0.008699       0.104035       0.056588      -0.081644      -0.053032       0.134676              9.362780       8.410236       0.311811       4.267017       9.268571      -1.532361      10.409535           0.000004
           82              C       2.876818      11.521220       4.057543      -0.055105      41.490287 0.49372917E+03  0.11925702E+05                                10.394405                            7.422194      -0.082311       1.961252                    0.999118      28.689767      82.310410       0.606044       0.418415      -1.068006       0.027256      -0.012948       0.032418       0.044288      -0.005296       0.004084       0.003243      -0.017852      -0.047881      -0.017591      -0.000893       0.018485             12.716067      13.409900       1.191057       2.843514       6.282407      -2.241603      18.455895           0.000001
           83              C       2.308287      11.127166       5.256679      -0.179082      39.110156 0.46805058E+03  0.11238395E+05                                10.076523                            7.268282       0.053556       1.976996                    0.999667      30.587965      89.637426       0.602688       0.423255      -1.057084       0.014205      -0.002128      -0.002914       0.014656       0.004398      -0.012722       0.003753       0.011155      -0.116218      -0.041556       0.013246       0.028311             12.213347       9.882535       0.895496       1.787500       5.763559      -1.907025      20.993948          -0.000001
           84              C       3.001373      11.144580       6.475956       0.091712      35.722573 0.39601034E+03  0.90597325E+04                                 9.510418                            6.684312      -0.107914       1.982571                    0.999356      26.093958      73.054674       0.632789       0.423095      -1.064159      -0.013813       0.000595       0.003754       0.014326       0.007551       0.009738      -0.003516       0.002506       0.066468      -0.020685      -0.004254       0.024939             11.800921       9.188410       0.871631       0.460469       4.993113      -1.368436      21.221241          -0.000002
           85              C       2.378824      10.867261       7.698331      -0.157558      34.788288 0.41637590E+03  0.96822348E+04                                 9.209705                            6.773310       0.166408       2.019932                    0.999804      29.378487      83.950516       0.637483       0.413188      -1.066456       0.015316       0.005255      -0.009074       0.018561       0.015311      -0.004894      -0.000440       0.044927      -0.045917      -0.019789      -0.015505       0.035295             10.882041       9.036996       0.810703       0.252120       4.791041      -1.152751      18.818087          -0.000001
           86              C       3.067043      10.906719       8.847891      -0.072426      31.307438 0.40824567E+03  0.94792068E+04                                 8.736149                            6.820253       0.075461       2.007691                    0.999527      28.719615      82.938646       0.617369       0.427278      -1.053903       0.025664       0.006160      -0.013731       0.029751       0.011939      -0.018032      -0.002816       0.032467       0.031120      -0.025647      -0.005246       0.030893              9.904930       8.877360       0.903176       0.830916       4.654648      -1.065444      16.182780          -0.000001
           87              C       4.450254      11.240514       8.835497      -0.080624      31.930141 0.42076794E+03  0.98320352E+04                                 8.827958                            6.907701       0.063078       1.998497                    0.999639      28.922505      83.456191       0.616381       0.425261      -1.056439      -0.026452       0.000227      -0.014284       0.030063       0.012585       0.020221       0.004577       0.043980       0.041297      -0.032235      -0.004728       0.036964             10.008829       8.829463       1.066438      -0.315440       4.774521      -1.188273      16.422502          -0.000002
           88              C       5.084196      11.513555       7.667346      -0.154587      34.648997 0.41964109E+03  0.97700002E+04                                 9.178045                            6.795238       0.169121       2.020883                    0.999804      29.339069      83.686069       0.637569       0.412632      -1.067605      -0.015672       0.004992      -0.007396       0.018034       0.017802       0.003260       0.001048       0.050556      -0.041308      -0.024033      -0.013996       0.038028             10.811819       8.840485       0.927075       0.353043       4.881150      -1.009401      18.713821          -0.000004
           89              C       4.391358      11.474696       6.454266       0.087846      35.752196 0.39460729E+03  0.90212563E+04                                 9.523051                            6.677532      -0.057565       1.999897                    0.999315      26.064528      72.989542       0.632275       0.423739      -1.063563       0.012701       0.005971       0.003749       0.014526       0.002497      -0.004878      -0.002663       0.012186       0.061275      -0.016877      -0.004734       0.021611             11.843300       8.977828       0.999672       0.313093       5.115131      -1.475744      21.436941          -0.000003
           90              C       4.972926      11.803945       5.227243      -0.159362      38.021981 0.45026432E+03  0.10713076E+05                                 9.913994                            7.141034       0.048894       1.980444                    0.999685      30.176722      88.189532       0.606141       0.424704      -1.055594      -0.012970      -0.002984      -0.004213       0.013959       0.005873       0.007746       0.016104      -0.006340      -0.130983      -0.047850       0.015187       0.032663             12.054519       9.359039       0.809914      -0.468462       5.742197      -2.367359      21.062321          -0.000002
           91              C       4.251763      11.881823       4.051345      -0.075217      41.940244 0.49439143E+03  0.11946211E+05                                10.481138                            7.423230       0.020128       1.992790                    0.999456      28.794920      82.639209       0.606458       0.417971      -1.068243      -0.022059      -0.020310       0.041881       0.051508      -0.005821       0.002040       0.000002      -0.013428      -0.044290      -0.015050      -0.001234       0.016284             12.928288      12.575958       1.872288      -1.367725       6.822663      -3.500586      19.386244           0.000000
           92              C       5.002740      12.324432       2.827421       0.623792      23.073933 0.23622079E+03  0.48417088E+04                                 7.546252                            5.509710      -0.001580       2.067369                    0.999510      22.024744      62.157161       0.620090       0.481915      -1.010426       0.035647       0.042053      -0.049922       0.074373       0.053895       0.043943       0.060377      -0.082022      -0.023108      -0.070327      -0.045447       0.115774              9.023319       9.583158      -1.514531      -1.506117       7.153761      -2.983640      10.333039           0.000005
           93              C       4.864987       9.758437       0.932662       0.114345      25.962946 0.35499296E+03  0.80333827E+04                                 8.024056                            6.584483      -0.235567       1.949153                    0.997899      26.790000      78.712448       0.590980       0.457989      -1.026268       0.032364      -0.015455      -0.019423       0.040786      -0.031192       0.004668      -0.014411       0.012244       0.080069      -0.046081       0.009564       0.036516              9.132449      10.130991       1.332536      -0.488188      11.939816       1.890679       5.326541           0.000002
           94              C       4.103354       8.630306       0.678581      -0.166607      31.944332 0.46981898E+03  0.11336628E+05                                 8.976485                            7.401564      -0.221763       1.914955                    0.996849      30.115424      89.630827       0.580504       0.437268      -1.044337       0.005136       0.010467      -0.003529       0.012182      -0.005141       0.002954      -0.016047       0.022126       0.021954      -0.023501       0.005348       0.018153             10.249108      10.150781       1.763677      -0.002806      14.904246       2.184944       5.692298           0.000002
           95              C       4.691496       7.489404       0.156476       0.115884      32.965896 0.40992404E+03  0.95308998E+04                                 9.267737                            6.972981      -0.317139       1.923256                    0.998665      26.579415      76.887132       0.592258       0.444800      -1.043043       0.005006       0.001686       0.000348       0.005293      -0.003905      -0.000016      -0.002376       0.002214       0.005127      -0.005439       0.001260       0.004178             11.451013      12.452771       4.487594       0.456171      16.283631       2.308310       5.616637           0.000002
           96              C       6.449559       9.092062      15.440042      -0.190438      32.868905 0.46507810E+03  0.11157806E+05                                 9.016211                            7.284633       0.050406       1.992942                    0.998793      30.050107      88.245720       0.596668       0.427879      -1.053408      -0.004048       0.001035       0.002771       0.005013      -0.020709      -0.002343       0.005986      -0.026815       0.029297      -0.029570       0.006680       0.022890             10.346944      13.322133       3.187378      -0.194753      12.518492       1.202658       5.200206           0.000005
           97              C       6.744185       8.706194       0.233940       0.092097      27.392867 0.34976167E+03  0.78500318E+04                                 8.129190                            6.407058       0.026878       2.026029                    0.999236      26.575083      76.617562       0.620055       0.440125      -1.041233      -0.040280       0.034375       0.022176       0.057410      -0.013923       0.004898      -0.018856       0.029668       0.091668      -0.039322       0.001383       0.037938              9.372604      11.740845       1.768480      -0.763273      11.555403       1.358619       4.821564           0.000007
           98              N       2.810817       5.497059      14.792446      -0.224392      34.858991 0.52923549E+03  0.12871981E+05                                 8.979984                            7.506443      -0.131533       1.992022                    0.996896      27.905333      77.640767       0.630753       0.399255      -1.091947       0.077118       0.133188       0.027142       0.156278      -0.071965      -0.022056      -0.012455       0.077066       0.065782      -0.096714       0.022847       0.073867             10.210397      12.668655       0.990646      -1.033874      12.251160       1.637604       5.711376           0.000003
           99              N       6.171951       9.825025       0.700271      -0.224392      34.858989 0.52923546E+03  0.12871980E+05                                 8.979984                            7.506443      -0.131533       1.992022                    0.996896      27.905332      77.640765       0.630753       0.399255      -1.091947      -0.077118      -0.133188      -0.027142       0.156278      -0.071965      -0.022056      -0.012455       0.077066       0.065782      -0.096714       0.022847       0.073867             10.210397      12.668655       0.990646      -1.033874      12.251159       1.637604       5.711376           0.000003
          100              O       6.772238       1.522787       1.913351      -0.571170      36.479944 0.53748638E+03  0.12942257E+05                                 8.771178                            7.196054       0.284585       2.144688                    0.995714      27.781011      73.496296       0.704062       0.361287      -1.135232      -0.046933      -0.003421      -0.032341       0.057099       0.023933       0.056331      -0.030169      -0.037701      -0.168928      -0.098662       0.039909       0.058754             10.265409       9.327052      -3.844818       0.585110      15.427285      -2.043644       6.041891           0.000002
          101              O       7.121649       3.050196       0.311404      -0.557353      39.783375 0.63886433E+03  0.16043401E+05                                 9.294134                            7.898735       0.010051       2.059221                    0.993289      28.002399      75.362079       0.666010       0.366216      -1.132735      -0.010661      -0.012461       0.004780       0.017082       0.057931       0.014493      -0.005064       0.062406       0.112650      -0.085707       0.032199       0.053508             10.309225      10.998876      -0.029266      -4.813783       7.858340      -0.599091      12.070458           0.000003
          102              O       4.163011       1.770891       0.897028      -0.541871      38.158660 0.61983777E+03  0.15450626E+05                                 9.094692                            7.801791      -0.060042       2.049066                    0.992307      27.545852      73.894034       0.667262       0.368249      -1.131004       0.008942      -0.000998       0.023353       0.025026      -0.055908       0.000953      -0.008647       0.011034       0.115678      -0.075751       0.031299       0.044452             10.380103       7.941767      -0.108791      -0.853063      13.395057       4.599546       9.803486           0.000001
          103              O       2.542384       2.137020       2.393625      -0.579858      34.340476 0.52556924E+03  0.12570958E+05                                 8.345199                            7.064076       0.345782       2.158303                    0.997253      27.772641      72.970625       0.719210       0.356051      -1.140616       0.028660       0.009126      -0.026598       0.040152      -0.004020      -0.004296      -0.045247       0.057854      -0.091143      -0.068371       0.023941       0.044430              9.367048      12.667117       4.233439      -1.360013       9.519242      -0.063834       5.914785           0.000003
          104              O       7.292915       2.814881      13.311342      -0.555871      42.074744 0.61650900E+03  0.15369027E+05                                 9.693604                            7.737159       0.025339       2.060709                    0.995394      28.104025      75.749191       0.674752       0.364129      -1.132563       0.013495       0.028437      -0.011115       0.033381      -0.045466      -0.037233      -0.036209      -0.016057      -0.033694      -0.079764       0.027558       0.052206             11.537875       9.819290       0.369055       2.172374      15.302646      -4.400967       9.491688           0.000000
          105              O       7.552895       4.966016      12.897687      -0.514136      32.066394 0.50140501E+03  0.11795786E+05                                 7.889275                            6.866485       0.850959       2.344012                    0.997650      26.537633      68.071665       0.738340       0.352624      -1.148892       0.005819      -0.010635       0.003147       0.012525       0.032387      -0.057582       0.056353      -0.002441      -0.046441      -0.100774       0.040141       0.060633              8.658215       8.493853       2.237319       1.935007      10.454890       1.153138       7.025901           0.000006
          106              O       4.583175       2.272174      13.497255      -0.598316      46.600507 0.68456859E+03  0.17500590E+05                                10.386716                            8.174367      -0.049521       2.024251                    0.995344      28.867657      78.531915       0.654558       0.366035      -1.132234      -0.033014       0.023475      -0.013263       0.042625       0.014796       0.065852       0.015972      -0.049830      -0.045407      -0.082107       0.017666       0.064441             12.458340      10.292321      -3.870569       2.323825      14.184369      -6.297235      12.898329           0.000000
          107              O       2.794631       3.345410      12.765999      -0.532706      37.572487 0.53991758E+03  0.12995158E+05                                 8.926735                            7.226764       0.310454       2.165669                    0.996612      27.085904      71.277140       0.701553       0.362737      -1.135869       0.004982      -0.044119      -0.001634       0.044430       0.003466       0.004679       0.055044       0.025410      -0.121223      -0.076521       0.030639       0.045882             10.199961      15.849381      -2.391432      -3.035280       6.750781       0.418633       7.999721           0.000002
          108              O       1.672203       0.540417      -0.000310      -0.901798      45.998195 0.93725622E+03  0.25946109E+05                                10.165186                            9.384890      -0.522637       1.833455                    0.995390      33.208771      94.341918       0.627857       0.352396      -1.141803       0.047528       0.013927      -0.051765       0.071641       0.039402       0.014238      -0.004926      -0.052787      -0.041421      -0.047169      -0.007244       0.054413             11.423694      12.800191      -0.891971       0.491968      12.358901      -1.542811       9.111991           0.000004
          109              O       2.210530      13.799297      13.579366      -0.571170      36.479947 0.53748642E+03  0.12942258E+05                                 8.771179                            7.196054       0.284585       2.144688                    0.995714      27.781011      73.496299       0.704062       0.361287      -1.135231       0.046933       0.003421       0.032341       0.057099       0.023933       0.056331      -0.030169      -0.037701      -0.168928      -0.098662       0.039909       0.058754             10.265410       9.327053      -3.844818       0.585111      15.427287      -2.043644       6.041891           0.000001
          110              O       1.861119      12.271888      15.181313      -0.557353      39.783375 0.63886433E+03  0.16043401E+05                                 9.294134                            7.898735       0.010051       2.059221                    0.993289      28.002399      75.362079       0.666010       0.366216      -1.132735       0.010661       0.012461      -0.004780       0.017082       0.057931       0.014493      -0.005064       0.062406       0.112650      -0.085707       0.032199       0.053508             10.309225      10.998876      -0.029266      -4.813782       7.858340      -0.599091      12.070458           0.000003
          111              O       4.819757      13.551193      14.595689      -0.541871      38.158658 0.61983772E+03  0.15450624E+05                                 9.094691                            7.801791      -0.060042       2.049066                    0.992307      27.545851      73.894030       0.667262       0.368249      -1.131004      -0.008942       0.000998      -0.023353       0.025026      -0.055908       0.000953      -0.008647       0.011034       0.115678      -0.075751       0.031299       0.044452             10.380103       7.941767      -0.108791      -0.853063      13.395056       4.599546       9.803486           0.000001
          112              O       6.440384      13.185064      13.099092      -0.579858      34.340477 0.52556926E+03  0.12570958E+05                                 8.345199                            7.064076       0.345782       2.158302                    0.997253      27.772641      72.970626       0.719210       0.356051      -1.140616      -0.028660      -0.009126       0.026598       0.040152      -0.004020      -0.004296      -0.045247       0.057854      -0.091143      -0.068371       0.023941       0.044430              9.367048      12.667117       4.233440      -1.360013       9.519243      -0.063834       5.914785           0.000003
          113              O       1.689853      12.507203       2.181375      -0.555871      42.074745 0.61650902E+03  0.15369028E+05                                 9.693604                            7.737160       0.025338       2.060709                    0.995394      28.104025      75.749194       0.674752       0.364129      -1.132563      -0.013495      -0.028437       0.011115       0.033381      -0.045466      -0.037233      -0.036210      -0.016057      -0.033694      -0.079764       0.027558       0.052206             11.537875       9.819291       0.369055       2.172374      15.302647      -4.400967       9.491688           0.000000
          114              O       1.429873      10.356068       2.595030      -0.514136      32.066394 0.50140502E+03  0.11795786E+05                                 7.889275                            6.866485       0.850959       2.344012                    0.997650      26.537632      68.071665       0.738340       0.352624      -1.148892      -0.005819       0.010635      -0.003148       0.012525       0.032387      -0.057582       0.056353      -0.002441      -0.046441      -0.100774       0.040141       0.060633              8.658215       8.493854       2.237319       1.935007      10.454891       1.153137       7.025902           0.000006
          115              O       4.399593      13.049910       1.995462      -0.598315      46.600506 0.68456859E+03  0.17500590E+05                                10.386715                            8.174367      -0.049521       2.024251                    0.995344      28.867657      78.531914       0.654558       0.366035      -1.132234       0.033014      -0.023475       0.013263       0.042625       0.014796       0.065852       0.015972      -0.049830      -0.045407      -0.082107       0.017666       0.064441             12.458339      10.292321      -3.870569       2.323825      14.184368      -6.297234      12.898328           0.000000
          116              O       6.188137      11.976674       2.726718      -0.532706      37.572491 0.53991766E+03  0.12995160E+05                                 8.926736                            7.226765       0.310454       2.165669                    0.996612      27.085906      71.277146       0.701553       0.362737      -1.135869      -0.004982       0.044119       0.001634       0.044430       0.003466       0.004679       0.055044       0.025410      -0.121223      -0.076521       0.030639       0.045882             10.199962      15.849382      -2.391432      -3.035281       6.750781       0.418633       7.999722           0.000002
          117              O       6.911588      13.246520       0.000310      -0.901798      45.998191 0.93725611E+03  0.25946105E+05                                10.165186                            9.384890      -0.522637       1.833455                    0.995390      33.208771      94.341918       0.627857       0.352396      -1.141803      -0.047528      -0.013927       0.051765       0.071641       0.039402       0.014238      -0.004926      -0.052787      -0.041421      -0.047169      -0.007244       0.054413             11.423694      12.800191      -0.891971       0.491968      12.358901      -1.542811       9.111991           0.000004

******************************************************
Auxiliary information for the entire system
The total spin magnetic moment of the unit cell is   0.000225
The total net atomic charge of the unit cell is   -0.000000
Accuracy of reproducing the electrostatic potential in the unit cell:
  The inner radius (bohr) =    5.0000
  The outer radius (bohr) =   12.0000
  Valid grid points have density less than (e/(bohr^3)) =    0.0001
  The number of valid grid points were=        29648
  The rms potential error without charges in kcal/mol is=      2.82984
  The rms potential error with partial charges in kcal/mol is=      1.27609
  The RRMSE value at monopole order=      0.45094
  The rms potential error with partial charges and cloud penetration in kcal/mol is=      1.27254
  The RRMSE value at monopole order with cloud penetration is=      0.44969
  The rms potential error with partial charges and atomic dipoles in kcal/mol is=      0.59182
  The RRMSE value at dipole order=      0.20914
  The rms potential error with partial charges, atomic dipoles and cloud penetration in kcal/mol is=      0.58187
  The RRMSE value at dipole order with cloud penetration=      0.20562

******************************************************
The electron densities and ab initio electrostatic potential were computed in VASP using the PBE functional and
projector augmented wave method. See the main text of the journal article for a description of computational details.
The atomic charges, dipoles, and quadrupoles were computed with the DDEC6 method as described in
(a) T. A. Manz and N. Gabaldon Limas, RSC Adv. 6 (2016) 47771-47801 DOI: 10.1039/c6ra04656h
(b) N. Gabaldon Limas and T. A. Manz, RSC Adv. 8 (2018) 2678-2707 DOI: 10.1039/c7ra11829e.
For each atom in the material, the electron cloud parameters were fit to the spherically averaged atom-in-material
electron density using radial positions for which this density was between 10^-4 and 10^-2 electrons per cubic bohr.
The polarizabilities, dispersion coefficients, and quantum Drude oscillator (QDO) parameters were fit using the MCLF method.
The magnetic structure of the system was optimized in VASP from the default ferromagnetic initial guess using spin polarization.
The atomic spin moments (ASMs) were computed on this optimized magnetic structure using the DDEC6 partition as inputs
to the method of T. A. Manz and D. S. Sholl, J. Chem. Theory Comput. 7 (2011) 4146-4164 DOI: 10.1021/ct200539n.
The RMSE and RRMSE were computed using a uniform grid with Ewald summation.
