# Supplementary material for: A collection of forcefield precursors for metal–organic frameworks
Source: RSC Adv. 2019 Nov 13;9(63):36492–507. doi: 10.1039/c9ra07327b (PMC9075174; doi:10.1039/c9ra07327b)
Supplement: RA-009-C9RA07327B-s3927 [file RA-009-C9RA07327B-s3927.xyz]

   67
jmolscript: load "" {1 1 1} spacegroup "x,y,z" unitcell [{      9.978000     0.000000     0.000000 }, {     -0.534545    11.210263     0.000000 }, {     -4.502697    -2.613352    10.010105 }]
Co     0.375076     2.912953     2.438662     1.071581
Co     4.565682     5.683958     7.571443     1.071708
Co     2.470379     4.298456     5.005052     0.951920
H      1.056708     8.196379     3.913951     0.113585
H      3.646707     9.388335     6.776841     0.116808
H     -0.854515     5.363115     5.092140     0.109257
H     -0.020120     5.900620     3.874912     0.105908
H      7.781829     5.621836     3.152182     0.108994
H      7.751833     4.144898     3.686722     0.102808
H     -1.461253     0.079326     6.746811     0.115442
H      7.802468    -0.566845     2.763790     0.120314
H     -0.143400     2.654586     7.694768     0.124937
H      6.629937     6.775771     0.741749     0.115950
H      3.884050     0.400532     6.096154     0.113583
H      1.294051    -0.791424     3.233264     0.116807
H      5.795273     3.233796     4.917965     0.109257
H      4.960878     2.696291     6.135193     0.105904
H     -2.841071     2.975075     6.857923     0.108995
H     -2.811075     4.452013     6.323383     0.102807
H      6.402011     8.517585     3.263294     0.115442
H     -2.861710     9.163756     7.246315     0.120315
H      5.084158     5.942325     2.315337     0.124937
H     -1.689179     1.821140     9.268356     0.115949
C      1.540742     8.911666     4.377419    -0.094780
C      3.039841     9.594316     6.035092    -0.091247
C      2.372959     8.594025     5.409461    -0.014649
C      2.588830     7.167616     5.814870     0.624434
C     -0.511260     5.136309     4.213253    -0.018208
C     -1.660348     4.825117     3.288319    -0.017939
C     -1.156452     1.306851     4.389431     0.561466
C     -1.743211    -0.044210     4.703748    -0.026025
C     -1.790233    -0.495409     6.024081    -0.106632
C      7.770864    -0.872664     3.694730    -0.101035
C      2.103574     4.016684     8.068145     0.619322
C      1.144149     3.470649     9.086172    -0.013370
C      0.010920     2.791242     8.652735    -0.097606
C      5.839389     6.285921     0.432437    -0.093711
C      3.400016    -0.314755     5.632686    -0.094776
C      1.900917    -0.997405     3.975013    -0.091241
C      2.567799     0.002886     4.600644    -0.014637
C      2.351928     1.429295     4.195235     0.624431
C      5.452018     3.460602     5.796852    -0.018201
C      6.601106     3.771794     6.721786    -0.017941
C      6.097210     7.290060     5.620674     0.561472
C      6.683969     8.641121     5.306357    -0.026041
C      6.730991     9.092320     3.986024    -0.106624
C     -2.830106     9.469575     6.315375    -0.101032
C      2.837184     4.580227     1.941960     0.619321
C      3.796609     5.126262     0.923933    -0.013362
C      4.929838     5.805669     1.357370    -0.097608
C     -0.898631     2.310990     9.577668    -0.093713
O      2.194126     6.289550     5.013061    -0.473404
O      1.693875     4.081948     6.894960    -0.476398
O      0.372887     4.001034     4.319360    -0.381752
O     -1.155286     4.358210     2.028047    -0.382679
O     -0.777336     2.024797     5.349400    -0.427146
O     -1.061186     1.628520     3.170200    -0.553169
O      3.246300     4.375622     8.479560    -0.553168
O      3.141512     6.968412     6.929996    -0.563771
O      2.746632     2.307361     4.997044    -0.473394
O      3.246883     4.514963     3.115145    -0.476388
O      4.567871     4.595877     5.690745    -0.381926
O     -3.881956     4.238701     7.982058    -0.382792
O      5.718094     6.572114     4.660705    -0.427213
O      6.001944     6.968391     6.839905    -0.553190
O      1.694458     4.221289     1.530545    -0.553153
O      1.799246     1.628499     3.080109    -0.563732

The following XYZ coordinates are in angstroms. Other properties are in atomic units.
The sperically averaged electron density of each atom fit to a function of the form exp(a - br)
eigen_1, eigen_2 and eigen_3 are the three eigenvalues of traceless quadrupole moment tensor
  atom number  atomic symbol              X              Y              Z     net charge C6 coefficient C8 coefficient C10 coefficient fluctuating dipole atomic polarizability isotropic forcefield polarizability              a              b squared Pearson coefficient          <r^3>          <r^4>         wp_QDO          m_QDO          q_QDO       dipole_x       dipole_y       dipole_z         dipole            Qxy            Qxz            Qyz     Q(x^2-y^2)  Q(3z^2 - R^2)        eigen_1        eigen_2        eigen_3 static polarizability      alpha(xx)      alpha(xy)      alpha(xz)      alpha(yy)      alpha(yz)      alpha(zz) atomic spin moment
            1             Co       0.375076       2.912953       2.438662       1.071581      87.507301 0.18441003E+04  0.57620793E+05                                14.914291                           13.040418       0.806456       2.144791                    0.996236      43.535107     112.282023       0.566868       0.345804      -1.203767       0.020393      -0.081433      -0.102092       0.132174       0.007179      -0.036972       0.030133      -0.088361       0.285542      -0.100545      -0.008811       0.109356             16.825875      19.146641       1.286468      -2.567579      17.933634      -4.056922      13.397351           3.303879
            2             Co       4.565682       5.683958       7.571443       1.071708      87.499553 0.18438956E+04  0.57612664E+05                                14.913265                           13.039558       0.806585       2.144849                    0.996236      43.533563     112.275496       0.566897       0.345797      -1.203776      -0.020393       0.081422       0.102063       0.132144       0.007229      -0.036975       0.030095      -0.088453       0.285508      -0.100595      -0.008731       0.109327             16.824686      19.145218       1.286273      -2.567343      17.932404      -4.056565      13.396435           3.303802
            3             Co       2.470379       4.298456       5.005052       0.951920     100.916548 0.19110143E+04  0.60370225E+05                                17.305249                           14.055638       0.670727       2.095429                    0.994289      45.482011     118.744516       0.500125       0.387676      -1.167450       0.000004      -0.000001       0.000001       0.000004       0.009981      -0.069713      -0.054088       0.004085      -0.141312      -0.103740       0.013375       0.090365             21.170189      18.017949       1.772241      -1.152171      24.460989       0.517489      21.031629           0.369995
            4              H       1.056708       8.196379       3.913951       0.113585       1.188832 0.87091644E+01  0.86276831E+02                                 1.771189                            1.660351      -1.006373       2.389318                    0.997944       3.428727       9.266032       0.520875       1.187011      -0.731242      -0.019085      -0.028339      -0.022917       0.041140       0.006241       0.014334       0.004642      -0.007092       0.010599      -0.016208      -0.001429       0.017636              1.823055       1.673419       0.356984       0.228548       2.262764       0.291930       1.532983           0.000021
            5              H       3.646707       9.388335       6.776841       0.116808       1.349192 0.10515225E+02  0.10919137E+03                                 1.933235                            1.833064      -1.066940       2.364293                    0.996839       3.557501       9.842475       0.492230       1.198307      -0.729527       0.025347      -0.007377       0.033215       0.042428       0.001218       0.017260       0.002825      -0.004367       0.017834      -0.017763      -0.001217       0.018980              1.951317       2.017579      -0.189741       0.485719       1.818486      -0.193266       2.017888          -0.000009
            6              H      -0.854515       5.363115       5.092140       0.109257       1.041098 0.79850847E+01  0.77830098E+02                                 1.669471                            1.630297      -0.653016       2.570302                    0.999695       3.324578       9.072545       0.503446       1.248204      -0.718172      -0.009714       0.002722       0.035913       0.037303      -0.008133       0.000823       0.000114      -0.003725       0.024466      -0.012446       0.004220       0.008225              1.679450       1.642513      -0.051948      -0.296170       1.447965       0.123779       1.947873           0.005439
            7              H      -0.020120       5.900620       3.874912       0.105908       1.101334 0.84240546E+01  0.83920700E+02                                 1.781537                            1.708062      -0.929452       2.431853                    0.997368       3.596644      10.200376       0.473414       1.298726      -0.705101       0.020608       0.027702      -0.019526       0.039666      -0.000607      -0.005153      -0.009549      -0.004846      -0.004409      -0.011131      -0.000149       0.011281              1.824711       1.887175       0.467366      -0.112143       2.099356      -0.185114       1.487602           0.005210
            8              H       7.781829       5.621836       3.152182       0.108994       1.053947 0.76289970E+01  0.74126090E+02                                 1.729301                            1.625008      -0.775697       2.507551                    0.998886       3.489315       9.767259       0.485655       1.298000      -0.705331      -0.017954       0.027944      -0.013300       0.035778      -0.001635       0.004355      -0.004025      -0.006586       0.006488      -0.006567      -0.001172       0.007739              1.793695       1.885867      -0.548358       0.157410       2.031838      -0.147279       1.463380           0.002265
            9              H       7.751833       4.144898       3.686722       0.102808       1.069253 0.82513040E+01  0.81999132E+02                                 1.762513                            1.702861      -0.930882       2.430835                    0.996455       3.646822      10.422803       0.467684       1.317854      -0.700609      -0.019788      -0.028098       0.010906       0.036055       0.008433      -0.000136      -0.000708      -0.000182       0.006191      -0.009479       0.002011       0.007468              1.794062       1.892574       0.329231      -0.258681       1.902072      -0.284511       1.587542           0.008545
           10              H      -1.461253       0.079326       6.746811       0.115442       1.212737 0.89462895E+01  0.89641504E+02                                 1.823821                            1.704197      -1.056115       2.366945                    0.997342       3.546346       9.787084       0.502125       1.217386      -0.723246       0.014864       0.020948       0.034236       0.042800       0.005739       0.005184       0.004697      -0.008291       0.045289      -0.014855      -0.002794       0.017649              1.883495       1.578171       0.292043       0.250146       2.075972       0.494523       1.996341           0.000531
           11              H       7.802468      -0.566845       2.763790       0.120314       1.263065 0.96667308E+01  0.97380142E+02                                 1.784773                            1.707568      -1.063145       2.367695                    0.997390       3.348870       8.852332       0.537536       1.131117      -0.747051      -0.000990       0.012217      -0.041114       0.042902       0.004981       0.004780      -0.000022      -0.011637       0.053014      -0.017078      -0.001308       0.018387              1.785201       1.462311       0.095074      -0.020138       1.690569      -0.251466       2.202721           0.000210
           12              H      -0.143400       2.654586       7.694768       0.124937       1.143606 0.80673711E+01  0.79944384E+02                                 1.842725                            1.682111      -1.331165       2.241400                    0.994344       3.781467      10.891554       0.469939       1.315250      -0.698994      -0.006180      -0.002288      -0.042002       0.042515       0.002739      -0.000193      -0.000615       0.009454       0.026404      -0.009880       0.001047       0.008832              1.951022       1.621572       0.099381       0.160761       1.471047       0.163917       2.760448           0.000102
           13              H       6.629937       6.775771       0.741749       0.115950       1.262238 0.95212480E+01  0.96941008E+02                                 1.880622                            1.766185      -1.038479       2.379516                    0.997091       3.568308       9.940579       0.489647       1.228598      -0.721283       0.035831       0.017960       0.014229       0.042531       0.013031       0.007298       0.004295       0.011224       0.010603      -0.015966      -0.001566       0.017532              1.924801       2.191343       0.398941       0.247430       1.686136       0.135374       1.896923           0.000071
           14              H       3.884050       0.400532       6.096154       0.113583       1.188850 0.87093246E+01  0.86278810E+02                                 1.771206                            1.660366      -1.006390       2.389308                    0.997944       3.428756       9.266130       0.520873       1.187010      -0.731242       0.019084       0.028339       0.022916       0.041139       0.006241       0.014334       0.004642      -0.007093       0.010598      -0.016208      -0.001429       0.017637              1.823072       1.673433       0.356989       0.228552       2.262787       0.291935       1.532996           0.000020
           15              H       1.294051      -0.791424       3.233264       0.116807       1.349226 0.10515551E+02  0.10919555E+03                                 1.933261                            1.833087      -1.066979       2.364271                    0.996838       3.557547       9.842622       0.492230       1.198300      -0.729528      -0.025347       0.007377      -0.033214       0.042427       0.001218       0.017260       0.002827      -0.004366       0.017835      -0.017764      -0.001218       0.018981              1.951344       2.017607      -0.189744       0.485730       1.818509      -0.193269       2.017916          -0.000009
           16              H       5.795273       3.233796       4.917965       0.109257       1.041085 0.79849388E+01  0.77828275E+02                                 1.669454                            1.630280      -0.653004       2.570309                    0.999695       3.324545       9.072414       0.503450       1.248200      -0.718173       0.009714      -0.002722      -0.035914       0.037304      -0.008133       0.000823       0.000113      -0.003726       0.024465      -0.012446       0.004221       0.008225              1.679433       1.642495      -0.051948      -0.296168       1.447949       0.123778       1.947856           0.005436
           17              H       4.960878       2.696291       6.135193       0.105904       1.101327 0.84239734E+01  0.83919626E+02                                 1.781525                            1.708050      -0.929428       2.431863                    0.997368       3.596626      10.200284       0.473417       1.298720      -0.705102      -0.020609      -0.027702       0.019526       0.039666      -0.000607      -0.005154      -0.009549      -0.004846      -0.004409      -0.011132      -0.000149       0.011280              1.824699       1.887160       0.467364      -0.112143       2.099344      -0.185115       1.487592           0.005209
           18              H      -2.841071       2.975075       6.857923       0.108995       1.053938 0.76289125E+01  0.74125061E+02                                 1.729292                            1.624999      -0.775695       2.507554                    0.998886       3.489295       9.767188       0.485656       1.298001      -0.705331       0.017954      -0.027944       0.013301       0.035779      -0.001635       0.004355      -0.004025      -0.006587       0.006489      -0.006567      -0.001172       0.007739              1.793686       1.885858      -0.548356       0.157408       2.031828      -0.147277       1.463372           0.002262
           19              H      -2.811075       4.452013       6.323383       0.102807       1.069234 0.82511077E+01  0.81996636E+02                                 1.762489                            1.702838      -0.930856       2.430848                    0.996456       3.646781      10.422627       0.467688       1.317849      -0.700610       0.019787       0.028098      -0.010906       0.036056       0.008433      -0.000136      -0.000708      -0.000183       0.006193      -0.009479       0.002012       0.007468              1.794037       1.892546       0.329225      -0.258677       1.902044      -0.284506       1.587522           0.008543
           20              H       6.402011       8.517585       3.263294       0.115442       1.212733 0.89462476E+01  0.89640941E+02                                 1.823814                            1.704191      -1.056110       2.366947                    0.997342       3.546336       9.787035       0.502127       1.217382      -0.723246      -0.014863      -0.020947      -0.034237       0.042800       0.005738       0.005184       0.004698      -0.008290       0.045290      -0.014855      -0.002795       0.017649              1.883487       1.578166       0.292042       0.250145       2.075964       0.494521       1.996332           0.000531
           21              H      -2.861710       9.163756       7.246315       0.120315       1.263047 0.96665478E+01  0.97377815E+02                                 1.784754                            1.707551      -1.063120       2.367708                    0.997390       3.348843       8.852232       0.537539       1.131116      -0.747052       0.000991      -0.012217       0.041115       0.042903       0.004981       0.004780      -0.000023      -0.011638       0.053013      -0.017079      -0.001308       0.018386              1.785182       1.462298       0.095072      -0.020138       1.690552      -0.251463       2.202697           0.000209
           22              H       5.084158       5.942325       2.315337       0.124937       1.143595 0.80672759E+01  0.79943204E+02                                 1.842714                            1.682102      -1.331151       2.241407                    0.994344       3.781448      10.891483       0.469940       1.315252      -0.698994       0.006180       0.002287       0.042002       0.042515       0.002739      -0.000193      -0.000615       0.009454       0.026406      -0.009880       0.001047       0.008833              1.951010       1.621563       0.099380       0.160760       1.471039       0.163915       2.760427           0.000103
           23              H      -1.689179       1.821140       9.268356       0.115949       1.262251 0.95213699E+01  0.96942526E+02                                 1.880632                            1.766193      -1.038503       2.379503                    0.997091       3.568327       9.940635       0.489647       1.228594      -0.721284      -0.035831      -0.017960      -0.014229       0.042530       0.013030       0.007298       0.004295       0.011224       0.010603      -0.015965      -0.001567       0.017532              1.924811       2.191355       0.398944       0.247432       1.686143       0.135375       1.896934           0.000071
           24              C       1.540742       8.911666       4.377419      -0.094780      32.860247 0.41379662E+03  0.95998053E+04                                 8.887835                            6.767630       0.157876       2.026979                    0.999637      28.629091      81.504959       0.636082       0.415066      -1.066081       0.018093       0.024640       0.006070       0.031166       0.012562      -0.005979       0.028520       0.016134       0.018122      -0.036768       0.009139       0.027629             10.326159       7.512516      -1.339158       2.693430      16.384987      -1.796280       7.080973           0.000612
           25              C       3.039841       9.594316       6.035092      -0.091247      32.487907 0.40933663E+03  0.94976121E+04                                 8.873534                            6.768085       0.093296       2.009267                    0.999723      28.803376      82.771880       0.629057       0.419645      -1.060142      -0.020541       0.012813      -0.019312       0.030969      -0.007985       0.000645       0.001043       0.034942       0.075038      -0.031739       0.006694       0.025045             10.313550       7.260716      -0.506458       2.366028      16.854423      -1.006486       6.825510           0.000733
           26              C       2.372959       8.594025       5.409461      -0.014649      35.605981 0.40945030E+03  0.94195615E+04                                 9.413151                            6.719205       0.062449       2.033313                    0.999329      26.664903      74.187159       0.643889       0.413491      -1.073254      -0.002609       0.039709      -0.011085       0.041309      -0.004602      -0.018124      -0.000252       0.004320       0.043247      -0.017870      -0.007520       0.025390             11.808640       7.670861      -1.334039       2.759720      20.404451      -1.911117       7.350608           0.001902
           27              C       2.588830       7.167616       5.814870       0.624434      23.327913 0.24570366E+03  0.50771290E+04                                 7.665850                            5.640936      -0.155298       2.018824                    0.999242      21.959367      61.875959       0.610348       0.485648      -1.010216       0.006673      -0.062891       0.026008       0.068383       0.012665      -0.061392       0.009235       0.146757      -0.007733      -0.077274      -0.031546       0.108820              9.299953       5.737432      -0.713489       2.007747      14.930732      -0.709416       7.231693           0.000752
           28              C      -0.511260       5.136309       4.213253      -0.018208      23.182430 0.35947541E+03  0.81371728E+04                                 7.244907                            6.410023      -0.085272       1.978073                    0.999278      27.888958      81.194400       0.631278       0.428629      -1.046384       0.029409      -0.105225      -0.014832       0.110260      -0.032132       0.018442      -0.027324      -0.027184      -0.011171      -0.033032      -0.022161       0.055194              7.801059       9.536430      -0.455952       0.969219       7.460480       0.206948       6.406267           0.018907
           29              C      -1.660348       4.825117       3.288319      -0.017939      23.538716 0.36492788E+03  0.82729729E+04                                 7.308470                            6.453651      -0.038036       1.999213                    0.998854      27.567885      79.727336       0.631272       0.427992      -1.049148       0.069441      -0.020520      -0.074629       0.103984       0.019331       0.013051       0.004540       0.016226       0.109843      -0.039437      -0.001949       0.041386              7.830953       9.579863      -1.027684       0.684193       6.810627       0.037831       7.102368           0.007119
           30              C      -1.156452       1.306851       4.389431       0.561466      23.388245 0.26900779E+03  0.56745029E+04                                 7.608524                            5.848369      -0.060756       2.031629                    0.999589      22.887713      64.729460       0.608986       0.476800      -1.016933       0.018688       0.053587      -0.039417       0.069098      -0.055442       0.012065       0.003466       0.091789      -0.125172      -0.056084      -0.037413       0.093497              8.918078       6.269010       3.633545      -0.592918      12.646957      -0.839722       7.838265          -0.004939
           31              C      -1.743211      -0.044210       4.703748      -0.026025      36.907210 0.45712926E+03  0.10808339E+05                                 9.634413                            7.114454      -0.021024       1.992860                    0.999353      27.616401      77.853038       0.623894       0.415217      -1.072307      -0.015457      -0.042602       0.005833       0.045693      -0.002553      -0.002270      -0.008304       0.001666      -0.004875      -0.010144       0.002599       0.007545             11.684379       7.970696       5.810626      -0.191629      17.842580      -0.917779       9.239860           0.007784
           32              C      -1.790233      -0.495409       6.024081      -0.106632      33.079383 0.44085351E+03  0.10392714E+05                                 8.903972                            6.977932       0.093086       1.995432                    0.999553      29.394581      84.409698       0.627308       0.414181      -1.066448      -0.003613      -0.025183      -0.017059       0.030631      -0.006967       0.013075       0.021915       0.028554       0.044510      -0.035391       0.006324       0.029067             10.041213       6.759751       4.098339      -0.058428      14.303308      -0.706456       9.060581           0.001254
           33              C       7.770864      -0.872664       3.694730      -0.101035      32.714441 0.42295573E+03  0.98697425E+04                                 8.845000                            6.841499       0.087170       1.999256                    0.999730      29.066324      83.090577       0.632494       0.414991      -1.065740      -0.004320      -0.009871       0.023848       0.026170      -0.011728       0.000973      -0.009906       0.020023       0.071122      -0.028702       0.002497       0.026205             10.108594       7.055783       4.568544       0.443018      14.717410       0.157484       8.552589           0.001701
           34              C       2.103574       4.016684       8.068145       0.619322      24.231371 0.24380396E+03  0.50159355E+04                                 7.770168                            5.569013      -0.067292       2.044666                    0.999359      21.844600      60.934058       0.624091       0.477031      -1.017210       0.045533       0.012218      -0.040553       0.062186      -0.068210       0.014606       0.036821      -0.108014      -0.159662      -0.087826      -0.030100       0.117925              9.551256      10.373815       2.733524      -2.347057       5.511511      -2.088555      12.768442          -0.002918
           35              C       1.144149       3.470649       9.086172      -0.013370      38.964657 0.42278239E+03  0.97795292E+04                                 9.925268                            6.782588       0.065528       2.029351                    0.999265      26.766698      74.054617       0.648933       0.408042      -1.079568      -0.023081      -0.019372       0.028973       0.041802      -0.010083       0.003322      -0.009860       0.017154      -0.023804      -0.016909      -0.002328       0.019237             12.889563      12.776427       4.184148      -4.466677       7.127773      -2.180052      18.764488           0.002449
           36              C       0.010920       2.791242       8.652735      -0.097606      35.604890 0.44168162E+03  0.10437481E+05                                 9.478972                            7.061944       0.059814       1.998393                    0.999575      29.143718      84.326814       0.612138       0.423419      -1.058514      -0.001933       0.012747       0.027721       0.030572      -0.026077       0.008685      -0.001996      -0.012802       0.025152      -0.031841       0.006291       0.025551             11.218541      12.015710       3.650942      -2.359911       6.709721      -0.848276      14.930192           0.000416
           37              C       5.839389       6.285921       0.432437      -0.093711      35.968045 0.43207483E+03  0.10152887E+05                                 9.497805                            6.954708       0.072106       1.997730                    0.999684      29.185481      84.166042       0.620934       0.419788      -1.060962      -0.016218      -0.028832      -0.004629       0.033402       0.000109       0.017619       0.001645       0.014021      -0.063161      -0.027958       0.003564       0.024394             11.465921      10.549566       2.861221      -2.638647       6.321586      -1.106127      17.526611           0.000641
           38              C       3.400016      -0.314755       5.632686      -0.094776      32.860249 0.41379657E+03  0.95998051E+04                                 8.887832                            6.767626       0.157874       2.026978                    0.999637      28.629118      81.505074       0.636082       0.415066      -1.066081      -0.018093      -0.024639      -0.006070       0.031165       0.012561      -0.005980       0.028519       0.016130       0.018116      -0.036766       0.009138       0.027628             10.326154       7.512514      -1.339151       2.693431      16.384973      -1.796273       7.080974           0.000613
           39              C       1.900917      -0.997405       3.975013      -0.091241      32.487915 0.40933644E+03  0.94976080E+04                                 8.873532                            6.768079       0.093284       2.009262                    0.999723      28.803418      82.772047       0.629058       0.419645      -1.060142       0.020539      -0.012813       0.019313       0.030968      -0.007986       0.000646       0.001045       0.034940       0.075032      -0.031738       0.006694       0.025043             10.313547       7.260722      -0.506448       2.366037      16.854403      -1.006477       6.825516           0.000733
           40              C       2.567799       0.002886       4.600644      -0.014637      35.606216 0.40945281E+03  0.94196411E+04                                 9.413212                            6.719240       0.062415       2.033301                    0.999329      26.665001      74.187706       0.643884       0.413493      -1.073252       0.002608      -0.039707       0.011086       0.041308      -0.004603      -0.018124      -0.000251       0.004322       0.043244      -0.017869      -0.007521       0.025390             11.808725       7.670907      -1.334034       2.759738      20.404617      -1.911119       7.350651           0.001903
           41              C       2.351928       1.429295       4.195235       0.624431      23.328555 0.24571113E+03  0.50773260E+04                                 7.666004                            5.641032      -0.155362       2.018796                    0.999242      21.959745      61.877449       0.610341       0.485650      -1.010214      -0.006675       0.062890      -0.026006       0.068382       0.012665      -0.061391       0.009234       0.146756      -0.007742      -0.077272      -0.031547       0.108818              9.300154       5.737540      -0.713500       2.007795      14.931091      -0.709434       7.231831           0.000750
           42              C       5.452018       3.460602       5.796852      -0.018201      23.181758 0.35946206E+03  0.81367952E+04                                 7.244755                            6.409892      -0.085268       1.978083                    0.999278      27.888514      81.192740       0.631286       0.428627      -1.046384      -0.029414       0.105228       0.014829       0.110264      -0.032134       0.018441      -0.027325      -0.027187      -0.011172      -0.033035      -0.022162       0.055196              7.800888       9.536179      -0.455920       0.969181       7.460320       0.206936       6.406165           0.018901
           43              C       6.601106       3.771794       6.721786      -0.017941      23.538409 0.36492132E+03  0.82727836E+04                                 7.308396                            6.453583      -0.038035       1.999218                    0.998854      27.567640      79.726334       0.631277       0.427990      -1.049149      -0.069439       0.020524       0.074635       0.103987       0.019331       0.013053       0.004540       0.016225       0.109851      -0.039438      -0.001951       0.041389              7.830875       9.579764      -1.027688       0.684190       6.810557       0.037823       7.102305           0.007112
           44              C       6.097210       7.290060       5.620674       0.561472      23.387751 0.26900120E+03  0.56743256E+04                                 7.608400                            5.848284      -0.060701       2.031652                    0.999589      22.887427      64.728300       0.608993       0.476797      -1.016935      -0.018688      -0.053589       0.039417       0.069100      -0.055444       0.012065       0.003467       0.091793      -0.125172      -0.056086      -0.037413       0.093499              8.917923       6.268902       3.633468      -0.592894      12.646727      -0.839689       7.838139          -0.004933
           45              C       6.683969       8.641121       5.306357      -0.026041      36.907318 0.45713096E+03  0.10808382E+05                                 9.634411                            7.114453      -0.021005       1.992866                    0.999353      27.616444      77.853004       0.623896       0.415216      -1.072309       0.015459       0.042605      -0.005835       0.045697      -0.002554      -0.002270      -0.008303       0.001665      -0.004878      -0.010144       0.002599       0.007545             11.684379       7.970694       5.810631      -0.191628      17.842597      -0.917777       9.239847           0.007778
           46              C       6.730991       9.092320       3.986024      -0.106624      33.079145 0.44084954E+03  0.10392594E+05                                 8.903923                            6.977896       0.093098       1.995437                    0.999553      29.394438      84.409104       0.627311       0.414181      -1.066448       0.003615       0.025183       0.017059       0.030632      -0.006970       0.013076       0.021915       0.028557       0.044516      -0.035394       0.006325       0.029068             10.041159       6.759716       4.098318      -0.058427      14.303237      -0.706452       9.060523           0.001255
           47              C      -2.830106       9.469575       6.315375      -0.101032      32.714289 0.42295342E+03  0.98696718E+04                                 8.844966                            6.841475       0.087187       1.999262                    0.999730      29.066228      83.090145       0.632496       0.414991      -1.065741       0.004322       0.009872      -0.023849       0.026171      -0.011728       0.000973      -0.009906       0.020023       0.071126      -0.028703       0.002497       0.026206             10.108554       7.055756       4.568524       0.443015      14.717356       0.157483       8.552550           0.001701
           48              C       2.837184       4.580227       1.941960       0.619321      24.231805 0.24380847E+03  0.50160535E+04                                 7.770267                            5.569069      -0.067342       2.044645                    0.999358      21.844825      60.934909       0.624087       0.477032      -1.017209      -0.045532      -0.012217       0.040553       0.062185      -0.068210       0.014605       0.036820      -0.108013      -0.159659      -0.087824      -0.030100       0.117924              9.551392      10.373952       2.733571      -2.347094       5.511582      -2.088595      12.768641          -0.002922
           49              C       3.796609       5.126262       0.923933      -0.013362      38.964731 0.42278286E+03  0.97795456E+04                                 9.925287                            6.782597       0.065504       2.029343                    0.999265      26.766720      74.054772       0.648932       0.408043      -1.079568       0.023080       0.019372      -0.028972       0.041801      -0.010083       0.003323      -0.009860       0.017153      -0.023806      -0.016909      -0.002329       0.019238             12.889594      12.776444       4.184157      -4.466686       7.127789      -2.180066      18.764549           0.002451
           50              C       4.929838       5.805669       1.357370      -0.097608      35.604957 0.44168280E+03  0.10437516E+05                                 9.478984                            7.061954       0.059814       1.998393                    0.999575      29.143747      84.326920       0.612137       0.423419      -1.058514       0.001934      -0.012747      -0.027721       0.030572      -0.026077       0.008685      -0.001997      -0.012800       0.025154      -0.031841       0.006290       0.025550             11.218553      12.015725       3.650951      -2.359911       6.709733      -0.848278      14.930201           0.000415
           51              C      -0.898631       2.310990       9.577668      -0.093713      35.968135 0.43207591E+03  0.10152918E+05                                 9.497814                            6.954711       0.072108       1.997729                    0.999684      29.185545      84.166231       0.620935       0.419787      -1.060963       0.016217       0.028831       0.004629       0.033401       0.000109       0.017618       0.001645       0.014020      -0.063161      -0.027958       0.003565       0.024393             11.465936      10.549575       2.861222      -2.638644       6.321590      -1.106131      17.526643           0.000638
           52              O       2.194126       6.289550       5.013061      -0.473404      38.477059 0.54407356E+03  0.13124490E+05                                 9.157162                            7.280277       0.171850       2.121848                    0.996942      26.801517      70.681060       0.695043       0.365317      -1.133497       0.016685       0.007769       0.023648       0.029966       0.012651      -0.028977       0.031419       0.029692      -0.031069      -0.053545       0.015051       0.038495             10.857891       7.118249       1.892044       1.345176      17.844746       3.643738       7.610677          -0.000399
           53              O       1.693875       4.081948       6.894960      -0.476398      37.417790 0.52390783E+03  0.12526974E+05                                 8.969885                            7.144193       0.302094       2.157263                    0.998342      26.872670      70.698551       0.701184       0.365328      -1.132792       0.008111      -0.005146       0.021908       0.023922      -0.042238       0.011914       0.010350      -0.053323       0.026421      -0.057926       0.012065       0.045861             10.545336       7.163929       0.776058      -0.379838       6.197126      -1.672155      18.274954           0.005938
           54              O       0.372887       4.001034       4.319360      -0.381752      38.499103 0.69384026E+03  0.17705232E+05                                 9.183225                            8.242682      -0.010689       2.042826                    0.998031      27.442582      73.333000       0.653665       0.367205      -1.137218      -0.123103       0.106632       0.041858       0.168157      -0.055253       0.011958      -0.016379      -0.034011      -0.196355      -0.068045      -0.025084       0.093130             10.196012      12.383360      -2.793629       1.261480      11.204529      -0.161038       7.000148           0.186111
           55              O      -1.155286       4.358210       2.028047      -0.382679      25.852268 0.44062244E+03  0.10028318E+05                                 6.842158                            6.422949       0.736762       2.293629                    0.999554      25.900802      65.177578       0.766498       0.351102      -1.151052      -0.068713       0.084533       0.126263       0.166762       0.004180      -0.068132       0.062946       0.057469       0.099191      -0.095643      -0.010544       0.106187              7.076446       7.003931      -1.560964      -0.556558       5.654394       0.547823       8.571012           0.271638
           56              O      -0.777336       2.024797       5.349400      -0.427146      29.847663 0.47676717E+03  0.11062162E+05                                 7.566419                            6.735318       0.911186       2.384079                    0.996202      25.447012      64.564624       0.739829       0.356813      -1.146914       0.019141       0.017387      -0.035505       0.043924      -0.002109       0.021127       0.027707      -0.009761      -0.021345      -0.037630       0.004042       0.033588              8.191026       6.536889       1.862570       0.822482       9.896033       2.595940       8.140154           0.100969
           57              O      -1.061186       1.628520       3.170200      -0.553169      32.985618 0.52365646E+03  0.12533167E+05                                 8.173335                            7.084416       0.249330       2.112232                    0.998629      28.134821      74.320298       0.712031       0.359412      -1.136180      -0.030019      -0.005165       0.051908       0.060185      -0.015213      -0.005982      -0.017290       0.051762       0.035473      -0.042113       0.017787       0.024326              8.872077       7.305637       2.344849      -1.745590       9.584451      -3.247470       9.726142           0.060451
           58              O       3.246300       4.375622       8.479560      -0.553168      36.003367 0.52878793E+03  0.12652221E+05                                 8.631826                            7.084436       0.410472       2.168490                    0.999127      27.815263      72.811786       0.719218       0.355926      -1.142072      -0.020117      -0.047323      -0.003763       0.051559      -0.004923       0.016942       0.020317      -0.004207      -0.190632      -0.070691       0.032356       0.038335              9.792688      14.300695       3.814812      -1.317537       7.049359      -1.264788       8.028010           0.050996
           59              O       3.141512       6.968412       6.929996      -0.563771      32.656738 0.51825739E+03  0.12378259E+05                                 8.108495                            7.054608       0.174389       2.093228                    0.997736      28.056026      74.160752       0.712132       0.360107      -1.135044      -0.040175       0.008165      -0.022109       0.046578      -0.009334      -0.017213      -0.019673       0.119721       0.086198      -0.079093       0.022782       0.056312              8.743331       7.869459      -2.146881       2.660954       9.075448      -2.727427       9.285087           0.049329
           60              O       2.746632       2.307361       4.997044      -0.473394      38.477219 0.54407528E+03  0.13124541E+05                                 9.157178                            7.280279       0.171868       2.121852                    0.996942      26.801589      70.681265       0.695045       0.365316      -1.133498      -0.016686      -0.007769      -0.023651       0.029969       0.012652      -0.028977       0.031418       0.029688      -0.031080      -0.053545       0.015053       0.038492             10.857922       7.118247       1.892100       1.345181      17.844827       3.643773       7.610691          -0.000395
           61              O       3.246883       4.514963       3.115145      -0.476388      37.417560 0.52390265E+03  0.12526816E+05                                 8.969839                            7.144147       0.302127       2.157276                    0.998342      26.872571      70.698129       0.701188       0.365327      -1.132793      -0.008115       0.005146      -0.021909       0.023924      -0.042234       0.011914       0.010349      -0.053321       0.026425      -0.057923       0.012066       0.045857             10.545288       7.163872       0.776048      -0.379781       6.197092      -1.672144      18.274899           0.005940
           62              O       4.567871       4.595877       5.690745      -0.381926      38.504346 0.69396251E+03  0.17709225E+05                                 9.184230                            8.243556      -0.010968       2.042709                    0.998031      27.444659      73.341614       0.653609       0.367218      -1.137202       0.123101      -0.106632      -0.041867       0.168158      -0.055267       0.011960      -0.016382      -0.034019      -0.196330      -0.068038      -0.025103       0.093141             10.197162      12.384841      -2.793863       1.261702      11.205727      -0.161048       7.000919           0.186083
           63              O      -3.881956       4.238701       7.982058      -0.382792      25.854457 0.44067070E+03  0.10029702E+05                                 6.842580                            6.423333       0.736695       2.293591                    0.999554      25.901845      65.181372       0.766468       0.351106      -1.151048       0.068714      -0.084535      -0.126259       0.166761       0.004177      -0.068138       0.062943       0.057473       0.099240      -0.095643      -0.010555       0.106198              7.076893       7.004398      -1.561092      -0.556540       5.654726       0.547827       8.571556           0.271515
           64              O       5.718094       6.572114       4.660705      -0.427213      29.848425 0.47678269E+03  0.11062614E+05                                 7.566554                            6.735435       0.911108       2.384051                    0.996201      25.447352      64.565783       0.739821       0.356814      -1.146913      -0.019142      -0.017393       0.035498       0.043921      -0.002115       0.021133       0.027725      -0.009743      -0.021356      -0.037651       0.004051       0.033600              8.191180       6.537006       1.862636       0.822490       9.896247       2.595979       8.140286           0.100928
           65              O       6.001944       6.968391       6.839905      -0.553190      32.985963 0.52366417E+03  0.12533405E+05                                 8.173430                            7.084503       0.249251       2.112208                    0.998629      28.134877      74.320746       0.712021       0.359416      -1.136177       0.030024       0.005166      -0.051906       0.060186      -0.015212      -0.005974      -0.017284       0.051769       0.035452      -0.042109       0.017778       0.024330              8.872180       7.305713       2.344889      -1.745596       9.584583      -3.247501       9.726245           0.060435
           66              O       1.694458       4.221289       1.530545      -0.553153      36.003261 0.52878528E+03  0.12652134E+05                                 8.631767                            7.084381       0.410527       2.168504                    0.999127      27.815338      72.811770       0.719227       0.355923      -1.142075       0.020117       0.047324       0.003772       0.051561      -0.004920       0.016938       0.020318      -0.004209      -0.190659      -0.070698       0.032359       0.038339              9.792622      14.300594       3.814795      -1.317506       7.049327      -1.264776       8.027945           0.051009
           67              O       1.799246       1.628499       3.080109      -0.563732      32.656086 0.51824394E+03  0.12377846E+05                                 8.108329                            7.054466       0.174410       2.093234                    0.997736      28.055898      74.159909       0.712147       0.360102      -1.135049       0.040170      -0.008162       0.022119       0.046578      -0.009341      -0.017203      -0.019683       0.119716       0.086194      -0.079096       0.022794       0.056301              8.743143       7.869301      -2.146812       2.660911       9.075208      -2.727363       9.284921           0.049347

******************************************************
Auxiliary information for the entire system
The total spin magnetic moment of the unit cell is   8.545136
The total net atomic charge of the unit cell is   0.000001
Accuracy of reproducing the electrostatic potential in the unit cell:
  The inner radius (bohr) =    5.0000
  The outer radius (bohr) =   12.0000
  Valid grid points have density less than (e/(bohr^3)) =    0.0001
  The number of valid grid points were=        55394
  The rms potential error without charges in kcal/mol is=      4.88734
  The rms potential error with partial charges in kcal/mol is=      0.64438
  The RRMSE value at monopole order=      0.13185
  The rms potential error with partial charges and cloud penetration in kcal/mol is=      0.64249
  The RRMSE value at monopole order with cloud penetration is=      0.13146
  The rms potential error with partial charges and atomic dipoles in kcal/mol is=      0.40226
  The RRMSE value at dipole order=      0.08231
  The rms potential error with partial charges, atomic dipoles and cloud penetration in kcal/mol is=      0.39068
  The RRMSE value at dipole order with cloud penetration=      0.07994

******************************************************
The electron densities and ab initio electrostatic potential were computed in VASP using the PBE functional and
projector augmented wave method. See the main text of the journal article for a description of computational details.
The atomic charges, dipoles, and quadrupoles were computed with the DDEC6 method as described in
(a) T. A. Manz and N. Gabaldon Limas, RSC Adv. 6 (2016) 47771-47801 DOI: 10.1039/c6ra04656h
(b) N. Gabaldon Limas and T. A. Manz, RSC Adv. 8 (2018) 2678-2707 DOI: 10.1039/c7ra11829e.
For each atom in the material, the electron cloud parameters were fit to the spherically averaged atom-in-material
electron density using radial positions for which this density was between 10^-4 and 10^-2 electrons per cubic bohr.
The polarizabilities, dispersion coefficients, and quantum Drude oscillator (QDO) parameters were fit using the MCLF method.
The magnetic structure of the system was optimized in VASP from the default ferromagnetic initial guess using spin polarization.
The atomic spin moments (ASMs) were computed on this optimized magnetic structure using the DDEC6 partition as inputs
to the method of T. A. Manz and D. S. Sholl, J. Chem. Theory Comput. 7 (2011) 4146-4164 DOI: 10.1021/ct200539n.
The RMSE and RRMSE were computed using a uniform grid with Ewald summation.
