# Supplementary material for: A collection of forcefield precursors for metal–organic frameworks
Source: RSC Adv. 2019 Nov 13;9(63):36492–507. doi: 10.1039/c9ra07327b (PMC9075174; doi:10.1039/c9ra07327b)
Supplement: RA-009-C9RA07327B-s3928 [file RA-009-C9RA07327B-s3928.xyz]

  176
jmolscript: load "" {1 1 1} spacegroup "x,y,z" unitcell [{     11.669500     0.000000     0.000000 }, {      0.000000    16.323500     0.000000 }, {      0.000000     0.000000    16.323500 }]
Zn     1.582501     6.302503     5.671274     0.980917
Zn     1.582501    10.020997    10.652226     0.980917
Zn     1.582501    10.652226     6.302503     0.980917
Zn     1.582501     5.671274    10.020997     0.980917
Zn     4.252249     1.859247    13.833024     0.980917
Zn     4.252249    14.464253     2.490476     0.980917
Zn     4.252249    13.833024    14.464253     0.980917
Zn     4.252249     2.490476     1.859247     0.980917
Zn    10.086999    10.020997    10.652226     0.980917
Zn    10.086999     6.302503     5.671274     0.980917
Zn    10.086999     5.671274    10.020997     0.980917
Zn    10.086999    10.652226     6.302503     0.980917
Zn     7.417251    14.464253     2.490476     0.980917
Zn     7.417251     1.859247    13.833024     0.980917
Zn     7.417251     2.490476     1.859247     0.980917
Zn     7.417251    13.833024    14.464253     0.980917
H      2.007154     2.481172     3.917640     0.126385
H      2.007154    13.842328    12.405860     0.126385
H      2.007154    12.405860     2.481172     0.126385
H      2.007154     3.917640    13.842328     0.126385
H      3.827596     5.680578    12.079390     0.126385
H      3.827596    10.642922     4.244110     0.126385
H      3.827596    12.079390    10.642922     0.126385
H      3.827596     4.244110     5.680578     0.126385
H      9.662346    13.842328    12.405860     0.126385
H      9.662346     2.481172     3.917640     0.126385
H      9.662346     3.917640    13.842328     0.126385
H      9.662346    12.405860     2.481172     0.126385
H      7.841904    10.642922     4.244110     0.126385
H      7.841904     5.680578    12.079390     0.126385
H      7.841904     4.244110     5.680578     0.126385
H      7.841904    12.079390    10.642922     0.126385
H      0.000000     7.884250     6.545723     0.421132
H      0.000000    15.507325     2.791318     0.122187
H      0.000000     8.439249     9.777776     0.421132
H      0.000000     0.816175    13.532181     0.122187
H      0.000000     9.777776     7.884250     0.421132
H      0.000000    13.532181    15.507325     0.122187
H      0.000000     6.545723     8.439249     0.421132
H      0.000000     2.791318     0.816175     0.122187
H      5.834750     0.277500    14.707474     0.421132
H      5.834750     8.977925    10.953069     0.122187
H      5.834750    16.046000     1.616026     0.421132
H      5.834750     7.345575     5.370432     0.122187
H      5.834750    14.707474    16.046000     0.421132
H      5.834750    10.953069     7.345575     0.122187
H      5.834750     1.616026     0.277500     0.421132
H      5.834750     5.370432     8.977925     0.122187
C      1.199625     2.040437     3.800111    -0.102067
C      1.207793     0.739455     3.310406    -0.024825
C      2.500774     0.042441     3.014950     0.607180
C      1.199625    14.283062    12.523389    -0.102067
C      1.207793    15.584045    13.013094    -0.024825
C      2.500774    16.281059    13.308550     0.607180
C      1.199625    12.523389     2.040437    -0.102067
C      1.207793    13.013094     0.739455    -0.024825
C      2.500774    13.308550     0.042441     0.607180
C      1.199625     3.800111    14.283062    -0.102067
C      1.207793     3.310406    15.584045    -0.024825
C      2.500774     3.014950    16.281059     0.607180
C      4.635125     6.121312    11.961861    -0.102067
C      4.626957     7.422295    11.472156    -0.024825
C      3.333976     8.119309    11.176700     0.607180
C      4.635125    10.202188     4.361639    -0.102067
C      4.626957     8.901205     4.851344    -0.024825
C      3.333976     8.204191     5.146800     0.607180
C      4.635125    11.961861    10.202188    -0.102067
C      4.626957    11.472156     8.901205    -0.024825
C      3.333976    11.176700     8.204191     0.607180
C      4.635125     4.361639     6.121312    -0.102067
C      4.626957     4.851344     7.422295    -0.024825
C      3.333976     5.146800     8.119309     0.607180
C     10.469875    14.283062    12.523389    -0.102067
C     10.461707    15.584045    13.013094    -0.024825
C      9.168726    16.281059    13.308550     0.607180
C     10.469875     2.040437     3.800111    -0.102067
C     10.461707     0.739455     3.310406    -0.024825
C      9.168726     0.042441     3.014950     0.607180
C     10.469875     3.800111    14.283062    -0.102067
C     10.461707     3.310406    15.584045    -0.024825
C      9.168726     3.014950    16.281059     0.607180
C     10.469875    12.523389     2.040437    -0.102067
C     10.461707    13.013094     0.739455    -0.024825
C      9.168726    13.308550     0.042441     0.607180
C      7.034375    10.202188     4.361639    -0.102067
C      7.042543     8.901205     4.851344    -0.024825
C      8.335524     8.204191     5.146800     0.607180
C      7.034375     6.121312    11.961861    -0.102067
C      7.042543     7.422295    11.472156    -0.024825
C      8.335524     8.119309    11.176700     0.607180
C      7.034375     4.361639     6.121312    -0.102067
C      7.042543     4.851344     7.422295    -0.024825
C      8.335524     5.146800     8.119309     0.607180
C      7.034375    11.961861    10.202188    -0.102067
C      7.042543    11.472156     8.901205    -0.024825
C      8.335524    11.176700     8.204191     0.607180
C      0.000000     2.680319     4.074346    -0.022736
C      0.000000     0.078353     3.098200    -0.110154
C      0.000000     4.054757     4.657095     0.627288
C      0.000000    13.643181    12.249154    -0.022736
C      0.000000    16.245147    13.225300    -0.110154
C      0.000000    12.268743    11.666405     0.627288
C      0.000000    12.249154     2.680319    -0.022736
C      0.000000    13.225300     0.078353    -0.110154
C      0.000000    11.666405     4.054757     0.627288
C      0.000000     4.074346    13.643181    -0.022736
C      0.000000     3.098200    16.245147    -0.110154
C      0.000000     4.657095    12.268743     0.627288
C      5.834750     5.481431    12.236096    -0.022736
C      5.834750     8.083397    11.259950    -0.110154
C      5.834750     4.106993    12.818845     0.627288
C      5.834750    10.842069     4.087404    -0.022736
C      5.834750     8.240103     5.063550    -0.110154
C      5.834750    12.216507     3.504655     0.627288
C      5.834750    12.236096    10.842069    -0.022736
C      5.834750    11.259950     8.240103    -0.110154
C      5.834750    12.818845    12.216507     0.627288
C      5.834750     4.087404     5.481431    -0.022736
C      5.834750     5.063550     8.083397    -0.110154
C      5.834750     3.504655     4.106993     0.627288
O      1.116771     4.568948     4.898682    -0.548620
O      3.513686     0.688852     2.708069    -0.578613
O      2.513610    15.110664     3.099833    -0.535982
O      1.116771    11.754552    11.424818    -0.548620
O      3.513686    15.634648    13.615431    -0.578613
O      2.513610     1.212836    13.223667    -0.535982
O      1.116771    11.424818     4.568948    -0.548620
O      3.513686    13.615431     0.688852    -0.578613
O      2.513610    13.223667    15.110664    -0.535982
O      1.116771     4.898682    11.754552    -0.548620
O      3.513686     2.708069    15.634648    -0.578613
O      2.513610     3.099833     1.212836    -0.535982
O      4.717979     3.592802    13.060432    -0.548620
O      2.321064     7.472898    10.869819    -0.578613
O      3.321140     9.374586    11.261583    -0.535982
O      4.717979    12.730698     3.263068    -0.548620
O      2.321064     8.850602     5.453681    -0.578613
O      3.321140     6.948914     5.061917    -0.535982
O      4.717979    13.060432    12.730698    -0.548620
O      2.321064    10.869819     8.850602    -0.578613
O      3.321140    11.261583     6.948914    -0.535982
O      4.717979     3.263068     3.592802    -0.548620
O      2.321064     5.453681     7.472898    -0.578613
O      3.321140     5.061917     9.374586    -0.535982
O     10.552729    11.754552    11.424818    -0.548620
O      8.155814    15.634648    13.615431    -0.578613
O      9.155890     1.212836    13.223667    -0.535982
O     10.552729     4.568948     4.898682    -0.548620
O      8.155814     0.688852     2.708069    -0.578613
O      9.155890    15.110664     3.099833    -0.535982
O     10.552729     4.898682    11.754552    -0.548620
O      8.155814     2.708069    15.634648    -0.578613
O      9.155890     3.099833     1.212836    -0.535982
O     10.552729    11.424818     4.568948    -0.548620
O      8.155814    13.615431     0.688852    -0.578613
O      9.155890    13.223667    15.110664    -0.535982
O      6.951521    12.730698     3.263068    -0.548620
O      9.348436     8.850602     5.453681    -0.578613
O      8.348360     6.948914     5.061917    -0.535982
O      6.951521     3.592802    13.060432    -0.548620
O      9.348436     7.472898    10.869819    -0.578613
O      8.348360     9.374586    11.261583    -0.535982
O      6.951521     3.263068     3.592802    -0.548620
O      9.348436     5.453681     7.472898    -0.578613
O      8.348360     5.061917     9.374586    -0.535982
O      6.951521    13.060432    12.730698    -0.548620
O      9.348436    10.869819     8.850602    -0.578613
O      8.348360    11.261583     6.948914    -0.535982
O      0.000000     7.035429     6.455944    -0.886465
O      0.000000     9.288071     9.867556    -0.886465
O      0.000000     9.867556     7.035429    -0.886465
O      0.000000     6.455944     9.288071    -0.886465
O      5.834750     1.126322    14.617694    -0.886465
O      5.834750    15.197178     1.705806    -0.886465
O      5.834750    14.617694    15.197178    -0.886465
O      5.834750     1.705806     1.126322    -0.886465

The following XYZ coordinates are in angstroms. Other properties are in atomic units.
The sperically averaged electron density of each atom fit to a function of the form exp(a - br)
eigen_1, eigen_2 and eigen_3 are the three eigenvalues of traceless quadrupole moment tensor
  atom number  atomic symbol              X              Y              Z     net charge C6 coefficient C8 coefficient C10 coefficient fluctuating dipole atomic polarizability isotropic forcefield polarizability              a              b squared Pearson coefficient          <r^3>          <r^4>         wp_QDO          m_QDO          q_QDO       dipole_x       dipole_y       dipole_z         dipole            Qxy            Qxz            Qyz     Q(x^2-y^2)  Q(3z^2 - R^2)        eigen_1        eigen_2        eigen_3 static polarizability      alpha(xx)      alpha(xy)      alpha(xz)      alpha(yy)      alpha(yz)      alpha(zz) atomic spin moment
            1             Zn       1.582501       6.302503       5.671274       0.980917      80.275470 0.15766429E+04  0.48210570E+05                                15.507276                           13.217889       0.156503       1.931011                    0.999215      44.178973     119.373193       0.482031       0.415549      -1.129710       0.007995      -0.039947       0.046213       0.061606      -0.019010      -0.051820       0.002807      -0.015093       0.118551      -0.060533      -0.008906       0.069439             17.917231      22.134766       4.796720       0.038370      18.938438       1.857584      12.678487           0.000000
            2             Zn       1.582501      10.020997      10.652226       0.980917      80.275465 0.15766427E+04  0.48210565E+05                                15.507275                           13.217888       0.156503       1.931011                    0.999215      44.178972     119.373188       0.482031       0.415549      -1.129710       0.007995       0.039947      -0.046213       0.061606       0.019010       0.051820       0.002807      -0.015093       0.118551      -0.060533      -0.008906       0.069439             17.917230      22.134765      -4.796719      -0.038370      18.938437       1.857584      12.678487           0.000000
            3             Zn       1.582501      10.652226       6.302503       0.980917      80.275472 0.15766429E+04  0.48210571E+05                                15.507276                           13.217889       0.156503       1.931011                    0.999215      44.178973     119.373194       0.482031       0.415549      -1.129710       0.007995      -0.046213      -0.039947       0.061606       0.051820      -0.019010      -0.002807      -0.066822      -0.036636      -0.060533      -0.008906       0.069439             17.917231      22.134766      -0.038370       4.796720      12.678488      -1.857585      18.938439           0.000000
            4             Zn       1.582501       5.671274      10.020997       0.980917      80.275476 0.15766430E+04  0.48210575E+05                                15.507277                           13.217890       0.156503       1.931010                    0.999215      44.178974     119.373200       0.482031       0.415549      -1.129710       0.007995       0.046213       0.039947       0.061606      -0.051820       0.019010      -0.002807      -0.066822      -0.036636      -0.060533      -0.008906       0.069439             17.917232      22.134768       0.038370      -4.796720      12.678488      -1.857585      18.938440           0.000000
            5             Zn       4.252249       1.859247      13.833024       0.980917      80.275471 0.15766428E+04  0.48210566E+05                                15.507276                           13.217889       0.156503       1.931011                    0.999215      44.178973     119.373195       0.482031       0.415549      -1.129710      -0.007995       0.039947       0.046213       0.061606      -0.019010       0.051820      -0.002807      -0.015093       0.118551      -0.060533      -0.008906       0.069439             17.917231      22.134770       4.796721      -0.038368      18.938436      -1.857583      12.678487           0.000000
            6             Zn       4.252249      14.464253       2.490476       0.980917      80.275469 0.15766428E+04  0.48210566E+05                                15.507276                           13.217889       0.156503       1.931011                    0.999215      44.178973     119.373195       0.482031       0.415549      -1.129710      -0.007995      -0.039947      -0.046213       0.061606       0.019010      -0.051820      -0.002807      -0.015093       0.118551      -0.060533      -0.008906       0.069439             17.917231      22.134769      -4.796721       0.038368      18.938436      -1.857583      12.678486           0.000000
            7             Zn       4.252249      13.833024      14.464253       0.980917      80.275470 0.15766427E+04  0.48210564E+05                                15.507276                           13.217889       0.156503       1.931011                    0.999215      44.178972     119.373192       0.482031       0.415549      -1.129710      -0.007995       0.046213      -0.039947       0.061606       0.051820       0.019010       0.002807      -0.066822      -0.036636      -0.060533      -0.008906       0.069439             17.917232      22.134771      -0.038368      -4.796721      12.678487       1.857583      18.938437           0.000000
            8             Zn       4.252249       2.490476       1.859247       0.980917      80.275466 0.15766427E+04  0.48210564E+05                                15.507275                           13.217888       0.156503       1.931011                    0.999215      44.178973     119.373193       0.482031       0.415549      -1.129710      -0.007995      -0.046213       0.039947       0.061606      -0.051820      -0.019010       0.002807      -0.066822      -0.036636      -0.060533      -0.008906       0.069439             17.917230      22.134768       0.038368       4.796721      12.678486       1.857583      18.938435           0.000000
            9             Zn      10.086999      10.020997      10.652226       0.980917      80.275471 0.15766429E+04  0.48210569E+05                                15.507276                           13.217889       0.156503       1.931011                    0.999215      44.178973     119.373193       0.482031       0.415549      -1.129710      -0.007995       0.039947      -0.046213       0.061606      -0.019010      -0.051820       0.002807      -0.015093       0.118551      -0.060533      -0.008906       0.069439             17.917231      22.134766       4.796720       0.038370      18.938439       1.857585      12.678487           0.000000
           10             Zn      10.086999       6.302503       5.671274       0.980917      80.275465 0.15766427E+04  0.48210565E+05                                15.507275                           13.217888       0.156503       1.931011                    0.999215      44.178972     119.373187       0.482031       0.415549      -1.129710      -0.007995      -0.039947       0.046213       0.061606       0.019010       0.051820       0.002807      -0.015093       0.118551      -0.060533      -0.008906       0.069439             17.917229      22.134765      -4.796719      -0.038370      18.938437       1.857584      12.678487           0.000000
           11             Zn      10.086999       5.671274      10.020997       0.980917      80.275472 0.15766429E+04  0.48210571E+05                                15.507276                           13.217889       0.156503       1.931011                    0.999215      44.178973     119.373195       0.482031       0.415549      -1.129710      -0.007995       0.046213       0.039947       0.061606       0.051820      -0.019010      -0.002807      -0.066822      -0.036636      -0.060533      -0.008906       0.069439             17.917231      22.134768      -0.038370       4.796720      12.678488      -1.857584      18.938439           0.000000
           12             Zn      10.086999      10.652226       6.302503       0.980917      80.275470 0.15766429E+04  0.48210569E+05                                15.507276                           13.217889       0.156503       1.931011                    0.999215      44.178973     119.373192       0.482031       0.415549      -1.129710      -0.007995      -0.046213      -0.039947       0.061606      -0.051820       0.019010      -0.002807      -0.066822      -0.036636      -0.060533      -0.008906       0.069439             17.917230      22.134765       0.038370      -4.796720      12.678487      -1.857585      18.938439           0.000000
           13             Zn       7.417251      14.464253       2.490476       0.980917      80.275464 0.15766426E+04  0.48210560E+05                                15.507275                           13.217888       0.156503       1.931011                    0.999215      44.178972     119.373189       0.482031       0.415549      -1.129710       0.007995      -0.039947      -0.046213       0.061606      -0.019010       0.051820      -0.002807      -0.015093       0.118551      -0.060533      -0.008906       0.069439             17.917230      22.134768       4.796721      -0.038368      18.938435      -1.857583      12.678486           0.000000
           14             Zn       7.417251       1.859247      13.833024       0.980917      80.275467 0.15766427E+04  0.48210563E+05                                15.507275                           13.217888       0.156503       1.931011                    0.999215      44.178973     119.373192       0.482031       0.415549      -1.129710       0.007995       0.039947       0.046213       0.061606       0.019010      -0.051820      -0.002807      -0.015093       0.118551      -0.060533      -0.008906       0.069439             17.917230      22.134769      -4.796720       0.038368      18.938435      -1.857583      12.678486           0.000000
           15             Zn       7.417251       2.490476       1.859247       0.980917      80.275467 0.15766427E+04  0.48210564E+05                                15.507275                           13.217888       0.156503       1.931011                    0.999215      44.178973     119.373193       0.482031       0.415549      -1.129710       0.007995      -0.046213       0.039947       0.061606       0.051820       0.019010       0.002807      -0.066822      -0.036636      -0.060533      -0.008906       0.069439             17.917230      22.134769      -0.038368      -4.796721      12.678486       1.857583      18.938436           0.000000
           16             Zn       7.417251      13.833024      14.464253       0.980917      80.275471 0.15766427E+04  0.48210565E+05                                15.507276                           13.217888       0.156503       1.931011                    0.999215      44.178973     119.373194       0.482031       0.415549      -1.129710       0.007995       0.046213      -0.039947       0.061606      -0.051820      -0.019010       0.002807      -0.066822      -0.036636      -0.060533      -0.008906       0.069439             17.917231      22.134771       0.038368       4.796721      12.678487       1.857583      18.938437           0.000000
           17              H       2.007154       2.481172       3.917640       0.126385       1.055961 0.75767556E+01  0.74328440E+02                                 1.791587                            1.668051      -1.322457       2.265330                    0.993912       3.695140      10.784483       0.453385       1.377104      -0.687157       0.034261       0.019726       0.002790       0.039632       0.004538       0.004204      -0.001665       0.009055      -0.015363      -0.008082      -0.001636       0.009717              1.854408       2.266190       0.341770       0.086195       1.780162       0.204506       1.516872           0.000000
           18              H       2.007154      13.842328      12.405860       0.126385       1.055961 0.75767517E+01  0.74328395E+02                                 1.791587                            1.668051      -1.322457       2.265330                    0.993912       3.695140      10.784484       0.453385       1.377104      -0.687156       0.034261      -0.019726      -0.002790       0.039632      -0.004538      -0.004204      -0.001665       0.009055      -0.015363      -0.008082      -0.001636       0.009717              1.854408       2.266190      -0.341769      -0.086194       1.780161       0.204506       1.516872           0.000000
           19              H       2.007154      12.405860       2.481172       0.126385       1.055961 0.75767556E+01  0.74328440E+02                                 1.791587                            1.668051      -1.322457       2.265330                    0.993912       3.695140      10.784483       0.453385       1.377104      -0.687157       0.034261      -0.002790       0.019726       0.039632      -0.004204       0.004538       0.001665       0.012209      -0.005901      -0.008082      -0.001636       0.009717              1.854408       2.266190      -0.086195       0.341770       1.516872      -0.204506       1.780162           0.000000
           20              H       2.007154       3.917640      13.842328       0.126385       1.055961 0.75767510E+01  0.74328389E+02                                 1.791587                            1.668051      -1.322457       2.265330                    0.993912       3.695140      10.784485       0.453385       1.377105      -0.687156       0.034261       0.002790      -0.019726       0.039632       0.004204      -0.004538       0.001665       0.012209      -0.005901      -0.008082      -0.001636       0.009717              1.854408       2.266190       0.086194      -0.341769       1.516872      -0.204506       1.780161           0.000000
           21              H       3.827596       5.680578      12.079390       0.126385       1.055961 0.75767510E+01  0.74328389E+02                                 1.791587                            1.668051      -1.322457       2.265330                    0.993912       3.695140      10.784485       0.453385       1.377105      -0.687156      -0.034261      -0.019726       0.002790       0.039632       0.004538      -0.004204       0.001665       0.009055      -0.015363      -0.008082      -0.001636       0.009717              1.854408       2.266190       0.341769      -0.086194       1.780161      -0.204506       1.516872           0.000000
           22              H       3.827596      10.642922       4.244110       0.126385       1.055961 0.75767517E+01  0.74328395E+02                                 1.791587                            1.668051      -1.322457       2.265330                    0.993912       3.695140      10.784484       0.453385       1.377104      -0.687156      -0.034261       0.019726      -0.002790       0.039632      -0.004538       0.004204       0.001665       0.009055      -0.015363      -0.008082      -0.001636       0.009717              1.854408       2.266190      -0.341769       0.086194       1.780161      -0.204506       1.516872           0.000000
           23              H       3.827596      12.079390      10.642922       0.126385       1.055961 0.75767511E+01  0.74328387E+02                                 1.791586                            1.668051      -1.322456       2.265330                    0.993912       3.695140      10.784483       0.453385       1.377104      -0.687156      -0.034261       0.002790       0.019726       0.039632      -0.004204      -0.004538      -0.001665       0.012209      -0.005901      -0.008082      -0.001636       0.009717              1.854408       2.266190      -0.086194      -0.341769       1.516872       0.204506       1.780161           0.000000
           24              H       3.827596       4.244110       5.680578       0.126385       1.055961 0.75767524E+01  0.74328402E+02                                 1.791586                            1.668051      -1.322457       2.265330                    0.993912       3.695140      10.784483       0.453385       1.377104      -0.687156      -0.034261      -0.002790      -0.019726       0.039632       0.004204       0.004538      -0.001665       0.012209      -0.005901      -0.008082      -0.001636       0.009717              1.854408       2.266190       0.086194       0.341769       1.516872       0.204506       1.780161           0.000000
           25              H       9.662346      13.842328      12.405860       0.126385       1.055961 0.75767510E+01  0.74328389E+02                                 1.791587                            1.668051      -1.322457       2.265330                    0.993912       3.695140      10.784485       0.453385       1.377105      -0.687156      -0.034261      -0.019726      -0.002790       0.039632       0.004538       0.004204      -0.001665       0.009055      -0.015363      -0.008082      -0.001636       0.009717              1.854408       2.266190       0.341769       0.086194       1.780161       0.204506       1.516872           0.000000
           26              H       9.662346       2.481172       3.917640       0.126385       1.055961 0.75767542E+01  0.74328427E+02                                 1.791587                            1.668051      -1.322457       2.265330                    0.993912       3.695140      10.784485       0.453385       1.377105      -0.687156      -0.034261       0.019726       0.002790       0.039632      -0.004538      -0.004204      -0.001665       0.009055      -0.015363      -0.008082      -0.001636       0.009717              1.854408       2.266190      -0.341770      -0.086195       1.780162       0.204506       1.516873           0.000000
           27              H       9.662346       3.917640      13.842328       0.126385       1.055961 0.75767511E+01  0.74328387E+02                                 1.791586                            1.668051      -1.322457       2.265330                    0.993912       3.695140      10.784483       0.453385       1.377104      -0.687156      -0.034261       0.002790      -0.019726       0.039632      -0.004204       0.004538       0.001665       0.012209      -0.005901      -0.008082      -0.001636       0.009717              1.854408       2.266190      -0.086194       0.341769       1.516872      -0.204506       1.780161           0.000000
           28              H       9.662346      12.405860       2.481172       0.126385       1.055961 0.75767542E+01  0.74328427E+02                                 1.791587                            1.668051      -1.322457       2.265330                    0.993912       3.695140      10.784485       0.453385       1.377105      -0.687156      -0.034261      -0.002790       0.019726       0.039632       0.004204      -0.004538       0.001665       0.012209      -0.005901      -0.008082      -0.001636       0.009717              1.854408       2.266190       0.086195      -0.341770       1.516873      -0.204506       1.780162           0.000000
           29              H       7.841904      10.642922       4.244110       0.126385       1.055961 0.75767503E+01  0.74328382E+02                                 1.791587                            1.668051      -1.322457       2.265330                    0.993912       3.695140      10.784486       0.453385       1.377105      -0.687156       0.034261       0.019726      -0.002790       0.039632       0.004538      -0.004204       0.001665       0.009055      -0.015363      -0.008082      -0.001636       0.009717              1.854408       2.266190       0.341769      -0.086194       1.780162      -0.204506       1.516872           0.000000
           30              H       7.841904       5.680578      12.079390       0.126385       1.055961 0.75767518E+01  0.74328393E+02                                 1.791586                            1.668051      -1.322456       2.265330                    0.993912       3.695140      10.784482       0.453386       1.377104      -0.687157       0.034261      -0.019726       0.002790       0.039632      -0.004538       0.004204       0.001665       0.009055      -0.015363      -0.008082      -0.001636       0.009717              1.854407       2.266190      -0.341769       0.086194       1.780161      -0.204506       1.516872           0.000000
           31              H       7.841904       4.244110       5.680578       0.126385       1.055961 0.75767503E+01  0.74328382E+02                                 1.791587                            1.668051      -1.322457       2.265330                    0.993912       3.695140      10.784486       0.453385       1.377105      -0.687156       0.034261      -0.002790      -0.019726       0.039632      -0.004204      -0.004538      -0.001665       0.012209      -0.005901      -0.008082      -0.001636       0.009717              1.854408       2.266190      -0.086194      -0.341769       1.516872       0.204506       1.780162           0.000000
           32              H       7.841904      12.079390      10.642922       0.126385       1.055961 0.75767497E+01  0.74328373E+02                                 1.791587                            1.668051      -1.322457       2.265330                    0.993912       3.695140      10.784485       0.453385       1.377105      -0.687156       0.034261       0.002790       0.019726       0.039632       0.004204       0.004538      -0.001665       0.012209      -0.005901      -0.008082      -0.001636       0.009717              1.854408       2.266190       0.086194       0.341769       1.516872       0.204506       1.780161           0.000000
           33              H       0.000000       7.884250       6.545723       0.421132       0.396783 0.24094584E+01  0.18438713E+02                                 1.079244                            1.059578      -1.592601       2.273811                    0.997959       2.592441       7.567337       0.458054       1.747342      -0.623265      -0.000000       0.018100       0.008347       0.019932      -0.000000      -0.000000      -0.003055       0.001151       0.006970      -0.003375      -0.000586       0.003961              1.091300       0.996771      -0.000000       0.000000       1.311700       0.052618       0.965429          -0.000000
           34              H       0.000000      15.507325       2.791318       0.122187       1.048573 0.77055370E+01  0.75868935E+02                                 1.772739                            1.672823      -1.374433       2.233839                    0.992375       3.787322      11.053747       0.456790       1.361848      -0.689455       0.000000      -0.039448      -0.009149       0.040495      -0.000000       0.000000       0.006278      -0.010877      -0.011425      -0.006629      -0.003534       0.010163              1.819000       1.610832      -0.000000      -0.000000       2.410387       0.316718       1.435780           0.000000
           35              H       0.000000       8.439249       9.777776       0.421132       0.396784 0.24094604E+01  0.18438731E+02                                 1.079244                            1.059579      -1.592601       2.273811                    0.997959       2.592441       7.567337       0.458054       1.747341      -0.623265      -0.000000      -0.018100      -0.008347       0.019932       0.000000       0.000000      -0.003055       0.001151       0.006970      -0.003375      -0.000586       0.003961              1.091300       0.996771      -0.000000      -0.000000       1.311701       0.052618       0.965429          -0.000000
           36              H       0.000000       0.816175      13.532181       0.122187       1.048573 0.77055365E+01  0.75868925E+02                                 1.772738                            1.672823      -1.374433       2.233839                    0.992375       3.787322      11.053745       0.456790       1.361847      -0.689455      -0.000000       0.039448       0.009149       0.040495      -0.000000       0.000000       0.006278      -0.010877      -0.011425      -0.006629      -0.003534       0.010163              1.819000       1.610832       0.000000       0.000000       2.410387       0.316717       1.435779           0.000000
           37              H       0.000000       9.777776       7.884250       0.421132       0.396783 0.24094580E+01  0.18438710E+02                                 1.079244                            1.059578      -1.592601       2.273811                    0.997959       2.592441       7.567338       0.458054       1.747342      -0.623265      -0.000000      -0.008347       0.018100       0.019932       0.000000       0.000000       0.003055      -0.002909      -0.005212      -0.003375      -0.000586       0.003961              1.091300       0.996771      -0.000000      -0.000000       0.965429      -0.052618       1.311700          -0.000000
           38              H       0.000000      13.532181      15.507325       0.122187       1.048573 0.77055344E+01  0.75868902E+02                                 1.772739                            1.672823      -1.374433       2.233839                    0.992375       3.787322      11.053746       0.456790       1.361848      -0.689455      -0.000000       0.009149      -0.039448       0.040495      -0.000000      -0.000000      -0.006278       0.000274       0.022027      -0.006629      -0.003534       0.010163              1.819000       1.610832       0.000000      -0.000000       1.435779      -0.316717       2.410387           0.000000
           39              H       0.000000       6.545723       8.439249       0.421132       0.396783 0.24094596E+01  0.18438724E+02                                 1.079244                            1.059579      -1.592601       2.273811                    0.997959       2.592441       7.567338       0.458054       1.747342      -0.623265      -0.000000       0.008347      -0.018100       0.019932      -0.000000       0.000000       0.003055      -0.002909      -0.005212      -0.003375      -0.000586       0.003961              1.091300       0.996772      -0.000000       0.000000       0.965429      -0.052618       1.311701          -0.000000
           40              H       0.000000       2.791318       0.816175       0.122187       1.048573 0.77055381E+01  0.75868942E+02                                 1.772738                            1.672823      -1.374433       2.233839                    0.992375       3.787322      11.053744       0.456790       1.361847      -0.689455       0.000000      -0.009149       0.039448       0.040495      -0.000000      -0.000000      -0.006278       0.000274       0.022027      -0.006629      -0.003534       0.010163              1.818999       1.610832       0.000000      -0.000000       1.435780      -0.316717       2.410386           0.000000
           41              H       5.834750       0.277500      14.707474       0.421132       0.396784 0.24094604E+01  0.18438732E+02                                 1.079244                            1.059579      -1.592601       2.273811                    0.997959       2.592441       7.567337       0.458054       1.747341      -0.623265      -0.000000      -0.018100       0.008347       0.019932      -0.000000      -0.000000       0.003055       0.001151       0.006970      -0.003375      -0.000586       0.003961              1.091300       0.996771      -0.000000       0.000000       1.311701      -0.052618       0.965429          -0.000000
           42              H       5.834750       8.977925      10.953069       0.122187       1.048573 0.77055349E+01  0.75868910E+02                                 1.772739                            1.672823      -1.374433       2.233839                    0.992375       3.787322      11.053747       0.456790       1.361848      -0.689455       0.000000       0.039448      -0.009149       0.040495      -0.000000      -0.000000      -0.006278      -0.010877      -0.011425      -0.006629      -0.003534       0.010163              1.819000       1.610832       0.000000      -0.000000       2.410387      -0.316717       1.435780           0.000000
           43              H       5.834750      16.046000       1.616026       0.421132       0.396784 0.24094604E+01  0.18438732E+02                                 1.079244                            1.059579      -1.592601       2.273811                    0.997959       2.592441       7.567337       0.458054       1.747341      -0.623265       0.000000       0.018100      -0.008347       0.019932       0.000000       0.000000       0.003055       0.001151       0.006970      -0.003375      -0.000586       0.003961              1.091300       0.996771       0.000000       0.000000       1.311701      -0.052618       0.965429          -0.000000
           44              H       5.834750       7.345575       5.370432       0.122187       1.048573 0.77055370E+01  0.75868935E+02                                 1.772739                            1.672823      -1.374433       2.233839                    0.992375       3.787322      11.053747       0.456790       1.361848      -0.689455      -0.000000      -0.039448       0.009149       0.040495       0.000000       0.000000      -0.006278      -0.010877      -0.011425      -0.006629      -0.003534       0.010163              1.819000       1.610832       0.000000      -0.000000       2.410387      -0.316718       1.435780           0.000000
           45              H       5.834750      14.707474      16.046000       0.421132       0.396783 0.24094598E+01  0.18438726E+02                                 1.079244                            1.059579      -1.592601       2.273811                    0.997959       2.592441       7.567338       0.458054       1.747342      -0.623265      -0.000000       0.008347       0.018100       0.019932      -0.000000       0.000000      -0.003055      -0.002909      -0.005212      -0.003375      -0.000586       0.003961              1.091300       0.996771       0.000000       0.000000       0.965429       0.052618       1.311701          -0.000000
           46              H       5.834750      10.953069       7.345575       0.122187       1.048573 0.77055349E+01  0.75868910E+02                                 1.772739                            1.672823      -1.374433       2.233839                    0.992375       3.787322      11.053747       0.456790       1.361848      -0.689455      -0.000000      -0.009149      -0.039448       0.040495      -0.000000       0.000000       0.006278       0.000274       0.022027      -0.006629      -0.003534       0.010163              1.819000       1.610832       0.000000       0.000000       1.435780       0.316717       2.410387           0.000000
           47              H       5.834750       1.616026       0.277500       0.421132       0.396783 0.24094598E+01  0.18438726E+02                                 1.079244                            1.059579      -1.592601       2.273811                    0.997959       2.592441       7.567338       0.458054       1.747342      -0.623265       0.000000      -0.008347      -0.018100       0.019932      -0.000000      -0.000000      -0.003055      -0.002909      -0.005212      -0.003375      -0.000586       0.003961              1.091300       0.996771       0.000000       0.000000       0.965429       0.052618       1.311701          -0.000000
           48              H       5.834750       5.370432       8.977925       0.122187       1.048573 0.77055378E+01  0.75868942E+02                                 1.772739                            1.672823      -1.374433       2.233839                    0.992375       3.787322      11.053746       0.456790       1.361848      -0.689455      -0.000000       0.009149       0.039448       0.040495       0.000000       0.000000       0.006278       0.000274       0.022027      -0.006629      -0.003534       0.010163              1.819000       1.610832      -0.000000      -0.000000       1.435780       0.316717       2.410387           0.000000
           49              C       1.199625       2.040437       3.800111      -0.102067      35.790662 0.44652658E+03  0.10633710E+05                                 9.649396                            7.207663      -0.222785       1.904018                    0.999148      29.847568      88.121616       0.589516       0.436288      -1.045392      -0.019789      -0.004209      -0.004713       0.020774       0.019218       0.018766      -0.032344       0.014660       0.112491      -0.054457       0.001700       0.052757             11.428419      12.616801      -2.242173      -1.459671      14.497198       4.302538       7.171258           0.000001
           50              C       1.207793       0.739455       3.310406      -0.024825      37.462661 0.43058807E+03  0.10010892E+05                                 9.626974                            6.854117       0.052621       2.026058                    0.999142      26.920136      74.794463       0.643907       0.409140      -1.078288      -0.035080       0.018062       0.009328       0.040545       0.009247      -0.000597      -0.013513      -0.020623      -0.005708      -0.015228      -0.006655       0.021883             11.851433      16.186788      -2.425282      -1.333995      13.313393       3.061956       6.054118          -0.000000
           51              C       2.500774       0.042441       3.014950       0.607180      23.674530 0.24246749E+03  0.49644349E+04                                 7.521312                            5.477518       0.047470       2.074426                    0.999487      21.825549      60.053772       0.644680       0.464029      -1.027801       0.050410      -0.032946      -0.001814       0.060248       0.029926       0.054621       0.018442      -0.011667       0.311737      -0.088364      -0.036411       0.124775              8.968059      11.530660      -1.796467      -1.891673      10.919505       0.169210       4.454012           0.000001
           52              C       1.199625      14.283062      12.523389      -0.102067      35.790663 0.44652661E+03  0.10633711E+05                                 9.649397                            7.207664      -0.222786       1.904018                    0.999148      29.847570      88.121626       0.589516       0.436288      -1.045392      -0.019789       0.004209       0.004713       0.020774      -0.019218      -0.018766      -0.032344       0.014660       0.112491      -0.054457       0.001700       0.052757             11.428420      12.616810       2.242176       1.459673      14.497191       4.302535       7.171258           0.000001
           53              C       1.207793      15.584045      13.013094      -0.024825      37.462674 0.43058837E+03  0.10010901E+05                                 9.626977                            6.854120       0.052621       2.026058                    0.999142      26.920137      74.794469       0.643907       0.409140      -1.078288      -0.035080      -0.018062      -0.009328       0.040545      -0.009247       0.000597      -0.013513      -0.020623      -0.005708      -0.015228      -0.006655       0.021882             11.851436      16.186795       2.425283       1.333996      13.313395       3.061955       6.054119          -0.000000
           54              C       2.500774      16.281059      13.308550       0.607180      23.674529 0.24246748E+03  0.49644347E+04                                 7.521311                            5.477518       0.047470       2.074426                    0.999487      21.825549      60.053774       0.644680       0.464029      -1.027801       0.050410       0.032946       0.001814       0.060248      -0.029926      -0.054620       0.018442      -0.011667       0.311737      -0.088364      -0.036411       0.124775              8.968059      11.530660       1.796465       1.891672      10.919504       0.169209       4.454012           0.000001
           55              C       1.199625      12.523389       2.040437      -0.102067      35.790667 0.44652665E+03  0.10633712E+05                                 9.649397                            7.207664      -0.222786       1.904018                    0.999148      29.847570      88.121628       0.589516       0.436288      -1.045392      -0.019789       0.004713      -0.004209       0.020774      -0.018766       0.019218       0.032344      -0.048916      -0.078235      -0.054457       0.001700       0.052757             11.428421      12.616803       1.459672      -2.242174       7.171259      -4.302538      14.497201           0.000001
           56              C       1.207793      13.013094       0.739455      -0.024825      37.462667 0.43058813E+03  0.10010895E+05                                 9.626976                            6.854118       0.052621       2.026058                    0.999142      26.920138      74.794477       0.643907       0.409140      -1.078288      -0.035081      -0.009328       0.018062       0.040545       0.000597       0.009247       0.013513      -0.007457       0.033788      -0.015228      -0.006655       0.021883             11.851436      16.186792       1.333996      -2.425283       6.054119      -3.061957      13.313396          -0.000000
           57              C       2.500774      13.308550       0.042441       0.607180      23.674532 0.24246750E+03  0.49644352E+04                                 7.521312                            5.477518       0.047470       2.074426                    0.999487      21.825550      60.053775       0.644680       0.464029      -1.027801       0.050410       0.001814      -0.032946       0.060248      -0.054620       0.029926      -0.018442      -0.161702      -0.138368      -0.088364      -0.036411       0.124775              8.968059      11.530660       1.891673      -1.796467       4.454012      -0.169210      10.919505           0.000001
           58              C       1.199625       3.800111      14.283062      -0.102067      35.790667 0.44652668E+03  0.10633714E+05                                 9.649398                            7.207665      -0.222786       1.904018                    0.999148      29.847572      88.121637       0.589516       0.436288      -1.045392      -0.019789      -0.004713       0.004209       0.020774       0.018766      -0.019218       0.032344      -0.048916      -0.078235      -0.054457       0.001700       0.052757             11.428421      12.616812      -1.459673       2.242176       7.171259      -4.302536      14.497192           0.000001
           59              C       1.207793       3.310406      15.584045      -0.024825      37.462674 0.43058836E+03  0.10010901E+05                                 9.626978                            6.854120       0.052621       2.026058                    0.999142      26.920137      74.794472       0.643906       0.409140      -1.078288      -0.035080       0.009328      -0.018062       0.040545      -0.000597      -0.009247       0.013513      -0.007457       0.033788      -0.015228      -0.006655       0.021883             11.851437      16.186796      -1.333995       2.425284       6.054119      -3.061956      13.313395          -0.000000
           60              C       2.500774       3.014950      16.281059       0.607180      23.674529 0.24246748E+03  0.49644348E+04                                 7.521312                            5.477519       0.047470       2.074426                    0.999487      21.825549      60.053774       0.644680       0.464029      -1.027801       0.050410      -0.001814       0.032946       0.060248       0.054620      -0.029926      -0.018442      -0.161702      -0.138368      -0.088364      -0.036411       0.124775              8.968059      11.530660      -1.891672       1.796466       4.454012      -0.169209      10.919504           0.000001
           61              C       4.635125       6.121312      11.961861      -0.102067      35.790666 0.44652667E+03  0.10633713E+05                                 9.649398                            7.207665      -0.222786       1.904018                    0.999148      29.847571      88.121636       0.589516       0.436288      -1.045392       0.019789       0.004209      -0.004713       0.020774       0.019218      -0.018766       0.032344       0.014660       0.112491      -0.054457       0.001700       0.052757             11.428421      12.616811      -2.242176       1.459673      14.497193      -4.302536       7.171259           0.000001
           62              C       4.626957       7.422295      11.472156      -0.024825      37.462676 0.43058840E+03  0.10010902E+05                                 9.626978                            6.854121       0.052621       2.026058                    0.999142      26.920138      74.794476       0.643906       0.409140      -1.078288       0.035080      -0.018062       0.009328       0.040545       0.009247       0.000597       0.013513      -0.020623      -0.005708      -0.015228      -0.006655       0.021882             11.851437      16.186796      -2.425283       1.333996      13.313396      -3.061956       6.054119          -0.000000
           63              C       3.333976       8.119309      11.176700       0.607180      23.674530 0.24246750E+03  0.49644352E+04                                 7.521312                            5.477519       0.047470       2.074426                    0.999487      21.825550      60.053778       0.644680       0.464029      -1.027801      -0.050410       0.032946      -0.001814       0.060248       0.029926      -0.054620      -0.018442      -0.011667       0.311737      -0.088364      -0.036411       0.124775              8.968059      11.530660      -1.796465       1.891672      10.919505      -0.169209       4.454012           0.000001
           64              C       4.635125      10.202188       4.361639      -0.102067      35.790668 0.44652670E+03  0.10633714E+05                                 9.649398                            7.207665      -0.222786       1.904018                    0.999148      29.847573      88.121640       0.589516       0.436288      -1.045392       0.019789      -0.004209       0.004713       0.020774      -0.019218       0.018766       0.032344       0.014660       0.112491      -0.054457       0.001700       0.052757             11.428421      12.616811       2.242176      -1.459673      14.497193      -4.302536       7.171259           0.000001
           65              C       4.626957       8.901205       4.851344      -0.024825      37.462678 0.43058842E+03  0.10010903E+05                                 9.626978                            6.854121       0.052621       2.026058                    0.999142      26.920139      74.794479       0.643906       0.409140      -1.078288       0.035080       0.018062      -0.009328       0.040545      -0.009247      -0.000597       0.013513      -0.020623      -0.005709      -0.015228      -0.006655       0.021883             11.851437      16.186796       2.425284      -1.333995      13.313396      -3.061956       6.054119          -0.000000
           66              C       3.333976       8.204191       5.146800       0.607180      23.674531 0.24246750E+03  0.49644353E+04                                 7.521312                            5.477519       0.047470       2.074426                    0.999487      21.825550      60.053777       0.644680       0.464029      -1.027801      -0.050410      -0.032946       0.001814       0.060248      -0.029926       0.054620      -0.018442      -0.011667       0.311737      -0.088364      -0.036411       0.124775              8.968059      11.530660       1.796466      -1.891672      10.919505      -0.169209       4.454012           0.000001
           67              C       4.635125      11.961861      10.202188      -0.102067      35.790668 0.44652671E+03  0.10633714E+05                                 9.649398                            7.207665      -0.222786       1.904018                    0.999148      29.847573      88.121639       0.589516       0.436288      -1.045392       0.019789      -0.004713      -0.004209       0.020774      -0.018766      -0.019218      -0.032344      -0.048916      -0.078235      -0.054457       0.001700       0.052757             11.428421      12.616811       1.459673       2.242177       7.171259       4.302536      14.497193           0.000001
           68              C       4.626957      11.472156       8.901205      -0.024825      37.462673 0.43058836E+03  0.10010901E+05                                 9.626977                            6.854120       0.052621       2.026058                    0.999142      26.920137      74.794470       0.643907       0.409140      -1.078288       0.035081       0.009328       0.018062       0.040545       0.000597      -0.009247      -0.013513      -0.007457       0.033788      -0.015228      -0.006655       0.021883             11.851436      16.186795       1.333996       2.425283       6.054119       3.061955      13.313395          -0.000000
           69              C       3.333976      11.176700       8.204191       0.607180      23.674531 0.24246750E+03  0.49644353E+04                                 7.521312                            5.477519       0.047470       2.074426                    0.999487      21.825550      60.053777       0.644680       0.464029      -1.027801      -0.050410      -0.001814      -0.032946       0.060248      -0.054620      -0.029926       0.018442      -0.161702      -0.138368      -0.088364      -0.036411       0.124775              8.968059      11.530660       1.891672       1.796465       4.454012       0.169209      10.919505           0.000001
           70              C       4.635125       4.361639       6.121312      -0.102067      35.790667 0.44652669E+03  0.10633714E+05                                 9.649397                            7.207665      -0.222786       1.904018                    0.999148      29.847573      88.121637       0.589516       0.436288      -1.045392       0.019789       0.004713       0.004209       0.020774       0.018766       0.019218      -0.032344      -0.048916      -0.078235      -0.054457       0.001700       0.052757             11.428421      12.616810      -1.459673      -2.242176       7.171259       4.302536      14.497192           0.000001
           71              C       4.626957       4.851344       7.422295      -0.024825      37.462678 0.43058842E+03  0.10010903E+05                                 9.626978                            6.854121       0.052621       2.026058                    0.999142      26.920139      74.794478       0.643906       0.409140      -1.078288       0.035080      -0.009328      -0.018062       0.040545      -0.000597       0.009247      -0.013513      -0.007457       0.033788      -0.015228      -0.006655       0.021883             11.851437      16.186796      -1.333995      -2.425284       6.054119       3.061956      13.313396          -0.000000
           72              C       3.333976       5.146800       8.119309       0.607180      23.674530 0.24246750E+03  0.49644351E+04                                 7.521312                            5.477518       0.047470       2.074426                    0.999487      21.825550      60.053776       0.644680       0.464029      -1.027801      -0.050410       0.001814       0.032946       0.060248       0.054620       0.029926       0.018442      -0.161702      -0.138368      -0.088364      -0.036411       0.124775              8.968059      11.530660      -1.891672      -1.796465       4.454012       0.169209      10.919504           0.000001
           73              C      10.469875      14.283062      12.523389      -0.102067      35.790663 0.44652663E+03  0.10633712E+05                                 9.649397                            7.207664      -0.222786       1.904018                    0.999148      29.847570      88.121628       0.589516       0.436288      -1.045392       0.019789       0.004209       0.004713       0.020774       0.019218       0.018766      -0.032344       0.014660       0.112491      -0.054457       0.001700       0.052757             11.428420      12.616810      -2.242176      -1.459673      14.497191       4.302535       7.171258           0.000001
           74              C      10.461707      15.584045      13.013094      -0.024825      37.462672 0.43058834E+03  0.10010900E+05                                 9.626977                            6.854120       0.052621       2.026058                    0.999142      26.920136      74.794465       0.643907       0.409140      -1.078288       0.035080      -0.018062      -0.009328       0.040545       0.009247      -0.000597      -0.013513      -0.020623      -0.005708      -0.015228      -0.006655       0.021883             11.851436      16.186794      -2.425283      -1.333995      13.313394       3.061955       6.054118          -0.000000
           75              C       9.168726      16.281059      13.308550       0.607180      23.674529 0.24246748E+03  0.49644348E+04                                 7.521311                            5.477518       0.047470       2.074426                    0.999487      21.825549      60.053771       0.644680       0.464029      -1.027801      -0.050410       0.032946       0.001814       0.060248       0.029926       0.054620       0.018442      -0.011667       0.311737      -0.088364      -0.036411       0.124775              8.968058      11.530659      -1.796465      -1.891672      10.919504       0.169209       4.454012           0.000001
           76              C      10.469875       2.040437       3.800111      -0.102067      35.790669 0.44652667E+03  0.10633713E+05                                 9.649397                            7.207664      -0.222786       1.904018                    0.999148      29.847571      88.121630       0.589516       0.436288      -1.045392       0.019789      -0.004209      -0.004713       0.020774      -0.019218      -0.018766      -0.032344       0.014660       0.112491      -0.054457       0.001700       0.052757             11.428421      12.616803       2.242174       1.459672      14.497201       4.302539       7.171259           0.000001
           77              C      10.461707       0.739455       3.310406      -0.024825      37.462668 0.43058815E+03  0.10010895E+05                                 9.626976                            6.854118       0.052621       2.026058                    0.999142      26.920139      74.794477       0.643907       0.409140      -1.078288       0.035081       0.018062       0.009328       0.040545      -0.009247       0.000597      -0.013513      -0.020623      -0.005708      -0.015228      -0.006655       0.021882             11.851435      16.186790       2.425283       1.333995      13.313396       3.061957       6.054119          -0.000000
           78              C       9.168726       0.042441       3.014950       0.607180      23.674532 0.24246750E+03  0.49644352E+04                                 7.521312                            5.477519       0.047470       2.074426                    0.999487      21.825550      60.053777       0.644680       0.464029      -1.027801      -0.050410      -0.032946      -0.001814       0.060248      -0.029926      -0.054620       0.018442      -0.011667       0.311737      -0.088364      -0.036411       0.124775              8.968059      11.530660       1.796467       1.891673      10.919506       0.169210       4.454012           0.000001
           79              C      10.469875       3.800111      14.283062      -0.102067      35.790669 0.44652670E+03  0.10633714E+05                                 9.649398                            7.207665      -0.222786       1.904018                    0.999148      29.847573      88.121639       0.589516       0.436288      -1.045392       0.019789      -0.004713       0.004209       0.020774      -0.018766       0.019218       0.032344      -0.048916      -0.078235      -0.054457       0.001700       0.052757             11.428421      12.616812       1.459673      -2.242177       7.171259      -4.302536      14.497193           0.000001
           80              C      10.461707       3.310406      15.584045      -0.024825      37.462679 0.43058842E+03  0.10010903E+05                                 9.626978                            6.854121       0.052621       2.026058                    0.999142      26.920139      74.794479       0.643906       0.409140      -1.078288       0.035080       0.009328      -0.018062       0.040545       0.000597       0.009247       0.013513      -0.007457       0.033788      -0.015228      -0.006655       0.021883             11.851438      16.186798       1.333996      -2.425284       6.054119      -3.061956      13.313396          -0.000001
           81              C       9.168726       3.014950      16.281059       0.607180      23.674531 0.24246750E+03  0.49644352E+04                                 7.521312                            5.477519       0.047470       2.074426                    0.999487      21.825550      60.053778       0.644680       0.464029      -1.027801      -0.050410      -0.001814       0.032946       0.060248      -0.054620       0.029926      -0.018442      -0.161702      -0.138368      -0.088364      -0.036411       0.124775              8.968059      11.530661       1.891672      -1.796466       4.454012      -0.169209      10.919505           0.000001
           82              C      10.469875      12.523389       2.040437      -0.102067      35.790672 0.44652673E+03  0.10633715E+05                                 9.649398                            7.207665      -0.222786       1.904018                    0.999148      29.847573      88.121639       0.589516       0.436288      -1.045392       0.019789       0.004713      -0.004209       0.020774       0.018766      -0.019218       0.032344      -0.048916      -0.078235      -0.054457       0.001700       0.052757             11.428422      12.616804      -1.459672       2.242174       7.171260      -4.302539      14.497202           0.000001
           83              C      10.461707      13.013094       0.739455      -0.024825      37.462669 0.43058815E+03  0.10010895E+05                                 9.626976                            6.854118       0.052621       2.026058                    0.999142      26.920139      74.794479       0.643907       0.409140      -1.078288       0.035080      -0.009328       0.018062       0.040545      -0.000597      -0.009247       0.013513      -0.007457       0.033788      -0.015228      -0.006655       0.021882             11.851436      16.186791      -1.333995       2.425283       6.054119      -3.061957      13.313396          -0.000000
           84              C       9.168726      13.308550       0.042441       0.607180      23.674532 0.24246750E+03  0.49644353E+04                                 7.521312                            5.477519       0.047470       2.074426                    0.999487      21.825550      60.053777       0.644680       0.464029      -1.027801      -0.050410       0.001814      -0.032946       0.060248       0.054621      -0.029926      -0.018442      -0.161702      -0.138368      -0.088364      -0.036411       0.124775              8.968060      11.530661      -1.891673       1.796467       4.454012      -0.169210      10.919506           0.000001
           85              C       7.034375      10.202188       4.361639      -0.102067      35.790674 0.44652679E+03  0.10633717E+05                                 9.649399                            7.207665      -0.222786       1.904018                    0.999148      29.847576      88.121652       0.589516       0.436288      -1.045392      -0.019789      -0.004209       0.004713       0.020774       0.019218      -0.018766       0.032344       0.014660       0.112491      -0.054457       0.001700       0.052757             11.428422      12.616812      -2.242177       1.459673      14.497195      -4.302537       7.171260           0.000001
           86              C       7.042543       8.901205       4.851344      -0.024825      37.462680 0.43058844E+03  0.10010903E+05                                 9.626978                            6.854121       0.052621       2.026058                    0.999142      26.920140      74.794482       0.643906       0.409140      -1.078288      -0.035080       0.018062      -0.009328       0.040545       0.009247       0.000597       0.013513      -0.020623      -0.005709      -0.015228      -0.006655       0.021883             11.851438      16.186796      -2.425284       1.333995      13.313397      -3.061956       6.054119          -0.000000
           87              C       8.335524       8.204191       5.146800       0.607180      23.674531 0.24246750E+03  0.49644352E+04                                 7.521312                            5.477519       0.047470       2.074426                    0.999487      21.825550      60.053777       0.644680       0.464029      -1.027801       0.050410      -0.032946       0.001814       0.060248       0.029926      -0.054620      -0.018442      -0.011667       0.311737      -0.088364      -0.036411       0.124775              8.968059      11.530660      -1.796466       1.891672      10.919505      -0.169209       4.454012           0.000001
           88              C       7.034375       6.121312      11.961861      -0.102067      35.790665 0.44652665E+03  0.10633713E+05                                 9.649398                            7.207665      -0.222786       1.904018                    0.999148      29.847571      88.121633       0.589516       0.436288      -1.045392      -0.019789       0.004209      -0.004713       0.020774      -0.019218       0.018766       0.032344       0.014660       0.112491      -0.054457       0.001700       0.052757             11.428421      12.616811       2.242177      -1.459673      14.497193      -4.302536       7.171259           0.000001
           89              C       7.042543       7.422295      11.472156      -0.024825      37.462679 0.43058843E+03  0.10010903E+05                                 9.626979                            6.854121       0.052621       2.026058                    0.999142      26.920139      74.794480       0.643906       0.409140      -1.078288      -0.035080      -0.018062       0.009328       0.040545      -0.009247      -0.000597       0.013513      -0.020623      -0.005709      -0.015228      -0.006655       0.021883             11.851438      16.186797       2.425284      -1.333996      13.313397      -3.061956       6.054119          -0.000001
           90              C       8.335524       8.119309      11.176700       0.607180      23.674530 0.24246749E+03  0.49644351E+04                                 7.521312                            5.477519       0.047470       2.074426                    0.999487      21.825550      60.053779       0.644680       0.464029      -1.027801       0.050410       0.032946      -0.001814       0.060248      -0.029926       0.054620      -0.018442      -0.011667       0.311737      -0.088364      -0.036411       0.124775              8.968059      11.530660       1.796466      -1.891672      10.919505      -0.169209       4.454012           0.000001
           91              C       7.034375       4.361639       6.121312      -0.102067      35.790669 0.44652672E+03  0.10633715E+05                                 9.649398                            7.207665      -0.222786       1.904018                    0.999148      29.847573      88.121643       0.589516       0.436288      -1.045392      -0.019789       0.004713       0.004209       0.020774      -0.018766      -0.019218      -0.032344      -0.048916      -0.078235      -0.054457       0.001700       0.052757             11.428422      12.616812       1.459673       2.242176       7.171260       4.302536      14.497194           0.000001
           92              C       7.042543       4.851344       7.422295      -0.024825      37.462675 0.43058836E+03  0.10010901E+05                                 9.626978                            6.854121       0.052621       2.026058                    0.999142      26.920137      74.794474       0.643906       0.409140      -1.078288      -0.035080      -0.009328      -0.018062       0.040545       0.000597      -0.009247      -0.013513      -0.007457       0.033788      -0.015228      -0.006655       0.021882             11.851437      16.186796       1.333995       2.425284       6.054119       3.061956      13.313396          -0.000000
           93              C       8.335524       5.146800       8.119309       0.607180      23.674532 0.24246751E+03  0.49644356E+04                                 7.521312                            5.477519       0.047470       2.074426                    0.999487      21.825551      60.053781       0.644680       0.464029      -1.027801       0.050410       0.001814       0.032946       0.060248      -0.054620      -0.029926       0.018442      -0.161702      -0.138368      -0.088364      -0.036411       0.124775              8.968059      11.530661       1.891672       1.796466       4.454012       0.169209      10.919505           0.000001
           94              C       7.034375      11.961861      10.202188      -0.102067      35.790673 0.44652677E+03  0.10633716E+05                                 9.649399                            7.207665      -0.222786       1.904018                    0.999148      29.847575      88.121648       0.589516       0.436288      -1.045392      -0.019789      -0.004713      -0.004209       0.020774       0.018766       0.019218      -0.032344      -0.048916      -0.078235      -0.054457       0.001700       0.052757             11.428422      12.616812      -1.459674      -2.242177       7.171260       4.302536      14.497195           0.000001
           95              C       7.042543      11.472156       8.901205      -0.024825      37.462678 0.43058842E+03  0.10010903E+05                                 9.626978                            6.854121       0.052621       2.026058                    0.999142      26.920139      74.794478       0.643906       0.409140      -1.078288      -0.035080       0.009328       0.018062       0.040545      -0.000597       0.009247      -0.013513      -0.007457       0.033788      -0.015228      -0.006655       0.021882             11.851437      16.186796      -1.333996      -2.425283       6.054119       3.061956      13.313397          -0.000000
           96              C       8.335524      11.176700       8.204191       0.607180      23.674529 0.24246748E+03  0.49644348E+04                                 7.521312                            5.477519       0.047470       2.074426                    0.999487      21.825549      60.053775       0.644680       0.464029      -1.027801       0.050410      -0.001814      -0.032946       0.060248       0.054620       0.029926       0.018442      -0.161702      -0.138368      -0.088364      -0.036411       0.124775              8.968059      11.530660      -1.891672      -1.796465       4.454012       0.169209      10.919505           0.000001
           97              C       0.000000       2.680319       4.074346      -0.022736      39.867325 0.41868553E+03  0.96668914E+04                                10.060995                            6.758191       0.100873       2.047857                    0.999168      26.636062      73.766550       0.648490       0.409076      -1.078252      -0.000000      -0.037648      -0.025195       0.045301      -0.000000       0.000000      -0.009420       0.026845       0.006303      -0.018732       0.006360       0.012372             13.180996      12.740675       0.000000       0.000000      17.996825       6.910214       8.805487          -0.000001
           98              C       0.000000       0.078353       3.098200      -0.110154      34.626838 0.45107773E+03  0.10740783E+05                                 9.338849                            7.179610      -0.025125       1.964555                    0.999594      29.753096      87.078275       0.600261       0.428530      -1.052886       0.000000       0.015225       0.020956       0.025903      -0.000000       0.000000      -0.021657      -0.060880       0.115925      -0.049761      -0.000779       0.050540             10.690157      15.838436      -0.000000      -0.000000      10.960081       1.825331       5.271953           0.000001
           99              C       0.000000       4.054757       4.657095       0.627288      25.166182 0.23773016E+03  0.48356993E+04                                 7.836638                            5.415096       0.147635       2.111250                    0.999274      21.445467      58.506855       0.650986       0.462551      -1.030278      -0.000000       0.053342       0.028720       0.060582      -0.000000      -0.000000      -0.063250       0.042358       0.256539      -0.087110      -0.021578       0.108688              9.926936      10.131646       0.000000       0.000000      12.843642       4.894328       6.805520           0.000000
          100              C       0.000000      13.643181      12.249154      -0.022736      39.867312 0.41868533E+03  0.96668860E+04                                10.060993                            6.758189       0.100873       2.047856                    0.999168      26.636064      73.766560       0.648490       0.409076      -1.078252       0.000000       0.037648       0.025195       0.045301       0.000000      -0.000000      -0.009420       0.026845       0.006303      -0.018732       0.006360       0.012372             13.180991      12.740682       0.000000       0.000000      17.996808       6.910207       8.805483          -0.000001
          101              C       0.000000      16.245147      13.225300      -0.110154      34.626824 0.45107757E+03  0.10740779E+05                                 9.338846                            7.179609      -0.025125       1.964555                    0.999594      29.753096      87.078273       0.600261       0.428530      -1.052886      -0.000000      -0.015225      -0.020956       0.025903      -0.000000       0.000000      -0.021657      -0.060880       0.115925      -0.049761      -0.000779       0.050540             10.690153      15.838431       0.000000       0.000000      10.960077       1.825327       5.271950           0.000001
          102              C       0.000000      12.268743      11.666405       0.627288      25.166182 0.23773018E+03  0.48356999E+04                                 7.836639                            5.415097       0.147635       2.111250                    0.999274      21.445468      58.506862       0.650986       0.462551      -1.030278       0.000000      -0.053342      -0.028720       0.060582       0.000000      -0.000000      -0.063250       0.042358       0.256539      -0.087110      -0.021578       0.108688              9.926937      10.131647       0.000000       0.000000      12.843643       4.894329       6.805521           0.000000
          103              C       0.000000      12.249154       2.680319      -0.022736      39.867328 0.41868555E+03  0.96668921E+04                                10.060995                            6.758191       0.100873       2.047856                    0.999168      26.636063      73.766555       0.648490       0.409076      -1.078252      -0.000000       0.025195      -0.037648       0.045301       0.000000      -0.000000       0.009420       0.010271      -0.043420      -0.018732       0.006360       0.012372             13.180997      12.740675      -0.000000      -0.000000       8.805488      -6.910214      17.996826          -0.000001
          104              C       0.000000      13.225300       0.078353      -0.110154      34.626837 0.45107770E+03  0.10740782E+05                                 9.338849                            7.179610      -0.025125       1.964555                    0.999594      29.753099      87.078290       0.600261       0.428530      -1.052885       0.000000      -0.020956       0.015225       0.025903      -0.000000      -0.000000       0.021657      -0.088402       0.033357      -0.049761      -0.000779       0.050540             10.690157      15.838437       0.000000      -0.000000       5.271952      -1.825329      10.960082           0.000001
          105              C       0.000000      11.666405       4.054757       0.627288      25.166183 0.23773015E+03  0.48356993E+04                                 7.836639                            5.415096       0.147635       2.111250                    0.999274      21.445467      58.506857       0.650986       0.462551      -1.030278      -0.000000      -0.028720       0.053342       0.060582       0.000000       0.000000       0.063250      -0.107091      -0.191806      -0.087110      -0.021578       0.108688              9.926937      10.131646      -0.000000       0.000000       6.805521      -4.894329      12.843643           0.000000
          106              C       0.000000       4.074346      13.643181      -0.022736      39.867312 0.41868533E+03  0.96668859E+04                                10.060993                            6.758189       0.100873       2.047856                    0.999168      26.636064      73.766560       0.648490       0.409076      -1.078252      -0.000000      -0.025195       0.037648       0.045301       0.000000       0.000000       0.009420       0.010271      -0.043420      -0.018732       0.006360       0.012372             13.180991      12.740682       0.000000      -0.000000       8.805483      -6.910207      17.996808          -0.000001
          107              C       0.000000       3.098200      16.245147      -0.110154      34.626835 0.45107773E+03  0.10740784E+05                                 9.338849                            7.179611      -0.025125       1.964555                    0.999594      29.753097      87.078282       0.600261       0.428530      -1.052885       0.000000       0.020956      -0.015225       0.025903       0.000000       0.000000       0.021657      -0.088402       0.033357      -0.049761      -0.000779       0.050540             10.690156      15.838437       0.000000      -0.000000       5.271953      -1.825329      10.960078           0.000001
          108              C       0.000000       4.657095      12.268743       0.627288      25.166180 0.23773016E+03  0.48356993E+04                                 7.836638                            5.415096       0.147635       2.111250                    0.999274      21.445467      58.506856       0.650986       0.462551      -1.030278      -0.000000       0.028720      -0.053342       0.060582       0.000000      -0.000000       0.063250      -0.107090      -0.191806      -0.087110      -0.021578       0.108688              9.926936      10.131646      -0.000000       0.000000       6.805520      -4.894328      12.843641           0.000000
          109              C       5.834750       5.481431      12.236096      -0.022736      39.867306 0.41868527E+03  0.96668842E+04                                10.060992                            6.758188       0.100873       2.047857                    0.999168      26.636062      73.766552       0.648490       0.409076      -1.078252      -0.000000       0.037648      -0.025195       0.045301      -0.000000      -0.000000       0.009420       0.026845       0.006303      -0.018732       0.006360       0.012372             13.180990      12.740680       0.000000      -0.000000      17.996807      -6.910206       8.805482          -0.000001
          110              C       5.834750       8.083397      11.259950      -0.110154      34.626829 0.45107764E+03  0.10740781E+05                                 9.338848                            7.179610      -0.025125       1.964555                    0.999594      29.753098      87.078286       0.600261       0.428530      -1.052885       0.000000      -0.015225       0.020956       0.025903       0.000000      -0.000000       0.021657      -0.060880       0.115925      -0.049761      -0.000779       0.050540             10.690154      15.838434       0.000000      -0.000000      10.960078      -1.825327       5.271951           0.000001
          111              C       5.834750       4.106993      12.818845       0.627288      25.166180 0.23773016E+03  0.48356994E+04                                 7.836638                            5.415096       0.147635       2.111250                    0.999274      21.445467      58.506858       0.650986       0.462551      -1.030278       0.000000      -0.053342       0.028720       0.060582      -0.000000      -0.000000       0.063250       0.042358       0.256539      -0.087110      -0.021578       0.108688              9.926936      10.131646      -0.000000       0.000000      12.843642      -4.894328       6.805520           0.000000
          112              C       5.834750      10.842069       4.087404      -0.022736      39.867309 0.41868529E+03  0.96668850E+04                                10.060992                            6.758189       0.100873       2.047856                    0.999168      26.636063      73.766556       0.648490       0.409076      -1.078252       0.000000      -0.037648       0.025195       0.045301       0.000000       0.000000       0.009420       0.026846       0.006303      -0.018732       0.006360       0.012372             13.180990      12.740681      -0.000000       0.000000      17.996808      -6.910207       8.805482          -0.000001
          113              C       5.834750       8.240103       5.063550      -0.110154      34.626838 0.45107779E+03  0.10740785E+05                                 9.338849                            7.179611      -0.025125       1.964555                    0.999594      29.753099      87.078290       0.600261       0.428530      -1.052885      -0.000000       0.015225      -0.020956       0.025903       0.000000       0.000000       0.021657      -0.060880       0.115925      -0.049761      -0.000779       0.050540             10.690156      15.838436       0.000000      -0.000000      10.960079      -1.825330       5.271953           0.000001
          114              C       5.834750      12.216507       3.504655       0.627288      25.166180 0.23773016E+03  0.48356994E+04                                 7.836638                            5.415096       0.147635       2.111250                    0.999274      21.445467      58.506858       0.650986       0.462551      -1.030278      -0.000000       0.053342      -0.028720       0.060582      -0.000000       0.000000       0.063250       0.042358       0.256539      -0.087110      -0.021578       0.108688              9.926936      10.131645      -0.000000       0.000000      12.843642      -4.894329       6.805520           0.000000
          115              C       5.834750      12.236096      10.842069      -0.022736      39.867311 0.41868532E+03  0.96668857E+04                                10.060992                            6.758189       0.100873       2.047856                    0.999168      26.636064      73.766559       0.648490       0.409076      -1.078252      -0.000000      -0.025195      -0.037648       0.045301       0.000000      -0.000000      -0.009420       0.010271      -0.043420      -0.018732       0.006360       0.012372             13.180991      12.740681      -0.000000      -0.000000       8.805482       6.910207      17.996809          -0.000001
          116              C       5.834750      11.259950       8.240103      -0.110154      34.626829 0.45107766E+03  0.10740781E+05                                 9.338848                            7.179609      -0.025125       1.964555                    0.999594      29.753099      87.078287       0.600261       0.428530      -1.052886      -0.000000       0.020956       0.015225       0.025903      -0.000000       0.000000      -0.021657      -0.088402       0.033357      -0.049761      -0.000779       0.050540             10.690154      15.838433       0.000000       0.000000       5.271951       1.825327      10.960078           0.000001
          117              C       5.834750      12.818845      12.216507       0.627288      25.166182 0.23773017E+03  0.48356998E+04                                 7.836639                            5.415097       0.147635       2.111250                    0.999274      21.445468      58.506861       0.650986       0.462551      -1.030278       0.000000       0.028720       0.053342       0.060582      -0.000000       0.000000      -0.063250      -0.107090      -0.191806      -0.087110      -0.021578       0.108688              9.926937      10.131646      -0.000000      -0.000000       6.805521       4.894329      12.843643           0.000000
          118              C       5.834750       4.087404       5.481431      -0.022736      39.867311 0.41868532E+03  0.96668858E+04                                10.060992                            6.758189       0.100873       2.047856                    0.999168      26.636064      73.766559       0.648490       0.409076      -1.078252       0.000000       0.025195       0.037648       0.045301      -0.000000       0.000000      -0.009420       0.010271      -0.043420      -0.018732       0.006360       0.012372             13.180991      12.740681       0.000000       0.000000       8.805483       6.910207      17.996808          -0.000001
          119              C       5.834750       5.063550       8.083397      -0.110154      34.626838 0.45107779E+03  0.10740785E+05                                 9.338849                            7.179611      -0.025125       1.964555                    0.999594      29.753099      87.078290       0.600261       0.428530      -1.052885      -0.000000      -0.020956      -0.015225       0.025903       0.000000      -0.000000      -0.021657      -0.088402       0.033357      -0.049761      -0.000779       0.050540             10.690156      15.838437      -0.000000      -0.000000       5.271953       1.825330      10.960079           0.000001
          120              C       5.834750       3.504655       4.106993       0.627288      25.166181 0.23773017E+03  0.48356997E+04                                 7.836638                            5.415096       0.147635       2.111250                    0.999274      21.445468      58.506859       0.650986       0.462551      -1.030278       0.000000      -0.028720      -0.053342       0.060582      -0.000000       0.000000      -0.063250      -0.107090      -0.191806      -0.087110      -0.021578       0.108688              9.926936      10.131645       0.000000       0.000000       6.805520       4.894328      12.843642           0.000000
          121              O       1.116771       4.568948       4.898682      -0.548620      36.935711 0.47664958E+03  0.11081653E+05                                 8.732296                            6.655561       0.684254       2.289063                    0.998316      26.506536      67.776843       0.755961       0.348499      -1.151310      -0.009004      -0.030788       0.002948       0.032213       0.046030       0.014286      -0.014833       0.045126       0.087271      -0.069914       0.030411       0.039504             10.617988      12.194541       5.103101       3.058421      12.135936       4.321827       7.523487           0.000000
          122              O       3.513686       0.688852       2.708069      -0.578613      35.871090 0.52636647E+03  0.12569603E+05                                 8.531948                            7.060126       0.486809       2.203453                    0.998097      27.572461      71.913955       0.722279       0.355114      -1.143655      -0.019791       0.002958       0.021711       0.029526       0.065105       0.001891       0.002866       0.058681       0.170455      -0.099832       0.042320       0.057511              9.455333      12.496577       3.446437      -2.367732      10.085668      -1.273893       5.783754          -0.000000
          123              O       2.513610      15.110664       3.099833      -0.535982      32.049414 0.45392236E+03  0.10450829E+05                                 7.946782                            6.511957       0.482650       2.219362                    0.997651      26.636615      68.324855       0.759389       0.350326      -1.146981      -0.020727       0.016144       0.002640       0.026405      -0.019702       0.023645       0.003087      -0.105387       0.015064      -0.066680       0.012902       0.053777              9.062665       8.013079      -2.359215      -0.667067      14.215049       0.353827       4.959868           0.000000
          124              O       1.116771      11.754552      11.424818      -0.548620      36.935710 0.47664958E+03  0.11081653E+05                                 8.732296                            6.655560       0.684254       2.289063                    0.998316      26.506536      67.776842       0.755961       0.348499      -1.151310      -0.009004       0.030788      -0.002948       0.032213      -0.046030      -0.014286      -0.014833       0.045126       0.087271      -0.069914       0.030411       0.039504             10.617987      12.194540      -5.103100      -3.058421      12.135935       4.321827       7.523487           0.000000
          125              O       3.513686      15.634648      13.615431      -0.578613      35.871093 0.52636648E+03  0.12569603E+05                                 8.531948                            7.060126       0.486809       2.203453                    0.998097      27.572461      71.913956       0.722279       0.355114      -1.143655      -0.019791      -0.002958      -0.021711       0.029526      -0.065105      -0.001891       0.002866       0.058681       0.170455      -0.099832       0.042320       0.057511              9.455334      12.496578      -3.446438       2.367732      10.085670      -1.273893       5.783755          -0.000000
          126              O       2.513610       1.212836      13.223667      -0.535982      32.049415 0.45392239E+03  0.10450830E+05                                 7.946782                            6.511958       0.482650       2.219362                    0.997651      26.636614      68.324855       0.759389       0.350326      -1.146981      -0.020727      -0.016144      -0.002640       0.026405       0.019702      -0.023645       0.003087      -0.105387       0.015064      -0.066680       0.012902       0.053777              9.062666       8.013079       2.359215       0.667067      14.215049       0.353826       4.959868           0.000000
          127              O       1.116771      11.424818       4.568948      -0.548620      36.935712 0.47664959E+03  0.11081653E+05                                 8.732296                            6.655561       0.684254       2.289063                    0.998316      26.506536      67.776843       0.755961       0.348499      -1.151310      -0.009004      -0.002948      -0.030788       0.032213      -0.014286       0.046030       0.014833      -0.021072      -0.111325      -0.069914       0.030411       0.039504             10.617988      12.194541      -3.058421       5.103101       7.523487      -4.321827      12.135936           0.000000
          128              O       3.513686      13.615431       0.688852      -0.578613      35.871090 0.52636645E+03  0.12569602E+05                                 8.531948                            7.060126       0.486809       2.203453                    0.998097      27.572460      71.913953       0.722279       0.355114      -1.143655      -0.019791      -0.021711       0.002958       0.029526      -0.001891       0.065105      -0.002866      -0.055887      -0.173248      -0.099832       0.042320       0.057512              9.455334      12.496578       2.367733       3.446437       5.783755       1.273893      10.085668          -0.000000
          129              O       2.513610      13.223667      15.110664      -0.535982      32.049418 0.45392241E+03  0.10450831E+05                                 7.946783                            6.511958       0.482650       2.219362                    0.997651      26.636615      68.324857       0.759389       0.350326      -1.146981      -0.020727      -0.002640       0.016144       0.026405      -0.023645      -0.019702      -0.003087      -0.060225       0.150549      -0.066680       0.012902       0.053777              9.062666       8.013080       0.667067      -2.359215       4.959868      -0.353827      14.215051           0.000000
          130              O       1.116771       4.898682      11.754552      -0.548620      36.935714 0.47664964E+03  0.11081655E+05                                 8.732297                            6.655561       0.684254       2.289063                    0.998316      26.506537      67.776847       0.755961       0.348499      -1.151310      -0.009004       0.002948       0.030788       0.032213       0.014286      -0.046030       0.014833      -0.021072      -0.111325      -0.069914       0.030411       0.039504             10.617989      12.194541       3.058422      -5.103101       7.523488      -4.321827      12.135937           0.000000
          131              O       3.513686       2.708069      15.634648      -0.578613      35.871093 0.52636649E+03  0.12569603E+05                                 8.531948                            7.060126       0.486809       2.203454                    0.998097      27.572461      71.913956       0.722279       0.355114      -1.143655      -0.019791       0.021711      -0.002958       0.029526       0.001891      -0.065105      -0.002866      -0.055887      -0.173248      -0.099832       0.042320       0.057511              9.455334      12.496579      -2.367732      -3.446438       5.783755       1.273893      10.085669          -0.000000
          132              O       2.513610       3.099833       1.212836      -0.535982      32.049413 0.45392236E+03  0.10450829E+05                                 7.946782                            6.511957       0.482650       2.219362                    0.997651      26.636614      68.324853       0.759389       0.350326      -1.146981      -0.020727       0.002640      -0.016144       0.026405       0.023645       0.019702      -0.003087      -0.060225       0.150549      -0.066680       0.012902       0.053777              9.062665       8.013079      -0.667067       2.359215       4.959868      -0.353827      14.215048           0.000000
          133              O       4.717979       3.592802      13.060432      -0.548620      36.935713 0.47664964E+03  0.11081655E+05                                 8.732297                            6.655561       0.684254       2.289063                    0.998316      26.506537      67.776847       0.755961       0.348499      -1.151310       0.009004       0.030788       0.002948       0.032213       0.046030      -0.014286       0.014833       0.045126       0.087271      -0.069914       0.030411       0.039504             10.617988      12.194540       5.103100      -3.058421      12.135937      -4.321827       7.523488           0.000000
          134              O       2.321064       7.472898      10.869819      -0.578613      35.871091 0.52636645E+03  0.12569602E+05                                 8.531948                            7.060126       0.486809       2.203454                    0.998097      27.572460      71.913953       0.722279       0.355114      -1.143655       0.019791      -0.002958       0.021711       0.029526       0.065105      -0.001891      -0.002866       0.058681       0.170455      -0.099832       0.042320       0.057512              9.455334      12.496578       3.446437       2.367732      10.085669       1.273893       5.783755          -0.000000
          135              O       3.321140       9.374586      11.261583      -0.535982      32.049418 0.45392245E+03  0.10450832E+05                                 7.946783                            6.511958       0.482650       2.219362                    0.997651      26.636616      68.324861       0.759389       0.350326      -1.146981       0.020727      -0.016144       0.002640       0.026405      -0.019702      -0.023645      -0.003087      -0.105387       0.015063      -0.066680       0.012902       0.053777              9.062666       8.013079      -2.359215       0.667067      14.215050      -0.353826       4.959868           0.000000
          136              O       4.717979      12.730698       3.263068      -0.548620      36.935711 0.47664961E+03  0.11081654E+05                                 8.732296                            6.655561       0.684254       2.289063                    0.998316      26.506536      67.776845       0.755961       0.348499      -1.151310       0.009004      -0.030788      -0.002948       0.032213      -0.046030       0.014286       0.014833       0.045126       0.087271      -0.069914       0.030411       0.039504             10.617988      12.194539      -5.103100       3.058421      12.135937      -4.321827       7.523487           0.000000
          137              O       2.321064       8.850602       5.453681      -0.578613      35.871091 0.52636645E+03  0.12569602E+05                                 8.531948                            7.060126       0.486809       2.203453                    0.998097      27.572461      71.913954       0.722279       0.355114      -1.143655       0.019791       0.002958      -0.021711       0.029526      -0.065105       0.001891      -0.002866       0.058681       0.170455      -0.099832       0.042320       0.057511              9.455333      12.496578      -3.446437      -2.367732      10.085668       1.273893       5.783754          -0.000000
          138              O       3.321140       6.948914       5.061917      -0.535982      32.049412 0.45392234E+03  0.10450829E+05                                 7.946781                            6.511957       0.482650       2.219362                    0.997651      26.636614      68.324852       0.759389       0.350326      -1.146981       0.020727       0.016144      -0.002640       0.026405       0.019702       0.023645      -0.003087      -0.105387       0.015064      -0.066680       0.012902       0.053777              9.062664       8.013078       2.359214      -0.667066      14.215048      -0.353826       4.959867           0.000000
          139              O       4.717979      13.060432      12.730698      -0.548620      36.935716 0.47664967E+03  0.11081656E+05                                 8.732297                            6.655561       0.684254       2.289063                    0.998316      26.506538      67.776850       0.755961       0.348499      -1.151310       0.009004       0.002948      -0.030788       0.032213      -0.014286      -0.046030      -0.014833      -0.021072      -0.111325      -0.069914       0.030411       0.039504             10.617989      12.194541      -3.058422      -5.103101       7.523488       4.321828      12.135937           0.000000
          140              O       2.321064      10.869819       8.850602      -0.578613      35.871090 0.52636643E+03  0.12569602E+05                                 8.531948                            7.060126       0.486809       2.203454                    0.998097      27.572460      71.913952       0.722279       0.355114      -1.143655       0.019791       0.021711       0.002958       0.029526      -0.001891      -0.065105       0.002866      -0.055887      -0.173248      -0.099832       0.042320       0.057512              9.455333      12.496577       2.367732      -3.446437       5.783755      -1.273893      10.085668          -0.000000
          141              O       3.321140      11.261583       6.948914      -0.535982      32.049413 0.45392236E+03  0.10450829E+05                                 7.946781                            6.511957       0.482650       2.219362                    0.997651      26.636615      68.324855       0.759389       0.350326      -1.146981       0.020727       0.002640       0.016144       0.026405      -0.023645       0.019702       0.003087      -0.060225       0.150549      -0.066680       0.012902       0.053777              9.062664       8.013078       0.667066       2.359214       4.959868       0.353826      14.215048           0.000000
          142              O       4.717979       3.263068       3.592802      -0.548620      36.935712 0.47664963E+03  0.11081654E+05                                 8.732297                            6.655561       0.684254       2.289063                    0.998316      26.506536      67.776846       0.755961       0.348499      -1.151310       0.009004      -0.002948       0.030788       0.032213       0.014286       0.046030      -0.014833      -0.021072      -0.111325      -0.069914       0.030411       0.039504             10.617988      12.194540       3.058422       5.103101       7.523488       4.321828      12.135937           0.000000
          143              O       2.321064       5.453681       7.472898      -0.578613      35.871092 0.52636646E+03  0.12569602E+05                                 8.531948                            7.060126       0.486809       2.203453                    0.998097      27.572461      71.913954       0.722279       0.355114      -1.143655       0.019791      -0.021711      -0.002958       0.029526       0.001891       0.065105       0.002866      -0.055887      -0.173248      -0.099832       0.042320       0.057511              9.455334      12.496578      -2.367732       3.446437       5.783755      -1.273893      10.085668          -0.000000
          144              O       3.321140       5.061917       9.374586      -0.535982      32.049417 0.45392243E+03  0.10450831E+05                                 7.946783                            6.511958       0.482650       2.219362                    0.997651      26.636615      68.324859       0.759389       0.350326      -1.146981       0.020727      -0.002640      -0.016144       0.026405       0.023645      -0.019702       0.003087      -0.060225       0.150549      -0.066680       0.012902       0.053777              9.062666       8.013080      -0.667067      -2.359215       4.959868       0.353826      14.215050           0.000000
          145              O      10.552729      11.754552      11.424818      -0.548620      36.935717 0.47664967E+03  0.11081656E+05                                 8.732297                            6.655561       0.684254       2.289063                    0.998316      26.506537      67.776849       0.755961       0.348499      -1.151310       0.009004       0.030788      -0.002948       0.032213       0.046030       0.014286      -0.014833       0.045126       0.087271      -0.069914       0.030411       0.039504             10.617989      12.194542       5.103101       3.058422      12.135938       4.321828       7.523488           0.000000
          146              O       8.155814      15.634648      13.615431      -0.578613      35.871093 0.52636647E+03  0.12569603E+05                                 8.531948                            7.060126       0.486809       2.203453                    0.998097      27.572461      71.913955       0.722279       0.355114      -1.143655       0.019791      -0.002958      -0.021711       0.029526       0.065105       0.001891       0.002866       0.058681       0.170455      -0.099832       0.042320       0.057512              9.455334      12.496578       3.446438      -2.367732      10.085669      -1.273893       5.783755          -0.000000
          147              O       9.155890       1.212836      13.223667      -0.535982      32.049411 0.45392233E+03  0.10450828E+05                                 7.946781                            6.511957       0.482650       2.219362                    0.997651      26.636614      68.324851       0.759389       0.350326      -1.146981       0.020727      -0.016144      -0.002640       0.026405      -0.019702       0.023645       0.003087      -0.105387       0.015063      -0.066680       0.012902       0.053777              9.062664       8.013078      -2.359214      -0.667066      14.215047       0.353826       4.959867           0.000000
          148              O      10.552729       4.568948       4.898682      -0.548620      36.935712 0.47664960E+03  0.11081654E+05                                 8.732297                            6.655561       0.684254       2.289063                    0.998316      26.506536      67.776844       0.755961       0.348499      -1.151310       0.009004      -0.030788       0.002948       0.032213      -0.046030      -0.014286      -0.014833       0.045126       0.087271      -0.069914       0.030411       0.039504             10.617988      12.194541      -5.103101      -3.058421      12.135937       4.321827       7.523487           0.000000
          149              O       8.155814       0.688852       2.708069      -0.578613      35.871091 0.52636647E+03  0.12569603E+05                                 8.531948                            7.060126       0.486809       2.203453                    0.998097      27.572461      71.913955       0.722279       0.355114      -1.143655       0.019791       0.002958       0.021711       0.029526      -0.065105      -0.001891       0.002866       0.058681       0.170455      -0.099832       0.042320       0.057511              9.455333      12.496577      -3.446437       2.367732      10.085668      -1.273893       5.783755          -0.000000
          150              O       9.155890      15.110664       3.099833      -0.535982      32.049419 0.45392243E+03  0.10450831E+05                                 7.946783                            6.511958       0.482650       2.219362                    0.997651      26.636615      68.324859       0.759389       0.350326      -1.146981       0.020727       0.016144       0.002640       0.026405       0.019702      -0.023645       0.003087      -0.105387       0.015063      -0.066680       0.012902       0.053777              9.062667       8.013080       2.359216       0.667067      14.215051       0.353827       4.959868           0.000000
          151              O      10.552729       4.898682      11.754552      -0.548620      36.935711 0.47664959E+03  0.11081653E+05                                 8.732296                            6.655561       0.684254       2.289063                    0.998316      26.506536      67.776843       0.755961       0.348499      -1.151310       0.009003       0.002948       0.030788       0.032213      -0.014286       0.046030       0.014833      -0.021072      -0.111325      -0.069914       0.030411       0.039504             10.617988      12.194540      -3.058421       5.103101       7.523487      -4.321827      12.135936           0.000000
          152              O       8.155814       2.708069      15.634648      -0.578613      35.871093 0.52636647E+03  0.12569603E+05                                 8.531948                            7.060126       0.486809       2.203453                    0.998097      27.572461      71.913955       0.722279       0.355114      -1.143655       0.019791       0.021711      -0.002958       0.029526      -0.001891       0.065105      -0.002866      -0.055887      -0.173248      -0.099832       0.042320       0.057512              9.455334      12.496578       2.367732       3.446438       5.783755       1.273893      10.085669          -0.000000
          153              O       9.155890       3.099833       1.212836      -0.535982      32.049417 0.45392243E+03  0.10450831E+05                                 7.946782                            6.511958       0.482650       2.219362                    0.997651      26.636616      68.324860       0.759389       0.350326      -1.146981       0.020727       0.002640      -0.016144       0.026405      -0.023645      -0.019702      -0.003087      -0.060225       0.150549      -0.066680       0.012902       0.053777              9.062666       8.013080       0.667067      -2.359215       4.959868      -0.353827      14.215049           0.000000
          154              O      10.552729      11.424818       4.568948      -0.548620      36.935714 0.47664961E+03  0.11081654E+05                                 8.732297                            6.655561       0.684254       2.289063                    0.998316      26.506536      67.776845       0.755961       0.348499      -1.151310       0.009004      -0.002948      -0.030788       0.032213       0.014286      -0.046030       0.014833      -0.021072      -0.111325      -0.069914       0.030411       0.039504             10.617989      12.194541       3.058422      -5.103101       7.523488      -4.321827      12.135938           0.000000
          155              O       8.155814      13.615431       0.688852      -0.578613      35.871091 0.52636646E+03  0.12569602E+05                                 8.531948                            7.060126       0.486809       2.203453                    0.998097      27.572461      71.913954       0.722279       0.355114      -1.143655       0.019791      -0.021711       0.002958       0.029526       0.001891      -0.065105      -0.002866      -0.055887      -0.173248      -0.099832       0.042320       0.057512              9.455333      12.496577      -2.367732      -3.446437       5.783755       1.273893      10.085668          -0.000000
          156              O       9.155890      13.223667      15.110664      -0.535982      32.049418 0.45392241E+03  0.10450831E+05                                 7.946783                            6.511958       0.482650       2.219362                    0.997651      26.636615      68.324857       0.759389       0.350326      -1.146981       0.020727      -0.002640       0.016144       0.026405       0.023645       0.019702      -0.003087      -0.060225       0.150549      -0.066680       0.012902       0.053777              9.062666       8.013080      -0.667067       2.359215       4.959868      -0.353827      14.215051           0.000000
          157              O       6.951521      12.730698       3.263068      -0.548620      36.935711 0.47664961E+03  0.11081654E+05                                 8.732296                            6.655561       0.684254       2.289063                    0.998316      26.506536      67.776845       0.755961       0.348499      -1.151310      -0.009004      -0.030788      -0.002948       0.032213       0.046030      -0.014286       0.014833       0.045126       0.087271      -0.069914       0.030411       0.039504             10.617988      12.194539       5.103100      -3.058421      12.135937      -4.321827       7.523487           0.000000
          158              O       9.348436       8.850602       5.453681      -0.578613      35.871090 0.52636643E+03  0.12569602E+05                                 8.531948                            7.060126       0.486809       2.203454                    0.998097      27.572460      71.913952       0.722279       0.355114      -1.143655      -0.019791       0.002958      -0.021711       0.029526       0.065105      -0.001891      -0.002866       0.058681       0.170455      -0.099832       0.042320       0.057512              9.455333      12.496578       3.446437       2.367732      10.085668       1.273893       5.783755          -0.000000
          159              O       8.348360       6.948914       5.061917      -0.535982      32.049414 0.45392237E+03  0.10450830E+05                                 7.946782                            6.511958       0.482650       2.219362                    0.997651      26.636614      68.324854       0.759389       0.350326      -1.146981      -0.020727       0.016144      -0.002640       0.026405      -0.019702      -0.023645      -0.003087      -0.105387       0.015064      -0.066680       0.012902       0.053777              9.062665       8.013078      -2.359215       0.667066      14.215049      -0.353826       4.959868           0.000000
          160              O       6.951521       3.592802      13.060432      -0.548620      36.935712 0.47664962E+03  0.11081654E+05                                 8.732297                            6.655561       0.684254       2.289063                    0.998316      26.506536      67.776845       0.755961       0.348499      -1.151310      -0.009004       0.030788       0.002948       0.032213      -0.046030       0.014286       0.014833       0.045126       0.087271      -0.069914       0.030411       0.039504             10.617988      12.194540      -5.103100       3.058421      12.135936      -4.321827       7.523488           0.000000
          161              O       9.348436       7.472898      10.869819      -0.578613      35.871092 0.52636647E+03  0.12569603E+05                                 8.531948                            7.060126       0.486809       2.203454                    0.998097      27.572460      71.913954       0.722279       0.355114      -1.143655      -0.019791      -0.002958       0.021711       0.029526      -0.065105       0.001891      -0.002866       0.058681       0.170455      -0.099832       0.042320       0.057512              9.455334      12.496579      -3.446438      -2.367733      10.085669       1.273893       5.783755          -0.000000
          162              O       8.348360       9.374586      11.261583      -0.535982      32.049423 0.45392253E+03  0.10450834E+05                                 7.946784                            6.511959       0.482650       2.219362                    0.997651      26.636617      68.324867       0.759389       0.350326      -1.146981      -0.020727      -0.016144       0.002640       0.026405       0.019702       0.023645      -0.003087      -0.105387       0.015063      -0.066680       0.012902       0.053777              9.062667       8.013081       2.359215      -0.667067      14.215052      -0.353827       4.959869           0.000000
          163              O       6.951521       3.263068       3.592802      -0.548620      36.935713 0.47664965E+03  0.11081655E+05                                 8.732297                            6.655561       0.684254       2.289063                    0.998316      26.506537      67.776848       0.755961       0.348499      -1.151310      -0.009004      -0.002948       0.030788       0.032213      -0.014286      -0.046030      -0.014833      -0.021072      -0.111325      -0.069914       0.030411       0.039504             10.617988      12.194540      -3.058422      -5.103100       7.523488       4.321828      12.135937           0.000000
          164              O       9.348436       5.453681       7.472898      -0.578613      35.871092 0.52636647E+03  0.12569603E+05                                 8.531948                            7.060126       0.486809       2.203453                    0.998097      27.572461      71.913955       0.722279       0.355114      -1.143655      -0.019791      -0.021711      -0.002958       0.029526      -0.001891      -0.065105       0.002866      -0.055887      -0.173248      -0.099832       0.042320       0.057511              9.455334      12.496578       2.367732      -3.446437       5.783755      -1.273893      10.085669          -0.000000
          165              O       8.348360       5.061917       9.374586      -0.535982      32.049420 0.45392247E+03  0.10450833E+05                                 7.946783                            6.511959       0.482650       2.219362                    0.997651      26.636615      68.324861       0.759389       0.350326      -1.146981      -0.020727      -0.002640      -0.016144       0.026405      -0.023645       0.019702       0.003087      -0.060225       0.150549      -0.066680       0.012902       0.053777              9.062667       8.013080       0.667067       2.359215       4.959869       0.353826      14.215051           0.000000
          166              O       6.951521      13.060432      12.730698      -0.548620      36.935713 0.47664964E+03  0.11081655E+05                                 8.732297                            6.655561       0.684254       2.289063                    0.998316      26.506537      67.776847       0.755961       0.348499      -1.151310      -0.009004       0.002948      -0.030788       0.032213       0.014286       0.046030      -0.014833      -0.021072      -0.111325      -0.069914       0.030411       0.039504             10.617988      12.194540       3.058421       5.103101       7.523488       4.321827      12.135937           0.000000
          167              O       9.348436      10.869819       8.850602      -0.578613      35.871091 0.52636645E+03  0.12569602E+05                                 8.531948                            7.060126       0.486809       2.203454                    0.998097      27.572460      71.913953       0.722279       0.355114      -1.143655      -0.019791       0.021711       0.002958       0.029526       0.001891       0.065105       0.002866      -0.055887      -0.173248      -0.099832       0.042320       0.057511              9.455334      12.496578      -2.367732       3.446437       5.783755      -1.273893      10.085669          -0.000000
          168              O       8.348360      11.261583       6.948914      -0.535982      32.049414 0.45392239E+03  0.10450830E+05                                 7.946782                            6.511958       0.482650       2.219362                    0.997651      26.636615      68.324856       0.759389       0.350326      -1.146981      -0.020727       0.002640       0.016144       0.026405       0.023645      -0.019702       0.003087      -0.060225       0.150549      -0.066680       0.012902       0.053777              9.062665       8.013078      -0.667066      -2.359214       4.959868       0.353826      14.215049           0.000000
          169              O       0.000000       7.035429       6.455944      -0.886465      41.578158 0.80386427E+03  0.21380462E+05                                 9.413145                            8.656751      -0.277196       1.920813                    0.995343      32.025101      88.701582       0.658739       0.349589      -1.145961      -0.000000      -0.037231       0.067069       0.076710       0.000000      -0.000000       0.021169      -0.061914      -0.127624      -0.047055      -0.009686       0.056741             10.069956      12.576554       0.000000       0.000000       9.855698       1.086703       7.777618           0.000000
          170              O       0.000000       9.288071       9.867556      -0.886465      41.578186 0.80386488E+03  0.21380482E+05                                 9.413149                            8.656754      -0.277196       1.920813                    0.995343      32.025101      88.701581       0.658739       0.349589      -1.145961      -0.000000       0.037231      -0.067069       0.076710       0.000000       0.000000       0.021169      -0.061914      -0.127624      -0.047055      -0.009686       0.056741             10.069961      12.576559      -0.000000      -0.000000       9.855703       1.086706       7.777620           0.000000
          171              O       0.000000       9.867556       7.035429      -0.886465      41.578163 0.80386434E+03  0.21380464E+05                                 9.413145                            8.656751      -0.277196       1.920813                    0.995343      32.025101      88.701581       0.658739       0.349589      -1.145961      -0.000000      -0.067069      -0.037231       0.076710       0.000000      -0.000000      -0.021169       0.032855       0.156683      -0.047055      -0.009686       0.056741             10.069957      12.576554      -0.000000      -0.000000       7.777618      -1.086706       9.855699           0.000000
          172              O       0.000000       6.455944       9.288071      -0.886465      41.578183 0.80386484E+03  0.21380481E+05                                 9.413148                            8.656753      -0.277196       1.920813                    0.995343      32.025101      88.701582       0.658739       0.349589      -1.145961      -0.000000       0.067069       0.037231       0.076710      -0.000000       0.000000      -0.021169       0.032855       0.156683      -0.047055      -0.009686       0.056741             10.069960      12.576559      -0.000000       0.000000       7.777620      -1.086703       9.855702           0.000000
          173              O       5.834750       1.126322      14.617694      -0.886465      41.578185 0.80386476E+03  0.21380478E+05                                 9.413149                            8.656753      -0.277196       1.920812                    0.995343      32.025101      88.701583       0.658739       0.349589      -1.145961      -0.000000       0.037231       0.067069       0.076710      -0.000000       0.000000      -0.021169      -0.061914      -0.127624      -0.047055      -0.009686       0.056741             10.069961      12.576564      -0.000000       0.000000       9.855699      -1.086706       7.777621           0.000000
          174              O       5.834750      15.197178       1.705806      -0.886465      41.578187 0.80386480E+03  0.21380480E+05                                 9.413149                            8.656753      -0.277196       1.920812                    0.995343      32.025102      88.701585       0.658739       0.349589      -1.145961       0.000000      -0.037231      -0.067069       0.076710       0.000000       0.000000      -0.021169      -0.061914      -0.127624      -0.047055      -0.009686       0.056741             10.069961      12.576564       0.000000       0.000000       9.855699      -1.086706       7.777621           0.000000
          175              O       5.834750      14.617694      15.197178      -0.886465      41.578186 0.80386477E+03  0.21380479E+05                                 9.413149                            8.656753      -0.277196       1.920813                    0.995343      32.025101      88.701583       0.658739       0.349589      -1.145961       0.000000       0.067069      -0.037231       0.076710      -0.000000      -0.000000       0.021169       0.032855       0.156683      -0.047055      -0.009686       0.056741             10.069961      12.576564      -0.000000       0.000000       7.777621       1.086706       9.855699           0.000000
          176              O       5.834750       1.705806       1.126322      -0.886465      41.578185 0.80386477E+03  0.21380479E+05                                 9.413148                            8.656753      -0.277196       1.920813                    0.995343      32.025101      88.701582       0.658739       0.349589      -1.145961      -0.000000      -0.067069       0.037231       0.076710      -0.000000      -0.000000       0.021169       0.032855       0.156683      -0.047055      -0.009686       0.056741             10.069961      12.576563       0.000000       0.000000       7.777621       1.086706       9.855699           0.000000

******************************************************
Auxiliary information for the entire system
The total spin magnetic moment of the unit cell is   0.000047
The total net atomic charge of the unit cell is   0.000016
Accuracy of reproducing the electrostatic potential in the unit cell:
  The inner radius (bohr) =    5.0000
  The outer radius (bohr) =   12.0000
  Valid grid points have density less than (e/(bohr^3)) =    0.0001
  The number of valid grid points were=       188214
  The rms potential error without charges in kcal/mol is=      2.29639
  The rms potential error with partial charges in kcal/mol is=      0.70722
  The RRMSE value at monopole order=      0.30797
  The rms potential error with partial charges and cloud penetration in kcal/mol is=      0.70762
  The RRMSE value at monopole order with cloud penetration is=      0.30814
  The rms potential error with partial charges and atomic dipoles in kcal/mol is=      0.41425
  The RRMSE value at dipole order=      0.18039
  The rms potential error with partial charges, atomic dipoles and cloud penetration in kcal/mol is=      0.40737
  The RRMSE value at dipole order with cloud penetration=      0.17740

******************************************************
The electron densities and ab initio electrostatic potential were computed in VASP using the PBE functional and
projector augmented wave method. See the main text of the journal article for a description of computational details.
The atomic charges, dipoles, and quadrupoles were computed with the DDEC6 method as described in
(a) T. A. Manz and N. Gabaldon Limas, RSC Adv. 6 (2016) 47771-47801 DOI: 10.1039/c6ra04656h
(b) N. Gabaldon Limas and T. A. Manz, RSC Adv. 8 (2018) 2678-2707 DOI: 10.1039/c7ra11829e.
For each atom in the material, the electron cloud parameters were fit to the spherically averaged atom-in-material
electron density using radial positions for which this density was between 10^-4 and 10^-2 electrons per cubic bohr.
The polarizabilities, dispersion coefficients, and quantum Drude oscillator (QDO) parameters were fit using the MCLF method.
The magnetic structure of the system was optimized in VASP from the default ferromagnetic initial guess using spin polarization.
The atomic spin moments (ASMs) were computed on this optimized magnetic structure using the DDEC6 partition as inputs
to the method of T. A. Manz and D. S. Sholl, J. Chem. Theory Comput. 7 (2011) 4146-4164 DOI: 10.1021/ct200539n.
The RMSE and RRMSE were computed using a uniform grid with Ewald summation.
