# Supplementary material for: A collection of forcefield precursors for metal–organic frameworks
Source: RSC Adv. 2019 Nov 13;9(63):36492–507. doi: 10.1039/c9ra07327b (PMC9075174; doi:10.1039/c9ra07327b)
Supplement: RA-009-C9RA07327B-s3929 [file RA-009-C9RA07327B-s3929.xyz]

   56
jmolscript: load "" {1 1 1} spacegroup "x,y,z" unitcell [{      6.964300     0.000000     0.000000 }, {      0.000000     9.972400     0.000000 }, {      0.000000     0.000000    11.195100 }]
Mn     0.875413     2.021306     2.360039     0.989848
Mn     2.606737     7.951094     7.957589     0.989843
Mn     6.088887     7.007506     3.237511     0.989850
Mn     4.357563     2.964894     8.835061     0.989838
H      3.196614     8.975160     2.227825     0.130160
H      2.423576     9.064912     0.828437     0.131431
H      4.310902     1.256522     0.862023     0.139728
H      3.287150     0.877571    11.071954     0.126721
H      0.285536     0.997240     7.825375     0.130159
H      1.058574     0.907488     6.425987     0.131429
H      6.135548     8.715878     6.459573     0.139728
H      0.195000     9.094829     5.474404     0.126720
H      3.767686     3.988960     3.369725     0.130162
H      4.540724     4.078712     4.769113     0.131432
H      2.653398     6.242722     4.735527     0.139730
H      3.677150     5.863771     5.720696     0.126722
H      6.678764     5.983440     8.967275     0.130159
H      5.905726     5.893688    10.366663     0.131428
H      0.828752     3.729678    10.333077     0.139727
H      6.769300     4.108629     0.123146     0.126719
C      1.191592     9.010063     2.471878     0.642316
C      2.473719     9.367075     1.741958    -0.178443
C      3.438275     1.341288     0.724323    -0.214915
C      3.122096     2.812217     0.595579     0.652262
C      2.290558     0.962337     8.069428     0.642313
C      1.008431     0.605325     7.339508    -0.178443
C      0.043875     8.631112     6.321873    -0.214915
C      0.360054     7.160183     6.193129     0.652262
C      5.772708     4.023863     3.125672     0.642316
C      4.490581     4.380875     3.855592    -0.178444
C      3.526025     6.327488     4.873227    -0.214916
C      3.842204     7.798417     5.001971     0.652262
C      4.673742     5.948537     8.723222     0.642313
C      5.955869     5.591525     9.453142    -0.178443
C      6.920425     3.644912    10.470777    -0.214915
C      6.604246     2.173983    10.599521     0.652261
O      0.440840     9.895613     2.891694    -0.546091
O      2.347666     3.346737     1.417300    -0.564342
O      2.652702     0.805770     1.780245    -0.169555
O      0.989627     7.766505     2.593905    -0.562968
O      3.677847     3.440478    10.853649    -0.576146
O      3.041310     0.076787     8.489244    -0.546092
O      1.134484     6.625663     7.014850    -0.564339
O      0.829448     9.166630     7.377795    -0.169555
O      2.492523     2.205895     8.191455    -0.562969
O      6.768603     6.531922     5.256099    -0.576148
O      6.523460     4.909413     2.705856    -0.546089
O      4.616634     8.332937     4.180250    -0.564339
O      4.311598     5.791970     3.817305    -0.169554
O      5.974673     2.780305     3.003645    -0.562966
O      3.286453     8.426678     5.939001    -0.576145
O      3.922990     5.062987     8.303406    -0.546092
O      5.829816     1.639463     9.777800    -0.564340
O      6.134852     4.180430     9.414855    -0.169555
O      4.471777     7.192095     8.601195    -0.562970
O      0.195697     1.545722     0.341451    -0.576149

The following XYZ coordinates are in angstroms. Other properties are in atomic units.
The sperically averaged electron density of each atom fit to a function of the form exp(a - br)
eigen_1, eigen_2 and eigen_3 are the three eigenvalues of traceless quadrupole moment tensor
  atom number  atomic symbol              X              Y              Z     net charge C6 coefficient C8 coefficient C10 coefficient fluctuating dipole atomic polarizability isotropic forcefield polarizability              a              b squared Pearson coefficient          <r^3>          <r^4>         wp_QDO          m_QDO          q_QDO       dipole_x       dipole_y       dipole_z         dipole            Qxy            Qxz            Qyz     Q(x^2-y^2)  Q(3z^2 - R^2)        eigen_1        eigen_2        eigen_3 static polarizability      alpha(xx)      alpha(xy)      alpha(xz)      alpha(yy)      alpha(yz)      alpha(zz) atomic spin moment
            1             Mn       0.875413       2.021306       2.360039       0.989848     139.436489 0.36851175E+04  0.13815701E+06                                21.019267                           19.146543       0.183091       1.847436                    0.999826      54.054320     157.325899       0.437949       0.373045      -1.170441      -0.063975       0.013484       0.013820       0.066825       0.089037       0.041739       0.012860      -0.058618       0.098440      -0.115023       0.017775       0.097248             22.396459      24.034697      -4.815155      -3.308693      22.943914      -0.133231      20.210765           4.769643
            2             Mn       2.606737       7.951094       7.957589       0.989843     139.436286 0.36851114E+04  0.13815672E+06                                21.019251                           19.146532       0.183090       1.847436                    0.999826      54.054264     157.325696       0.437949       0.373045      -1.170440       0.063973      -0.013485       0.013823       0.066825       0.089040      -0.041743      -0.012861      -0.058615       0.098450      -0.115027       0.017774       0.097253             22.396439      24.034671      -4.815154       3.308687      22.943896       0.133226      20.210750           4.769642
            3             Mn       6.088887       7.007506       3.237511       0.989850     139.436088 0.36851039E+04  0.13815636E+06                                21.019224                           19.146505       0.183095       1.847437                    0.999826      54.054238     157.325545       0.437950       0.373044      -1.170441       0.063974       0.013485      -0.013822       0.066825      -0.089038       0.041741      -0.012860      -0.058617       0.098448      -0.115025       0.017775       0.097250             22.396411      24.034644       4.815145      -3.308682      22.943866       0.133227      20.210725           4.769643
            4             Mn       4.357563       2.964894       8.835061       0.989838     139.436986 0.36851352E+04  0.13815786E+06                                21.019334                           19.146604       0.183080       1.847432                    0.999826      54.054389     157.326288       0.437948       0.373045      -1.170440      -0.063974      -0.013485      -0.013821       0.066825      -0.089039      -0.041741       0.012860      -0.058616       0.098439      -0.115024       0.017774       0.097251             22.396529      24.034772       4.815178       3.308703      22.943986      -0.133226      20.210829           4.769638
            5              H       3.196614       8.975160       2.227825       0.130160       0.969295 0.70622612E+01  0.67710458E+02                                 1.670104                            1.589745      -0.979682       2.417746                    0.998534       3.493764       9.905763       0.476049       1.341968      -0.695323       0.024499      -0.003598       0.020561       0.032186       0.008275       0.002603      -0.000941       0.000361      -0.005112      -0.008369      -0.000896       0.009265              1.709325       1.832537      -0.302604       0.393402       1.598644      -0.342208       1.696796           0.001225
            6              H       2.423576       9.064912       0.828437       0.131431       1.009191 0.77899765E+01  0.75837330E+02                                 1.664264                            1.632341      -0.787829       2.511393                    0.999548       3.354325       9.298396       0.490504       1.282676      -0.709751      -0.002622      -0.006170      -0.029876       0.030619       0.002473       0.004016       0.000627      -0.011334       0.012026      -0.009288       0.003193       0.006095              1.667295       1.377314       0.059849       0.010679       1.522002       0.141014       2.102568           0.001158
            7              H       4.310902       1.256522       0.862023       0.139728       0.807108 0.57139635E+01  0.52136945E+02                                 1.501270                            1.451424      -0.864573       2.496055                    0.999587       3.260081       9.119334       0.485529       1.382555      -0.687787       0.032250      -0.008006       0.005424       0.033669      -0.000244       0.000650      -0.007450       0.000521       0.003287      -0.007375      -0.000332       0.007707              1.524128       2.030657       0.059200       0.103984       1.262613      -0.016786       1.279114          -0.000095
            8              H       3.287150       0.877571      11.071954       0.126721       1.039286 0.82733140E+01  0.83122061E+02                                 1.789520                            1.752301      -1.299795       2.262065                    0.993342       3.863617      11.481813       0.438026       1.391776      -0.684052       0.002505      -0.017112      -0.023257       0.028983       0.004138       0.001146      -0.001508       0.001905       0.007036      -0.005856       0.002776       0.003080              1.800470       1.532203       0.127195       0.123232       1.653791       0.287794       2.215415           0.000383
            9              H       0.285536       0.997240       7.825375       0.130159       0.969291 0.70622238E+01  0.67710025E+02                                 1.670102                            1.589742      -0.979682       2.417746                    0.998534       3.493757       9.905745       0.476049       1.341971      -0.695323      -0.024500       0.003598       0.020562       0.032186       0.008275      -0.002603       0.000942       0.000361      -0.005113      -0.008369      -0.000896       0.009265              1.709323       1.832534      -0.302603      -0.393402       1.598642       0.342207       1.696793           0.001225
           10              H       1.058574       0.907488       6.425987       0.131429       1.009202 0.77900829E+01  0.75838635E+02                                 1.664276                            1.632352      -0.787834       2.511389                    0.999547       3.354349       9.298483       0.490502       1.282676      -0.709751       0.002622       0.006170      -0.029876       0.030618       0.002473      -0.004016      -0.000627      -0.011334       0.012025      -0.009288       0.003193       0.006095              1.667307       1.377322       0.059850      -0.010679       1.522013      -0.141016       2.102585           0.001158
           11              H       6.135548       8.715878       6.459573       0.139728       0.807106 0.57139386E+01  0.52136658E+02                                 1.501266                            1.451421      -0.864571       2.496057                    0.999587       3.260073       9.119304       0.485530       1.382555      -0.687787      -0.032250       0.008006       0.005425       0.033669      -0.000245      -0.000650       0.007450       0.000521       0.003287      -0.007375      -0.000332       0.007707              1.524125       2.030652       0.059200      -0.103984       1.262611       0.016786       1.279112          -0.000095
           12              H       0.195000       9.094829       5.474404       0.126720       1.039293 0.82733909E+01  0.83123017E+02                                 1.789527                            1.752308      -1.299797       2.262063                    0.993342       3.863635      11.481875       0.438026       1.391774      -0.684052      -0.002505       0.017112      -0.023257       0.028982       0.004138      -0.001146       0.001508       0.001905       0.007036      -0.005856       0.002777       0.003080              1.800477       1.532209       0.127196      -0.123232       1.653798      -0.287796       2.215425           0.000383
           13              H       3.767686       3.988960       3.369725       0.130162       0.969294 0.70622480E+01  0.67710310E+02                                 1.670103                            1.589744      -0.979684       2.417745                    0.998534       3.493762       9.905761       0.476049       1.341969      -0.695323      -0.024499      -0.003598      -0.020561       0.032186      -0.008275       0.002603       0.000941       0.000361      -0.005112      -0.008369      -0.000896       0.009265              1.709324       1.832535       0.302603       0.393402       1.598643       0.342207       1.696795           0.001225
           14              H       4.540724       4.078712       4.769113       0.131432       1.009193 0.77899890E+01  0.75837495E+02                                 1.664266                            1.632343      -0.787829       2.511393                    0.999548       3.354329       9.298415       0.490503       1.282677      -0.709751       0.002622      -0.006170       0.029876       0.030619      -0.002473       0.004016      -0.000627      -0.011334       0.012026      -0.009288       0.003193       0.006095              1.667297       1.377315      -0.059849       0.010679       1.522004      -0.141014       2.102570           0.001158
           15              H       2.653398       6.242722       4.735527       0.139730       0.807108 0.57139578E+01  0.52136878E+02                                 1.501268                            1.451423      -0.864573       2.496055                    0.999587       3.260079       9.119326       0.485530       1.382554      -0.687787      -0.032250      -0.008006      -0.005425       0.033668       0.000244       0.000650       0.007450       0.000521       0.003287      -0.007375      -0.000332       0.007707              1.524127       2.030655      -0.059200       0.103984       1.262612       0.016786       1.279113          -0.000095
           16              H       3.677150       5.863771       5.720696       0.126722       1.039287 0.82733265E+01  0.83122226E+02                                 1.789522                            1.752303      -1.299798       2.262063                    0.993342       3.863621      11.481831       0.438026       1.391776      -0.684052      -0.002505      -0.017112       0.023257       0.028983      -0.004138       0.001146       0.001508       0.001905       0.007036      -0.005856       0.002776       0.003080              1.800472       1.532205      -0.127195       0.123232       1.653793      -0.287794       2.215417           0.000383
           17              H       6.678764       5.983440       8.967275       0.130159       0.969293 0.70622364E+01  0.67710162E+02                                 1.670102                            1.589743      -0.979679       2.417747                    0.998534       3.493758       9.905743       0.476049       1.341969      -0.695323       0.024500       0.003598      -0.020561       0.032186      -0.008275      -0.002603      -0.000942       0.000361      -0.005113      -0.008369      -0.000896       0.009265              1.709323       1.832534       0.302603      -0.393402       1.598642      -0.342207       1.696794           0.001225
           18              H       5.905726       5.893688      10.366663       0.131428       1.009201 0.77900699E+01  0.75838468E+02                                 1.664274                            1.632350      -0.787834       2.511389                    0.999547       3.354345       9.298466       0.490502       1.282675      -0.709751      -0.002622       0.006170       0.029876       0.030619      -0.002473      -0.004016       0.000627      -0.011334       0.012025      -0.009288       0.003193       0.006095              1.667305       1.377321      -0.059850      -0.010679       1.522011       0.141015       2.102582           0.001158
           19              H       0.828752       3.729678      10.333077       0.139727       0.807106 0.57139408E+01  0.52136687E+02                                 1.501267                            1.451422      -0.864571       2.496057                    0.999587       3.260074       9.119310       0.485530       1.382556      -0.687787       0.032250       0.008006      -0.005425       0.033669       0.000245      -0.000650      -0.007450       0.000521       0.003287      -0.007375      -0.000332       0.007707              1.524126       2.030654      -0.059200      -0.103984       1.262611      -0.016786       1.279112          -0.000095
           20              H       6.769300       4.108629       0.123146       0.126719       1.039294 0.82733917E+01  0.83123021E+02                                 1.789527                            1.752308      -1.299793       2.262064                    0.993342       3.863634      11.481869       0.438026       1.391774      -0.684052       0.002506       0.017112       0.023257       0.028982      -0.004138      -0.001146      -0.001508       0.001905       0.007036      -0.005856       0.002777       0.003080              1.800477       1.532209      -0.127196      -0.123232       1.653798       0.287796       2.215425           0.000383
           21              C       1.191592       9.010063       2.471878       0.642316      20.955441 0.24207870E+03  0.49745048E+04                                 7.077856                            5.583773      -0.001940       2.068875                    0.999686      21.658406      60.493730       0.617139       0.482981      -1.013472      -0.030915      -0.022656       0.028070       0.047507      -0.008290       0.068966      -0.009491       0.053806       0.194440      -0.060578      -0.047411       0.107989              7.898384       7.693478       1.013697      -2.266871      10.478436      -1.545176       5.523237           0.013342
           22              C       2.473719       9.367075       1.741958      -0.178443      26.235173 0.38601679E+03  0.88390062E+04                                 7.738496                            6.536616       0.017470       2.016196                    0.997146      28.365373      81.362472       0.644433       0.415079      -1.061500       0.027840       0.093367      -0.006864       0.097671       0.026811       0.006309      -0.009683      -0.088799      -0.053435      -0.045712      -0.015802       0.061514              8.513430       8.109471       1.402125      -1.100821       9.654855      -2.446606       7.775966           0.003644
           23              C       3.438275       1.341288       0.724323      -0.214915      25.757810 0.39925624E+03  0.92732000E+04                                 7.750796                            6.745502      -0.254948       1.919188                    0.996152      29.529669      86.938822       0.617050       0.427374      -1.047686      -0.032746      -0.066356       0.084267       0.112145       0.016482      -0.027674      -0.027510      -0.003920       0.037896      -0.028063      -0.022398       0.050461              8.358952       8.126424       1.311838      -1.434727       9.332500      -1.684122       7.617932           0.003395
           24              C       3.122096       2.812217       0.595579       0.652262      20.390459 0.24210877E+03  0.49935866E+04                                 6.993901                            5.636014      -0.143309       2.023786                    0.999598      21.848885      61.876894       0.603586       0.492000      -1.005096       0.000763       0.065014       0.001047       0.065027       0.014732       0.081099       0.016346       0.066214      -0.027502      -0.070605      -0.031643       0.102247              7.648618       7.049328      -0.063282      -3.033139       7.913085      -1.069968       7.983440           0.013147
           25              C       2.290558       0.962337       8.069428       0.642313      20.955451 0.24207884E+03  0.49745083E+04                                 7.077857                            5.583774      -0.001937       2.068875                    0.999686      21.658411      60.493740       0.617139       0.482981      -1.013472       0.030915       0.022656       0.028071       0.047508      -0.008290      -0.068966       0.009491       0.053807       0.194439      -0.060578      -0.047410       0.107988              7.898386       7.693480       1.013697       2.266874      10.478437       1.545177       5.523240           0.013342
           26              C       1.008431       0.605325       7.339508      -0.178443      26.235172 0.38601682E+03  0.88390077E+04                                 7.738498                            6.536617       0.017466       2.016195                    0.997146      28.365381      81.362526       0.644433       0.415079      -1.061499      -0.027840      -0.093367      -0.006863       0.097671       0.026812      -0.006309       0.009682      -0.088801      -0.053435      -0.045713      -0.015802       0.061515              8.513432       8.109470       1.402127       1.100823       9.654853       2.446604       7.775974           0.003644
           27              C       0.043875       8.631112       6.321873      -0.214915      25.757822 0.39925653E+03  0.92732079E+04                                 7.750797                            6.745503      -0.254943       1.919189                    0.996152      29.529680      86.938850       0.617050       0.427374      -1.047686       0.032746       0.066356       0.084269       0.112145       0.016482       0.027672       0.027509      -0.003921       0.037897      -0.028062      -0.022398       0.050460              8.358953       8.126420       1.311839       1.434725       9.332504       1.684120       7.617935           0.003396
           28              C       0.360054       7.160183       6.193129       0.652262      20.390468 0.24210890E+03  0.49935896E+04                                 6.993902                            5.636015      -0.143310       2.023786                    0.999598      21.848888      61.876897       0.603586       0.492000      -1.005096      -0.000765      -0.065015       0.001048       0.065028       0.014733      -0.081099      -0.016346       0.066214      -0.027501      -0.070604      -0.031643       0.102247              7.648618       7.049329      -0.063282       3.033140       7.913087       1.069965       7.983439           0.013147
           29              C       5.772708       4.023863       3.125672       0.642316      20.955446 0.24207876E+03  0.49745065E+04                                 7.077857                            5.583773      -0.001938       2.068875                    0.999686      21.658407      60.493736       0.617138       0.482981      -1.013472       0.030915      -0.022656      -0.028071       0.047507       0.008290       0.068966       0.009491       0.053806       0.194441      -0.060578      -0.047411       0.107989              7.898386       7.693481      -1.013698      -2.266873      10.478438       1.545176       5.523239           0.013342
           30              C       4.490581       4.380875       3.855592      -0.178444      26.235206 0.38601740E+03  0.88390241E+04                                 7.738504                            6.536623       0.017470       2.016196                    0.997146      28.365396      81.362571       0.644433       0.415079      -1.061499      -0.027840       0.093367       0.006864       0.097671      -0.026811       0.006309       0.009682      -0.088800      -0.053434      -0.045713      -0.015801       0.061514              8.513440       8.109479      -1.402129      -1.100825       9.654866       2.446610       7.775974           0.003644
           31              C       3.526025       6.327488       4.873227      -0.214916      25.757842 0.39925690E+03  0.92732193E+04                                 7.750803                            6.745508      -0.254948       1.919187                    0.996152      29.529695      86.938924       0.617049       0.427374      -1.047686       0.032746      -0.066356      -0.084268       0.112145      -0.016482      -0.027673       0.027510      -0.003921       0.037897      -0.028063      -0.022398       0.050461              8.358960       8.126429      -1.311840      -1.434728       9.332512       1.684124       7.617939           0.003396
           32              C       3.842204       7.798417       5.001971       0.652262      20.390473 0.24210898E+03  0.49935918E+04                                 6.993903                            5.636016      -0.143309       2.023786                    0.999598      21.848894      61.876923       0.603586       0.492000      -1.005096      -0.000764       0.065014      -0.001047       0.065027      -0.014732       0.081099      -0.016346       0.066214      -0.027502      -0.070605      -0.031643       0.102247              7.648620       7.049330       0.063282      -3.033140       7.913089       1.069968       7.983441           0.013147
           33              C       4.673742       5.948537       8.723222       0.642313      20.955455 0.24207891E+03  0.49745098E+04                                 7.077857                            5.583773      -0.001937       2.068875                    0.999686      21.658413      60.493735       0.617139       0.482981      -1.013472      -0.030915       0.022656      -0.028070       0.047507       0.008290      -0.068967      -0.009491       0.053806       0.194438      -0.060578      -0.047411       0.107989              7.898385       7.693478      -1.013696       2.266873      10.478436      -1.545176       5.523239           0.013342
           34              C       5.955869       5.591525       9.453142      -0.178443      26.235150 0.38601642E+03  0.88389958E+04                                 7.738491                            6.536612       0.017469       2.016196                    0.997146      28.365366      81.362449       0.644433       0.415079      -1.061500       0.027840      -0.093367       0.006864       0.097671      -0.026811      -0.006309      -0.009682      -0.088799      -0.053436      -0.045713      -0.015802       0.061514              8.513424       8.109462      -1.402123       1.100820       9.654843      -2.446600       7.775966           0.003644
           35              C       6.920425       3.644912      10.470777      -0.214915      25.757785 0.39925579E+03  0.92731863E+04                                 7.750789                            6.745496      -0.254943       1.919189                    0.996152      29.529651      86.938740       0.617050       0.427374      -1.047686      -0.032746       0.066356      -0.084268       0.112145      -0.016482       0.027673      -0.027509      -0.003920       0.037897      -0.028063      -0.022398       0.050461              8.358944       8.126414      -1.311837       1.434724       9.332490      -1.684116       7.617928           0.003396
           36              C       6.604246       2.173983      10.599521       0.652261      20.390452 0.24210868E+03  0.49935838E+04                                 6.993898                            5.636012      -0.143308       2.023786                    0.999598      21.848874      61.876845       0.603586       0.492000      -1.005096       0.000765      -0.065015      -0.001048       0.065028      -0.014733      -0.081099       0.016346       0.066214      -0.027502      -0.070604      -0.031643       0.102247              7.648615       7.049326       0.063282       3.033139       7.913082      -1.069965       7.983436           0.013147
           37              O       0.440840       9.895613       2.891694      -0.546091      32.261124 0.52096093E+03  0.12402664E+05                                 7.923669                            7.026397       0.583306       2.251605                    0.996794      27.011330      70.235971       0.723944       0.355379      -1.143976      -0.017094      -0.014106      -0.010579       0.024558      -0.070155       0.033111       0.016397      -0.014834       0.033181      -0.088832       0.021715       0.067117              8.325300       7.448357      -1.992186      -1.235176      11.048324      -0.614283       6.479221           0.041869
           38              O       2.347666       3.346737       1.417300      -0.564342      32.882464 0.53309510E+03  0.12788090E+05                                 8.066713                            7.129106       0.351376       2.167871                    0.995518      27.570406      72.391411       0.714181       0.357517      -1.140182       0.024835       0.023031      -0.030259       0.045418       0.001792      -0.001305       0.046035       0.128277       0.056276      -0.092588       0.037781       0.054806              8.521951       9.733545      -0.791796      -2.744551       6.899792       1.682543       8.932515           0.041064
           39              O       2.652702       0.805770       1.780245      -0.169555      27.860408 0.37930442E+03  0.83745357E+04                                 7.455603                            6.062398       0.070653       2.131507                    0.999053      23.045411      58.457357       0.763486       0.363356      -1.133155       0.090102      -0.126055      -0.165401       0.226640       0.062390      -0.104663      -0.075955      -0.146804      -0.185085      -0.158130      -0.021457       0.179587              8.473928       7.029008       2.339771      -2.299212      11.427606      -3.316159       6.965171           0.029923
           40              O       0.989627       7.766505       2.593905      -0.562968      33.330992 0.48001571E+03  0.11178736E+05                                 8.079552                            6.660849       0.798403       2.324100                    0.997856      26.741729      68.419337       0.758811       0.346605      -1.152965       0.019980       0.009719       0.019412       0.029504       0.036793       0.032421      -0.030913      -0.100843      -0.060709      -0.080526       0.003566       0.076960              9.001381       7.442391       2.997532      -1.136126      13.457212      -2.287771       6.104540           0.034744
           41              O       3.677847       3.440478      10.853649      -0.576146      35.998397 0.54070127E+03  0.13002782E+05                                 8.578422                            7.166993       0.443838       2.200605                    0.996148      27.493648      72.029735       0.714956       0.356244      -1.142409      -0.006647       0.005437       0.031364       0.032518       0.042606       0.005081      -0.030258       0.099210       0.146403      -0.096071       0.039026       0.057045              9.457254       9.047540       2.176388      -4.387718       7.269499      -3.053233      12.054722           0.046541
           42              O       3.041310       0.076787       8.489244      -0.546092      32.261021 0.52095882E+03  0.12402600E+05                                 7.923650                            7.026380       0.583315       2.251608                    0.996794      27.011289      70.235804       0.723945       0.355379      -1.143976       0.017094       0.014107      -0.010578       0.024558      -0.070155      -0.033111      -0.016397      -0.014833       0.033178      -0.088831       0.021715       0.067117              8.325279       7.448339      -1.992183       1.235172      11.048294       0.614277       6.479204           0.041870
           43              O       1.134484       6.625663       7.014850      -0.564339      32.882279 0.53309118E+03  0.12787971E+05                                 8.066681                            7.129079       0.351380       2.167874                    0.995518      27.570316      72.391080       0.714183       0.357517      -1.140183      -0.024836      -0.023032      -0.030255       0.045416       0.001792       0.001305      -0.046036       0.128277       0.056279      -0.092589       0.037782       0.054806              8.521917       9.733505      -0.791795       2.744540       6.899764      -1.682538       8.932482           0.041064
           44              O       0.829448       9.166630       7.377795      -0.169555      27.860309 0.37930288E+03  0.83744922E+04                                 7.455584                            6.062384       0.070659       2.131510                    0.999053      23.045369      58.457198       0.763487       0.363356      -1.133155      -0.090103       0.126055      -0.165399       0.226639       0.062391       0.104663       0.075954      -0.146804      -0.185081      -0.158130      -0.021457       0.179587              8.473905       7.028988       2.339763       2.299204      11.427574       3.316146       6.965153           0.029923
           45              O       2.492523       2.205895       8.191455      -0.562969      33.331013 0.48001607E+03  0.11178748E+05                                 8.079560                            6.660855       0.798396       2.324098                    0.997856      26.741720      68.419347       0.758810       0.346606      -1.152965      -0.019980      -0.009718       0.019414       0.029505       0.036793      -0.032421       0.030914      -0.100844      -0.060714      -0.080526       0.003565       0.076961              9.001389       7.442399       2.997536       1.136129      13.457223       2.287776       6.104547           0.034744
           46              O       6.768603       6.531922       5.256099      -0.576148      35.998539 0.54070403E+03  0.13002866E+05                                 8.578443                            7.167010       0.443842       2.200605                    0.996148      27.493719      72.029970       0.714955       0.356244      -1.142409       0.006646      -0.005437       0.031367       0.032521       0.042606      -0.005081       0.030257       0.099209       0.146405      -0.096071       0.039026       0.057045              9.457276       9.047562       2.176393       4.387730       7.269516       3.053240      12.054751           0.046541
           47              O       6.523460       4.909413       2.705856      -0.546089      32.261052 0.52095945E+03  0.12402619E+05                                 7.923657                            7.026386       0.583307       2.251606                    0.996794      27.011296      70.235845       0.723944       0.355379      -1.143976       0.017094      -0.014106       0.010577       0.024557       0.070155       0.033110      -0.016397      -0.014834       0.033181      -0.088832       0.021715       0.067117              8.325287       7.448346       1.992183      -1.235174      11.048304       0.614280       6.479211           0.041870
           48              O       4.616634       8.332937       4.180250      -0.564339      32.882390 0.53309355E+03  0.12788042E+05                                 8.066699                            7.129094       0.351378       2.167872                    0.995518      27.570373      72.391282       0.714182       0.357517      -1.140182      -0.024835       0.023031       0.030258       0.045418      -0.001792      -0.001305      -0.046036       0.128277       0.056278      -0.092588       0.037782       0.054806              8.521936       9.733528       0.791796      -2.744545       6.899780      -1.682541       8.932499           0.041064
           49              O       4.311598       5.791970       3.817305      -0.169554      27.860355 0.37930356E+03  0.83745114E+04                                 7.455592                            6.062390       0.070657       2.131508                    0.999053      23.045389      58.457271       0.763487       0.363356      -1.133155      -0.090102      -0.126055       0.165400       0.226640      -0.062391      -0.104663       0.075955      -0.146805      -0.185082      -0.158130      -0.021457       0.179587              8.473916       7.028997      -2.339767      -2.299208      11.427589       3.316153       6.965161           0.029923
           50              O       5.974673       2.780305       3.003645      -0.562966      33.330980 0.48001547E+03  0.11178730E+05                                 8.079553                            6.660850       0.798397       2.324099                    0.997856      26.741709      68.419297       0.758811       0.346605      -1.152965      -0.019980       0.009718      -0.019414       0.029505      -0.036794       0.032421       0.030914      -0.100844      -0.060709      -0.080526       0.003566       0.076960              9.001382       7.442393      -2.997534      -1.136127      13.457213       2.287773       6.104541           0.034744
           51              O       3.286453       8.426678       5.939001      -0.576145      35.998417 0.54070168E+03  0.13002795E+05                                 8.578425                            7.166996       0.443840       2.200606                    0.996148      27.493659      72.029769       0.714956       0.356244      -1.142409       0.006647       0.005437      -0.031364       0.032519      -0.042606       0.005081       0.030258       0.099209       0.146404      -0.096071       0.039026       0.057045              9.457256       9.047542      -2.176388      -4.387719       7.269502       3.053234      12.054724           0.046541
           52              O       3.922990       5.062987       8.303406      -0.546092      32.261047 0.52095936E+03  0.12402616E+05                                 7.923655                            7.026384       0.583314       2.251607                    0.996794      27.011300      70.235850       0.723945       0.355379      -1.143976      -0.017094       0.014105       0.010579       0.024558       0.070155      -0.033111       0.016397      -0.014833       0.033178      -0.088832       0.021715       0.067117              8.325284       7.448343       1.992184       1.235173      11.048301      -0.614279       6.479209           0.041870
           53              O       5.829816       1.639463       9.777800      -0.564340      32.882290 0.53309144E+03  0.12787979E+05                                 8.066683                            7.129081       0.351380       2.167874                    0.995518      27.570321      72.391103       0.714183       0.357517      -1.140182       0.024836      -0.023031       0.030256       0.045416      -0.001792       0.001305       0.046036       0.128278       0.056278      -0.092588       0.037782       0.054807              8.521920       9.733508       0.791795       2.744541       6.899766       1.682538       8.932485           0.041064
           54              O       6.134852       4.180430       9.414855      -0.169555      27.860335 0.37930331E+03  0.83745048E+04                                 7.455590                            6.062389       0.070655       2.131508                    0.999053      23.045376      58.457238       0.763486       0.363356      -1.133155       0.090102       0.126055       0.165400       0.226639      -0.062391       0.104663      -0.075954      -0.146804      -0.185084      -0.158130      -0.021457       0.179587              8.473912       7.028995      -2.339765       2.299207      11.427583      -3.316149       6.965159           0.029923
           55              O       4.471777       7.192095       8.601195      -0.562970      33.330973 0.48001542E+03  0.11178728E+05                                 8.079549                            6.660847       0.798403       2.324100                    0.997856      26.741722      68.419315       0.758811       0.346605      -1.152965       0.019980      -0.009718      -0.019412       0.029504      -0.036793      -0.032421      -0.030914      -0.100843      -0.060713      -0.080526       0.003566       0.076960              9.001377       7.442388      -2.997530       1.136126      13.457205      -2.287772       6.104539           0.034744
           56              O       0.195697       1.545722       0.341451      -0.576149      35.998498 0.54070327E+03  0.13002842E+05                                 8.578436                            7.167005       0.443844       2.200606                    0.996148      27.493702      72.029908       0.714956       0.356244      -1.142409      -0.006646      -0.005437      -0.031367       0.032521      -0.042606      -0.005081      -0.030258       0.099208       0.146404      -0.096071       0.039026       0.057045              9.457269       9.047555      -2.176391       4.387726       7.269510      -3.053237      12.054742           0.046542

******************************************************
Auxiliary information for the entire system
The total spin magnetic moment of the unit cell is   19.999927
The total net atomic charge of the unit cell is   0.000001
Accuracy of reproducing the electrostatic potential in the unit cell:
  The inner radius (bohr) =    5.0000
  The outer radius (bohr) =   12.0000
  Valid grid points have density less than (e/(bohr^3)) =    0.0001
  The number of valid grid points were=         3472
  The rms potential error without charges in kcal/mol is=      5.81206
  The rms potential error with partial charges in kcal/mol is=      1.13817
  The RRMSE value at monopole order=      0.19583
  The rms potential error with partial charges and cloud penetration in kcal/mol is=      1.13858
  The RRMSE value at monopole order with cloud penetration is=      0.19590
  The rms potential error with partial charges and atomic dipoles in kcal/mol is=      0.45835
  The RRMSE value at dipole order=      0.07886
  The rms potential error with partial charges, atomic dipoles and cloud penetration in kcal/mol is=      0.45137
  The RRMSE value at dipole order with cloud penetration=      0.07766

******************************************************
The electron densities and ab initio electrostatic potential were computed in VASP using the PBE functional and
projector augmented wave method. See the main text of the journal article for a description of computational details.
The atomic charges, dipoles, and quadrupoles were computed with the DDEC6 method as described in
(a) T. A. Manz and N. Gabaldon Limas, RSC Adv. 6 (2016) 47771-47801 DOI: 10.1039/c6ra04656h
(b) N. Gabaldon Limas and T. A. Manz, RSC Adv. 8 (2018) 2678-2707 DOI: 10.1039/c7ra11829e.
For each atom in the material, the electron cloud parameters were fit to the spherically averaged atom-in-material
electron density using radial positions for which this density was between 10^-4 and 10^-2 electrons per cubic bohr.
The polarizabilities, dispersion coefficients, and quantum Drude oscillator (QDO) parameters were fit using the MCLF method.
The magnetic structure of the system was optimized in VASP from the default ferromagnetic initial guess using spin polarization.
The atomic spin moments (ASMs) were computed on this optimized magnetic structure using the DDEC6 partition as inputs
to the method of T. A. Manz and D. S. Sholl, J. Chem. Theory Comput. 7 (2011) 4146-4164 DOI: 10.1021/ct200539n.
The RMSE and RRMSE were computed using a uniform grid with Ewald summation.
