# Supplementary material for: A collection of forcefield precursors for metal–organic frameworks
Source: RSC Adv. 2019 Nov 13;9(63):36492–507. doi: 10.1039/c9ra07327b (PMC9075174; doi:10.1039/c9ra07327b)
Supplement: RA-009-C9RA07327B-s3930 [file RA-009-C9RA07327B-s3930.xyz]

   56
jmolscript: load "" {1 1 1} spacegroup "x,y,z" unitcell [{      6.879600     0.000000     0.000000 }, {      0.000000     9.856000     0.000000 }, {      0.000000     0.000000    11.067000 }]
Mn     0.863596     1.996727     7.865096     0.977131
Mn     2.576204     7.859273     2.331596     0.977142
Mn     6.016004     6.924727     8.735404     0.977137
Mn     4.303396     2.931273     3.201904     0.977135
H      2.402356     8.954176     6.335857     0.123854
H      3.204518     8.818163     7.681605     0.125853
H      4.340340     1.201446     6.446528     0.135587
H      3.196262     0.859443     5.421723     0.120313
H      1.037444     0.901824     0.802358     0.123856
H      0.235282     1.037837     2.148105     0.125855
H      5.979060     8.654554     0.913028     0.135591
H      0.243538     8.996557    10.955223     0.120316
H      4.477244     4.026176    10.264643     0.123853
H      3.675082     3.890163     8.918895     0.125853
H      2.539260     6.129446    10.153973     0.135590
H      3.683338     5.787443     0.111777     0.120315
H      5.842156     5.829824     4.731142     0.123856
H      6.644318     5.965837     3.385395     0.125854
H      0.900540     3.726554     4.620472     0.135588
H      6.636062     4.068557     5.645277     0.120314
C      1.180539     8.906276     7.977868     0.648163
C      2.450514     9.255671     7.256079    -0.169758
C      3.397834     1.321492     6.251306    -0.197786
C      3.082749     2.782743     6.115182     0.654182
C      2.259261     0.949724     2.444368     0.648165
C      0.989286     0.600329     1.722579    -0.169759
C      0.041966     8.534508     0.717806    -0.197787
C      0.357051     7.073257     0.581682     0.654184
C      5.699061     3.978276     8.622632     0.648163
C      4.429086     4.327671     9.344421    -0.169758
C      3.481766     6.249492    10.349194    -0.197787
C      3.796851     7.710743    10.485318     0.654184
C      4.620339     5.877724     3.089132     0.648165
C      5.890314     5.528329     3.810921    -0.169759
C      6.837634     3.606508     4.815694    -0.197786
C      6.522549     2.145257     4.951818     0.654183
O      0.974839     7.668855     8.096617    -0.567977
O      0.436992     9.784051     8.390446    -0.540338
O      2.312371     3.310335     6.932701    -0.568207
O      3.627613     3.402291     5.191862    -0.568047
O      2.618926     0.794689     7.296694    -0.172988
O      2.464961     2.187145     2.563117    -0.567974
O      3.002808     0.071949     2.856946    -0.540337
O      1.127429     6.545665     1.399201    -0.568204
O      6.691787     6.453709    10.725362    -0.568042
O      0.820874     9.061311     1.763194    -0.172986
O      5.904761     2.740855     8.503883    -0.567977
O      6.442608     4.856051     8.210054    -0.540338
O      4.567229     8.238335     9.667799    -0.568205
O      3.251987     8.330291     0.341638    -0.568044
O      4.260674     5.722689     9.303806    -0.172988
O      4.414639     7.115145     2.970383    -0.567976
O      3.876792     4.999949     2.676554    -0.540337
O      5.752171     1.617665     4.134299    -0.568208
O      0.187813     1.525709     5.875138    -0.568044
O      6.058726     4.133311     3.770306    -0.172988

The following XYZ coordinates are in angstroms. Other properties are in atomic units.
The sperically averaged electron density of each atom fit to a function of the form exp(a - br)
eigen_1, eigen_2 and eigen_3 are the three eigenvalues of traceless quadrupole moment tensor
  atom number  atomic symbol              X              Y              Z     net charge C6 coefficient C8 coefficient C10 coefficient fluctuating dipole atomic polarizability isotropic forcefield polarizability              a              b squared Pearson coefficient          <r^3>          <r^4>         wp_QDO          m_QDO          q_QDO       dipole_x       dipole_y       dipole_z         dipole            Qxy            Qxz            Qyz     Q(x^2-y^2)  Q(3z^2 - R^2)        eigen_1        eigen_2        eigen_3 static polarizability      alpha(xx)      alpha(xy)      alpha(xz)      alpha(yy)      alpha(yz)      alpha(zz) atomic spin moment
            1             Mn       0.863596       1.996727       7.865096       0.977131     139.127228 0.36288589E+04  0.13558228E+06                                20.919519                           18.940293       0.180261       1.846587                    0.999768      54.207351     157.716367       0.442220       0.370710      -1.171789      -0.065513       0.011937       0.006684       0.066927       0.081494       0.033000       0.008074      -0.055392       0.072751      -0.102188       0.016862       0.085326             22.354202      24.061720      -4.924668      -3.356545      22.914142      -0.101372      20.086745           4.754305
            2             Mn       2.576204       7.859273       2.331596       0.977142     139.126688 0.36288397E+04  0.13558136E+06                                20.919451                           18.940230       0.180272       1.846591                    0.999768      54.207259     157.715900       0.442222       0.370710      -1.171789       0.065513      -0.011937       0.006685       0.066927       0.081494      -0.032999      -0.008075      -0.055391       0.072759      -0.102189       0.016863       0.085325             22.354131      24.061649      -4.924654       3.356537      22.914067       0.101371      20.086677           4.754307
            3             Mn       6.016004       6.924727       8.735404       0.977137     139.126755 0.36288426E+04  0.13558149E+06                                20.919462                           18.940242       0.180270       1.846590                    0.999768      54.207263     157.715942       0.442221       0.370710      -1.171789       0.065513       0.011937      -0.006687       0.066926      -0.081495       0.033000      -0.008075      -0.055389       0.072760      -0.102190       0.016863       0.085327             22.354141      24.061658       4.924657      -3.356540      22.914078       0.101370      20.086688           4.754307
            4             Mn       4.303396       2.931273       3.201904       0.977135     139.127118 0.36288547E+04  0.13558207E+06                                20.919502                           18.940277       0.180265       1.846588                    0.999768      54.207340     157.716280       0.442221       0.370710      -1.171789      -0.065514      -0.011937      -0.006683       0.066927      -0.081493      -0.032997       0.008074      -0.055392       0.072750      -0.102186       0.016862       0.085324             22.354185      24.061703       4.924659       3.356545      22.914127      -0.101378      20.086725           4.754305
            5              H       2.402356       8.954176       6.335857       0.123854       1.036748 0.81175570E+01  0.79953089E+02                                 1.702360                            1.671816      -0.805214       2.498163                    0.999242       3.443623       9.644496       0.481630       1.291168      -0.707618      -0.000282      -0.006682      -0.029296       0.030049       0.001823       0.002300       0.000270      -0.011828       0.007534      -0.007924       0.002822       0.005102              1.705026       1.405628       0.060164       0.016496       1.556113       0.137025       2.153338           0.001451
            6              H       3.204518       8.818163       7.681605       0.125853       1.020388 0.75326042E+01  0.73346421E+02                                 1.724248                            1.638421      -0.988149       2.409028                    0.998119       3.563363      10.160276       0.470690       1.336402      -0.696493       0.025952      -0.007017       0.016084       0.031327       0.007079       0.001985      -0.000551      -0.001645      -0.016375      -0.006883      -0.003028       0.009910              1.764950       1.915412      -0.354385       0.397704       1.669092      -0.350865       1.710346           0.001737
            7              H       4.340340       1.201446       6.446528       0.135587       0.973258 0.73248731E+01  0.71218660E+02                                 1.709945                            1.648064      -1.070615       2.386940                    0.996068       3.571423      10.360810       0.453036       1.390527      -0.685819       0.032640      -0.009551       0.010915       0.035717      -0.000469       0.003593      -0.008692       0.003624       0.001582      -0.009924       0.000684       0.009240              1.738997       2.378488       0.049603       0.133153       1.409400      -0.037162       1.429104          -0.000186
            8              H       3.196262       0.859443       5.421723       0.120313       1.038122 0.83358611E+01  0.84039965E+02                                 1.796292                            1.764689      -1.352301       2.234152                    0.992987       3.948563      11.814865       0.433664       1.400932      -0.681862      -0.006275      -0.016399      -0.024370       0.030036       0.004446       0.002068      -0.001298       0.002793       0.006163      -0.006309       0.002161       0.004148              1.805903       1.544419       0.136162       0.133775       1.669040       0.260715       2.204251           0.000391
            9              H       1.037444       0.901824       0.802358       0.123856       1.036740 0.81174770E+01  0.79952107E+02                                 1.702352                            1.671808      -0.805207       2.498168                    0.999242       3.443608       9.644444       0.481631       1.291169      -0.707618       0.000282       0.006682      -0.029296       0.030050       0.001823      -0.002300      -0.000270      -0.011828       0.007534      -0.007924       0.002822       0.005102              1.705018       1.405622       0.060164      -0.016496       1.556106      -0.137024       2.153326           0.001451
           10              H       0.235282       1.037837       2.148105       0.125855       1.020386 0.75325937E+01  0.73346311E+02                                 1.724248                            1.638421      -0.988155       2.409026                    0.998119       3.563362      10.160281       0.470690       1.336404      -0.696492      -0.025952       0.007017       0.016084       0.031327       0.007079      -0.001985       0.000551      -0.001645      -0.016375      -0.006882      -0.003028       0.009910              1.764950       1.915412      -0.354386      -0.397704       1.669092       0.350865       1.710346           0.001737
           11              H       5.979060       8.654554       0.913028       0.135591       0.973259 0.73248804E+01  0.71218744E+02                                 1.709944                            1.648063      -1.070613       2.386940                    0.996068       3.571424      10.360812       0.453037       1.390524      -0.685820      -0.032639       0.009551       0.010914       0.035716      -0.000469      -0.003593       0.008692       0.003624       0.001582      -0.009924       0.000684       0.009240              1.738997       2.378486       0.049603      -0.133153       1.409400       0.037162       1.429104          -0.000186
           12              H       0.243538       8.996557      10.955223       0.120316       1.038116 0.83358017E+01  0.84039230E+02                                 1.796287                            1.764683      -1.352303       2.234152                    0.992987       3.948550      11.814823       0.433665       1.400933      -0.681861       0.006275       0.016399      -0.024370       0.030037       0.004446      -0.002068       0.001298       0.002793       0.006162      -0.006309       0.002161       0.004148              1.805898       1.544415       0.136161      -0.133774       1.669035      -0.260713       2.204243           0.000391
           13              H       4.477244       4.026176      10.264643       0.123853       1.036749 0.81175710E+01  0.79953257E+02                                 1.702361                            1.671817      -0.805214       2.498163                    0.999242       3.443626       9.644505       0.481630       1.291168      -0.707618       0.000282      -0.006682       0.029296       0.030049      -0.001823       0.002300      -0.000270      -0.011828       0.007534      -0.007924       0.002822       0.005102              1.705028       1.405629      -0.060164       0.016496       1.556114      -0.137025       2.153340           0.001450
           14              H       3.675082       3.890163       8.918895       0.125853       1.020385 0.75325821E+01  0.73346164E+02                                 1.724246                            1.638420      -0.988153       2.409027                    0.998119       3.563359      10.160267       0.470690       1.336404      -0.696492      -0.025952      -0.007017      -0.016084       0.031328      -0.007079       0.001985       0.000551      -0.001645      -0.016375      -0.006883      -0.003028       0.009910              1.764949       1.915411       0.354385       0.397704       1.669091       0.350864       1.710345           0.001737
           15              H       2.539260       6.129446      10.153973       0.135590       0.973257 0.73248626E+01  0.71218520E+02                                 1.709942                            1.648061      -1.070610       2.386942                    0.996068       3.571419      10.360790       0.453038       1.390524      -0.685820      -0.032639      -0.009551      -0.010915       0.035717       0.000469       0.003593       0.008692       0.003624       0.001582      -0.009924       0.000684       0.009240              1.738994       2.378482      -0.049603       0.133152       1.409398       0.037162       1.429102          -0.000186
           16              H       3.683338       5.787443       0.111777       0.120315       1.038120 0.83358441E+01  0.84039756E+02                                 1.796290                            1.764687      -1.352303       2.234151                    0.992987       3.948559      11.814853       0.433665       1.400932      -0.681862       0.006275      -0.016400       0.024369       0.030036      -0.004446       0.002068       0.001298       0.002793       0.006162      -0.006309       0.002161       0.004148              1.805902       1.544418      -0.136162       0.133774       1.669039      -0.260714       2.204248           0.000391
           17              H       5.842156       5.829824       4.731142       0.123856       1.036740 0.81174786E+01  0.79952126E+02                                 1.702352                            1.671808      -0.805209       2.498167                    0.999242       3.443608       9.644444       0.481631       1.291169      -0.707618      -0.000282       0.006682       0.029296       0.030050      -0.001823      -0.002300       0.000270      -0.011828       0.007534      -0.007924       0.002822       0.005102              1.705018       1.405622      -0.060164      -0.016496       1.556106       0.137024       2.153327           0.001451
           18              H       6.644318       5.965837       3.385395       0.125854       1.020391 0.75326304E+01  0.73346744E+02                                 1.724251                            1.638424      -0.988153       2.409026                    0.998119       3.563369      10.160300       0.470690       1.336402      -0.696493       0.025952       0.007017      -0.016083       0.031327      -0.007079      -0.001985      -0.000551      -0.001645      -0.016375      -0.006882      -0.003028       0.009910              1.764953       1.915416       0.354387      -0.397705       1.669095      -0.350866       1.710349           0.001737
           19              H       0.900540       3.726554       4.620472       0.135588       0.973261 0.73248966E+01  0.71218944E+02                                 1.709947                            1.648066      -1.070617       2.386938                    0.996068       3.571428      10.360828       0.453036       1.390526      -0.685820       0.032640       0.009551      -0.010914       0.035717       0.000469      -0.003593      -0.008692       0.003624       0.001582      -0.009924       0.000684       0.009240              1.739000       2.378491      -0.049603      -0.133153       1.409402      -0.037162       1.429106          -0.000186
           20              H       6.636062       4.068557       5.645277       0.120314       1.038116 0.83357943E+01  0.84039128E+02                                 1.796286                            1.764682      -1.352300       2.234154                    0.992987       3.948547      11.814808       0.433665       1.400933      -0.681861      -0.006275       0.016399       0.024370       0.030037      -0.004446      -0.002068      -0.001298       0.002793       0.006162      -0.006309       0.002161       0.004148              1.805897       1.544414      -0.136161      -0.133774       1.669034       0.260713       2.204242           0.000391
           21              C       1.180539       8.906276       7.977868       0.648163      20.540954 0.23389597E+03  0.47715464E+04                                 7.001123                            5.498172       0.001913       2.072100                    0.999651      21.536489      60.195466       0.619476       0.484669      -1.011245      -0.032945      -0.023148       0.026597       0.048256      -0.005712       0.069394      -0.008149       0.046913       0.197983      -0.057141      -0.050692       0.107832              7.825381       7.625333       1.037176      -2.273716      10.362448      -1.575937       5.488363           0.014813
           22              C       2.450514       9.255671       7.256079      -0.169758      26.256691 0.38226848E+03  0.87367207E+04                                 7.732954                            6.493619       0.001979       2.011559                    0.997477      28.291131      81.220993       0.647873       0.413653      -1.061821       0.033557       0.093997      -0.004005       0.099887       0.025135       0.005433      -0.003839      -0.087358      -0.050258      -0.043478      -0.015364       0.058842              8.525340       8.190077       1.310916      -1.208120       9.772629      -2.467396       7.613315           0.003902
           23              C       3.397834       1.321492       6.251306      -0.197786      26.269527 0.40855193E+03  0.95233649E+04                                 7.758373                            6.741033      -0.190558       1.939942                    0.996730      29.351192      85.963449       0.629979       0.417097      -1.056350      -0.035071      -0.061021       0.077047       0.104355       0.024354      -0.026428      -0.029506       0.004075       0.070121      -0.036638      -0.021295       0.057933              8.373844       8.264507       1.304634      -1.200064       9.335866      -1.747720       7.521159           0.003517
           24              C       3.082749       2.782743       6.115182       0.654182      19.988304 0.23423508E+03  0.48003768E+04                                 6.918061                            5.557539      -0.179405       2.012625                    0.999559      21.859151      62.085785       0.604419       0.494475      -1.001963      -0.003133       0.062288       0.001398       0.062382       0.022430       0.077392       0.022825       0.065319      -0.022527      -0.066691      -0.035842       0.102532              7.569568       6.972049      -0.031846      -3.004894       7.792013      -1.130059       7.944642           0.014275
           25              C       2.259261       0.949724       2.444368       0.648165      20.540929 0.23389561E+03  0.47715376E+04                                 7.001119                            5.498169       0.001913       2.072101                    0.999651      21.536468      60.195403       0.619476       0.484669      -1.011245       0.032945       0.023148       0.026598       0.048256      -0.005712      -0.069393       0.008149       0.046915       0.197985      -0.057142      -0.050690       0.107832              7.825377       7.625330       1.037176       2.273714      10.362443       1.575936       5.488359           0.014813
           26              C       0.989286       0.600329       1.722579      -0.169759      26.256700 0.38226866E+03  0.87367261E+04                                 7.732957                            6.493622       0.001978       2.011558                    0.997477      28.291138      81.221025       0.647872       0.413653      -1.061821      -0.033557      -0.093996      -0.004005       0.099887       0.025135      -0.005433       0.003839      -0.087361      -0.050257      -0.043479      -0.015364       0.058843              8.525345       8.190082       1.310918       1.208121       9.772639       2.467399       7.613314           0.003902
           27              C       0.041966       8.534508       0.717806      -0.197787      26.269601 0.40855340E+03  0.95234084E+04                                 7.758390                            6.741048      -0.190560       1.939941                    0.996730      29.351249      85.963680       0.629978       0.417097      -1.056349       0.035071       0.061022       0.077047       0.104355       0.024353       0.026428       0.029506       0.004074       0.070118      -0.036637      -0.021295       0.057933              8.373863       8.264525       1.304638       1.200070       9.335891       1.747729       7.521174           0.003518
           28              C       0.357051       7.073257       0.581682       0.654184      19.988343 0.23423564E+03  0.48003909E+04                                 6.918067                            5.557543      -0.179405       2.012625                    0.999559      21.859181      62.085884       0.604420       0.494475      -1.001963       0.003134      -0.062287       0.001398       0.062382       0.022430      -0.077392      -0.022825       0.065318      -0.022527      -0.066691      -0.035841       0.102532              7.569575       6.972055      -0.031845       3.004896       7.792020       1.130062       7.944650           0.014275
           29              C       5.699061       3.978276       8.622632       0.648163      20.540926 0.23389558E+03  0.47715364E+04                                 7.001117                            5.498168       0.001915       2.072101                    0.999651      21.536463      60.195372       0.619476       0.484669      -1.011245       0.032945      -0.023148      -0.026599       0.048256       0.005712       0.069394       0.008149       0.046915       0.197984      -0.057142      -0.050691       0.107832              7.825375       7.625326      -1.037174      -2.273713      10.362439       1.575935       5.488358           0.014813
           30              C       4.429086       4.327671       9.344421      -0.169758      26.256653 0.38226780E+03  0.87367012E+04                                 7.732947                            6.493613       0.001978       2.011559                    0.997477      28.291098      81.220871       0.647873       0.413653      -1.061821      -0.033558       0.093996       0.004005       0.099887      -0.025135       0.005433       0.003839      -0.087361      -0.050257      -0.043479      -0.015364       0.058843              8.525332       8.190068      -1.310914      -1.208118       9.772620       2.467393       7.613309           0.003903
           31              C       3.481766       6.249492      10.349194      -0.197787      26.269567 0.40855272E+03  0.95233879E+04                                 7.758380                            6.741040      -0.190556       1.939942                    0.996730      29.351222      85.963552       0.629979       0.417097      -1.056350       0.035071      -0.061022      -0.077048       0.104355      -0.024353      -0.026427       0.029506       0.004074       0.070119      -0.036637      -0.021295       0.057932              8.373852       8.264513      -1.304636      -1.200068       9.335878       1.747723       7.521165           0.003517
           32              C       3.796851       7.710743      10.485318       0.654184      19.988339 0.23423558E+03  0.48003892E+04                                 6.918066                            5.557542      -0.179406       2.012625                    0.999559      21.859178      62.085871       0.604420       0.494475      -1.001964       0.003133       0.062288      -0.001398       0.062382      -0.022431       0.077392      -0.022825       0.065318      -0.022526      -0.066690      -0.035842       0.102532              7.569573       6.972053       0.031846      -3.004896       7.792018       1.130059       7.944649           0.014276
           33              C       4.620339       5.877724       3.089132       0.648165      20.540936 0.23389570E+03  0.47715399E+04                                 7.001120                            5.498170       0.001910       2.072099                    0.999651      21.536476      60.195432       0.619476       0.484669      -1.011245      -0.032945       0.023148      -0.026597       0.048256       0.005712      -0.069394      -0.008149       0.046913       0.197985      -0.057141      -0.050692       0.107833              7.825379       7.625332      -1.037176       2.273714      10.362446      -1.575936       5.488359           0.014813
           34              C       5.890314       5.528329       3.810921      -0.169759      26.256689 0.38226842E+03  0.87367190E+04                                 7.732954                            6.493618       0.001980       2.011559                    0.997477      28.291134      81.221001       0.647873       0.413653      -1.061821       0.033557      -0.093997       0.004006       0.099888      -0.025135      -0.005433      -0.003839      -0.087357      -0.050257      -0.043478      -0.015363       0.058841              8.525341       8.190080      -1.310916       1.208119       9.772634      -2.467398       7.613309           0.003902
           35              C       6.837634       3.606508       4.815694      -0.197786      26.269514 0.40855164E+03  0.95233564E+04                                 7.758371                            6.741032      -0.190560       1.939942                    0.996730      29.351176      85.963393       0.629979       0.417097      -1.056350      -0.035071       0.061022      -0.077047       0.104354      -0.024354       0.026428      -0.029507       0.004076       0.070120      -0.036638      -0.021296       0.057934              8.373842       8.264507      -1.304632       1.200064       9.335865      -1.747721       7.521155           0.003518
           36              C       6.522549       2.145257       4.951818       0.654183      19.988315 0.23423522E+03  0.48003807E+04                                 6.918064                            5.557541      -0.179408       2.012624                    0.999559      21.859167      62.085854       0.604419       0.494475      -1.001963      -0.003134      -0.062287      -0.001397       0.062382      -0.022430      -0.077392       0.022825       0.065319      -0.022527      -0.066690      -0.035842       0.102532              7.569572       6.972052       0.031845       3.004895       7.792016      -1.130062       7.944647           0.014275
           37              O       0.974839       7.668855       8.096617      -0.567977      34.041230 0.48796240E+03  0.11417228E+05                                 8.208083                            6.729276       0.651902       2.276451                    0.997086      26.825449      68.926412       0.752229       0.348002      -1.151132       0.018907       0.009886       0.019649       0.029006       0.036444       0.029537      -0.027477      -0.097109      -0.052713      -0.075844       0.002845       0.072999              9.166454       7.591964       3.116853      -1.196113      13.695771      -2.402577       6.211626           0.037758
           38              O       0.436992       9.784051       8.390446      -0.540338      32.208274 0.51608465E+03  0.12265635E+05                                 7.932988                            7.007952       0.516348       2.234715                    0.996385      26.847162      69.896801       0.722178       0.356856      -1.142053      -0.015698      -0.013368      -0.012103       0.023908      -0.065911       0.032790       0.013668      -0.014691       0.044425      -0.085098       0.022713       0.062385              8.349489       7.441762      -1.995414      -1.228190      11.126751      -0.684946       6.479954           0.044580
           39              O       2.312371       3.310335       6.932701      -0.568207      33.272475 0.54048795E+03  0.13020514E+05                                 8.146247                            7.194855       0.285482       2.145283                    0.995807      27.673640      73.006297       0.707904       0.359161      -1.137969       0.024115       0.022829      -0.026814       0.042681       0.006706      -0.001251       0.044574       0.122221       0.041862      -0.087954       0.033396       0.054558              8.606367       9.821279      -0.778945      -2.784838       6.936222       1.688907       9.061602           0.043776
           40              O       3.627613       3.402291       5.191862      -0.568047      36.071807 0.53463779E+03  0.12836832E+05                                 8.617209                            7.153684       0.350009       2.175319                    0.995662      27.340763      71.866393       0.710684       0.358948      -1.138826      -0.006457       0.005629       0.031450       0.032596       0.044266       0.005861      -0.020691       0.097780       0.145689      -0.093463       0.041308       0.052155              9.519235       9.138608       2.190593      -4.471291       7.257991      -3.092785      12.161105           0.047860
           41              O       2.618926       0.794689       7.296694      -0.172988      28.188638 0.38225222E+03  0.84686982E+04                                 7.525580                            6.097471       0.040344       2.116182                    0.999136      23.242335      59.349260       0.757982       0.364738      -1.130379       0.086742      -0.123761      -0.160704       0.220606       0.058587      -0.092802      -0.074142      -0.145831      -0.175367      -0.145245      -0.025352       0.170597              8.561865       7.134060       2.351023      -2.332883      11.560482      -3.319845       6.991052           0.031761
           42              O       2.464961       2.187145       2.563117      -0.567974      34.041149 0.48796098E+03  0.11417187E+05                                 8.208071                            6.729267       0.651897       2.276451                    0.997086      26.825407      68.926277       0.752230       0.348002      -1.151132      -0.018907      -0.009886       0.019652       0.029007       0.036444      -0.029537       0.027477      -0.097109      -0.052709      -0.075844       0.002846       0.072998              9.166441       7.591953       3.116848       1.196109      13.695752       2.402572       6.211617           0.037758
           43              O       3.002808       0.071949       2.856946      -0.540337      32.208298 0.51608514E+03  0.12265649E+05                                 7.932992                            7.007955       0.516344       2.234714                    0.996385      26.847169      69.896829       0.722178       0.356856      -1.142053       0.015698       0.013370      -0.012100       0.023908      -0.065911      -0.032789      -0.013668      -0.014691       0.044426      -0.085097       0.022713       0.062384              8.349494       7.441767      -1.995414       1.228191      11.126758       0.684948       6.479958           0.044580
           44              O       1.127429       6.545665       1.399201      -0.568204      33.272518 0.54048886E+03  0.13020541E+05                                 8.146251                            7.194859       0.285482       2.145282                    0.995807      27.673671      73.006386       0.707905       0.359161      -1.137969      -0.024115      -0.022829      -0.026815       0.042682       0.006706       0.001251      -0.044574       0.122218       0.041860      -0.087953       0.033396       0.054557              8.606372       9.821284      -0.778946       2.784838       6.936226      -1.688908       9.061605           0.043776
           45              O       6.691787       6.453709      10.725362      -0.568042      36.071733 0.53463636E+03  0.12836789E+05                                 8.617197                            7.153674       0.350007       2.175319                    0.995662      27.340731      71.866276       0.710685       0.358948      -1.138826       0.006458      -0.005630       0.031448       0.032594       0.044266      -0.005861       0.020692       0.097779       0.145688      -0.093463       0.041308       0.052155              9.519221       9.138593       2.190590       4.471283       7.257982       3.092781      12.161087           0.047859
           46              O       0.820874       9.061311       1.763194      -0.172986      28.188667 0.38225263E+03  0.84687096E+04                                 7.525584                            6.097473       0.040346       2.116182                    0.999136      23.242351      59.349308       0.757982       0.364738      -1.130379      -0.086742       0.123762      -0.160705       0.220606       0.058587       0.092802       0.074142      -0.145831      -0.175366      -0.145245      -0.025352       0.170598              8.561870       7.134064       2.351025       2.332885      11.560490       3.319850       6.991056           0.031761
           47              O       5.904761       2.740855       8.503883      -0.567977      34.041192 0.48796178E+03  0.11417210E+05                                 8.208079                            6.729274       0.651896       2.276450                    0.997086      26.825423      68.926343       0.752229       0.348002      -1.151132      -0.018907       0.009887      -0.019652       0.029007      -0.036444       0.029538       0.027477      -0.097108      -0.052711      -0.075844       0.002846       0.072999              9.166450       7.591961      -3.116851      -1.196111      13.695764       2.402576       6.211624           0.037758
           48              O       6.442608       4.856051       8.210054      -0.540338      32.208219 0.51608353E+03  0.12265601E+05                                 7.932977                            7.007943       0.516352       2.234717                    0.996385      26.847138      69.896703       0.722179       0.356856      -1.142053       0.015698      -0.013370       0.012100       0.023908       0.065911       0.032789      -0.013668      -0.014691       0.044425      -0.085097       0.022713       0.062384              8.349478       7.441752       1.995412      -1.228188      11.126736       0.684943       6.479945           0.044580
           49              O       4.567229       8.238335       9.667799      -0.568205      33.272473 0.54048784E+03  0.13020511E+05                                 8.146245                            7.194853       0.285482       2.145283                    0.995807      27.673643      73.006294       0.707905       0.359161      -1.137969      -0.024115       0.022829       0.026813       0.042681      -0.006706      -0.001251      -0.044574       0.122219       0.041862      -0.087954       0.033397       0.054557              8.606365       9.821277       0.778946      -2.784838       6.936219      -1.688907       9.061601           0.043776
           50              O       3.251987       8.330291       0.341638      -0.568044      36.071838 0.53463834E+03  0.12836849E+05                                 8.617212                            7.153687       0.350010       2.175319                    0.995662      27.340781      71.866445       0.710684       0.358948      -1.138826       0.006457       0.005629      -0.031450       0.032595      -0.044266       0.005861       0.020691       0.097779       0.145690      -0.093463       0.041308       0.052155              9.519238       9.138611      -2.190594      -4.471293       7.257993       3.092786      12.161111           0.047860
           51              O       4.260674       5.722689       9.303806      -0.172988      28.188616 0.38225188E+03  0.84686883E+04                                 7.525574                            6.097467       0.040348       2.116183                    0.999136      23.242329      59.349224       0.757982       0.364738      -1.130379      -0.086743      -0.123762       0.160703       0.220606      -0.058587      -0.092802       0.074142      -0.145831      -0.175365      -0.145245      -0.025352       0.170597              8.561858       7.134053      -2.351020      -2.332880      11.560473       3.319842       6.991047           0.031761
           52              O       4.414639       7.115145       2.970383      -0.567976      34.041268 0.48796307E+03  0.11417248E+05                                 8.208089                            6.729281       0.651901       2.276451                    0.997086      26.825465      68.926465       0.752229       0.348002      -1.151132       0.018907      -0.009887      -0.019649       0.029006      -0.036444      -0.029537      -0.027477      -0.097108      -0.052709      -0.075844       0.002846       0.072998              9.166461       7.591971      -3.116857       1.196113      13.695783      -2.402579       6.211630           0.037758
           53              O       3.876792       4.999949       2.676554      -0.540337      32.208278 0.51608469E+03  0.12265636E+05                                 7.932989                            7.007952       0.516345       2.234714                    0.996385      26.847160      69.896799       0.722178       0.356856      -1.142053      -0.015697       0.013368       0.012102       0.023908       0.065911      -0.032790       0.013668      -0.014691       0.044427      -0.085098       0.022714       0.062384              8.349491       7.441763       1.995414       1.228190      11.126755      -0.684947       6.479955           0.044580
           54              O       5.752171       1.617665       4.134299      -0.568208      33.272639 0.54049136E+03  0.13020618E+05                                 8.146274                            7.194879       0.285479       2.145280                    0.995807      27.673718      73.006583       0.707903       0.359161      -1.137969       0.024114      -0.022828       0.026816       0.042682      -0.006706       0.001251       0.044574       0.122221       0.041861      -0.087954       0.033396       0.054558              8.606397       9.821315       0.778946       2.784849       6.936245       1.688911       9.061632           0.043776
           55              O       0.187813       1.525709       5.875138      -0.568044      36.071801 0.53463754E+03  0.12836825E+05                                 8.617210                            7.153684       0.350004       2.175318                    0.995662      27.340750      71.866366       0.710684       0.358948      -1.138825      -0.006458      -0.005628      -0.031448       0.032594      -0.044266      -0.005861      -0.020692       0.097781       0.145689      -0.093464       0.041309       0.052155              9.519237       9.138610      -2.190593       4.471294       7.257991      -3.092786      12.161110           0.047859
           56              O       6.058726       4.133311       3.770306      -0.172988      28.188667 0.38225265E+03  0.84687101E+04                                 7.525585                            6.097474       0.040343       2.116181                    0.999136      23.242349      59.349305       0.757982       0.364738      -1.130379       0.086742       0.123761       0.160705       0.220606      -0.058587       0.092802      -0.074142      -0.145832      -0.175368      -0.145245      -0.025352       0.170597              8.561871       7.134065      -2.351025       2.332885      11.560494      -3.319850       6.991055           0.031761

******************************************************
Auxiliary information for the entire system
The total spin magnetic moment of the unit cell is   19.999764
The total net atomic charge of the unit cell is   -0.000003
Accuracy of reproducing the electrostatic potential in the unit cell:
  The inner radius (bohr) =    5.0000
  The outer radius (bohr) =   12.0000
  Valid grid points have density less than (e/(bohr^3)) =    0.0001
  The number of valid grid points were=         2136
  The rms potential error without charges in kcal/mol is=      5.22718
  The rms potential error with partial charges in kcal/mol is=      0.93353
  The RRMSE value at monopole order=      0.17859
  The rms potential error with partial charges and cloud penetration in kcal/mol is=      0.93384
  The RRMSE value at monopole order with cloud penetration is=      0.17865
  The rms potential error with partial charges and atomic dipoles in kcal/mol is=      0.40580
  The RRMSE value at dipole order=      0.07763
  The rms potential error with partial charges, atomic dipoles and cloud penetration in kcal/mol is=      0.40058
  The RRMSE value at dipole order with cloud penetration=      0.07663

******************************************************
The electron densities and ab initio electrostatic potential were computed in VASP using the PBE functional and
projector augmented wave method. See the main text of the journal article for a description of computational details.
The atomic charges, dipoles, and quadrupoles were computed with the DDEC6 method as described in
(a) T. A. Manz and N. Gabaldon Limas, RSC Adv. 6 (2016) 47771-47801 DOI: 10.1039/c6ra04656h
(b) N. Gabaldon Limas and T. A. Manz, RSC Adv. 8 (2018) 2678-2707 DOI: 10.1039/c7ra11829e.
For each atom in the material, the electron cloud parameters were fit to the spherically averaged atom-in-material
electron density using radial positions for which this density was between 10^-4 and 10^-2 electrons per cubic bohr.
The polarizabilities, dispersion coefficients, and quantum Drude oscillator (QDO) parameters were fit using the MCLF method.
The magnetic structure of the system was optimized in VASP from the default ferromagnetic initial guess using spin polarization.
The atomic spin moments (ASMs) were computed on this optimized magnetic structure using the DDEC6 partition as inputs
to the method of T. A. Manz and D. S. Sholl, J. Chem. Theory Comput. 7 (2011) 4146-4164 DOI: 10.1021/ct200539n.
The RMSE and RRMSE were computed using a uniform grid with Ewald summation.
