# Supplementary material for: A collection of forcefield precursors for metal–organic frameworks
Source: RSC Adv. 2019 Nov 13;9(63):36492–507. doi: 10.1039/c9ra07327b (PMC9075174; doi:10.1039/c9ra07327b)
Supplement: RA-009-C9RA07327B-s3931 [file RA-009-C9RA07327B-s3931.xyz]

  274
jmolscript: load "" {1 1 1} spacegroup "x,y,z" unitcell [{     14.347000     0.000000     0.000000 }, {     -7.173500    12.424866     0.000000 }, {      0.000000     0.000000    20.408000 }]
Zn     9.097146     3.468774    20.289634     0.797868
Zn     5.628974     2.812120    20.289634     0.797853
Zn     6.794381     6.143972    20.289634     0.797844
Zn     1.923646     8.956092    10.322366     0.797849
Zn    -1.544526     9.612746    10.322366     0.797849
Zn    -0.379119     6.280894    10.322366     0.797834
Zn    -1.923646     8.956092     0.118366     0.797870
Zn     1.544526     9.612746     0.118366     0.797855
Zn     0.379119     6.280894     0.118366     0.797844
Zn     5.249854     3.468774    10.085634     0.797868
Zn     8.718026     2.812120    10.085634     0.797862
Zn     7.552619     6.143972    10.085634     0.797849
Zn     9.146213     0.000000    15.306000     1.002351
Zn     2.600394     4.504014    15.306000     1.002344
Zn    -4.573106     7.920852    15.306000     1.002355
Zn     5.200788     0.000000     5.102000     1.002349
Zn     4.573106     7.920852     5.102000     1.002343
Zn    -2.600394     4.504014     5.102000     1.002350
H      1.565258    12.211158     2.491817     0.143397
H      9.207905     1.274791     2.348961     0.141772
H     10.946761    -0.019880     3.312218     0.093406
H      3.768957    11.445787     2.073453     0.086345
H     11.729390     0.863528     0.732647     0.148791
H     12.765961     0.417475     1.820394     0.141261
H     11.886490     1.694752     2.053045     0.137619
H      2.619045     4.963734     2.491817     0.143393
H      3.673549     3.813191     2.348961     0.141769
H      1.682903     2.954633     3.312218     0.093403
H      0.854364     3.437960     2.073453     0.086343
H      2.056642     1.835153     0.732647     0.148789
H      1.152064     1.160482     1.820394     0.141259
H      2.697953     1.283489     2.053045     0.137618
H     -4.184303     7.674840     2.491817     0.143396
H      8.639046     7.336883     2.348961     0.141770
H     -5.456164     9.490113     3.312218     0.093407
H     -4.623321     9.965985     2.073453     0.086345
H      7.734468     9.726185     0.732647     0.148791
H      7.602475    10.846908     1.820394     0.141262
H      6.936057     9.446626     2.053045     0.137619
H      8.738758     0.213708     7.712183     0.143393
H      2.034405    11.150075     7.855039     0.141772
H     10.946761     0.019880     6.891782     0.093404
H     10.942457     0.979079     8.130547     0.086342
H      4.555890    11.561338     9.471353     0.148789
H      5.592461    12.007391     8.383606     0.141257
H      4.712989    10.730114     8.150955     0.137615
H      9.792545     7.461132     7.712183     0.143395
H     -3.499951     8.611675     7.855039     0.141773
H     -5.490597     9.470233     6.891782     0.093406
H      8.027864     8.986906     8.130547     0.086345
H     -5.116858    10.589713     9.471353     0.148789
H     -6.021436    11.264384     8.383606     0.141259
H     -4.475547    11.141377     8.150955     0.137615
H      2.989197     4.750026     7.712183     0.143394
H      1.465546     5.087983     7.855039     0.141772
H      1.717336     2.934753     6.891782     0.093407
H      2.550179     2.458881     8.130547     0.086345
H      0.560968     2.698681     9.471353     0.148791
H      0.428975     1.577958     8.383606     0.141261
H     -0.237443     2.978240     8.150955     0.137617
H      5.608242     0.213708    17.916183     0.143397
H     -2.034405    11.150075    18.059039     0.141772
H      3.400239     0.019880    17.095782     0.093406
H      3.404543     0.979079    18.334547     0.086345
H     -4.555890    11.561338    19.675353     0.148791
H     -5.592461    12.007391    18.587606     0.141262
H     -4.712989    10.730114    18.354955     0.137619
H      4.554455     7.461132    17.916183     0.143395
H      3.499951     8.611675    18.059039     0.141769
H      5.490597     9.470233    17.095782     0.093405
H      6.319136     8.986906    18.334547     0.086345
H      5.116858    10.589713    19.675353     0.148790
H      6.021436    11.264384    18.587606     0.141261
H      4.475547    11.141377    18.354955     0.137619
H     11.357803     4.750026    17.916183     0.143397
H     -1.465546     5.087983    18.059039     0.141770
H     -1.717336     2.934753    17.095782     0.093405
H     11.796821     2.458881    18.334547     0.086344
H     -0.560968     2.698681    19.675353     0.148790
H     -0.428975     1.577958    18.587606     0.141261
H      0.237443     2.978240    18.354955     0.137618
H     -1.565258    12.211158    12.695817     0.143395
H      5.139095     1.274791    12.552961     0.141772
H      3.400239    -0.019880    13.516218     0.093406
H     -3.768957    11.445787    12.277453     0.086343
H      2.617610     0.863528    10.936647     0.148790
H      1.581039     0.417475    12.024394     0.141259
H      2.460511     1.694752    12.257045     0.137616
H     -2.619045     4.963734    12.695817     0.143396
H     10.673451     3.813191    12.552961     0.141772
H     -1.682903     2.954633    13.516218     0.093405
H     -0.854364     3.437960    12.277453     0.086345
H     12.290358     1.835153    10.936647     0.148789
H     13.194936     1.160482    12.024394     0.141259
H     11.649047     1.283489    12.257045     0.137614
H      4.184303     7.674840    12.695817     0.143395
H      5.707954     7.336883    12.552961     0.141772
H      5.456164     9.490113    13.516218     0.093406
H      4.623321     9.965985    12.277453     0.086344
H      6.612532     9.726185    10.936647     0.148790
H      6.744525    10.846908    12.024394     0.141260
H      7.410943     9.446626    12.257045     0.137616
C      1.151347    10.964944    17.895775     0.547804
C      8.853534     1.995433    17.742715     0.560788
C      9.048653     0.328016     0.553057     0.396306
C      1.504283    12.006148    18.914134    -0.027935
C      8.865729     0.990262    18.842706    -0.024074
C      9.352809     0.372746     2.024474    -0.296730
C      3.651312    12.362742     2.351002    -0.100360
C     11.902989     0.811344     1.675497    -0.458557
C      1.746747     5.945298    17.895775     0.547796
C      4.474829     3.759764    17.742715     0.560782
C      2.933244     4.424495     0.553057     0.396301
C      2.471988     5.119045    18.914134    -0.027939
C      3.598228     4.251789    18.842706    -0.024073
C      2.819903     4.138723     2.024474    -0.296729
C      1.707293     3.081367     2.351002    -0.100359
C      1.924650     1.710904     1.675497    -0.458557
C     -2.898094     7.939489    17.895775     0.547802
C      8.192137     6.669668    17.742715     0.560788
C      9.538603     7.672355     0.553057     0.396302
C     -3.976271     7.724539    18.914134    -0.027944
C      9.056544     7.182815    18.842706    -0.024073
C      9.347788     7.913397     2.024474    -0.296729
C     -5.358604     9.405624     2.351002    -0.100360
C      7.692861     9.902618     1.675497    -0.458557
C      8.324847     1.459922    12.716225     0.547802
C      1.680034    10.429433    12.869285     0.560791
C      1.875153    12.096850     9.650943     0.396306
C      8.677783     0.418718    11.697866    -0.027945
C      1.692229    11.434604    11.769294    -0.024078
C      2.179309    12.052120     8.179526    -0.296731
C     10.824812     0.062124     7.852998    -0.100359
C      4.729489    11.613522     8.528503    -0.458557
C      8.920247     6.479568    12.716225     0.547812
C     -2.698671     8.665102    12.869285     0.560797
C     -4.240256     8.000371     9.650943     0.396304
C      9.645488     7.305821    11.697866    -0.027941
C     -3.575272     8.173077    11.769294    -0.024080
C     -4.353597     8.286143     8.179526    -0.296730
C      8.880793     9.343499     7.852998    -0.100360
C     -5.248850    10.713962     8.528503    -0.458557
C      4.275406     4.485377    12.716225     0.547813
C      1.018637     5.755198    12.869285     0.560792
C      2.365103     4.752511     9.650943     0.396304
C      3.197229     4.700327    11.697866    -0.027942
C      1.883044     5.242051    11.769294    -0.024075
C      2.174288     4.511469     8.179526    -0.296730
C      1.814895     3.019242     7.852998    -0.100359
C      0.519361     2.522248     8.528503    -0.458557
C      6.022153     1.459922     2.512225     0.547798
C     -1.680034    10.429433     2.665285     0.560784
C     -1.875153    12.096850    19.854943     0.396305
C      5.669217     0.418718     1.493866    -0.027933
C     -1.692229    11.434604     1.565294    -0.024073
C     -2.179309    12.052120    18.383526    -0.296730
C      3.522188     0.062124    18.056998    -0.100360
C     -4.729489    11.613522    18.732503    -0.458557
C      5.426753     6.479568     2.512225     0.547800
C      2.698671     8.665102     2.665285     0.560783
C      4.240256     8.000371    19.854943     0.396302
C      4.701512     7.305821     1.493866    -0.027937
C      3.575272     8.173077     1.565294    -0.024071
C      4.353597     8.286143    18.383526    -0.296729
C      5.466207     9.343499    18.056998    -0.100359
C      5.248850    10.713962    18.732503    -0.458556
C     10.071594     4.485377     2.512225     0.547798
C     -1.018637     5.755198     2.665285     0.560779
C     -2.365103     4.752511    19.854943     0.396302
C     11.149771     4.700327     1.493866    -0.027943
C     -1.883044     5.242051     1.565294    -0.024071
C     -2.174288     4.511469    18.383526    -0.296730
C     12.532105     3.019242    18.056998    -0.100360
C     -0.519361     2.522248    18.732503    -0.458557
C     -1.151347    10.964944     7.691775     0.547810
C      5.493466     1.995433     7.538715     0.560786
C      5.298347     0.328016    10.757057     0.396306
C     -1.504283    12.006148     8.710134    -0.027946
C      5.481271     0.990262     8.638706    -0.024073
C      4.994191     0.372746    12.228474    -0.296731
C     -3.651312    12.362742    12.555002    -0.100359
C      2.444011     0.811344    11.879497    -0.458557
C     -1.746747     5.945298     7.691775     0.547810
C      9.872171     3.759764     7.538715     0.560787
C     11.413756     4.424495    10.757057     0.396303
C     -2.471988     5.119045     8.710134    -0.027943
C     10.748772     4.251789     8.638706    -0.024077
C     11.527097     4.138723    12.228474    -0.296730
C     -1.707293     3.081367    12.555002    -0.100360
C     12.422350     1.710904    11.879497    -0.458556
C      2.898094     7.939489     7.691775     0.547810
C      6.154863     6.669668     7.538715     0.560789
C      4.808397     7.672355    10.757057     0.396304
C      3.976271     7.724539     8.710134    -0.027938
C      5.290456     7.182815     8.638706    -0.024073
C      4.999212     7.913397    12.228474    -0.296731
C      5.358605     9.405624    12.555002    -0.100358
C      6.654139     9.902618    11.879497    -0.458557
N      9.060131     1.431345    20.150859    -0.385035
N      1.624080    11.619735    20.248818    -0.368728
N      3.883016     3.862891    20.150859    -0.385031
N      2.077446     5.208504    20.248818    -0.368725
N      8.577354     7.130631    20.150859    -0.385024
N     -3.701526     8.021493    20.248818    -0.368734
N      1.886630    10.993521    10.461141    -0.385036
N      8.797580     0.805131    10.363182    -0.368732
N     -3.290484     8.561975    10.461141    -0.385030
N      9.250946     7.216362    10.363182    -0.368722
N      1.403854     5.294235    10.461141    -0.385027
N      3.471974     4.403373    10.363182    -0.368734
N     -1.886630    10.993521     0.257141    -0.385035
N      5.549420     0.805131     0.159182    -0.368727
N      3.290484     8.561975     0.257141    -0.385033
N      5.096054     7.216362     0.159182    -0.368726
N     -1.403854     5.294235     0.257141    -0.385025
N     10.875026     4.403373     0.159182    -0.368734
N      5.286870     1.431345     9.946859    -0.385039
N     -1.624080    11.619735    10.044818    -0.368730
N     10.463984     3.862891     9.946859    -0.385031
N     -2.077446     5.208504    10.044818    -0.368719
N      5.769646     7.130631     9.946859    -0.385030
N      3.701526     8.021493    10.044818    -0.368731
O      0.891666     9.784582    18.387608    -0.435750
O      1.078894    11.217169    16.667214    -0.487684
O      9.037175     3.237920    18.118222    -0.447980
O      8.717237     1.669902    16.530480    -0.500974
O      0.854364     6.760370    18.387608    -0.435712
O      2.001407     5.881932    16.667214    -0.487671
O      5.459033     2.979483    18.118222    -0.447975
O      4.261059     4.040566    16.530480    -0.500970
O     -1.746030     8.304780    18.387608    -0.435730
O     -3.080301     7.750631    16.667214    -0.487668
O      7.024291     6.207463    18.118222    -0.447982
O      8.542204     6.714398    16.530480    -0.500974
O      8.065166     2.640284    12.224392    -0.435733
O      8.252394     1.207697    13.944786    -0.487666
O      1.863675     9.186946    12.493778    -0.447995
O      1.543737    10.754964    14.081520    -0.500975
O      8.027864     5.664496    12.224392    -0.435751
O      9.174906     6.542934    13.944786    -0.487684
O     -1.714467     9.445383    12.493778    -0.447993
O     -2.912441     8.384300    14.081520    -0.500977
O      5.427470     4.120086    12.224392    -0.435752
O      4.093199     4.674235    13.944786    -0.487670
O     -0.149209     6.217403    12.493778    -0.447999
O      1.368704     5.710468    14.081520    -0.500970
O      6.281834     2.640284     2.020392    -0.435743
O      6.094606     1.207697     3.740786    -0.487681
O     -1.863675     9.186946     2.289778    -0.447974
O     -1.543737    10.754964     3.877520    -0.500968
O      6.319136     5.664496     2.020392    -0.435727
O      5.172094     6.542934     3.740786    -0.487671
O      1.714467     9.445383     2.289778    -0.447980
O      2.912441     8.384300     3.877520    -0.500970
O      8.919530     4.120086     2.020392    -0.435727
O     10.253801     4.674235     3.740786    -0.487665
O      0.149209     6.217403     2.289778    -0.447966
O     -1.368704     5.710468     3.877520    -0.500968
O     -0.891666     9.784582     8.183608    -0.435746
O     -1.078894    11.217169     6.463214    -0.487669
O      5.309825     3.237920     7.914222    -0.447986
O      5.629763     1.669902     6.326480    -0.500975
O     -0.854364     6.760370     8.183608    -0.435745
O     -2.001407     5.881932     6.463214    -0.487685
O      8.887967     2.979483     7.914222    -0.447973
O     10.085941     4.040566     6.326480    -0.500972
O      1.746030     8.304780     8.183608    -0.435750
O      3.080301     7.750631     6.463214    -0.487672
O      7.322709     6.207463     7.914222    -0.447986
O      5.804796     6.714398     6.326480    -0.500968
O      7.173500     4.141705    19.981473    -0.488184
O      0.000000     8.283161    10.630527    -0.488088
O      0.000000     8.283161     0.426527    -0.488190
O      7.173500     4.141705     9.777473    -0.488162

The following XYZ coordinates are in angstroms. Other properties are in atomic units.
The sperically averaged electron density of each atom fit to a function of the form exp(a - br)
eigen_1, eigen_2 and eigen_3 are the three eigenvalues of traceless quadrupole moment tensor
  atom number  atomic symbol              X              Y              Z     net charge C6 coefficient C8 coefficient C10 coefficient fluctuating dipole atomic polarizability isotropic forcefield polarizability              a              b squared Pearson coefficient          <r^3>          <r^4>         wp_QDO          m_QDO          q_QDO       dipole_x       dipole_y       dipole_z         dipole            Qxy            Qxz            Qyz     Q(x^2-y^2)  Q(3z^2 - R^2)        eigen_1        eigen_2        eigen_3 static polarizability      alpha(xx)      alpha(xy)      alpha(xz)      alpha(yy)      alpha(yz)      alpha(zz) atomic spin moment
            1             Zn       9.097146       3.468774      20.289634       0.797868     106.892953 0.21905478E+04  0.72575359E+05                                18.551932                           15.417323       0.444168       1.975150                    0.997457      48.988029     136.876587       0.454332       0.406908      -1.137957      -0.064716       0.041796      -0.006189       0.077287      -0.019041      -0.016911      -0.044400       0.004298       0.168738      -0.064351      -0.011316       0.075667             22.479611      25.425450       5.773865       4.007652      26.902222       5.769194      15.111161           0.050406
            2             Zn       5.628974       2.812120      20.289634       0.797853     106.893537 0.21905517E+04  0.72575437E+05                                18.551887                           15.417238       0.444309       1.975192                    0.997454      48.987938     136.875763       0.454338       0.406903      -1.137962       0.068541       0.035152      -0.006196       0.077278       0.011378      -0.030030       0.036850       0.030780       0.168773      -0.064350      -0.011346       0.075696             22.479636      21.531910      -3.526396       2.992498      30.795755      -6.355508      15.111242           0.050378
            3             Zn       6.794381       6.143972      20.289634       0.797844     106.893975 0.21905309E+04  0.72574769E+05                                18.552133                           15.417340       0.444209       1.975157                    0.997453      48.988490     136.878538       0.454328       0.406912      -1.137953      -0.003835      -0.076929      -0.006177       0.077272       0.007655       0.046931       0.007516      -0.035096       0.168728      -0.064353      -0.011321       0.075674             22.479985      31.533672      -2.248227      -7.000254      20.794974       0.586330      15.111309           0.050381
            4             Zn       1.923646       8.956092      10.322366       0.797849     106.895659 0.21906094E+04  0.72577977E+05                                18.552321                           15.417616       0.444151       1.975137                    0.997457      48.988804     136.879716       0.454324       0.406912      -1.137953      -0.064712      -0.041798       0.006185       0.077285       0.019041       0.016917      -0.044407       0.004295       0.168708      -0.064353      -0.011312       0.075665             22.480137      25.425898      -5.774121      -4.007759      26.902970       5.769434      15.111542          -0.050371
            5             Zn      -1.544526       9.612746      10.322366       0.797849     106.895813 0.21906047E+04  0.72577666E+05                                18.552189                           15.417469       0.444304       1.975184                    0.997454      48.988589     136.878249       0.454332       0.406905      -1.137960       0.068543      -0.035148       0.006201       0.077279      -0.011382       0.030033       0.036848       0.030803       0.168743      -0.064356      -0.011333       0.075688             22.480041      21.532305       3.526596      -2.992558      30.796429      -6.355594      15.111388          -0.050357
            6             Zn      -0.379119       6.280894      10.322366       0.797834     106.896821 0.21905971E+04  0.72577532E+05                                18.552474                           15.417596       0.444231       1.975156                    0.997453      48.989344     136.881585       0.454323       0.406913      -1.137951      -0.003837       0.076927       0.006183       0.077270      -0.007658      -0.046934       0.007531      -0.035096       0.168703      -0.064352      -0.011321       0.075673             22.480447      31.534509       2.248222       7.000450      20.795255       0.586311      15.111579          -0.050368
            7             Zn      -1.923646       8.956092       0.118366       0.797870     106.892379 0.21905340E+04  0.72574777E+05                                18.551858                           15.417266       0.444169       1.975152                    0.997457      48.987847     136.875911       0.454333       0.406908      -1.137958       0.064715      -0.041796       0.006188       0.077286      -0.019040      -0.016913      -0.044399       0.004298       0.168742      -0.064350      -0.011317       0.075667             22.479515      25.425349       5.773831       4.007630      26.902104       5.769160      15.111094           0.050395
            8             Zn       1.544526       9.612746       0.118366       0.797855     106.892887 0.21905358E+04  0.72574760E+05                                18.551789                           15.417161       0.444317       1.975196                    0.997454      48.987738     136.874943       0.454340       0.406902      -1.137963      -0.068540      -0.035151       0.006195       0.077277       0.011378      -0.030029       0.036851       0.030779       0.168778      -0.064350      -0.011346       0.075697             22.479512      21.531796      -3.526365       2.992472      30.795587      -6.355461      15.111153           0.050364
            9             Zn       0.379119       6.280894       0.118366       0.797844     106.894073 0.21905331E+04  0.72574847E+05                                18.552122                           15.417328       0.444208       1.975157                    0.997453      48.988521     136.878534       0.454329       0.406911      -1.137953       0.003834       0.076928       0.006177       0.077271       0.007653       0.046926       0.007514      -0.035096       0.168733      -0.064350      -0.011321       0.075671             22.479974      31.533656      -2.248230      -7.000251      20.794970       0.586333      15.111296           0.050399
           10             Zn       5.249854       3.468774      10.085634       0.797868     106.893506 0.21905542E+04  0.72575631E+05                                18.552005                           15.417357       0.444182       1.975153                    0.997457      48.988160     136.877054       0.454331       0.406909      -1.137957       0.064720       0.041799      -0.006187       0.077292       0.019040       0.016920      -0.044408       0.004298       0.168699      -0.064354      -0.011309       0.075663             22.479747      25.425522      -5.773969      -4.007688      26.902443       5.769301      15.111276          -0.050368
           11             Zn       8.718026       2.812120      10.085634       0.797862     106.893889 0.21905564E+04  0.72575636E+05                                18.551939                           15.417267       0.444316       1.975193                    0.997454      48.988004     136.876022       0.454337       0.406904      -1.137961      -0.068547       0.035152      -0.006198       0.077284      -0.011382       0.030031       0.036851       0.030800       0.168741      -0.064356      -0.011333       0.075688             22.479728      21.532020       3.526465      -2.992487      30.795991      -6.355485      15.111172          -0.050380
           12             Zn       7.552619       6.143972      10.085634       0.797849     106.894729 0.21905442E+04  0.72575290E+05                                18.552175                           15.417354       0.444257       1.975169                    0.997453      48.988724     136.879070       0.454329       0.406911      -1.137954       0.003836      -0.076933      -0.006179       0.077276      -0.007657      -0.046935       0.007528      -0.035093       0.168701      -0.064351      -0.011321       0.075672             22.480074      31.533908       2.248216       7.000298      20.794991       0.586317      15.111324          -0.050366
           13             Zn       9.146213       0.000000      15.306000       1.002351      87.873332 0.15498925E+04  0.47136579E+05                                16.484014                           13.164114       0.349338       1.978178                    0.999842      44.031005     118.211094       0.480327       0.419288      -1.128467      -0.016229      -0.000010      -0.000001       0.016229      -0.000031      -0.000002      -0.026248       0.215264      -0.614464      -0.208215      -0.001827       0.210042             19.870358       9.824385       0.000010      -0.000010      16.468929       1.214721      33.317758           0.000044
           14             Zn       2.600394       4.504014      15.306000       1.002344      87.875782 0.15499388E+04  0.47138372E+05                                16.484364                           13.164347       0.349249       1.978148                    0.999842      44.031385     118.212888       0.480320       0.419291      -1.128465       0.008117       0.014061      -0.000005       0.016235       0.093214      -0.022731       0.013131      -0.107631      -0.614438      -0.208208      -0.001832       0.210039             19.870845      14.808095      -2.877237       1.052051      11.485726      -0.607412      33.318713          -0.000027
           15             Zn      -4.573106       7.920852      15.306000       1.002355      87.872650 0.15498778E+04  0.47136017E+05                                16.483936                           13.164055       0.349340       1.978180                    0.999842      44.030814     118.210425       0.480328       0.419289      -1.128467       0.008105      -0.014056      -0.000003       0.016225      -0.093228       0.022732       0.013122      -0.107583      -0.614468      -0.208217      -0.001828       0.210045             19.870260      14.807700       2.877164      -1.051985      11.485475      -0.607346      33.317605           0.000034
           16             Zn       5.200788       0.000000       5.102000       1.002349      87.873811 0.15499017E+04  0.47136929E+05                                16.484069                           13.164150       0.349338       1.978176                    0.999842      44.031125     118.211516       0.480326       0.419288      -1.128467       0.016232       0.000008       0.000003       0.016232      -0.000031      -0.000004      -0.026248       0.215262      -0.614464      -0.208215      -0.001826       0.210041             19.870431       9.824411       0.000012      -0.000012      16.468984       1.214723      33.317900           0.000032
           17             Zn       4.573106       7.920852       5.102000       1.002343      87.875685 0.15499374E+04  0.47138318E+05                                16.484351                           13.164341       0.349250       1.978149                    0.999842      44.031372     118.212828       0.480320       0.419291      -1.128465      -0.008118      -0.014060       0.000003       0.016236       0.093214      -0.022732       0.013129      -0.107631      -0.614441      -0.208209      -0.001831       0.210040             19.870821      14.808083      -2.877234       1.052044      11.485717      -0.607410      33.318662          -0.000022
           18             Zn      -2.600394       4.504014       5.102000       1.002350      87.873609 0.15498977E+04  0.47136777E+05                                16.484049                           13.164136       0.349338       1.978177                    0.999842      44.031066     118.211322       0.480326       0.419288      -1.128467      -0.008107       0.014061       0.000005       0.016231      -0.093226       0.022734       0.013121      -0.107583      -0.614463      -0.208215      -0.001827       0.210042             19.870407      14.807796       2.877185      -1.051996      11.485545      -0.607353      33.317879           0.000039
           19              H       1.565258      12.211158       2.491817       0.143397       1.025665 0.78999785E+01  0.77789826E+02                                 1.727102                            1.678635      -0.998752       2.414173                    0.996595       3.515753      10.057552       0.465041       1.337574      -0.696833      -0.014804      -0.018308       0.019419       0.030519       0.007461      -0.003742      -0.002755       0.005999       0.017270      -0.010922       0.000809       0.010113              1.740069       1.860503       0.294850      -0.253157       1.745959      -0.237965       1.613745           0.000177
           20              H       9.207905       1.274791       2.348961       0.141772       0.962857 0.73013126E+01  0.70431938E+02                                 1.651553                            1.610898      -0.835575       2.492141                    0.998420       3.421061       9.659523       0.476399       1.332804      -0.698053      -0.001695       0.025031       0.015733       0.029613      -0.002949       0.000215       0.006036      -0.001999       0.014597      -0.007064      -0.001616       0.008680              1.662453       1.460374      -0.091429      -0.036394       2.067746       0.251867       1.459238          -0.000081
           21              H      10.946761      -0.019880       3.312218       0.093406       1.037270 0.77958454E+01  0.74283588E+02                                 1.547339                            1.515532      -0.601662       2.565827                    0.999955       3.226237       8.244019       0.581806       1.104837      -0.752852       0.000913       0.008679       0.025891       0.027323       0.002568      -0.003601       0.001894       0.012545       0.010600      -0.009092       0.001405       0.007686              1.544161       1.305511       0.011964       0.104032       1.271752       0.033416       2.055219           0.000018
           22              H       3.768957      11.445787       2.073453       0.086345       1.080106 0.84467923E+01  0.84298989E+02                                 1.750772                            1.705046      -0.899252       2.429343                    0.996742       3.760111      10.713002       0.475515       1.290659      -0.705404       0.002725      -0.025272      -0.015848       0.029955      -0.001057      -0.003815       0.004332      -0.006708      -0.018078      -0.008748       0.000433       0.008315              1.755611       1.474025      -0.078400      -0.022278       2.341660       0.216141       1.451147          -0.000060
           23              H      11.729390       0.863528       0.732647       0.148791       0.839890 0.63502897E+01  0.59160950E+02                                 1.502822                            1.499018      -0.783752       2.514106                    0.999657       3.324384       9.226211       0.495465       1.326940      -0.698783      -0.009787      -0.002792      -0.015033       0.018154       0.004455       0.000489      -0.000322      -0.002855       0.022076      -0.008379       0.000998       0.007381              1.473767       1.327124       0.017098       0.123535       1.259243      -0.044397       1.834933          -0.000017
           24              H      12.765961       0.417475       1.820394       0.141261       0.969192 0.69911979E+01  0.65493228E+02                                 1.539395                            1.480642      -0.826579       2.479075                    0.999790       3.193595       8.366489       0.556008       1.175926      -0.733663       0.005133      -0.010168       0.004148       0.012122      -0.000736       0.000456      -0.003344      -0.001784      -0.002837      -0.003330      -0.000590       0.003920              1.543953       2.022549      -0.296204       0.092483       1.400404      -0.048561       1.208908          -0.000030
           25              H      11.886490       1.694752       2.053045       0.137619       1.022193 0.77613831E+01  0.75621345E+02                                 1.680183                            1.629139      -0.888560       2.451152                    0.999255       3.450082       9.622465       0.490221       1.282356      -0.708558      -0.008804       0.008512       0.006721       0.013969      -0.000392      -0.004808       0.000704       0.002793       0.002959      -0.003888      -0.001943       0.005831              1.682705       1.390601       0.040023      -0.007117       2.225955       0.309205       1.431559          -0.000015
           26              H       2.619045       4.963734       2.491817       0.143393       1.025659 0.78999378E+01  0.77789484E+02                                 1.727111                            1.678644      -0.998742       2.414178                    0.996595       3.515768      10.057666       0.465034       1.337595      -0.696828      -0.008454       0.021975       0.019419       0.030520      -0.001133      -0.000515       0.004620      -0.015923       0.017270      -0.010922       0.000807       0.010115              1.740078       1.519255      -0.097829      -0.079506       2.087226       0.338225       1.613752           0.000158
           27              H       3.673549       3.813191       2.348961       0.141769       0.962873 0.73014928E+01  0.70434298E+02                                 1.651589                            1.610932      -0.835599       2.492129                    0.998420       3.421125       9.659830       0.476387       1.332827      -0.698048       0.022525      -0.011048       0.015732       0.029613       0.000609       0.005119      -0.003203       0.006107       0.014584      -0.007062      -0.001615       0.008677              1.662489       1.995130      -0.217294       0.236329       1.533069      -0.094419       1.459269          -0.000099
           28              H       1.682903       2.954633       3.312218       0.093403       1.037285 0.77959979E+01  0.74285498E+02                                 1.547363                            1.515554      -0.601663       2.565825                    0.999955       3.226265       8.244150       0.581797       1.104848      -0.752850       0.007059      -0.005131       0.025891       0.027322       0.004147       0.003437       0.002170      -0.010722       0.010596      -0.009090       0.001407       0.007683              1.544185       1.269848       0.008636      -0.023078       1.307451      -0.106806       2.055256          -0.000001
           29              H       0.854364       3.437960       2.073453       0.086343       1.080099 0.84467185E+01  0.84298085E+02                                 1.750767                            1.705041      -0.899242       2.429348                    0.996742       3.760096      10.712955       0.475514       1.290663      -0.705403      -0.023249       0.010277      -0.015848       0.029955      -0.002376       0.005659       0.001138       0.005185      -0.018077      -0.008747       0.000433       0.008314              1.755605       2.192640      -0.336495       0.198324       1.623032      -0.088777       1.451144          -0.000061
           30              H       2.056642       1.835153       0.732647       0.148789       0.839894 0.63503272E+01  0.59161371E+02                                 1.502825                            1.499021      -0.783756       2.514104                    0.999657       3.324394       9.226236       0.495466       1.326937      -0.698783       0.002475       0.009872      -0.015033       0.018154      -0.003464      -0.000523      -0.000262      -0.006288       0.022076      -0.008379       0.000998       0.007381              1.473770       1.261407       0.020844      -0.100217       1.324963      -0.084786       1.834938          -0.000021
           31              H       1.152064       1.160482       1.820394       0.141259       0.969199 0.69912532E+01  0.65493805E+02                                 1.539394                            1.480641      -0.826580       2.479073                    0.999790       3.193606       8.366492       0.556013       1.175915      -0.733665      -0.011372       0.000639       0.004148       0.012122      -0.000404      -0.003124       0.001278       0.002167      -0.002836      -0.003330      -0.000590       0.003920              1.543953       1.812458       0.417500      -0.088297       1.610493      -0.055812       1.208907          -0.000030
           32              H       2.697953       1.283489       2.053045       0.137618       1.022181 0.77612664E+01  0.75619915E+02                                 1.680170                            1.629128      -0.888542       2.451162                    0.999255       3.450054       9.622365       0.490223       1.282357      -0.708558       0.011774       0.003369       0.006721       0.013970       0.001405       0.003014       0.003811      -0.000716       0.002964      -0.003887      -0.001944       0.005831              1.682693       1.982439      -0.381725       0.271336       1.634088      -0.148437       1.431550          -0.000021
           33              H      -4.184303       7.674840       2.491817       0.143396       1.025652 0.78998669E+01  0.77788533E+02                                 1.727097                            1.678631      -0.998744       2.414178                    0.996595       3.515734      10.057519       0.465038       1.337587      -0.696830       0.023258      -0.003666       0.019419       0.030520      -0.006328       0.004258      -0.001862       0.009923       0.017272      -0.010922       0.000808       0.010114              1.740064       2.029936      -0.197022       0.332660       1.576514      -0.100257       1.613741           0.000176
           34              H       8.639046       7.336883       2.348961       0.141770       0.962864 0.73013898E+01  0.70432902E+02                                 1.651564                            1.610909      -0.835581       2.492137                    0.998420       3.421083       9.659615       0.476396       1.332808      -0.698052      -0.020830      -0.013983       0.015732       0.029613       0.002340      -0.005334      -0.002832      -0.004109       0.014591      -0.007063      -0.001615       0.008679              1.662463       1.836734       0.308716      -0.199928       1.691406      -0.157453       1.459248          -0.000091
           35              H      -5.456164       9.490113       3.312218       0.093407       1.037273 0.77958651E+01  0.74283767E+02                                 1.547336                            1.515529      -0.601662       2.565827                    0.999955       3.226239       8.244004       0.581810       1.104830      -0.752854      -0.007972      -0.003549       0.025891       0.027322      -0.006718       0.000163      -0.004064      -0.001819       0.010600      -0.009092       0.001405       0.007687              1.544158       1.290551      -0.020600      -0.080955       1.286708       0.073387       2.055215           0.000011
           36              H      -4.623321       9.965985       2.073453       0.086345       1.080108 0.84468136E+01  0.84299214E+02                                 1.750771                            1.705045      -0.899247       2.429345                    0.996742       3.760111      10.712986       0.475517       1.290654      -0.705405       0.020524       0.014996      -0.015849       0.029955       0.003433      -0.001844      -0.005470       0.001523      -0.018077      -0.008748       0.000433       0.008314              1.755609       2.056852       0.414896      -0.176044       1.758829      -0.127364       1.451146          -0.000054
           37              H       7.734468       9.726185       0.732647       0.148791       0.839894 0.63503232E+01  0.59161313E+02                                 1.502823                            1.499019      -0.783754       2.514105                    0.999657       3.324391       9.226220       0.495467       1.326934      -0.698784       0.007312      -0.007080      -0.015033       0.018154      -0.000991       0.000035       0.000584       0.009143       0.022077      -0.008379       0.000998       0.007381              1.473768       1.291021      -0.037942      -0.023318       1.295347       0.129183       1.834935          -0.000021
           38              H       7.602475      10.846908       1.820394       0.141262       0.969194 0.69912054E+01  0.65493269E+02                                 1.539391                            1.480638      -0.826570       2.479079                    0.999790       3.193596       8.366470       0.556012       1.175918      -0.733664       0.006239       0.009529       0.004148       0.012122       0.001141       0.002668       0.002067      -0.000384      -0.002836      -0.003329      -0.000590       0.003920              1.543950       1.299416      -0.121295      -0.004186       2.123528       0.104373       1.208905          -0.000031
           39              H       6.936057       9.446626       2.053045       0.137619       1.022186 0.77613141E+01  0.75620484E+02                                 1.680173                            1.629131      -0.888547       2.451159                    0.999255       3.450068       9.622405       0.490223       1.282354      -0.708559      -0.002969      -0.011881       0.006721       0.013969      -0.001013       0.001794      -0.004516      -0.002076       0.002962      -0.003887      -0.001944       0.005831              1.682696       2.051763       0.341704      -0.264220       1.564771      -0.160765       1.431552          -0.000026
           40              H       8.738758       0.213708       7.712183       0.143393       1.025659 0.78999317E+01  0.77789335E+02                                 1.727105                            1.678638      -0.998759       2.414170                    0.996595       3.515746      10.057566       0.465037       1.337588      -0.696830      -0.014803       0.018309      -0.019420       0.030520      -0.007461       0.003742      -0.002757       0.005998       0.017273      -0.010922       0.000808       0.010114              1.740073       1.860507      -0.294851       0.253158       1.745963      -0.237966       1.613749          -0.000162
           41              H       2.034405      11.150075       7.855039       0.141772       0.962854 0.73012884E+01  0.70431698E+02                                 1.651554                            1.610899      -0.835571       2.492143                    0.998420       3.421065       9.659557       0.476397       1.332811      -0.698051      -0.001694      -0.025031      -0.015733       0.029613       0.002949      -0.000214       0.006035      -0.001999       0.014590      -0.007063      -0.001616       0.008679              1.662454       1.460375       0.091428       0.036394       2.067747       0.251867       1.459240           0.000094
           42              H      10.946761       0.019880       6.891782       0.093404       1.037266 0.77957904E+01  0.74282870E+02                                 1.547329                            1.515523      -0.601665       2.565827                    0.999955       3.226225       8.243955       0.581811       1.104831      -0.752854       0.000913      -0.008678      -0.025891       0.027322      -0.002571       0.003602       0.001890       0.012545       0.010600      -0.009092       0.001405       0.007687              1.544151       1.305503      -0.011964      -0.104031       1.271745       0.033416       2.055205           0.000010
           43              H      10.942457       0.979079       8.130547       0.086342       1.080109 0.84468162E+01  0.84299233E+02                                 1.750771                            1.705045      -0.899246       2.429345                    0.996742       3.760108      10.712971       0.475517       1.290654      -0.705405       0.002725       0.025272       0.015848       0.029954       0.001057       0.003815       0.004332      -0.006708      -0.018077      -0.008748       0.000434       0.008314              1.755610       1.474024       0.078401       0.022278       2.341659       0.216141       1.451146           0.000063
           44              H       4.555890      11.561338       9.471353       0.148789       0.839898 0.63503674E+01  0.59161805E+02                                 1.502826                            1.499022      -0.783748       2.514106                    0.999657       3.324399       9.226237       0.495468       1.326931      -0.698785      -0.009787       0.002792       0.015033       0.018154      -0.004454      -0.000489      -0.000322      -0.002855       0.022077      -0.008379       0.000998       0.007381              1.473771       1.327127      -0.017098      -0.123536       1.259246      -0.044397       1.834939           0.000021
           45              H       5.592461      12.007391       8.383606       0.141257       0.969197 0.69912310E+01  0.65493575E+02                                 1.539395                            1.480643      -0.826573       2.479078                    0.999790       3.193601       8.366490       0.556010       1.175921      -0.733664       0.005133       0.010168      -0.004149       0.012122       0.000736      -0.000456      -0.003344      -0.001784      -0.002836      -0.003329      -0.000590       0.003920              1.543954       2.022551       0.296205      -0.092484       1.400404      -0.048562       1.208908           0.000028
           46              H       4.712989      10.730114       8.150955       0.137615       1.022193 0.77613785E+01  0.75621264E+02                                 1.680181                            1.629138      -0.888559       2.451152                    0.999255       3.450080       9.622447       0.490222       1.282354      -0.708559      -0.008804      -0.008511      -0.006721       0.013969       0.000393       0.004807       0.000705       0.002793       0.002962      -0.003887      -0.001944       0.005831              1.682704       1.390600      -0.040022       0.007117       2.225953       0.309206       1.431558           0.000020
           47              H       9.792545       7.461132       7.712183       0.143395       1.025661 0.78999491E+01  0.77789477E+02                                 1.727099                            1.678633      -0.998753       2.414174                    0.996595       3.515750      10.057545       0.465041       1.337576      -0.696832      -0.008454      -0.021974      -0.019420       0.030520       0.001133       0.000515       0.004618      -0.015922       0.017272      -0.010922       0.000809       0.010114              1.740066       1.519245       0.097825       0.079504       2.087211       0.338221       1.613743          -0.000171
           48              H      -3.499951       8.611675       7.855039       0.141773       0.962848 0.73012289E+01  0.70430913E+02                                 1.651542                            1.610888      -0.835561       2.492148                    0.998421       3.421043       9.659450       0.476401       1.332803      -0.698053       0.022525       0.011048      -0.015734       0.029614      -0.000609      -0.005119      -0.003204       0.006107       0.014597      -0.007064      -0.001616       0.008680              1.662441       1.995067       0.217283      -0.236318       1.533027      -0.094414       1.459229           0.000096
           49              H      -5.490597       9.470233       6.891782       0.093406       1.037262 0.77957612E+01  0.74282553E+02                                 1.547329                            1.515522      -0.601664       2.565828                    0.999955       3.226220       8.243951       0.581809       1.104835      -0.752853       0.007060       0.005130      -0.025891       0.027322      -0.004148      -0.003441       0.002172      -0.010720       0.010599      -0.009091       0.001405       0.007686              1.544150       1.269823      -0.008636       0.023077       1.307425      -0.106802       2.055203           0.000001
           50              H       8.027864       8.986906       8.130547       0.086345       1.080101 0.84467391E+01  0.84298312E+02                                 1.750765                            1.705040      -0.899241       2.429349                    0.996742       3.760098      10.712950       0.475516       1.290658      -0.705404      -0.023249      -0.010276       0.015848       0.029954       0.002376      -0.005659       0.001138       0.005184      -0.018079      -0.008748       0.000434       0.008314              1.755604       2.192638       0.336495      -0.198322       1.623032      -0.088777       1.451142           0.000052
           51              H      -5.116858      10.589713       9.471353       0.148789       0.839897 0.63503582E+01  0.59161738E+02                                 1.502829                            1.499024      -0.783754       2.514103                    0.999657       3.324402       9.226267       0.495465       1.326937      -0.698783       0.002475      -0.009872       0.015033       0.018154       0.003464       0.000523      -0.000262      -0.006288       0.022077      -0.008379       0.000998       0.007381              1.473773       1.261410      -0.020844       0.100217       1.324967      -0.084787       1.834942           0.000022
           52              H      -6.021436      11.264384       8.383606       0.141259       0.969190 0.69911802E+01  0.65493031E+02                                 1.539394                            1.480642      -0.826576       2.479078                    0.999790       3.193591       8.366481       0.556007       1.175929      -0.733662      -0.011372      -0.000639      -0.004149       0.012122       0.000404       0.003124       0.001277       0.002167      -0.002837      -0.003330      -0.000590       0.003920              1.543953       1.812460      -0.417499       0.088297       1.610493      -0.055813       1.208908           0.000027
           53              H      -4.475547      11.141377       8.150955       0.137615       1.022197 0.77614224E+01  0.75621833E+02                                 1.680189                            1.629145      -0.888570       2.451147                    0.999254       3.450091       9.622501       0.490220       1.282358      -0.708558       0.011773      -0.003369      -0.006721       0.013969      -0.001406      -0.003014       0.003811      -0.000717       0.002960      -0.003887      -0.001944       0.005831              1.682711       1.982463       0.381732      -0.271341       1.634106      -0.148440       1.431564           0.000026
           54              H       2.989197       4.750026       7.712183       0.143394       1.025663 0.78999883E+01  0.77790122E+02                                 1.727116                            1.678649      -0.998752       2.414173                    0.996595       3.515781      10.057719       0.465033       1.337595      -0.696828       0.023258       0.003666      -0.019420       0.030520       0.006328      -0.004258      -0.001864       0.009923       0.017272      -0.010922       0.000808       0.010115              1.740084       2.029961       0.197025      -0.332666       1.576531      -0.100258       1.613759          -0.000184
           55              H       1.465546       5.087983       7.855039       0.141772       0.962869 0.73014512E+01  0.70433773E+02                                 1.651581                            1.610925      -0.835581       2.492138                    0.998420       3.421115       9.659783       0.476389       1.332824      -0.698049      -0.020830       0.013983      -0.015732       0.029613      -0.002340       0.005333      -0.002832      -0.004108       0.014584      -0.007062      -0.001615       0.008677              1.662481       1.836755      -0.308721       0.199931       1.691424      -0.157455       1.459263           0.000082
           56              H       1.717336       2.934753       6.891782       0.093407       1.037278 0.77959310E+01  0.74284710E+02                                 1.547357                            1.515549      -0.601665       2.565827                    0.999955       3.226249       8.244104       0.581797       1.104849      -0.752849      -0.007972       0.003547      -0.025891       0.027322       0.006716      -0.000161      -0.004062      -0.001821       0.010596      -0.009090       0.001407       0.007683              1.544179       1.290566       0.020601       0.080956       1.286723       0.073389       2.055247          -0.000011
           57              H       2.550179       2.458881       8.130547       0.086345       1.080091 0.84466472E+01  0.84297166E+02                                 1.750757                            1.705032      -0.899223       2.429357                    0.996742       3.760075      10.712870       0.475516       1.290660      -0.705404       0.020524      -0.014996       0.015848       0.029955      -0.003433       0.001844      -0.005469       0.001524      -0.018077      -0.008747       0.000433       0.008314              1.755595       2.056834      -0.414891       0.176043       1.758815      -0.127363       1.451136           0.000053
           58              H       0.560968       2.698681       9.471353       0.148791       0.839898 0.63503706E+01  0.59161860E+02                                 1.502828                            1.499023      -0.783753       2.514104                    0.999657       3.324403       9.226259       0.495467       1.326933      -0.698784       0.007312       0.007080       0.015033       0.018154       0.000991      -0.000035       0.000584       0.009143       0.022076      -0.008379       0.000998       0.007381              1.473772       1.291024       0.037943       0.023318       1.295351       0.129184       1.834941           0.000019
           59              H       0.428975       1.577958       8.383606       0.141261       0.969190 0.69911666E+01  0.65492805E+02                                 1.539386                            1.480634      -0.826568       2.479081                    0.999790       3.193587       8.366436       0.556013       1.175918      -0.733664       0.006239      -0.009529      -0.004149       0.012122      -0.001141      -0.002668       0.002067      -0.000384      -0.002836      -0.003330      -0.000590       0.003920              1.543945       1.299413       0.121295       0.004186       2.123520       0.104373       1.208902           0.000028
           60              H      -0.237443       2.978240       8.150955       0.137617       1.022180 0.77612619E+01  0.75619864E+02                                 1.680170                            1.629128      -0.888548       2.451159                    0.999255       3.450053       9.622363       0.490222       1.282358      -0.708558      -0.002969       0.011880      -0.006722       0.013969       0.001013      -0.001793      -0.004516      -0.002077       0.002965      -0.003887      -0.001944       0.005831              1.682692       2.051759      -0.341703       0.264219       1.564768      -0.160765       1.431550           0.000021
           61              H       5.608242       0.213708      17.916183       0.143397       1.025667 0.78999981E+01  0.77790076E+02                                 1.727104                            1.678637      -0.998756       2.414171                    0.996595       3.515758      10.057574       0.465041       1.337575      -0.696832       0.014804       0.018308      -0.019419       0.030519       0.007461      -0.003742      -0.002755       0.005999       0.017270      -0.010922       0.000809       0.010113              1.740072       1.860506       0.294851      -0.253158       1.745962      -0.237966       1.613747           0.000176
           62              H      -2.034405      11.150075      18.059039       0.141772       0.962857 0.73013092E+01  0.70431890E+02                                 1.651552                            1.610897      -0.835573       2.492142                    0.998420       3.421060       9.659516       0.476400       1.332803      -0.698053       0.001695      -0.025031      -0.015733       0.029613      -0.002949       0.000215       0.006036      -0.001999       0.014597      -0.007064      -0.001616       0.008680              1.662452       1.460373      -0.091428      -0.036394       2.067744       0.251867       1.459238          -0.000080
           63              H       3.400239       0.019880      17.095782       0.093406       1.037272 0.77958600E+01  0.74283760E+02                                 1.547340                            1.515533      -0.601661       2.565827                    0.999955       3.226240       8.244028       0.581806       1.104837      -0.752852      -0.000913      -0.008679      -0.025891       0.027322       0.002568      -0.003601       0.001894       0.012545       0.010600      -0.009092       0.001405       0.007686              1.544162       1.305512       0.011964       0.104032       1.271753       0.033416       2.055221           0.000013
           64              H       3.404543       0.979079      18.334547       0.086345       1.080105 0.84467844E+01  0.84298896E+02                                 1.750771                            1.705045      -0.899253       2.429343                    0.996742       3.760110      10.713000       0.475515       1.290659      -0.705404      -0.002725       0.025272       0.015849       0.029955      -0.001057      -0.003815       0.004332      -0.006708      -0.018078      -0.008748       0.000433       0.008315              1.755610       1.474025      -0.078400      -0.022278       2.341659       0.216141       1.451147          -0.000061
           65              H      -4.555890      11.561338      19.675353       0.148791       0.839889 0.63502838E+01  0.59160885E+02                                 1.502822                            1.499018      -0.783753       2.514106                    0.999657       3.324383       9.226209       0.495465       1.326941      -0.698783       0.009787       0.002793       0.015033       0.018155       0.004454       0.000489      -0.000322      -0.002855       0.022076      -0.008379       0.000998       0.007381              1.473766       1.327123       0.017098       0.123535       1.259243      -0.044397       1.834933          -0.000019
           66              H      -5.592461      12.007391      18.587606       0.141262       0.969192 0.69911971E+01  0.65493220E+02                                 1.539394                            1.480642      -0.826579       2.479076                    0.999790       3.193595       8.366489       0.556009       1.175926      -0.733663      -0.005133       0.010168      -0.004148       0.012122      -0.000736       0.000456      -0.003344      -0.001784      -0.002837      -0.003330      -0.000590       0.003920              1.543953       2.022548      -0.296204       0.092483       1.400403      -0.048561       1.208908          -0.000032
           67              H      -4.712989      10.730114      18.354955       0.137619       1.022195 0.77613999E+01  0.75621545E+02                                 1.680184                            1.629140      -0.888562       2.451151                    0.999254       3.450085       9.622474       0.490222       1.282355      -0.708559       0.008804      -0.008512      -0.006720       0.013969      -0.000392      -0.004808       0.000704       0.002793       0.002959      -0.003888      -0.001943       0.005831              1.682707       1.390602       0.040022      -0.007117       2.225957       0.309206       1.431560          -0.000017
           68              H       4.554455       7.461132      17.916183       0.143395       1.025658 0.78999260E+01  0.77789333E+02                                 1.727108                            1.678641      -0.998739       2.414180                    0.996595       3.515766      10.057655       0.465034       1.337593      -0.696829       0.008454      -0.021975      -0.019419       0.030520      -0.001133      -0.000515       0.004619      -0.015923       0.017269      -0.010922       0.000808       0.010115              1.740075       1.519254      -0.097828      -0.079506       2.087223       0.338224       1.613750           0.000159
           69              H       3.499951       8.611675      18.059039       0.141769       0.962873 0.73014945E+01  0.70434323E+02                                 1.651589                            1.610932      -0.835602       2.492128                    0.998420       3.421126       9.659835       0.476387       1.332828      -0.698048      -0.022525       0.011048      -0.015732       0.029613       0.000608       0.005119      -0.003203       0.006107       0.014584      -0.007062      -0.001615       0.008677              1.662490       1.995130      -0.217293       0.236329       1.533069      -0.094419       1.459269          -0.000095
           70              H       5.490597       9.470233      17.095782       0.093405       1.037283 0.77959755E+01  0.74285215E+02                                 1.547359                            1.515551      -0.601663       2.565826                    0.999955       3.226261       8.244130       0.581798       1.104846      -0.752850      -0.007059       0.005131      -0.025891       0.027322       0.004147       0.003437       0.002170      -0.010722       0.010596      -0.009090       0.001407       0.007683              1.544181       1.269845       0.008636      -0.023078       1.307447      -0.106805       2.055249           0.000001
           71              H       6.319136       8.986906      18.334547       0.086345       1.080097 0.84467016E+01  0.84297863E+02                                 1.750764                            1.705038      -0.899238       2.429350                    0.996742       3.760091      10.712933       0.475515       1.290661      -0.705403       0.023249      -0.010277       0.015848       0.029955      -0.002376       0.005659       0.001138       0.005184      -0.018077      -0.008747       0.000433       0.008314              1.755602       2.192636      -0.336494       0.198323       1.623030      -0.088777       1.451141          -0.000061
           72              H       5.116858      10.589713      19.675353       0.148790       0.839893 0.63503190E+01  0.59161279E+02                                 1.502824                            1.499020      -0.783757       2.514104                    0.999657       3.324392       9.226231       0.495466       1.326937      -0.698783      -0.002475      -0.009872       0.015033       0.018154      -0.003464      -0.000523      -0.000262      -0.006288       0.022076      -0.008379       0.000998       0.007381              1.473769       1.261407       0.020844      -0.100217       1.324963      -0.084786       1.834936          -0.000021
           73              H       6.021436      11.264384      18.587606       0.141261       0.969198 0.69912395E+01  0.65493644E+02                                 1.539392                            1.480640      -0.826578       2.479074                    0.999790       3.193603       8.366482       0.556013       1.175915      -0.733665       0.011372      -0.000639      -0.004148       0.012122      -0.000404      -0.003124       0.001278       0.002167      -0.002836      -0.003330      -0.000590       0.003920              1.543951       1.812455       0.417499      -0.088297       1.610491      -0.055812       1.208906          -0.000030
           74              H       4.475547      11.141377      18.354955       0.137619       1.022177 0.77612311E+01  0.75619487E+02                                 1.680167                            1.629125      -0.888538       2.451164                    0.999255       3.450046       9.622338       0.490223       1.282358      -0.708558      -0.011774      -0.003369      -0.006721       0.013970       0.001405       0.003014       0.003811      -0.000716       0.002964      -0.003887      -0.001944       0.005831              1.682689       1.982434      -0.381724       0.271335       1.634085      -0.148437       1.431547          -0.000018
           75              H      11.357803       4.750026      17.916183       0.143397       1.025654 0.78998824E+01  0.77788713E+02                                 1.727097                            1.678631      -0.998743       2.414177                    0.996595       3.515737      10.057525       0.465039       1.337584      -0.696831      -0.023258       0.003666      -0.019419       0.030520      -0.006328       0.004258      -0.001862       0.009923       0.017272      -0.010922       0.000808       0.010114              1.740064       2.029937      -0.197022       0.332661       1.576514      -0.100257       1.613741           0.000177
           76              H      -1.465546       5.087983      18.059039       0.141770       0.962868 0.73014306E+01  0.70433409E+02                                 1.651569                            1.610914      -0.835589       2.492132                    0.998420       3.421093       9.659658       0.476395       1.332809      -0.698052       0.020830       0.013983      -0.015732       0.029613       0.002340      -0.005334      -0.002832      -0.004109       0.014592      -0.007063      -0.001615       0.008679              1.662469       1.836741       0.308718      -0.199929       1.691412      -0.157454       1.459253          -0.000090
           77              H      -1.717336       2.934753      17.095782       0.093405       1.037274 0.77958750E+01  0.74283885E+02                                 1.547338                            1.515531      -0.601663       2.565826                    0.999955       3.226241       8.244010       0.581809       1.104831      -0.752854       0.007972       0.003549      -0.025891       0.027322      -0.006718       0.000163      -0.004064      -0.001819       0.010600      -0.009092       0.001405       0.007687              1.544159       1.290552      -0.020600      -0.080955       1.286709       0.073387       2.055217           0.000016
           78              H      11.796821       2.458881      18.334547       0.086344       1.080108 0.84468121E+01  0.84299190E+02                                 1.750770                            1.705044      -0.899244       2.429346                    0.996742       3.760109      10.712977       0.475517       1.290654      -0.705405      -0.020524      -0.014996       0.015849       0.029955       0.003433      -0.001844      -0.005470       0.001523      -0.018077      -0.008748       0.000433       0.008314              1.755609       2.056852       0.414896      -0.176044       1.758829      -0.127364       1.451146          -0.000051
           79              H      -0.560968       2.698681      19.675353       0.148790       0.839892 0.63503115E+01  0.59161179E+02                                 1.502823                            1.499018      -0.783753       2.514105                    0.999657       3.324388       9.226211       0.495467       1.326936      -0.698784      -0.007312       0.007080       0.015033       0.018154      -0.000991       0.000035       0.000584       0.009144       0.022077      -0.008379       0.000998       0.007381              1.473767       1.291020      -0.037942      -0.023318       1.295347       0.129183       1.834934          -0.000021
           80              H      -0.428975       1.577958      18.587606       0.141261       0.969196 0.69912237E+01  0.65493479E+02                                 1.539392                            1.480640      -0.826571       2.479079                    0.999790       3.193600       8.366481       0.556012       1.175918      -0.733664      -0.006239      -0.009529      -0.004148       0.012122       0.001141       0.002668       0.002067      -0.000383      -0.002836      -0.003329      -0.000590       0.003920              1.543951       1.299418      -0.121295      -0.004186       2.123531       0.104373       1.208906          -0.000031
           81              H       0.237443       2.978240      18.354955       0.137618       1.022188 0.77613302E+01  0.75620686E+02                                 1.680176                            1.629133      -0.888548       2.451159                    0.999255       3.450072       9.622422       0.490223       1.282355      -0.708559       0.002969       0.011881      -0.006721       0.013969      -0.001013       0.001794      -0.004516      -0.002076       0.002961      -0.003887      -0.001944       0.005831              1.682698       2.051767       0.341705      -0.264220       1.564773      -0.160765       1.431554          -0.000026
           82              H      -1.565258      12.211158      12.695817       0.143395       1.025652 0.78998624E+01  0.77788485E+02                                 1.727098                            1.678631      -0.998750       2.414175                    0.996595       3.515732      10.057516       0.465037       1.337588      -0.696830       0.014803      -0.018309       0.019420       0.030520      -0.007461       0.003742      -0.002757       0.005998       0.017272      -0.010922       0.000808       0.010114              1.740065       1.860498      -0.294849       0.253156       1.745956      -0.237964       1.613741          -0.000161
           83              H       5.139095       1.274791      12.552961       0.141772       0.962861 0.73013582E+01  0.70432551E+02                                 1.651562                            1.610907      -0.835579       2.492138                    0.998420       3.421082       9.659622       0.476396       1.332811      -0.698051       0.001694       0.025031       0.015733       0.029613       0.002949      -0.000214       0.006035      -0.001999       0.014591      -0.007063      -0.001616       0.008679              1.662462       1.460382       0.091429       0.036394       2.067758       0.251869       1.459247           0.000081
           84              H       3.400239      -0.019880      13.516218       0.093406       1.037264 0.77957786E+01  0.74282719E+02                                 1.547327                            1.515520      -0.601665       2.565827                    0.999955       3.226223       8.243944       0.581812       1.104829      -0.752854      -0.000913       0.008678       0.025891       0.027322      -0.002571       0.003602       0.001890       0.012545       0.010599      -0.009092       0.001405       0.007687              1.544148       1.305501      -0.011964      -0.104031       1.271743       0.033415       2.055201           0.000005
           85              H      -3.768957      11.445787      12.277453       0.086343       1.080102 0.84467481E+01  0.84298376E+02                                 1.750763                            1.705038      -0.899237       2.429350                    0.996742       3.760092      10.712911       0.475518       1.290654      -0.705405      -0.002725      -0.025273      -0.015848       0.029955       0.001056       0.003815       0.004332      -0.006708      -0.018077      -0.008748       0.000434       0.008314              1.755602       1.474018       0.078400       0.022278       2.341648       0.216140       1.451140           0.000065
           86              H       2.617610       0.863528      10.936647       0.148790       0.839898 0.63503678E+01  0.59161815E+02                                 1.502827                            1.499022      -0.783750       2.514105                    0.999657       3.324400       9.226243       0.495467       1.326931      -0.698785       0.009787      -0.002792      -0.015033       0.018154      -0.004454      -0.000489      -0.000322      -0.002855       0.022077      -0.008379       0.000998       0.007381              1.473771       1.327127      -0.017098      -0.123535       1.259246      -0.044397       1.834939           0.000017
           87              H       1.581039       0.417475      12.024394       0.141259       0.969194 0.69912106E+01  0.65493347E+02                                 1.539394                            1.480641      -0.826572       2.479080                    0.999790       3.193597       8.366482       0.556010       1.175922      -0.733664      -0.005133      -0.010168       0.004149       0.012122       0.000736      -0.000456      -0.003344      -0.001784      -0.002836      -0.003329      -0.000590       0.003920              1.543953       2.022548       0.296204      -0.092484       1.400403      -0.048561       1.208907           0.000029
           88              H       2.460511       1.694752      12.257045       0.137616       1.022191 0.77613658E+01  0.75621109E+02                                 1.680179                            1.629136      -0.888555       2.451154                    0.999255       3.450078       9.622439       0.490223       1.282354      -0.708559       0.008804       0.008511       0.006721       0.013969       0.000393       0.004807       0.000705       0.002793       0.002962      -0.003887      -0.001944       0.005831              1.682702       1.390599      -0.040022       0.007117       2.225950       0.309205       1.431557           0.000015
           89              H      -2.619045       4.963734      12.695817       0.143396       1.025658 0.78999151E+01  0.77789057E+02                                 1.727095                            1.678630      -0.998748       2.414176                    0.996595       3.515743      10.057519       0.465041       1.337576      -0.696832       0.008454       0.021974       0.019420       0.030520       0.001134       0.000515       0.004618      -0.015922       0.017271      -0.010922       0.000808       0.010114              1.740062       1.519242       0.097826       0.079504       2.087206       0.338220       1.613739          -0.000167
           90              H      10.673451       3.813191      12.552961       0.141772       0.962856 0.73013013E+01  0.70431794E+02                                 1.651550                            1.610896      -0.835571       2.492143                    0.998420       3.421060       9.659514       0.476400       1.332803      -0.698053      -0.022524      -0.011048       0.015734       0.029614      -0.000609      -0.005119      -0.003204       0.006107       0.014597      -0.007064      -0.001616       0.008680              1.662450       1.995078       0.217285      -0.236320       1.533035      -0.094415       1.459237           0.000090
           91              H      -1.682903       2.954633      13.516218       0.093405       1.037263 0.77957681E+01  0.74282632E+02                                 1.547329                            1.515523      -0.601664       2.565827                    0.999955       3.226221       8.243953       0.581809       1.104834      -0.752853      -0.007060      -0.005130       0.025891       0.027322      -0.004148      -0.003441       0.002172      -0.010720       0.010599      -0.009091       0.001405       0.007686              1.544151       1.269823      -0.008636       0.023077       1.307425      -0.106802       2.055204           0.000006
           92              H      -0.854364       3.437960      12.277453       0.086345       1.080097 0.84466981E+01  0.84297790E+02                                 1.750761                            1.705035      -0.899234       2.429353                    0.996742       3.760088      10.712910       0.475517       1.290658      -0.705404       0.023249       0.010277      -0.015848       0.029955       0.002376      -0.005659       0.001138       0.005184      -0.018079      -0.008748       0.000434       0.008314              1.755599       2.192632       0.336494      -0.198321       1.623028      -0.088776       1.451138           0.000057
           93              H      12.290358       1.835153      10.936647       0.148789       0.839897 0.63503598E+01  0.59161763E+02                                 1.502830                            1.499025      -0.783756       2.514102                    0.999657       3.324403       9.226274       0.495464       1.326939      -0.698783      -0.002475       0.009872      -0.015033       0.018154       0.003464       0.000523      -0.000262      -0.006288       0.022077      -0.008379       0.000998       0.007381              1.473774       1.261411      -0.020844       0.100217       1.324967      -0.084787       1.834943           0.000020
           94              H      13.194936       1.160482      12.024394       0.141259       0.969192 0.69911925E+01  0.65493171E+02                                 1.539395                            1.480643      -0.826576       2.479077                    0.999790       3.193594       8.366488       0.556008       1.175927      -0.733662       0.011372       0.000639       0.004149       0.012122       0.000404       0.003124       0.001277       0.002167      -0.002837      -0.003330      -0.000590       0.003920              1.543954       1.812461      -0.417500       0.088297       1.610494      -0.055813       1.208908           0.000029
           95              H      11.649047       1.283489      12.257045       0.137614       1.022197 0.77614271E+01  0.75621898E+02                                 1.680190                            1.629146      -0.888570       2.451147                    0.999254       3.450092       9.622508       0.490219       1.282359      -0.708558      -0.011773       0.003369       0.006721       0.013969      -0.001406      -0.003014       0.003812      -0.000717       0.002960      -0.003888      -0.001944       0.005831              1.682713       1.982465       0.381733      -0.271341       1.634108      -0.148441       1.431565           0.000026
           96              H       4.184303       7.674840      12.695817       0.143395       1.025658 0.78999365E+01  0.77789477E+02                                 1.727110                            1.678643      -0.998743       2.414178                    0.996595       3.515770      10.057676       0.465034       1.337595      -0.696828      -0.023258      -0.003665       0.019420       0.030520       0.006328      -0.004258      -0.001864       0.009924       0.017271      -0.010922       0.000807       0.010115              1.740077       2.029954       0.197024      -0.332664       1.576525      -0.100257       1.613753          -0.000181
           97              H       5.707954       7.336883      12.552961       0.141772       0.962875 0.73015138E+01  0.70434524E+02                                 1.651587                            1.610931      -0.835587       2.492134                    0.998420       3.421129       9.659831       0.476389       1.332822      -0.698049       0.020830      -0.013983       0.015732       0.029612      -0.002340       0.005333      -0.002832      -0.004108       0.014585      -0.007062      -0.001615       0.008677              1.662487       1.836763      -0.308723       0.199932       1.691431      -0.157456       1.459268           0.000070
           98              H       5.456164       9.490113      13.516218       0.093406       1.037280 0.77959440E+01  0.74284854E+02                                 1.547358                            1.515549      -0.601664       2.565827                    0.999955       3.226251       8.244106       0.581798       1.104848      -0.752850       0.007972      -0.003547       0.025891       0.027322       0.006716      -0.000161      -0.004062      -0.001821       0.010596      -0.009090       0.001407       0.007683              1.544179       1.290566       0.020601       0.080956       1.286724       0.073389       2.055248          -0.000009
           99              H       4.623321       9.965985      12.277453       0.086344       1.080086 0.84465935E+01  0.84296486E+02                                 1.750751                            1.705027      -0.899216       2.429361                    0.996742       3.760062      10.712820       0.475517       1.290660      -0.705404      -0.020525       0.014996      -0.015848       0.029955      -0.003433       0.001844      -0.005469       0.001524      -0.018077      -0.008747       0.000433       0.008314              1.755590       2.056827      -0.414889       0.176043       1.758809      -0.127363       1.451132           0.000059
          100              H       6.612532       9.726185      10.936647       0.148790       0.839898 0.63503677E+01  0.59161838E+02                                 1.502829                            1.499024      -0.783755       2.514103                    0.999657       3.324404       9.226268       0.495466       1.326935      -0.698784      -0.007312      -0.007079      -0.015033       0.018154       0.000991      -0.000035       0.000584       0.009143       0.022077      -0.008379       0.000998       0.007381              1.473773       1.291025       0.037943       0.023318       1.295351       0.129184       1.834942           0.000017
          101              H       6.744525      10.846908      12.024394       0.141260       0.969191 0.69911732E+01  0.65492884E+02                                 1.539387                            1.480635      -0.826568       2.479081                    0.999790       3.193589       8.366443       0.556013       1.175919      -0.733664      -0.006240       0.009529       0.004149       0.012122      -0.001141      -0.002668       0.002067      -0.000384      -0.002836      -0.003330      -0.000590       0.003920              1.543946       1.299413       0.121295       0.004186       2.123522       0.104373       1.208903           0.000029
          102              H       7.410943       9.446626      12.257045       0.137616       1.022184 0.77613034E+01  0.75620375E+02                                 1.680175                            1.629133      -0.888551       2.451156                    0.999255       3.450062       9.622397       0.490222       1.282359      -0.708558       0.002969      -0.011880       0.006722       0.013969       0.001013      -0.001793      -0.004516      -0.002077       0.002965      -0.003887      -0.001944       0.005831              1.682697       2.051766      -0.341704       0.264220       1.564772      -0.160765       1.431554           0.000018
          103              C       1.151347      10.964944      17.895775       0.547804      26.607566 0.28250989E+03  0.60195067E+04                                 8.107472                            5.937825       0.029000       2.053025                    0.999525      23.204022      65.483568       0.614224       0.468007      -1.023921      -0.051228      -0.057441      -0.063760       0.099945      -0.036752       0.002960       0.015632       0.111816      -0.130932      -0.060213      -0.028535       0.088749              9.489148       5.027889       1.078356       0.564955      10.272383      -0.501976      13.167170          -0.002424
          104              C       8.853534       1.995433      17.742715       0.560788      27.125598 0.28625574E+03  0.61285145E+04                                 8.276619                            6.018398      -0.138940       1.999337                    0.999263      23.306911      66.251096       0.602929       0.474503      -1.018887      -0.040476       0.066152      -0.060338       0.098260      -0.009329       0.005695      -0.010717       0.138281      -0.128768      -0.056375      -0.035159       0.091535              9.694885       4.871889       0.860422       0.771605      10.900185       0.713246      13.312579          -0.003077
          105              C       9.048653       0.328016       0.553057       0.396306      26.343725 0.33456718E+03  0.74540664E+04                                 8.250020                            6.515791      -0.237617       1.965669                    0.999070      24.537864      71.355882       0.577715       0.475863      -1.017276       0.007118      -0.003511      -0.015427       0.017349      -0.008144       0.008474       0.001895       0.048819       0.028375      -0.030729       0.005545       0.025184              9.228547       5.377841       0.539505       2.249391       9.610306       0.054121      12.697495           0.005902
          106              C       1.504283      12.006148      18.914134      -0.027935      39.569164 0.51169231E+03  0.12510587E+05                                10.109147                            7.570667      -0.020499       1.965237                    0.999593      29.563014      86.231395       0.596412       0.420040      -1.063553      -0.009453       0.003229       0.093662       0.094193      -0.006501       0.014981      -0.017440       0.020080       0.077563      -0.028679      -0.009243       0.037922             11.968151       6.094735       1.897706       1.741628      17.041187       3.153337      12.768530           0.006832
          107              C       8.865729       0.990262      18.842706      -0.024074      39.293631 0.50063238E+03  0.12186935E+05                                10.099437                            7.516135      -0.000441       1.974959                    0.999621      29.460026      86.053528       0.594606       0.423157      -1.060418      -0.010548       0.009434       0.086613       0.087761      -0.000592       0.024739       0.019752       0.040074       0.053106      -0.038147      -0.004327       0.042474             11.928888       5.628421       1.098556       0.531201      16.882982      -3.763004      13.275261           0.006829
          108              C       9.352809       0.372746       2.024474      -0.296730      27.413746 0.45370421E+03  0.10808369E+05                                 7.904307                            7.062423      -0.168674       1.942309                    0.995837      30.107473      87.853029       0.623667       0.412255      -1.064174       0.081672      -0.020524       0.002199       0.084240      -0.001059       0.000735       0.004951       0.019364       0.045762      -0.018112       0.002098       0.016014              8.222246       8.917702      -0.320488       1.245582       6.815152      -0.041711       8.933883           0.000209
          109              C       3.651312      12.362742       2.351002      -0.100360      23.241675 0.39350589E+03  0.90340479E+04                                 7.112591                            6.621010       0.157638       2.051890                    0.999619      27.924722      79.630724       0.638626       0.417762      -1.062118      -0.019870       0.092682      -0.067230       0.116209       0.006151      -0.020784      -0.003304       0.078188      -0.085152      -0.033748      -0.025068       0.058815              7.207024       8.399118       0.484244       0.438484       6.999641      -0.413442       6.222314           0.000641
          110              C      11.902989       0.811344       1.675497      -0.458557      24.455242 0.43064945E+03  0.10084575E+05                                 7.052510                            6.664299       0.504571       2.117249                    0.999338      31.452195      89.774896       0.676326       0.386738      -1.085779      -0.084168      -0.054596       0.040880       0.108333       0.017962      -0.018169      -0.015558       0.012837      -0.027258      -0.022145      -0.014030       0.036175              7.014969       8.030929       0.985250      -0.177878       7.368792      -0.252201       5.645187          -0.000037
          111              C       1.746747       5.945298      17.895775       0.547796      26.607771 0.28251298E+03  0.60195839E+04                                 8.107494                            5.937847       0.029005       2.053026                    0.999525      23.204064      65.483566       0.614225       0.468005      -1.023923      -0.024128       0.073085      -0.063761       0.099945       0.066787       0.012058      -0.010379       0.007749      -0.130919      -0.060209      -0.028531       0.088740              9.489170       8.027384      -2.810111      -0.717222       7.272898      -0.238252      13.167227          -0.002444
          112              C       4.474829       3.759764      17.742715       0.560782      27.125829 0.28625828E+03  0.61285886E+04                                 8.276683                            6.018434      -0.138959       1.999329                    0.999263      23.307118      66.252006       0.602925       0.474504      -1.018885       0.077527       0.001978      -0.060338       0.098260       0.064540      -0.012130       0.000423      -0.052978      -0.128764      -0.056374      -0.035158       0.091532              9.694972       8.648002      -3.040541       0.231888       7.124147      -1.024857      13.312766          -0.003101
          113              C       2.933244       4.424495       0.553057       0.396301      26.343748 0.33456760E+03  0.74540745E+04                                 8.250008                            6.515781      -0.237599       1.965675                    0.999070      24.537856      71.355745       0.577718       0.475861      -1.017277      -0.006600      -0.004407      -0.015426       0.017348       0.025210      -0.002597      -0.008287      -0.010302       0.028373      -0.030727       0.005543       0.025184              9.228538       8.084936      -2.102460      -1.077830       6.903172      -1.975092      12.697508           0.005933
          114              C       2.471988       5.119045      18.914134      -0.027939      39.569176 0.51169409E+03  0.12510639E+05                                10.109136                            7.570674      -0.020482       1.965241                    0.999593      29.563066      86.231523       0.596413       0.420039      -1.063553       0.007523       0.006573       0.093661       0.094192       0.011943      -0.022594      -0.004254       0.001223       0.077568      -0.028677      -0.009245       0.037923             11.968118      12.661045      -5.688757       1.860001      10.474755      -3.084915      12.768554           0.006868
          115              C       3.598228       4.251789      18.842706      -0.024073      39.293662 0.50063280E+03  0.12186948E+05                                10.099442                            7.516136      -0.000425       1.974964                    0.999621      29.460045      86.053609       0.594606       0.423157      -1.060418       0.013444       0.004418       0.086613       0.087761       0.017647       0.004739      -0.031299      -0.019013       0.053109      -0.038147      -0.004325       0.042472             11.928900      13.117916      -5.422605      -3.524501       9.393407       1.421495      13.275377           0.006862
          116              C       2.819903       4.138723       2.024474      -0.296729      27.413755 0.45370490E+03  0.10808401E+05                                 7.904334                            7.062446      -0.168686       1.942306                    0.995837      30.107536      87.853572       0.623663       0.412257      -1.064172      -0.058612      -0.060467       0.002196       0.084240       0.008913       0.003916      -0.003108      -0.007850       0.045735      -0.018105       0.002102       0.016003              8.222275       7.618376       1.070661      -0.658910       8.114531      -1.057865       8.933918           0.000182
          117              C       1.707293       3.081367       2.351002      -0.100359      23.241576 0.39350377E+03  0.90339899E+04                                 7.112577                            6.620996       0.157631       2.051888                    0.999619      27.924660      79.630578       0.638626       0.417762      -1.062117       0.090198      -0.029134      -0.067230       0.116208       0.030778       0.007525       0.019648      -0.049751      -0.085159      -0.033749      -0.025064       0.058813              7.207009       6.930125       0.363877      -0.577289       8.468587      -0.173025       6.222317           0.000628
          118              C       1.924650       1.710904       1.675497      -0.458557      24.455226 0.43064898E+03  0.10084555E+05                                 7.052486                            6.664278       0.504574       2.117250                    0.999338      31.452183      89.774653       0.676330       0.386736      -1.085781      -0.005197       0.100190       0.040881       0.108334      -0.003424      -0.004388       0.023513      -0.037526      -0.027250      -0.022142      -0.014030       0.036172              7.014945       6.681038      -0.205897      -0.129472       8.718618       0.280151       5.645177          -0.000045
          119              C      -2.898094       7.939489      17.895775       0.547802      26.607625 0.28251190E+03  0.60195531E+04                                 8.107453                            5.937830       0.028979       2.053018                    0.999525      23.204000      65.483268       0.614227       0.468004      -1.023923       0.075359      -0.015646      -0.063760       0.099946      -0.030041      -0.015017      -0.005251      -0.119558      -0.130925      -0.060210      -0.028534       0.088745              9.489105       9.895127       1.731748       0.152245       5.405104       0.740240      13.167083          -0.002421
          120              C       8.192137       6.669668      17.742715       0.560788      27.125680 0.28625574E+03  0.61285269E+04                                 8.276679                            6.018423      -0.138952       1.999332                    0.999263      23.307094      66.252124       0.602923       0.474507      -1.018883      -0.037050      -0.068130      -0.060336       0.098259      -0.055215       0.006430       0.010289      -0.085307      -0.128771      -0.056374      -0.035165       0.091540              9.694974      10.138317       2.180135      -1.003512       5.633848       0.311582      13.312757          -0.003087
          121              C       9.538603       7.672355       0.553057       0.396302      26.343710 0.33456730E+03  0.74540671E+04                                 8.250001                            6.515779      -0.237609       1.965672                    0.999070      24.537859      71.355774       0.577718       0.475861      -1.017277      -0.000516       0.007920      -0.015426       0.017348      -0.017065      -0.005878       0.006392      -0.038515       0.028377      -0.030728       0.005544       0.025184              9.228520       9.019368       1.562950      -1.171540       5.968715       1.920987      12.697478           0.005895
          122              C      -3.976271       7.724539      18.914134      -0.027944      39.569323 0.51169675E+03  0.12510720E+05                                10.109152                            7.570687      -0.020489       1.965237                    0.999593      29.563173      86.231877       0.596413       0.420039      -1.063554       0.001931      -0.009801       0.093663       0.094194      -0.005441       0.007612       0.021693      -0.021296       0.077572      -0.028676      -0.009247       0.037923             11.968127      15.948022       3.791099      -3.601620       7.187878      -0.068361      12.768483           0.006825
          123              C       9.056544       7.182815      18.842706      -0.024073      39.293696 0.50063292E+03  0.12186953E+05                                10.099451                            7.516138      -0.000412       1.974969                    0.999621      29.460053      86.053664       0.594606       0.423157      -1.060418      -0.002896      -0.013855       0.086614       0.087763      -0.017054      -0.029474       0.011546      -0.021058       0.053112      -0.038145      -0.004326       0.042471             11.928914      15.020724       4.324106       2.993325       7.490687       2.341553      13.275330           0.006819
          124              C       9.347788       7.913397       2.024474      -0.296729      27.413702 0.45370401E+03  0.10808378E+05                                 7.904353                            7.062467      -0.168692       1.942302                    0.995837      30.107479      87.853502       0.623658       0.412260      -1.064169      -0.023061       0.080992       0.002198       0.084240      -0.007855      -0.004653      -0.001837      -0.011511       0.045747      -0.018106       0.002098       0.016008              8.222291       7.063266      -0.750188      -0.586674       8.669659       1.099586       8.933948           0.000199
          125              C      -5.358604       9.405624       2.351002      -0.100360      23.241689 0.39350616E+03  0.90340520E+04                                 7.112578                            6.621000       0.157634       2.051888                    0.999619      27.924740      79.630660       0.638628       0.417760      -1.062120      -0.070329      -0.063548      -0.067230       0.116209      -0.036934       0.013257      -0.016346      -0.028432      -0.085149      -0.033748      -0.025068       0.058816              7.207009       7.768848      -0.848108       0.138802       7.629874       0.586465       6.222305           0.000637
          126              C       7.692861       9.902618       1.675497      -0.458557      24.455289 0.43065044E+03  0.10084597E+05                                 7.052494                            6.664286       0.504550       2.117242                    0.999337      31.452245      89.774836       0.676330       0.386735      -1.085781       0.089365      -0.045594       0.040881       0.108333      -0.014540       0.022557      -0.007956       0.024695      -0.027252      -0.022142      -0.014032       0.036174              7.014952       8.387543      -0.779344       0.307346       7.012133      -0.027942       5.645180          -0.000050
          127              C       8.324847       1.459922      12.716225       0.547802      26.607964 0.28251541E+03  0.60196480E+04                                 8.107511                            5.937859       0.028987       2.053016                    0.999525      23.204230      65.484076       0.614226       0.468003      -1.023924      -0.051227       0.057442       0.063759       0.099945       0.036751      -0.002961       0.015629       0.111812      -0.130932      -0.060209      -0.028537       0.088747              9.489184       5.027913      -1.078369      -0.564963      10.272453      -0.501973      13.167186           0.002440
          128              C       1.680034      10.429433      12.869285       0.560791      27.125734 0.28625635E+03  0.61285360E+04                                 8.276653                            6.018406      -0.138911       1.999345                    0.999263      23.307065      66.251757       0.602928       0.474503      -1.018886      -0.040472      -0.066154       0.060338       0.098259       0.009331      -0.005700      -0.010715       0.138282      -0.128773      -0.056374      -0.035163       0.091537              9.694940       4.871909      -0.860433      -0.771613      10.900235       0.713253      13.312677           0.003087
          129              C       1.875153      12.096850       9.650943       0.396306      26.343912 0.33456991E+03  0.74541376E+04                                 8.250024                            6.515791      -0.237611       1.965670                    0.999070      24.537987      71.356143       0.577719       0.475859      -1.017278       0.007120       0.003513       0.015428       0.017351       0.008142      -0.008476       0.001895       0.048806       0.028392      -0.030725       0.005546       0.025179              9.228554       5.377843      -0.539507      -2.249389       9.610320       0.054116      12.697499          -0.005960
          130              C       8.677783       0.418718      11.697866      -0.027945      39.569867 0.51170323E+03  0.12510910E+05                                10.109201                            7.570704      -0.020471       1.965240                    0.999593      29.563407      86.232509       0.596417       0.420035      -1.063557      -0.009452      -0.003226      -0.093665       0.094195       0.006499      -0.014984      -0.017439       0.020057       0.077597      -0.028672      -0.009257       0.037930             11.968214       6.094769      -1.897725      -1.741633      17.041319       3.153323      12.768553          -0.006897
          131              C       1.692229      11.434604      11.769294      -0.024078      39.294202 0.50063957E+03  0.12187144E+05                                10.099479                            7.516148      -0.000400       1.974968                    0.999621      29.460312      86.054262       0.594610       0.423152      -1.060422      -0.010543      -0.009436      -0.086616       0.087764       0.000585      -0.024739       0.019751       0.040058       0.053133      -0.038141      -0.004336       0.042477             11.928958       5.628439      -1.098569      -0.531198      16.883079      -3.763064      13.275356          -0.006901
          132              C       2.179309      12.052120       8.179526      -0.296731      27.413729 0.45370426E+03  0.10808383E+05                                 7.904348                            7.062461      -0.168677       1.942307                    0.995837      30.107481      87.853428       0.623660       0.412259      -1.064170       0.081672       0.020525      -0.002198       0.084240       0.001058      -0.000734       0.004946       0.019358       0.045758      -0.018106       0.002095       0.016011              8.222288       8.917743       0.320487      -1.245593       6.815184      -0.041710       8.933937          -0.000179
          133              C      10.824812       0.062124       7.852998      -0.100359      23.241585 0.39350373E+03  0.90339789E+04                                 7.112549                            6.620973       0.157642       2.051892                    0.999619      27.924623      79.630151       0.638631       0.417759      -1.062120      -0.019869      -0.092680       0.067228       0.116207      -0.006156       0.020785      -0.003310       0.078186      -0.085156      -0.033751      -0.025066       0.058816              7.206980       8.399063      -0.484235      -0.438482       6.999600      -0.413434       6.222276          -0.000613
          134              C       4.729489      11.613522       8.528503      -0.458557      24.455245 0.43064927E+03  0.10084562E+05                                 7.052479                            6.664271       0.504564       2.117247                    0.999338      31.452218      89.774690       0.676332       0.386734      -1.085782      -0.084167       0.054595      -0.040883       0.108333      -0.017963       0.018167      -0.015557       0.012838      -0.027247      -0.022141      -0.014032       0.036172              7.014938       8.030891      -0.985233       0.177872       7.368757      -0.252195       5.645167           0.000065
          135              C       8.920247       6.479568      12.716225       0.547812      26.607959 0.28251449E+03  0.60196276E+04                                 8.107529                            5.937860       0.029021       2.053027                    0.999525      23.204243      65.484253       0.614224       0.468005      -1.023922      -0.024132      -0.073085       0.063758       0.099944      -0.066795      -0.012054      -0.010376       0.007749      -0.130932      -0.060209      -0.028541       0.088750              9.489220       8.027428       2.810132       0.717202       7.272934      -0.238271      13.167298           0.002419
          136              C      -2.698671       8.665102      12.869285       0.560797      27.125599 0.28625640E+03  0.61285310E+04                                 8.276611                            6.018402      -0.138925       1.999340                    0.999263      23.306935      66.251131       0.602930       0.474502      -1.018888       0.077529      -0.001972       0.060337       0.098261      -0.064545       0.012130       0.000423      -0.052986      -0.128771      -0.056377      -0.035162       0.091539              9.694865       8.647939       3.040521      -0.231865       7.124093      -1.024833      13.312563           0.003090
          137              C      -4.240256       8.000371       9.650943       0.396304      26.344020 0.33457185E+03  0.74541878E+04                                 8.250023                            6.515794      -0.237581       1.965678                    0.999070      24.538037      71.356192       0.577722       0.475857      -1.017280      -0.006602       0.004410       0.015426       0.017350      -0.025202       0.002598      -0.008289      -0.010299       0.028398      -0.030723       0.005545       0.025178              9.228551       8.084970       2.102475       1.077822       6.903197      -1.975096      12.697485          -0.005931
          138              C       9.645488       7.305821      11.697866      -0.027941      39.569977 0.51170478E+03  0.12510952E+05                                10.109197                            7.570698      -0.020455       1.965244                    0.999593      29.563447      86.232509       0.596419       0.420033      -1.063558       0.007520      -0.006574      -0.093666       0.094197      -0.011932       0.022596      -0.004257       0.001228       0.077601      -0.028671      -0.009260       0.037931             11.968212      12.661174       5.688840      -1.860072      10.474852      -3.084975      12.768611          -0.006872
          139              C      -3.575272       8.173077      11.769294      -0.024080      39.294294 0.50064298E+03  0.12187245E+05                                10.099478                            7.516165      -0.000382       1.974973                    0.999621      29.460416      86.054569       0.594611       0.423151      -1.060423       0.013447      -0.004414      -0.086618       0.087766      -0.017634      -0.004736      -0.031303      -0.019010       0.053142      -0.038140      -0.004339       0.042479             11.928935      13.118026       5.422676       3.524466       9.393480       1.421475      13.275300          -0.006858
          140              C      -4.353597       8.286143       8.179526      -0.296730      27.413819 0.45370617E+03  0.10808427E+05                                 7.904320                            7.062440      -0.168669       1.942310                    0.995837      30.107532      87.853242       0.623666       0.412255      -1.064174      -0.058611       0.060467      -0.002199       0.084240      -0.008910      -0.003920      -0.003113      -0.007847       0.045770      -0.018109       0.002093       0.016016              8.222256       7.618346      -1.070675       0.658911       8.114526      -1.057860       8.933897          -0.000184
          141              C       8.880793       9.343499       7.852998      -0.100360      23.241627 0.39350490E+03  0.90340168E+04                                 7.112574                            6.620997       0.157646       2.051893                    0.999619      27.924662      79.630434       0.638627       0.417761      -1.062119       0.090198       0.029134       0.067228       0.116207      -0.030780      -0.007530       0.019652      -0.049749      -0.085158      -0.033750      -0.025067       0.058816              7.207005       6.930123      -0.363867       0.577288       8.468602      -0.173023       6.222292          -0.000621
          142              C      -5.248850      10.713962       8.528503      -0.458557      24.455214 0.43064896E+03  0.10084561E+05                                 7.052503                            6.664293       0.504567       2.117248                    0.999338      31.452197      89.774901       0.676327       0.386737      -1.085779      -0.005198      -0.100188      -0.040882       0.108333       0.003422       0.004390       0.023514      -0.037530      -0.027254      -0.022144      -0.014030       0.036174              7.014962       6.681062       0.205910       0.129468       8.718642       0.280139       5.645182           0.000068
          143              C       4.275406       4.485377      12.716225       0.547813      26.607856 0.28251355E+03  0.60196014E+04                                 8.107504                            5.937848       0.029029       2.053030                    0.999525      23.204190      65.484030       0.614225       0.468005      -1.023923       0.075363       0.015642       0.063756       0.099945       0.030042       0.015012      -0.005253      -0.119567      -0.130931      -0.060209      -0.028541       0.088750              9.489186       9.895182      -1.731756      -0.152242       5.405135       0.740244      13.167240           0.002405
          144              C       1.018637       5.755198      12.869285       0.560792      27.125787 0.28625729E+03  0.61285638E+04                                 8.276676                            6.018424      -0.138939       1.999334                    0.999263      23.307124      66.252062       0.602925       0.474504      -1.018885      -0.037055       0.068128       0.060336       0.098260       0.055215      -0.006430       0.010295      -0.085304      -0.128768      -0.056376      -0.035162       0.091538              9.694968      10.138318      -2.180134       1.003523       5.633846       0.311579      13.312738           0.003072
          145              C       2.365103       4.752511       9.650943       0.396304      26.344024 0.33457160E+03  0.74541822E+04                                 8.250028                            6.515792      -0.237584       1.965677                    0.999070      24.538066      71.356322       0.577722       0.475857      -1.017280      -0.000516      -0.007921       0.015425       0.017348       0.017060       0.005880       0.006395      -0.038502       0.028397      -0.030723       0.005544       0.025179              9.228559       9.019402      -1.562958       1.171559       5.968731       1.920986      12.697544          -0.005881
          146              C       3.197229       4.700327      11.697866      -0.027942      39.569997 0.51170547E+03  0.12510973E+05                                10.109195                            7.570699      -0.020448       1.965246                    0.999593      29.563489      86.232641       0.596420       0.420033      -1.063559       0.001933       0.009800      -0.093668       0.094199       0.005432      -0.007611       0.021696      -0.021281       0.077600      -0.028669      -0.009261       0.037930             11.968205      15.948099      -3.791117       3.601702       7.187905      -0.068379      12.768611          -0.006815
          147              C       1.883044       5.242051      11.769294      -0.024075      39.294308 0.50064229E+03  0.12187228E+05                                10.099491                            7.516165      -0.000385       1.974973                    0.999621      29.460409      86.054633       0.594610       0.423152      -1.060422      -0.002901       0.013851      -0.086618       0.087767       0.017048       0.029475       0.011548      -0.021035       0.053141      -0.038137      -0.004338       0.042476             11.928962      15.020805      -4.324129      -2.993294       7.490718       2.341546      13.275364          -0.006816
          148              C       2.174288       4.511469       8.179526      -0.296730      27.413949 0.45370914E+03  0.10808532E+05                                 7.904384                            7.062490      -0.168696       1.942299                    0.995837      30.107705      87.854303       0.623659       0.412258      -1.064170      -0.023061      -0.080991      -0.002197       0.084239       0.007853       0.004653      -0.001837      -0.011507       0.045741      -0.018103       0.002097       0.016006              8.222327       7.063300       0.750190       0.586680       8.669687       1.099588       8.933993          -0.000200
          149              C       1.814895       3.019242       7.852998      -0.100359      23.241559 0.39350347E+03  0.90339783E+04                                 7.112565                            6.620987       0.157638       2.051891                    0.999619      27.924628      79.630382       0.638627       0.417761      -1.062118      -0.070329       0.063545       0.067228       0.116206       0.036931      -0.013255      -0.016341      -0.028433      -0.085162      -0.033750      -0.025063       0.058813              7.206996       7.768822       0.848114      -0.138806       7.629857       0.586466       6.222309          -0.000626
          150              C       0.519361       2.522248       8.528503      -0.458557      24.455219 0.43064900E+03  0.10084556E+05                                 7.052485                            6.664279       0.504570       2.117248                    0.999338      31.452182      89.774648       0.676330       0.386736      -1.085781       0.089364       0.045593      -0.040883       0.108333       0.014539      -0.022557      -0.007956       0.024694      -0.027246      -0.022141      -0.014032       0.036173              7.014942       8.387525       0.779347      -0.307352       7.012124      -0.027945       5.645178           0.000063
          151              C       6.022153       1.459922       2.512225       0.547798      26.607690 0.28251134E+03  0.60195459E+04                                 8.107496                            5.937840       0.028993       2.053021                    0.999525      23.204096      65.483838       0.614223       0.468007      -1.023921       0.051228       0.057441       0.063760       0.099945      -0.036752       0.002960       0.015632       0.111815      -0.130932      -0.060214      -0.028534       0.088748              9.489179       5.027902       1.078359       0.564958      10.272414      -0.501980      13.167220          -0.002433
          152              C      -1.680034      10.429433       2.665285       0.560784      27.125641 0.28625636E+03  0.61285299E+04                                 8.276621                            6.018400      -0.138940       1.999337                    0.999263      23.306929      66.251117       0.602930       0.474502      -1.018888       0.040477      -0.066152       0.060338       0.098260      -0.009328       0.005695      -0.010718       0.138276      -0.128765      -0.056375      -0.035157       0.091532              9.694886       4.871890       0.860422       0.771605      10.900189       0.713246      13.312578          -0.003082
          153              C      -1.875153      12.096850      19.854943       0.396305      26.343719 0.33456705E+03  0.74540631E+04                                 8.250020                            6.515791      -0.237617       1.965669                    0.999070      24.537859      71.355872       0.577715       0.475863      -1.017275      -0.007118       0.003511       0.015427       0.017349      -0.008145       0.008473       0.001895       0.048820       0.028374      -0.030730       0.005545       0.025185              9.228549       5.377842       0.539503       2.249393       9.610306       0.054120      12.697499           0.005910
          154              C       5.669217       0.418718       1.493866      -0.027933      39.569113 0.51169138E+03  0.12510560E+05                                10.109146                            7.570665      -0.020504       1.965235                    0.999593      29.562987      86.231345       0.596412       0.420041      -1.063552       0.009453      -0.003229      -0.093661       0.094193      -0.006501       0.014981      -0.017440       0.020081       0.077560      -0.028680      -0.009242       0.037921             11.968150       6.094734       1.897705       1.741629      17.041182       3.153339      12.768535           0.006839
          155              C      -1.692229      11.434604       1.565294      -0.024073      39.293593 0.50063182E+03  0.12186919E+05                                10.099435                            7.516134      -0.000442       1.974959                    0.999621      29.460007      86.053484       0.594605       0.423157      -1.060418       0.010548      -0.009434      -0.086612       0.087760      -0.000592       0.024739       0.019752       0.040076       0.053105      -0.038148      -0.004326       0.042474             11.928885       5.628419       1.098555       0.531199      16.882980      -3.763001      13.275255           0.006834
          156              C      -2.179309      12.052120      18.383526      -0.296730      27.413760 0.45370448E+03  0.10808378E+05                                 7.904309                            7.062425      -0.168674       1.942309                    0.995837      30.107486      87.853082       0.623667       0.412255      -1.064174      -0.081672       0.020524      -0.002199       0.084240      -0.001059       0.000735       0.004951       0.019364       0.045761      -0.018112       0.002098       0.016013              8.222249       8.917706      -0.320486       1.245583       6.815154      -0.041712       8.933887           0.000208
          157              C       3.522188       0.062124      18.056998      -0.100360      23.241677 0.39350593E+03  0.90340498E+04                                 7.112594                            6.621012       0.157636       2.051889                    0.999619      27.924726      79.630758       0.638625       0.417762      -1.062118       0.019870      -0.092682       0.067230       0.116209       0.006151      -0.020784      -0.003304       0.078188      -0.085151      -0.033747      -0.025068       0.058816              7.207027       8.399121       0.484246       0.438485       6.999643      -0.413443       6.222316           0.000637
          158              C      -4.729489      11.613522      18.732503      -0.458557      24.455249 0.43064962E+03  0.10084580E+05                                 7.052512                            6.664301       0.504570       2.117248                    0.999338      31.452203      89.774931       0.676326       0.386738      -1.085779       0.084168       0.054596      -0.040880       0.108334       0.017962      -0.018169      -0.015558       0.012836      -0.027258      -0.022145      -0.014030       0.036174              7.014971       8.030930       0.985249      -0.177879       7.368795      -0.252202       5.645188          -0.000041
          159              C       5.426753       6.479568       2.512225       0.547800      26.607743 0.28251253E+03  0.60195728E+04                                 8.107494                            5.937847       0.029018       2.053029                    0.999525      23.204054      65.483563       0.614224       0.468006      -1.023922       0.024131      -0.073087       0.063758       0.099945       0.066793       0.012056      -0.010377       0.007749      -0.130927      -0.060210      -0.028538       0.088747              9.489170       8.027383      -2.810111      -0.717218       7.272898      -0.238254      13.167229          -0.002441
          160              C       2.698671       8.665102       2.665285       0.560783      27.125759 0.28625746E+03  0.61285669E+04                                 8.276674                            6.018429      -0.138959       1.999329                    0.999263      23.307072      66.251862       0.602925       0.474505      -1.018885      -0.077528      -0.001978       0.060337       0.098260       0.064541      -0.012130       0.000424      -0.052979      -0.128766      -0.056374      -0.035159       0.091533              9.694959       8.647992      -3.040536       0.231885       7.124139      -1.024853      13.312747          -0.003098
          161              C       4.240256       8.000371      19.854943       0.396302      26.343774 0.33456799E+03  0.74540849E+04                                 8.250008                            6.515781      -0.237599       1.965675                    0.999070      24.537872      71.355778       0.577718       0.475861      -1.017278       0.006600       0.004407       0.015425       0.017347       0.025209      -0.002597      -0.008287      -0.010301       0.028375      -0.030727       0.005543       0.025184              9.228539       8.084937      -2.102460      -1.077830       6.903173      -1.975093      12.697507           0.005929
          162              C       4.701512       7.305821       1.493866      -0.027937      39.569198 0.51169443E+03  0.12510646E+05                                10.109127                            7.570667      -0.020474       1.965244                    0.999593      29.563071      86.231453       0.596415       0.420038      -1.063554      -0.007523      -0.006573      -0.093663       0.094194       0.011941      -0.022594      -0.004254       0.001225       0.077570      -0.028676      -0.009247       0.037923             11.968105      12.661033      -5.688752       1.860001      10.474746      -3.084913      12.768537           0.006864
          163              C       3.575272       8.173077       1.565294      -0.024071      39.293658 0.50063281E+03  0.12186949E+05                                10.099441                            7.516137      -0.000430       1.974963                    0.999621      29.460045      86.053610       0.594606       0.423157      -1.060418      -0.013446      -0.004418      -0.086613       0.087762       0.017647       0.004739      -0.031299      -0.019013       0.053109      -0.038147      -0.004326       0.042472             11.928897      13.117914      -5.422604      -3.524499       9.393406       1.421495      13.275371           0.006856
          164              C       4.353597       8.286143      18.383526      -0.296729      27.413788 0.45370561E+03  0.10808422E+05                                 7.904341                            7.062453      -0.168688       1.942305                    0.995837      30.107562      87.853679       0.623663       0.412257      -1.064171       0.058611       0.060466      -0.002196       0.084240       0.008913       0.003916      -0.003108      -0.007851       0.045734      -0.018105       0.002102       0.016003              8.222283       7.618383       1.070663      -0.658910       8.114538      -1.057867       8.933928           0.000185
          165              C       5.466207       9.343499      18.056998      -0.100359      23.241589 0.39350406E+03  0.90339972E+04                                 7.112578                            6.620998       0.157634       2.051889                    0.999619      27.924665      79.630575       0.638626       0.417762      -1.062118      -0.090198       0.029134       0.067230       0.116208       0.030777       0.007525       0.019648      -0.049751      -0.085159      -0.033748      -0.025064       0.058813              7.207010       6.930126       0.363879      -0.577290       8.468590      -0.173025       6.222316           0.000629
          166              C       5.248850      10.713962      18.732503      -0.458556      24.455235 0.43064928E+03  0.10084564E+05                                 7.052489                            6.664282       0.504572       2.117249                    0.999338      31.452185      89.774667       0.676330       0.386736      -1.085781       0.005197      -0.100190      -0.040881       0.108334      -0.003423      -0.004388       0.023513      -0.037528      -0.027250      -0.022142      -0.014031       0.036173              7.014948       6.681039      -0.205896      -0.129472       8.718624       0.280151       5.645179          -0.000042
          167              C      10.071594       4.485377       2.512225       0.547798      26.607695 0.28251266E+03  0.60195746E+04                                 8.107473                            5.937842       0.028973       2.053015                    0.999525      23.204046      65.483470       0.614225       0.468005      -1.023923      -0.075360       0.015645       0.063759       0.099945      -0.030041      -0.015017      -0.005251      -0.119560      -0.130926      -0.060211      -0.028535       0.088746              9.489130       9.895151       1.731753       0.152248       5.405116       0.740244      13.167123          -0.002425
          168              C      -1.018637       5.755198       2.665285       0.560779      27.125746 0.28625661E+03  0.61285502E+04                                 8.276691                            6.018430      -0.138970       1.999327                    0.999263      23.307127      66.252237       0.602923       0.474507      -1.018883       0.037048       0.068130       0.060338       0.098259      -0.055212       0.006433       0.010290      -0.085300      -0.128765      -0.056374      -0.035160       0.091534              9.694988      10.138332       2.180139      -1.003516       5.633855       0.311581      13.312778          -0.003094
          169              C      -2.365103       4.752511      19.854943       0.396302      26.343701 0.33456712E+03  0.74540626E+04                                 8.250002                            6.515779      -0.237610       1.965671                    0.999070      24.537857      71.355786       0.577718       0.475862      -1.017277       0.000516      -0.007920       0.015426       0.017348      -0.017066      -0.005878       0.006392      -0.038517       0.028374      -0.030729       0.005544       0.025185              9.228523       9.019371       1.562951      -1.171544       5.968716       1.920986      12.697484           0.005895
          170              C      11.149771       4.700327       1.493866      -0.027943      39.569251 0.51169557E+03  0.12510684E+05                                10.109145                            7.570682      -0.020491       1.965238                    0.999593      29.563134      86.231761       0.596413       0.420039      -1.063554      -0.001931       0.009801      -0.093663       0.094194      -0.005441       0.007612       0.021694      -0.021297       0.077569      -0.028677      -0.009246       0.037923             11.968121      15.948008       3.791095      -3.601620       7.187872      -0.068361      12.768481           0.006825
          171              C      -1.883044       5.242051       1.565294      -0.024071      39.293580 0.50063113E+03  0.12186902E+05                                10.099449                            7.516136      -0.000421       1.974967                    0.999621      29.459994      86.053551       0.594604       0.423158      -1.060417       0.002896       0.013855      -0.086613       0.087761      -0.017055      -0.029474       0.011546      -0.021063       0.053107      -0.038147      -0.004324       0.042471             11.928910      15.020716       4.324102       2.993322       7.490684       2.341552      13.275331           0.006816
          172              C      -2.174288       4.511469      18.383526      -0.296730      27.413715 0.45370427E+03  0.10808387E+05                                 7.904356                            7.062469      -0.168695       1.942301                    0.995837      30.107498      87.853584       0.623658       0.412260      -1.064169       0.023062      -0.080993      -0.002198       0.084241      -0.007855      -0.004653      -0.001838      -0.011511       0.045747      -0.018106       0.002098       0.016008              8.222295       7.063272      -0.750188      -0.586677       8.669660       1.099586       8.933954           0.000201
          173              C      12.532105       3.019242      18.056998      -0.100360      23.241685 0.39350599E+03  0.90340470E+04                                 7.112577                            6.620998       0.157635       2.051888                    0.999619      27.924730      79.630620       0.638629       0.417760      -1.062120       0.070329       0.063548       0.067230       0.116209      -0.036934       0.013257      -0.016345      -0.028432      -0.085148      -0.033748      -0.025068       0.058816              7.207008       7.768850      -0.848112       0.138805       7.629869       0.586464       6.222305           0.000642
          174              C      -0.519361       2.522248      18.732503      -0.458557      24.455279 0.43065004E+03  0.10084586E+05                                 7.052492                            6.664283       0.504549       2.117242                    0.999337      31.452238      89.774817       0.676330       0.386735      -1.085781      -0.089365       0.045594      -0.040881       0.108333      -0.014540       0.022557      -0.007956       0.024695      -0.027252      -0.022142      -0.014032       0.036174              7.014951       8.387541      -0.779344       0.307347       7.012132      -0.027943       5.645178          -0.000049
          175              C      -1.151347      10.964944       7.691775       0.547810      26.607695 0.28251204E+03  0.60195592E+04                                 8.107469                            5.937832       0.028997       2.053022                    0.999525      23.204075      65.483579       0.614226       0.468005      -1.023923       0.051228      -0.057446      -0.063756       0.099946       0.036752      -0.002961       0.015629       0.111816      -0.130933      -0.060211      -0.028538       0.088749              9.489132       5.027889      -1.078362      -0.564960      10.272396      -0.501977      13.167112           0.002448
          176              C       5.493466       1.995433       7.538715       0.560786      27.125986 0.28625935E+03  0.61286171E+04                                 8.276704                            6.018439      -0.138913       1.999341                    0.999263      23.307206      66.252277       0.602926       0.474503      -1.018886       0.040474       0.066153      -0.060336       0.098259       0.009334      -0.005699      -0.010713       0.138286      -0.128776      -0.056373      -0.035166       0.091539              9.695002       4.871934      -0.860436      -0.771617      10.900301       0.713256      13.312772           0.003077
          177              C       5.298347       0.328016      10.757057       0.396306      26.343935 0.33457023E+03  0.74541463E+04                                 8.250026                            6.515792      -0.237609       1.965670                    0.999070      24.538002      71.356180       0.577720       0.475859      -1.017279      -0.007120      -0.003513      -0.015427       0.017350       0.008143      -0.008476       0.001895       0.048805       0.028394      -0.030725       0.005546       0.025179              9.228556       5.377844      -0.539507      -2.249390       9.610322       0.054120      12.697503          -0.005944
          178              C      -1.504283      12.006148       8.710134      -0.027946      39.569882 0.51170370E+03  0.12510922E+05                                10.109195                            7.570702      -0.020465       1.965242                    0.999593      29.563408      86.232452       0.596417       0.420035      -1.063557       0.009452       0.003225       0.093666       0.094197       0.006499      -0.014984      -0.017440       0.020052       0.077597      -0.028670      -0.009260       0.037930             11.968205       6.094765      -1.897721      -1.741631      17.041312       3.153306      12.768539          -0.006872
          179              C       5.481271       0.990262       8.638706      -0.024073      39.294171 0.50063893E+03  0.12187125E+05                                10.099474                            7.516144      -0.000403       1.974967                    0.999621      29.460301      86.054235       0.594611       0.423152      -1.060422       0.010545       0.009437       0.086616       0.087765       0.000586      -0.024738       0.019751       0.040057       0.053136      -0.038141      -0.004335       0.042476             11.928952       5.628436      -1.098562      -0.531198      16.883052      -3.763075      13.275367          -0.006889
          180              C       4.994191       0.372746      12.228474      -0.296731      27.413753 0.45370482E+03  0.10808400E+05                                 7.904354                            7.062466      -0.168679       1.942306                    0.995837      30.107504      87.853528       0.623659       0.412259      -1.064170      -0.081672      -0.020526       0.002198       0.084240       0.001058      -0.000734       0.004946       0.019357       0.045756      -0.018105       0.002095       0.016010              8.222295       8.917746       0.320488      -1.245595       6.815193      -0.041705       8.933944          -0.000188
          181              C      -3.651312      12.362742      12.555002      -0.100359      23.241586 0.39350383E+03  0.90339812E+04                                 7.112549                            6.620974       0.157645       2.051893                    0.999619      27.924616      79.630114       0.638631       0.417759      -1.062120       0.019869       0.092680      -0.067228       0.116206      -0.006157       0.020785      -0.003310       0.078185      -0.085156      -0.033751      -0.025066       0.058817              7.206979       8.399065      -0.484235      -0.438482       6.999598      -0.413436       6.222275          -0.000614
          182              C       2.444011       0.811344      11.879497      -0.458557      24.455280 0.43065024E+03  0.10084591E+05                                 7.052489                            6.664281       0.504560       2.117245                    0.999338      31.452250      89.774829       0.676331       0.386735      -1.085782       0.084167      -0.054596       0.040883       0.108333      -0.017963       0.018167      -0.015556       0.012838      -0.027247      -0.022141      -0.014032       0.036173              7.014947       8.030903      -0.985235       0.177872       7.368764      -0.252196       5.645174           0.000058
          183              C      -1.746747       5.945298       7.691775       0.547810      26.607793 0.28251247E+03  0.60195746E+04                                 8.107508                            5.937847       0.029018       2.053028                    0.999525      23.204139      65.483939       0.614223       0.468006      -1.023921       0.024135       0.073086      -0.063756       0.099945      -0.066795      -0.012055      -0.010377       0.007751      -0.130933      -0.060211      -0.028540       0.088750              9.489195       8.027407       2.810122       0.717211       7.272913      -0.238265      13.167263           0.002433
          184              C       9.872171       3.759764       7.538715       0.560787      27.125824 0.28625923E+03  0.61286054E+04                                 8.276646                            6.018424      -0.138928       1.999337                    0.999263      23.307051      66.251488       0.602930       0.474501      -1.018888      -0.077527       0.001974      -0.060337       0.098260      -0.064543       0.012130       0.000424      -0.052983      -0.128772      -0.056376      -0.035161       0.091537              9.694907       8.647974       3.040534      -0.231868       7.124119      -1.024837      13.312629           0.003084
          185              C      11.413756       4.424495      10.757057       0.396303      26.343997 0.33457158E+03  0.74541798E+04                                 8.250019                            6.515792      -0.237578       1.965680                    0.999070      24.538016      71.356112       0.577722       0.475857      -1.017280       0.006602      -0.004410      -0.015426       0.017350      -0.025203       0.002599      -0.008288      -0.010298       0.028395      -0.030723       0.005545       0.025179              9.228546       8.084966       2.102474       1.077819       6.903192      -1.975096      12.697480          -0.005962
          186              C      -2.471988       5.119045       8.710134      -0.027943      39.569849 0.51170322E+03  0.12510904E+05                                10.109182                            7.570691      -0.020456       1.965245                    0.999593      29.563381      86.232286       0.596419       0.420034      -1.063558      -0.007520       0.006574       0.093665       0.094196      -0.011932       0.022597      -0.004257       0.001228       0.077596      -0.028671      -0.009260       0.037931             11.968191      12.661150       5.688824      -1.860056      10.474828      -3.084962      12.768595          -0.006901
          187              C      10.748772       4.251789       8.638706      -0.024077      39.294164 0.50064104E+03  0.12187189E+05                                10.099467                            7.516160      -0.000387       1.974972                    0.999621      29.460351      86.054401       0.594610       0.423152      -1.060422      -0.013446       0.004415       0.086615       0.087764      -0.017638      -0.004737      -0.031302      -0.019009       0.053140      -0.038142      -0.004336       0.042478             11.928921      13.117999       5.422657       3.524468       9.393459       1.421477      13.275304          -0.006899
          188              C      11.527097       4.138723      12.228474      -0.296730      27.413819 0.45370623E+03  0.10808429E+05                                 7.904321                            7.062441      -0.168669       1.942309                    0.995837      30.107540      87.853277       0.623666       0.412255      -1.064174       0.058611      -0.060467       0.002199       0.084240      -0.008910      -0.003920      -0.003113      -0.007847       0.045769      -0.018109       0.002093       0.016016              8.222256       7.618350      -1.070672       0.658908       8.114524      -1.057862       8.933895          -0.000187
          189              C      -1.707293       3.081367      12.555002      -0.100360      23.241608 0.39350450E+03  0.90340046E+04                                 7.112569                            6.620993       0.157651       2.051895                    0.999619      27.924640      79.630337       0.638628       0.417761      -1.062119      -0.090198      -0.029133      -0.067228       0.116207      -0.030780      -0.007530       0.019652      -0.049750      -0.085158      -0.033750      -0.025066       0.058816              7.207000       6.930117      -0.363867       0.577288       8.468594      -0.173022       6.222289          -0.000619
          190              C      12.422350       1.710904      11.879497      -0.458556      24.455207 0.43064878E+03  0.10084556E+05                                 7.052501                            6.664291       0.504565       2.117247                    0.999338      31.452192      89.774887       0.676327       0.386737      -1.085779       0.005198       0.100188       0.040882       0.108333       0.003423       0.004390       0.023514      -0.037531      -0.027254      -0.022144      -0.014031       0.036175              7.014961       6.681062       0.205909       0.129468       8.718638       0.280139       5.645182           0.000068
          191              C       2.898094       7.939489       7.691775       0.547810      26.607684 0.28251147E+03  0.60195475E+04                                 8.107484                            5.937836       0.029014       2.053027                    0.999525      23.204091      65.483756       0.614224       0.468006      -1.023921      -0.075363      -0.015641      -0.063756       0.099945       0.030041       0.015015      -0.005252      -0.119567      -0.130926      -0.060211      -0.028538       0.088749              9.489161       9.895156      -1.731752      -0.152245       5.405124       0.740245      13.167204           0.002420
          192              C       6.154863       6.669668       7.538715       0.560789      27.125937 0.28625925E+03  0.61286143E+04                                 8.276693                            6.018436      -0.138934       1.999335                    0.999263      23.307199      66.252257       0.602926       0.474503      -1.018886       0.037053      -0.068128      -0.060337       0.098260       0.055213      -0.006430       0.010294      -0.085303      -0.128769      -0.056374      -0.035162       0.091536              9.694987      10.138335      -2.180140       1.003521       5.633858       0.311580      13.312767           0.003061
          193              C       4.808397       7.672355      10.757057       0.396304      26.343990 0.33457118E+03  0.74541701E+04                                 8.250021                            6.515788      -0.237580       1.965679                    0.999070      24.538040      71.356224       0.577722       0.475857      -1.017280       0.000516       0.007922      -0.015425       0.017348       0.017059       0.005879       0.006395      -0.038504       0.028396      -0.030723       0.005544       0.025179              9.228551       9.019395      -1.562957       1.171560       5.968727       1.920982      12.697530          -0.005892
          194              C       3.976271       7.724539       8.710134      -0.027938      39.569812 0.51170289E+03  0.12510895E+05                                10.109175                            7.570688      -0.020455       1.965246                    0.999593      29.563389      86.232326       0.596419       0.420034      -1.063558      -0.001933      -0.009799       0.093668       0.094199       0.005432      -0.007611       0.021697      -0.021281       0.077593      -0.028669      -0.009261       0.037929             11.968178      15.948063      -3.791110       3.601685       7.187893      -0.068375      12.768579          -0.006814
          195              C       5.290456       7.182815       8.638706      -0.024073      39.294269 0.50064185E+03  0.12187215E+05                                10.099487                            7.516163      -0.000383       1.974973                    0.999621      29.460394      86.054593       0.594610       0.423152      -1.060422       0.002900      -0.013852       0.086617       0.087766       0.017049       0.029475       0.011547      -0.021040       0.053142      -0.038139      -0.004336       0.042475             11.928955      15.020783      -4.324122      -2.993297       7.490715       2.341548      13.275366          -0.006834
          196              C       4.999212       7.913397      12.228474      -0.296731      27.413964 0.45370957E+03  0.10808544E+05                                 7.904386                            7.062493      -0.168694       1.942300                    0.995837      30.107720      87.854350       0.623659       0.412258      -1.064170       0.023060       0.080992       0.002197       0.084240       0.007853       0.004652      -0.001837      -0.011506       0.045739      -0.018102       0.002096       0.016005              8.222329       7.063304       0.750187       0.586684       8.669688       1.099587       8.933994          -0.000208
          197              C       5.358605       9.405624      12.555002      -0.100358      23.241522 0.39350267E+03  0.90339545E+04                                 7.112557                            6.620980       0.157641       2.051892                    0.999619      27.924590      79.630233       0.638628       0.417761      -1.062118       0.070329      -0.063545      -0.067228       0.116206       0.036932      -0.013255      -0.016340      -0.028433      -0.085162      -0.033750      -0.025064       0.058814              7.206988       7.768814       0.848114      -0.138807       7.629846       0.586464       6.222303          -0.000622
          198              C       6.654139       9.902618      11.879497      -0.458557      24.455236 0.43064943E+03  0.10084569E+05                                 7.052489                            6.664283       0.504566       2.117247                    0.999338      31.452205      89.774747       0.676330       0.386736      -1.085781      -0.089365      -0.045593       0.040883       0.108333       0.014538      -0.022557      -0.007956       0.024694      -0.027246      -0.022141      -0.014032       0.036173              7.014946       8.387529       0.779346      -0.307351       7.012129      -0.027946       5.645181           0.000061
          199              N       9.060131       1.431345      20.150859      -0.385035      42.615999 0.65422198E+03  0.16779903E+05                                10.173139                            8.232971      -0.072768       1.964581                    0.997555      31.051277      88.751461       0.614642       0.388525      -1.099285      -0.028404      -0.088105      -0.068305       0.115043      -0.016168       0.014328      -0.013967       0.017518       0.167252      -0.046501      -0.014801       0.061301             11.735735       6.209628       0.917387       1.080357      17.433758      -0.890922      11.563819           0.006914
          200              N       1.624080      11.619735      20.248818      -0.368728      41.778752 0.63379701E+03  0.16128364E+05                                10.055887                            8.111687      -0.082281       1.970775                    0.996750      30.563034      87.025043       0.618248       0.389317      -1.098677      -0.007781       0.082523      -0.064244       0.104871       0.003260       0.019649       0.010416       0.036178       0.156025      -0.045249      -0.013783       0.059032             11.687516       6.276453       0.735890       1.365346      17.523694       0.271207      11.262399           0.010284
          201              N       3.883016       3.862891      20.150859      -0.385031      42.615728 0.65421895E+03  0.16779813E+05                                10.173121                            8.232973      -0.072836       1.964562                    0.997555      31.051195      88.751324       0.614640       0.388527      -1.099283      -0.062092       0.068652      -0.068304       0.115039       0.015671      -0.019258      -0.005427       0.019256       0.167247      -0.046503      -0.014796       0.061300             11.735697      13.833137      -5.318815      -1.311758       9.810089      -0.490153      11.563866           0.006896
          202              N       2.077446       5.208504      20.248818      -0.368725      41.778637 0.63379375E+03  0.16128262E+05                                10.055879                            8.111672      -0.082294       1.970772                    0.996749      30.562949      87.024785       0.618247       0.389318      -1.098676       0.075355      -0.034521      -0.064243       0.104868       0.014032      -0.000806      -0.022225      -0.023737       0.156022      -0.045246      -0.013785       0.059031             11.687514      14.074538      -5.238177      -0.447846       9.725597      -1.317992      11.262408           0.010272
          203              N       8.577354       7.130631      20.150859      -0.385024      42.615559 0.65421490E+03  0.16779689E+05                                10.173114                            8.232959      -0.072854       1.964559                    0.997554      31.051093      88.751076       0.614639       0.388528      -1.099282       0.090502       0.019445      -0.068306       0.115041       0.000505       0.004930       0.019392      -0.036771       0.167243      -0.046503      -0.014796       0.061299             11.735693      15.422065       4.401509       0.231436       8.221197       1.381103      11.563816           0.006899
          204              N      -3.701526       8.021493      20.248818      -0.368734      41.778799 0.63380105E+03  0.16128493E+05                                10.055891                            8.111711      -0.082286       1.970772                    0.996749      30.563149      87.025466       0.618247       0.389317      -1.098677      -0.067580      -0.048003      -0.064244       0.104875      -0.017299      -0.018845       0.011808      -0.012446       0.156027      -0.045253      -0.013779       0.059033             11.687488      15.349154       4.502214      -0.917513       8.450918       1.046828      11.262391           0.010282
          205              N       1.886630      10.993521      10.461141      -0.385036      42.616365 0.65422770E+03  0.16780088E+05                                10.173191                            8.233001      -0.072760       1.964581                    0.997555      31.051470      88.752154       0.614642       0.388525      -1.099286      -0.028401       0.088105       0.068309       0.115045       0.016167      -0.014329      -0.013965       0.017512       0.167260      -0.046499      -0.014804       0.061303             11.735812       6.209658      -0.917412      -1.080362      17.433893      -0.890923      11.563883          -0.006914
          206              N       8.797580       0.805131      10.363182      -0.368732      41.779286 0.63380624E+03  0.16128663E+05                                10.055975                            8.111748      -0.082294       1.970767                    0.996750      30.563321      87.026150       0.618245       0.389317      -1.098676      -0.007780      -0.082529       0.064247       0.104877      -0.003259      -0.019650       0.010415       0.036182       0.156032      -0.045252      -0.013782       0.059034             11.687632       6.276505      -0.735896      -1.365354      17.523920       0.271193      11.262469          -0.010289
          207              N      -3.290484       8.561975      10.461141      -0.385030      42.616203 0.65422733E+03  0.16780084E+05                                10.173186                            8.233018      -0.072826       1.964561                    0.997555      31.051465      88.752291       0.614639       0.388527      -1.099284      -0.062097      -0.068650       0.068311       0.115044      -0.015668       0.019259      -0.005427       0.019249       0.167252      -0.046500      -0.014802       0.061301             11.735784      13.833285       5.318907       1.311732       9.810205      -0.490170      11.563862          -0.006909
          208              N       9.250946       7.216362      10.363182      -0.368722      41.779012 0.63380000E+03  0.16128464E+05                                10.055936                            8.111710      -0.082296       1.970769                    0.996750      30.563155      87.025540       0.618246       0.389317      -1.098676       0.075359       0.034523       0.064247       0.104874      -0.014033       0.000806      -0.022224      -0.023738       0.156029      -0.045248      -0.013785       0.059033             11.687592      14.074670       5.238237       0.447824       9.725667      -1.318013      11.262437          -0.010297
          209              N       1.403854       5.294235      10.461141      -0.385027      42.616227 0.65422618E+03  0.16780057E+05                                10.173216                            8.233027      -0.072855       1.964554                    0.997554      31.051443      88.752394       0.614636       0.388528      -1.099282       0.090500      -0.019449       0.068311       0.115043      -0.000505      -0.004930       0.019392      -0.036762       0.167252      -0.046500      -0.014802       0.061301             11.735831      15.422295      -4.401572      -0.231405       8.221276       1.381102      11.563923          -0.006899
          210              N       3.471974       4.403373      10.363182      -0.368734      41.779377 0.63381025E+03  0.16128791E+05                                10.055982                            8.111768      -0.082294       1.970765                    0.996750      30.563435      87.026532       0.618245       0.389317      -1.098676      -0.067585       0.048004       0.064249       0.104881       0.017298       0.018847       0.011810      -0.012445       0.156037      -0.045254      -0.013782       0.059036             11.687616      15.349323      -4.502284       0.917537       8.451010       1.046839      11.262515          -0.010289
          211              N      -1.886630      10.993521       0.257141      -0.385035      42.615967 0.65422138E+03  0.16779882E+05                                10.173131                            8.232965      -0.072763       1.964583                    0.997555      31.051259      88.751370       0.614643       0.388525      -1.099286       0.028404       0.088105       0.068305       0.115043      -0.016169       0.014328      -0.013967       0.017517       0.167251      -0.046501      -0.014800       0.061301             11.735726       6.209623       0.917381       1.080354      17.433744      -0.890922      11.563811           0.006913
          212              N       5.549420       0.805131       0.159182      -0.368727      41.778732 0.63379661E+03  0.16128351E+05                                10.055884                            8.111684      -0.082280       1.970776                    0.996750      30.563024      87.025012       0.618248       0.389317      -1.098677       0.007780      -0.082522       0.064244       0.104870       0.003260       0.019649       0.010416       0.036178       0.156024      -0.045249      -0.013783       0.059031             11.687511       6.276451       0.735888       1.365347      17.523681       0.271208      11.262401           0.010284
          213              N       3.290484       8.561975       0.257141      -0.385033      42.615808 0.65422043E+03  0.16779861E+05                                10.173133                            8.232982      -0.072838       1.964561                    0.997555      31.051233      88.751456       0.614639       0.388527      -1.099283       0.062093      -0.068654       0.068305       0.115041       0.015673      -0.019259      -0.005426       0.019255       0.167248      -0.046505      -0.014795       0.061300             11.735711      13.833156      -5.318824      -1.311760       9.810101      -0.490153      11.563875           0.006893
          214              N       5.096054       7.216362       0.159182      -0.368726      41.778659 0.63379417E+03  0.16128272E+05                                10.055872                            8.111667      -0.082289       1.970774                    0.996749      30.562960      87.024751       0.618249       0.389317      -1.098677      -0.075358       0.034523       0.064244       0.104871       0.014033      -0.000805      -0.022225      -0.023736       0.156027      -0.045247      -0.013785       0.059032             11.687505      14.074526      -5.238173      -0.447842       9.725590      -1.317993      11.262399           0.010271
          215              N      -1.403854       5.294235       0.257141      -0.385025      42.615599 0.65421557E+03  0.16779711E+05                                10.173122                            8.232965      -0.072855       1.964559                    0.997554      31.051108      88.751151       0.614638       0.388529      -1.099282      -0.090500      -0.019444       0.068306       0.115040       0.000505       0.004932       0.019392      -0.036773       0.167239      -0.046503      -0.014795       0.061298             11.735703      15.422079       4.401514       0.231434       8.221203       1.381104      11.563828           0.006898
          216              N      10.875026       4.403373       0.159182      -0.368734      41.778822 0.63380136E+03  0.16128502E+05                                10.055891                            8.111710      -0.082280       1.970774                    0.996750      30.563157      87.025472       0.618247       0.389317      -1.098677       0.067580       0.048002       0.064244       0.104874      -0.017299      -0.018846       0.011809      -0.012445       0.156027      -0.045252      -0.013780       0.059033             11.687489      15.349153       4.502215      -0.917515       8.450917       1.046828      11.262395           0.010286
          217              N       5.286870       1.431345       9.946859      -0.385039      42.616528 0.65423071E+03  0.16780183E+05                                10.173212                            8.233017      -0.072762       1.964579                    0.997556      31.051540      88.752366       0.614642       0.388524      -1.099286       0.028404      -0.088107      -0.068310       0.115047       0.016170      -0.014329      -0.013966       0.017514       0.167260      -0.046502      -0.014801       0.061304             11.735837       6.209668      -0.917406      -1.080365      17.433930      -0.890927      11.563912          -0.006929
          218              N      -1.624080      11.619735      10.044818      -0.368730      41.779233 0.63380513E+03  0.16128628E+05                                10.055963                            8.111738      -0.082294       1.970768                    0.996750      30.563300      87.026060       0.618246       0.389317      -1.098676       0.007779       0.082528      -0.064248       0.104877      -0.003258      -0.019651       0.010416       0.036179       0.156034      -0.045251      -0.013784       0.059035             11.687616       6.276498      -0.735888      -1.365352      17.523897       0.271190      11.262454          -0.010282
          219              N      10.463984       3.862891       9.946859      -0.385031      42.616142 0.65422641E+03  0.16780053E+05                                10.173177                            8.233013      -0.072827       1.964562                    0.997555      31.051426      88.752131       0.614639       0.388527      -1.099284       0.062096       0.068652      -0.068309       0.115044      -0.015671       0.019258      -0.005427       0.019254       0.167249      -0.046503      -0.014797       0.061300             11.735771      13.833270       5.318892       1.311734       9.810184      -0.490168      11.563860          -0.006930
          220              N      -2.077446       5.208504      10.044818      -0.368719      41.778836 0.63379687E+03  0.16128363E+05                                10.055907                            8.111689      -0.082293       1.970771                    0.996750      30.563074      87.025245       0.618247       0.389317      -1.098676      -0.075356      -0.034522      -0.064247       0.104871      -0.014032       0.000806      -0.022224      -0.023734       0.156030      -0.045245      -0.013787       0.059033             11.687554      14.074623       5.238209       0.447825       9.725629      -1.318008      11.262410          -0.010294
          221              N       5.769646       7.130631       9.946859      -0.385030      42.616280 0.65422743E+03  0.16780095E+05                                10.173222                            8.233034      -0.072854       1.964554                    0.997554      31.051464      88.752436       0.614636       0.388528      -1.099282      -0.090502       0.019447      -0.068310       0.115044      -0.000507      -0.004929       0.019392      -0.036768       0.167250      -0.046502      -0.014799       0.061301             11.735837      15.422294      -4.401577      -0.231407       8.221285       1.381104      11.563931          -0.006923
          222              N       3.701526       8.021493      10.044818      -0.368731      41.779130 0.63380580E+03  0.16128649E+05                                10.055945                            8.111741      -0.082293       1.970768                    0.996750      30.563317      87.026122       0.618246       0.389317      -1.098676       0.067581      -0.048001      -0.064249       0.104877       0.017296       0.018847       0.011810      -0.012444       0.156034      -0.045251      -0.013784       0.059036             11.687569      15.349249      -4.502263       0.917535       8.450981       1.046834      11.262475          -0.010283
          223              O       0.891666       9.784582      18.387608      -0.435750      35.451843 0.53400649E+03  0.12799384E+05                                 8.640810                            7.233276       0.317181       2.181860                    0.994745      26.359511      68.900980       0.695519       0.367413      -1.133845      -0.026363      -0.002406      -0.035659       0.044411       0.004812       0.000650      -0.057604      -0.029973       0.005427      -0.050383      -0.015614       0.065997              9.743997       6.864566       1.405635      -0.058025      14.332414      -3.136789       8.035011           0.103438
          224              O       1.078894      11.217169      16.667214      -0.487684      37.611603 0.47131701E+03  0.10939869E+05                                 8.867275                            6.658434       0.443179       2.211387                    0.997973      26.269906      67.377777       0.748074       0.352746      -1.146468      -0.053965      -0.045216       0.019017       0.072927      -0.024659      -0.003310      -0.035683       0.044750       0.122808      -0.064848       0.010156       0.054691             10.611793       5.503168       0.342343      -0.664828       6.776142      -2.715974      19.556069           0.030825
          225              O       9.037175       3.237920      18.118222      -0.447980      33.119232 0.50672139E+03  0.11972168E+05                                 8.196179                            6.989629       0.449098       2.231294                    0.994317      26.046912      67.320239       0.717022       0.361552      -1.139841      -0.032520      -0.010093      -0.022698       0.040922       0.009543       0.007743       0.063630      -0.007268      -0.048564      -0.067372       0.001981       0.065391              9.115062       6.232890       1.273443       0.541290      13.440578       2.725510       7.671718           0.090143
          226              O       8.717237       1.669902      16.530480      -0.500974      38.970436 0.49674120E+03  0.11685676E+05                                 9.093253                            6.841670       0.368188       2.170660                    0.997985      26.941001      69.626954       0.736813       0.353366      -1.145647      -0.065049       0.057689       0.021186       0.089489      -0.001350       0.017388       0.048290       0.064439       0.080250      -0.070679       0.013794       0.056885             10.845777       5.488687       0.249571       0.848183       7.833652       4.062588      19.214991           0.034716
          227              O       0.854364       6.760370      18.387608      -0.435712      35.449550 0.53396473E+03  0.12798118E+05                                 8.640414                            7.232972       0.317317       2.181916                    0.994745      26.358631      68.897688       0.695537       0.367411      -1.133848       0.011103       0.024036      -0.035652       0.044408      -0.015390      -0.050203       0.028240       0.006643       0.005505      -0.050366      -0.015629       0.065996              9.743527      11.247580      -3.936261      -2.687399       9.948333       1.618597       8.034669           0.103516
          228              O       2.001407       5.881932      16.667214      -0.487671      37.611189 0.47131132E+03  0.10939707E+05                                 8.867224                            6.658407       0.443213       2.211402                    0.997974      26.269709      67.377234       0.748073       0.352748      -1.146467      -0.012174       0.069343       0.019017       0.072926       0.031703      -0.029249       0.020707       0.020355       0.122812      -0.064847       0.010151       0.054695             10.611727       6.161388      -0.722378      -2.019668       6.117854       1.933728      19.555939           0.030816
          229              O       5.459033       2.979483      18.118222      -0.447975      33.119062 0.50671868E+03  0.11972088E+05                                 8.196150                            6.989608       0.449142       2.231308                    0.994317      26.046882      67.320121       0.717023       0.361551      -1.139842       0.007519       0.033211      -0.022693       0.040920      -0.007919       0.051235      -0.038527      -0.012888      -0.048559      -0.067376       0.001979       0.065397              9.115023      10.535727      -3.757700       2.089695       9.137629      -1.831510       7.671713           0.090150
          230              O       4.261059       4.040566      16.530480      -0.500970      38.972184 0.49676433E+03  0.11686377E+05                                 9.093599                            6.841887       0.368196       2.170661                    0.997986      26.941267      69.628516       0.736790       0.353372      -1.145640       0.082487       0.027493       0.021189       0.089492       0.028570       0.033124      -0.039205      -0.029875       0.080256      -0.070672       0.013784       0.056888             10.846240       7.031527      -1.140236       3.094367       6.291271      -2.765967      19.215923           0.034692
          231              O      -1.746030       8.304780      18.387608      -0.435730      35.450490 0.53398328E+03  0.12798681E+05                                 8.640576                            7.233109       0.317221       2.181881                    0.994744      26.359031      68.899188       0.695528       0.367412      -1.133846       0.015265      -0.021634      -0.035656       0.044412       0.010569       0.049560       0.029357       0.023329       0.005469      -0.050374      -0.015620       0.065994              9.743706      13.682374       2.530760       2.745431       7.513983       1.518048       8.034760           0.103483
          232              O      -3.080301       7.750631      16.667214      -0.487668      37.609879 0.47129475E+03  0.10939211E+05                                 8.866959                            6.658246       0.443223       2.211407                    0.997974      26.269505      67.376056       0.748091       0.352743      -1.146472       0.066142      -0.024131       0.019014       0.072928      -0.007048       0.032553       0.014981      -0.065081       0.122813      -0.064844       0.010151       0.054694             10.611357       6.754155       0.380025       2.684392       5.524757       0.782199      19.555159           0.030853
          233              O       7.024291       6.207463      18.118222      -0.447982      33.120880 0.50675221E+03  0.11973098E+05                                 8.196503                            6.989883       0.448926       2.231232                    0.994317      26.047440      67.322537       0.717001       0.361556      -1.139836       0.024997      -0.023114      -0.022694       0.040916      -0.001619      -0.058987      -0.025095       0.020182      -0.048605      -0.067376       0.001973       0.065403              9.115444      12.742004       2.484408      -2.631146       6.932225      -0.894087       7.672101           0.090123
          234              O       8.542204       6.714398      16.530480      -0.500974      38.972679 0.49677046E+03  0.11686559E+05                                 9.093683                            6.841933       0.368157       2.170649                    0.997985      26.941379      69.628946       0.736787       0.353373      -1.145640      -0.017434      -0.085178       0.021187       0.089488      -0.027227      -0.050519      -0.009089      -0.034583       0.080258      -0.070690       0.013803       0.056887             10.846358       7.463886       0.890674      -3.942650       5.859027      -1.296850      19.216160           0.034704
          235              O       8.065166       2.640284      12.224392      -0.435733      35.451613 0.53400237E+03  0.12799243E+05                                 8.640700                            7.233192       0.317237       2.181877                    0.994745      26.359598      68.900784       0.695532       0.367408      -1.133851      -0.026363       0.002405       0.035655       0.044408      -0.004811      -0.000641      -0.057612      -0.029963       0.005386      -0.050396      -0.015605       0.066000              9.743867       6.864491      -1.405625       0.058019      14.332250      -3.136709       8.034861          -0.103495
          236              O       8.252394       1.207697      13.944786      -0.487666      37.610452 0.47130187E+03  0.10939423E+05                                 8.867066                            6.658310       0.443197       2.211397                    0.997974      26.269629      67.376635       0.748085       0.352744      -1.146470      -0.053967       0.045211      -0.019014       0.072925       0.024659       0.003302      -0.035681       0.044753       0.122808      -0.064846       0.010154       0.054692             10.611501       5.503057      -0.342336       0.664795       6.775997      -2.715898      19.555450          -0.030828
          237              O       1.863675       9.186946      12.493778      -0.447995      33.120326 0.50674081E+03  0.11972739E+05                                 8.196334                            6.989740       0.449092       2.231286                    0.994317      26.047416      67.321817       0.717020       0.361549      -1.139844      -0.032508       0.010087       0.022706       0.040915      -0.009544      -0.007766       0.063632      -0.007270      -0.048654      -0.067387       0.001989       0.065398              9.115254       6.232992      -1.273489      -0.541314      13.440876       2.725608       7.671895          -0.090159
          238              O       1.543737      10.754964      14.081520      -0.500975      38.972219 0.49676461E+03  0.11686386E+05                                 9.093609                            6.841894       0.368154       2.170651                    0.997985      26.941260      69.628511       0.736789       0.353373      -1.145640      -0.065049      -0.057690      -0.021184       0.089488       0.001363      -0.017389       0.048293       0.064449       0.080255      -0.070688       0.013803       0.056885             10.846250       5.488869      -0.249586      -0.848228       7.833955       4.062797      19.215927          -0.034712
          239              O       8.027864       5.664496      12.224392      -0.435751      35.451512 0.53400040E+03  0.12799173E+05                                 8.640649                            7.233149       0.317284       2.181896                    0.994745      26.359599      68.900521       0.695539       0.367405      -1.133854       0.011093      -0.024038       0.035648       0.044403       0.015381       0.050224       0.028262       0.006650       0.005327      -0.050414      -0.015597       0.066011              9.743810      11.247921       3.936405       2.687486       9.948617       1.618645       8.034893          -0.103390
          240              O       9.174906       6.542934      13.944786      -0.487684      37.612120 0.47132358E+03  0.10940064E+05                                 8.867360                            6.658486       0.443142       2.211373                    0.997973      26.270061      67.378369       0.748070       0.352747      -1.146467      -0.012172      -0.069341      -0.019014       0.072924      -0.031716       0.029246       0.020706       0.020335       0.122813      -0.064855       0.010164       0.054691             10.611909       6.161468       0.722390       2.019693       6.117933       1.933762      19.556327          -0.030804
          241              O      -1.714467       9.445383      12.493778      -0.447993      33.119369 0.50672580E+03  0.11972284E+05                                 8.196137                            6.989609       0.449102       2.231295                    0.994317      26.047196      67.320755       0.717031       0.361546      -1.139847       0.007518      -0.033200       0.022700       0.040915       0.007923      -0.051235      -0.038534      -0.012891      -0.048638      -0.067389       0.001986       0.065403              9.114996      10.535715       3.757695      -2.089641       9.137619      -1.831474       7.671653          -0.090121
          242              O      -2.912441       8.384300      14.081520      -0.500977      38.969816 0.49673291E+03  0.11685427E+05                                 9.093139                            6.841600       0.368203       2.170669                    0.997985      26.940847      69.626281       0.736819       0.353365      -1.145649       0.082487      -0.027490      -0.021180       0.089490      -0.028589      -0.033124      -0.039203      -0.029882       0.080249      -0.070686       0.013804       0.056882             10.845621       7.031185       1.140159      -3.094147       6.290981      -2.765783      19.214696          -0.034668
          243              O       5.427470       4.120086      12.224392      -0.435752      35.451727 0.53400494E+03  0.12799312E+05                                 8.640689                            7.233185       0.317242       2.181883                    0.994744      26.359701      68.900919       0.695536       0.367405      -1.133854       0.015268       0.021629       0.035647       0.044403      -0.010570      -0.049589       0.029357       0.023320       0.005334      -0.050410      -0.015600       0.066010              9.743851      13.682575      -2.530797      -2.745503       7.514079       1.518088       8.034900          -0.103394
          244              O       4.093199       4.674235      13.944786      -0.487670      37.611573 0.47131598E+03  0.10939844E+05                                 8.867285                            6.658441       0.443179       2.211392                    0.997974      26.269800      67.377578       0.748071       0.352748      -1.146466       0.066136       0.024129      -0.019011       0.072922       0.007044      -0.032555       0.014977      -0.065110       0.122812      -0.064856       0.010163       0.054693             10.611807       6.754383      -0.380041      -2.684514       5.524930       0.782216      19.556106          -0.030855
          245              O      -0.149209       6.217403      12.493778      -0.447999      33.120972 0.50675418E+03  0.11973143E+05                                 8.196456                            6.989846       0.448988       2.231248                    0.994317      26.047698      67.322951       0.717011       0.361551      -1.139842       0.024991       0.023107       0.022698       0.040911       0.001618       0.058992      -0.025094       0.020182      -0.048642      -0.067385       0.001978       0.065407              9.115389      12.741936      -2.484390       2.631122       6.932187      -0.894072       7.672043          -0.090115
          246              O       1.368704       5.710468      14.081520      -0.500970      38.971658 0.49675595E+03  0.11686125E+05                                 9.093504                            6.841817       0.368196       2.170666                    0.997986      26.941093      69.627785       0.736797       0.353371      -1.145642      -0.017436       0.085183      -0.021182       0.089492       0.027226       0.050513      -0.009083      -0.034566       0.080257      -0.070678       0.013794       0.056884             10.846125       7.463753      -0.890654       3.942563       5.858928      -1.296821      19.215695          -0.034718
          247              O       6.281834       2.640284       2.020392      -0.435743      35.451848 0.53400644E+03  0.12799382E+05                                 8.640805                            7.233271       0.317196       2.181864                    0.994745      26.359523      68.900995       0.695520       0.367413      -1.133845       0.026362       0.002405       0.035659       0.044411       0.004812       0.000650      -0.057605      -0.029971       0.005430      -0.050383      -0.015613       0.065997              9.743993       6.864563       1.405635      -0.058025      14.332406      -3.136791       8.035010           0.103449
          248              O       6.094606       1.207697       3.740786      -0.487681      37.611670 0.47131753E+03  0.10939886E+05                                 8.867290                            6.658442       0.443181       2.211387                    0.997974      26.269906      67.377825       0.748073       0.352747      -1.146467       0.053966       0.045217      -0.019017       0.072928      -0.024659      -0.003310      -0.035683       0.044745       0.122804      -0.064845       0.010155       0.054690             10.611816       5.503176       0.342344      -0.664830       6.776152      -2.715983      19.556120           0.030821
          249              O      -1.863675       9.186946       2.289778      -0.447974      33.119071 0.50671830E+03  0.11972080E+05                                 8.196171                            6.989623       0.449106       2.231298                    0.994317      26.046798      67.319978       0.717019       0.361553      -1.139840       0.032521       0.010094       0.022699       0.040924       0.009543       0.007740       0.063627      -0.007264      -0.048537      -0.067367       0.001980       0.065387              9.115052       6.232884       1.273441       0.541288      13.440565       2.725505       7.671707           0.090158
          250              O      -1.543737      10.754964       3.877520      -0.500968      38.970290 0.49673908E+03  0.11685614E+05                                 9.093232                            6.841657       0.368199       2.170664                    0.997985      26.940947      69.626785       0.736813       0.353367      -1.145647       0.065050      -0.057689      -0.021187       0.089489      -0.001347       0.017388       0.048290       0.064432       0.080248      -0.070676       0.013790       0.056886             10.845749       5.488676       0.249570       0.848182       7.833635       4.062576      19.214935           0.034733
          251              O       6.319136       5.664496       2.020392      -0.435727      35.449973 0.53397278E+03  0.12798348E+05                                 8.640435                            7.232989       0.317286       2.181906                    0.994745      26.358913      68.898337       0.695542       0.367407      -1.133852      -0.011100      -0.024037       0.035647       0.044404      -0.015390      -0.050214       0.028252       0.006646       0.005430      -0.050388      -0.015619       0.066007              9.743551      11.247607      -3.936272      -2.687405       9.948357       1.618601       8.034689           0.103473
          252              O       5.172094       6.542934       3.740786      -0.487671      37.611115 0.47131011E+03  0.10939671E+05                                 8.867209                            6.658396       0.443210       2.211403                    0.997974      26.269683      67.377125       0.748074       0.352747      -1.146467       0.012172      -0.069343      -0.019013       0.072926       0.031709      -0.029248       0.020706       0.020355       0.122809      -0.064851       0.010158       0.054693             10.611708       6.161377      -0.722376      -2.019662       6.117844       1.933725      19.555903           0.030804
          253              O       1.714467       9.445383       2.289778      -0.447980      33.119001 0.50671765E+03  0.11972056E+05                                 8.196137                            6.989598       0.449132       2.231306                    0.994317      26.046864      67.320029       0.717024       0.361551      -1.139842      -0.007520      -0.033212       0.022693       0.040921      -0.007920       0.051236      -0.038525      -0.012887      -0.048564      -0.067376       0.001979       0.065397              9.115006      10.535709      -3.757691       2.089688       9.137613      -1.831503       7.671696           0.090146
          254              O       2.912441       8.384300       3.877520      -0.500970      38.972038 0.49676243E+03  0.11686320E+05                                 9.093574                            6.841872       0.368198       2.170662                    0.997986      26.941226      69.628352       0.736792       0.353372      -1.145640      -0.082486      -0.027493      -0.021187       0.089492       0.028572       0.033125      -0.039205      -0.029876       0.080257      -0.070674       0.013786       0.056888             10.846206       7.031508      -1.140230       3.094353       6.291254      -2.765955      19.215856           0.034712
          255              O       8.919530       4.120086       2.020392      -0.435727      35.450587 0.53398498E+03  0.12798730E+05                                 8.640580                            7.233111       0.317229       2.181883                    0.994744      26.359096      68.899338       0.695530       0.367411      -1.133847      -0.015264       0.021633       0.035656       0.044411       0.010570       0.049564       0.029357       0.023328       0.005463      -0.050377      -0.015620       0.065997              9.743712      13.682383       2.530762       2.745437       7.513986       1.518050       8.034767           0.103490
          256              O      10.253801       4.674235       3.740786      -0.487665      37.609968 0.47129567E+03  0.10939240E+05                                 8.866982                            6.658259       0.443224       2.211407                    0.997974      26.269503      67.376126       0.748089       0.352744      -1.146471      -0.066142       0.024131      -0.019015       0.072929      -0.007046       0.032552       0.014981      -0.065077       0.122805      -0.064841       0.010149       0.054692             10.611388       6.754172       0.380027       2.684404       5.524769       0.782202      19.555223           0.030853
          257              O       0.149209       6.217403       2.289778      -0.447966      33.120504 0.50674498E+03  0.11972893E+05                                 8.196481                            6.989864       0.448957       2.231243                    0.994317      26.047180      67.321928       0.716997       0.361559      -1.139833      -0.025001       0.023113       0.022697       0.040920      -0.001621      -0.058977      -0.025096       0.020178      -0.048532      -0.067360       0.001966       0.065394              9.115418      12.741967       2.484400      -2.631139       6.932208      -0.894085       7.672079           0.090167
          258              O      -1.368704       5.710468       3.877520      -0.500968      38.972660 0.49677011E+03  0.11686552E+05                                 9.093693                            6.841940       0.368163       2.170651                    0.997985      26.941339      69.628907       0.736785       0.353374      -1.145639       0.017435       0.085177      -0.021190       0.089488      -0.027223      -0.050519      -0.009089      -0.034565       0.080251      -0.070682       0.013794       0.056888             10.846370       7.463895       0.890676      -3.942656       5.859033      -1.296852      19.216182           0.034732
          259              O      -0.891666       9.784582       8.183608      -0.435746      35.451911 0.53400809E+03  0.12799415E+05                                 8.640747                            7.233230       0.317196       2.181864                    0.994745      26.359720      68.901204       0.695530       0.367407      -1.133851       0.026361      -0.002404      -0.035660       0.044411      -0.004811      -0.000644      -0.057610      -0.029965       0.005371      -0.050395      -0.015602       0.065997              9.743921       6.864528      -1.405633       0.058015      14.332328      -3.136726       8.034907          -0.103490
          260              O      -1.078894      11.217169       6.463214      -0.487669      37.610332 0.47130017E+03  0.10939374E+05                                 8.867051                            6.658300       0.443198       2.211399                    0.997974      26.269569      67.376447       0.748085       0.352745      -1.146470       0.053969      -0.045212       0.019010       0.072925       0.024661       0.003302      -0.035682       0.044758       0.122801      -0.064848       0.010158       0.054690             10.611481       5.503048      -0.342335       0.664793       6.775990      -2.715901      19.555406          -0.030808
          261              O       5.309825       3.237920       7.914222      -0.447986      33.120108 0.50673653E+03  0.11972602E+05                                 8.196257                            6.989677       0.449122       2.231297                    0.994317      26.047424      67.321531       0.717029       0.361546      -1.139847       0.032515      -0.010085      -0.022700       0.040918      -0.009541      -0.007764       0.063641      -0.007269      -0.048704      -0.067403       0.001999       0.065404              9.115166       6.232938      -1.273471      -0.541305      13.440740       2.725582       7.671819          -0.090099
          262              O       5.629763       1.669902       6.326480      -0.500975      38.972470 0.49676805E+03  0.11686488E+05                                 9.093646                            6.841917       0.368143       2.170646                    0.997985      26.941353      69.628842       0.736788       0.353373      -1.145640       0.065049       0.057688       0.021184       0.089488       0.001366      -0.017389       0.048292       0.064454       0.080259      -0.070690       0.013806       0.056884             10.846298       5.488888      -0.249587      -0.848231       7.833982       4.062812      19.216024          -0.034719
          263              O      -0.854364       6.760370       8.183608      -0.435745      35.451354 0.53399758E+03  0.12799092E+05                                 8.640640                            7.233143       0.317266       2.181891                    0.994745      26.359488      68.900263       0.695537       0.367406      -1.133853      -0.011093       0.024033      -0.035657       0.044408       0.015383       0.050218       0.028253       0.006651       0.005357      -0.050401      -0.015603       0.066004              9.743799      11.247906       3.936395       2.687484       9.948605       1.618640       8.034887          -0.103490
          264              O      -2.001407       5.881932       6.463214      -0.487685      37.612024 0.47132223E+03  0.10940026E+05                                 8.867357                            6.658485       0.443145       2.211376                    0.997973      26.269988      67.378201       0.748069       0.352748      -1.146466       0.012172       0.069341       0.019013       0.072924      -0.031714       0.029247       0.020707       0.020338       0.122803      -0.064853       0.010163       0.054690             10.611906       6.161468       0.722391       2.019700       6.117932       1.933765      19.556318          -0.030804
          265              O       8.887967       2.979483       7.914222      -0.447973      33.118847 0.50671579E+03  0.11971985E+05                                 8.196047                            6.989536       0.449154       2.231314                    0.994317      26.046982      67.319973       0.717036       0.361546      -1.139847      -0.007521       0.033203      -0.022699       0.040918       0.007918      -0.051239      -0.038531      -0.012888      -0.048632      -0.067391       0.001991       0.065400              9.114892      10.535597       3.757643      -2.089619       9.137514      -1.831448       7.671564          -0.090137
          266              O      10.085941       4.040566       6.326480      -0.500972      38.969952 0.49673469E+03  0.11685482E+05                                 9.093167                            6.841619       0.368194       2.170665                    0.997985      26.940877      69.626457       0.736817       0.353366      -1.145648      -0.082486       0.027490       0.021183       0.089489      -0.028585      -0.033123      -0.039203      -0.029881       0.080249      -0.070682       0.013799       0.056882             10.845658       7.031205       1.140162      -3.094156       6.290997      -2.765790      19.214771          -0.034695
          267              O       1.746030       8.304780       8.183608      -0.435750      35.451639 0.53400339E+03  0.12799276E+05                                 8.640715                            7.233206       0.317218       2.181875                    0.994744      26.359565      68.900749       0.695530       0.367408      -1.133850      -0.015262      -0.021628      -0.035655       0.044407      -0.010572      -0.049572       0.029356       0.023324       0.005396      -0.050388      -0.015612       0.066000              9.743881      13.682613      -2.530805      -2.745509       7.514103       1.518096       8.034926          -0.103466
          268              O       3.080301       7.750631       6.463214      -0.487672      37.611472 0.47131474E+03  0.10939808E+05                                 8.867274                            6.658436       0.443192       2.211396                    0.997974      26.269754      67.377449       0.748071       0.352748      -1.146466      -0.066139      -0.024128       0.019011       0.072924       0.007040      -0.032557       0.014977      -0.065106       0.122805      -0.064854       0.010161       0.054693             10.611791       6.754377      -0.380041      -2.684514       5.524925       0.782218      19.556072          -0.030842
          269              O       7.322709       6.207463       7.914222      -0.447986      33.120599 0.50674711E+03  0.11972929E+05                                 8.196382                            6.989787       0.449024       2.231262                    0.994317      26.047573      67.322409       0.717016       0.361550      -1.139843      -0.024993      -0.023113      -0.022697       0.040914       0.001620       0.058994      -0.025099       0.020172      -0.048659      -0.067393       0.001987       0.065406              9.115302      12.741808      -2.484363       2.631091       6.932130      -0.894065       7.671968          -0.090086
          270              O       5.804796       6.714398       6.326480      -0.500968      38.971740 0.49675717E+03  0.11686162E+05                                 9.093518                            6.841828       0.368191       2.170663                    0.997986      26.941125      69.627919       0.736795       0.353371      -1.145641       0.017435      -0.085182       0.021183       0.089491       0.027225       0.050512      -0.009082      -0.034564       0.080259      -0.070676       0.013792       0.056884             10.846140       7.463760      -0.890655       3.942562       5.858936      -1.296821      19.215724          -0.034738
          271              O       7.173500       4.141705      19.981473      -0.488184      45.652950 0.86697850E+03  0.23348282E+05                                10.283638                            9.234824      -0.048764       2.024245                    0.992766      29.000812      79.146203       0.616566       0.368876      -1.137978      -0.000006      -0.000007      -0.033146       0.033146      -0.000019       0.000015      -0.000022      -0.000007       0.580175      -0.096715      -0.096676       0.193392             11.514102      13.827082      -0.000257      -0.000043      13.828319      -0.000005       6.886905           0.721777
          272              O       0.000000       8.283161      10.630527      -0.488088      45.652412 0.86696493E+03  0.23347649E+05                                10.283147                            9.234417      -0.048617       2.024301                    0.992766      29.000985      79.144271       0.616617       0.368849      -1.138007      -0.000006       0.000004       0.033130       0.033130       0.000002      -0.000040      -0.000091      -0.000038       0.579954      -0.096678      -0.096640       0.193318             11.513516      13.826344       0.000260       0.000053      13.827583       0.000012       6.886620          -0.721880
          273              O       0.000000       8.283161       0.426527      -0.488190      45.652622 0.86697102E+03  0.23348069E+05                                10.283683                            9.234861      -0.048798       2.024234                    0.992766      29.000608      79.146052       0.616556       0.368882      -1.137971       0.000007       0.000008       0.033149       0.033149      -0.000023       0.000014      -0.000020      -0.000016       0.580223      -0.096728      -0.096680       0.193408             11.514157      13.827150      -0.000258      -0.000044      13.828391      -0.000005       6.886929           0.721750
          274              O       7.173500       4.141705       9.777473      -0.488162      45.653337 0.86698655E+03  0.23348470E+05                                10.283502                            9.234708      -0.048781       2.024246                    0.992765      29.001101      79.146025       0.616588       0.368863      -1.137991       0.000004      -0.000004      -0.033137       0.033137      -0.000001      -0.000050      -0.000100      -0.000042       0.580086      -0.096702      -0.096660       0.193362             11.513945      13.826886       0.000263       0.000053      13.828127       0.000014       6.886822          -0.721646

******************************************************
Auxiliary information for the entire system
The total spin magnetic moment of the unit cell is   0.000223
The total net atomic charge of the unit cell is   0.000008
Accuracy of reproducing the electrostatic potential in the unit cell:
  The inner radius (bohr) =    5.0000
  The outer radius (bohr) =   12.0000
  Valid grid points have density less than (e/(bohr^3)) =    0.0001
  The number of valid grid points were=        22642
  The rms potential error without charges in kcal/mol is=     31.64539
  The rms potential error with partial charges in kcal/mol is=      7.32485
  The RRMSE value at monopole order=      0.23147
  The rms potential error with partial charges and cloud penetration in kcal/mol is=      7.29317
  The RRMSE value at monopole order with cloud penetration is=      0.23047
  The rms potential error with partial charges and atomic dipoles in kcal/mol is=      1.19771
  The RRMSE value at dipole order=      0.03785
  The rms potential error with partial charges, atomic dipoles and cloud penetration in kcal/mol is=      1.22256
  The RRMSE value at dipole order with cloud penetration=      0.03863

******************************************************
The electron densities and ab initio electrostatic potential were computed in VASP using the PBE functional and
projector augmented wave method. See the main text of the journal article for a description of computational details.
The atomic charges, dipoles, and quadrupoles were computed with the DDEC6 method as described in
(a) T. A. Manz and N. Gabaldon Limas, RSC Adv. 6 (2016) 47771-47801 DOI: 10.1039/c6ra04656h
(b) N. Gabaldon Limas and T. A. Manz, RSC Adv. 8 (2018) 2678-2707 DOI: 10.1039/c7ra11829e.
For each atom in the material, the electron cloud parameters were fit to the spherically averaged atom-in-material
electron density using radial positions for which this density was between 10^-4 and 10^-2 electrons per cubic bohr.
The polarizabilities, dispersion coefficients, and quantum Drude oscillator (QDO) parameters were fit using the MCLF method.
The magnetic structure of the system was optimized in VASP from the default ferromagnetic initial guess using spin polarization.
The atomic spin moments (ASMs) were computed on this optimized magnetic structure using the DDEC6 partition as inputs
to the method of T. A. Manz and D. S. Sholl, J. Chem. Theory Comput. 7 (2011) 4146-4164 DOI: 10.1021/ct200539n.
The RMSE and RRMSE were computed using a uniform grid with Ewald summation.
