# Supplementary material for: A collection of forcefield precursors for metal–organic frameworks
Source: RSC Adv. 2019 Nov 13;9(63):36492–507. doi: 10.1039/c9ra07327b (PMC9075174; doi:10.1039/c9ra07327b)
Supplement: RA-009-C9RA07327B-s3932 [file RA-009-C9RA07327B-s3932.xyz]

 1140
jmolscript: load "" {1 1 1} spacegroup "x,y,z" unitcell [{     29.536000     0.000000     0.000000 }, {    -14.768000    25.578926     0.000000 }, {      0.000000     0.000000    41.760000 }]
Zn   -10.122726    18.662640    40.740221     0.974750
Zn    -8.292232    16.114723    40.708483     0.950964
Zn    19.394962    16.656741     1.450742     0.999515
Zn    18.130821    15.769664    40.436626     0.978419
Zn     6.455684    25.014143    26.820360     0.973946
Zn     3.333876    24.702848    26.788622     0.956867
Zn    19.495680     0.454026    29.290882     0.996224
Zn    19.359519     1.992343    26.516765     0.976575
Zn     3.667042     7.481068    12.900082     0.973988
Zn     4.958356    10.340281    12.868344     0.955354
Zn     5.413358     8.468159    15.370603     0.996734
Zn     6.813660     7.816920    12.596486     0.974544
Zn    10.122726    18.662640    14.939640     0.973944
Zn     8.292232    16.114723    14.971378     0.956867
Zn    10.141038    16.656741    12.469118     0.996221
Zn    11.405179    15.769664    15.243235     0.976578
Zn    -6.455684    25.014143    28.859918     0.973988
Zn    -3.333876    24.702848    28.891656     0.955356
Zn    10.040320     0.454026    26.389397     0.996735
Zn    10.176481     1.992343    29.163514     0.974545
Zn    -3.667042     7.481068     1.019779     0.974752
Zn    -4.958356    10.340281     1.051517     0.950962
Zn    24.122642     8.468159    40.309258     0.999516
Zn    22.722340     7.816920     1.323374     0.978416
Zn     6.504861     7.931258    40.987022     0.944663
Zn     4.803292    10.640577    41.296464     1.044857
Zn     3.377589     7.716906    40.888886     0.956887
Zn     4.833123     8.443859     1.789416     0.914303
Zn    18.384240    15.979922    27.067162     0.945152
Zn    -7.954636    16.098864    27.376603     1.042892
Zn    -9.773758    18.795395    26.969026     0.962355
Zn    -9.871965    17.171389    29.629555     0.915513
Zn    19.414899     1.667746    13.146883     0.946047
Zn     3.151344    24.418410    13.456325     1.043768
Zn     6.396168    24.645551    13.048747     0.959547
Zn     5.038842    25.542604    15.709277     0.912784
Zn    23.031139     7.931258    14.692838     0.945151
Zn    -4.803292    10.640577    14.383397     1.042890
Zn    -3.377589     7.716906    14.790974     0.962356
Zn    -4.833123     8.443859    12.130445     0.915514
Zn    11.151760    15.979922    28.613117     0.946049
Zn     7.954636    16.098864    28.303675     1.043767
Zn     9.773758    18.795395    28.711253     0.959546
Zn     9.871965    17.171389    26.050723     0.912785
Zn    10.121101     1.667746     0.772978     0.944663
Zn    -3.151344    24.418410     0.463536     1.044861
Zn    -6.396168    24.645551     0.871114     0.956886
Zn    -5.038842    25.542604    39.970584     0.914301
H     -9.290549    22.240876     1.282032     0.120028
H     -9.045400    23.949548     2.856384     0.122323
H     -9.842872    21.320035     5.833872     0.123705
H    -10.086544    19.608805     4.255344     0.119208
H      7.033998     3.107840     8.159904     0.118161
H      6.881888     4.998122     9.529632     0.117729
H      3.618160     3.422460    11.342016     0.120638
H      3.770270     1.532178     9.972288     0.123902
H     -4.984200    18.209637    39.053952     0.118865
H     -3.460142    19.212331    37.584000     0.119465
H     -6.413742    21.570708    36.122400     0.120167
H     -7.937800    20.568014    37.588176     0.113901
H      1.236082    22.609213    33.483168     0.118087
H      2.743894    23.455875    31.908816     0.124389
H     -0.146203    23.315191    29.069136     0.118162
H     -1.654016    22.468529    30.647664     0.121490
H     18.347763    13.848431    36.782208     0.121795
H     18.601773    12.487632    34.898832     0.121292
H     22.485757    11.858390    35.871840     0.117632
H     -7.302776    13.221747    37.759392     0.105787
H     19.913171     7.837383    29.282112     0.123273
H     19.722664     5.839669    28.075248     0.121093
H     20.738702     3.737081    31.390992     0.123580
H     20.929210     5.734795    32.597856     0.125152
H      9.138438    22.504339    29.122171     0.123786
H     10.495618    21.437698    30.696523     0.124553
H      8.617128    23.443086    33.674011     0.120290
H      7.256995    24.509727    32.095483     0.117074
H     13.942469    17.933385    36.000043     0.121787
H     15.655557    17.119975    37.369771     0.118585
H     15.922858    20.734277    39.182155     0.121632
H     14.209770    21.547687    37.812427     0.124839
H      3.494109    20.790551    25.134091     0.118060
H      3.600438    18.969332    23.664139     0.120353
H      7.119653    20.348036    22.202539     0.122253
H      7.013323    22.169255    23.668315     0.115942
H      4.194112    13.203842    19.563307     0.114980
H      4.173437    11.474706    17.988955     0.121968
H      5.496650    14.047946    15.149275     0.118217
H      5.517325    15.777082    16.727803     0.119012
H     17.587211     2.765082    22.862347     0.121349
H     16.281720     3.225503    20.978971     0.123493
H     13.794789     0.176495    21.951979     0.118331
H      0.333757    25.292442    23.839531     0.109168
H     11.598787     4.414923    15.362251     0.123156
H      9.963970     5.578764    14.155387     0.122453
H      7.635056     5.750143    17.471131     0.122145
H      9.269874     4.586301    18.677995     0.123517
H      0.152110     6.412637    15.201893     0.121950
H     -1.450218     5.770606    16.776245     0.121774
H      1.225744     6.394731    19.753733     0.122702
H      2.829549     7.039320    18.175205     0.118854
H     23.327533     4.537701    22.079765     0.119982
H     21.766555     3.460829    23.449493     0.119924
H     24.762982     1.422188    25.261877     0.121200
H     26.323960     2.499061    23.892149     0.122352
H      1.490091    12.157664    11.213813     0.114445
H     -0.140296    12.976189     9.743861     0.119378
H     -0.705910     9.239108     8.282261     0.123156
H      0.924477     8.420582     9.748037     0.114925
H     -5.430194    15.344798     5.643029     0.116993
H     -6.917331    16.227271     4.068677     0.122181
H     -5.350446    13.794715     1.228997     0.120474
H     -3.863309    12.912242     2.807525     0.120535
H      8.369026     8.965414     8.942069     0.120896
H      9.420507     9.865792     7.058693     0.121111
H      8.023454    13.544041     8.031701     0.119082
H      6.969019    12.643663     9.919253     0.106006
H     12.792042    13.326620     1.441973     0.123552
H     14.617366    14.160493     0.235109     0.123872
H     15.930242    16.091702     3.550853     0.119266
H     14.104917    15.257829     4.757717     0.123581
H      9.290549    22.240876    12.637829     0.123787
H      9.045400    23.949548    11.063477     0.124553
H      9.842872    21.320035     8.085989     0.120290
H     10.086544    19.608805     9.664517     0.117074
H     22.502002     3.107840     5.759957     0.121786
H     22.654112     4.998122     4.390229     0.118585
H     25.917840     3.422460     2.577845     0.121631
H     25.765730     1.532178     3.947573     0.124839
H      4.984200    18.209637    16.625909     0.118059
H      3.460142    19.212331    18.095861     0.120353
H      6.413742    21.570708    19.557461     0.122253
H      7.937800    20.568014    18.091685     0.115942
H     -1.236082    22.609213    22.196693     0.114980
H     -2.743894    23.455875    23.771045     0.121968
H      0.146203    23.315191    26.610725     0.118218
H      1.654016    22.468529    25.032197     0.119013
H     11.188237    13.848431    18.897653     0.121349
H     10.934227    12.487632    20.781029     0.123493
H      7.050243    11.858390    19.808021     0.118331
H      7.302776    13.221747    17.920469     0.109168
H      9.622829     7.837383    26.397749     0.123156
H      9.813336     5.839669    27.604613     0.122451
H      8.797298     3.737081    24.288869     0.122145
H      8.606790     5.734795    23.082005     0.123517
H     -9.138438    22.504339    26.558107     0.121948
H    -10.495618    21.437698    24.983755     0.121773
H     -8.617128    23.443086    22.006267     0.122703
H     -7.256995    24.509727    23.584795     0.118854
H     15.593531    17.933385    19.680235     0.119982
H     13.880443    17.119975    18.310507     0.119924
H     13.613142    20.734277    16.498123     0.121201
H     15.326230    21.547687    17.867851     0.122352
H     -3.494109    20.790551    30.546187     0.114445
H     -3.600438    18.969332    32.016139     0.119378
H     -7.119653    20.348036    33.477739     0.123156
H     -7.013323    22.169255    32.011963     0.114925
H     -4.194112    13.203842    36.116971     0.116993
H     -4.173437    11.474706    37.691323     0.122181
H     -5.496650    14.047946    40.531003     0.120474
H     -5.517325    15.777082    38.952475     0.120534
H     11.948789     2.765082    32.817931     0.120896
H     13.254280     3.225503    34.701307     0.121111
H     15.741211     0.176495    33.728299     0.119082
H     -0.333757    25.292442    31.840747     0.106005
H     17.937213     4.414923    40.318027     0.123551
H     19.572030     5.578764    41.524891     0.123873
H     21.900944     5.750143    38.209147     0.119266
H     20.266126     4.586301    37.002283     0.123580
H     -0.152110     6.412637    40.477968     0.120029
H      1.450218     5.770606    38.903616     0.122324
H     -1.225744     6.394731    35.926128     0.123704
H     -2.829549     7.039320    37.504656     0.119208
H      6.208467     4.537701    33.600096     0.118161
H      7.769445     3.460829    32.230368     0.117729
H      4.773018     1.422188    30.417984     0.120637
H      3.212040     2.499061    31.787712     0.123902
H     -1.490091    12.157664     2.706048     0.118866
H      0.140296    12.976189     4.176000     0.119465
H      0.705910     9.239108     5.637600     0.120167
H     -0.924477     8.420582     4.171824     0.113902
H      5.430194    15.344798     8.276832     0.118087
H      6.917331    16.227271     9.851184     0.124390
H      5.350446    13.794715    12.690864     0.118160
H      3.863309    12.912242    11.112336     0.121490
H     21.166974     8.965414     4.977792     0.121795
H     20.115493     9.865792     6.861168     0.121293
H     21.512546    13.544041     5.888160     0.117632
H     -6.969019    12.643663     4.000608     0.105787
H     16.743958    13.326620    12.477888     0.123273
H     14.918634    14.160493    13.684752     0.121093
H     13.605758    16.091702    10.369008     0.123580
H     15.431083    15.257829     9.162144     0.125152
H      6.641170    12.029769    37.696752     0.121456
H      8.054467    13.142452    36.197568     0.120925
H     11.225157    11.083349    37.663344     0.126490
H      9.811859     9.970665    39.162528     0.121304
H     13.078541    13.838199    30.505680     0.121657
H     14.772430    14.582546    29.069136     0.119255
H     17.178138    15.260387    32.259600     0.123330
H     15.484248    14.516041    33.696144     0.122002
H      3.269635     4.000544    38.790864     0.121134
H      3.414362     2.256061    37.237392     0.125149
H      7.223029     3.343166    36.372960     0.114832
H      7.079779     5.085090    37.930608     0.106864
H    -10.560597    22.087403    33.478992     0.111455
H    -10.742243    20.294320    31.992336     0.121563
H     -9.176835    22.586192    29.035728     0.116685
H     -8.995189    24.379274    30.526560     0.117290
H     -7.503621    15.094124    32.405760     0.122900
H     -5.792010    13.991673    33.554160     0.115546
H     -3.045162    15.736155    31.140432     0.121778
H     -4.753819    16.838607    29.992032     0.121321
H     -0.689666     9.814634    36.239328     0.119294
H      0.670467     8.855424    37.884672     0.113027
H      2.386509    12.462053    38.569536     0.116372
H      1.021946    13.423820    36.928368     0.121164
H     -7.670499    13.812620    23.776891     0.120594
H     22.122464    12.032327    22.277707     0.122151
H     18.753883    10.315981    23.743483     0.123530
H     18.496920    12.096274    25.242667     0.117973
H     20.212962     7.333478    16.585819     0.121587
H     20.010640     5.494353    15.149275     0.117106
H     19.394814     3.072029    18.339739     0.122667
H     19.597136     4.911154    19.776283     0.119602
H     16.597755    20.747067    24.871003     0.118951
H     15.014626    21.493972    23.317531     0.123776
H     14.051752    17.652017    22.453099     0.115520
H     15.631928    16.905112    24.010747     0.104968
H      9.640550    23.680970    19.559131     0.108722
H      8.178518    24.734821    18.072475     0.118083
H      9.380634    22.233202    15.115867     0.118687
H     10.842666    21.179351    16.606699     0.118934
H      2.055706    24.530190    18.485899     0.123057
H      0.245149    23.599117    19.634299     0.118399
H      0.382491    20.348036    17.220571     0.121869
H      2.191571    21.276551    16.072171     0.121434
H     -5.923445    21.268877    22.319467     0.116552
H     -7.434211    20.570572    23.964811     0.110268
H     -5.168800    17.281122    24.649675     0.116670
H     -3.653603    17.981985    23.008507     0.121777
H      1.029330    25.315463     9.856613     0.120481
H     14.127069     0.404147     8.357429     0.123300
H     14.324960     4.179597     9.823205     0.124958
H     15.995221     3.511987    11.322389     0.121806
H     11.012498     4.407249     2.665541     0.120340
H      9.520930     5.502027     1.228997     0.119990
H      7.731048     7.246510     4.419461     0.124746
H      9.222616     6.151732     5.856005     0.120276
H     24.436610     0.831315    10.950725     0.116884
H     25.875013     1.828893     9.397253     0.125708
H     23.029219     4.583744     8.532821     0.112173
H     21.592293     3.588723    10.090469     0.106908
H      0.920046     5.389480     5.638853     0.111243
H      2.563725     6.128711     4.152197     0.117717
H     -0.203798     6.338458     1.195589     0.117722
H     -1.847477     5.599227     2.686421     0.119319
H      5.447915    11.533538     4.565621     0.121484
H      5.546861    13.567062     5.714021     0.116426
H      2.662670    15.073661     3.300293     0.122263
H      2.562248    13.042694     2.151893     0.122895
H      6.613110    20.074341     8.399189     0.118069
H      6.763744    21.731856    10.044533     0.113835
H      2.782291    21.414677    10.729397     0.119782
H      2.631658    19.752047     9.088229     0.122664
H     -6.641170    12.029769    17.983109     0.120594
H     21.481533    13.142452    19.482293     0.122151
H     18.310843    11.083349    18.016517     0.123530
H     19.724141     9.970665    16.517333     0.117972
H     16.457459    13.838199    25.174181     0.121589
H     14.763570    14.582546    26.610725     0.117107
H     12.357862    15.260387    23.420261     0.122667
H     14.051752    14.516041    21.983717     0.119602
H     26.266365     4.000544    16.888997     0.118950
H     26.121638     2.256061    18.442469     0.123775
H     22.312971     3.343166    19.306901     0.115520
H     22.456221     5.085090    17.749253     0.104968
H     10.560597    22.087403    22.200869     0.108722
H     10.742243    20.294320    23.687525     0.118082
H      9.176835    22.586192    26.644133     0.118687
H      8.995189    24.379274    25.153301     0.118934
H      7.503621    15.094124    23.274101     0.123057
H      5.792010    13.991673    22.125701     0.118399
H      3.045162    15.736155    24.539429     0.121869
H      4.753819    16.838607    25.687829     0.121434
H      0.689666     9.814634    19.440533     0.116552
H     -0.670467     8.855424    17.795189     0.110268
H     -2.386509    12.462053    17.110325     0.116671
H     -1.021946    13.423820    18.751493     0.121777
H      7.670499    13.812620    31.903387     0.120481
H      7.413536    12.032327    33.402571     0.123300
H     10.782117    10.315981    31.936795     0.124958
H     11.039080    12.096274    30.437611     0.121806
H      9.323038     7.333478    39.094459     0.120339
H      9.525360     5.494353    40.531003     0.119991
H     10.141186     3.072029    37.340539     0.124746
H      9.938864     4.911154    35.903995     0.120276
H     12.938245    20.747067    30.809275     0.116885
H     14.521374    21.493972    32.362747     0.125708
H     15.484248    17.652017    33.227179     0.112173
H     13.904072    16.905112    31.669531     0.106908
H     -9.640550    23.680970    36.121147     0.111243
H     -8.178518    24.734821    37.607803     0.117717
H     -9.380634    22.233202    40.564411     0.117721
H    -10.842666    21.179351    39.073579     0.119318
H     -2.055706    24.530190    37.194379     0.121484
H     -0.245149    23.599117    36.045979     0.116426
H     -0.382491    20.348036    38.459707     0.122263
H     -2.191571    21.276551    39.608107     0.122893
H      5.923445    21.268877    33.360811     0.118069
H      7.434211    20.570572    31.715467     0.113835
H      5.168800    17.281122    31.030603     0.119782
H      3.653603    17.981985    32.671771     0.122664
H     -1.029330    25.315463     4.063248     0.121456
H     15.408931     0.404147     5.562432     0.120926
H     15.211040     4.179597     4.096656     0.126490
H     13.540779     3.511987     2.597472     0.121306
H     18.523502     4.407249    11.254320     0.121656
H     20.015070     5.502027    12.690864     0.119254
H     21.804952     7.246510     9.500400     0.123331
H     20.313384     6.151732     8.063856     0.122002
H      5.099390     0.831315     2.969136     0.121134
H      3.660987     1.828893     4.522608     0.125149
H      6.506781     4.583744     5.387040     0.114832
H      7.943707     3.588723     3.829392     0.106864
H     -0.920046     5.389480     8.281008     0.111454
H     -2.563725     6.128711     9.767664     0.121563
H      0.203798     6.338458    12.724272     0.116686
H      1.847477     5.599227    11.233440     0.117291
H     -5.447915    11.533538     9.354240     0.122900
H     -5.546861    13.567062     8.205840     0.115546
H     -2.662670    15.073661    10.619568     0.121778
H     -2.562248    13.042694    11.767968     0.121323
H     -6.613110    20.074341     5.520672     0.119294
H     -6.763744    21.731856     3.875328     0.113026
H     -2.782291    21.414677     3.190464     0.116371
H     -2.631658    19.752047     4.831632     0.121164
C     -9.838442    19.665078     1.641168     0.606722
C     -9.711437    20.764972     2.620022    -0.038929
C     -9.402786    22.051592     2.204510    -0.080107
C     -9.258059    23.069633     3.140352    -0.127659
C     -9.421984    22.795939     4.494629     0.146536
C     -9.730635    21.504203     4.910141    -0.147359
C     -9.875362    20.491278     3.973046    -0.096643
C     -9.358482    23.883043     5.453856    -0.092918
C     -9.323038    24.711800     6.297408    -0.020686
C      5.442008     0.094642     7.266240    -0.042466
C      5.421333     1.030831     8.017920    -0.081062
C      5.416902     2.143514     8.936640     0.144761
C      6.339902     3.174345     8.804678    -0.133830
C      6.251294     4.294702     9.621504    -0.097482
C      5.235256     4.386786    10.565280    -0.034513
C      4.310779     3.358513    10.695989    -0.098444
C      4.400864     2.235598     9.880416    -0.133405
C      5.168800     5.586437    11.450592     0.619131
C     -7.578938    18.616342    39.337920     0.622963
C     -6.605726    19.294184    38.458872    -0.031492
C     -5.275130    18.892595    38.457619    -0.100567
C     -4.368374    19.486026    37.588176    -0.137843
C     -4.793693    20.483604    36.717062     0.148911
C     -6.122813    20.887751    36.717898    -0.132022
C     -7.029568    20.294320    37.589011    -0.089122
C     -3.823435    21.048898    35.800848    -0.075563
C     -3.027440    21.343056    34.961472    -0.025253
C     -2.108870    21.788129    34.080336    -0.016579
C     -1.342411    22.138560    33.236784    -0.094630
C     -0.350002    22.460855    32.214082     0.148892
C      0.955490    22.752455    32.588251    -0.138302
C      1.851907    23.256360    31.651574    -0.094832
C      1.441357    23.466107    30.340310    -0.042160
C      0.134389    23.171949    29.966141    -0.087658
C     -0.760552    22.670602    30.903235    -0.132024
C      2.349589    24.123485    29.373984     0.614567
C     20.210008    14.674630    38.519424     0.642908
C     20.266126    13.661704    37.450368    -0.033351
C     19.189539    13.444284    36.598464    -0.094237
C     19.340173    12.635989    35.479296    -0.142219
C     20.567394    12.045116    35.207856     0.150775
C     21.646934    12.262537    36.059760    -0.141920
C     21.496301    13.070831    37.178928    -0.100849
C     20.591022    11.073117    34.151328    -0.083135
C     20.660432    10.047402    33.549984    -0.033944
C     20.251358     8.970529    32.773248    -0.052735
C     20.453680     8.169909    31.854528    -0.078588
C     20.438912     6.972815    31.052736     0.142108
C     20.080050     7.006068    29.708064    -0.133969
C     19.967813     5.819206    28.993968    -0.097343
C     20.212962     4.601649    29.620368    -0.042478
C     20.570347     4.570954    30.960864    -0.096114
C     20.684061     5.755258    31.679136    -0.127677
C     20.230683     3.363629    28.743408     0.636132
C      7.181678    24.266727    29.481307     0.606106
C      8.070712    23.606791    30.460162    -0.035315
C      9.030632    22.696181    30.044650    -0.088828
C      9.839918    22.061824    30.980491    -0.130433
C      9.684854    22.340634    32.334768     0.147341
C      8.720504    23.253802    32.750280    -0.147799
C      7.915648    23.885601    31.813186    -0.093582
C     10.594563    21.742087    33.293995    -0.087506
C     11.294566    21.297014    34.137547    -0.026447
C     12.128958    20.818688    35.106379    -0.037140
C     12.950059    20.368499    35.858059    -0.081971
C     13.915886    19.815994    36.776779     0.145043
C     14.347112    18.501237    36.644818    -0.143065
C     15.361674    18.017795    37.461643    -0.094690
C     15.949440    18.851668    38.405419    -0.035530
C     15.521168    20.166425    38.536128    -0.098086
C     14.503653    20.649867    37.720555    -0.136329
C     17.021597    18.309395    39.290731     0.621420
C      5.143694    22.834307    25.418059     0.622166
C      5.244117    21.652561    24.539011    -0.034320
C      4.231032    20.701025    24.537758    -0.097024
C      4.291581    19.619036    23.668315    -0.138543
C      5.368168    19.488584    22.797202     0.147351
C      6.382730    20.437562    22.798037    -0.137728
C      6.322181    21.519550    23.669150    -0.086114
C      5.372598    18.365669    21.880987    -0.077107
C      5.229349    17.529238    21.041611    -0.024643
C      5.155509    16.511197    20.160475    -0.013231
C      5.075762    15.672208    19.316923    -0.096230
C      4.858672    14.651609    18.294221     0.149782
C      4.458459    13.375220    18.668390    -0.135752
C      4.446645    12.346948    17.731714    -0.092446
C      4.833566    12.597621    16.420450    -0.045034
C      5.232302    13.876567    16.046280    -0.090332
C      5.245594    14.902282    16.983374    -0.126611
C      4.948757    11.482380    15.454123     0.624063
C     17.371598     0.739231    24.599563     0.644574
C     16.466320     1.197094    23.530507    -0.035350
C     16.816322     2.238156    22.678603    -0.093005
C     16.041002     2.511851    21.559435    -0.144001
C     14.915680     1.744483    21.287995     0.148347
C     14.564202     0.700863    22.139899    -0.140230
C     15.339522     0.427168    23.259067    -0.103861
C     14.062090     2.210019    20.231467    -0.081261
C     13.139090     2.662766    19.630123    -0.032672
C     12.411027     3.555471    18.853387    -0.058069
C     11.616509     3.780565    17.934667    -0.079958
C     10.587179     4.391902    17.132875     0.147688
C     10.795408     4.686059    15.788203    -0.134199
C      9.823674     5.376690    15.074107    -0.100191
C      8.646664     5.773164    15.700507    -0.039407
C      8.441389     5.479006    17.041003    -0.092534
C      9.410170     4.788375    17.759275    -0.129317
C      7.565646     6.376826    14.823547     0.631823
C      2.656763     7.226047    15.561029     0.606832
C      1.640725     6.786089    16.539883    -0.033304
C      0.372154     6.410079    16.124371    -0.088985
C     -0.581859     6.026395    17.060213    -0.126768
C     -0.262870     6.021279    18.414490     0.152667
C      1.010131     6.399847    18.830002    -0.147924
C      1.959714     6.780973    17.892907    -0.100787
C     -1.236082     5.532722    19.373717    -0.089898
C     -1.971528     5.149038    20.217269    -0.024854
C     26.733034     4.665596    21.186101    -0.039840
C     25.932608     4.179597    21.937781    -0.085253
C     24.971211     3.619418    22.856501     0.150201
C     23.616986     3.903344    22.724539    -0.141415
C     22.691032     3.266429    23.541365    -0.096830
C     23.119304     2.340472    24.485141    -0.034784
C     24.472053     2.053988    24.615850    -0.098160
C     25.399483     2.693461    23.800277    -0.132484
C     22.113603     1.683093    25.370453     0.618273
C      2.435243     9.707202    11.497781     0.622652
C      1.361610    10.211107    10.618733    -0.038966
C      1.044098    11.564232    10.617480    -0.092438
C      0.076794    12.052790     9.748037    -0.134547
C     -0.574475    11.185664     8.876923     0.141639
C     -0.259917     9.832539     8.877758    -0.139362
C      0.707387     9.343982     9.748872    -0.080729
C     -1.549163    11.743285     7.960709    -0.068331
C     -2.201909    12.285558     7.121333    -0.031748
C     -3.046638    12.858526     6.240197    -0.019222
C     -3.733350    13.347084     5.396645    -0.088765
C     -4.508670    14.045388     4.373942     0.147504
C     -5.413949    15.030177     4.748112    -0.139600
C     -6.298552    15.554545     3.811435    -0.092535
C     -6.274923    15.094124     2.500171    -0.042487
C     -5.366691    14.109336     2.126002    -0.094085
C     -4.485042    13.584968     3.063096    -0.125703
C     -7.298346    15.551987     1.533845     0.618601
C      6.722394    10.165065    10.679285     0.644813
C      7.571554    10.720128     9.610229    -0.033549
C      8.298139     9.896486     8.758325    -0.095496
C      8.922826    10.431086     7.639157    -0.141451
C      8.820926    11.789327     7.367717     0.150339
C      8.092864    12.615526     8.219621    -0.142315
C      7.468178    12.080927     9.338789    -0.099677
C      9.650888    12.295790     6.311189    -0.081759
C     10.504478    12.868758     5.709845    -0.037586
C     11.641614    13.052926     4.933109    -0.051443
C     12.233811    13.628452     4.014389    -0.081398
C     13.277909    14.214209     3.212597     0.143820
C     13.428542    13.886799     1.867925    -0.132567
C     14.512514    14.383030     1.153829    -0.104899
C     15.444374    15.204114     1.780229    -0.035154
C     15.292264    15.528966     3.120725    -0.092309
C     14.209770    15.035293     3.838997    -0.126927
C     16.507670    15.838471     0.903269     0.635701
C      9.838442    19.665078    12.278693     0.606105
C      9.711437    20.764972    11.299838    -0.035315
C      9.402786    22.051592    11.715350    -0.088827
C      9.258059    23.069633    10.779509    -0.130434
C      9.421984    22.795939     9.425232     0.147341
C      9.730635    21.504203     9.009720    -0.147799
C      9.875362    20.491278     9.946814    -0.093582
C      9.358482    23.883043     8.466005    -0.087506
C      9.323038    24.711800     7.622453    -0.026448
C     24.093992     0.094642     6.653621    -0.037140
C     24.114667     1.030831     5.901941    -0.081971
C     24.119098     2.143514     4.983221     0.145044
C     23.196098     3.174345     5.115182    -0.143065
C     23.284706     4.294702     4.298357    -0.094690
C     24.300744     4.386786     3.354581    -0.035530
C     25.225221     3.358513     3.223872    -0.098086
C     25.135136     2.235598     4.039445    -0.136329
C     24.367200     5.586437     2.469269     0.621421
C      7.578938    18.616342    16.341941     0.622165
C      6.605726    19.294184    17.220989    -0.034319
C      5.275130    18.892595    17.222242    -0.097023
C      4.368374    19.486026    18.091685    -0.138544
C      4.793693    20.483604    18.962798     0.147351
C      6.122813    20.887751    18.961963    -0.137728
C      7.029568    20.294320    18.090850    -0.086114
C      3.823435    21.048898    19.879013    -0.077107
C      3.027440    21.343056    20.718389    -0.024643
C      2.108870    21.788129    21.599525    -0.013231
C      1.342411    22.138560    22.443077    -0.096230
C      0.350002    22.460855    23.465779     0.149781
C     -0.955490    22.752455    23.091610    -0.135752
C     -1.851907    23.256360    24.028286    -0.092446
C     -1.441357    23.466107    25.339550    -0.045034
C     -0.134389    23.171949    25.713720    -0.090330
C      0.760552    22.670602    24.776626    -0.126610
C     -2.349589    24.123485    26.305877     0.624062
C      9.325992    14.674630    17.160437     0.644575
C      9.269874    13.661704    18.229493    -0.035351
C     10.346461    13.444284    19.081397    -0.093005
C     10.195827    12.635989    20.200565    -0.144001
C      8.968606    12.045116    20.472005     0.148346
C      7.889066    12.262537    19.620101    -0.140230
C      8.039699    13.070831    18.500933    -0.103860
C      8.944978    11.073117    21.528533    -0.081260
C      8.875568    10.047402    22.129877    -0.032673
C      9.284642     8.970529    22.906613    -0.058069
C      9.082320     8.169909    23.825333    -0.079958
C      9.097088     6.972815    24.627125     0.147688
C      9.455950     7.006068    25.971797    -0.134199
C      9.568187     5.819206    26.685893    -0.100191
C      9.323038     4.601649    26.059493    -0.039408
C      8.965653     4.570954    24.718997    -0.092535
C      8.851939     5.755258    24.000725    -0.129317
C      9.305317     3.363629    26.936453     0.631823
C     -7.181678    24.266727    26.198971     0.606833
C     -8.070712    23.606791    25.220117    -0.033304
C     -9.030632    22.696181    25.635629    -0.088986
C     -9.839918    22.061824    24.699787    -0.126769
C     -9.684854    22.340634    23.345510     0.152667
C     -8.720504    23.253802    22.929998    -0.147923
C     -7.915648    23.885601    23.867093    -0.100787
C    -10.594563    21.742087    22.386283    -0.089898
C    -11.294566    21.297014    21.542731    -0.024854
C     17.407042    20.818688    20.573899    -0.039840
C     16.585941    20.368499    19.822219    -0.085253
C     15.620114    19.815994    18.903499     0.150201
C     15.188888    18.501237    19.035461    -0.141415
C     14.174326    18.017795    18.218635    -0.096831
C     13.586560    18.851668    17.274859    -0.034784
C     14.014832    20.166425    17.144150    -0.098160
C     15.032347    20.649867    17.959723    -0.132484
C     12.514403    18.309395    16.389547     0.618273
C     -5.143694    22.834307    30.262219     0.622653
C     -5.244117    21.652561    31.141267    -0.038966
C     -4.231032    20.701025    31.142520    -0.092438
C     -4.291581    19.619036    32.011963    -0.134547
C     -5.368168    19.488584    32.883077     0.141639
C     -6.382730    20.437562    32.882242    -0.139362
C     -6.322181    21.519550    32.011128    -0.080728
C     -5.372598    18.365669    33.799291    -0.068331
C     -5.229349    17.529238    34.638667    -0.031748
C     -5.155509    16.511197    35.519803    -0.019222
C     -5.075762    15.672208    36.363355    -0.088765
C     -4.858672    14.651609    37.386058     0.147504
C     -4.458459    13.375220    37.011888    -0.139600
C     -4.446645    12.346948    37.948565    -0.092535
C     -4.833566    12.597621    39.259829    -0.042488
C     -5.232302    13.876567    39.633998    -0.094084
C     -5.245594    14.902282    38.696904    -0.125705
C     -4.948757    11.482380    40.226155     0.618600
C     12.164402     0.739231    31.080715     0.644813
C     13.069680     1.197094    32.149771    -0.033549
C     12.719678     2.238156    33.001675    -0.095496
C     13.494998     2.511851    34.120843    -0.141451
C     14.620320     1.744483    34.392283     0.150339
C     14.971798     0.700863    33.540379    -0.142315
C     14.196478     0.427168    32.421211    -0.099678
C     15.473910     2.210019    35.448811    -0.081759
C     16.396910     2.662766    36.050155    -0.037586
C     17.124973     3.555471    36.826891    -0.051443
C     17.919491     3.780565    37.745611    -0.081398
C     18.948821     4.391902    38.547403     0.143821
C     18.740592     4.686059    39.892075    -0.132567
C     19.712326     5.376690    40.606171    -0.104897
C     20.889336     5.773164    39.979771    -0.035156
C     21.094611     5.479006    38.639275    -0.092308
C     20.125830     4.788375    37.921003    -0.126927
C     21.970354     6.376826    40.856731     0.635700
C     -2.656763     7.226047    40.118832     0.606723
C     -1.640725     6.786089    39.139978    -0.038929
C     -0.372154     6.410079    39.555490    -0.080106
C      0.581859     6.026395    38.619648    -0.127657
C      0.262870     6.021279    37.265371     0.146535
C     -1.010131     6.399847    36.849859    -0.147360
C     -1.959714     6.780973    37.786954    -0.096643
C      1.236082     5.532722    36.306144    -0.092918
C      1.971528     5.149038    35.462592    -0.020686
C      2.802966     4.665596    34.493760    -0.042467
C      3.603392     4.179597    33.742080    -0.081061
C      4.564789     3.619418    32.823360     0.144760
C      5.919014     3.903344    32.955322    -0.133830
C      6.844968     3.266429    32.138496    -0.097481
C      6.416696     2.340472    31.194720    -0.034513
C      5.063947     2.053988    31.064011    -0.098443
C      4.136517     2.693461    31.879584    -0.133405
C      7.422397     1.683093    30.309408     0.619130
C     -2.435243     9.707202     2.422080     0.622962
C     -1.361610    10.211107     3.301128    -0.031493
C     -1.044098    11.564232     3.302381    -0.100568
C     -0.076794    12.052790     4.171824    -0.137843
C      0.574475    11.185664     5.042938     0.148912
C      0.259917     9.832539     5.042102    -0.132022
C     -0.707387     9.343982     4.170989    -0.089123
C      1.549163    11.743285     5.959152    -0.075563
C      2.201909    12.285558     6.798528    -0.025253
C      3.046638    12.858526     7.679664    -0.016579
C      3.733350    13.347084     8.523216    -0.094630
C      4.508670    14.045388     9.545918     0.148892
C      5.413949    15.030177     9.171749    -0.138302
C      6.298552    15.554545    10.108426    -0.094833
C      6.274923    15.094124    11.419690    -0.042159
C      5.366691    14.109336    11.793859    -0.087661
C      4.485042    13.584968    10.856765    -0.132024
C      7.298346    15.551987    12.386016     0.614568
C     22.813606    10.165065     3.240576     0.642907
C     21.964446    10.720128     4.309632    -0.033350
C     21.237861     9.896486     5.161536    -0.094238
C     20.613174    10.431086     6.280704    -0.142219
C     20.715074    11.789327     6.552144     0.150775
C     21.443136    12.615526     5.700240    -0.141920
C     22.067822    12.080927     4.581072    -0.100849
C     19.885112    12.295790     7.608672    -0.083135
C     19.031522    12.868758     8.210016    -0.033944
C     17.894386    13.052926     8.986752    -0.052735
C     17.302189    13.628452     9.905472    -0.078588
C     16.258091    14.214209    10.707264     0.142108
C     16.107458    13.886799    12.051936    -0.133969
C     15.023486    14.383030    12.766032    -0.097344
C     14.091626    15.204114    12.139632    -0.042477
C     14.243736    15.528966    10.799136    -0.096115
C     15.326230    15.035293    10.080864    -0.127677
C     13.028330    15.838471    13.016592     0.636132
C      7.194970    10.139486    39.521664     0.612352
C      8.094341    10.899180    38.569536    -0.036135
C      7.573030    11.837927    37.692576    -0.096144
C      8.411853    12.497863    36.798912    -0.139245
C      9.773462    12.216495    36.790560     0.149963
C     10.294773    11.272633    37.667520    -0.134523
C      9.454474    10.615254    38.561184    -0.098687
C     10.584226    12.745979    35.721504    -0.089311
C     11.431909    13.063158    34.957296    -0.026377
C     12.211659    13.421262    33.879888    -0.029274
C     13.022422    13.761462    33.086448    -0.080618
C     14.121162    14.109336    32.234962     0.143821
C     13.909979    14.127241    30.861058    -0.129422
C     14.915680    14.569756    30.009154    -0.087991
C     16.134040    14.991809    30.530736    -0.035438
C     16.345222    14.973903    31.904640    -0.091780
C     15.339522    14.531388    32.756544    -0.143611
C     17.167800    15.575008    29.624544     0.602810
C      5.049179     5.849900    39.438144     0.613200
C      5.159939     4.706522    38.506061    -0.031565
C      4.073014     3.867534    38.302272    -0.097019
C      4.158669     2.829029    37.375200    -0.130391
C      5.332725     2.637187    36.659434     0.146429
C      6.421126     3.473618    36.865728    -0.143244
C      6.335472     4.512123    37.788624    -0.095011
C      5.436101     1.552641    35.708976    -0.081576
C      5.379982     0.693189    34.890480    -0.020966
C     -9.455950    25.325695    33.946704    -0.038477
C     -9.509115    24.450895    33.111504    -0.080855
C     -9.760171    23.402159    32.144342     0.140447
C    -10.280005    22.189718    32.578646    -0.138882
C    -10.387811    21.123077    31.693752    -0.101390
C     -9.977261    21.271435    30.373718    -0.036237
C     -9.457427    22.483876    29.939414    -0.088476
C     -9.349621    23.550517    30.824726    -0.127679
C    -10.071776    20.089688    29.495088     0.617529
C     -7.361848    16.772102    30.305232     0.590501
C     -6.289691    16.071239    31.090320    -0.038285
C     -6.598342    15.224577    32.146848    -0.095453
C     -5.582304    14.569756    32.831712    -0.134332
C     -4.256138    14.759040    32.455872     0.148832
C     -3.950440    15.605703    31.399344    -0.137577
C     -4.966478    16.260523    30.712392    -0.108908
C     -3.294741    14.035157    33.240960    -0.088905
C     -2.410138    13.500557    33.854832    -0.035020
C     -1.481230    12.776674    34.531344    -0.047840
C     -0.785658    12.318811    35.408304    -0.078686
C      0.038397    11.710032    36.431424     0.143043
C     -0.066456    10.351791    36.715392    -0.136903
C      0.744307     9.781381    37.688400    -0.091872
C      1.656970    10.569212    38.379110    -0.029269
C      1.760346    11.924895    38.097648    -0.097128
C      0.952536    12.495305    37.120464    -0.139026
C      2.445581     9.945086    39.471552     0.625380
C     19.951568    14.278156    25.601803     0.615605
C     20.159797    13.119431    24.649675    -0.040656
C     21.233430    13.101526    23.772715    -0.091275
C     21.385541    12.045116    22.879051    -0.141573
C     20.461064    11.006612    22.870699     0.152954
C     19.383000    11.027075    23.747659    -0.130525
C     19.233843    12.083485    24.641323    -0.097175
C     20.514229    10.039728    21.801643    -0.087305
C     20.365072     9.147024    21.037435    -0.028520
C     20.285325     8.292688    19.960027    -0.034739
C     20.174565     7.420446    19.166587    -0.075161
C     19.926462     6.294974    18.315101     0.142751
C     20.047560     6.468910    16.941197    -0.130263
C     19.927939     5.376690    16.089293    -0.086122
C     19.684267     4.110533    16.610875    -0.032269
C     19.563170     3.936597    17.984779    -0.093008
C     19.682790     5.028817    18.836683    -0.140559
C     19.672453     2.923671    15.704683     0.602966
C     17.309573    18.281258    25.518283     0.614018
C     16.263998    18.757026    24.586200    -0.031612
C     16.080875    20.117825    24.382411    -0.092125
C     15.138677    20.562899    23.455339    -0.132146
C     14.385509    19.642057    22.739573     0.152266
C     14.565678    18.281258    22.945867    -0.146431
C     15.507877    17.836185    23.868763    -0.092534
C     13.394576    20.094804    21.789115    -0.082724
C     12.678328    20.573130    20.970619    -0.024944
C     11.892670    21.105172    20.026843    -0.035740
C     11.161654    21.588614    19.191643    -0.080319
C     10.378950    22.330402    18.224482     0.142672
C      9.588862    23.386812    18.658786    -0.137930
C      8.719027    24.013496    17.773891    -0.095157
C      8.642234    23.583770    16.453858    -0.039542
C      9.432322    22.527360    16.019554    -0.089188
C     10.302157    21.900676    16.904866    -0.132563
C      7.666069    24.256496    15.575227     0.614688
C      3.437990    23.568422    16.385371     0.587010
C      2.294947    22.990339    17.170459    -0.045497
C      1.716042    23.680970    18.226987    -0.096770
C      0.640931    23.128465    18.911851    -0.134171
C      0.141773    21.885329    18.536011     0.150563
C      0.722155    21.197256    17.479483    -0.142023
C      1.797266    21.749761    16.792531    -0.104049
C     -0.965827    21.414677    19.321099    -0.089361
C     -1.871106    20.915888    19.934971    -0.031832
C     -2.962461    20.473372    20.611483    -0.051768
C     -3.706768    20.099920    21.488443    -0.077961
C     -4.646013    19.690657    22.511563     0.145256
C     -5.769858    20.460583    22.795531    -0.135839
C     -6.669229    20.043646    23.768539    -0.084023
C     -6.443278    18.859342    24.459250    -0.040720
C     -5.320910    18.091974    24.177787    -0.092996
C     -4.423016    18.506353    23.200603    -0.141179
C     -7.378093    18.488448    25.551691     0.630258
C     17.157462     1.161283    11.681525     0.621398
C     16.049862     1.560314    10.729397    -0.044139
C     15.497539     0.639473     9.852437    -0.091591
C     14.506606     1.035947     8.958773    -0.140449
C     14.069474     2.355819     8.950421     0.149192
C     14.626227     3.279218     9.827381    -0.130344
C     15.615683     2.880187    10.721045    -0.102392
C     13.205546     2.793219     7.881365    -0.086397
C     12.507019     3.368745     7.117157    -0.027433
C     11.807016     3.864976     6.039749    -0.028089
C     11.107013     4.397017     5.246309    -0.083359
C     10.256376     5.174617     4.394822     0.148540
C     10.346461     4.982775     3.020918    -0.132558
C      9.460381     5.632480     2.169014    -0.087429
C      8.485693     6.476584     2.690597    -0.034607
C      8.395608     6.668426     4.064501    -0.092522
C      9.281688     6.018721     4.916405    -0.142785
C      7.463747     7.080247     1.784405     0.596763
C     21.945248     1.447767    11.598005     0.608615
C     22.880062     2.115377    10.665922    -0.034650
C     24.150110     1.593567    10.462133    -0.090283
C     25.006654     2.186998     9.535061    -0.132741
C     24.585766     3.299681     8.819294     0.150176
C     23.317195     3.824049     9.025589    -0.142453
C     22.460651     3.230618     9.948485    -0.093319
C     25.473323     3.931481     7.868837    -0.077078
C     26.245690     4.312607     7.050341    -0.026679
C     -2.436720     4.726986     6.106565    -0.038217
C     -1.652539     5.118343     5.271365    -0.080712
C     -0.618779     5.425290     4.304203     0.140883
C      0.691142     5.581322     4.738507    -0.141489
C      1.668784     6.021279     3.853613    -0.093836
C      1.335027     6.302647     2.533579    -0.039130
C      0.025106     6.146616     2.099275    -0.088241
C     -0.952536     5.706658     2.984587    -0.130609
C      2.405707     6.811668     1.654949     0.613094
C      3.923858    10.817328     2.465093     0.590442
C      3.994744    12.096274     3.250181    -0.043835
C      4.882301    12.252306     4.306709    -0.093741
C      4.941373    13.459631     4.991573    -0.131327
C      4.114365    14.513483     4.615733     0.145825
C      3.228285    14.354893     3.559205    -0.138751
C      3.169213    13.147568     2.872253    -0.107659
C      4.260568    15.708018     5.400821    -0.092677
C      4.281243    16.741407     6.014693    -0.029317
C      4.443691    17.907806     6.691205    -0.050211
C      4.492426    18.739121     7.568165    -0.075261
C      4.607616    19.757162     8.591285     0.140878
C      5.836314    20.345478     8.875253    -0.133637
C      5.924922    21.332824     9.848261    -0.093267
C      4.786309    21.729298    10.538971    -0.035771
C      3.560565    21.140982    10.257509    -0.098582
C      3.470480    20.156194     9.280325    -0.141542
C      4.932512    22.724318    11.631413     0.630799
C     22.341030    10.139486    16.158197     0.615604
C     21.441659    10.899180    17.110325    -0.040656
C     21.962970    11.837927    17.987285    -0.091275
C     21.124147    12.497863    18.880949    -0.141573
C     19.762538    12.216495    18.889301     0.152954
C     19.241227    11.272633    18.012341    -0.130525
C     20.081526    10.615254    17.118677    -0.097174
C     18.951774    12.745979    19.958357    -0.087305
C     18.104091    13.063158    20.722565    -0.028520
C     17.324341    13.421262    21.799973    -0.034738
C     16.513578    13.761462    22.593413    -0.075162
C     15.414838    14.109336    23.444899     0.142750
C     15.626021    14.127241    24.818803    -0.130262
C     14.620320    14.569756    25.670707    -0.086121
C     13.401960    14.991809    25.149125    -0.032268
C     13.190778    14.973903    23.775221    -0.093008
C     14.196478    14.531388    22.923317    -0.140560
C     12.368200    15.575008    26.055317     0.602965
C     24.486821     5.849900    16.241717     0.614019
C     24.376061     4.706522    17.173800    -0.031612
C     25.462986     3.867534    17.377589    -0.092125
C     25.377331     2.829029    18.304661    -0.132146
C     24.203275     2.637187    19.020427     0.152267
C     23.114874     3.473618    18.814133    -0.146431
C     23.200528     4.512123    17.891237    -0.092533
C     24.099899     1.552641    19.970885    -0.082724
C     24.156018     0.693189    20.789381    -0.024944
C      9.455950    25.325695    21.733157    -0.035740
C      9.509115    24.450895    22.568357    -0.080319
C      9.760171    23.402159    23.535518     0.142672
C     10.280005    22.189718    23.101214    -0.137930
C     10.387811    21.123077    23.986109    -0.095157
C      9.977261    21.271435    25.306142    -0.039543
C      9.457427    22.483876    25.740446    -0.089186
C      9.349621    23.550517    24.855134    -0.132564
C     10.071776    20.089688    26.184773     0.614688
C      7.361848    16.772102    25.374629     0.587011
C      6.289691    16.071239    24.589541    -0.045496
C      6.598342    15.224577    23.533013    -0.096768
C      5.582304    14.569756    22.848149    -0.134171
C      4.256138    14.759040    23.223989     0.150562
C      3.950440    15.605703    24.280517    -0.142023
C      4.966478    16.260523    24.967469    -0.104051
C      3.294741    14.035157    22.438901    -0.089361
C      2.410138    13.500557    21.825029    -0.031832
C      1.481230    12.776674    21.148517    -0.051768
C      0.785658    12.318811    20.271557    -0.077961
C     -0.038397    11.710032    19.248437     0.145256
C      0.066456    10.351791    18.964469    -0.135839
C     -0.744307     9.781381    17.991461    -0.084024
C     -1.656970    10.569212    17.300750    -0.040720
C     -1.760346    11.924895    17.582213    -0.092995
C     -0.952536    12.495305    18.559397    -0.141179
C     -2.445581     9.945086    16.208309     0.630258
C      9.584432    14.278156    30.078475     0.621398
C      9.376203    13.119431    31.030603    -0.044139
C      8.302570    13.101526    31.907563    -0.091590
C      8.150459    12.045116    32.801227    -0.140448
C      9.074936    11.006612    32.809579     0.149193
C     10.153000    11.027075    31.932619    -0.130344
C     10.302157    12.083485    31.038955    -0.102392
C      9.021771    10.039728    33.878635    -0.086397
C      9.170928     9.147024    34.642843    -0.027433
C      9.250675     8.292688    35.720251    -0.028089
C      9.361435     7.420446    36.513691    -0.083359
C      9.609538     6.294974    37.365178     0.148540
C      9.488440     6.468910    38.739082    -0.132559
C      9.608061     5.376690    39.590986    -0.087428
C      9.851733     4.110533    39.069403    -0.034607
C      9.972830     3.936597    37.695499    -0.092522
C      9.853210     5.028817    36.843595    -0.142785
C      9.863547     2.923671    39.975595     0.596762
C     12.226427    18.281258    30.161995     0.608615
C     13.272002    18.757026    31.094078    -0.034651
C     13.455125    20.117825    31.297867    -0.090284
C     14.397323    20.562899    32.224939    -0.132742
C     15.150491    19.642057    32.940706     0.150176
C     14.970322    18.281258    32.734411    -0.142453
C     14.028123    17.836185    31.811515    -0.093321
C     16.141424    20.094804    33.891163    -0.077078
C     16.857672    20.573130    34.709659    -0.026679
C    -11.892670    21.105172    35.653435    -0.038216
C    -11.161654    21.588614    36.488635    -0.080712
C    -10.378950    22.330402    37.455797     0.140884
C     -9.588862    23.386812    37.021493    -0.141488
C     -8.719027    24.013496    37.906387    -0.093836
C     -8.642234    23.583770    39.226421    -0.039129
C     -9.432322    22.527360    39.660725    -0.088245
C    -10.302157    21.900676    38.775413    -0.130609
C     -7.666069    24.256496    40.105051     0.613095
C     -3.437990    23.568422    39.294907     0.590443
C     -2.294947    22.990339    38.509819    -0.043835
C     -1.716042    23.680970    37.453291    -0.093741
C     -0.640931    23.128465    36.768427    -0.131327
C     -0.141773    21.885329    37.144267     0.145825
C     -0.722155    21.197256    38.200795    -0.138750
C     -1.797266    21.749761    38.887747    -0.107659
C      0.965827    21.414677    36.359179    -0.092677
C      1.871106    20.915888    35.745307    -0.029316
C      2.962461    20.473372    35.068795    -0.050210
C      3.706768    20.099920    34.191835    -0.075261
C      4.646013    19.690657    33.168715     0.140879
C      5.769858    20.460583    32.884747    -0.133637
C      6.669229    20.043646    31.911739    -0.093267
C      6.443278    18.859342    31.221029    -0.035770
C      5.320910    18.091974    31.502491    -0.098583
C      4.423016    18.506353    32.479675    -0.141542
C      7.378093    18.488448    30.128587     0.630797
C     12.378538     1.161283     2.238336     0.612353
C     13.486138     1.560314     3.190464    -0.036136
C     14.038461     0.639473     4.067424    -0.096145
C     15.029394     1.035947     4.961088    -0.139245
C     15.466526     2.355819     4.969440     0.149963
C     14.909773     3.279218     4.092480    -0.134523
C     13.920317     2.880187     3.198816    -0.098687
C     16.330454     2.793219     6.038496    -0.089311
C     17.028981     3.368745     6.802704    -0.026377
C     17.728984     3.864976     7.880112    -0.029273
C     18.428987     4.397017     8.673552    -0.080618
C     19.279624     5.174617     9.525038     0.143822
C     19.189539     4.982775    10.898942    -0.129423
C     20.075619     5.632480    11.750846    -0.087993
C     21.050307     6.476584    11.229264    -0.035438
C     21.140392     6.668426     9.855360    -0.091780
C     20.254312     6.018721     9.003456    -0.143611
C     22.072253     7.080247    12.135456     0.602812
C      7.590752     1.447767     2.321856     0.613199
C      6.655938     2.115377     3.253939    -0.031564
C      5.385890     1.593567     3.457728    -0.097019
C      4.529346     2.186998     4.384800    -0.130390
C      4.950234     3.299681     5.100566     0.146429
C      6.218805     3.824049     4.894272    -0.143244
C      7.075349     3.230618     3.971376    -0.095012
C      4.062677     3.931481     6.051024    -0.081576
C      3.290310     4.312607     6.869520    -0.020966
C      2.436720     4.726986     7.813296    -0.038477
C      1.652539     5.118343     8.648496    -0.080856
C      0.618779     5.425290     9.615658     0.140447
C     -0.691142     5.581322     9.181354    -0.138882
C     -1.668784     6.021279    10.066248    -0.101390
C     -1.335027     6.302647    11.386282    -0.036237
C     -0.025106     6.146616    11.820586    -0.088473
C      0.952536     5.706658    10.935274    -0.127677
C     -2.405707     6.811668    12.264912     0.617528
C     -3.923858    10.817328    11.454768     0.590499
C     -3.994744    12.096274    10.669680    -0.038286
C     -4.882301    12.252306     9.613152    -0.095454
C     -4.941373    13.459631     8.928288    -0.134332
C     -4.114365    14.513483     9.304128     0.148832
C     -3.228285    14.354893    10.360656    -0.137577
C     -3.169213    13.147568    11.047608    -0.108907
C     -4.260568    15.708018     8.519040    -0.088905
C     -4.281243    16.741407     7.905168    -0.035020
C     -4.443691    17.907806     7.228656    -0.047840
C     -4.492426    18.739121     6.351696    -0.078686
C     -4.607616    19.757162     5.328576     0.143043
C     -5.836314    20.345478     5.044608    -0.136903
C     -5.924922    21.332824     4.071600    -0.091871
C     -4.786309    21.729298     3.380890    -0.029270
C     -3.560565    21.140982     3.662352    -0.097128
C     -3.470480    20.156194     4.639536    -0.139025
C     -4.932512    22.724318     2.288448     0.625382
O     19.574984    16.828375    41.240923    -1.041415
O     -9.820720    19.977141     0.425117    -0.526153
O    -10.126418    18.506353     2.113891    -0.576982
O      6.115429     6.381942    11.400480    -0.565370
O      4.114365     5.775721    12.085344    -0.549916
O     -8.748563    19.071647    39.395549    -0.559793
O     -7.215645    17.582954    39.927571    -0.564478
O      2.079334    24.080001    28.171296    -0.513805
O      3.427653    24.624832    29.854224    -0.594127
O     -8.397085    14.840893    39.254400    -0.524786
O     19.038906    14.912514    38.891088    -0.589635
O     19.765491     3.473618    27.628416    -0.528117
O     20.416760     2.294430    29.344752    -0.575389
O     19.554309     0.212305    27.321062    -1.040667
O      7.443072    24.095348    28.265256    -0.528116
O      6.322181    25.095484    29.954030    -0.571247
O     17.237210    17.091838    39.240619    -0.567556
O     17.712739    19.127921    39.925483    -0.550501
O      6.122813    23.619580    25.475688    -0.556229
O      4.067107    23.036381    26.007710    -0.567092
O      5.046226    11.738169    14.251435    -0.518491
O      4.843904    10.298076    15.934363    -0.596519
O      2.283133    25.430568    25.334539    -0.529553
O     18.163163     1.634493    24.971227    -0.586995
O      7.893496     6.724700    13.708555    -0.525602
O      6.546654     6.750279    15.424891    -0.575491
O      5.174707     8.538245    13.400784    -1.039603
O      2.377648     7.085363    14.344978    -0.527334
O      3.804237     7.556015    16.033752    -0.573067
O     20.951362     2.105146    25.320341    -0.566624
O     22.476896     0.675284    26.005205    -0.550162
O      2.625750     8.466625    11.555410    -0.556754
O      3.148538    10.538518    12.087432    -0.567868
O     -7.125560    15.339682     0.331157    -0.513734
O     -8.271557    16.234944     2.014085    -0.595043
O      6.113952    10.886391    11.414261    -0.527396
O      7.101931     9.031919    11.050949    -0.587807
O     16.645013    15.380608    41.548277    -0.527340
O     17.340586    16.534218     1.504613    -0.578451
O      9.961016    16.828375    14.438938    -1.040665
O      9.820720    19.977141    13.494744    -0.528117
O     10.126418    18.506353    11.805970    -0.571246
O     23.420571     6.381942     2.519381    -0.567556
O     25.421635     5.775721     1.834517    -0.550501
O      8.748563    19.071647    16.284312    -0.556229
O      7.215645    17.582954    15.752290    -0.567093
O     -2.079334    24.080001    27.508565    -0.518491
O     -3.427653    24.624832    25.825637    -0.596519
O      8.397085    14.840893    16.425461    -0.529550
O     10.497094    14.912514    16.788773    -0.586995
O      9.770509     3.473618    28.051445    -0.525602
O      9.119240     2.294430    26.335109    -0.575492
O      9.981691     0.212305    28.359216    -1.039604
O     -7.443072    24.095348    27.415022    -0.527334
O     -6.322181    25.095484    25.726248    -0.573067
O     12.298790    17.091838    16.439659    -0.566626
O     11.823261    19.127921    15.754795    -0.550162
O     -6.122813    23.619580    30.204590    -0.556753
O     -4.067107    23.036381    29.672568    -0.567868
O     -5.046226    11.738169    41.428843    -0.513735
O     -4.843904    10.298076    39.745915    -0.595044
O     -2.283133    25.430568    30.345739    -0.527396
O     11.372837     1.634493    30.709051    -0.587807
O     21.642504     6.724700     0.211723    -0.527342
O     22.989346     6.750279    40.255387    -0.578451
O     24.361293     8.538245     0.519077    -1.041416
O     -2.377648     7.085363    41.334883    -0.526152
O     -3.804237     7.556015    39.646109    -0.576982
O      8.584638     2.105146    30.359520    -0.565370
O      7.059104     0.675284    29.674656    -0.549916
O     -2.625750     8.466625     2.364451    -0.559794
O     -3.148538    10.538518     1.832429    -0.564477
O      7.125560    15.339682    13.588704    -0.513804
O      8.271557    16.234944    11.905776    -0.594127
O     -6.113952    10.886391     2.505600    -0.524789
O     22.434069     9.031919     2.868912    -0.589634
O     12.890987    15.380608    14.131584    -0.528115
O     12.195414    16.534218    12.415248    -0.575389
O      4.891162     8.691719    41.628874    -1.019865
O      7.679360     9.152140    40.078742    -0.515363
O      6.029774    10.582002    39.688704    -0.579240
O     18.141011    16.124955    30.228394    -0.548431
O     17.028981    15.457345    28.383437    -0.530892
O      6.090323     6.517510    39.657802    -0.557135
O      3.919427     6.087784    39.950957    -0.553021
O     -9.705530    20.248278    28.291565    -0.558186
O    -10.445406    19.038395    30.011659    -0.542318
O     -7.101931    17.166017    29.194416    -0.556855
O     -8.497507    16.805354    30.889872    -0.526559
O      3.130816    10.722686    40.168944    -0.575186
O      2.441150     8.699393    39.512894    -0.523882
O     -9.686331    16.997196    27.709013    -1.020131
O     18.854306    14.352335    26.158882    -0.515294
O     -8.618605    15.065987    25.768843    -0.580456
O     19.662115     1.805872    16.308533    -0.547512
O     19.639963     3.102724    14.463576    -0.531330
O     17.367168    17.045796    25.737941    -0.558369
O     18.080462    19.140710    26.031096    -0.554031
O      7.620288    23.860022    14.371704    -0.555292
O      6.942437    25.105716    16.091798    -0.540602
O      3.649173    23.146370    15.274555    -0.552092
O      4.034618    24.535306    16.970011    -0.523581
O     -7.047290    17.506217    26.249083    -0.575749
O     -8.454680    19.115131    25.593034    -0.527261
O      4.795170    25.468937    13.788734    -1.020504
O     17.770334     2.074451    12.238603    -0.517912
O      2.588830    25.509863    11.848565    -0.582780
O      6.500874     7.648099     2.388254    -0.543830
O      7.635056     7.018857     0.543298    -0.529728
O     20.846509     2.015619    11.817662    -0.553124
O     22.304110     0.350431    12.110818    -0.552552
O      2.085242     7.049552     0.451426    -0.552869
O      3.502970     7.013742     2.171520    -0.540426
O      3.452758    10.845465     1.354277    -0.557663
O      4.462890     9.817192     3.049733    -0.523340
O      3.916474    22.928949    12.328805    -0.576541
O      6.013530    23.343328    11.672755    -0.524963
O     -4.891162     8.691719    14.050987    -1.020132
O     21.856640     9.152140    15.601118    -0.515296
O     -6.029774    10.582002    15.991157    -0.580453
O     11.394989    16.124955    25.451467    -0.547512
O     12.507019    15.457345    27.296424    -0.531329
O     23.445677     6.517510    16.022059    -0.558367
O     25.616573     6.087784    15.728904    -0.554032
O      9.705530    20.248278    27.388296    -0.555294
O     10.445406    19.038395    25.668202    -0.540602
O      7.101931    17.166017    26.485445    -0.552092
O      8.497507    16.805354    24.789989    -0.523581
O     -3.130816    10.722686    15.510917    -0.575747
O     -2.441150     8.699393    16.166966    -0.527263
O      9.686331    16.997196    27.971266    -1.020504
O     10.681694    14.352335    29.521397    -0.517912
O      8.618605    15.065987    29.911435    -0.582780
O      9.873885     1.805872    39.371746    -0.543830
O      9.896037     3.102724    41.216702    -0.529729
O     12.168832    17.045796    29.942338    -0.553125
O     11.455538    19.140710    29.649182    -0.552550
O     -7.620288    23.860022    41.308574    -0.552867
O     -6.942437    25.105716    39.588480    -0.540427
O     -3.649173    23.146370    40.405723    -0.557663
O     -4.034618    24.535306    38.710267    -0.523339
O      7.047290    17.506217    29.431195    -0.576539
O      8.454680    19.115131    30.087245    -0.524964
O     -4.795170    25.468937     0.131126    -1.019865
O     11.765666     2.074451     1.681258    -0.515362
O     -2.588830    25.509863     2.071296    -0.579242
O     23.035126     7.648099    11.531606    -0.548431
O     21.900944     7.018857    13.376563    -0.530891
O      8.689491     2.015619     2.102198    -0.557136
O      7.231890     0.350431     1.809043    -0.553021
O     -2.085242     7.049552    13.468435    -0.558187
O     -3.502970     7.013742    11.748341    -0.542318
O     -3.452758    10.845465    12.565584    -0.556856
O     -4.462890     9.817192    10.870128    -0.526560
O     -3.916474    22.928949     1.591056    -0.575190
O     -6.013530    23.343328     2.247106    -0.523879

The following XYZ coordinates are in angstroms. Other properties are in atomic units.
The sperically averaged electron density of each atom fit to a function of the form exp(a - br)
eigen_1, eigen_2 and eigen_3 are the three eigenvalues of traceless quadrupole moment tensor
  atom number  atomic symbol              X              Y              Z     net charge C6 coefficient C8 coefficient C10 coefficient fluctuating dipole atomic polarizability isotropic forcefield polarizability              a              b squared Pearson coefficient          <r^3>          <r^4>         wp_QDO          m_QDO          q_QDO       dipole_x       dipole_y       dipole_z         dipole            Qxy            Qxz            Qyz     Q(x^2-y^2)  Q(3z^2 - R^2)        eigen_1        eigen_2        eigen_3 static polarizability      alpha(xx)      alpha(xy)      alpha(xz)      alpha(yy)      alpha(yz)      alpha(zz) atomic spin moment
            1             Zn     -10.122726      18.662640      40.740221       0.974750      82.230189 0.17117721E+04  0.53471151E+05                                15.811493                           13.793293       0.024327       1.893169                    0.998017      44.753718     122.532637       0.470448       0.416794      -1.127992      -0.001147       0.011585      -0.013437       0.017779      -0.008893      -0.000065      -0.039115      -0.137723      -0.071650      -0.057780      -0.036492       0.094272             19.125421      18.849797       0.898985       1.625920      18.232426      -0.289433      20.294041           0.000003
            2             Zn      -8.292232      16.114723      40.708483       0.950964      85.049830 0.17207643E+04  0.53863647E+05                                16.141914                           13.812676       0.037017       1.886849                    0.998280      45.461516     124.911159       0.470615       0.415782      -1.127815       0.035961       0.008581      -0.013946       0.039513      -0.047676      -0.018020       0.023387       0.090207      -0.110257      -0.058981      -0.030369       0.089349             20.028517      17.531393      -2.056058       1.454884      18.498885      -1.254335      24.055272           0.000003
            3             Zn      19.394962      16.656741       1.450742       0.999515      83.148727 0.16140177E+04  0.49798129E+05                                16.045141                           13.508214       0.089388       1.901479                    0.999268      44.883465     123.067079       0.468255       0.423954      -1.120575      -0.015779       0.019000       0.083346       0.086928       0.017653      -0.033292      -0.037234      -0.027063       0.334526      -0.079274      -0.047551       0.126825             19.656372      25.859312      -0.593204       1.879018      16.839953      -0.270723      16.269853           0.000004
            4             Zn      18.130821      15.769664      40.436626       0.978419      85.181069 0.16027131E+04  0.49318898E+05                                16.192595                           13.372526       0.069623       1.899070                    0.998783      44.882449     122.547410       0.475714       0.418410      -1.125263      -0.035680      -0.014557      -0.057234       0.068998       0.070267       0.055808       0.046079      -0.040636      -0.064701      -0.075124      -0.044318       0.119442             20.175817      23.160110      -0.699525      -7.075215      14.858912      -0.407227      22.508430           0.000003
            5             Zn       6.455684      25.014143      26.820360       0.973946      82.363017 0.17152340E+04  0.53609272E+05                                15.830682                           13.809201       0.031019       1.894507                    0.998032      44.795252     122.702437       0.470051       0.416913      -1.127850       0.013197      -0.003352      -0.011291       0.017689      -0.055858      -0.036252       0.016052       0.087589      -0.071918      -0.059079      -0.036969       0.096047             19.150095      17.628216      -0.188806      -1.063428      19.498820      -1.263175      20.323249           0.000003
            6             Zn       3.333876      24.702848      26.788622       0.956867      84.758669 0.17131287E+04  0.53567794E+05                                16.114941                           13.789792       0.016496       1.882261                    0.998367      45.346158     124.548994       0.470582       0.416252      -1.127438      -0.012232      -0.035506      -0.013533       0.039918       0.062020       0.028816       0.001965       0.040583      -0.108773      -0.059472      -0.028794       0.088266             19.995569      20.000607       0.604706      -1.811439      15.963788      -0.634800      24.022313           0.000003
            7             Zn      19.495680       0.454026      29.290882       0.996224      83.418620 0.16206649E+04  0.50056143E+05                                16.078372                           13.535343       0.087902       1.900227                    0.999271      44.968130     123.376717       0.467806       0.423913      -1.120568       0.022048       0.005181       0.083170       0.086199      -0.020843      -0.018112       0.049517      -0.017173       0.338546      -0.080114      -0.049528       0.129643             19.699242      19.649028       4.217993      -1.182898      23.145355      -1.492791      16.303343           0.000004
            8             Zn      19.359519       1.992343      26.516765       0.976575      85.109478 0.16010699E+04  0.49249585E+05                                16.174408                           13.357921       0.071802       1.899707                    0.998803      44.883932     122.478433       0.476448       0.417925      -1.125729       0.006727       0.040200      -0.056159       0.069391      -0.051832       0.011731      -0.072345      -0.099237      -0.065612      -0.075319      -0.043728       0.119047             20.154043      17.518446       3.938348       3.179505      20.456671       6.325728      22.487013           0.000003
            9             Zn       3.667042       7.481068      12.900082       0.973988      82.277682 0.17130373E+04  0.53519412E+05                                15.815068                           13.796445       0.036082       1.896104                    0.997950      44.772305     122.584967       0.470503       0.416676      -1.128095      -0.010734      -0.006670      -0.013765       0.018686       0.064511       0.033830       0.020711       0.053657      -0.071864      -0.057994      -0.037053       0.095048             19.129303      19.173396      -0.716202      -0.565547      17.917984       1.551933      20.296527           0.000003
           10             Zn       4.958356      10.340281      12.868344       0.955354      84.881975 0.17163788E+04  0.53695992E+05                                16.129938                           13.802509       0.019586       1.882769                    0.998413      45.387804     124.702810       0.470374       0.416231      -1.127429      -0.025142       0.027173      -0.015085       0.039976      -0.012050      -0.012166      -0.025771      -0.125708      -0.112062      -0.058136      -0.029409       0.087545             20.013489      16.462950       1.443932       0.359947      19.539383       1.886707      24.038133           0.000003
           11             Zn       5.413358       8.468159      15.370603       0.996734      83.305005 0.16181936E+04  0.49957884E+05                                16.059971                           13.521700       0.096875       1.902800                    0.999236      44.948842     123.273639       0.468241       0.423705      -1.120770      -0.006468      -0.022537       0.084291       0.087491       0.003891       0.048458      -0.010102       0.045515       0.335121      -0.080327      -0.046455       0.126782             19.673630      18.597262      -3.616192      -0.701483      24.138132       1.764380      16.285495           0.000004
           12             Zn       6.813660       7.816920      12.596486       0.974544      85.326901 0.16063703E+04  0.49457119E+05                                16.204061                           13.382333       0.077212       1.900675                    0.998784      44.946946     122.735162       0.475854       0.418070      -1.125549       0.033733      -0.025060      -0.055248       0.069414      -0.018405      -0.068998       0.026861       0.142667      -0.065225      -0.076785      -0.044324       0.121109             20.190063      16.340345      -3.246347       3.893546      21.704736      -5.925482      22.525108           0.000003
           13             Zn      10.122726      18.662640      14.939640       0.973944      82.363530 0.17152449E+04  0.53609723E+05                                15.830779                           13.809268       0.031016       1.894505                    0.998033      44.795364     122.703059       0.470048       0.416914      -1.127849       0.003693       0.013104       0.011291       0.017687       0.009997       0.004225       0.039422      -0.140540      -0.071913      -0.059077      -0.036968       0.096045             19.150242      18.867845      -0.904352       1.625756      18.259360       0.289240      20.323521           0.000003
           14             Zn       8.292232      16.114723      14.971378       0.956867      84.757466 0.17131021E+04  0.53566684E+05                                16.114708                           13.789624       0.016511       1.882266                    0.998367      45.345925     124.547490       0.470589       0.416249      -1.127442      -0.036865       0.007158       0.013533       0.039917       0.048577      -0.016113      -0.023969       0.087129      -0.108781      -0.059465      -0.028797       0.088262             19.995241      17.496442       2.050392       1.455437      18.467476       1.251443      24.021807           0.000003
           15             Zn      10.141038      16.656741      12.469118       0.996221      83.415253 0.16205874E+04  0.50053045E+05                                16.077787                           13.534888       0.087958       1.900243                    0.999271      44.967710     123.373848       0.467821       0.423905      -1.120576       0.015511       0.016502      -0.083172       0.086200      -0.017860      -0.033829       0.040449      -0.027543       0.338534      -0.080124      -0.049519       0.129643             19.698474      25.922943       0.595088       1.884126      16.869748       0.278009      16.302731           0.000004
           16             Zn      11.405179      15.769664      15.243235       0.976578      85.104354 0.16009750E+04  0.49245785E+05                                16.173564                           13.357373       0.071851       1.899723                    0.998803      44.883236     122.474240       0.476467       0.417916      -1.125739       0.038176      -0.014278       0.056157       0.069389      -0.068880       0.056792      -0.046321      -0.040166      -0.065635      -0.075327      -0.043713       0.119040             20.152745      23.131215       0.696871      -7.067018      14.841625       0.409362      22.485394           0.000003
           17             Zn      -6.455684      25.014143      28.859918       0.973988      82.277850 0.17130399E+04  0.53519519E+05                                15.815096                           13.796459       0.036083       1.896104                    0.997950      44.772340     122.585157       0.470503       0.416677      -1.128095      -0.011144      -0.005961       0.013765       0.018686       0.055488      -0.034852      -0.018941       0.084909      -0.071865      -0.057994      -0.037054       0.095048             19.129349      17.611653       0.185597      -1.061268      19.479841       1.265774      20.296554           0.000003
           18             Zn      -3.333876      24.702848      28.891656       0.955356      84.881347 0.17163696E+04  0.53695599E+05                                16.129830                           13.802454       0.019588       1.882771                    0.998413      45.387678     124.702114       0.470376       0.416230      -1.127431       0.010962      -0.035363       0.015086       0.039978      -0.060458       0.028402      -0.002348       0.041987      -0.112071      -0.058138      -0.029410       0.087547             20.013265      20.020592      -0.610169      -1.813681      15.981421       0.631617      24.037781           0.000003
           19             Zn      10.040320       0.454026      26.389397       0.996735      83.305351 0.16182010E+04  0.49958181E+05                                16.060035                           13.521748       0.096865       1.902797                    0.999236      44.948857     123.273866       0.468239       0.423706      -1.120769      -0.022751       0.005666      -0.084290       0.087490       0.021653      -0.015479      -0.047014      -0.016017       0.335119      -0.080326      -0.046454       0.126780             19.673720      19.621234      -4.207314      -1.177251      23.114409       1.489702      16.285517           0.000004
           20             Zn      10.176481       1.992343      29.163514       0.974545      85.327698 0.16063811E+04  0.49457551E+05                                16.204184                           13.382391       0.077200       1.900671                    0.998784      44.947028     122.735631       0.475852       0.418071      -1.125548      -0.004836       0.041742       0.055248       0.069412       0.052571       0.011235       0.073184      -0.103209      -0.065210      -0.076784      -0.044321       0.121105             20.190301      17.552356      -3.946077       3.184993      20.493096      -6.334931      22.525451           0.000003
           21             Zn      -3.667042       7.481068       1.019779       0.974752      82.229510 0.17117589E+04  0.53470598E+05                                15.811365                           13.793210       0.024331       1.893171                    0.998017      44.753571     122.531811       0.470451       0.416792      -1.127994       0.009459      -0.006788       0.013438       0.017780      -0.064084       0.033907      -0.019498       0.053462      -0.071656      -0.057782      -0.036492       0.094274             19.125223      19.165191       0.716802      -0.562131      17.916742      -1.552744      20.293737           0.000003
           22             Zn      -4.958356      10.340281       1.051517       0.950962      85.051631 0.17207994E+04  0.53865121E+05                                16.142249                           13.812894       0.036998       1.886842                    0.998279      45.461867     124.913320       0.470607       0.415787      -1.127810       0.025412       0.026850       0.013946       0.039512       0.015222      -0.011249       0.027299      -0.127691      -0.110239      -0.058987      -0.030364       0.089351             20.029061      16.476837      -1.446940       0.358847      19.554221      -1.887326      24.056125           0.000003
           23             Zn      24.122642       8.468159      40.309258       0.999516      83.151703 0.16140866E+04  0.49800878E+05                                16.045654                           13.508615       0.089344       1.901467                    0.999268      44.883861     123.069675       0.468241       0.423961      -1.120568       0.008566      -0.023167      -0.083345       0.086928      -0.002881       0.048888       0.010216       0.044090       0.334541      -0.079265      -0.047563       0.126828             19.657041      18.581539       3.609188      -0.705092      24.119153      -1.762752      16.270433           0.000004
           24             Zn      22.722340       7.816920       1.323374       0.978416      85.185456 0.16027981E+04  0.49322302E+05                                16.193327                           13.373022       0.069586       1.899058                    0.998783      44.883069     122.551180       0.475697       0.418419      -1.125254      -0.030447      -0.023625       0.057237       0.069001       0.017544      -0.067818      -0.025281       0.142038      -0.064692      -0.075118      -0.044334       0.119452             20.176895      16.329145       3.245102       3.890576      21.691813       5.924308      22.509727           0.000003
           25             Zn       6.504861       7.931258      40.987022       0.944663      85.737684 0.17532886E+04  0.55144291E+05                                16.232931                           13.946125       0.023169       1.881241                    0.998526      45.685152     125.863176       0.468138       0.415992      -1.127569       0.019461      -0.021664      -0.027612       0.040131      -0.054793      -0.041098       0.001319       0.083183      -0.073331      -0.065759      -0.027352       0.093111             19.902269      18.191376      -0.445013      -1.879087      19.420932      -1.775777      22.094500           0.000003
           26             Zn       4.803292      10.640577      41.296464       1.044857      73.001548 0.15004553E+04  0.45432891E+05                                14.823926                           13.076374       0.169409       1.937202                    0.999272      43.513493     117.985741       0.473343       0.427349      -1.118951      -0.021188       0.080549      -0.010458       0.083943       0.018822       0.040812       0.014514      -0.189793      -0.162691      -0.102490      -0.023344       0.125834             17.669799      17.447290      -1.326422      -4.858391      13.646391       0.891873      21.915716           0.000004
           27             Zn       3.377589       7.716906      40.888886       0.956887      83.443672 0.17536756E+04  0.55114409E+05                                15.959001                           13.959292       0.018485       1.886550                    0.997988      45.209314     124.172547       0.467715       0.416686      -1.128022      -0.009434      -0.004818      -0.012378       0.016292       0.058073       0.036220       0.036566       0.041677      -0.101247      -0.058488      -0.039635       0.098123             19.616988      18.426609      -1.767633      -1.495769      18.028468       0.028641      22.395887           0.000003
           28             Zn       4.833123       8.443859       1.789416       0.914303      88.849449 0.18397000E+04  0.58599315E+05                                16.625720                           14.289593       0.054088       1.875662                    0.999228      46.800088     130.022257       0.461994       0.416221      -1.126701      -0.003680      -0.039823       0.040273       0.056757      -0.010723       0.023159      -0.041263      -0.015411       0.257562      -0.056186      -0.046565       0.102751             20.369614      20.540193      -4.028401      -2.615784      20.835686       3.233528      19.732965           0.000003
           29             Zn      18.384240      15.979922      27.067162       0.945152      85.513915 0.17473118E+04  0.54902018E+05                                16.197568                           13.916032       0.026708       1.882838                    0.998407      45.618897     125.563284       0.469026       0.415615      -1.127977      -0.029709      -0.003710      -0.027369       0.040564       0.061600       0.023341       0.033096       0.058531      -0.069571      -0.064270      -0.027836       0.092106             19.858210      19.453114      -0.316136      -0.598135      18.076132       2.508731      22.045384           0.000003
           30             Zn      -7.954636      16.098864      27.376603       1.042892      73.083568 0.15024620E+04  0.45508267E+05                                14.832411                           13.082822       0.168465       1.936754                    0.999290      43.548688     118.095157       0.473357       0.427199      -1.119063       0.082155      -0.021622      -0.009552       0.085488      -0.092095      -0.010139      -0.045917       0.059893      -0.160731      -0.106334      -0.019374       0.125708             17.681563      15.753463       2.312110       3.205348      15.358656       3.767380      21.932569           0.000004
           31             Zn      -9.773758      18.795395      26.969026       0.962355      83.006238 0.17414499E+04  0.54626263E+05                                15.898460                           13.906039       0.016534       1.887232                    0.997821      45.061927     123.588985       0.468909       0.416416      -1.128376       0.002731       0.011623      -0.012162       0.017043      -0.010995       0.008527      -0.048616      -0.124702      -0.097562      -0.053502      -0.044601       0.098103             19.542814      19.588348       1.050339       0.769060      16.728738       1.281282      22.311355           0.000003
           32             Zn      -9.871965      17.171389      29.629555       0.915513      88.774634 0.18378036E+04  0.58522421E+05                                16.615329                           14.281411       0.039556       1.871727                    0.999280      46.777816     129.931933       0.462177       0.416173      -1.126760      -0.031056       0.022574       0.041255       0.056356      -0.001190      -0.045548       0.002018       0.025280       0.260469      -0.056108      -0.046327       0.102434             20.355064      24.231984       1.883802       4.101359      17.117321       0.650987      19.715887           0.000003
           33             Zn      19.414899       1.667746      13.146883       0.946047      85.583094 0.17492636E+04  0.54982424E+05                                16.211109                           13.927932       0.023300       1.881578                    0.998420      45.635674     125.659157       0.468585       0.415862      -1.127733       0.010618       0.026999      -0.026476       0.039276      -0.007118       0.017169      -0.037477      -0.134966      -0.071899      -0.063687      -0.028924       0.092611             19.875496      18.706584       0.750718       2.480193      18.854786      -0.739772      22.065118           0.000003
           34             Zn       3.151344      24.418410      13.456325       1.043768      73.082852 0.15024304E+04  0.45507717E+05                                14.833549                           13.083766       0.170477       1.937221                    0.999326      43.543843     118.088024       0.473274       0.427270      -1.119001      -0.060167      -0.058673      -0.009523       0.084578       0.073538      -0.032865       0.031105       0.131053      -0.161545      -0.105982      -0.021170       0.127152             17.682844      13.457988      -0.985753       1.661051      17.657525      -4.656267      21.933018           0.000004
           35             Zn       6.396168      24.645551      13.048747       0.959547      83.224143 0.17472278E+04  0.54856984E+05                                15.928677                           13.931226       0.015657       1.886459                    0.997919      45.131641     123.866099       0.468342       0.416544      -1.128205       0.010139      -0.008021      -0.012287       0.017836      -0.047324      -0.047342       0.015637       0.078530      -0.097612      -0.054764      -0.041985       0.096749             19.581841      16.565900       0.712065       0.724444      19.821046      -1.306724      22.358578           0.000003
           36             Zn       5.038842      25.542604      15.709277       0.912784      89.072862 0.18458827E+04  0.58850482E+05                                16.656774                           14.316508       0.034384       1.869417                    0.999263      46.871712     130.316676       0.461380       0.416391      -1.126492       0.036126       0.015178       0.040152       0.056104       0.011533       0.025660       0.039464      -0.008351       0.264777      -0.056445      -0.048060       0.104505             20.407892      17.303893       2.143598      -1.491111      24.143844      -3.889807      19.775941           0.000003
           37             Zn      23.031139       7.931258      14.692838       0.945151      85.514198 0.17473152E+04  0.54902167E+05                                16.197619                           13.916056       0.026711       1.882839                    0.998407      45.618948     125.563601       0.469025       0.415616      -1.127976      -0.018068      -0.023875       0.027369       0.040565       0.056144      -0.040334      -0.003662       0.077433      -0.069574      -0.064273      -0.027834       0.092107             19.858303      18.146762       0.438233      -1.873717      19.382659       1.772421      22.045487           0.000003
           38             Zn      -4.803292      10.640577      14.383397       1.042890      73.082965 0.15024531E+04  0.45507911E+05                                14.832298                           13.082760       0.168478       1.936757                    0.999290      43.548677     118.094849       0.473359       0.427198      -1.119065       0.022349       0.081953       0.009554       0.085481      -0.020119       0.044824      -0.014169      -0.189445      -0.160760      -0.106320      -0.019384       0.125704             17.681379      17.459475       1.327045      -4.865226      13.652297      -0.892273      21.932364           0.000004
           39             Zn      -3.377589       7.716906      14.790974       0.962356      83.005988 0.17414488E+04  0.54626203E+05                                15.898411                           13.906027       0.016530       1.887231                    0.997820      45.061879     123.588685       0.468910       0.416415      -1.128376       0.011431      -0.003448       0.012163       0.017044      -0.059498       0.037841      -0.031692       0.043310      -0.097569      -0.053503      -0.044604       0.098107             19.542674      18.353201       1.763390      -1.493910      17.963625      -0.025306      22.311194           0.000003
           40             Zn      -4.833123       8.443859      12.130445       0.915514      88.775358 0.18378153E+04  0.58522941E+05                                16.615486                           14.281504       0.039550       1.871727                    0.999280      46.777905     129.932750       0.462173       0.416176      -1.126757       0.004022      -0.038182      -0.041254       0.056355       0.010352       0.021025       0.040455      -0.014701       0.260471      -0.056108      -0.046327       0.102435             20.355335      20.527605       4.022879      -2.614538      20.822270      -3.226583      19.716130           0.000003
           41             Zn      11.151760      15.979922      28.613117       0.946049      85.582494 0.17492537E+04  0.54981999E+05                                16.211000                           13.927870       0.023302       1.881579                    0.998420      45.635542     125.658398       0.468587       0.415861      -1.127734       0.028690      -0.004306       0.026477       0.039277      -0.062002       0.023873      -0.033606       0.055159      -0.071903      -0.063686      -0.028927       0.092613             19.875310      19.467717       0.311238      -0.599321      18.093364      -2.517706      22.064850           0.000003
           42             Zn       7.954636      16.098864      28.303675       1.043767      73.082140 0.15024093E+04  0.45506893E+05                                14.833408                           13.083633       0.170472       1.937218                    0.999326      43.543771     118.087377       0.473279       0.427267      -1.119004      -0.080896      -0.022768       0.009523       0.084577       0.093507      -0.010511       0.044019       0.061868      -0.161521      -0.105986      -0.021155       0.127141             17.682686      15.753773      -2.311302       3.201906      15.361477      -3.766652      21.932809           0.000004
           43             Zn       9.773758      18.795395      28.711253       0.959546      83.224767 0.17472390E+04  0.54857458E+05                                15.928795                           13.931297       0.015651       1.886457                    0.997919      45.131765     123.866823       0.468339       0.416545      -1.128204      -0.001878       0.012790       0.012286       0.017834       0.010342       0.010128       0.048818      -0.121229      -0.097603      -0.054762      -0.041985       0.096747             19.582049      19.624139      -1.053480       0.769466      16.763135      -1.280914      22.358873           0.000003
           44             Zn       9.871965      17.171389      26.050723       0.912785      89.071971 0.18458689E+04  0.58849881E+05                                16.656610                           14.316418       0.034392       1.869419                    0.999263      46.871563     130.315717       0.461384       0.416389      -1.126494       0.031209       0.023700      -0.040152       0.056106       0.002152      -0.047008      -0.002489       0.024150       0.264770      -0.056444      -0.048060       0.104504             20.407604      24.289749      -1.889892       4.114094      17.157333      -0.653561      19.775731           0.000003
           45             Zn      10.121101       1.667746       0.772978       0.944663      85.738007 0.17532954E+04  0.55144576E+05                                16.232988                           13.946164       0.023164       1.881239                    0.998526      45.685228     125.863593       0.468137       0.415993      -1.127568      -0.009032       0.027684       0.027611       0.040129       0.008622       0.019406       0.036251      -0.136490      -0.073325      -0.065757      -0.027351       0.093108             19.902362      18.728230      -0.754953       2.477428      18.884197       0.739297      22.094660           0.000003
           46             Zn      -3.151344      24.418410       0.463536       1.044861      73.002990 0.15004886E+04  0.45434198E+05                                14.824203                           13.076589       0.169400       1.937202                    0.999271      43.513591     117.986805       0.473335       0.427354      -1.118947       0.059169      -0.058629       0.010456       0.083950      -0.072777      -0.032987      -0.028085       0.127523      -0.162687      -0.102500      -0.023348       0.125848             17.670171      13.448176       0.982665       1.656894      17.646165       4.653504      21.916171           0.000004
           47             Zn      -6.396168      24.645551       0.871114       0.956886      83.443291 0.17536673E+04  0.55114064E+05                                15.958932                           13.959243       0.018494       1.886553                    0.997988      45.209239     124.172126       0.467717       0.416685      -1.128023      -0.008890      -0.005762       0.012377       0.016292       0.047081      -0.049777      -0.013082       0.079749      -0.101249      -0.058489      -0.039633       0.098122             19.616901      16.597180      -0.711406       0.723035      19.857787       1.309792      22.395738           0.000003
           48             Zn      -5.038842      25.542604      39.970584       0.914301      88.849647 0.18397033E+04  0.58599443E+05                                16.625733                           14.289596       0.054084       1.875659                    0.999228      46.800157     130.022441       0.461995       0.416220      -1.126701      -0.036326       0.016726      -0.040273       0.056756      -0.012034       0.024155      -0.040688      -0.010870       0.257567      -0.056187      -0.046565       0.102753             20.369635      17.273146      -2.142072      -1.492352      24.102832       3.882033      19.732928           0.000003
           49              H      -9.290549      22.240876       1.282032       0.120028       1.106135 0.77599087E+01  0.75691095E+02                                 1.767046                            1.625261      -1.196280       2.313359                    0.995507       3.565575       9.987866       0.491923       1.276499      -0.708548       0.004658       0.011061      -0.038879       0.040690       0.000652      -0.000224      -0.004540      -0.012961       0.023475      -0.010426      -0.000030       0.010456              1.879415       1.385507       0.086325      -0.091843       1.615202      -0.057106       2.637535          -0.000001
           50              H      -9.045400      23.949548       2.856384       0.122323       1.094610 0.76106304E+01  0.74238656E+02                                 1.789811                            1.637302      -1.067231       2.374966                    0.996610       3.597434      10.240122       0.475366       1.320894      -0.699080       0.011149       0.034176      -0.013848       0.038524       0.001601      -0.000054      -0.000455      -0.016731       0.026831      -0.012989       0.004003       0.008986              1.900677       1.465163       0.215074      -0.096017       2.610349      -0.119905       1.626519          -0.000001
           51              H      -9.842872      21.320035       5.833872       0.123705       1.230853 0.89878397E+01  0.88894661E+02                                 1.766233                            1.656927      -0.896282       2.457215                    0.998956       3.192900       8.358904       0.540634       1.145467      -0.744811      -0.005216      -0.009159       0.036334       0.037832       0.005802      -0.003132      -0.003969      -0.024716       0.031913      -0.019137       0.004862       0.014275              1.798007       1.440259       0.033122      -0.145839       1.649589      -0.082670       2.304174          -0.000001
           52              H     -10.086544      19.608805       4.255344       0.119208       1.221976 0.87681388E+01  0.86158271E+02                                 1.740959                            1.619588      -1.054337       2.375195                    0.997794       3.270900       8.526015       0.555627       1.121845      -0.748949      -0.010009      -0.037429       0.014658       0.041424       0.006537      -0.003429      -0.010549      -0.020571       0.019738      -0.015484      -0.003404       0.018887              1.830469       1.449864       0.243286      -0.049693       2.456301      -0.103645       1.585243          -0.000001
           53              H       7.033998       3.107840       8.159904       0.118161       1.225459 0.90786602E+01  0.91152635E+02                                 1.842003                            1.727475      -0.849537       2.476835                    0.999079       3.379493       9.286114       0.494909       1.232631      -0.722184       0.030491      -0.001826      -0.025790       0.039977       0.006927      -0.012743       0.007281       0.002116      -0.020712      -0.019614       0.006384       0.013230              1.894793       2.039365      -0.077527      -0.504111       1.591294       0.180683       2.053720          -0.000001
           54              H       6.881888       4.998122       9.529632       0.117729       1.149400 0.84227600E+01  0.82231460E+02                                 1.693260                            1.606221      -0.982887       2.409508                    0.998395       3.267275       8.589112       0.546179       1.148649      -0.741876       0.028894       0.030543      -0.006500       0.042544       0.009866      -0.011725      -0.000286       0.005603      -0.021858      -0.015582      -0.002232       0.017814              1.722077       1.729280       0.390181      -0.055155       1.954742       0.117538       1.482209          -0.000001
           55              H       3.618160       3.422460      11.342016       0.120638       1.225897 0.89915278E+01  0.89417269E+02                                 1.791354                            1.678302      -0.908604       2.450273                    0.998664       3.298678       8.812026       0.524300       1.174730      -0.736180      -0.032761       0.000065       0.027213       0.042589       0.009470      -0.014179       0.001349       0.009485      -0.003318      -0.016748      -0.001902       0.018650              1.864485       1.974150      -0.148447      -0.515009       1.640077       0.202258       1.979228          -0.000001
           56              H       3.770270       1.532178       9.972288       0.123902       1.210284 0.89838830E+01  0.89018346E+02                                 1.762650                            1.670679      -0.827606       2.492194                    0.999376       3.186230       8.402179       0.530564       1.165073      -0.740220      -0.028614      -0.028020       0.004783       0.040333       0.010199      -0.012755       0.004373       0.000950      -0.013606      -0.018873       0.003576       0.015297              1.772090       1.771902       0.372570      -0.132749       2.022231       0.014694       1.522136          -0.000001
           57              H      -4.984200      18.209637      39.053952       0.118865       1.208010 0.88906631E+01  0.88245551E+02                                 1.773067                            1.666878      -0.987456       2.408718                    0.998086       3.348239       8.962514       0.526554       1.171938      -0.735948       0.015669      -0.028545       0.024946       0.041020      -0.010733       0.004148      -0.011441       0.009945      -0.007746      -0.015943      -0.002147       0.018090              1.854025       1.557314      -0.080477       0.048331       2.148420      -0.535794       1.856342          -0.000001
           58              H      -3.460142      19.212331      37.584000       0.119465       1.194790 0.91285992E+01  0.91510102E+02                                 1.789552                            1.715759      -0.878409       2.463823                    0.998893       3.353058       9.118159       0.505245       1.209315      -0.727779       0.037260      -0.015613      -0.000019       0.040399      -0.009990      -0.000927      -0.012354       0.013093      -0.011357      -0.018946       0.003335       0.015611              1.804043       2.320136      -0.070094      -0.062012       1.598608      -0.063890       1.493384          -0.000001
           59              H      -6.413742      21.570708      36.122400       0.120167       1.167241 0.89331774E+01  0.89664556E+02                                 1.804921                            1.731377      -0.878024       2.464879                    0.998820       3.424649       9.524194       0.484934       1.258371      -0.715785      -0.013899       0.029985      -0.023720       0.040681      -0.003842       0.000372      -0.015058       0.005529      -0.016033      -0.018209       0.004410       0.013799              1.837459       1.684759      -0.209021       0.084030       1.923006      -0.398514       1.904613          -0.000001
           60              H      -7.937800      20.568014      37.588176       0.113901       1.177683 0.87578637E+01  0.88445103E+02                                 1.868064                            1.747002      -1.331813       2.244329                    0.993026       3.812489      11.027364       0.464099       1.306833      -0.701241      -0.037968       0.011220      -0.001549       0.039621      -0.002956       0.003115      -0.007334       0.009709      -0.013239      -0.010926       0.000894       0.010032              1.952662       2.625804      -0.345582      -0.129121       1.667852      -0.063744       1.564331          -0.000001
           61              H       1.236082      22.609213      33.483168       0.118087       1.178088 0.86827015E+01  0.87427634E+02                                 1.872271                            1.744405      -1.221262       2.298493                    0.995246       3.698031      10.652777       0.462851       1.314230      -0.700810       0.014300      -0.005899       0.033500       0.036899       0.007237       0.005181      -0.002087       0.020663       0.010603      -0.015085       0.002155       0.012929              1.924098       1.712487      -0.058128       0.151870       1.560722      -0.287697       2.499086          -0.000001
           62              H       2.743894      23.455875      31.908816       0.124389       1.182299 0.86505195E+01  0.85558631E+02                                 1.776858                            1.668061      -0.940119       2.437228                    0.998607       3.301083       8.916447       0.513419       1.206182      -0.728256       0.039361       0.006712       0.012394       0.041808       0.004149       0.008479      -0.000387       0.026232       0.019494      -0.017138       0.000045       0.017093              1.849754       2.491441       0.161352       0.043158       1.463964      -0.060358       1.593857          -0.000001
           63              H      -0.146203      23.315191      29.069136       0.118162       1.107049 0.76949573E+01  0.75133553E+02                                 1.785396                            1.630555      -1.250003       2.284733                    0.995123       3.653506      10.344022       0.484153       1.295674      -0.703717      -0.013989       0.004721      -0.036400       0.039280       0.004914       0.002690       0.000270       0.006700       0.014896      -0.008510       0.001636       0.006874              1.911677       1.672066       0.004234       0.121715       1.386848      -0.185654       2.676117          -0.000001
           64              H      -1.654016      22.468529      30.647664       0.121490       1.104783 0.77738158E+01  0.76406467E+02                                 1.813979                            1.664152      -1.234379       2.297622                    0.994554       3.684479      10.605778       0.466474       1.335928      -0.695529      -0.034683      -0.007113      -0.012405       0.037516       0.006978       0.000896      -0.001929       0.010638       0.026382      -0.013375       0.004377       0.008999              1.922219       2.588162       0.325710       0.135746       1.542131      -0.038388       1.636363          -0.000001
           65              H      18.347763      13.848431      36.782208       0.121795       1.188517 0.85914435E+01  0.84139546E+02                                 1.722068                            1.614222      -0.995227       2.407247                    0.998309       3.248472       8.501502       0.549896       1.137343      -0.745089      -0.037977       0.016079       0.008207       0.042050      -0.007312       0.004669       0.005541       0.025500      -0.020116      -0.016074      -0.002378       0.018452              1.767971       2.122872      -0.381857      -0.113405       1.625337       0.188092       1.555704          -0.000001
           66              H      18.601773      12.487632      34.898832       0.121292       1.239086 0.89530264E+01  0.88894979E+02                                 1.805002                            1.675875      -0.874736       2.467124                    0.998965       3.262197       8.693700       0.524389       1.176373      -0.736287      -0.031568      -0.005123      -0.022231       0.038949      -0.005622       0.005318       0.010871       0.018613      -0.002400      -0.018532       0.006514       0.012018              1.872044       2.127445       0.041205       0.525043       1.549813       0.167019       1.938873          -0.000001
           67              H      22.485757      11.858390      35.871840       0.117632       1.279066 0.98063805E+01  0.10053609E+03                                 1.903686                            1.801891      -0.997320       2.404237                    0.997788       3.498174       9.763913       0.481186       1.241594      -0.719726       0.034502      -0.016553      -0.007554       0.039006      -0.009470      -0.001555       0.008710       0.016221      -0.004392      -0.015690       0.000722       0.014968              1.931142       2.372091      -0.255406      -0.030977       1.741483       0.156637       1.679853          -0.000001
           68              H      -7.302776      13.221747      37.759392       0.105787       1.204907 0.88456011E+01  0.90189026E+02                                 1.935512                            1.782304      -1.563619       2.121798                    0.991728       4.108103      12.218075       0.446079       1.346690      -0.691094       0.028323       0.005331       0.023940       0.037467      -0.003763       0.004845       0.003067       0.012405       0.007809      -0.010096       0.001286       0.008809              2.061518       2.433644       0.157765       0.621256       1.638212       0.235971       2.112697          -0.000000
           69              H      19.913171       7.837383      29.282112       0.123273       1.242756 0.89849208E+01  0.89054545E+02                                 1.793769                            1.668765      -0.842640       2.483893                    0.999212       3.209796       8.472808       0.531688       1.162271      -0.740471      -0.006684       0.034391      -0.020110       0.040396      -0.002348       0.007665      -0.004441      -0.026051       0.027601      -0.019708       0.004771       0.014937              1.842089       1.401297      -0.137317       0.094281       2.380682      -0.284174       1.744288          -0.000001
           70              H      19.722664       5.839669      28.075248       0.121093       1.194194 0.86341193E+01  0.84473285E+02                                 1.714507                            1.607977      -0.937546       2.434055                    0.998558       3.223801       8.371394       0.557483       1.122983      -0.749132      -0.011070       0.004405      -0.041563       0.043237      -0.003590       0.008348      -0.007736      -0.015009       0.037517      -0.016295      -0.002664       0.018959              1.768281       1.367868       0.010469       0.214328       1.632440       0.161849       2.304536          -0.000001
           71              H      20.738702       3.737081      31.390992       0.123580       1.193193 0.86423673E+01  0.84633956E+02                                 1.719109                            1.613440      -0.980717       2.415205                    0.998339       3.220448       8.385977       0.553719       1.129547      -0.747512       0.009351      -0.035761       0.021471       0.042747      -0.003700       0.007106      -0.009256      -0.020708       0.024366      -0.016519      -0.001834       0.018353              1.767897       1.360120      -0.119072       0.073153       2.340283      -0.178725       1.603289          -0.000001
           72              H      20.929210       5.734795      32.597856       0.125152       1.200749 0.86932703E+01  0.85411907E+02                                 1.743611                            1.633592      -0.883343       2.466011                    0.998922       3.202085       8.401336       0.541546       1.151159      -0.742634       0.011395      -0.002556       0.037945       0.039701      -0.002722       0.008881      -0.003961      -0.022056       0.031804      -0.019083       0.003646       0.015437              1.781803       1.415605       0.012298       0.242418       1.608033       0.125528       2.321771          -0.000001
           73              H       9.138438      22.504339      29.122171       0.123786       1.093387 0.76579843E+01  0.74511658E+02                                 1.760178                            1.619797      -1.210280       2.310131                    0.995466       3.548091       9.953256       0.489957       1.284807      -0.706818       0.005727      -0.010523      -0.037170       0.039053      -0.006000      -0.004439       0.001788       0.005735       0.022727      -0.010483      -0.000027       0.010510              1.871631       1.478396      -0.141862      -0.003230       1.512746       0.106965       2.623751          -0.000001
           74              H      10.495618      21.437698      30.696523       0.124553       1.088456 0.75614131E+01  0.73685684E+02                                 1.788294                            1.635995      -1.086446       2.369225                    0.996377       3.589552      10.233790       0.473515       1.327371      -0.697784       0.023552      -0.026021      -0.014531       0.037987      -0.008253      -0.000508       0.000281       0.005819       0.027168      -0.013279       0.004155       0.009124              1.899048       2.135879      -0.602670      -0.055714       1.936053       0.142858       1.625213          -0.000001
           75              H       8.617128      23.443086      33.674011       0.120290       1.236982 0.90390807E+01  0.89477258E+02                                 1.766742                            1.657325      -0.875332       2.463490                    0.999028       3.206951       8.383520       0.542994       1.139521      -0.746209      -0.005590       0.009727       0.037952       0.039575      -0.013492      -0.001661       0.004255       0.002357       0.032767      -0.019143       0.005220       0.013923              1.798521       1.568955      -0.107244       0.001194       1.521673       0.167841       2.304935          -0.000001
           76              H       7.256995      24.509727      32.095483       0.117074       1.219669 0.87435845E+01  0.85792081E+02                                 1.732156                            1.612047      -1.016693       2.390054                    0.998153       3.273373       8.505287       0.560081       1.114544      -0.750738      -0.027859       0.028331       0.014401       0.042263      -0.011733      -0.007916       0.008527      -0.001109       0.020680      -0.015194      -0.004058       0.019252              1.820717       1.982883      -0.552703      -0.064502       1.901776       0.094160       1.577494          -0.000001
           77              H      13.942469      17.933385      36.000043       0.121787       1.213136 0.89744877E+01  0.89897901E+02                                 1.834506                            1.721408      -0.856919       2.476322                    0.999019       3.362843       9.246705       0.493829       1.238196      -0.720964      -0.016175      -0.024558      -0.025542       0.038951      -0.002691       0.012218       0.007590      -0.013280      -0.020537      -0.019321       0.006002       0.013319              1.886699       1.763483       0.230457       0.405052       1.852437       0.342838       2.044176          -0.000001
           78              H      15.655557      17.119975      37.369771       0.118585       1.151203 0.84374896E+01  0.82419329E+02                                 1.695768                            1.608166      -0.988721       2.406812                    0.998366       3.268156       8.596476       0.545520       1.149422      -0.741679       0.011979      -0.039913      -0.005791       0.042072      -0.002572       0.005198       0.010812      -0.019995      -0.022339      -0.015590      -0.002682       0.018273              1.724762       1.562400      -0.293934       0.129545       2.128148      -0.010998       1.483737          -0.000001
           79              H      15.922858      20.734277      39.182155       0.121632       1.222009 0.89546843E+01  0.88937654E+02                                 1.785084                            1.672828      -0.898275       2.454515                    0.998793       3.295109       8.789836       0.526244       1.171881      -0.736808       0.017127       0.027543       0.027063       0.042242      -0.000626       0.007646       0.011951      -0.022347      -0.003988      -0.016616      -0.002683       0.019299              1.857694       1.845461       0.217748       0.430152       1.755846       0.343009       1.971775          -0.000001
           80              H      14.209770      21.547687      37.812427       0.124839       1.209652 0.89797805E+01  0.88982964E+02                                 1.763520                            1.671485      -0.825120       2.493532                    0.999353       3.184308       8.402117       0.529779       1.166730      -0.739828      -0.009387       0.038233       0.005575       0.039761      -0.004978       0.010366       0.008749      -0.018448      -0.014512      -0.019239       0.003805       0.015434              1.772991       1.637882      -0.294774       0.079213       2.158094       0.107710       1.522997          -0.000001
           81              H       3.494109      20.790551      25.134091       0.118060       1.211419 0.89205717E+01  0.88620723E+02                                 1.777014                            1.670192      -0.992518       2.406260                    0.998007       3.351407       8.976263       0.525766       1.172657      -0.735802      -0.032313       0.001086       0.024673       0.040671       0.009816      -0.012266       0.001763       0.013844      -0.007561      -0.015966      -0.002572       0.018538              1.858377       2.075786      -0.216557      -0.490460       1.638553       0.226901       1.860793          -0.000001
           82              H       3.600438      18.969332      23.664139       0.120353       1.191117 0.90951885E+01  0.91102938E+02                                 1.786982                            1.713520      -0.877048       2.465364                    0.998857       3.347550       9.103263       0.505112       1.210593      -0.727497      -0.031100      -0.024443       0.000240       0.039557       0.011135      -0.010165       0.006818       0.011210      -0.010490      -0.019089       0.003133       0.015956              1.801390       1.836961       0.346473      -0.024282       2.075655       0.085444       1.491552          -0.000001
           83              H       7.119653      20.348036      22.202539       0.122253       1.160032 0.88701228E+01  0.88909951E+02                                 1.801009                            1.728153      -0.880297       2.465855                    0.998813       3.413799       9.500022       0.483971       1.262600      -0.714897       0.031800      -0.003661      -0.023809       0.039894       0.004481      -0.012754       0.007232       0.004866      -0.015908      -0.017875       0.004204       0.013671              1.833311       2.039183       0.001563      -0.384913       1.560683       0.125939       1.900065          -0.000001
           84              H       7.013323      22.169255      23.668315       0.115942       1.179666 0.87759030E+01  0.88710818E+02                                 1.873245                            1.751078      -1.356541       2.233582                    0.992813       3.817207      11.061657       0.462457       1.310238      -0.700485       0.028282       0.025159      -0.001649       0.037889       0.006179      -0.007834       0.000944       0.000328      -0.013133      -0.011015       0.000624       0.010391              1.958504       2.214148       0.591378       0.009456       2.093763       0.144239       1.567601          -0.000001
           85              H       4.194112      13.203842      19.563307       0.114980       1.186061 0.87512206E+01  0.88251250E+02                                 1.876919                            1.748314      -1.214942       2.299998                    0.995410       3.710032      10.679772       0.463716       1.309790      -0.701718      -0.012650      -0.009471       0.035160       0.038548       0.005685      -0.004595      -0.003337      -0.022190       0.009330      -0.014811       0.001893       0.012918              1.928990       1.652724       0.095215      -0.326597       1.627716       0.012156       2.506530          -0.000001
           86              H       4.173437      11.474706      17.988955       0.121968       1.184919 0.86680611E+01  0.85706331E+02                                 1.772509                            1.664223      -0.917364       2.444963                    0.998839       3.306899       8.907291       0.516991       1.198208      -0.730054      -0.014305      -0.037995       0.013027       0.042638       0.009362      -0.004728      -0.007392      -0.020757       0.017999      -0.017128      -0.000342       0.017470              1.844994       1.577355       0.362855      -0.073578       2.367711      -0.007421       1.589916          -0.000001
           87              H       5.496650      14.047946      15.149275       0.118217       1.106383 0.76862926E+01  0.74961367E+02                                 1.777593                            1.624194      -1.214268       2.298492                    0.995593       3.646603      10.288631       0.487972       1.287035      -0.705520       0.010592       0.009301      -0.035757       0.038436       0.000546      -0.001571      -0.002524      -0.012303       0.015971      -0.008992       0.001740       0.007252              1.902767       1.449020       0.120531      -0.219858       1.597963      -0.012370       2.661317          -0.000001
           88              H       5.517325      15.777082      16.727803       0.119012       1.109809 0.78088848E+01  0.76738870E+02                                 1.809100                            1.659915      -1.198564       2.310238                    0.994944       3.685155      10.562438       0.471049       1.323165      -0.698097       0.012661       0.034090      -0.012452       0.038437       0.001041      -0.002265       0.000087      -0.018007       0.026190      -0.013658       0.004698       0.008960              1.916787       1.517761       0.289051      -0.100724       2.600695      -0.098267       1.631905          -0.000001
           89              H      17.587211       2.765082      22.862347       0.121349       1.190348 0.86051454E+01  0.84290913E+02                                 1.722180                            1.614137      -0.995529       2.406526                    0.998269       3.251310       8.504390       0.550718       1.135414      -0.745550       0.033097       0.024813       0.006697       0.041904       0.014841       0.002895      -0.006497      -0.000100      -0.020634      -0.016217      -0.002337       0.018554              1.768132       2.080939       0.406914       0.219588       1.668019       0.004312       1.555439          -0.000001
           90              H      16.281720       3.225503      20.978971       0.123493       1.232235 0.88917440E+01  0.88098903E+02                                 1.793923                            1.666565      -0.858119       2.474162                    0.999148       3.256689       8.658190       0.527757       1.171356      -0.737376       0.010885       0.029011      -0.021579       0.037759       0.011227       0.006649      -0.010551       0.001198      -0.003170      -0.019097       0.006506       0.012591              1.860047       1.648893       0.227032      -0.116582       2.005094      -0.532443       1.926155          -0.000001
           91              H      13.794789       0.176495      21.951979       0.118331       1.280879 0.98239931E+01  0.10078236E+03                                 1.907320                            1.804960      -1.014236       2.397829                    0.997646       3.499165       9.776360       0.480100       1.243593      -0.719290      -0.031193      -0.021170      -0.007417       0.038421       0.012013       0.008248      -0.002989       0.008558      -0.005866      -0.015771       0.000407       0.015364              1.934917       2.124906       0.402375       0.151635       1.997328      -0.051576       1.682518          -0.000001
           92              H       0.333757      25.292442      23.839531       0.109168       1.194315 0.87550829E+01  0.89074875E+02                                 1.927957                            1.776138      -1.554939       2.127109                    0.991848       4.090496      12.169628       0.445540       1.351214      -0.690220      -0.009716      -0.025973       0.022140       0.035484       0.006927       0.000107      -0.006216       0.000290       0.007489      -0.009980       0.000911       0.009069              2.052869       1.694401       0.263853      -0.105558       2.360631      -0.651347       2.103575          -0.000001
           93              H      11.598787       4.414923      15.362251       0.123156       1.242866 0.89870780E+01  0.89094925E+02                                 1.795427                            1.670248      -0.848544       2.481901                    0.999141       3.208696       8.475049       0.530759       1.164058      -0.740073       0.032984      -0.010164      -0.019695       0.039739      -0.010392      -0.007699      -0.004462       0.017156       0.027935      -0.020014       0.004970       0.015044              1.843823       2.257018      -0.355928      -0.293494       1.528554       0.060452       1.745896          -0.000001
           94              H       9.963970       5.578764      14.155387       0.122453       1.196049 0.86530095E+01  0.84734723E+02                                 1.719408                            1.612210      -0.984944       2.412548                    0.998284       3.223196       8.383416       0.555270       1.126439      -0.748288       0.008924       0.007650      -0.041062       0.042711      -0.004618      -0.010836      -0.003139       0.013385       0.037505      -0.016023      -0.002854       0.018877              1.773540       1.561437      -0.120389       0.033255       1.446759      -0.267875       2.312423          -0.000001
           95              H       7.635056       5.750143      17.471131       0.122145       1.196544 0.86711785E+01  0.84978981E+02                                 1.721588                            1.615558      -0.979026       2.415424                    0.998336       3.225670       8.400164       0.553700       1.128751      -0.747713      -0.035649       0.010490       0.021150       0.042758      -0.007240      -0.011487      -0.001332       0.017027       0.025904      -0.016793      -0.001755       0.018548              1.770526       2.202096      -0.365776      -0.191928       1.503960       0.026120       1.605521          -0.000001
           96              H       9.269874       4.586301      18.677995       0.123517       1.203444 0.87149304E+01  0.85648389E+02                                 1.743106                            1.633108      -0.868972       2.470351                    0.998970       3.208645       8.410208       0.543067       1.147618      -0.743464      -0.007664      -0.007118       0.039132       0.040506      -0.008313      -0.008077      -0.006679       0.015258       0.031436      -0.019531       0.003986       0.015545              1.781278       1.548726      -0.089385      -0.012530       1.473891      -0.272609       2.321216          -0.000001
           97              H       0.152110       6.412637      15.201893       0.121950       1.095989 0.76790887E+01  0.74745565E+02                                 1.760581                            1.620213      -1.134762       2.343816                    0.996236       3.552367       9.957204       0.490868       1.281934      -0.707430      -0.012131      -0.000705      -0.038100       0.039991       0.005148       0.003960       0.002028       0.007484       0.022942      -0.010188      -0.000035       0.010224              1.872043       1.627547       0.056097       0.094059       1.364483      -0.050690       2.624100          -0.000001
           98              H      -1.450218       5.770606      16.776245       0.121774       1.095082 0.76141958E+01  0.74302267E+02                                 1.792663                            1.639476      -1.077220       2.371162                    0.996572       3.599717      10.257686       0.474144       1.323785      -0.698509      -0.035205      -0.007659      -0.014394       0.038797       0.006364       0.000661       0.000214       0.010598       0.027653      -0.012891       0.003588       0.009303              1.904007       2.515753       0.389674       0.152359       1.567510      -0.023198       1.628759          -0.000001
           99              H       1.225744       6.394731      19.753733       0.122702       1.228132 0.89611028E+01  0.88534830E+02                                 1.760539                            1.651961      -0.877513       2.464805                    0.999041       3.193202       8.346138       0.542855       1.142008      -0.745622       0.009825      -0.000025       0.037247       0.038521       0.007891       0.005197      -0.000558       0.023768       0.031590      -0.019671       0.004961       0.014711              1.792102       1.620987       0.073665       0.143780       1.459825      -0.084527       2.295494          -0.000001
          100              H       2.829549       7.039320      18.175205       0.118854       1.216683 0.87213371E+01  0.85557501E+02                                 1.733033                            1.612927      -1.033221       2.384154                    0.998019       3.268295       8.503679       0.558153       1.118607      -0.749721       0.037815       0.009551       0.014190       0.041504       0.005698       0.011741       0.002544       0.020921       0.020919      -0.015409      -0.004320       0.019730              1.821703       2.401602       0.311448       0.113448       1.484808       0.008616       1.578700          -0.000001
          101              H      23.327533       4.537701      22.079765       0.119982       1.215052 0.89868898E+01  0.90004370E+02                                 1.831620                            1.718768      -0.842112       2.480493                    0.999132       3.367133       9.241194       0.496130       1.232697      -0.722158      -0.013024       0.027402      -0.025558       0.039670      -0.004224       0.000212      -0.014503       0.011154      -0.019707      -0.019334       0.006298       0.013036              1.883699       1.628106      -0.153498       0.094310       1.982141      -0.521099       2.040851          -0.000001
          102              H      21.766555       3.460829      23.449493       0.119924       1.145699 0.83868458E+01  0.81784890E+02                                 1.688532                            1.601855      -0.975437       2.412748                    0.998534       3.260912       8.564448       0.547461       1.147305      -0.742171      -0.039360       0.009608      -0.006508       0.041035      -0.007576       0.006397      -0.009862       0.014589      -0.022683      -0.015606      -0.002637       0.018243              1.717232       2.229559      -0.097239      -0.073718       1.443938      -0.105990       1.478198          -0.000001
          103              H      24.762982       1.422188      25.261877       0.121200       1.225906 0.89928753E+01  0.89448392E+02                                 1.792857                            1.679607      -0.918020       2.446732                    0.998594       3.297408       8.814131       0.523461       1.176381      -0.735804       0.016796      -0.028063       0.026709       0.042225      -0.008833       0.006330      -0.012532       0.012208      -0.003639      -0.016447      -0.002294       0.018741              1.866124       1.596264      -0.070533       0.082457       2.021099      -0.547896       1.981009          -0.000001
          104              H      26.323960       2.499061      23.892149       0.122352       1.211912 0.89961072E+01  0.89134257E+02                                 1.760385                            1.668709      -0.816608       2.495305                    0.999410       3.192567       8.407694       0.532572       1.160747      -0.741204       0.039553      -0.010904       0.005349       0.041376      -0.005351       0.002661      -0.012971       0.017172      -0.014269      -0.018622       0.003434       0.015188              1.769773       2.278806      -0.077642       0.053461       1.510107      -0.122048       1.520407          -0.000001
          105              H       1.490091      12.157664      11.213813       0.114445       1.219113 0.89864315E+01  0.89397654E+02                                 1.780571                            1.673184      -0.986077       2.407036                    0.997990       3.364650       9.004204       0.527031       1.168238      -0.736840       0.017390       0.028980       0.025563       0.042375       0.001600       0.008098       0.009588      -0.023190      -0.007195      -0.015989      -0.002354       0.018342              1.862278       1.939557       0.298961       0.443387       1.782599       0.312674       1.864678          -0.000001
          106              H      -0.140296      12.976189       9.743861       0.119378       1.195146 0.91307625E+01  0.91521748E+02                                 1.788328                            1.714681      -0.869795       2.467428                    0.998927       3.353859       9.114806       0.506055       1.207511      -0.728174      -0.005740       0.039506      -0.000094       0.039921      -0.000690       0.011258       0.005024      -0.025013      -0.011104      -0.019339       0.003453       0.015886              1.802738       1.717059      -0.277092       0.086185       2.198788      -0.021768       1.492367          -0.000001
          107              H      -0.705910       9.239108       8.282261       0.123156       1.157529 0.88421913E+01  0.88518951E+02                                 1.794214                            1.722026      -0.868936       2.469314                    0.998929       3.409526       9.467794       0.486496       1.257623      -0.715936      -0.018678      -0.026132      -0.023022       0.039519      -0.000196       0.012918       0.007942      -0.009353      -0.015343      -0.018127       0.004059       0.014068              1.826238       1.672905       0.205109       0.299608       1.913120       0.268583       1.892690          -0.000001
          108              H       0.924477       8.420582       9.748037       0.114925       1.180343 0.87802969E+01  0.88765175E+02                                 1.874258                            1.751787      -1.342851       2.239998                    0.992887       3.816443      11.059587       0.462262       1.310644      -0.700440       0.008346      -0.037390      -0.001551       0.038342      -0.002844       0.005445       0.006327      -0.010865      -0.013560      -0.011641       0.001241       0.010400              1.959658       1.612233      -0.243910       0.120180       2.698649      -0.080341       1.568092          -0.000001
          109              H      -5.430194      15.344798       5.643029       0.116993       1.173211 0.86330719E+01  0.86719698E+02                                 1.859369                            1.733427      -1.194419       2.308948                    0.995613       3.685919      10.571788       0.467172       1.305200      -0.702697      -0.001302       0.016433       0.034082       0.037860      -0.012159      -0.001088       0.005220       0.001721       0.009700      -0.014368       0.001705       0.012663              1.910366       1.538897      -0.036222       0.171049       1.713573       0.272120       2.478628          -0.000001
          110              H      -6.917331      16.227271       4.068677       0.122181       1.185102 0.86696354E+01  0.85729383E+02                                 1.773009                            1.664586      -0.922901       2.442702                    0.998754       3.307329       8.910058       0.516814       1.198514      -0.729976      -0.026685       0.031090       0.012763       0.042914      -0.013601      -0.004071       0.007620      -0.006163       0.019015      -0.017233      -0.000130       0.017364              1.845599       1.856393      -0.523904       0.030320       2.089961       0.067556       1.590443          -0.000001
          111              H      -5.350446      13.794715       1.228997       0.120474       1.100336 0.76422186E+01  0.74494215E+02                                 1.778424                            1.625175      -1.242117       2.288643                    0.995157       3.643310      10.308263       0.484832       1.296021      -0.703634       0.003625      -0.014211      -0.034920       0.037875      -0.005499      -0.001028       0.002044       0.005204       0.016465      -0.008926       0.002209       0.006717              1.903577       1.457347      -0.125014       0.099292       1.591665       0.196264       2.661719          -0.000001
          112              H      -3.863309      12.912242       2.807525       0.120535       1.109127 0.78053103E+01  0.76746337E+02                                 1.813568                            1.663508      -1.223356       2.300525                    0.994692       3.687585      10.595487       0.468541       1.329507      -0.696796       0.023029      -0.027220      -0.012200       0.037684      -0.008405       0.001482       0.001965       0.006533       0.026445      -0.013693       0.004607       0.009087              1.921863       2.085494      -0.616327      -0.034922       2.044591       0.136904       1.635502          -0.000001
          113              H       8.369026       8.965414       8.942069       0.120896       1.190428 0.86073688E+01  0.84323480E+02                                 1.722796                            1.614793      -0.988447       2.409307                    0.998339       3.252226       8.509091       0.550343       1.136043      -0.745399       0.005045      -0.041604       0.006886       0.042470      -0.007630      -0.006775       0.000784      -0.024702      -0.019853      -0.015689      -0.002428       0.018117              1.768761       1.419496      -0.024610      -0.106212       2.330582      -0.192356       1.556206          -0.000001
          114              H       9.420507       9.865792       7.058693       0.121111       1.236822 0.89308030E+01  0.88574997E+02                                 1.797934                            1.669916      -0.857289       2.474259                    0.999123       3.263006       8.676818       0.527419       1.170927      -0.737510       0.020776      -0.024121      -0.023125       0.039348      -0.005219      -0.012025      -0.000628      -0.020524      -0.003089      -0.018908       0.006260       0.012648              1.864406       1.723249      -0.268815      -0.404427       1.939160       0.368609       1.930810          -0.000001
          115              H       8.023454      13.544041       8.031701       0.119082       1.279475 0.98148834E+01  0.10069663E+03                                 1.908764                            1.806415      -1.022446       2.395351                    0.997558       3.496953       9.780410       0.478845       1.246756      -0.718612      -0.002880       0.037269      -0.008871       0.038418      -0.002204      -0.006773      -0.005289      -0.025046      -0.005251      -0.015758       0.000696       0.015062              1.936377       1.682179      -0.146019      -0.120770       2.442924      -0.105544       1.684028          -0.000001
          116              H       6.969019      12.643663       9.919253       0.106006       1.203665 0.88366086E+01  0.90114511E+02                                 1.938061                            1.784393      -1.573151       2.117889                    0.991543       4.109588      12.241432       0.444498       1.351222      -0.690206      -0.018146       0.022284       0.023354       0.037031      -0.003630      -0.005118       0.002626      -0.011225       0.007840      -0.009552       0.000974       0.008578              2.064382       1.976416      -0.424436      -0.516227       2.101140       0.421159       2.115590          -0.000000
          117              H      12.792042      13.326620       1.441973       0.123552       1.233642 0.89021327E+01  0.87988117E+02                                 1.780415                            1.657451      -0.826887       2.489685                    0.999347       3.202382       8.428330       0.535498       1.157227      -0.741630      -0.025996      -0.022616      -0.020429       0.040058       0.012691      -0.000614       0.008979       0.009136       0.027087      -0.020092       0.005429       0.014663              1.827922       2.000525       0.486494       0.196274       1.751819       0.220816       1.731422          -0.000001
          118              H      14.617366      14.160493       0.235109       0.123872       1.187354 0.85765639E+01  0.83806786E+02                                 1.711896                            1.605742      -0.950497       2.429774                    0.998471       3.211089       8.345206       0.555995       1.127377      -0.748072       0.002188      -0.011701      -0.039945       0.041681       0.008114       0.002609       0.010933       0.001799       0.037489      -0.016129      -0.002659       0.018788              1.765601       1.573449       0.109193      -0.246705       1.423274       0.104259       2.300081          -0.000001
          119              H      15.930242      16.091702       3.550853       0.119266       1.195092 0.86543896E+01  0.84720716E+02                                 1.714768                            1.609661      -0.950544       2.425927                    0.998521       3.229953       8.389627       0.557301       1.122699      -0.749184       0.027829       0.026366       0.021499       0.043953       0.010995       0.004754       0.011415       0.004031       0.027363      -0.017273      -0.002156       0.019429              1.763320       1.986546       0.481872       0.117630       1.703940       0.152020       1.599475          -0.000001
          120              H      14.104917      15.257829       4.757717       0.123581       1.198147 0.86673838E+01  0.85052391E+02                                 1.736857                            1.627754      -0.866590       2.471879                    0.998976       3.202540       8.383900       0.544486       1.146359      -0.743775      -0.003427       0.011229       0.039258       0.040976       0.010445      -0.001441       0.009894       0.006553       0.030735      -0.018834       0.003719       0.015116              1.774679       1.564735       0.076646      -0.228336       1.448061       0.146288       2.311241          -0.000001
          121              H       9.290549      22.240876      12.637829       0.123787       1.093373 0.76578712E+01  0.74510311E+02                                 1.760167                            1.619789      -1.210253       2.310144                    0.995467       3.548066       9.953182       0.489957       1.284813      -0.706817      -0.006249       0.010222       0.037170       0.039053      -0.000517       0.000671       0.004740      -0.013262       0.022726      -0.010483      -0.000027       0.010511              1.871619       1.381295      -0.085804      -0.091018       1.609831       0.056279       2.623730          -0.000001
          122              H       9.045400      23.949548      11.063477       0.124553       1.088465 0.75614847E+01  0.73686586E+02                                 1.788305                            1.636004      -1.086457       2.369220                    0.996377       3.589574      10.233880       0.473513       1.327373      -0.697783      -0.010759       0.033407       0.014531       0.037986      -0.001608       0.000010       0.000580      -0.017204       0.027170      -0.013280       0.004155       0.009124              1.899061       1.464090      -0.214811      -0.095863       2.607871       0.119680       1.625223          -0.000001
          123              H       9.842872      21.320035       8.085989       0.120290       1.236976 0.90390326E+01  0.89476657E+02                                 1.766736                            1.657320      -0.875331       2.463491                    0.999028       3.206946       8.383499       0.542995       1.139521      -0.746209       0.005628      -0.009704      -0.037952       0.039575      -0.005726      -0.002854       0.003566      -0.024548       0.032767      -0.019143       0.005220       0.013923              1.798516       1.440613      -0.033148      -0.145951       1.650006       0.082885       2.304928          -0.000001
          124              H      10.086544      19.608805       9.664517       0.117074       1.219664 0.87435447E+01  0.85791684E+02                                 1.732160                            1.612052      -1.016689       2.390056                    0.998153       3.273360       8.505282       0.560076       1.114555      -0.750736       0.010606      -0.038292      -0.014401       0.042263      -0.006347      -0.003426       0.011119      -0.019767       0.020680      -0.015194      -0.004058       0.019252              1.820722       1.443402      -0.241231      -0.049295       2.441266       0.102941       1.577499          -0.000001
          125              H      22.502002       3.107840       5.759957       0.121786       1.213144 0.89745589E+01  0.89898772E+02                                 1.834512                            1.721413      -0.856926       2.476319                    0.999019       3.362854       9.246736       0.493830       1.238193      -0.720964      -0.029355      -0.001729       0.025542       0.038950      -0.007096      -0.012683      -0.006786       0.001979      -0.020536      -0.019321       0.006003       0.013319              1.886704       2.029787       0.076710      -0.499435       1.586144      -0.179366       2.044182          -0.000001
          126              H      22.654112       4.998122       4.390229       0.118585       1.151209 0.84375464E+01  0.82420003E+02                                 1.695773                            1.608169      -0.988726       2.406809                    0.998366       3.268165       8.596499       0.545521       1.149419      -0.741679      -0.028576       0.030330       0.005791       0.042072      -0.009944      -0.011962       0.000905       0.005543      -0.022338      -0.015590      -0.002682       0.018272              1.724766       1.732162      -0.391946      -0.055248       1.958398      -0.117690       1.483740          -0.000001
          127              H      25.917840       3.422460       2.577845       0.121631       1.221992 0.89545148E+01  0.88935274E+02                                 1.785040                            1.672790      -0.898299       2.454502                    0.998793       3.295098       8.789683       0.526262       1.171850      -0.736816       0.032416       0.001061      -0.027063       0.042241      -0.009990      -0.014173      -0.000646       0.010090      -0.003988      -0.016616      -0.002683       0.019299              1.857645       1.966772       0.147671      -0.512108       1.634442      -0.201008       1.971722          -0.000001
          128              H      25.765730       1.532178       3.947573       0.124839       1.209674 0.89799851E+01  0.88985521E+02                                 1.763543                            1.671505      -0.825122       2.493531                    0.999353       3.184338       8.402228       0.529775       1.166731      -0.739828       0.028417      -0.027246      -0.005575       0.039761      -0.010477      -0.012760      -0.004603       0.000602      -0.014513      -0.019239       0.003805       0.015434              1.773015       1.772784      -0.372654      -0.132890       2.023245      -0.014745       1.523015          -0.000001
          129              H       4.984200      18.209637      16.625909       0.118059       1.211457 0.89209307E+01  0.88625370E+02                                 1.777069                            1.670238      -0.992527       2.406256                    0.998006       3.351461       8.976525       0.525751       1.172676      -0.735798      -0.015215      -0.028527      -0.024672       0.040670       0.010902       0.004605       0.011502       0.010080      -0.007562      -0.015964      -0.002572       0.018536              1.858438       1.560361       0.081053       0.048731       2.154101       0.538231       1.860853          -0.000001
          130              H       3.460142      19.212331      18.095861       0.120353       1.191123 0.90952587E+01  0.91103886E+02                                 1.786995                            1.713532      -0.877050       2.465364                    0.998857       3.347556       9.103314       0.505107       1.210601      -0.727495      -0.036718      -0.014712      -0.000240       0.039556       0.010421      -0.000822       0.012212       0.013682      -0.010489      -0.019088       0.003133       0.015956              1.801402       2.316054       0.069879      -0.061856       1.596591       0.063752       1.491561          -0.000001
          131              H       6.413742      21.570708      19.557461       0.122253       1.160032 0.88701147E+01  0.88909754E+02                                 1.801000                            1.728144      -0.880297       2.465855                    0.998813       3.413802       9.499991       0.483976       1.262589      -0.714899       0.012729       0.029370       0.023809       0.039894       0.004347       0.000114       0.014661       0.005327      -0.015908      -0.017875       0.004204       0.013671              1.833301       1.681652       0.207976       0.083390       1.918195       0.396312       1.900055          -0.000001
          132              H       7.937800      20.568014      18.091685       0.115942       1.179672 0.87759530E+01  0.88711442E+02                                 1.873250                            1.751082      -1.356548       2.233579                    0.992813       3.817214      11.061681       0.462457       1.310237      -0.700485       0.035929       0.011913       0.001649       0.037889       0.003232       0.003100       0.007256       0.010538      -0.013134      -0.011015       0.000624       0.010391              1.958509       2.636017       0.347819      -0.129642       1.671908       0.063932       1.567604          -0.000001
          133              H      -1.236082      22.609213      22.196693       0.114980       1.186058 0.87512074E+01  0.88251103E+02                                 1.876918                            1.748314      -1.214937       2.300000                    0.995410       3.710030      10.679773       0.463715       1.309792      -0.701718      -0.014527      -0.006219      -0.035160       0.038548      -0.006766       0.005187       0.002311       0.020942       0.009331      -0.014811       0.001892       0.012918              1.928988       1.716427       0.058436       0.152770       1.564012       0.288918       2.506526          -0.000001
          134              H      -2.743894      23.455875      23.771045       0.121968       1.184920 0.86680745E+01  0.85706467E+02                                 1.772508                            1.664222      -0.917367       2.444961                    0.998839       3.306895       8.907270       0.516992       1.198206      -0.730054      -0.040057       0.006609      -0.013027       0.042637      -0.004307       0.008765       0.000398       0.026593       0.018000      -0.017128      -0.000341       0.017469              1.844994       2.484364      -0.160807       0.043214       1.460702       0.060010       1.589914          -0.000001
          135              H       0.146203      23.315191      26.610725       0.118218       1.106347 0.76859348E+01  0.74956257E+02                                 1.777481                            1.624100      -1.214269       2.298491                    0.995593       3.646439      10.287721       0.488017       1.286945      -0.705539       0.013352       0.004521       0.035758       0.038436      -0.005055       0.002971       0.000096       0.007094       0.015967      -0.008991       0.001739       0.007252              1.902638       1.665002      -0.004226       0.120637       1.381797       0.184199       2.661114          -0.000001
          136              H       1.654016      22.468529      25.032197       0.119013       1.109774 0.78085558E+01  0.76734358E+02                                 1.809018                            1.659846      -1.198527       2.310256                    0.994944       3.685025      10.561766       0.471076       1.323111      -0.698108       0.035853      -0.006081       0.012453       0.038438      -0.007276       0.001057       0.002003       0.010806       0.026196      -0.013658       0.004696       0.008962              1.916695       2.580148      -0.324374       0.135461       1.538104       0.038090       1.631832          -0.000001
          137              H      11.188237      13.848431      18.897653       0.121349       1.190362 0.86052701E+01  0.84292513E+02                                 1.722200                            1.614155      -0.995525       2.406528                    0.998269       3.251323       8.504467       0.550712       1.135422      -0.745548       0.038037       0.016256      -0.006697       0.041904       0.007378       0.004180      -0.005755       0.025755      -0.020634      -0.016217      -0.002337       0.018554              1.768154       2.123677       0.382265      -0.113531       1.625331      -0.188016       1.555456          -0.000001
          138              H      10.934227      12.487632      20.781029       0.123493       1.232247 0.88918529E+01  0.88100291E+02                                 1.793938                            1.666578      -0.858121       2.474161                    0.999148       3.256703       8.658255       0.527753       1.171360      -0.737375       0.030567      -0.005078       0.021579       0.037759       0.006132       0.005813      -0.011034       0.018846      -0.003170      -0.019097       0.006506       0.012591              1.860063       2.112679      -0.040723       0.519406       1.541339      -0.165260       1.926170          -0.000001
          139              H       7.050243      11.858390      19.808021       0.118331       1.280873 0.98239263E+01  0.10078141E+03                                 1.907306                            1.804947      -1.014237       2.397828                    0.997646       3.499153       9.776283       0.480104       1.243584      -0.719292      -0.033930      -0.016429       0.007417       0.038421       0.009713      -0.001535      -0.008637       0.016528      -0.005866      -0.015771       0.000407       0.015364              1.934902       2.377670       0.256426      -0.031149       1.744530      -0.157105       1.682506          -0.000001
          140              H       7.302776      13.221747      17.920469       0.109168       1.194306 0.87549774E+01  0.89073303E+02                                 1.927927                            1.776111      -1.554935       2.127111                    0.991848       4.090449      12.169351       0.445551       1.351190      -0.690225      -0.027351       0.004572      -0.022140       0.035485       0.003589       0.005330      -0.003200       0.011853       0.007491      -0.009979       0.000911       0.009068              2.052836       2.422536      -0.156558       0.616853       1.632430      -0.234253       2.103543          -0.000001
          141              H       9.622829       7.837383      26.397749       0.123156       1.242853 0.89869622E+01  0.89093464E+02                                 1.795411                            1.670234      -0.848535       2.481905                    0.999141       3.208690       8.475010       0.530762       1.164054      -0.740074       0.007690       0.033647       0.019696       0.039739       0.002233       0.007714       0.004437      -0.026578       0.027935      -0.020014       0.004970       0.015044              1.843806       1.402417       0.137467       0.094391       2.383122       0.284391       1.745878          -0.000001
          142              H       9.813336       5.839669      27.604613       0.122451       1.196114 0.86536263E+01  0.84742563E+02                                 1.719495                            1.612287      -0.984969       2.412535                    0.998283       3.223296       8.383859       0.555245       1.126465      -0.748281       0.011089       0.003904       0.041061       0.042711       0.003487       0.008139       0.007816      -0.014693       0.037502      -0.016025      -0.002854       0.018879              1.773632       1.371228      -0.010538       0.215374       1.637115      -0.162753       2.312552          -0.000001
          143              H       8.797298       3.737081      24.288869       0.122145       1.196544 0.86711910E+01  0.84979229E+02                                 1.721596                            1.615565      -0.979021       2.415427                    0.998336       3.225680       8.400227       0.553695       1.128759      -0.747711      -0.008740      -0.036118      -0.021150       0.042758       0.003753       0.006897       0.009282      -0.021054       0.025905      -0.016793      -0.001755       0.018548              1.770533       1.361729       0.119414       0.073344       2.344343       0.179275       1.605529          -0.000001
          144              H       8.606790       5.734795      23.082005       0.123517       1.203441 0.87149096E+01  0.85648172E+02                                 1.743107                            1.633109      -0.868968       2.470353                    0.998970       3.208644       8.410217       0.543065       1.147622      -0.743463      -0.009997      -0.003079      -0.039132       0.040506       0.002451       0.009822       0.003656      -0.022027       0.031435      -0.019531       0.003986       0.015545              1.781279       1.415191      -0.012289       0.242352       1.607429      -0.125455       2.321218          -0.000001
          145              H      -9.138438      22.504339      26.558107       0.121948       1.096049 0.76796562E+01  0.74753234E+02                                 1.760719                            1.620329      -1.134781       2.343806                    0.996236       3.552565       9.958234       0.490820       1.282023      -0.707411      -0.006673      -0.010153       0.038100       0.039990       0.005814      -0.003732      -0.002416       0.005170       0.022948      -0.010188      -0.000034       0.010222              1.872200       1.478937       0.141978      -0.003127       1.513310      -0.106812       2.624352          -0.000001
          146              H     -10.495618      21.437698      24.983755       0.121773       1.095105 0.76144269E+01  0.74305485E+02                                 1.792728                            1.639531      -1.077245       2.371150                    0.996571       3.599819      10.258223       0.474121       1.323833      -0.698499      -0.024235      -0.026659       0.014393       0.038797       0.007772      -0.000514      -0.000467       0.005725       0.027645      -0.012890       0.003590       0.009300              1.904080       2.142126       0.605473      -0.056088       1.941298      -0.143550       1.628816          -0.000001
          147              H      -8.617128      23.443086      22.006267       0.122703       1.228126 0.89610431E+01  0.88534072E+02                                 1.760531                            1.651953      -0.877509       2.464807                    0.999041       3.193196       8.346108       0.542858       1.142005      -0.745622       0.004890       0.008521      -0.037247       0.038521       0.014237      -0.002116      -0.004780       0.001784       0.031590      -0.019671       0.004961       0.014711              1.792094       1.563904       0.106617       0.001311       1.516893      -0.166780       2.295484          -0.000001
          148              H      -7.256995      24.509727      23.584795       0.118854       1.216678 0.87212852E+01  0.85556813E+02                                 1.733022                            1.612918      -1.033222       2.384153                    0.998019       3.268294       8.503651       0.558158       1.118601      -0.749722       0.027179       0.027973      -0.014190       0.041504       0.011908      -0.008074      -0.008896      -0.000592       0.020919      -0.015410      -0.004320       0.019730              1.821692       1.983716       0.552702      -0.064187       1.902669      -0.093941       1.578691          -0.000001
          149              H      15.593531      17.933385      19.680235       0.119982       1.215050 0.89868875E+01  0.90004526E+02                                 1.831636                            1.718782      -0.842109       2.480495                    0.999132       3.367130       9.241257       0.496121       1.232718      -0.722154       0.017218      -0.024980       0.025558       0.039670       0.002718       0.012454      -0.007435      -0.012893      -0.019707      -0.019334       0.006298       0.013036              1.883716       1.760716      -0.230052       0.404136       1.849563      -0.342226       2.040869          -0.000001
          150              H      13.880443      17.119975      18.310507       0.119924       1.145718 0.83870380E+01  0.81787413E+02                                 1.688567                            1.601886      -0.975441       2.412747                    0.998534       3.260947       8.564636       0.547447       1.147324      -0.742166      -0.011360      -0.038890       0.006508       0.041035       0.002529       0.005342      -0.010471      -0.020417      -0.022683      -0.015607      -0.002637       0.018243              1.717268       1.556164       0.291574       0.128655       2.117412       0.010848       1.478228          -0.000001
          151              H      13.613142      20.734277      16.498123       0.121201       1.225841 0.89922763E+01  0.89440762E+02                                 1.792779                            1.679539      -0.917987       2.446749                    0.998594       3.297322       8.813760       0.523478       1.176364      -0.735808      -0.015906       0.028578      -0.026709       0.042226       0.000869       0.007689      -0.011749      -0.021403      -0.003638      -0.016448      -0.002295       0.018743              1.866039       1.853722      -0.219210       0.433230       1.763480      -0.345334       1.980916          -0.000001
          152              H      15.326230      21.547687      17.867851       0.122352       1.211881 0.89958105E+01  0.89130474E+02                                 1.760345                            1.668672      -0.816607       2.495305                    0.999410       3.192536       8.407539       0.532583       1.160735      -0.741206       0.010333       0.039706      -0.005349       0.041376       0.004760       0.009903      -0.008790      -0.017854      -0.014269      -0.018623       0.003434       0.015188              1.769733       1.635006       0.294024       0.078963       2.153817      -0.107319       1.520375          -0.000001
          153              H      -3.494109      20.790551      30.546187       0.114445       1.219096 0.89862455E+01  0.89395038E+02                                 1.780526                            1.673144      -0.986093       2.407028                    0.997990       3.364622       9.003991       0.527050       1.168206      -0.736848       0.033792       0.000570      -0.025562       0.042375      -0.009242      -0.012352      -0.002219       0.014367      -0.007194      -0.015989      -0.002354       0.018343              1.862228       2.080686       0.217436      -0.492456       1.641368      -0.227637       1.864628          -0.000001
          154              H      -3.600438      18.969332      32.016139       0.119378       1.195157 0.91308758E+01  0.91523249E+02                                 1.788346                            1.714698      -0.869792       2.467430                    0.998927       3.353872       9.114886       0.506049       1.207520      -0.728172       0.031343      -0.024724       0.000094       0.039921      -0.011176      -0.009980      -0.007238       0.011311      -0.011104      -0.019339       0.003453       0.015886              1.802757       1.838408      -0.347147      -0.024242       2.077482      -0.085523       1.492380          -0.000001
          155              H      -7.119653      20.348036      33.477739       0.123156       1.157533 0.88422338E+01  0.88519488E+02                                 1.794218                            1.722030      -0.868940       2.469312                    0.998929       3.409535       9.467827       0.486495       1.257623      -0.715936      -0.031970      -0.003109       0.023022       0.039519      -0.004148      -0.013337      -0.007217       0.004337      -0.015343      -0.018127       0.004059       0.014068              1.826242       2.030700      -0.001463      -0.382404       1.555332      -0.125176       1.892693          -0.000001
          156              H      -7.013323      22.169255      32.011963       0.114925       1.180339 0.87802521E+01  0.88764555E+02                                 1.874249                            1.751779      -1.342852       2.239997                    0.992887       3.816427      11.059509       0.462264       1.310639      -0.700441      -0.028208       0.025923       0.001551       0.038342      -0.006127      -0.008202      -0.001552       0.000506      -0.013559      -0.011641       0.001241       0.010400              1.959650       2.215803      -0.592385       0.009490       2.095062      -0.144250       1.568085          -0.000001
          157              H      -4.194112      13.203842      36.116971       0.116993       1.173216 0.86331121E+01  0.86720136E+02                                 1.859368                            1.733426      -1.194425       2.308945                    0.995613       3.685922      10.571772       0.467175       1.305192      -0.702698       0.013581      -0.009344      -0.034082       0.037860      -0.005335      -0.003977       0.003553      -0.021921       0.009700      -0.014369       0.001705       0.012663              1.910366       1.638534      -0.093747      -0.321188       1.613935      -0.012074       2.478630          -0.000001
          158              H      -4.173437      11.474706      37.691323       0.122181       1.185098 0.86695981E+01  0.85728866E+02                                 1.772999                            1.664578      -0.922902       2.442702                    0.998754       3.307327       8.910026       0.516818       1.198507      -0.729978       0.013582      -0.038655      -0.012764       0.042914      -0.009469      -0.004563       0.007336      -0.020476       0.019016      -0.017233      -0.000131       0.017364              1.845588       1.577846      -0.363085      -0.073665       2.368482       0.007520       1.590435          -0.000001
          159              H      -5.496650      14.047946      40.531003       0.120474       1.100326 0.76421459E+01  0.74493388E+02                                 1.778421                            1.625173      -1.242107       2.288648                    0.995157       3.643296      10.308242       0.484829       1.296030      -0.703633      -0.010494       0.010245       0.034920       0.037875      -0.000496      -0.001256       0.001913      -0.012126       0.016464      -0.008926       0.002209       0.006717              1.903573       1.449819      -0.120669      -0.219613       1.599191       0.012140       2.661710          -0.000001
          160              H      -5.517325      15.777082      38.952475       0.120534       1.109149 0.78055033E+01  0.76748719E+02                                 1.813591                            1.663527      -1.223396       2.300505                    0.994691       3.687631      10.595657       0.468539       1.329505      -0.696796      -0.012059       0.033553       0.012200       0.037683      -0.001374      -0.002444      -0.000302      -0.017824       0.026444      -0.013693       0.004607       0.009086              1.921890       1.521080      -0.290458      -0.101103       2.609067       0.098696       1.635523          -0.000001
          161              H      11.948789       2.765082      32.817931       0.120896       1.190408 0.86071867E+01  0.84321216E+02                                 1.722776                            1.614776      -0.988447       2.409307                    0.998339       3.252188       8.508956       0.550346       1.136042      -0.745400      -0.033507       0.025172      -0.006886       0.042471      -0.014512       0.002709       0.006259      -0.000865      -0.019853      -0.015689      -0.002428       0.018117              1.768740       2.081470      -0.406808       0.219687       1.668560      -0.004196       1.556189          -0.000001
          162              H      13.254280       3.225503      34.701307       0.121111       1.236811 0.89306959E+01  0.88573656E+02                                 1.797923                            1.669906      -0.857291       2.474258                    0.999123       3.262984       8.676742       0.527420       1.170928      -0.737510      -0.010502       0.030053       0.023125       0.039348      -0.011497       0.006557       0.010100       0.001222      -0.003089      -0.018908       0.006260       0.012648              1.864394       1.652371      -0.227897      -0.117011       2.010014       0.534543       1.930798          -0.000001
          163              H      15.741211       0.176495      33.728299       0.119082       1.279475 0.98148901E+01  0.10069689E+03                                 1.908781                            1.806430      -1.022446       2.395351                    0.997558       3.496941       9.780440       0.478837       1.246775      -0.718608       0.030836      -0.021128       0.008871       0.038418      -0.011948       0.007967       0.003222       0.008705      -0.005251      -0.015758       0.000696       0.015062              1.936394       2.126302      -0.402426       0.151791       1.998838       0.051819       1.684043          -0.000001
          164              H      -0.333757      25.292442      31.840747       0.106005       1.203668 0.88366594E+01  0.90115452E+02                                 1.938091                            1.784419      -1.573155       2.117887                    0.991543       4.109628      12.241710       0.444486       1.351254      -0.690200       0.010225      -0.026857      -0.023354       0.037030      -0.006676       0.000285       0.005746      -0.000673       0.007837      -0.009553       0.000974       0.008579              2.064415       1.702414      -0.266232      -0.106623       2.375208       0.657658       2.115623          -0.000001
          165              H      17.937213       4.414923      40.318027       0.123551       1.233628 0.89019975E+01  0.87986320E+02                                 1.780390                            1.657429      -0.826891       2.489683                    0.999347       3.202366       8.428226       0.535507       1.157214      -0.741633      -0.032584      -0.011205       0.020429       0.040058       0.010302      -0.007470       0.005021       0.017413       0.027087      -0.020092       0.005429       0.014663              1.827896       2.235278       0.350933      -0.289363       1.517013      -0.059569       1.731397          -0.000001
          166              H      19.572030       5.578764      41.524891       0.123873       1.187336 0.85764086E+01  0.83804917E+02                                 1.711883                            1.605730      -0.950491       2.429778                    0.998471       3.211064       8.345133       0.555995       1.127381      -0.748071      -0.009038       0.007743       0.039945       0.041681       0.004836      -0.010771       0.003204       0.013154       0.037492      -0.016127      -0.002660       0.018787              1.765587       1.555370       0.119623       0.033062       1.441332       0.265780       2.300060          -0.000001
          167              H      21.900944       5.750143      38.209147       0.119266       1.195092 0.86543883E+01  0.84720692E+02                                 1.714767                            1.609660      -0.950545       2.425926                    0.998521       3.229952       8.389621       0.557301       1.122698      -0.749184       0.036748       0.010918      -0.021499       0.043953       0.007243      -0.012263       0.001590       0.017028       0.027362      -0.017273      -0.002156       0.019429              1.763318       2.191900       0.363306      -0.190467       1.498580      -0.025860       1.599475          -0.000001
          168              H      20.266126       4.586301      37.002283       0.123580       1.198153 0.86674323E+01  0.85052986E+02                                 1.736863                            1.627759      -0.866594       2.471878                    0.998976       3.202546       8.383922       0.544485       1.146360      -0.743775       0.008011      -0.008582      -0.039258       0.040976       0.008060      -0.007848       0.006195       0.014816       0.030735      -0.018835       0.003719       0.015116              1.774686       1.543611       0.088844      -0.012521       1.469195       0.270892       2.311253          -0.000001
          169              H      -0.152110       6.412637      40.477968       0.120029       1.106088 0.77594482E+01  0.75684679E+02                                 1.766918                            1.625152      -1.196287       2.313356                    0.995507       3.565402       9.986909       0.491972       1.276405      -0.708568       0.011909      -0.001499       0.038880       0.040690      -0.005288       0.004044      -0.002079       0.007607       0.023471      -0.010426      -0.000031       0.010456              1.879269       1.632419      -0.056290       0.095373       1.368086       0.050978       2.637303          -0.000001
          170              H       1.450218       5.770606      38.903616       0.122324       1.094579 0.76103354E+01  0.74234622E+02                                 1.789735                            1.637238      -1.067194       2.374983                    0.996610       3.597313      10.239501       0.475392       1.320843      -0.699091       0.035172      -0.007434       0.013850       0.038524      -0.006444       0.000421      -0.000183       0.011136       0.026837      -0.012989       0.004001       0.008988              1.900591       2.510184      -0.388316       0.151845       1.565137       0.023197       1.626451          -0.000001
          171              H      -1.225744       6.394731      35.926128       0.123704       1.230862 0.89879308E+01  0.88895814E+02                                 1.766244                            1.656938      -0.896286       2.457213                    0.998956       3.192908       8.358945       0.540631       1.145471      -0.744810      -0.010539       0.000063      -0.036334       0.037831      -0.007802       0.005003       0.000728       0.022408       0.031914      -0.019137       0.004862       0.014276              1.798019       1.625952      -0.074082       0.144516       1.463915       0.084967       2.304189          -0.000002
          172              H      -2.829549       7.039320      37.504656       0.119208       1.221986 0.87682218E+01  0.86159242E+02                                 1.740963                            1.619591      -1.054340       2.375194                    0.997794       3.270913       8.526041       0.555629       1.121839      -0.748951      -0.037419       0.010047      -0.014657       0.041424      -0.005639       0.010850      -0.002305       0.021609       0.019739      -0.015484      -0.003403       0.018887              1.830474       2.415392      -0.314158       0.114605       1.490784      -0.008786       1.585245          -0.000001
          173              H       6.208467       4.537701      33.600096       0.118161       1.225454 0.90785990E+01  0.91151697E+02                                 1.841983                            1.727456      -0.849535       2.476836                    0.999079       3.379485       9.286019       0.494919       1.232612      -0.722188       0.013664       0.027319       0.025790       0.039977       0.004379       0.000065       0.014676       0.010939      -0.020712      -0.019613       0.006384       0.013230              1.894771       1.636154       0.155256       0.095580       1.994465       0.526907       2.053696          -0.000001
          174              H       7.769445       3.460829      32.230368       0.117729       1.149374 0.84224982E+01  0.82228097E+02                                 1.693219                            1.606184      -0.982878       2.409512                    0.998395       3.267231       8.588897       0.546193       1.148632      -0.741881       0.040899       0.009752       0.006500       0.042545       0.007360       0.006109       0.010011       0.014287      -0.021860      -0.015582      -0.002232       0.017814              1.722034       2.236219       0.097460      -0.074208       1.447707       0.106530       1.482175          -0.000001
          175              H       4.773018       1.422188      30.417984       0.120637       1.225982 0.89923297E+01  0.89427718E+02                                 1.791482                            1.678413      -0.908614       2.450268                    0.998664       3.298779       8.812572       0.524264       1.174780      -0.736169      -0.016324      -0.028404      -0.027212       0.042588       0.008841       0.005920       0.012952       0.011661      -0.003319      -0.016746      -0.001901       0.018647              1.864624       1.595142       0.070441       0.082352       2.019350       0.547207       1.979380          -0.000001
          176              H       3.212040       2.499061      31.787712       0.123902       1.210296 0.89840104E+01  0.89020027E+02                                 1.762673                            1.670700      -0.827606       2.492194                    0.999376       3.186235       8.402244       0.530555       1.165086      -0.740217      -0.038573      -0.010770      -0.004783       0.040333       0.005511       0.002590       0.013233       0.017191      -0.013605      -0.018873       0.003576       0.015297              1.772113       2.282337       0.077889       0.053648       1.511846       0.122313       1.522154          -0.000001
          177              H      -1.490091      12.157664       2.706048       0.118866       1.207990 0.88904994E+01  0.88243632E+02                                 1.773059                            1.666872      -0.987431       2.408731                    0.998086       3.348215       8.962472       0.526550       1.171951      -0.735945      -0.016887       0.027843      -0.024946       0.041021      -0.001060       0.007835      -0.009315      -0.023563      -0.007746      -0.015945      -0.002147       0.018092              1.854016       1.930938      -0.296190       0.439841       1.774777      -0.309748       1.856333          -0.000001
          178              H       0.140296      12.976189       4.176000       0.119465       1.194774 0.91284264E+01  0.91507792E+02                                 1.789522                            1.715731      -0.878413       2.463821                    0.998893       3.353041       9.118037       0.505254       1.209299      -0.727783       0.005109       0.040075       0.000019       0.040399       0.000674       0.011163      -0.005374      -0.023850      -0.011357      -0.018946       0.003335       0.015611              1.804012       1.718259       0.277378       0.086335       2.200416       0.021759       1.493362          -0.000001
          179              H       0.705910       9.239108       5.637600       0.120167       1.167238 0.89331529E+01  0.89664337E+02                                 1.804927                            1.731382      -0.878021       2.464880                    0.998820       3.424640       9.524201       0.484930       1.258382      -0.715783       0.019018      -0.027030       0.023721       0.040681       0.000473       0.012855      -0.007851      -0.009420      -0.016033      -0.018209       0.004410       0.013799              1.837466       1.682433      -0.207676       0.303111       1.925345      -0.272030       1.904620          -0.000001
          180              H      -0.924477       8.420582       4.171824       0.113902       1.177682 0.87578672E+01  0.88445188E+02                                 1.868066                            1.747005      -1.331806       2.244333                    0.993026       3.812498      11.027410       0.464097       1.306836      -0.701240      -0.009267      -0.038491       0.001549       0.039621       0.002726       0.004794      -0.006365      -0.009974      -0.013239      -0.010926       0.000894       0.010031              1.952664       1.608060       0.242013       0.119765       2.685599       0.079949       1.564333          -0.000001
          181              H       5.430194      15.344798       8.276832       0.118087       1.178085 0.86826745E+01  0.87427346E+02                                 1.872273                            1.744407      -1.221261       2.298493                    0.995246       3.698030      10.652794       0.462849       1.314236      -0.700809       0.002042       0.015334      -0.033500       0.036899       0.012566      -0.000783      -0.005530       0.002203       0.010603      -0.015085       0.002155       0.012929              1.924100       1.548324       0.036653       0.173216       1.724887      -0.275373       2.499089          -0.000001
          182              H       6.917331      16.227271       9.851184       0.124390       1.182304 0.86505684E+01  0.85559328E+02                                 1.776872                            1.668072      -0.940117       2.437229                    0.998607       3.301093       8.916517       0.513413       1.206192      -0.728254       0.025493       0.030731      -0.012394       0.041808       0.013434      -0.003905      -0.007537      -0.005930       0.019494      -0.017139       0.000045       0.017094              1.849769       1.860583       0.525594       0.030692       2.094854      -0.067557       1.593869          -0.000001
          183              H       5.350446      13.794715      12.690864       0.118160       1.107096 0.76954019E+01  0.75139665E+02                                 1.785513                            1.630652      -1.250012       2.284728                    0.995123       3.653688      10.344967       0.484112       1.295754      -0.703700      -0.002904      -0.014477       0.036399       0.039280       0.005359      -0.001576      -0.002196       0.005159       0.014901      -0.008511       0.001639       0.006873              1.911812       1.461907       0.125635       0.099936       1.597195      -0.198252       2.676334          -0.000001
          184              H       3.863309      12.912242      11.112336       0.121490       1.104792 0.77739288E+01  0.76408302E+02                                 1.814033                            1.664198      -1.234377       2.297624                    0.994554       3.684558      10.606258       0.466450       1.335983      -0.695518      -0.023502      -0.026480       0.012404       0.037516       0.008096       0.001223      -0.001741       0.006768       0.026377      -0.013375       0.004378       0.008997              1.922280       2.085780       0.615828      -0.034625       2.044646      -0.136756       1.636413          -0.000001
          185              H      21.166974       8.965414       4.977792       0.121795       1.188522 0.85914870E+01  0.84140025E+02                                 1.722065                            1.614219      -0.995230       2.407246                    0.998309       3.248496       8.501550       0.549900       1.137334      -0.745091      -0.005064      -0.040929      -0.008207       0.042049       0.007385      -0.007133      -0.001273      -0.025415      -0.020116      -0.016073      -0.002378       0.018452              1.767967       1.419020       0.024511      -0.106190       2.329181       0.192257       1.555702          -0.000001
          186              H      20.115493       9.865792       6.861168       0.121293       1.239087 0.89530362E+01  0.88895082E+02                                 1.805000                            1.675873      -0.874733       2.467126                    0.998965       3.262206       8.693718       0.524391       1.176368      -0.736288      -0.020221      -0.024777       0.022231       0.038949       0.005249      -0.012073       0.000830      -0.019043      -0.002400      -0.018532       0.006514       0.012018              1.872042       1.729904       0.270724      -0.407164       1.947349      -0.371190       1.938872          -0.000001
          187              H      21.512546      13.544041       5.888160       0.117632       1.279070 0.98064129E+01  0.10053644E+03                                 1.903682                            1.801886      -0.997317       2.404239                    0.997788       3.498193       9.763943       0.481190       1.241584      -0.719728       0.002916       0.038156       0.007554       0.039006       0.002289      -0.006766       0.005702      -0.024513      -0.004392      -0.015690       0.000722       0.014968              1.931138       1.677943       0.145357      -0.120162       2.435623       0.105146       1.679849          -0.000001
          188              H      -6.969019      12.643663       4.000608       0.105787       1.204913 0.88456513E+01  0.90189594E+02                                 1.935510                            1.782303      -1.563618       2.121799                    0.991728       4.108108      12.218062       0.446082       1.346681      -0.691095       0.018778       0.021863      -0.023940       0.037467       0.003490      -0.005079      -0.002662      -0.012720       0.007808      -0.010095       0.001286       0.008809              2.061516       1.973698       0.423314      -0.514983       2.098156      -0.420036       2.112694          -0.000000
          189              H      16.743958      13.326620      12.477888       0.123273       1.242776 0.89851079E+01  0.89056978E+02                                 1.793801                            1.668792      -0.842643       2.483892                    0.999212       3.209811       8.472911       0.531679       1.162284      -0.740468       0.026441      -0.022984       0.020110       0.040396      -0.012454       0.000013      -0.008859       0.008958       0.027601      -0.019708       0.004771       0.014936              1.842121       2.016948      -0.492757       0.198969       1.765093      -0.223746       1.744320          -0.000001
          190              H      14.918634      14.160493      13.684752       0.121093       1.194150 0.86336993E+01  0.84467838E+02                                 1.714439                            1.607917      -0.937532       2.434062                    0.998558       3.223732       8.371048       0.557507       1.122953      -0.749139      -0.001721      -0.011790       0.041563       0.043237      -0.008294       0.002523      -0.011098       0.001285       0.037516      -0.016295      -0.002663       0.018959              1.768208       1.575297      -0.109318      -0.247312       1.424892      -0.104686       2.304436          -0.000001
          191              H      13.605758      16.091702      10.369008       0.123580       1.193191 0.86423300E+01  0.84633401E+02                                 1.719099                            1.613430      -0.980721       2.415203                    0.998339       3.220435       8.385902       0.553725       1.129538      -0.747515      -0.026295       0.025979      -0.021471       0.042747      -0.010817       0.004462      -0.010782       0.003946       0.024366      -0.016519      -0.001834       0.018353              1.767888       1.992113      -0.483958       0.118205       1.708271      -0.152714       1.603278          -0.000001
          192              H      15.431083      15.257829       9.162144       0.125152       1.200747 0.86932525E+01  0.85411655E+02                                 1.743606                            1.633588      -0.883344       2.466011                    0.998922       3.202081       8.401311       0.541548       1.151155      -0.742635       0.003484       0.011146      -0.037945       0.039701      -0.010912      -0.001010      -0.009671       0.006314       0.031804      -0.019083       0.003646       0.015437              1.781796       1.570572      -0.077175      -0.229916       1.453057      -0.147176       2.321760          -0.000001
          193              H       6.641170      12.029769      37.696752       0.121456       1.162239 0.84102349E+01  0.82014319E+02                                 1.704114                            1.603115      -0.925357       2.440668                    0.998587       3.235381       8.478616       0.548116       1.145915      -0.742900      -0.041038       0.009685      -0.002355       0.042231      -0.007668       0.003114      -0.010926       0.015396      -0.027131      -0.017601       0.000076       0.017525              1.754559       2.367742      -0.096496      -0.187674       1.431118      -0.099117       1.464817          -0.000001
          194              H       8.054467      13.142452      36.197568       0.120925       1.208964 0.88598136E+01  0.87515957E+02                                 1.755713                            1.653347      -0.829627       2.486009                    0.999296       3.229718       8.513658       0.535931       1.157003      -0.741239      -0.016534       0.028661      -0.023703       0.040702      -0.007278      -0.000104      -0.015015       0.011492      -0.021879      -0.020714       0.004922       0.015792              1.789282       1.609725      -0.172773       0.076640       1.878108      -0.467985       1.880013          -0.000001
          195              H      11.225157      11.083349      37.663344       0.126490       1.189266 0.88137577E+01  0.86869333E+02                                 1.736731                            1.650304      -0.821998       2.496956                    0.999378       3.168302       8.318040       0.536294       1.158772      -0.741624       0.038865      -0.009425       0.000186       0.039992      -0.006001       0.001084      -0.012346       0.018492      -0.015686      -0.018737       0.003687       0.015050              1.754141       2.276481      -0.018571      -0.066036       1.486072      -0.098294       1.499871          -0.000001
          196              H       9.811859       9.970665      39.162528       0.121304       1.207305 0.88172294E+01  0.87245764E+02                                 1.769117                            1.658041      -0.961762       2.424733                    0.998265       3.299744       8.789491       0.529424       1.169203      -0.737134       0.019662      -0.027926       0.025245       0.042471      -0.010450       0.005280      -0.012244       0.013717      -0.006576      -0.017308      -0.001975       0.019283              1.835206       1.598177      -0.077346       0.076450       2.014056      -0.510437       1.893383          -0.000001
          197              H      13.078541      13.838199      30.505680       0.121657       1.130098 0.79359888E+01  0.78049284E+02                                 1.816125                            1.663685      -1.043071       2.385617                    0.997180       3.568615      10.124374       0.476174       1.307893      -0.702405      -0.031922      -0.009240      -0.017233       0.037435       0.008830       0.001168       0.001079       0.009577       0.030924      -0.015204       0.004477       0.010727              1.920458       2.468377       0.377700       0.241767       1.586158       0.021696       1.706840          -0.000001
          198              H      14.772430      14.582546      29.069136       0.119255       1.120425 0.78445545E+01  0.76679474E+02                                 1.780905                            1.633466      -1.125512       2.346730                    0.996072       3.548240       9.930787       0.491261       1.275508      -0.709102      -0.009171       0.001269      -0.038809       0.039898       0.006604       0.003465       0.003247       0.006607       0.027366      -0.011990       0.000368       0.011622              1.904422       1.613715       0.054996       0.052725       1.397364      -0.062440       2.702189          -0.000001
          199              H      17.178138      15.260387      32.259600       0.123330       1.164832 0.83871751E+01  0.82116181E+02                                 1.740155                            1.626910      -0.926153       2.441222                    0.998812       3.265567       8.706697       0.528629       1.183430      -0.733506       0.036774       0.013494       0.017750       0.043006       0.007095       0.009443       0.003803       0.020971       0.018269      -0.015748      -0.002409       0.018157              1.827499       2.344322       0.272989       0.222882       1.504835       0.020332       1.633341          -0.000001
          200              H      15.484248      14.516041      33.696144       0.122002       1.114455 0.79676812E+01  0.76664588E+02                                 1.659035                            1.563274      -0.837430       2.481029                    0.999385       3.167033       8.247213       0.553444       1.150190      -0.742123       0.007034       0.001042       0.037692       0.038357       0.008452       0.004021      -0.001420       0.019207       0.035643      -0.018981       0.005309       0.013673              1.699371       1.526144       0.040914       0.131014       1.397262      -0.079319       2.174706          -0.000002
          201              H       3.269635       4.000544      38.790864       0.121134       1.221995 0.89196066E+01  0.88849645E+02                                 1.806659                            1.684436      -1.010451       2.401151                    0.997592       3.377418       9.138787       0.515468       1.192874      -0.730678      -0.035218       0.002377       0.020647       0.040893       0.008500      -0.010441       0.004053       0.019430      -0.016680      -0.016490      -0.002306       0.018796              1.899407       2.213377      -0.295412      -0.466900       1.690737       0.280464       1.794106          -0.000001
          202              H       3.414362       2.256061      37.237392       0.125149       1.225818 0.92986691E+01  0.93095430E+02                                 1.790363                            1.710284      -0.814655       2.499002                    0.999405       3.228163       8.605495       0.518623       1.179633      -0.736647      -0.034107      -0.022471      -0.004814       0.041127       0.009837      -0.006814       0.009305       0.013108      -0.021679      -0.019182       0.003599       0.015584              1.799102       1.926946       0.336855       0.064735       1.947711       0.202037       1.522649          -0.000001
          203              H       7.223029       3.343166      36.372960       0.114832       1.203230 0.91844193E+01  0.92925424E+02                                 1.838076                            1.750206      -1.070441       2.366924                    0.997012       3.563226       9.983456       0.484023       1.250713      -0.716125       0.031384      -0.006862      -0.019084       0.037366      -0.000143      -0.011410       0.008245       0.009126      -0.010951      -0.015104      -0.000057       0.015161              1.882258       2.199708      -0.027699      -0.319707       1.646287       0.194323       1.800780          -0.000001
          204              H       7.079779       5.085090      37.930608       0.106864       1.187946 0.87689557E+01  0.89191219E+02                                 1.918946                            1.775825      -1.548504       2.133163                    0.991274       4.061329      12.054612       0.446527       1.348602      -0.691019       0.027791       0.022264       0.007005       0.036292       0.005418      -0.003012       0.002777       0.003822      -0.016511      -0.008476      -0.000079       0.008554              2.025605       2.363798       0.572647       0.100612       2.086545       0.252610       1.626472          -0.000001
          205              H     -10.560597      22.087403      33.478992       0.111455       1.166633 0.84936719E+01  0.85244393E+02                                 1.861866                            1.724167      -1.367309       2.222044                    0.993312       3.856628      11.172356       0.464987       1.312485      -0.699485      -0.012149      -0.004922       0.032952       0.035464       0.003126      -0.004553       0.002583      -0.016832       0.009572      -0.012176       0.003980       0.008196              1.928260       1.638981       0.136534      -0.364160       1.619218      -0.037780       2.526582          -0.000001
          206              H     -10.742243      20.294320      31.992336       0.121563       1.220683 0.92100327E+01  0.93302052E+02                                 1.860322                            1.754623      -1.242103       2.292463                    0.995472       3.566368      10.016983       0.482323       1.253539      -0.715318      -0.013644      -0.035801       0.013681       0.040682       0.007056      -0.001245      -0.007732      -0.018073       0.006444      -0.012685      -0.002350       0.015035              1.924552       1.734319       0.414685      -0.172158       2.324139      -0.083557       1.715198          -0.000001
          207              H      -9.176835      22.586192      29.035728       0.116685       1.116146 0.78659825E+01  0.77175366E+02                                 1.792223                            1.646903      -1.220552       2.298046                    0.995149       3.649689      10.335738       0.482799       1.293047      -0.704542       0.013366       0.006674      -0.037291       0.040173       0.002582      -0.003214      -0.001971      -0.010925       0.024202      -0.010482       0.001102       0.009379              1.912555       1.501342       0.109899      -0.272046       1.586150       0.004450       2.650174          -0.000001
          208              H      -8.995189      24.379274      30.526560       0.117290       1.098669 0.76520777E+01  0.75060344E+02                                 1.817622                            1.658202      -1.197196       2.307829                    0.994969       3.744063      10.835540       0.463392       1.347494      -0.692676       0.015286       0.031079      -0.013474       0.037164       0.003742      -0.003813       0.002068      -0.012730       0.027867      -0.012837       0.002614       0.010222              1.922580       1.622288       0.376436      -0.178436       2.474744      -0.178585       1.670709          -0.000001
          209              H      -7.503621      15.094124      32.405760       0.122900       1.153869 0.86616624E+01  0.86129365E+02                                 1.781168                            1.696006      -0.922051       2.446252                    0.998652       3.366955       9.270131       0.494619       1.245332      -0.718832      -0.038830      -0.003853       0.016194       0.042247       0.004947      -0.007166      -0.008890       0.019560      -0.002356      -0.014969      -0.001622       0.016591              1.811227       2.366880       0.074813      -0.078873       1.510150      -0.144223       1.556651          -0.000001
          210              H      -5.792010      13.991673      33.554160       0.115546       1.156776 0.84894808E+01  0.84865339E+02                                 1.846773                            1.725109      -0.999733       2.406151                    0.997242       3.579442      10.219858       0.466094       1.314568      -0.701897      -0.011162      -0.024019       0.030485       0.040384      -0.000465      -0.003263      -0.014683       0.010124      -0.008801      -0.018228       0.006061       0.012167              1.913356       1.667094       0.098090      -0.077168       1.895697      -0.557300       2.177277          -0.000001
          211              H      -3.045162      15.736155      31.140432       0.121778       1.192079 0.87308734E+01  0.85675731E+02                                 1.723451                            1.629184      -0.820935       2.491091                    0.999363       3.165629       8.238142       0.547510       1.140024      -0.746164       0.036823       0.007169      -0.011639       0.039278       0.000945      -0.004830      -0.014277       0.018318      -0.006274      -0.019874       0.005582       0.014293              1.745006       2.220699       0.053128      -0.199969       1.477289      -0.119807       1.537031          -0.000001
          212              H      -4.753819      16.838607      29.992032       0.121321       1.202973 0.88854051E+01  0.88082215E+02                                 1.765069                            1.665333      -0.980027       2.417090                    0.998137       3.298750       8.792448       0.527884       1.170460      -0.737000       0.011667       0.026889      -0.032798       0.043987       0.001918      -0.009855      -0.015219       0.012809      -0.000437      -0.019719       0.000814       0.018905              1.833289       1.569793       0.060414      -0.026037       1.843038      -0.507359       2.087035          -0.000001
          213              H      -0.689666       9.814634      36.239328       0.119294       1.288614 0.98806466E+01  0.10112962E+03                                 1.888584                            1.790005      -1.013938       2.398806                    0.997504       3.450132       9.511076       0.492106       1.216058      -0.726044      -0.023816      -0.022743      -0.019689       0.038368       0.004915       0.012872       0.001224      -0.004677      -0.009786      -0.015230       0.002064       0.013166              1.900876       1.937289       0.215809       0.358265       2.002718       0.116662       1.762620          -0.000001
          214              H       0.670467       8.855424      37.884672       0.113027       1.127343 0.81187871E+01  0.80971711E+02                                 1.851221                            1.707097      -1.509010       2.157743                    0.991528       3.956103      11.612835       0.456255       1.346035      -0.691616      -0.002166      -0.035160       0.006877       0.035892       0.004016       0.003762      -0.001309      -0.009539      -0.010134      -0.007988       0.000063       0.007925              1.968837       1.553972      -0.020888       0.112403       2.750205      -0.319508       1.602333          -0.000001
          215              H       2.386509      12.462053      38.569536       0.116372       1.245704 0.91778459E+01  0.91230236E+02                                 1.767304                            1.661280      -1.038868       2.382722                    0.997835       3.299440       8.653406       0.546427       1.127655      -0.747896       0.026040       0.025648       0.017938       0.040714       0.010147       0.009429       0.002787      -0.015757      -0.030228      -0.017031      -0.002453       0.019484              1.797597       1.952625       0.247299       0.418702       1.709084       0.127545       1.731083          -0.000001
          216              H       1.021946      13.423820      36.928368       0.121164       1.239576 0.90364190E+01  0.89478094E+02                                 1.769652                            1.657196      -0.864142       2.470514                    0.999061       3.220421       8.430400       0.542754       1.139680      -0.745901       0.003715       0.039887      -0.005056       0.040378       0.006558       0.012564      -0.002793      -0.018396      -0.022397      -0.020352       0.005233       0.015118              1.811241       1.535885      -0.009414       0.094452       2.359896      -0.303176       1.537942          -0.000001
          217              H      -7.670499      13.812620      23.776891       0.120594       1.162184 0.84080476E+01  0.81972149E+02                                 1.702561                            1.601762      -0.916249       2.444291                    0.998622       3.235675       8.473071       0.549038       1.144280      -0.743306       0.028654       0.031561      -0.002104       0.042679       0.010541      -0.010856       0.002529       0.005239      -0.026354      -0.017266      -0.000114       0.017380              1.752881       1.747189       0.453174       0.007983       2.047925       0.211731       1.463529          -0.000001
          218              H      22.122464      12.032327      22.277707       0.122151       1.209825 0.88699101E+01  0.87672961E+02                                 1.759982                            1.657027      -0.842563       2.481370                    0.999179       3.227373       8.520513       0.533812       1.160836      -0.740353       0.032756       0.000994      -0.023620       0.040397       0.008125      -0.012648       0.007427       0.006676      -0.021300      -0.020096       0.004831       0.015265              1.793772       1.965900      -0.029947      -0.445514       1.530602       0.168325       1.884813          -0.000001
          219              H      18.753883      10.315981      23.743483       0.123530       1.203299 0.89406132E+01  0.88427040E+02                                 1.749733                            1.661619      -0.819221       2.495390                    0.999348       3.186538       8.378029       0.534763       1.158048      -0.741807      -0.029090      -0.029138       0.000113       0.041174       0.011111      -0.011442       0.005256       0.001313      -0.016595      -0.019009       0.003643       0.015366              1.767499       1.712483       0.356638      -0.052687       2.080438       0.107593       1.509577          -0.000001
          220              H      18.496920      12.096274      25.242667       0.117973       1.212260 0.88607481E+01  0.87756676E+02                                 1.771234                            1.659998      -0.955260       2.425969                    0.998307       3.310222       8.812353       0.530299       1.166207      -0.737840      -0.035146      -0.001623       0.025940       0.043712       0.011294      -0.013107       0.001009       0.011986      -0.006298      -0.016954      -0.002659       0.019613              1.837366       1.979433      -0.141691      -0.481025       1.637085       0.189358       1.895581          -0.000001
          221              H      20.212962       7.333478      16.585819       0.121587       1.126974 0.79096020E+01  0.77715431E+02                                 1.811946                            1.660275      -1.044656       2.385533                    0.997203       3.563801      10.101807       0.476998       1.306883      -0.702628       0.008347       0.032826      -0.017262       0.038016      -0.000731       0.000470      -0.001316      -0.019203       0.030494      -0.014719       0.004247       0.010472              1.915774       1.476667       0.192285      -0.101708       2.567634      -0.219305       1.703020          -0.000001
          222              H      20.010640       5.494353      15.149275       0.117106       1.128116 0.79051147E+01  0.77361880E+02                                 1.782749                            1.634864      -1.104156       2.353738                    0.996375       3.557773       9.938821       0.493629       1.267904      -0.710698       0.005987       0.007305      -0.039484       0.040598      -0.000528       0.000877      -0.004570      -0.013848       0.027666      -0.011581       0.000039       0.011541              1.906540       1.404905       0.066270      -0.080665       1.608539      -0.014625       2.706176          -0.000001
          223              H      19.394814       3.072029      18.339739       0.122667       1.165587 0.83927878E+01  0.82152385E+02                                 1.737337                            1.624621      -0.924982       2.441429                    0.998800       3.268821       8.703130       0.530595       1.179312      -0.734436      -0.006132      -0.039923       0.017671       0.044088       0.005375      -0.001425      -0.010358      -0.022241       0.018954      -0.015559      -0.002721       0.018280              1.824282       1.476204       0.226213      -0.093531       2.365817      -0.202391       1.630827          -0.000001
          224              H      19.597136       4.911154      19.776283       0.119602       1.121946 0.80336172E+01  0.77466242E+02                                 1.667447                            1.570527      -0.843428       2.478129                    0.999305       3.177904       8.287192       0.551689       1.151359      -0.741860      -0.003195      -0.006348       0.039085       0.039726       0.004198      -0.003445      -0.002871      -0.023629       0.035237      -0.018693       0.005020       0.013673              1.708224       1.400077       0.035656      -0.135429       1.536590      -0.074517       2.188004          -0.000002
          225              H      16.597755      20.747067      24.871003       0.118951       1.231331 0.90008996E+01  0.89864815E+02                                 1.816288                            1.692425      -1.022431       2.395039                    0.997535       3.388999       9.181223       0.514089       1.193339      -0.730592       0.020591       0.029774       0.020723       0.041713       0.004087       0.008217       0.006757      -0.024784      -0.016807      -0.016086      -0.002584       0.018669              1.910198       2.089798       0.377934       0.481160       1.836883       0.266971       1.803914          -0.000001
          226              H      15.014626      21.493972      23.317531       0.123776       1.227761 0.93176005E+01  0.93317772E+02                                 1.790668                            1.710778      -0.805330       2.502415                    0.999443       3.233508       8.616843       0.519196       1.177916      -0.737030      -0.002775       0.041180      -0.005109       0.041589       0.000978       0.011261       0.001359      -0.023744      -0.023409      -0.019150       0.003158       0.015992              1.799345       1.651390      -0.177336       0.142731       2.223523      -0.156998       1.523121          -0.000001
          227              H      14.051752      17.652017      22.453099       0.115520       1.198877 0.91449471E+01  0.92438047E+02                                 1.834874                            1.747400      -1.072246       2.366756                    0.997059       3.557295       9.966170       0.483951       1.252088      -0.715839      -0.021465      -0.023833      -0.018892       0.037225       0.003945       0.012648       0.005675      -0.003944      -0.010880      -0.014827      -0.000110       0.014937              1.878937       1.805547       0.252488       0.327114       2.033628       0.178951       1.797637          -0.000001
          228              H      15.631928      16.905112      24.010747       0.104968       1.191847 0.87970510E+01  0.89449461E+02                                 1.913929                            1.771619      -1.539805       2.136237                    0.991409       4.057640      11.998332       0.450226       1.337934      -0.693160       0.005614      -0.036320       0.006100       0.037254      -0.000833       0.003861       0.000741      -0.011459      -0.016778      -0.008416      -0.000187       0.008603              2.020038       1.656078      -0.165500       0.167816       2.781274      -0.212449       1.622763          -0.000001
          229              H       9.640550      23.680970      19.559131       0.108722       1.174728 0.85637800E+01  0.86094706E+02                                 1.867473                            1.728935      -1.363205       2.222533                    0.993200       3.869655      11.206846       0.465449       1.308950      -0.700201       0.001864       0.012532       0.034361       0.036623      -0.008780       0.004806       0.002665       0.002412       0.008445      -0.012084       0.003768       0.008316              1.934242       1.509771      -0.059997       0.150131       1.757439       0.335904       2.535516          -0.000001
          230              H       8.178518      24.734821      18.072475       0.118083       1.235008 0.93398061E+01  0.94921598E+02                                 1.872148                            1.764746      -1.233950       2.292458                    0.995491       3.588476      10.086044       0.481971       1.250425      -0.715964      -0.024258       0.030975       0.013210       0.041502      -0.011729      -0.006380       0.005243      -0.002319       0.005530      -0.012831      -0.002868       0.015699              1.937236       1.829030      -0.468303       0.013431       2.257598       0.193346       1.725078          -0.000001
          231              H       9.380634      22.233202      15.115867       0.118687       1.113420 0.78450878E+01  0.76962398E+02                                 1.793727                            1.648101      -1.246887       2.288627                    0.994756       3.647109      10.346857       0.480866       1.298377      -0.703423      -0.001452      -0.014674      -0.036191       0.039079      -0.005881      -0.000721       0.004318       0.000813       0.022901      -0.010135       0.000531       0.009604              1.914304       1.470747      -0.091740       0.140067       1.618924       0.233918       2.653241          -0.000001
          232              H      10.842666      21.179351      16.606699       0.118934       1.095890 0.76334914E+01  0.74896949E+02                                 1.821308                            1.661321      -1.215107       2.301421                    0.994764       3.746436      10.874304       0.460416       1.355861      -0.691010       0.019314      -0.028155      -0.014373       0.037045      -0.007171       0.003243       0.001342      -0.000714       0.028803      -0.012469       0.002184       0.010284              1.926728       1.939795      -0.559002      -0.065462       2.166160       0.244498       1.674228          -0.000001
          233              H       2.055706      24.530190      18.485899       0.123057       1.150458 0.86265166E+01  0.85655531E+02                                 1.773938                            1.689589      -0.900207       2.455384                    0.998754       3.362178       9.237154       0.497082       1.240961      -0.719777       0.014839       0.036245       0.016081       0.042337       0.006352      -0.003835       0.010558      -0.016956      -0.002785      -0.014666      -0.001483       0.016149              1.803668       1.653011       0.331164      -0.084858       2.207118       0.139540       1.550876          -0.000001
          234              H       0.245149      23.599117      19.634299       0.118399       1.149480 0.84249350E+01  0.84076501E+02                                 1.840818                            1.719953      -1.011950       2.402472                    0.997087       3.566121      10.179837       0.466122       1.316734      -0.701467      -0.013811       0.020793       0.029740       0.038828       0.005057      -0.011151       0.010034      -0.003847      -0.008694      -0.018387       0.006539       0.011847              1.907033       1.748106      -0.147226      -0.441764       1.803322       0.343539       2.169670          -0.000001
          235              H       0.382491      20.348036      17.220571       0.121869       1.190361 0.87158231E+01  0.85478470E+02                                 1.720077                            1.626394      -0.817811       2.492913                    0.999372       3.166476       8.233964       0.548761       1.138084      -0.746592      -0.013068      -0.035092      -0.011173       0.039077       0.007133      -0.010039       0.011716      -0.011297      -0.006730      -0.020055       0.005236       0.014819              1.741473       1.614263       0.294078      -0.003906       2.075710       0.232104       1.534446          -0.000001
          236              H       2.191571      21.276551      16.072171       0.121434       1.204354 0.88972268E+01  0.88240208E+02                                 1.767756                            1.667515      -0.988567       2.412538                    0.998046       3.298382       8.797239       0.526961       1.171968      -0.736667       0.018312      -0.022940      -0.031309       0.042917       0.004576      -0.008613       0.016554      -0.009727      -0.000169      -0.020239       0.000868       0.019371              1.836265       1.724966      -0.149248      -0.427815       1.692826       0.277414       2.091004          -0.000001
          237              H      -5.923445      21.268877      22.319467       0.116552       1.293371 0.99223984E+01  0.10161642E+03                                 1.888856                            1.790320      -1.002112       2.402504                    0.997755       3.459507       9.525112       0.493722       1.211368      -0.727087      -0.006958       0.033450      -0.019796       0.039487      -0.004716      -0.004898      -0.011821      -0.006483      -0.008383      -0.014944       0.001569       0.013375              1.901111       1.799717      -0.136090      -0.078188       2.140716      -0.368683       1.762901          -0.000001
          238              H      -7.434211      20.570572      23.964811       0.110268       1.135595 0.81902184E+01  0.81890825E+02                                 1.862868                            1.716546      -1.504845       2.158166                    0.991509       3.976250      11.699620       0.454067       1.349107      -0.690988      -0.030510       0.020770       0.006641       0.037501      -0.005636      -0.003603      -0.002283      -0.001892      -0.008999      -0.007886       0.000632       0.007254              1.982055       2.488601      -0.513865      -0.336578       1.846551       0.063439       1.611012          -0.000001
          239              H      -5.168800      17.281122      24.649675       0.116670       1.243783 0.91577406E+01  0.90966146E+02                                 1.764195                            1.658392      -1.028723       2.386350                    0.997933       3.296559       8.638349       0.547516       1.126205      -0.748255       0.008844      -0.035610       0.019675       0.041634      -0.011714      -0.002064      -0.008520      -0.009166      -0.031214      -0.016213      -0.002808       0.019021              1.794358       1.552833      -0.018416      -0.098289       2.102388      -0.425544       1.727853          -0.000001
          240              H      -3.653603      17.981985      23.008507       0.121777       1.236907 0.90129437E+01  0.89183371E+02                                 1.766416                            1.654476      -0.857307       2.473768                    0.999066       3.218442       8.420968       0.543504       1.138901      -0.746064       0.032246      -0.022797      -0.005955       0.039937      -0.011571      -0.008380      -0.009888      -0.001514      -0.023422      -0.020656       0.005022       0.015634              1.807844       2.157402      -0.350761      -0.308772       1.730618       0.069495       1.535513          -0.000001
          241              H       1.029330      25.315463       9.856613       0.120481       1.161237 0.83992474E+01  0.81857749E+02                                 1.700936                            1.600390      -0.911434       2.446306                    0.998647       3.234504       8.466103       0.549597       1.143516      -0.743495       0.013044      -0.040653      -0.002224       0.042752      -0.002971       0.007773       0.007954      -0.020837      -0.026383      -0.017326       0.000065       0.017261              1.751078       1.578741      -0.356232       0.179031       2.212321      -0.112599       1.462173          -0.000001
          242              H      14.127069       0.404147       8.357429       0.123300       1.214239 0.89113311E+01  0.88215282E+02                                 1.767365                            1.663353      -0.857878       2.475261                    0.999120       3.229293       8.541575       0.531432       1.164280      -0.739551      -0.015759      -0.028377      -0.022587       0.039544      -0.001500       0.012845       0.007526      -0.017625      -0.021668      -0.020425       0.004940       0.015485              1.801488       1.672059       0.205178       0.371256       1.839220       0.304183       1.893186          -0.000001
          243              H      14.324960       4.179597       9.823205       0.124958       1.197118 0.88828666E+01  0.87709509E+02                                 1.743223                            1.655800      -0.819699       2.495889                    0.999379       3.178647       8.349016       0.535943       1.157428      -0.741941      -0.010931       0.039114       0.001776       0.040652      -0.005033       0.010335       0.006846      -0.019711      -0.016014      -0.018860       0.003886       0.014974              1.760866       1.673471      -0.335486       0.118741       2.104602      -0.008072       1.504525          -0.000001
          244              H      15.995221       3.511987      11.322389       0.121806       1.200736 0.87580130E+01  0.86491672E+02                                 1.760308                            1.650554      -0.948748       2.430156                    0.998437       3.293379       8.756651       0.531682       1.166501      -0.737751       0.014736       0.031228       0.025248       0.042776      -0.000996       0.007482       0.010657      -0.024824      -0.006063      -0.016928      -0.002154       0.019082              1.825629       1.833661       0.216765       0.400082       1.760140       0.318445       1.883087          -0.000001
          245              H      11.012498       4.407249       2.665541       0.120340       1.124831 0.78902965E+01  0.77449205E+02                                 1.806816                            1.656131      -1.029952       2.391533                    0.997298       3.559933      10.073453       0.478691       1.303549      -0.703341       0.024212      -0.023903      -0.017896       0.038442      -0.007847      -0.001284       0.000143       0.010805       0.029889      -0.014518       0.004291       0.010227              1.910085       2.121487      -0.565468      -0.138103       1.910134       0.196577       1.698634          -0.000001
          246              H       9.520930       5.502027       1.228997       0.119990       1.119949 0.78369473E+01  0.76547586E+02                                 1.776271                            1.629433      -1.107058       2.354253                    0.996437       3.543506       9.897353       0.493587       1.270450      -0.710168       0.003721      -0.008087      -0.038353       0.039372      -0.006236      -0.004185       0.001695       0.008021       0.028164      -0.012121       0.000469       0.011652              1.899216       1.495290      -0.120572       0.027394       1.508216       0.076804       2.694142          -0.000001
          247              H       7.731048       7.246510       4.419461       0.124746       1.165730 0.83959696E+01  0.82228176E+02                                 1.741150                            1.627785      -0.932708       2.438842                    0.998787       3.266655       8.712475       0.528447       1.183462      -0.733462      -0.030436       0.024618       0.015958       0.042274      -0.012698      -0.008472       0.006778       0.001383       0.019405      -0.015997      -0.002905       0.018902              1.828558       1.952307      -0.500461      -0.129202       1.899149       0.183051       1.634218          -0.000001
          248              H       9.222616       6.151732       5.856005       0.120276       1.116393 0.79827819E+01  0.76823462E+02                                 1.658555                            1.562861      -0.828801       2.484294                    0.999407       3.171546       8.251696       0.554688       1.147408      -0.742793      -0.003541       0.006721       0.038386       0.039130      -0.012817      -0.001272       0.003762       0.004866       0.036341      -0.019244       0.005346       0.013898              1.698863       1.464558      -0.076214       0.003284       1.458087       0.152963       2.173944          -0.000002
          249              H      24.436610       0.831315      10.950725       0.116884       1.230112 0.89862775E+01  0.89621788E+02                                 1.809146                            1.686393      -0.990417       2.407580                    0.997851       3.390569       9.160266       0.517492       1.186776      -0.732095       0.016086      -0.033383       0.021228       0.042706      -0.012547       0.001562      -0.010842       0.005060      -0.015380      -0.016268      -0.002115       0.018383              1.902193       1.567196      -0.079061      -0.009227       2.342742      -0.546330       1.796641          -0.000001
          250              H      25.875013       1.828893       9.397253       0.125708       1.226823 0.93103789E+01  0.93255605E+02                                 1.792519                            1.712313      -0.822810       2.495526                    0.999384       3.229007       8.613832       0.517807       1.180947      -0.736334       0.035754      -0.018201      -0.004904       0.040419      -0.010803      -0.004609      -0.010680       0.011369      -0.021691      -0.019489       0.003527       0.015962              1.801268       2.237022      -0.159593      -0.207685       1.642375      -0.045106       1.524407          -0.000001
          251              H      23.029219       4.583744       8.532821       0.112173       1.207206 0.92195223E+01  0.93338091E+02                                 1.839347                            1.751344      -1.063051       2.369166                    0.997028       3.570598       9.996171       0.484942       1.247572      -0.716817      -0.011115       0.031778      -0.019045       0.038679      -0.003596      -0.001314      -0.013944      -0.004642      -0.011086      -0.014972      -0.000037       0.015009              1.883619       1.761973      -0.225963      -0.008554       2.086838      -0.374407       1.802045          -0.000001
          252              H      21.592293       3.588723      10.090469       0.106908       1.190609 0.87891976E+01  0.89388353E+02                                 1.915922                            1.773307      -1.557613       2.128488                    0.991200       4.059131      12.020991       0.448874       1.341682      -0.692375      -0.033135       0.013166       0.005083       0.036015      -0.004445      -0.001461      -0.003384       0.007360      -0.015334      -0.007968      -0.000359       0.008327              2.022199       2.646678      -0.405350      -0.268300       1.795778      -0.039066       1.624140          -0.000001
          253              H       0.920046       5.389480       5.638853       0.111243       1.158957 0.84245222E+01  0.84324161E+02                                 1.849120                            1.713724      -1.339473       2.233988                    0.993628       3.838078      11.080704       0.468093       1.307277      -0.700626       0.009930      -0.008536       0.033515       0.035982       0.005283       0.000186      -0.005135       0.013410       0.008377      -0.011621       0.003853       0.007768              1.914457       1.731147      -0.075836       0.211748       1.507002      -0.292760       2.505221          -0.000001
          254              H       2.563725       6.128711       4.152197       0.117717       1.234665 0.93340319E+01  0.94837193E+02                                 1.871074                            1.763619      -1.238800       2.290668                    0.995333       3.586421      10.075064       0.482420       1.249602      -0.716165       0.039193       0.006153       0.015149       0.042467       0.004458       0.006994       0.003223       0.021453       0.006657      -0.012976      -0.001976       0.014952              1.936222       2.554758       0.048587       0.160794       1.529776      -0.108148       1.724133          -0.000001
          255              H      -0.203798       6.338458       1.195589       0.117722       1.117994 0.78807453E+01  0.77346414E+02                                 1.792867                            1.647412      -1.233161       2.293142                    0.994929       3.650409      10.335143       0.483242       1.291423      -0.704856      -0.010508       0.007968      -0.036994       0.039274       0.003389       0.004415      -0.001866       0.009604       0.023563      -0.010370       0.000376       0.009995              1.913272       1.660511      -0.018255       0.132372       1.427700      -0.238007       2.651605          -0.000001
          256              H      -1.847477       5.599227       2.686421       0.119319       1.097613 0.76497277E+01  0.75134625E+02                                 1.826983                            1.665880      -1.239816       2.290867                    0.994449       3.755072      10.923329       0.458394       1.360419      -0.690077      -0.034038      -0.001936      -0.013621       0.036713       0.003530      -0.000047      -0.003836       0.012455       0.029110      -0.012624       0.002183       0.010441              1.933032       2.604004       0.182371       0.245998       1.516123      -0.065807       1.678969          -0.000001
          257              H       5.447915      11.533538       4.565621       0.121484       1.154257 0.86609910E+01  0.86078450E+02                                 1.777468                            1.692677      -0.906279       2.452158                    0.998815       3.367808       9.255138       0.496784       1.240543      -0.719880       0.023482      -0.031751       0.015783       0.042528      -0.010789       0.010919      -0.002787      -0.001384      -0.002725      -0.014146      -0.002643       0.016789              1.807339       1.785386      -0.407091       0.163849       2.083041       0.003617       1.553589          -0.000001
          258              H       5.546861      13.567062       5.714021       0.116426       1.155997 0.84809724E+01  0.84755534E+02                                 1.845618                            1.723959      -1.000816       2.405777                    0.997280       3.576141      10.207565       0.466385       1.314134      -0.701984       0.024760       0.001751       0.029884       0.038848      -0.004365       0.015203       0.004855      -0.005955      -0.008690      -0.019231       0.006220       0.013011              1.912189       1.922384       0.049996       0.521153       1.637958       0.211648       2.176225          -0.000001
          259              H       2.662670      15.073661       3.300293       0.122263       1.191770 0.87294759E+01  0.85670552E+02                                 1.724420                            1.630100      -0.825365       2.490202                    0.999331       3.163993       8.238052       0.546753       1.141488      -0.745820      -0.024048       0.028282      -0.012523       0.039180      -0.008585       0.014026       0.003311      -0.007169      -0.006687      -0.019381       0.005657       0.013724              1.746000       1.710074      -0.348623       0.203918       1.989967      -0.113291       1.537959          -0.000001
          260              H       2.562248      13.042694       2.151893       0.122895       1.201016 0.88697605E+01  0.87923260E+02                                 1.766722                            1.666737      -1.002690       2.408703                    0.997933       3.293109       8.788597       0.526091       1.174502      -0.736073      -0.028692      -0.002465      -0.030660       0.042063      -0.006426       0.018675       0.000170      -0.003469      -0.000682      -0.020636       0.001731       0.018906              1.835121       1.828849       0.088340       0.453314       1.587099       0.231562       2.089416          -0.000001
          261              H       6.613110      20.074341       8.399189       0.118069       1.293040 0.99189128E+01  0.10160082E+03                                 1.891257                            1.792138      -1.006397       2.401281                    0.997649       3.456028       9.525360       0.492451       1.214255      -0.726447       0.031207      -0.009992      -0.019553       0.038158      -0.000603      -0.007671       0.010746       0.011772      -0.009370      -0.015576       0.001899       0.013678              1.903581       2.176987      -0.080185      -0.281404       1.768841       0.252571       1.764915          -0.000001
          262              H       6.763744      21.731856      10.044533       0.113835       1.122254 0.80775254E+01  0.80483288E+02                                 1.848415                            1.704924      -1.514865       2.156227                    0.991543       3.950216      11.602091       0.455529       1.349469      -0.690955       0.031632       0.015463       0.007261       0.035950       0.002331      -0.000944       0.003660       0.011314      -0.008836      -0.007665       0.000069       0.007596              1.965521       2.428326       0.526719       0.219729       1.868086       0.256332       1.600151          -0.000001
          263              H       2.782291      21.414677      10.729397       0.119782       1.236611 0.90946583E+01  0.90194544E+02                                 1.758120                            1.653230      -1.030945       2.386993                    0.997931       3.286220       8.607768       0.548025       1.126968      -0.748037      -0.033832       0.008576       0.019085       0.039779       0.001405      -0.006460       0.006343       0.024954      -0.030497      -0.016323      -0.002668       0.018991              1.788039       1.973121      -0.227227      -0.317214       1.668921       0.296213       1.722075          -0.000001
          264              H       2.631658      19.752047       9.088229       0.122664       1.235542 0.90036791E+01  0.89110575E+02                                 1.769803                            1.657415      -0.867482       2.471058                    0.999025       3.211982       8.417841       0.540907       1.144126      -0.744862      -0.035824      -0.016120      -0.006472       0.039813       0.004939      -0.004472       0.012127       0.020294      -0.022025      -0.020338       0.005207       0.015131              1.811404       2.145679       0.361250       0.215178       1.750297       0.233374       1.538237          -0.000001
          265              H      -6.641170      12.029769      17.983109       0.120594       1.162171 0.84079104E+01  0.81970268E+02                                 1.702529                            1.601734      -0.916251       2.444290                    0.998622       3.235648       8.472902       0.549052       1.144258      -0.743312       0.041659       0.009035       0.002104       0.042679       0.007539       0.003237       0.010665       0.015637      -0.026352      -0.017265      -0.000115       0.017380              1.752846       2.365148       0.096364      -0.187348       1.429888       0.098948       1.463502          -0.000001
          266              H      21.481533      13.142452      19.482293       0.122151       1.209812 0.88697783E+01  0.87671252E+02                                 1.759962                            1.657008      -0.842561       2.481372                    0.999179       3.227355       8.520420       0.533819       1.160828      -0.740355       0.017239       0.027871       0.023620       0.040397       0.006953      -0.000108       0.014667       0.010735      -0.021300      -0.020096       0.004831       0.015265              1.793751       1.613474       0.173515       0.076984       1.882988       0.469982       1.884790          -0.000001
          267              H      18.310843      11.083349      18.016517       0.123530       1.203317 0.89408047E+01  0.88429551E+02                                 1.749765                            1.661648      -0.819219       2.495391                    0.999348       3.186552       8.378139       0.534752       1.158065      -0.741803      -0.039779      -0.010623      -0.000113       0.041174       0.006124       0.001170       0.012537       0.018588      -0.016594      -0.019009       0.003643       0.015366              1.767532       2.297353       0.018987      -0.066838       1.495639       0.099428       1.509604          -0.000001
          268              H      19.724141       9.970665      16.517333       0.117972       1.212352 0.88616268E+01  0.87768178E+02                                 1.771382                            1.660126      -0.955268       2.425965                    0.998307       3.310343       8.813020       0.530252       1.166272      -0.737824      -0.018978      -0.029625      -0.025939       0.043711       0.010837       0.005678       0.011855       0.013569      -0.006301      -0.016954      -0.002658       0.019612              1.837527       1.600090       0.077403       0.076530       2.016742       0.511332       1.895749          -0.000001
          269              H      16.457459      13.838199      25.174181       0.121589       1.126924 0.79091372E+01  0.77709123E+02                                 1.811837                            1.660183      -1.044604       2.385558                    0.997204       3.563639      10.100980       0.477034       1.306815      -0.702642       0.032602      -0.009185       0.017264       0.038017      -0.008680       0.000905      -0.001068       0.008333       0.030502      -0.014719       0.004244       0.010475              1.915651       2.461240      -0.376223       0.240762       1.582796      -0.021572       1.702919          -0.000001
          270              H      14.763570      14.582546      26.610725       0.117107       1.128052 0.79045018E+01  0.77353400E+02                                 1.782588                            1.634728      -1.104154       2.353739                    0.996375       3.557562       9.937660       0.493689       1.267792      -0.710722       0.009320       0.001530       0.039484       0.040598      -0.006261       0.003519      -0.003048       0.006009       0.027662      -0.011580       0.000038       0.011542              1.906355       1.614876      -0.055030       0.052996       1.398312       0.062535       2.705877          -0.000001
          271              H      12.357862      15.260387      23.420261       0.122667       1.165586 0.83927712E+01  0.82152076E+02                                 1.737327                            1.624612      -0.924986       2.441426                    0.998800       3.268807       8.703048       0.530601       1.179302      -0.734438      -0.037640       0.014651      -0.017671       0.044088      -0.006943       0.009683      -0.003945       0.020430       0.018955      -0.015559      -0.002721       0.018280              1.824271       2.339304      -0.272105       0.222038       1.502693      -0.020194       1.630815          -0.000001
          272              H      14.051752      14.516041      21.983717       0.119602       1.121944 0.80336100E+01  0.77466164E+02                                 1.667447                            1.570527      -0.843430       2.478128                    0.999305       3.177903       8.287192       0.551688       1.151360      -0.741860      -0.007095       0.000407      -0.039086       0.039726      -0.008133       0.004209       0.001547       0.019086       0.035238      -0.018693       0.005020       0.013673              1.708222       1.533340      -0.041284       0.132247       1.403327       0.080027       2.188001          -0.000002
          273              H      26.266365       4.000544      16.888997       0.118950       1.231312 0.90006943E+01  0.89861813E+02                                 1.816227                            1.692372      -1.022456       2.395027                    0.997535       3.388967       9.180941       0.514114       1.193293      -0.730603       0.036081       0.002945      -0.020723       0.041712      -0.008689      -0.009960      -0.003737       0.019471      -0.016807      -0.016086      -0.002584       0.018669              1.910131       2.227329       0.298465      -0.471759       1.699210      -0.283194       1.803853          -0.000001
          274              H      26.121638       2.256061      18.442469       0.123775       1.227798 0.93179664E+01  0.93322522E+02                                 1.790722                            1.710826      -0.805333       2.502413                    0.999443       3.233538       8.617024       0.519181       1.177936      -0.737026       0.034276      -0.022994       0.005109       0.041589      -0.009792      -0.006807      -0.009073       0.013567      -0.023408      -0.019150       0.003158       0.015992              1.799399       1.926975      -0.336426       0.064601       1.948062      -0.202117       1.523161          -0.000001
          275              H      22.312971       3.343166      19.306901       0.115520       1.198876 0.91449452E+01  0.92438045E+02                                 1.834875                            1.747402      -1.072246       2.366756                    0.997059       3.557293       9.966173       0.483950       1.252090      -0.715838      -0.031373      -0.006673       0.018892       0.037225       0.000265      -0.011239      -0.008116       0.008804      -0.010880      -0.014827      -0.000110       0.014937              1.878937       2.195269       0.027479      -0.318531       1.643906      -0.193813       1.797636          -0.000001
          276              H      22.456221       5.085090      17.749253       0.104968       1.191844 0.87970041E+01  0.89448771E+02                                 1.913917                            1.771608      -1.539807       2.136236                    0.991409       4.057615      11.998203       0.450230       1.337925      -0.693162      -0.028647       0.023022      -0.006100       0.037254      -0.005378      -0.002572      -0.002973       0.004287      -0.016776      -0.008416      -0.000187       0.008602              2.020027       2.356633      -0.569973       0.100082       2.080693      -0.251557       1.622754          -0.000001
          277              H      10.560597      22.087403      22.200869       0.108722       1.174729 0.85637873E+01  0.86094790E+02                                 1.867473                            1.728935      -1.363208       2.222531                    0.993200       3.869656      11.206846       0.465449       1.308949      -0.700202       0.011785      -0.004652      -0.034361       0.036623      -0.003346      -0.004711      -0.002830      -0.016413       0.008445      -0.012084       0.003768       0.008316              1.934243       1.643564      -0.137242      -0.365967       1.623647       0.037934       2.535518          -0.000001
          278              H      10.742243      20.294320      23.687525       0.118082       1.235015 0.93398790E+01  0.94922543E+02                                 1.872157                            1.764754      -1.233955       2.292455                    0.995491       3.588487      10.086092       0.481970       1.250427      -0.715964       0.014696      -0.036495      -0.013209       0.041502      -0.006869      -0.001351       0.008147      -0.019156       0.005530      -0.012831      -0.002868       0.015699              1.937245       1.744903      -0.419730      -0.174160       2.341746       0.085042       1.725087          -0.000001
          279              H       9.176835      22.586192      26.644133       0.118687       1.113412 0.78450321E+01  0.76961851E+02                                 1.793733                            1.648106      -1.246867       2.288636                    0.994756       3.647108      10.346914       0.480860       1.298396      -0.703420      -0.013435       0.006080       0.036190       0.039079      -0.002588      -0.003379       0.002784      -0.010593       0.022900      -0.010135       0.000530       0.009604              1.914311       1.502435      -0.110033      -0.272613       1.587248      -0.004344       2.653250          -0.000001
          280              H       8.995189      24.379274      25.153301       0.118934       1.095914 0.76336933E+01  0.74899452E+02                                 1.821334                            1.661342      -1.215130       2.301410                    0.994763       3.746496      10.874529       0.460413       1.355859      -0.691010      -0.014727       0.030804       0.014373       0.037045      -0.003896      -0.002785      -0.002138      -0.012064       0.028804      -0.012470       0.002185       0.010285              1.926757       1.625481      -0.377530      -0.179014       2.480540       0.178944       1.674251          -0.000001
          281              H       7.503621      15.094124      23.274101       0.123057       1.150438 0.86262922E+01  0.85652361E+02                                 1.773885                            1.689541      -0.900203       2.455386                    0.998754       3.362112       9.236786       0.497103       1.240922      -0.719785       0.038808      -0.005272      -0.016080       0.042337      -0.004167      -0.007225       0.008599       0.019480      -0.002782      -0.014665      -0.001484       0.016148              1.803613       2.355309      -0.074352      -0.078415       1.504699       0.143251       1.550831          -0.000001
          282              H       5.792010      13.991673      22.125701       0.118399       1.149484 0.84249639E+01  0.84076824E+02                                 1.840819                            1.719953      -1.011952       2.402471                    0.997087       3.566121      10.179824       0.466124       1.316729      -0.701468       0.011102      -0.022357      -0.029740       0.038828       0.000863      -0.003114       0.014674       0.010682      -0.008694      -0.018386       0.006539       0.011847              1.907034       1.662016      -0.097525      -0.076634       1.889413       0.554350       2.169672          -0.000001
          283              H       3.045162      15.736155      24.539429       0.121869       1.190392 0.87161288E+01  0.85482398E+02                                 1.720126                            1.626438      -0.817812       2.492912                    0.999372       3.166503       8.234136       0.548745       1.138106      -0.746587      -0.036924       0.006229       0.011173       0.039077      -0.001325      -0.005126       0.014552       0.018003      -0.006731      -0.020055       0.005236       0.014819              1.741523       2.215098      -0.052775      -0.199063       1.474984       0.119441       1.534488          -0.000001
          284              H       4.753819      16.838607      25.687829       0.121434       1.204381 0.88974915E+01  0.88243709E+02                                 1.767802                            1.667556      -0.988569       2.412537                    0.998046       3.298418       8.797450       0.526945       1.171991      -0.736661      -0.010710       0.027329       0.031309       0.042917      -0.001924      -0.010028       0.015737       0.012789      -0.000170      -0.020240       0.000869       0.019371              1.836316       1.571647      -0.060708      -0.026339       1.846235       0.509229       2.091066          -0.000001
          285              H       0.689666       9.814634      19.440533       0.116552       1.293365 0.99223478E+01  0.10161580E+03                                 1.888853                            1.790318      -1.002108       2.402505                    0.997756       3.459500       9.525098       0.493722       1.211371      -0.727086       0.025490      -0.022751       0.019796       0.039487      -0.005165       0.012686      -0.001669      -0.004927      -0.008383      -0.014943       0.001569       0.013374              1.901109       1.937607      -0.215700       0.358382       2.002820      -0.116628       1.762899          -0.000001
          286              H      -0.670467       8.855424      17.795189       0.110268       1.135599 0.81902723E+01  0.81891603E+02                                 1.862882                            1.716559      -1.504844       2.158167                    0.991509       3.976278      11.699768       0.454062       1.349119      -0.690986       0.002732      -0.036808      -0.006640       0.037501      -0.003638       0.003780       0.001979      -0.008816      -0.009000      -0.007887       0.000632       0.007254              1.982070       1.562056       0.021085       0.113352       2.773128       0.323206       1.611025          -0.000001
          287              H      -2.386509      12.462053      17.110325       0.116671       1.243652 0.91565022E+01  0.90950153E+02                                 1.764015                            1.658235      -1.028704       2.386360                    0.997934       3.296410       8.637592       0.547568       1.126144      -0.748270      -0.026417       0.025465      -0.019676       0.041635      -0.009827       0.008412      -0.002475      -0.015706      -0.031210      -0.016213      -0.002809       0.019022              1.794169       1.948834      -0.247134       0.417603       1.705999      -0.127632       1.727674          -0.000001
          288              H      -1.021946      13.423820      18.751493       0.121777       1.236908 0.90129342E+01  0.89183093E+02                                 1.766399                            1.654461      -0.857308       2.473767                    0.999066       3.218459       8.420954       0.543515       1.138880      -0.746069      -0.003620       0.039324       0.005955       0.039937      -0.006441       0.012754       0.002313      -0.019284      -0.023421      -0.020656       0.005022       0.015634              1.807827       1.533531       0.009420       0.094198       2.354452       0.302146       1.535497          -0.000001
          289              H       7.670499      13.812620      31.903387       0.120481       1.161233 0.83992107E+01  0.81857329E+02                                 1.700934                            1.600389      -0.911435       2.446306                    0.998647       3.234498       8.466093       0.549596       1.143520      -0.743495      -0.028685       0.031623       0.002224       0.042752      -0.010508      -0.010775      -0.002755       0.005273      -0.026384      -0.017326       0.000065       0.017261              1.751077       1.745418      -0.452463       0.007998       2.045640      -0.211346       1.462173          -0.000001
          290              H       7.413536      12.032327      33.402571       0.123300       1.214250 0.89114443E+01  0.88216788E+02                                 1.767387                            1.663373      -0.857883       2.475259                    0.999120       3.229298       8.541640       0.531423       1.164293      -0.739548      -0.032454       0.000541       0.022587       0.039544      -0.008382      -0.012940      -0.007361       0.006214      -0.021668      -0.020425       0.004940       0.015485              1.801512       1.975146       0.030207      -0.449066       1.536178      -0.169430       1.893210          -0.000001
          291              H      10.782117      10.315981      31.936795       0.124958       1.197120 0.88828830E+01  0.87709724E+02                                 1.743226                            1.655803      -0.819698       2.495889                    0.999379       3.178646       8.349020       0.535942       1.157430      -0.741941       0.028409      -0.029024      -0.001776       0.040652      -0.011052      -0.011096      -0.005527       0.001138      -0.016015      -0.018860       0.003886       0.014974              1.760870       1.706284      -0.354431      -0.052380       2.071799      -0.106869       1.504528          -0.000001
          292              H      11.039080      12.096274      30.437611       0.121806       1.200723 0.87578753E+01  0.86489690E+02                                 1.760267                            1.650519      -0.948771       2.430145                    0.998437       3.293364       8.756486       0.531701       1.166469      -0.737758       0.034412      -0.002853      -0.025248       0.042776      -0.011247      -0.012970      -0.001151       0.010687      -0.006063      -0.016928      -0.002154       0.019082              1.825584       1.966193       0.140210      -0.475804       1.627518      -0.187249       1.883040          -0.000001
          293              H       9.323038       7.333478      39.094459       0.120339       1.124855 0.78905103E+01  0.77451979E+02                                 1.806855                            1.656163      -1.029983       2.391518                    0.997298       3.559998      10.073745       0.478681       1.303564      -0.703338      -0.008595       0.032919       0.017895       0.038442       0.000754       0.000517       0.001182      -0.018995       0.029889      -0.014518       0.004292       0.010226              1.910129       1.473291      -0.191223      -0.101193       2.558427       0.217895       1.698669          -0.000001
          294              H       9.525360       5.494353      40.531003       0.119991       1.119948 0.78369497E+01  0.76547766E+02                                 1.776285                            1.629446      -1.107040       2.354262                    0.996437       3.543515       9.897452       0.493579       1.270469      -0.710164      -0.005143       0.007266       0.038353       0.039372       0.000355       0.000624       0.004473      -0.014812       0.028164      -0.012122       0.000469       0.011653              1.899232       1.400575      -0.065884      -0.080212       1.602955       0.014676       2.694164          -0.000001
          295              H      10.141186       3.072029      37.340539       0.124746       1.165733 0.83960046E+01  0.82228653E+02                                 1.741157                            1.627792      -0.932706       2.438844                    0.998787       3.266664       8.712523       0.528444       1.183467      -0.733461       0.006102      -0.038667      -0.015958       0.042274      -0.005750      -0.001635       0.010726      -0.022686       0.019404      -0.015997      -0.002905       0.018902              1.828566       1.479033      -0.227214      -0.093927       2.372441       0.203419       1.634225          -0.000001
          296              H       9.938864       4.911154      35.903995       0.120276       1.116391 0.79827649E+01  0.76823233E+02                                 1.658551                            1.562858      -0.828799       2.484294                    0.999407       3.171543       8.251676       0.554690       1.147405      -0.742794       0.004050      -0.006427      -0.038386       0.039130      -0.004301      -0.002622       0.002982      -0.024633       0.036341      -0.019244       0.005346       0.013898              1.698859       1.393699      -0.035304      -0.134111       1.528939       0.073637       2.173939          -0.000002
          297              H      12.938245      20.747067      30.809275       0.116885       1.230071 0.89859264E+01  0.89617463E+02                                 1.809113                            1.686366      -0.990387       2.407595                    0.997851       3.390514       9.160093       0.517493       1.186785      -0.732093      -0.020867       0.030623      -0.021229       0.042707      -0.004082       0.008609      -0.006776      -0.024263      -0.015377      -0.016269      -0.002115       0.018385              1.902157       2.080345      -0.375339       0.477733       1.829517      -0.265164       1.796608          -0.000001
          298              H      14.521374      21.493972      32.362747       0.125708       1.226807 0.93102243E+01  0.93253617E+02                                 1.792497                            1.712294      -0.822808       2.495527                    0.999384       3.229002       8.613783       0.517813       1.180939      -0.736336       0.002115       0.040065       0.004904       0.040419      -0.000479       0.011554      -0.001349      -0.024396      -0.021691      -0.019490       0.003528       0.015962              1.801246       1.652806       0.177689       0.142903       2.226540       0.157304       1.524391          -0.000001
          299              H      15.484248      17.652017      33.227179       0.112173       1.207205 0.92195107E+01  0.93338013E+02                                 1.839351                            1.751348      -1.063047       2.369168                    0.997028       3.570600       9.996203       0.484939       1.247579      -0.716816       0.021963      -0.025515       0.019045       0.038679      -0.003808       0.012732      -0.005834      -0.003907      -0.011086      -0.014972      -0.000037       0.015009              1.883624       1.809937      -0.253652       0.328525       2.038884      -0.179796       1.802051          -0.000001
          300              H      13.904072      16.905112      31.669531       0.106908       1.190610 0.87892202E+01  0.89388729E+02                                 1.915931                            1.773315      -1.557607       2.128491                    0.991200       4.059150      12.021096       0.448871       1.341691      -0.692373      -0.005166      -0.035279      -0.005082       0.036015       0.000964       0.003662      -0.000426      -0.011378      -0.015334      -0.007968      -0.000359       0.008327              2.022208       1.657468       0.165776       0.167984       2.785007       0.212820       1.624148          -0.000001
          301              H      -9.640550      23.680970      36.121147       0.111243       1.158953 0.84244831E+01  0.84323713E+02                                 1.849120                            1.713723      -1.339467       2.233991                    0.993629       3.838074      11.080706       0.468091       1.307282      -0.700625      -0.002427       0.012868      -0.033515       0.035982       0.008448       0.004354      -0.002728       0.002445       0.008377      -0.011621       0.003853       0.007768              1.914458       1.497362       0.059139       0.147664       1.740786      -0.329759       2.505224          -0.000001
          302              H      -8.178518      24.734821      37.607803       0.117717       1.234663 0.93340199E+01  0.94837139E+02                                 1.871080                            1.763624      -1.238795       2.290671                    0.995333       3.586430      10.075127       0.482416       1.249611      -0.716163       0.024925       0.030866      -0.015149       0.042467       0.011518      -0.006288      -0.004445      -0.003006       0.006657      -0.012976      -0.001975       0.014952              1.936229       1.828105       0.468126       0.013261       2.256442      -0.193328       1.724140          -0.000001
          303              H      -9.380634      22.233202      40.564411       0.117721       1.118041 0.78812026E+01  0.77352721E+02                                 1.792983                            1.647510      -1.233182       2.293133                    0.994928       3.650586      10.336070       0.483201       1.291501      -0.704838       0.001649      -0.013085       0.036993       0.039274       0.005854      -0.000588      -0.004758       0.001065       0.023566      -0.010372       0.000377       0.009995              1.913404       1.470181       0.091695       0.139950       1.618219      -0.233661       2.651812          -0.000001
          304              H     -10.842666      21.179351      39.073579       0.119318       1.097621 0.76498219E+01  0.75136150E+02                                 1.827029                            1.665919      -1.239834       2.290858                    0.994449       3.755146      10.923763       0.458375       1.360466      -0.690067      -0.018695      -0.028510       0.013620       0.036713       0.007159       0.003346      -0.001879      -0.000112       0.029104      -0.012624       0.002185       0.010440              1.933083       1.946084       0.562274      -0.066007       2.174154      -0.245949       1.679012          -0.000001
          305              H      -2.055706      24.530190      37.194379       0.121484       1.154265 0.86610677E+01  0.86079419E+02                                 1.777478                            1.692685      -0.906282       2.452157                    0.998815       3.367819       9.255185       0.496782       1.240544      -0.719880      -0.015756       0.036212      -0.015783       0.042528      -0.005994      -0.003046      -0.010850      -0.017993      -0.002724      -0.014146      -0.002643       0.016789              1.807349       1.656084      -0.332437      -0.085057       2.212367      -0.140091       1.553597          -0.000001
          306              H      -0.245149      23.599117      36.045979       0.116426       1.155993 0.84809296E+01  0.84754978E+02                                 1.845612                            1.723954      -1.000809       2.405780                    0.997280       3.576131      10.207521       0.466386       1.314132      -0.701985       0.013897       0.020568      -0.029884       0.038848      -0.004761      -0.011806      -0.010739      -0.004583      -0.008691      -0.019231       0.006220       0.013011              1.912182       1.752356       0.148157      -0.443867       1.807974      -0.345506       2.176217          -0.000001
          307              H      -0.382491      20.348036      38.459707       0.122263       1.191756 0.87293486E+01  0.85668955E+02                                 1.724403                            1.630085      -0.825361       2.490204                    0.999331       3.163978       8.237985       0.546757       1.141484      -0.745821       0.012469      -0.034968       0.012524       0.039180      -0.007397      -0.009880      -0.010492      -0.011286      -0.006686      -0.019381       0.005657       0.013724              1.745982       1.618063      -0.295504      -0.003846       2.081939      -0.233239       1.537944          -0.000001
          308              H      -2.191571      21.276551      39.608107       0.122893       1.201092 0.88704733E+01  0.87932361E+02                                 1.766819                            1.666823      -1.002712       2.408691                    0.997933       3.293210       8.789056       0.526067       1.174528      -0.736067      -0.016480      -0.023616       0.030659       0.042063      -0.004715      -0.009485      -0.016089      -0.009396      -0.000693      -0.020638       0.001732       0.018906              1.835227       1.724137       0.148864      -0.427235       1.691999      -0.276826       2.089546          -0.000001
          309              H       5.923445      21.268877      33.360811       0.118069       1.293048 0.99189863E+01  0.10160171E+03                                 1.891259                            1.792140      -1.006403       2.401278                    0.997649       3.456039       9.525379       0.492453       1.214249      -0.726448       0.006950       0.032023       0.019553       0.038158       0.004796      -0.005471       0.012017      -0.006930      -0.009370      -0.015577       0.001899       0.013678              1.903584       1.801437       0.136641      -0.078030       2.144397       0.369989       1.764917          -0.000001
          310              H       7.434211      20.570572      31.715467       0.113835       1.122255 0.80775325E+01  0.80483371E+02                                 1.848415                            1.704924      -1.514866       2.156227                    0.991543       3.950218      11.602095       0.455529       1.349468      -0.690955       0.029207       0.019663      -0.007261       0.035950       0.006065      -0.002698       0.002647      -0.001619      -0.008837      -0.007665       0.000069       0.007597              1.965521       2.464297       0.505951      -0.331854       1.832114      -0.062125       1.600151          -0.000001
          311              H       5.168800      17.281122      31.030603       0.119782       1.236615 0.90947080E+01  0.90195229E+02                                 1.758131                            1.653240      -1.030948       2.386991                    0.997931       3.286228       8.607820       0.548021       1.126975      -0.748035      -0.009489      -0.033587      -0.019085       0.039779       0.011507      -0.002264       0.008766      -0.010045      -0.030496      -0.016324      -0.002667       0.018991              1.788050       1.548196       0.018109      -0.097922       2.093869       0.422826       1.722086          -0.000001
          312              H       3.653603      17.981985      32.671771       0.122664       1.235543 0.90036959E+01  0.89110799E+02                                 1.769807                            1.657418      -0.867484       2.471057                    0.999025       3.211984       8.417854       0.540906       1.144128      -0.744861      -0.031872      -0.022964       0.006472       0.039813       0.011257      -0.008267       0.009937      -0.001593      -0.022026      -0.020338       0.005207       0.015131              1.811408       2.162000       0.351831      -0.309698       1.733985      -0.069662       1.538240          -0.000001
          313              H      -1.029330      25.315463       4.063248       0.121456       1.162257 0.84104114E+01  0.82016659E+02                                 1.704148                            1.603145      -0.925354       2.440671                    0.998587       3.235414       8.478798       0.548102       1.145934      -0.742896      -0.012132      -0.040383       0.002355       0.042232       0.002833       0.007905      -0.008160      -0.020979      -0.027131      -0.017602       0.000076       0.017526              1.754596       1.581739       0.357335       0.179682       2.217203       0.112977       1.464846          -0.000001
          314              H      15.408931       0.404147       5.562432       0.120926       1.208965 0.88598209E+01  0.87516023E+02                                 1.755710                            1.653344      -0.829625       2.486010                    0.999296       3.229729       8.513679       0.535933       1.156998      -0.741240       0.016554      -0.028649       0.023703       0.040702       0.001337       0.013055      -0.007418      -0.018352      -0.021879      -0.020714       0.004922       0.015792              1.789278       1.661384      -0.202598       0.366966       1.826442      -0.300362       1.880009          -0.000001
          315              H      15.211040       4.179597       4.096656       0.126490       1.189245 0.88135476E+01  0.86866592E+02                                 1.736694                            1.650271      -0.821999       2.496955                    0.999378       3.168288       8.317923       0.536307       1.158753      -0.741628       0.011270       0.038370      -0.000186       0.039992       0.005007       0.010150      -0.007111      -0.019639      -0.015686      -0.018737       0.003688       0.015050              1.754104       1.667556       0.332960       0.118138       2.094916       0.008041       1.499841          -0.000001
          316              H      13.540779       3.511987       2.597472       0.121306       1.207225 0.88164773E+01  0.87236123E+02                                 1.769008                            1.657947      -0.961731       2.424749                    0.998265       3.299635       8.788978       0.529453       1.169169      -0.737142      -0.014354       0.030991      -0.025246       0.042472       0.000715       0.007964      -0.010697      -0.024959      -0.006572      -0.017309      -0.001976       0.019285              1.835088       1.842982      -0.218733       0.403783       1.769022      -0.321395       1.893259          -0.000001
          317              H      18.523502       4.407249      11.254320       0.121656       1.130123 0.79362389E+01  0.78052821E+02                                 1.816196                            1.663745      -1.043095       2.385605                    0.997179       3.568713      10.124918       0.476148       1.307947      -0.702394      -0.023963      -0.023026       0.017232       0.037435       0.008563      -0.001517      -0.000474       0.010507       0.030916      -0.015203       0.004479       0.010724              1.920538       2.133903       0.570898      -0.139676       1.920804      -0.198537       1.706908          -0.000001
          318              H      20.015070       5.502027      12.690864       0.119254       1.120490 0.78451631E+01  0.76687744E+02                                 1.781054                            1.633590      -1.125533       2.346720                    0.996072       3.548443       9.931858       0.491210       1.275602      -0.709081      -0.003484      -0.008577       0.038808       0.039897       0.006163      -0.004541      -0.001379       0.008133       0.027370      -0.011990       0.000370       0.011620              1.904593       1.499196       0.121200       0.027718       1.512116      -0.076889       2.702467          -0.000001
          319              H      21.804952       7.246510       9.500400       0.123331       1.164828 0.83871462E+01  0.82115887E+02                                 1.740157                            1.626911      -0.926150       2.441224                    0.998812       3.265570       8.706725       0.528626       1.183435      -0.733504       0.030074       0.025101      -0.017750       0.043006       0.012629      -0.008015      -0.006277       0.001803       0.018269      -0.015748      -0.002409       0.018158              1.827501       1.951124       0.500004      -0.129051       1.898037      -0.182856       1.633344          -0.000001
          320              H      20.313384       6.151732       8.063856       0.122002       1.114457 0.79676980E+01  0.76664809E+02                                 1.659039                            1.563277      -0.837429       2.481030                    0.999385       3.167035       8.247228       0.553442       1.150192      -0.742123       0.004419       0.005570      -0.037692       0.038357       0.012543      -0.000781      -0.004192       0.005035       0.035642      -0.018981       0.005309       0.013673              1.699375       1.464918       0.076265       0.003185       1.458494      -0.153123       2.174714          -0.000002
          321              H       5.099390       0.831315       2.969136       0.121134       1.222057 0.89201873E+01  0.88857245E+02                                 1.806753                            1.684517      -1.010461       2.401146                    0.997592       3.377508       9.139248       0.515441       1.192911      -0.730669      -0.015550      -0.031688      -0.020646       0.040893       0.012663       0.001709       0.011067       0.005008      -0.016683      -0.016489      -0.002305       0.018794              1.899512       1.565637       0.078610      -0.009440       2.338697       0.544628       1.794201          -0.000001
          322              H       3.660987       1.828893       4.522608       0.125149       1.225796 0.92984489E+01  0.93092549E+02                                 1.790330                            1.710254      -0.814653       2.499003                    0.999405       3.228138       8.605359       0.518632       1.179620      -0.736650      -0.036514      -0.018302       0.004814       0.041127       0.010594      -0.004650       0.010553       0.010485      -0.021679      -0.019182       0.003598       0.015584              1.799068       2.234199       0.159431      -0.207332       1.640382       0.044954       1.522623          -0.000001
          323              H       6.506781       4.583744       5.387040       0.114832       1.203233 0.91844377E+01  0.92925550E+02                                 1.838069                            1.750199      -1.070446       2.366921                    0.997012       3.563227       9.983418       0.484027       1.250701      -0.716128       0.009749       0.030610       0.019084       0.037366       0.003880      -0.001435       0.014004      -0.004810      -0.010951      -0.015105      -0.000057       0.015162              1.882252       1.760646       0.225787      -0.008435       2.085335       0.374036       1.800774          -0.000001
          324              H       7.943707       3.588723       3.829392       0.106864       1.187949 0.87689841E+01  0.89191570E+02                                 1.918948                            1.775827      -1.548507       2.133162                    0.991274       4.061334      12.054627       0.446527       1.348601      -0.691019       0.033177       0.012936      -0.007005       0.036292       0.004364      -0.000899       0.003997       0.007473      -0.016513      -0.008476      -0.000079       0.008555              2.025607       2.651788       0.406379      -0.269072       1.798560       0.039173       1.626473          -0.000001
          325              H      -0.920046       5.389480       8.281008       0.111454       1.166637 0.84937125E+01  0.85244874E+02                                 1.861868                            1.724169      -1.367312       2.222042                    0.993312       3.856632      11.172361       0.464988       1.312482      -0.699485      -0.010337      -0.008060      -0.032952       0.035464      -0.005726       0.000040       0.005235       0.013830       0.009572      -0.012176       0.003980       0.008196              1.928262       1.742402       0.076825       0.214800       1.515799       0.296482       2.526584          -0.000001
          326              H      -2.563725       6.128711       9.767664       0.121563       1.220679 0.92099879E+01  0.93301362E+02                                 1.860308                            1.754611      -1.242105       2.292462                    0.995472       3.566350      10.016877       0.482329       1.253527      -0.715320      -0.037826       0.006084      -0.013681       0.040682      -0.004298       0.007319      -0.002788       0.021256       0.006445      -0.012685      -0.002350       0.015035              1.924536       2.535790      -0.048057       0.158438       1.522636       0.107313       1.715183          -0.000001
          327              H       0.203798       6.338458      12.724272       0.116686       1.116107 0.78655789E+01  0.77169570E+02                                 1.792100                            1.646798      -1.220552       2.298046                    0.995149       3.649511      10.334741       0.482847       1.292949      -0.704564       0.012463       0.008236       0.037292       0.040173      -0.003440       0.003314       0.001795       0.009932       0.024199      -0.010480       0.001102       0.009378              1.912414       1.660006       0.018227       0.132161       1.427282       0.237799       2.649954          -0.000001
          328              H       1.847477       5.599227      11.233440       0.117291       1.098638 0.76517860E+01  0.75056370E+02                                 1.817550                            1.658142      -1.197153       2.307850                    0.994970       3.743931      10.834890       0.463414       1.347448      -0.692686       0.034558      -0.002302       0.013476       0.037164      -0.003641       0.000116       0.004333       0.012845       0.027873      -0.012835       0.002612       0.010223              1.922500       2.587511      -0.180893       0.243868       1.509344       0.065231       1.670644          -0.000001
          329              H      -5.447915      11.533538       9.354240       0.122900       1.153884 0.86618562E+01  0.86132187E+02                                 1.781220                            1.696054      -0.922054       2.446251                    0.998652       3.367017       9.270495       0.494598       1.245373      -0.718822      -0.022751      -0.031702      -0.016195       0.042248       0.010943       0.011284       0.001762      -0.001212      -0.002359      -0.014970      -0.001622       0.016592              1.811281       1.789173       0.408396       0.164344       2.087974      -0.003810       1.556695          -0.000001
          330              H      -5.546861      13.567062       8.205840       0.115546       1.156776 0.84894946E+01  0.84865570E+02                                 1.846778                            1.725114      -0.999737       2.406149                    0.997242       3.579452      10.219915       0.466092       1.314574      -0.701896      -0.026382       0.002344      -0.030485       0.040384       0.004151       0.014347      -0.004516      -0.005867      -0.008801      -0.018229       0.006061       0.012167              1.913362       1.923498      -0.049944       0.521220       1.639304      -0.211824       2.177283          -0.000001
          331              H      -2.662670      15.073661      10.619568       0.121778       1.192061 0.87306928E+01  0.85673377E+02                                 1.723420                            1.629156      -0.820937       2.491091                    0.999363       3.165616       8.238037       0.547522       1.140007      -0.746168       0.024620       0.028305       0.011639       0.039278       0.008404       0.014779      -0.002956      -0.007523      -0.006274      -0.019874       0.005582       0.014293              1.744974       1.709123       0.348462       0.203735       1.988796       0.113273       1.537004          -0.000001
          332              H      -2.562248      13.042694      11.767968       0.121323       1.202874 0.88844615E+01  0.88070051E+02                                 1.764930                            1.665211      -0.980003       2.417102                    0.998137       3.298618       8.791802       0.527922       1.170412      -0.737011       0.029120      -0.003341       0.032800       0.043988       0.006505       0.018107       0.000927      -0.003082      -0.000425      -0.019717       0.000812       0.018905              1.833138       1.826900      -0.088099       0.452346       1.585664      -0.231097       2.086849          -0.000001
          333              H      -6.613110      20.074341       5.520672       0.119294       1.288610 0.98806047E+01  0.10112908E+03                                 1.888579                            1.790000      -1.013936       2.398807                    0.997504       3.450127       9.511055       0.492107       1.216057      -0.726044      -0.031604      -0.009254       0.019689       0.038368       0.000432      -0.007496      -0.010535       0.010852      -0.009786      -0.015230       0.002063       0.013167              1.900871       2.173252       0.079572      -0.280163       1.766745      -0.251935       1.762615          -0.000001
          334              H      -6.763744      21.731856       3.875328       0.113026       1.127336 0.81187118E+01  0.80970669E+02                                 1.851205                            1.707082      -1.509010       2.157743                    0.991528       3.956068      11.612663       0.456260       1.346025      -0.691618      -0.031533       0.015704      -0.006877       0.035892      -0.002122      -0.000747      -0.003912       0.011726      -0.010132      -0.007987       0.000063       0.007924              1.968820       2.433038      -0.528424       0.220500       1.871103      -0.257095       1.602319          -0.000001
          335              H      -2.782291      21.414677       3.190464       0.116371       1.245832 0.91790565E+01  0.91245835E+02                                 1.767477                            1.661430      -1.038884       2.382714                    0.997835       3.299583       8.654123       0.546379       1.127710      -0.747883       0.035231       0.009728      -0.017937       0.040714      -0.001751      -0.007126      -0.006772       0.025452      -0.030234      -0.017030      -0.002453       0.019483              1.797778       1.984343       0.229143      -0.319859       1.677738      -0.298886       1.731254          -0.000001
          336              H      -2.631658      19.752047       4.831632       0.121164       1.239576 0.90364372E+01  0.89478468E+02                                 1.769668                            1.657212      -0.864139       2.470515                    0.999061       3.220406       8.430416       0.542744       1.139699      -0.745897       0.036401      -0.016726       0.005056       0.040378      -0.004687      -0.003863      -0.012277       0.020557      -0.022397      -0.020352       0.005233       0.015118              1.811258       2.145758      -0.361519       0.215335       1.750059      -0.233391       1.537957          -0.000001
          337              C      -9.838442      19.665078       1.641168       0.606722      25.954172 0.25261669E+03  0.52183833E+04                                 8.034876                            5.586343       0.094561       2.084883                    0.999427      21.974429      60.461594       0.640041       0.463260      -1.029636      -0.011742      -0.052745      -0.041165       0.067930      -0.026799      -0.008557      -0.029886       0.147889      -0.161181      -0.083717      -0.021867       0.105584             10.856346       4.755351       1.806171       0.778707      14.529080       3.988386      13.284607          -0.000018
          338              C      -9.711437      20.764972       2.620022      -0.038929      40.612456 0.43070000E+03  0.10014289E+05                                10.209951                            6.844093       0.011818       2.008036                    0.999250      27.145724      75.427759       0.645911       0.407838      -1.079132      -0.004026       0.033847       0.028098       0.044174       0.005467       0.005471      -0.001779       0.009735       0.004085      -0.009528       0.000294       0.009234             14.862238       6.108808       2.860987       0.892902      21.045456       7.938492      17.432449           0.000009
          339              C      -9.402786      22.051592       2.204510      -0.080107      36.507895 0.42670073E+03  0.10015319E+05                                 9.727826                            6.985726       0.002089       1.982066                    0.999462      28.995567      84.119731       0.608462       0.428875      -1.053186       0.004661       0.003235       0.025553       0.026176      -0.001070      -0.002048      -0.013420       0.030573       0.006920      -0.023532       0.008972       0.014560             13.170266       5.982677       2.437481       0.340729      18.336277       5.471335      15.191843          -0.000001
          340              C      -9.258059      23.069633       3.140352      -0.127659      37.679267 0.44045368E+03  0.10416878E+05                                 9.931910                            7.078691       0.102762       2.016080                    0.998828      29.327387      85.310663       0.607060       0.426616      -1.054938       0.007785      -0.017794      -0.013084       0.023418       0.002311      -0.001933      -0.011629      -0.003909      -0.037230      -0.017680       0.003437       0.014243             13.693376       6.154298       1.282081      -0.632860      17.535108       6.545971      17.390723           0.000002
          341              C      -9.421984      22.795939       4.494629       0.146536      44.996024 0.39130565E+03  0.89444323E+04                                11.152681                            6.702302      -0.221817       1.952469                    0.998962      25.947153      73.119722       0.622453       0.430490      -1.057304       0.001724       0.021701       0.023197       0.031812       0.006885       0.001914       0.029501      -0.029924       0.017045      -0.022997      -0.016301       0.039298             18.505300       6.760323       0.422296      -1.060887      27.542222      12.688611      21.213356          -0.000000
          342              C      -9.730635      21.504203       4.910141      -0.147359      36.204013 0.42530585E+03  0.99335926E+04                                 9.505118                            6.849898       0.273107       2.059125                    0.999769      29.280231      83.609441       0.633874       0.413712      -1.067073      -0.002070      -0.010525      -0.022019       0.024493      -0.002067      -0.003221      -0.007689       0.003056       0.070292      -0.016041      -0.009152       0.025193             12.803724       5.827052       1.553100      -0.099151      19.465158       5.676643      13.118961           0.000002
          343              C      -9.875362      20.491278       3.973046      -0.096643      34.950743 0.42188675E+03  0.98423549E+04                                 9.321242                            6.867837       0.070714       1.992171                    0.999694      29.102481      83.288155       0.626221       0.419252      -1.062613       0.001062       0.025535      -0.005695       0.026184       0.005224      -0.000442      -0.021278      -0.003355      -0.037785      -0.026134       0.003591       0.022543             12.047079       5.624292       1.652636       0.104220      15.973957       5.260413      14.542987          -0.000002
          344              C      -9.358482      23.883043       5.453856      -0.092918      90.995373 0.48385530E+03  0.11598682E+05                                16.731315                            7.352127       0.438515       2.096235                    0.999711      29.576469      83.830389       0.609918       0.418930      -1.070406      -0.000103      -0.083370      -0.100696       0.130730       0.003629      -0.014486      -0.088792       0.036321      -0.008408      -0.099283       0.017238       0.082044             32.815165       9.954640      -2.307787      -1.995755      50.662584      33.345809      37.828270          -0.000004
          345              C      -9.323038      24.711800       6.297408      -0.020686      95.259452 0.44250581E+03  0.10425316E+05                                17.063727                            7.091158       0.173554       2.016764                    0.999599      29.242520      83.525118       0.610084       0.426134      -1.060526       0.006553       0.106666       0.095928       0.143606       0.001153       0.000790      -0.046945       0.058433      -0.060296      -0.066598       0.027309       0.039289             32.806767      10.009835      -3.234626      -2.685117      49.869294      33.522953      38.541172           0.000005
          346              C       5.442008       0.094642       7.266240      -0.042466      99.196143 0.46922107E+03  0.11223957E+05                                17.527095                            7.318071       0.131676       1.998398                    0.999718      29.927644      86.285335       0.598261       0.428003      -1.058796       0.002261      -0.106854      -0.099033       0.145706      -0.002219       0.002365      -0.049141       0.043377      -0.069021      -0.066155       0.029848       0.036307             33.401968      10.301891      -4.021027      -3.184851      51.057181      33.928898      38.846831           0.000004
          347              C       5.421333       1.030831       8.017920      -0.081062      91.245777 0.50646765E+03  0.12304296E+05                                16.842958                            7.573235       0.322746       2.057604                    0.999894      30.025222      86.225013       0.593688       0.424661      -1.064684      -0.006742       0.098884       0.070879       0.121849       0.015990      -0.022663      -0.064394       0.113452      -0.033333      -0.098580       0.018666       0.079913             31.811030      10.153513      -4.173149      -3.298677      49.046502      31.908688      36.233076          -0.000002
          348              C       5.416902       2.143514       8.936640       0.144761      43.226205 0.39791407E+03  0.91653100E+04                                10.963436                            6.819168      -0.411201       1.890198                    0.998231      26.419230      75.584854       0.606797       0.438233      -1.048966      -0.003113      -0.016219      -0.022979       0.028298      -0.003503      -0.007475       0.030321      -0.033702      -0.003077      -0.025379      -0.015403       0.040782             17.171730       9.351175      -0.691305      -3.226440      23.684710      13.062779      18.479306           0.000003
          349              C       6.339902       3.174345       8.804678      -0.133830      35.079624 0.43793819E+03  0.10343250E+05                                 9.416321                            7.028791       0.107794       2.008201                    0.999435      29.637297      86.171914       0.613031       0.423038      -1.057091      -0.010069       0.016893       0.009358       0.021779      -0.002070      -0.020216       0.003549       0.029381       0.013016      -0.017562      -0.011814       0.029377             11.944972       8.442988       0.958278      -1.763128      15.745453       6.757746      11.646475          -0.000004
          350              C       6.251294       4.294702       9.621504      -0.097482      34.699035 0.42966950E+03  0.10086246E+05                                 9.330016                            6.965733       0.007682       1.972776                    0.999652      29.326092      84.637635       0.616142       0.423478      -1.058228      -0.017714      -0.014533      -0.004977       0.023447       0.018577       0.001688      -0.015981       0.013340      -0.048220      -0.028732      -0.000549       0.029281             11.825858       8.450417      -0.235947      -2.731385      14.573275       7.096451      12.453881           0.000005
          351              C       5.235256       4.386786      10.565280      -0.034513      39.476586 0.44188030E+03  0.10355368E+05                                10.095403                            6.978749      -0.035693       1.993575                    0.999246      27.347252      76.651312       0.632359       0.413316      -1.073972      -0.002798      -0.035183      -0.037634       0.051595      -0.001837       0.000400      -0.003434       0.006233      -0.027667      -0.010230       0.001897       0.008332             14.038410       9.013967       0.020601      -2.624727      19.065071       9.469056      14.036191          -0.000002
          352              C       4.310779       3.358513      10.695989      -0.098444      34.053096 0.43113489E+03  0.10139279E+05                                 9.235512                            6.991589      -0.014850       1.966580                    0.999634      29.425983      85.278929       0.612551       0.425177      -1.056125       0.006044      -0.004927      -0.026154       0.027292       0.003514      -0.016816      -0.012271       0.042467       0.013779      -0.028305      -0.003498       0.031803             11.506853       8.297329       0.163073      -2.291893      15.225713       6.188021      10.997518           0.000005
          353              C       4.400864       2.235598       9.880416      -0.133405      35.453735 0.43011661E+03  0.10099266E+05                                 9.471767                            6.949012       0.140040       2.020563                    0.999456      29.387989      84.824117       0.619600       0.421009      -1.059787      -0.006004       0.024365       0.003107       0.025285       0.022239       0.000146      -0.008399       0.002676      -0.034629      -0.020930      -0.007929       0.028858             12.464958       8.552061      -1.188961      -3.761116      15.425083       7.277372      13.417731          -0.000004
          354              C       5.168800       5.586437      11.450592       0.619131      23.939018 0.23852016E+03  0.48736612E+04                                 7.695075                            5.474214       0.107487       2.097495                    0.999429      21.768969      60.241646       0.636247       0.471140      -1.021791      -0.007742       0.051676       0.033815       0.062240      -0.020573       0.038726      -0.083328       0.017547       0.133022      -0.084964      -0.028257       0.113221              9.989119       8.502410       0.102131      -1.429379      12.484992       5.819870       8.979954          -0.000011
          355              C      -7.578938      18.616342      39.337920       0.622963      23.396747 0.23872063E+03  0.48727142E+04                                 7.515151                            5.453922       0.067024       2.082469                    0.999374      21.681723      59.725896       0.642194       0.467261      -1.025180      -0.042170      -0.026571       0.036059       0.061519       0.004904       0.056361       0.070269      -0.029462       0.126268      -0.081873      -0.027303       0.109176              9.539772      10.511142       1.015182      -3.611418       9.749251      -4.032120       8.358923          -0.000014
          356              C      -6.605726      19.294184      38.458872      -0.031492      36.390994 0.42912524E+03  0.99724922E+04                                 9.490444                            6.847356       0.040391       2.020932                    0.999277      26.987035      75.064448       0.643270       0.409725      -1.077461       0.032510       0.022995      -0.033035       0.051739      -0.003534      -0.001349       0.004965      -0.008406      -0.008079      -0.005094      -0.003981       0.009075             12.493450      14.542828       2.746926      -5.471551      11.070769      -5.969074      11.866754           0.000006
          357              C      -5.275130      18.892595      38.457619      -0.100567      33.138714 0.43062935E+03  0.10111576E+05                                 9.018029                            6.955350       0.029797       1.979745                    0.999684      29.324042      84.565756       0.619192       0.421275      -1.059906      -0.002848       0.016109      -0.021831       0.027280      -0.014878       0.017768       0.001294      -0.021819       0.017434      -0.029288       0.008340       0.020948             11.068597      13.156483       2.186003      -4.337271       9.841683      -4.522197      10.207626           0.000000
          358              C      -4.368374      19.486026      37.588176      -0.137843      33.651601 0.44582105E+03  0.10566879E+05                                 9.133989                            7.080383       0.064167       1.995120                    0.999165      29.640542      86.078383       0.612824       0.421681      -1.058903      -0.017629      -0.016471       0.006720       0.025044      -0.017026       0.002699       0.011698       0.025351      -0.022210      -0.025228       0.000026       0.025201             11.516589      12.500054       3.115161      -4.438517      10.487915      -5.450036      11.561798          -0.000001
          359              C      -4.793693      20.483604      36.717062       0.148911      39.817474 0.40473978E+03  0.93633489E+04                                10.393238                            6.890011      -0.359061       1.906610                    0.998663      26.400480      75.725316       0.601943       0.439840      -1.047884       0.015262       0.007644      -0.017943       0.024765       0.014580      -0.025921      -0.019474       0.002923       0.004760      -0.025651      -0.015001       0.040652             15.430034      19.717995       4.435274      -9.019457      10.984120      -6.346434      15.587986           0.000001
          360              C      -6.122813      20.887751      36.717898      -0.132022      33.427061 0.43851078E+03  0.10348075E+05                                 9.073658                            6.999697       0.189405       2.037465                    0.999555      29.385480      85.078961       0.619466       0.418996      -1.060869      -0.013062      -0.011243       0.016088       0.023576      -0.003771       0.007690      -0.012092      -0.032054       0.016287      -0.020983      -0.002483       0.023466             11.322924      15.495740       1.156370      -4.943286       8.124625      -3.272991      10.348407           0.000001
          361              C      -7.029568      20.294320      37.589011      -0.089122      33.521742 0.44079809E+03  0.10447772E+05                                 9.201846                            7.115132      -0.101694       1.944667                    0.999326      29.531867      86.558369       0.600018       0.430683      -1.050352       0.024604      -0.002661      -0.003661       0.025017      -0.004050       0.013790       0.019377       0.009542      -0.022240      -0.028621       0.008688       0.019933             11.313263      13.381925       0.927072      -4.104419       9.769402      -4.596457      10.788462          -0.000000
          362              C      -3.823435      21.048898      35.800848      -0.075563      76.551858 0.50388196E+03  0.12226116E+05                                15.117082                            7.573984       0.341703       2.071210                    0.999898      29.718517      85.297309       0.591283       0.426925      -1.063244      -0.080316      -0.031186       0.084771       0.120869      -0.048095       0.065116       0.014650      -0.037818      -0.085343      -0.096921       0.022249       0.074672             26.723069      33.194587      13.302258     -22.839255      15.759942     -11.885624      31.214677           0.000009
          363              C      -3.027440      21.343056      34.961472      -0.025253      80.396558 0.44913099E+03  0.10633173E+05                                15.416448                            7.187917       0.235037       2.041300                    0.999709      29.220121      83.984159       0.599725       0.431384      -1.056053       0.092041       0.036920      -0.096871       0.138632      -0.016150       0.043869       0.025278      -0.045033      -0.020770      -0.066322       0.024900       0.041422             27.654571      33.855408      13.368323     -24.113396      15.546385     -12.369035      33.561921          -0.000005
          364              C      -2.108870      21.788129      34.080336      -0.016579      81.750033 0.44196115E+03  0.10408367E+05                                15.484202                            7.089801       0.239882       2.040480                    0.999569      29.050202      82.935686       0.609807       0.426496      -1.060393      -0.090340      -0.036636       0.096807       0.137387      -0.025637       0.044464       0.022990      -0.040330      -0.046273      -0.070436       0.030016       0.040419             28.062736      33.485870      13.306610     -24.593190      15.753135     -13.134780      34.949203           0.000008
          365              C      -1.342411      22.138560      33.236784      -0.094630      82.446534 0.50103007E+03  0.12114621E+05                                15.726193                            7.498685       0.499571       2.116713                    0.999768      29.715207      84.566586       0.601897       0.420860      -1.069261       0.081147       0.040018      -0.090343       0.127860      -0.011302       0.090889       0.017280      -0.016088      -0.018065      -0.100100       0.014496       0.085604             29.334943      34.493387      13.304469     -26.024133      16.120409     -13.840559      37.391032          -0.000010
          366              C      -0.350002      22.460855      32.214082       0.148892      41.926645 0.39143504E+03  0.89655456E+04                                10.673063                            6.732601      -0.263648       1.938887                    0.998757      26.110658      74.124408       0.615817       0.434247      -1.052960      -0.022646      -0.007999       0.022940       0.033212       0.011503      -0.022682      -0.018940       0.020373       0.014974      -0.025096      -0.013057       0.038152             16.913265      20.385152       5.680374      -9.387646       9.065032      -6.051173      21.289611           0.000002
          367              C       0.955490      22.752455      32.588251      -0.138302      36.900028 0.45071254E+03  0.10729956E+05                                 9.770527                            7.156195       0.053329       1.995330                    0.998636      29.740448      87.033704       0.603826       0.426085      -1.054389       0.009378       0.004378      -0.019734       0.022283      -0.008515       0.008617      -0.000424      -0.018624       0.024997      -0.019086       0.006007       0.013079             12.978344      16.812143       3.416537      -5.090298       7.494133      -3.739852      14.628757          -0.000002
          368              C       1.851907      23.256360      31.651574      -0.094832      34.886395 0.42684356E+03  0.10001058E+05                                 9.354062                            6.927749       0.114156       2.011805                    0.999754      29.075486      83.771508       0.619986       0.421645      -1.059623      -0.023112      -0.011904      -0.005126       0.026498      -0.001219       0.011004       0.015634       0.011248      -0.032508      -0.024703       0.006967       0.017736             12.247763      14.297695       2.661338      -4.969254       6.804033      -3.659197      15.641560          -0.000000
          369              C       1.441357      23.466107      30.340310      -0.042160      40.809060 0.43143889E+03  0.10036183E+05                                10.254364                            6.848051       0.052230       2.021100                    0.999275      27.159857      75.494926       0.645968       0.407611      -1.079238      -0.025665      -0.027492       0.032956       0.050006      -0.004027      -0.001991       0.011248       0.015094       0.002032      -0.015853       0.003987       0.011866             15.417633      18.980756       4.798050      -8.020790       7.887075      -4.892381      19.385069           0.000007
          370              C       0.134389      23.171949      29.966141      -0.087658      37.318015 0.43997874E+03  0.10417462E+05                                 9.905737                            7.119474      -0.092581       1.950007                    0.999181      29.372817      85.884478       0.598798       0.432012      -1.050152      -0.008102      -0.000715       0.027218       0.028407      -0.015145       0.010609       0.011181      -0.021835       0.000774      -0.026786       0.006458       0.020327             13.608424      17.230986       3.500506      -5.411453       6.997893      -3.226263      16.596394          -0.000001
          371              C      -0.760552      22.670602      30.903235      -0.132024      37.982704 0.44905593E+03  0.10684906E+05                                 9.997685                            7.160991      -0.034449       1.969653                    0.998544      29.679333      86.944310       0.601117       0.428230      -1.052650       0.012478       0.019805      -0.012110       0.026355      -0.002393       0.005614       0.011332       0.005651      -0.040332      -0.020287       0.009414       0.010873             13.842209      15.363682       3.697389      -5.064695       7.880531      -4.335859      18.282414           0.000000
          372              C       2.349589      24.123485      29.373984       0.614567      25.889138 0.24647345E+03  0.50648292E+04                                 8.044037                            5.523116      -0.000539       2.054556                    0.999301      21.907829      60.298666       0.642217       0.464119      -1.028226       0.049967       0.016490      -0.035014       0.063203      -0.088584       0.021016       0.021680      -0.046223      -0.162100      -0.089663      -0.029014       0.118677             11.229148      12.665115       3.770296      -4.682443       6.199338      -2.408718      14.822991          -0.000021
          373              C      20.210008      14.674630      38.519424       0.642908      21.823233 0.21684435E+03  0.43303618E+04                                 7.225187                            5.225552       0.069239       2.094788                    0.999243      21.133265      57.985936       0.649505       0.472223      -1.020287      -0.008764       0.049969       0.038906       0.063933       0.004473      -0.001484      -0.089591      -0.088352      -0.094104      -0.086308      -0.028619       0.114927              8.949579       8.655262      -0.684909       0.088325       7.679648       4.820867      10.513828          -0.000016
          374              C      20.266126      13.661704      37.450368      -0.033351      38.174698 0.42454377E+03  0.98343305E+04                                 9.774251                            6.793364       0.035914       2.018008                    0.999338      26.950082      74.710727       0.648642       0.407642      -1.079411      -0.007703      -0.041257      -0.026361       0.049561      -0.005386      -0.011317      -0.003291       0.030848       0.063017      -0.027426       0.000575       0.026851             12.817066      10.866554      -1.457181       0.722928      11.879355       8.123597      15.705288           0.000012
          375              C      19.189539      13.444284      36.598464      -0.094237      34.264711 0.41891933E+03  0.97478019E+04                                 9.147901                            6.818559       0.008834       1.972617                    0.999658      29.023755      82.730555       0.632476       0.416185      -1.065450       0.020933      -0.015238      -0.007280       0.026896      -0.012918      -0.000649      -0.008272       0.024699      -0.055387      -0.022928      -0.004334       0.027263             11.116388       9.950992      -0.826278       1.544102       9.806868       6.063149      13.591304          -0.000005
          376              C      19.340173      12.635989      35.479296      -0.142219      34.777824 0.42340990E+03  0.98767908E+04                                 9.228971                            6.822188       0.176253       2.027611                    0.999730      29.235877      83.389115       0.636992       0.412209      -1.068204       0.001208       0.004677       0.017980       0.018618       0.003800       0.026694       0.005891       0.004903      -0.011753      -0.026927      -0.001880       0.028807             11.370168      10.055491      -2.234158       0.340284      11.166226       6.243065      12.888786           0.000004
          377              C      20.567394      12.045116      35.207856       0.150775      42.592223 0.38318342E+03  0.87075872E+04                                10.734595                            6.607672      -0.233095       1.946423                    0.998945      25.810090      72.374493       0.630803       0.427289      -1.059933       0.001925      -0.021385      -0.012723       0.024958      -0.001794      -0.006452       0.026339      -0.017206       0.049770      -0.020858      -0.015890       0.036748             16.312261      11.161126       0.221805       2.374419      18.787552      12.463868      18.988104          -0.000005
          378              C      21.646934      12.262537      36.059760      -0.141920      35.741782 0.43661254E+03  0.10300542E+05                                 9.512312                            6.985186       0.140003       2.017444                    0.999546      29.674573      86.134592       0.619514       0.419074      -1.059951      -0.009976       0.012267       0.015682       0.022269      -0.011284      -0.019136       0.000930      -0.002491      -0.057656      -0.029504       0.003794       0.025710             12.254977      10.759415       1.075166       2.991165      11.098341       7.203199      14.907175           0.000005
          379              C      21.496301      13.070831      37.178928      -0.100849      35.941568 0.46098069E+03  0.11068874E+05                                 9.691221                            7.307109      -0.258639       1.887556                    0.998811      30.258922      89.789337       0.587281       0.434350      -1.046257      -0.018018      -0.009029      -0.019326       0.027923       0.012584       0.007290      -0.017007      -0.009450       0.014927      -0.024952       0.003836       0.021116             11.827406      11.540081      -1.175129       1.053788      10.440797       6.133609      13.501341          -0.000006
          380              C      20.591022      11.073117      34.151328      -0.083135      83.256946 0.48151055E+03  0.11541909E+05                                15.939484                            7.351751       0.327000       2.060547                    0.999848      29.645772      84.345229       0.607054       0.420927      -1.067889      -0.006322       0.103685       0.065836       0.122983      -0.007276       0.019105      -0.053368       0.141892      -0.109856      -0.098855       0.004977       0.093878             29.076495       9.458803       1.923703       1.669366      44.475233      28.867451      33.295447           0.000019
          381              C      20.660432      10.047402      33.549984      -0.033944      92.709665 0.46666228E+03  0.11149106E+05                                17.000117                            7.298721       0.116067       1.993353                    0.999827      29.926933      86.271150       0.598889       0.428077      -1.058598      -0.005801      -0.122980      -0.072927       0.143095      -0.028477      -0.025504      -0.049534       0.047821       0.068588      -0.079042       0.025630       0.053412             32.100265      10.216738       3.891441       3.006687      52.106628      31.776589      33.977429          -0.000018
          382              C      20.251358       8.970529      32.773248      -0.052735      97.242540 0.50664180E+03  0.12342053E+05                                17.514266                            7.581335       0.122108       1.984177                    0.999780      30.742597      89.169247       0.591014       0.425424      -1.061406      -0.007035       0.099477       0.101931       0.142601      -0.021047      -0.024225      -0.037042       0.029413      -0.010767      -0.059019       0.025578       0.033441             33.503901      10.590400       3.323302       2.522161      53.456268      33.519102      36.465035          -0.000019
          383              C      20.453680       8.169909      31.854528      -0.078588      93.731279 0.52240845E+03  0.12780004E+05                                17.256675                            7.667072       0.303307       2.044550                    0.999886      30.373479      87.299108       0.593342       0.421969      -1.067235       0.013577      -0.079889      -0.087367       0.119162       0.022800       0.011727      -0.072630       0.070010       0.004133      -0.096959       0.038063       0.058896             33.963205      10.151172       1.626009       1.291316      55.496698      33.955466      36.241745           0.000019
          384              C      20.438912       6.972815      31.052736       0.142108      45.524294 0.39161080E+03  0.89636378E+04                                11.297983                            6.717210      -0.318397       1.919304                    0.998691      26.167347      74.073262       0.619330       0.432070      -1.055100      -0.000596       0.015671       0.011668       0.019547       0.009878       0.002868       0.022679      -0.035767      -0.012611      -0.020339      -0.015187       0.035526             18.903718       6.571983       0.553450       1.790785      29.342093      13.424614      20.797076          -0.000004
          385              C      20.080050       7.006068      29.708064      -0.133969      37.332671 0.42327467E+03  0.98858623E+04                                 9.768483                            6.866499       0.200405       2.038016                    0.999765      29.205445      83.713325       0.627819       0.417715      -1.063265      -0.000533      -0.020512      -0.007224       0.021753      -0.008693      -0.000073      -0.017824      -0.027832      -0.003725      -0.018529      -0.008917       0.027447             13.465934       5.571397       0.563918       1.807576      18.896655       6.969149      15.929751           0.000004
          386              C      19.967813       5.819206      28.993968      -0.097343      35.717909 0.41988121E+03  0.97819695E+04                                 9.472169                            6.843454       0.017207       1.976087                    0.999664      29.076562      83.102486       0.628566       0.418269      -1.063448       0.005272       0.007193       0.022285       0.024003      -0.003141       0.006110      -0.012251       0.019155       0.083587      -0.026419      -0.005439       0.031858             12.761711       5.311765       0.205759       1.281187      20.253416       5.852478      12.719950          -0.000003
          387              C      20.212962       4.601649      29.620368      -0.042478      41.838080 0.44415027E+03  0.10398480E+05                                10.461570                            6.955184       0.009859       2.003516                    0.999358      27.405988      76.216429       0.640542       0.408431      -1.079596      -0.001641       0.038111       0.034570       0.051481       0.006515       0.011768      -0.004955      -0.013749      -0.024464      -0.019616       0.006063       0.013553             15.964044       5.902062       0.568404       1.676916      25.299822       9.637557      16.690249           0.000008
          388              C      20.570347       4.570954      30.960864      -0.096114      35.409426 0.41818001E+03  0.97292310E+04                                 9.389820                            6.817660       0.017618       1.976949                    0.999632      29.022597      82.802821       0.631615       0.416811      -1.064729      -0.000889       0.024631      -0.009507       0.026417      -0.014083       0.002115      -0.022077      -0.008915      -0.004300      -0.023827      -0.004991       0.028819             12.524968       5.373211       0.575205       1.612002      18.420519       6.372250      13.781176          -0.000003
          389              C      20.684061       5.755258      31.679136      -0.127677      36.411069 0.42355089E+03  0.98921884E+04                                 9.620254                            6.876786       0.147284       2.022681                    0.999621      29.125806      83.436609       0.626358       0.418694      -1.062830      -0.005017      -0.013448      -0.015814       0.021357      -0.006674       0.010176      -0.001831       0.009257       0.068541      -0.019807      -0.006533       0.026339             13.242068       5.553017       0.180480       1.367428      21.452529       6.289264      12.720659           0.000004
          390              C      20.230683       3.363629      28.743408       0.636132      23.904583 0.23254441E+03  0.47200142E+04                                 7.733279                            5.416822      -0.000395       2.065261                    0.999464      21.538878      59.345080       0.637756       0.473167      -1.021019       0.028454      -0.049625      -0.050191       0.076102      -0.011218      -0.046899      -0.024189       0.165188      -0.092806      -0.085158      -0.028210       0.113368             10.643074       4.584587       0.314090       1.251888      15.961107       4.836720      11.383527          -0.000020
          391              C       7.181678      24.266727      29.481307       0.606106      25.975757 0.25287637E+03  0.52244708E+04                                 8.035124                            5.586271       0.090076       2.083639                    0.999442      21.985712      60.473431       0.640627       0.462772      -1.030029      -0.033850       0.033284      -0.040609       0.062472       0.077873      -0.019551       0.020746      -0.027761      -0.155262      -0.080836      -0.024215       0.105051             10.857296      10.524222      -5.137402       3.064968       8.764789      -2.668573      13.282878          -0.000017
          392              C       8.070712      23.606791      30.460162      -0.035315      40.453009 0.42878911E+03  0.99588096E+04                                10.185828                            6.830230       0.012197       2.008733                    0.999248      27.081310      75.207749       0.646374       0.407998      -1.079024       0.034095      -0.018436       0.031835       0.050158       0.002289      -0.007549      -0.000453      -0.014372       0.013435      -0.012942       0.004600       0.008342             14.822889      14.794153      -7.874642       6.410299      12.288481      -4.729100      17.386033           0.000003
          393              C       9.030632      22.696181      30.044650      -0.088828      36.771656 0.43054971E+03  0.10127899E+05                                 9.769213                            7.013954      -0.004830       1.978975                    0.999441      29.127057      84.581205       0.607682       0.428483      -1.053476       0.003590      -0.004657       0.026648       0.027289       0.017247      -0.012383       0.008167      -0.012508       0.001200      -0.026669       0.008508       0.018161             13.232319      13.204159      -6.605646       4.600144      11.237580      -3.055163      15.255218           0.000004
          394              C       9.839918      22.061824      30.980491      -0.130433      37.752238 0.44162536E+03  0.10450408E+05                                 9.935946                            7.081535       0.065383       2.003863                    0.998715      29.377005      85.448885       0.607848       0.425826      -1.055540      -0.021129       0.003972      -0.014966       0.026195      -0.000348      -0.006440       0.006480      -0.005164      -0.045412      -0.018345       0.006059       0.012286             13.698788      13.585356      -5.571598       5.988118      10.114431      -2.726625      17.396577          -0.000004
          395              C       9.684854      22.340634      32.334768       0.147341      44.997004 0.39130643E+03  0.89450622E+04                                11.157651                            6.705092      -0.233501       1.949006                    0.998940      25.943234      73.127400       0.621893       0.430848      -1.057013       0.015220      -0.012550       0.019407       0.027673      -0.017973       0.023066      -0.015520       0.002980       0.011911      -0.022556      -0.015710       0.038267             18.518110      21.994193      -9.215006      11.532232      12.327068      -5.432212      21.233069           0.000006
          396              C       8.720504      23.253802      32.750280      -0.147799      36.179804 0.42509812E+03  0.99279001E+04                                 9.502722                            6.850358       0.272236       2.058981                    0.999758      29.275512      83.602661       0.633533       0.413970      -1.066867      -0.005845       0.005760      -0.013650       0.015927       0.002849      -0.007446       0.009995       0.000786       0.074457      -0.018832      -0.009548       0.028380             12.795857      14.697872      -6.673800       4.957961      10.574441      -2.746282      13.115260          -0.000006
          397              C       7.915648      23.885601      31.813186      -0.093582      34.909831 0.42140907E+03  0.98286227E+04                                 9.318794                            6.868488       0.071564       1.992730                    0.999638      29.071230      83.193183       0.625558       0.419807      -1.062241       0.021620      -0.012317      -0.000561       0.024889      -0.005699      -0.018104       0.008395      -0.005199      -0.036576      -0.024565       0.002466       0.022099             12.040993      11.946173      -5.300626       4.501271       9.635954      -2.718531      14.540851           0.000005
          398              C      10.594563      21.742087      33.293995      -0.087506      90.400271 0.48074818E+03  0.11505030E+05                                16.661811                            7.327149       0.432537       2.095213                    0.999724      29.481027      83.475536       0.611156       0.418778      -1.070562      -0.070946       0.042867      -0.099002       0.129121       0.011240      -0.066051       0.054993      -0.022242      -0.004736      -0.093436       0.013686       0.079750             32.663381      42.279390     -16.392568      29.730389      18.054041     -14.874233      37.656710          -0.000004
          399              C      11.294566      21.297014      34.137547      -0.026447      95.999334 0.44601892E+03  0.10530389E+05                                17.153674                            7.123674       0.166971       2.013087                    0.999604      29.353530      83.970499       0.608035       0.426664      -1.060044       0.089082      -0.059540       0.095750       0.143696       0.025534      -0.040649       0.022597      -0.028474      -0.060862      -0.066194       0.026762       0.039432             32.995792      42.958319     -15.736424      30.557951      17.266937     -14.521269      38.762119           0.000005
          400              C      12.128958      20.818688      35.106379      -0.037140      98.595000 0.46627860E+03  0.11135424E+05                                17.458485                            7.293297       0.138779       2.001582                    0.999722      29.833890      85.929401       0.599530       0.427793      -1.058985      -0.093089       0.050272      -0.099419       0.145179       0.019045      -0.041473       0.021863      -0.015522      -0.069737      -0.063406       0.028390       0.035016             33.255385      44.150519     -15.565806      30.832160      16.939038     -14.142539      38.676597          -0.000002
          401              C      12.950059      20.368499      35.858059      -0.081971      91.510597 0.50772270E+03  0.12342877E+05                                16.877550                            7.584754       0.305756       2.052298                    0.999886      30.053487      86.344907       0.592964       0.424901      -1.064494       0.092374      -0.046400       0.075087       0.127766       0.038160      -0.044260       0.050463      -0.087266      -0.038171      -0.096668       0.017054       0.079614             31.886508      43.041247     -14.792851      29.357643      16.299324     -13.131238      36.318953           0.000006
          402              C      13.915886      19.815994      36.776779       0.145043      43.087870 0.39657559E+03  0.91262626E+04                                10.937604                            6.805574      -0.405775       1.892337                    0.998238      26.381678      75.429241       0.607721       0.437960      -1.049190      -0.009444       0.010604      -0.019961       0.024496      -0.011992       0.026325      -0.010627       0.020996      -0.001365      -0.021851      -0.015570       0.037421             17.123021      20.637472      -5.840788      12.882886      12.306156      -3.722344      18.425436           0.000006
          403              C      14.347112      18.501237      36.644818      -0.143065      35.414196 0.44319200E+03  0.10498176E+05                                 9.471240                            7.068096       0.076169       1.996316                    0.999448      29.816465      86.809353       0.611702       0.422712      -1.057337       0.018189       0.002718       0.009356       0.020634       0.015279       0.010271       0.015193      -0.008665       0.006516      -0.017075      -0.010787       0.027862             12.021376      13.179865      -3.676603       6.782627      11.165817      -1.877979      11.718446          -0.000006
          404              C      15.361674      18.017795      37.461643      -0.094690      34.538300 0.42726616E+03  0.10014553E+05                                 9.295260                            6.941112       0.016407       1.976026                    0.999650      29.254927      84.334324       0.617991       0.422854      -1.058747      -0.006435       0.022831      -0.007005       0.024733      -0.001979      -0.013616       0.006726      -0.032682      -0.043221      -0.025960       0.000659       0.025301             11.777824      13.188600      -2.524685       7.472452       9.747395      -1.176092      12.397476           0.000006
          405              C      15.949440      18.851668      38.405419      -0.035530      39.599690 0.44343050E+03  0.10401331E+05                                10.117297                            6.991740      -0.050553       1.988567                    0.999187      27.395740      76.835653       0.631635       0.413406      -1.073859      -0.030768       0.019935      -0.039651       0.054003       0.003021      -0.001920       0.000857       0.000171      -0.027229      -0.009459       0.001861       0.007598             14.074157      16.582155      -4.375884       9.543766      11.566536      -2.471903      14.073780          -0.000001
          406              C      15.521168      20.166425      38.536128      -0.098086      34.025866 0.43079089E+03  0.10128765E+05                                 9.230426                            6.988887      -0.020512       1.965403                    0.999586      29.411639      85.216092       0.612682       0.425188      -1.056160      -0.009629      -0.002678      -0.027868       0.029606       0.015323      -0.001824       0.019189      -0.021858       0.018405      -0.026069      -0.002595       0.028664             11.499747      13.345844      -3.082457       6.499487      10.164391      -1.111413      10.989007           0.000006
          407              C      14.503653      20.649867      37.720555      -0.136329      35.513569 0.43100953E+03  0.10125951E+05                                 9.484051                            6.957485       0.132556       2.017590                    0.999486      29.418091      84.947863       0.619025       0.421162      -1.059641       0.023596      -0.006149       0.002251       0.024488      -0.008350      -0.007945       0.004402      -0.039568      -0.032800      -0.021080      -0.006781       0.027861             12.481882      14.756933      -2.386075       8.194288       9.253611      -0.382407      13.435102          -0.000007
          408              C      17.021597      18.309395      39.290731       0.621420      23.886279 0.23786774E+03  0.48577098E+04                                 7.690290                            5.470941       0.106528       2.097595                    0.999502      21.736088      60.163014       0.635609       0.471867      -1.021248       0.048314      -0.019239       0.032916       0.061545       0.015400      -0.089552       0.006331       0.028595       0.128753      -0.080863      -0.030126       0.110990              9.982609      11.393152      -1.773490       5.750003       9.581221      -1.670354       8.973455          -0.000011
          409              C       5.143694      22.834307      25.418059       0.622166      23.437033 0.23918399E+03  0.48849856E+04                                 7.525495                            5.460771       0.063355       2.080941                    0.999396      21.705845      59.827415       0.641457       0.467527      -1.024940      -0.005381       0.049612       0.037259       0.062278      -0.015266       0.029183      -0.085897       0.007100       0.130202      -0.083658      -0.026283       0.109941              9.553677       9.072057      -0.178372      -1.688594      11.217527       5.153042       8.371447          -0.000013
          410              C       5.244117      21.652561      24.539011      -0.034320      36.501668 0.43063161E+03  0.10016213E+05                                 9.508455                            6.858779       0.038022       2.019477                    0.999211      27.037681      75.236674       0.642820       0.409656      -1.077513       0.003454      -0.038520      -0.032047       0.050227      -0.001540       0.004134      -0.003378       0.015356      -0.003931      -0.008599      -0.001672       0.010271             12.520014       9.577357       0.129296      -2.439042      16.090004       7.743322      11.892681           0.000004
          411              C       4.231032      20.701025      24.537758      -0.097024      33.024883 0.42878988E+03  0.10057442E+05                                 8.996917                            6.939449       0.026407       1.979598                    0.999725      29.263874      84.341652       0.620050       0.421150      -1.060003       0.015628      -0.006616      -0.022248       0.027982      -0.002208      -0.011475      -0.014634       0.035121       0.016390      -0.028027       0.004404       0.023623             11.040859       8.760138       0.340463      -1.747108      14.179052       5.998595      10.183385           0.000001
          412              C       4.291581      19.619036      23.668315      -0.138543      33.684226 0.44637011E+03  0.10583260E+05                                 9.141742                            7.086137       0.052454       1.991419                    0.999254      29.652140      86.128739       0.612388       0.421847      -1.058788      -0.004365       0.024029       0.004751       0.024880       0.018445       0.009162      -0.008903       0.020132      -0.028278      -0.025745      -0.000330       0.026075             11.527727       8.300094      -0.690866      -2.505376      14.707959       6.577696      11.575128          -0.000002
          413              C       5.368168      19.488584      22.797202       0.147351      39.824740 0.40484656E+03  0.93653783E+04                                10.387104                            6.885970      -0.359728       1.906731                    0.998504      26.411985      75.728567       0.602837       0.439209      -1.048379      -0.000896      -0.017513      -0.020285       0.026814      -0.005108      -0.001839       0.032825      -0.028461       0.005310      -0.026105      -0.015244       0.041349             15.418174       9.321227       1.563702      -0.985823      21.358178      10.973520      15.575116           0.000003
          414              C       6.382730      20.437562      22.798037      -0.137728      33.622483 0.44171391E+03  0.10442694E+05                                 9.108122                            7.024962       0.186587       2.035567                    0.999580      29.491552      85.465264       0.618381       0.418965      -1.060883      -0.005920       0.014361       0.015681       0.022072      -0.012711      -0.015432      -0.006633       0.025656       0.012031      -0.025556       0.001354       0.024202             11.370537       8.996254       2.629444      -0.356233      14.725733       5.949110      10.389624          -0.000002
          415              C       6.322181      21.519550      23.669150      -0.086114      33.343315 0.43780714E+03  0.10357722E+05                                 9.163278                            7.084973      -0.089969       1.949007                    0.999320      29.435897      86.156338       0.602143       0.429957      -1.050948      -0.016810      -0.023164      -0.003835       0.028877       0.002951       0.008164      -0.020629      -0.000614      -0.019925      -0.025192       0.004973       0.020219             11.263787       9.831975       1.102978      -1.918154      13.222877       5.820578      10.736510           0.000002
          416              C       5.372598      18.365669      21.880987      -0.077107      76.697920 0.50484730E+03  0.12256333E+05                                15.137830                            7.583686       0.341139       2.070488                    0.999886      29.746527      85.422582       0.590573       0.427201      -1.062991       0.014020       0.086932       0.086839       0.123672       0.010016      -0.017251      -0.066003       0.106619      -0.090093      -0.100417       0.023565       0.076852             26.760092       8.609607       0.901951       1.129845      40.415977      25.757775      31.254691          -0.000003
          417              C       5.229349      17.529238      21.041611      -0.024643      80.401616 0.44923728E+03  0.10635812E+05                                15.413960                            7.187089       0.240311       2.042784                    0.999718      29.224589      83.984390       0.599998       0.431183      -1.056226      -0.012197      -0.096624      -0.094468       0.135681      -0.011900      -0.001002      -0.053241       0.049132      -0.022080      -0.068745       0.025601       0.043144             27.650221       8.545240       1.245825       1.346562      40.850250      27.062351      33.555173           0.000004
          418              C       5.155509      16.511197      20.160475      -0.013231      81.451232 0.44032731E+03  0.10359279E+05                                15.444881                            7.074023       0.252556       2.044403                    0.999576      28.995868      82.711772       0.610891       0.426176      -1.060696       0.011809       0.096494       0.094954       0.135892      -0.005261      -0.002720      -0.048243       0.064517      -0.042890      -0.068553       0.028644       0.039909             27.985611       8.641630       1.025470       0.922184      40.463351      27.785050      34.851852           0.000004
          419              C       5.075762      15.672208      19.316923      -0.096230      82.673149 0.50261471E+03  0.12163382E+05                                15.756789                            7.512559       0.502945       2.116972                    0.999784      29.759108      84.747182       0.601056       0.421087      -1.069043      -0.005767      -0.092802      -0.091490       0.130445       0.000371      -0.027550      -0.087017       0.028999      -0.014257      -0.098653       0.013844       0.084809             29.394349       9.208950       1.307937       1.029493      41.508694      29.519191      37.465403          -0.000003
          420              C       4.858672      14.651609      18.294221       0.149782      41.893721 0.39107712E+03  0.89562764E+04                                10.673605                            6.733727      -0.269580       1.937119                    0.998832      26.090884      74.090237       0.615122       0.434790      -1.052516       0.004451       0.020486       0.022564       0.030800       0.003347      -0.005900       0.026245      -0.029661       0.017167      -0.024289      -0.011025       0.035315             16.911648       6.975588       2.061986      -0.546088      22.470272      11.153481      21.289083           0.000002
          421              C       4.458459      13.375220      18.668390      -0.135752      36.827211 0.44962383E+03  0.10697164E+05                                 9.755920                            7.146483       0.056771       1.996971                    0.998642      29.707748      86.899373       0.604394       0.425958      -1.054507      -0.003148      -0.013507      -0.018196       0.022879      -0.003862      -0.005561      -0.007614       0.019624       0.037101      -0.019087       0.003096       0.015991             12.955414       6.853958       2.321327      -0.695147      17.404000       6.261798      14.608285           0.000001
          422              C       4.446645      12.346948      17.731714      -0.092446      34.775824 0.42518975E+03  0.99523920E+04                                 9.337954                            6.917807       0.115922       2.012957                    0.999732      29.009700      83.533415       0.619978       0.422071      -1.059383       0.003105       0.021910      -0.005421       0.022783       0.006596       0.006562      -0.018019      -0.000741      -0.035071      -0.025512       0.007681       0.017830             12.223504       6.361200       1.908143      -0.684680      14.695163       6.117947      15.614151          -0.000002
          423              C       4.833566      12.597621      16.420450      -0.045034      40.834057 0.43194441E+03  0.10049805E+05                                10.253221                            6.848265       0.059586       2.023488                    0.999304      27.177094      75.523361       0.646564       0.407159      -1.079653      -0.011613       0.037717       0.031677       0.050605       0.007684       0.005895      -0.004444       0.000010       0.004700      -0.012328       0.004987       0.007342             15.414442       6.504264       2.402328      -0.226905      20.353453       9.391993      19.385610           0.000009
          424              C       5.232302      13.876567      16.046280      -0.090332      37.371215 0.44068512E+03  0.10439642E+05                                 9.923901                            7.133253      -0.106327       1.946397                    0.999190      29.387632      85.984386       0.597133       0.432990      -1.049430       0.002490       0.004253       0.026314       0.026771      -0.002429       0.002599      -0.020359       0.037235       0.004873      -0.031833       0.011950       0.019883             13.636022       6.537430       2.687117      -0.084865      17.743273       6.320902      16.627364          -0.000001
          425              C       5.245594      14.902282      16.983374      -0.126611      37.822396 0.44665005E+03  0.10613626E+05                                 9.974955                            7.146495      -0.034957       1.970575                    0.998617      29.592974      86.640193       0.601118       0.428795      -1.052280       0.012114      -0.019446      -0.014785       0.027267       0.001232       0.007054      -0.007924      -0.005551      -0.037741      -0.017559       0.005741       0.011818             13.807636       6.534731       1.387671      -1.219221      16.650614       6.535942      18.237564           0.000000
          426              C       4.948757      11.482380      15.454123       0.624063      25.744965 0.24487482E+03  0.50252787E+04                                 8.028719                            5.514280      -0.002792       2.054478                    0.999308      21.822444      60.081409       0.640952       0.465656      -1.027075      -0.012483      -0.050863      -0.039139       0.065382       0.024063       0.005330      -0.030832       0.170404      -0.157298      -0.089038      -0.025720       0.114758             11.204333       4.542711       0.911906       0.253599      14.280227       5.241181      14.790060          -0.000021
          427              C      17.371598       0.739231      24.599563       0.644574      21.833990 0.21692630E+03  0.43325363E+04                                 7.227491                            5.226389       0.067162       2.093940                    0.999320      21.140204      58.014203       0.649462       0.472196      -1.020271       0.046725      -0.021728       0.039944       0.065199      -0.040647      -0.077791       0.044491       0.032818      -0.093243      -0.086563      -0.027830       0.114394              8.953232       8.520414       0.764474       4.133814       7.820309      -2.487899      10.518972          -0.000014
          428              C      16.466320       1.197094      23.530507      -0.035350      38.347891 0.42664187E+03  0.98967693E+04                                 9.806973                            6.812943       0.025066       2.014143                    0.999362      27.021163      75.001031       0.647200       0.407978      -1.079008      -0.032815       0.027629      -0.026426       0.050384       0.016803       0.003517       0.013020      -0.007077       0.062570      -0.028269      -0.000137       0.028406             12.864854      12.936221       0.284897       6.707929       9.888191      -4.707087      15.770151           0.000003
          429              C      16.816322       2.238156      22.678603      -0.093005      34.164174 0.41746757E+03  0.97051240E+04                                 9.127844                            6.804958       0.017924       1.975871                    0.999606      28.978805      82.551534       0.633386       0.415968      -1.065641      -0.023376      -0.011298      -0.005421       0.026523       0.016940      -0.004265       0.007428       0.009846      -0.053584      -0.022956      -0.003642       0.026598             11.089626      10.536883       0.478508       4.465512       9.178433      -4.353567      13.553562           0.000001
          430              C      16.041002       2.511851      21.559435      -0.144001      34.834754 0.42431386E+03  0.99038991E+04                                 9.245496                            6.835596       0.169276       2.025350                    0.999751      29.252129      83.481311       0.635463       0.412949      -1.067645       0.003050      -0.005285       0.019632       0.020559       0.000092      -0.006665      -0.023288      -0.006275      -0.013526      -0.024495      -0.000473       0.024968             11.391663      12.853317       0.632973       5.254016       8.407711      -3.418564      12.913961          -0.000003
          431              C      14.915680       1.744483      21.287995       0.148347      42.664596 0.38395832E+03  0.87294965E+04                                10.744786                            6.613295      -0.242207       1.943515                    0.998944      25.840923      72.475890       0.630693       0.427153      -1.060031      -0.018085       0.010674      -0.014660       0.025611      -0.007173       0.025799      -0.006831       0.009548       0.048163      -0.021701      -0.014181       0.035882             16.331263      16.708405      -3.422390       9.622879      13.272122      -8.299320      19.013263           0.000001
          432              C      14.564202       0.700863      22.139899      -0.140230      35.683125 0.43583847E+03  0.10277340E+05                                 9.498824                            6.976471       0.144984       2.018906                    0.999553      29.651988      86.037982       0.620260       0.418772      -1.060181       0.017234       0.005466       0.015453       0.023784       0.005163       0.010234       0.014664       0.016431      -0.058754      -0.028129       0.003664       0.024465             12.233742      10.072116      -0.676697       4.733610      11.753506      -6.173326      14.875603          -0.000003
          433              C      15.339522       0.427168      23.259067      -0.103861      35.966066 0.46156743E+03  0.11086342E+05                                 9.695933                            7.312094      -0.260313       1.887084                    0.998919      30.269009      89.829097       0.587048       0.434390      -1.046247       0.003523       0.023064      -0.019865       0.030643      -0.012767      -0.017063       0.004052      -0.015828       0.019421      -0.024446       0.001433       0.023013             11.832279      11.745151       1.062870       4.793511      10.245603      -3.973901      13.506082           0.000001
          434              C      14.062090       2.210019      20.231467      -0.081261      83.049365 0.48026080E+03  0.11503256E+05                                15.910332                            7.339045       0.336410       2.063720                    0.999834      29.611101      84.185609       0.608036       0.420565      -1.068232       0.091377      -0.044360       0.065233       0.120718       0.063679      -0.058000       0.008316      -0.064996      -0.114322      -0.100792       0.005518       0.095275             29.021069      33.989882     -16.092753      24.117981      19.841164     -15.848078      33.232160           0.000001
          435              C      13.139090       2.662766      19.630123      -0.032672      92.631023 0.46621797E+03  0.11135872E+05                                16.992018                            7.295776       0.124388       1.995741                    0.999805      29.910316      86.213946       0.598943       0.428139      -1.058556      -0.107807       0.068089      -0.076663       0.148781       0.032878      -0.030397       0.043888       0.021857       0.067505      -0.075094       0.023370       0.051724             32.082089      38.241960     -20.072185      26.000606      24.045470     -18.481059      33.958836          -0.000005
          436              C      12.411027       3.555471      18.853387      -0.058069      97.567678 0.50849437E+03  0.12398938E+05                                17.551740                            7.596370       0.115958       1.981721                    0.999806      30.798366      89.383905       0.590270       0.425557      -1.061285       0.089889      -0.040580       0.101702       0.141669       0.023005      -0.022036       0.039190       0.019626      -0.008700      -0.059297       0.025624       0.033673             33.577151      39.948908     -20.268307      27.830079      24.236609     -18.986487      36.545938          -0.000036
          437              C      11.616509       3.780565      17.934667      -0.079958      93.556161 0.52159535E+03  0.12754316E+05                                17.232886                            7.658623       0.309149       2.046540                    0.999906      30.356993      87.213397       0.593996       0.421695      -1.067477      -0.071059       0.025577      -0.082491       0.111840       0.019337      -0.071124       0.025707      -0.081098       0.007067      -0.100941       0.040478       0.060463             33.909374      42.681293     -20.411773      28.713510      22.858733     -18.065803      36.188097           0.000040
          438              C      10.587179       4.391902      17.132875       0.147688      45.468265 0.39097190E+03  0.89465907E+04                                11.296926                            6.716600      -0.329281       1.916050                    0.998728      26.138069      74.013570       0.618599       0.432698      -1.054573       0.016770      -0.011021       0.014103       0.024527      -0.022628       0.018205      -0.018230       0.001626      -0.014675      -0.020435      -0.019467       0.039902             18.902471      23.166754     -10.134577      10.730358      12.742095      -8.263103      20.798563          -0.000008
          439              C      10.795408       4.686059      15.788203      -0.134199      37.362196 0.42361209E+03  0.98961507E+04                                 9.774798                            6.870092       0.203056       2.038521                    0.999757      29.215668      83.764887       0.627509       0.417819      -1.063152      -0.018114       0.009585      -0.007915       0.021969      -0.009307      -0.018793       0.011316       0.029775      -0.002580      -0.020927      -0.011021       0.031948             13.475992      15.087912      -6.057142       5.137559       9.397714      -5.055007      15.942351           0.000010
          440              C       9.823674       5.376690      15.074107      -0.100191      35.745161 0.42028925E+03  0.97926738E+04                                 9.468741                            6.840250       0.034072       1.980583                    0.999668      29.105258      83.156863       0.629689       0.417472      -1.064083       0.004973      -0.009785       0.022283       0.024840       0.011411      -0.012540       0.001062      -0.005515       0.078771      -0.027017      -0.002796       0.029813             12.756377      16.330097      -6.568308       4.424728       9.220521      -4.034606      12.718515          -0.000007
          441              C       8.646664       5.773164      15.700507      -0.039407      41.819092 0.44389803E+03  0.10391935E+05                                10.462394                            6.956138       0.006934       2.002626                    0.999307      27.392665      76.197055       0.640042       0.408775      -1.079282       0.031344      -0.015926       0.033111       0.048295      -0.008185      -0.009902      -0.008319       0.000726      -0.020141      -0.018700       0.006920       0.011780             15.963429      19.958293      -8.682444       7.504396      11.242264      -6.268955      16.689729           0.000015
          442              C       8.441389       5.479006      17.041003      -0.092534      35.326520 0.41695626E+03  0.96950012E+04                                 9.382825                            6.813199       0.027761       1.979666                    0.999624      28.969753      82.665017       0.630966       0.417487      -1.064150       0.022410      -0.013108      -0.006841       0.026848       0.001960      -0.022312       0.008362       0.031210      -0.002027      -0.023806      -0.007856       0.031662             12.513338      14.647943      -5.930385       4.703704       9.123907      -4.575265      13.768164          -0.000005
          443              C       9.410170       4.788375      17.759275      -0.129317      36.389233 0.42332168E+03  0.98845538E+04                                 9.612985                            6.872510       0.146836       2.022733                    0.999618      29.121490      83.388616       0.626943       0.418400      -1.063118      -0.009509       0.009104      -0.012986       0.018492       0.010482      -0.005689      -0.010496       0.006968       0.075598      -0.024252      -0.005186       0.029437             13.229808      17.304720      -6.966866       4.755915       9.674851      -4.323428      12.709852           0.000008
          444              C       7.565646       6.376826      14.823547       0.631823      23.915481 0.23270940E+03  0.47237003E+04                                 7.731770                            5.416258      -0.002931       2.064748                    0.999555      21.549864      59.356930       0.638295       0.472733      -1.021361      -0.057056      -0.000548      -0.048577       0.074936       0.079343       0.000359       0.053010      -0.061717      -0.092692      -0.088298      -0.026038       0.114336             10.639751      12.841323      -5.080940       3.560687       7.697986      -3.500836      11.379943          -0.000022
          445              C       2.656763       7.226047      15.561029       0.606832      25.959841 0.25270902E+03  0.52204749E+04                                 8.034928                            5.586708       0.091859       2.084027                    0.999365      21.974741      60.452446       0.640169       0.463151      -1.029754       0.046449       0.014805      -0.040879       0.063623      -0.052062       0.031521       0.007063      -0.119215      -0.161247      -0.085064      -0.021083       0.106146             10.856364      13.651796       3.329211      -3.843118       5.634310      -1.319576      13.282985          -0.000018
          446              C       1.640725       6.786089      16.539883      -0.033304      40.290774 0.42708771E+03  0.99067396E+04                                10.148555                            6.809086       0.031164       2.015109                    0.999233      27.029976      74.950933       0.648635       0.407091      -1.079918      -0.031084      -0.021906       0.033806       0.050882      -0.007786       0.005571       0.005715       0.006139       0.006597      -0.013442       0.005357       0.008085             14.759813      19.647400       4.996280      -7.257525       7.319055      -3.168608      17.312983           0.000006
          447              C       0.372154       6.410079      16.124371      -0.088985      36.800657 0.43093759E+03  0.10139892E+05                                 9.778650                            7.020699      -0.007519       1.977661                    0.999442      29.134170      84.629801       0.606889       0.428921      -1.053146      -0.005067       0.001019       0.023477       0.024039      -0.013378       0.013270       0.007977      -0.022252       0.004665      -0.026615       0.009700       0.016915             13.245584      17.470144       4.158716      -4.950948       6.998183      -2.457942      15.268424           0.000001
          448              C      -0.581859       6.026395      17.060213      -0.126768      37.622273 0.43973233E+03  0.10395167E+05                                 9.917906                            7.069483       0.104326       2.017000                    0.998796      29.309860      85.230164       0.607918       0.426205      -1.055232       0.012297       0.015977      -0.019082       0.027760       0.000706       0.007482       0.000697       0.008410      -0.045873      -0.017229       0.003382       0.013847             13.669814      15.776727       4.279145      -5.336438       7.876900      -3.810337      17.355814          -0.000002
          449              C      -0.262870       6.021279      18.414490       0.152667      44.881471 0.39007410E+03  0.89110997E+04                                11.146697                            6.699494      -0.229468       1.950519                    0.998999      25.894422      72.999188       0.621375       0.431487      -1.056474      -0.019040      -0.006524       0.019984       0.028363       0.010071      -0.025661      -0.013768       0.032414       0.020735      -0.025540      -0.014775       0.040315             18.494597      22.696527       8.781847     -10.452046      11.584564      -7.259921      21.202698           0.000003
          450              C       1.010131       6.399847      18.830002      -0.147924      36.222529 0.42564169E+03  0.99437848E+04                                 9.510413                            6.854837       0.274783       2.059691                    0.999768      29.287576      83.650904       0.633311       0.413982      -1.066858       0.012713       0.003356      -0.018917       0.023038      -0.001708       0.010680       0.001007      -0.006929       0.065695      -0.017681      -0.007134       0.024815             12.809855      17.411723       5.131968      -4.868544       7.897186      -2.925489      13.120657          -0.000002
          451              C       1.959714       6.780973      17.892907      -0.100787      35.112329 0.42432557E+03  0.99137886E+04                                 9.351889                            6.890411       0.062229       1.989306                    0.999632      29.180620      83.580300       0.624803       0.419587      -1.062373      -0.021203      -0.011115      -0.002158       0.024036      -0.000703       0.019753       0.012650       0.009600      -0.042501      -0.029076       0.005039       0.024037             12.088508      14.865889       3.667341      -4.629858       6.803146      -2.551548      14.596490           0.000001
          452              C      -1.236082       5.532722      19.373717      -0.089898      90.830238 0.48315694E+03  0.11577095E+05                                16.708907                            7.344268       0.427232       2.092719                    0.999703      29.557497      83.743372       0.610597       0.418639      -1.070654       0.069928       0.039406      -0.096392       0.125436      -0.016802       0.081558       0.033167      -0.011144      -0.005751      -0.096929       0.016505       0.080424             32.765198      38.425447      18.750491     -27.835050      22.098520     -18.372797      37.771626          -0.000015
          453              C      -1.971528       5.149038      20.217269      -0.024854      95.566121 0.44396243E+03  0.10468559E+05                                17.100043                            7.103883       0.172929       2.015874                    0.999591      29.291133      83.708239       0.609381       0.426262      -1.060413      -0.098779      -0.049706       0.098561       0.148130      -0.027456       0.042505       0.024729      -0.026694      -0.059339      -0.069372       0.028834       0.040538             32.882539      37.187803      18.924331     -27.754738      22.830478     -19.134872      38.629336           0.000015
          454              C      26.733034       4.665596      21.186101      -0.039840      98.922032 0.46786958E+03  0.11183554E+05                                17.496584                            7.307128       0.135652       1.999910                    0.999719      29.886923      86.136667       0.598758       0.427957      -1.058826       0.090913       0.053421      -0.097602       0.143684      -0.016907       0.040901       0.024629      -0.029644      -0.068313      -0.064889       0.028437       0.036451             33.334096      37.309351      19.615565     -27.730909      23.925480     -19.680101      38.767457          -0.000005
          455              C      25.932608       4.179597      21.937781      -0.085253      91.642946 0.50871204E+03  0.12372915E+05                                16.890230                            7.590794       0.324724       2.057605                    0.999901      30.089510      86.468565       0.592888       0.424750      -1.064591      -0.084408      -0.054439       0.070652       0.122800      -0.057514       0.070885       0.013813      -0.029491      -0.039591      -0.102711       0.020385       0.082326             31.907495      35.817796      18.988975     -26.066487      23.562265     -18.871681      36.342426           0.000009
          456              C      24.971211       3.619418      22.856501       0.150201      43.021832 0.39577970E+03  0.91044349E+04                                10.933954                            6.803217      -0.411838       1.890645                    0.998353      26.344560      75.337264       0.607156       0.438537      -1.048722       0.015306       0.006646      -0.022044       0.027647       0.016725      -0.024591      -0.019520       0.013625      -0.007611      -0.025242      -0.016342       0.041584             17.117532      19.439532       6.527303      -9.663419      13.492375      -9.293252      18.420689           0.000005
          457              C      23.616986       3.903344      22.724539      -0.141415      35.335053 0.44192155E+03  0.10460953E+05                                 9.461023                            7.061311       0.097213       2.003474                    0.999404      29.768011      86.649081       0.611538       0.423113      -1.057047      -0.011402      -0.017004       0.007617       0.021844      -0.011205       0.007024      -0.017465      -0.019628       0.010393      -0.016707      -0.011034       0.027742             12.007125      14.834405       2.706219      -5.010352       9.481721      -4.928373      11.705248          -0.000005
          458              C      22.691032       3.266429      23.541365      -0.096830      34.619060 0.42846675E+03  0.10050701E+05                                 9.316142                            6.956374       0.010670       1.973923                    0.999615      29.282896      84.474955       0.616520       0.423526      -1.058226       0.024839      -0.007289      -0.005580       0.026480      -0.013069       0.011147       0.008103       0.020995      -0.043217      -0.024881      -0.000298       0.025179             11.806951      12.818159       2.763471      -4.770740      10.169090      -5.902206      12.433603           0.000005
          459              C      23.119304       2.340472      24.485141      -0.034784      39.511450 0.44235018E+03  0.10368835E+05                                10.099382                            6.981157      -0.038539       1.992385                    0.999215      27.362583      76.696141       0.632445       0.413162      -1.074103       0.030423       0.015119      -0.038114       0.051057      -0.000109      -0.001293       0.000076      -0.006801      -0.020877      -0.007189       0.000307       0.006882             14.045301      16.577994       4.346195      -6.894231      11.513891      -7.011487      14.044020           0.000000
          460              C      24.472053       2.053988      24.615850      -0.098160      34.050906 0.43116897E+03  0.10140286E+05                                 9.234150                            6.990954      -0.021954       1.964377                    0.999631      29.429660      85.290606       0.612698       0.425066      -1.056193      -0.000485       0.008109      -0.025247       0.026521      -0.017959       0.017047      -0.009338      -0.015982       0.016123      -0.025826      -0.003987       0.029813             11.504754      13.629879       2.917225      -4.211126       9.887832      -5.078754      10.996550           0.000007
          461              C      25.399483       2.693461      23.800277      -0.132484      35.451665 0.43004113E+03  0.10097218E+05                                 9.474289                            6.950817       0.143364       2.021427                    0.999454      29.379125      84.801949       0.619186       0.421301      -1.059585      -0.016431      -0.018694       0.003231       0.025098      -0.013735       0.006727       0.004316       0.038416      -0.035357      -0.021742      -0.008394       0.030136             12.469482      12.678295       3.573266      -4.424627      11.305475      -6.900554      13.424676          -0.000006
          462              C      22.113603       1.683093      25.370453       0.618273      23.938924 0.23849129E+03  0.48732784E+04                                 7.698122                            5.476049       0.098500       2.095128                    0.999542      21.767391      60.252879       0.635717       0.471513      -1.021514      -0.043201      -0.033167       0.034711       0.064585       0.005337       0.052486       0.075881      -0.041211       0.132991      -0.082993      -0.031124       0.114118              9.993629      11.583736       1.674314      -4.328323       9.413267      -4.149350       8.983883          -0.000013
          463              C       2.435243       9.707202      11.497781       0.622652      23.409765 0.23889030E+03  0.48765846E+04                                 7.513346                            5.452826       0.079078       2.086168                    0.999404      21.693440      59.742299       0.642855       0.466741      -1.025561       0.044475      -0.018042       0.035966       0.059976       0.013296      -0.091226       0.013857       0.025516       0.125109      -0.084800      -0.026629       0.111428              9.536700      10.815020      -0.837047       5.294982       9.439319      -1.111065       8.355761          -0.000014
          464              C       1.361610      10.211107      10.618733      -0.038966      36.693698 0.43321103E+03  0.10092942E+05                                 9.545426                            6.882850       0.024709       2.014652                    0.999139      27.120332      75.570332       0.641091       0.410080      -1.077055      -0.035946       0.018747      -0.030138       0.050516       0.003889      -0.006525      -0.003094      -0.000685      -0.005776      -0.007302      -0.001843       0.009145             12.573493      14.415210      -2.898679       7.965154      11.361108      -1.769564      11.944162           0.000009
          465              C       1.044098      11.564232      10.617480      -0.092438      32.892906 0.42663828E+03  0.99948000E+04                                 8.975646                            6.924073       0.032200       1.982213                    0.999675      29.189819      84.088054       0.620436       0.421400      -1.059803      -0.010191      -0.008109      -0.019831       0.023726       0.015902      -0.005496       0.018883      -0.013748       0.015459      -0.027636       0.002241       0.025395             11.012379      12.494748      -2.505064       6.050385      10.385107      -1.477617      10.157284          -0.000003
          466              C       0.076794      12.052790       9.748037      -0.134547      33.595863 0.44495588E+03  0.10541339E+05                                 9.127347                            7.076342       0.053554       1.992402                    0.999215      29.600729      85.944556       0.612626       0.422019      -1.058682       0.021898      -0.010047       0.002174       0.024191      -0.001217      -0.010959      -0.001334      -0.044610      -0.024915      -0.025302      -0.001222       0.026524             11.507516      13.677976      -2.425661       6.933354       9.291864      -1.117049      11.552709           0.000003
          467              C      -0.574475      11.185664       8.876923       0.141639      39.955899 0.40641787E+03  0.94089983E+04                                10.400854                            6.893392      -0.357297       1.906902                    0.998408      26.461834      75.852403       0.603408       0.438454      -1.049035      -0.015312       0.007143      -0.019054       0.025466      -0.010805       0.026265      -0.014920       0.022479       0.005664      -0.023725      -0.015267       0.038993             15.446393      17.029816      -6.009157      10.020642      13.702650      -4.647326      15.606712          -0.000002
          468              C      -0.259917       9.832539       8.877758      -0.139362      33.651688 0.44218280E+03  0.10456668E+05                                 9.116245                            7.031763       0.185340       2.035108                    0.999491      29.502960      85.513216       0.617670       0.419332      -1.060639       0.015025      -0.001450       0.015203       0.021423       0.014957       0.002796       0.013225       0.009996       0.011960      -0.021429       0.000768       0.020661             11.382196      11.029625      -3.802779       5.336879      12.716031      -2.673351      10.400932           0.000003
          469              C       0.707387       9.343982       9.748872      -0.080729      33.242067 0.43610163E+03  0.10308389E+05                                 9.149081                            7.074106      -0.090897       1.949413                    0.999327      29.375386      85.971182       0.602166       0.430315      -1.050619      -0.010513       0.027387      -0.003053       0.029494      -0.001769      -0.018472       0.002005      -0.004942      -0.019194      -0.021654       0.005039       0.016615             11.245238      11.398713      -2.016080       5.986427      11.620652      -1.245948      10.716348          -0.000002
          470              C      -1.549163      11.743285       7.960709      -0.068331      76.200086 0.50113241E+03  0.12142484E+05                                15.072521                            7.552927       0.345793       2.073026                    0.999887      29.639056      85.003294       0.592164       0.426883      -1.063296       0.066258      -0.054868       0.082755       0.119370       0.039560      -0.045268       0.047023      -0.066034      -0.084253      -0.095491       0.021895       0.073596             26.638246      31.536012     -14.154251      21.640191      17.264288     -13.791933      31.114440           0.000013
          471              C      -2.201909      12.285558       7.121333      -0.031748      80.892057 0.45215154E+03  0.10723024E+05                                15.473717                            7.212057       0.229366       2.038399                    0.999693      29.324160      84.365291       0.598697       0.431386      -1.056014      -0.079559       0.062869      -0.099040       0.141743       0.031144      -0.047383       0.029814      -0.006205      -0.021592      -0.073884       0.029306       0.044578             27.763385      31.828807     -14.673432      22.861301      17.768871     -14.757991      33.692478          -0.000008
          472              C      -3.046638      12.858526       6.240197      -0.019222      81.742525 0.44198125E+03  0.10408372E+05                                15.478558                            7.087822       0.242850       2.041249                    0.999551      29.055256      82.932981       0.610203       0.426239      -1.060613       0.080622      -0.060154       0.099942       0.141798       0.030536      -0.043824       0.026660      -0.028495      -0.045881      -0.072243       0.030837       0.041406             28.048798      31.693689     -14.324760      23.657494      17.521894     -14.723653      34.930810           0.000010
          473              C      -3.733350      13.347084       5.396645      -0.088765      82.228501 0.49946455E+03  0.12067415E+05                                15.703120                            7.487964       0.509541       2.119797                    0.999763      29.664116      84.390595       0.602202       0.420973      -1.069181      -0.074563       0.047689      -0.087647       0.124563       0.008880      -0.057792       0.064726      -0.011026      -0.015714      -0.092387       0.010728       0.081658             29.290845      32.185425     -14.586226      24.958711      18.353009     -15.595410      37.334102          -0.000011
          474              C      -4.508670      14.045388       4.373942       0.147504      41.957970 0.39179226E+03  0.89756748E+04                                10.678918                            6.736058      -0.262756       1.938936                    0.998796      26.118210      74.151208       0.615613       0.434297      -1.052941       0.014593      -0.012102       0.022548       0.029459      -0.013849       0.028777      -0.010653       0.009113       0.009370      -0.026070      -0.012495       0.038564             16.926578      16.827644      -7.746899       9.948882      12.641932      -5.114513      21.310158           0.000004
          475              C      -5.413949      15.030177       4.748112      -0.139600      36.935380 0.45141318E+03  0.10749876E+05                                 9.776093                            7.163210       0.053325       1.995259                    0.998665      29.755701      87.066764       0.603399       0.426258      -1.054374      -0.009185       0.007823      -0.016788       0.020674       0.011636      -0.004894       0.004394      -0.004776       0.032181      -0.018709       0.006499       0.012210             12.984961      12.793056      -5.748462       5.788354      11.533420      -2.545673      14.628408          -0.000003
          476              C      -6.298552      15.554545       3.811435      -0.092535      34.810415 0.42574445E+03  0.99692276E+04                                 9.344933                            6.923254       0.113718       2.012050                    0.999759      29.030775      83.626781       0.619571       0.422185      -1.059247       0.019844      -0.013944      -0.002545       0.024386      -0.002958      -0.018571       0.003125      -0.015790      -0.035626      -0.026149       0.008756       0.017393             12.231903      10.968115      -4.569207       5.641125      10.109915      -2.467150      15.617680           0.000001
          477              C      -6.274923      15.094124       2.500171      -0.042487      40.737619 0.43074254E+03  0.10015276E+05                                10.239281                            6.840103       0.056421       2.022877                    0.999267      27.139474      75.404256       0.646729       0.407323      -1.079500       0.037479      -0.006867       0.033886       0.050991      -0.004780      -0.008603      -0.004876      -0.012203       0.006639      -0.014550       0.005609       0.008940             15.390063      14.789728      -7.188753       8.229684      12.032729      -4.490118      19.347730           0.000006
          478              C      -5.366691      14.109336       2.126002      -0.094085      37.565373 0.44354046E+03  0.10524317E+05                                 9.954429                            7.153409      -0.094872       1.948101                    0.999247      29.484082      86.337943       0.596652       0.432637      -1.049639       0.001936      -0.003443       0.027620       0.027901       0.019478      -0.017265       0.005432      -0.011897      -0.004476      -0.030101       0.007020       0.023080             13.682318      12.660191      -6.222784       5.538151      11.709030      -3.103211      16.677733           0.000001
          479              C      -4.485042      13.584968       3.063096      -0.125703      37.763923 0.44592687E+03  0.10591665E+05                                 9.960487                            7.136696      -0.023705       1.973744                    0.998576      29.576037      86.558155       0.602065       0.428314      -1.052624      -0.024281       0.000768      -0.012981       0.027544      -0.001942      -0.009393      -0.001781       0.001516      -0.034374      -0.015754       0.005037       0.010717             13.784538      12.901605      -5.069381       6.253170      10.253694      -2.205937      18.198313          -0.000003
          480              C      -7.298346      15.551987       1.533845       0.618601      25.848382 0.24598714E+03  0.50533402E+04                                 8.045081                            5.523863      -0.004067       2.053397                    0.999272      21.875821      60.240573       0.640966       0.465162      -1.027446      -0.036478       0.034525      -0.036736       0.062227       0.061302      -0.031112       0.007440      -0.123893      -0.158008      -0.088661      -0.024978       0.113639             11.230868      11.083444      -4.687387       4.427589       7.786283      -2.851584      14.822877          -0.000022
          481              C       6.722394      10.165065      10.679285       0.644813      21.854513 0.21718171E+03  0.43391433E+04                                 7.233903                            5.231074       0.060449       2.091636                    0.999265      21.150089      58.061440       0.648837       0.472487      -1.020060      -0.040970      -0.031218       0.038641       0.064391       0.033896       0.078578       0.041542       0.057434      -0.095057      -0.085947      -0.028348       0.114295              8.961048       7.339443      -0.079250      -4.225614       9.015649      -2.338544      10.528053          -0.000017
          482              C       7.571554      10.720128       9.610229      -0.033549      38.251353 0.42551931E+03  0.98626502E+04                                 9.785815                            6.800364       0.038375       2.018392                    0.999304      26.983172      74.825765       0.648419       0.407546      -1.079468       0.043138       0.012027      -0.028809       0.053249      -0.012066       0.009268      -0.008230      -0.025383       0.061112      -0.028378       0.001245       0.027132             12.833050      10.376748       1.169677      -7.406820      12.397478      -3.441857      15.724923           0.000010
          483              C       8.298139       9.896486       8.758325      -0.095496      34.249454 0.41869101E+03  0.97411836E+04                                 9.144622                            6.816311       0.007086       1.972382                    0.999605      29.022125      82.720988       0.632633       0.416137      -1.065478       0.003459       0.023052      -0.006622       0.024232      -0.001808       0.008930      -0.001496      -0.033752      -0.055051      -0.023426      -0.002814       0.026240             11.111455       9.122575       0.350198      -6.018134      10.628960      -1.693756      13.582829          -0.000005
          484              C       8.922826      10.431086       7.639157      -0.141451      34.805586 0.42378842E+03  0.98886749E+04                                 9.240232                            6.830904       0.165834       2.024423                    0.999717      29.236936      83.428323       0.635739       0.412894      -1.067670      -0.005346      -0.002195       0.019253       0.020101      -0.004429      -0.017460       0.019204      -0.001057      -0.019906      -0.026366      -0.001142       0.027508             11.385010       8.965336       1.605182      -5.584144      12.283987      -2.836576      12.905707           0.000002
          485              C       8.820926      11.789327       7.367717       0.150339      42.554064 0.38283549E+03  0.86972099E+04                                10.727167                            6.603586      -0.227160       1.948407                    0.998934      25.797619      72.315794       0.631189       0.427148      -1.060081       0.019815       0.011248      -0.015556       0.027589       0.009097      -0.019540      -0.018140       0.006328       0.051319      -0.020491      -0.016366       0.036858             16.301272      17.061728       3.189521     -11.972922      12.866945      -4.172883      18.975145          -0.000003
          486              C       8.092864      12.615526       8.219621      -0.142315      35.762885 0.43701161E+03  0.10311908E+05                                 9.512290                            6.985220       0.142726       2.017893                    0.999589      29.690263      86.177279       0.619957       0.418696      -1.060232      -0.004720      -0.017253       0.016207       0.024137       0.004553       0.007471      -0.011967      -0.017879      -0.061670      -0.026440       0.003614       0.022826             12.254063      11.941980      -0.390776      -7.731120       9.916833      -1.012352      14.903374           0.000002
          487              C       7.468178      12.080927       9.338789      -0.099677      35.881585 0.46009940E+03  0.11041635E+05                                 9.676769                            7.296463      -0.250875       1.890255                    0.998882      30.230929      89.660519       0.588193       0.433915      -1.046594       0.016467      -0.012737      -0.018778       0.028036      -0.001951       0.008959       0.016074       0.031351       0.018937      -0.027498       0.006611       0.020887             11.808273       9.681254       0.110139      -5.827082      12.266632      -2.149903      13.476935          -0.000004
          488              C       9.650888      12.295790       6.311189      -0.081759      83.029446 0.48026965E+03  0.11504251E+05                                15.909717                            7.340803       0.331202       2.062257                    0.999835      29.609603      84.201673       0.607715       0.420759      -1.068041      -0.083472      -0.055313       0.062666       0.118127      -0.059477       0.035895       0.044218      -0.079267      -0.111649      -0.099244       0.004859       0.094386             29.015703      37.306654      14.167729     -25.777421      16.513078     -12.958445      33.227377           0.000002
          489              C      10.504478      12.868758       5.709845      -0.037586      93.134159 0.46865628E+03  0.11210298E+05                                17.058299                            7.320124       0.114062       1.991949                    0.999833      29.977864      86.510859       0.597214       0.428759      -1.058025       0.109806       0.058588      -0.073264       0.144421      -0.006456       0.054741       0.002594      -0.074949       0.071688      -0.079103       0.025963       0.053140             32.220568      45.173837      16.255621     -29.137710      17.380158     -13.336486      34.107710          -0.000007
          490              C      11.641614      13.052926       4.933109      -0.051443      96.806411 0.50440983E+03  0.12272774E+05                                17.458194                            7.560026       0.130442       1.986988                    0.999796      30.690446      88.931956       0.592451       0.424907      -1.061846      -0.084604      -0.057566       0.103590       0.145611      -0.002321       0.042565      -0.002018      -0.047736      -0.008373      -0.056323       0.023976       0.032347             33.384955      45.452190      16.834936     -30.176969      18.365035     -14.520429      36.337641          -0.000037
          491              C      12.233811      13.628452       4.014389      -0.081398      94.117307 0.52450087E+03  0.12844030E+05                                17.301116                            7.682095       0.308530       2.045523                    0.999885      30.434269      87.517767       0.592798       0.421934      -1.067256       0.060667       0.050556      -0.084380       0.115570      -0.044156       0.060677       0.050165       0.005311       0.001185      -0.103525       0.040943       0.062582             34.059697      45.701653      18.877366     -30.143079      20.132315     -15.905610      36.345124           0.000040
          492              C      13.277909      14.214209       3.212597       0.143820      45.478175 0.39116390E+03  0.89509830E+04                                11.290413                            6.713197      -0.316863       1.920067                    0.998695      26.153418      74.027311       0.619531       0.432047      -1.055099      -0.018749      -0.009187       0.011113       0.023653       0.009872      -0.020791      -0.008623       0.036890      -0.017500      -0.020819      -0.014982       0.035801             18.887066      24.108250       9.573099     -12.511792      11.774824      -5.158251      20.778124          -0.000009
          493              C      13.428542      13.886799       1.867925      -0.132567      37.360915 0.42356768E+03  0.98956920E+04                                 9.783230                            6.877151       0.197589       2.037485                    0.999755      29.194293      83.729211       0.626119       0.418722      -1.062488       0.021085       0.010386      -0.007253       0.024598       0.019398       0.016899       0.007194       0.000108      -0.002394      -0.022222      -0.007429       0.029651             13.490179      16.079337       5.492232      -6.966691       8.423312      -1.930629      15.967887           0.000011
          494              C      14.512514      14.383030       1.153829      -0.104899      35.881217 0.42225630E+03  0.98504839E+04                                 9.496180                            6.859754       0.021671       1.976776                    0.999632      29.158122      83.372055       0.628279       0.417900      -1.063758      -0.010835      -0.000349       0.022163       0.024673      -0.007137       0.006749       0.009381      -0.013915       0.082337      -0.025584      -0.004728       0.030312             12.797992      16.744567       6.385481      -5.732026       8.891820      -1.826147      12.757590          -0.000008
          495              C      15.444374      15.204114       1.780229      -0.035154      41.505917 0.44042155E+03  0.10287998E+05                                10.405694                            6.924618       0.021322       2.008253                    0.999357      27.278290      75.740476       0.642228       0.408276      -1.079853      -0.032435      -0.020260       0.034253       0.051339       0.005458      -0.002264       0.014081       0.019996      -0.015685      -0.021337       0.007175       0.014162             15.864518      20.803791       8.058895      -9.114702      10.200657      -3.338193      16.589105           0.000015
          496              C      15.292264      15.528966       3.120725      -0.092309      35.379434 0.41771559E+03  0.97173939E+04                                 9.396443                            6.823697       0.012792       1.975879                    0.999612      28.984418      82.735867       0.629864       0.418013      -1.063780      -0.020269      -0.009949      -0.003954       0.022923       0.014627       0.021174       0.015910      -0.019368      -0.010591      -0.027014      -0.008201       0.035215             12.533771      15.668410       5.366171      -6.329714       8.142999      -1.792557      13.789904          -0.000007
          497              C      14.209770      15.035293       3.838997      -0.126927      36.398089 0.42353069E+03  0.98909052E+04                                 9.616363                            6.876192       0.147716       2.023261                    0.999650      29.120436      83.398703       0.626488       0.418642      -1.062938       0.011901       0.001529      -0.013037       0.017718       0.000642      -0.003108       0.010231      -0.018259       0.070715      -0.021243      -0.006002       0.027246             13.233918      17.626009       6.792317      -6.122905       9.369140      -1.959339      12.706604           0.000010
          498              C      16.507670      15.838471       0.903269       0.635701      23.890846 0.23245232E+03  0.47176647E+04                                 7.731175                            5.416428      -0.000972       2.065107                    0.999551      21.532909      59.325070       0.637661       0.473286      -1.020958       0.029899       0.051478      -0.047320       0.076047      -0.065540       0.045806      -0.026680      -0.100612      -0.095593      -0.086257      -0.026281       0.112537             10.638517      13.381979       4.766745      -4.810613       7.154705      -1.332470      11.378866          -0.000020
          499              C       9.838442      19.665078      12.278693       0.606105      25.976140 0.25287962E+03  0.52245661E+04                                 8.035259                            5.586343       0.090050       2.083631                    0.999443      21.985917      60.474587       0.640615       0.462778      -1.030024       0.011900      -0.045957       0.040609       0.062472       0.026914      -0.008191       0.027304       0.148753      -0.155255      -0.080833      -0.024213       0.105046             10.857514       4.755602      -1.806876       0.778592      14.533765      -3.988763      13.283173          -0.000018
          500              C       9.711437      20.764972      11.299838      -0.035315      40.453476 0.42879247E+03  0.99589186E+04                                10.185948                            6.830281       0.012198       2.008734                    0.999248      27.081413      75.208440       0.646368       0.408001      -1.079021       0.001081       0.038746      -0.031835       0.050159      -0.005079       0.004167       0.006311       0.011148       0.013437      -0.012942       0.004600       0.008342             14.823129       6.095330      -2.852376       0.890397      20.987717      -7.916245      17.386338           0.000009
          501              C       9.402786      22.051592      11.715350      -0.088827      36.771733 0.43055017E+03  0.10127915E+05                                 9.769241                            7.013966      -0.004813       1.978982                    0.999441      29.127051      84.581284       0.607680       0.428484      -1.053475      -0.002238       0.005438      -0.026647       0.027289       0.003207      -0.000881       0.014810       0.036126       0.001201      -0.026671       0.008510       0.018160             13.232382       6.008590      -2.451291       0.345790      18.433302      -5.511488      15.255255          -0.000002
          502              C       9.258059      23.069633      10.779509      -0.130434      37.752357 0.44162655E+03  0.10450443E+05                                 9.935957                            7.081535       0.065385       2.003864                    0.998715      29.377083      85.449122       0.607849       0.425825      -1.055540      -0.007125      -0.020285       0.014966       0.026196      -0.002412      -0.002393       0.008816       0.001978      -0.045405      -0.018343       0.006056       0.012287             13.698823       6.157029      -1.282859      -0.632730      17.542848      -6.549203      17.396591           0.000002
          503              C       9.421984      22.795939       9.425232       0.147341      44.997124 0.39130690E+03  0.89450773E+04                                11.157681                            6.705101      -0.233500       1.949006                    0.998940      25.943255      73.127528       0.621892       0.430848      -1.057012      -0.003259       0.019456      -0.019407       0.027673      -0.007696       0.001908      -0.027736      -0.032621       0.011911      -0.022557      -0.015710       0.038267             18.518200       6.763443      -0.421511      -1.061687      27.557981     -12.703415      21.233177          -0.000001
          504              C       9.730635      21.504203       9.009720      -0.147799      36.179827 0.42509809E+03  0.99278998E+04                                 9.502731                            6.850359       0.272235       2.058980                    0.999758      29.275500      83.602638       0.633533       0.413970      -1.066867       0.002066      -0.007942       0.013650       0.015927       0.001765      -0.004933       0.011446       0.004542       0.074457      -0.018832      -0.009548       0.028380             12.795889       5.825626      -1.551402      -0.100628      19.446737      -5.666907      13.115303           0.000001
          505              C       9.875362      20.491278       9.946814      -0.093582      34.909804 0.42140779E+03  0.98285974E+04                                 9.318847                            6.868517       0.071568       1.992731                    0.999638      29.071124      83.193229       0.625551       0.419812      -1.062237       0.000143       0.024882       0.000560       0.024889      -0.005101       0.001782       0.019876      -0.007272      -0.036577      -0.024565       0.002466       0.022099             12.041083       5.623064      -1.649966       0.103682      15.959201      -5.257553      14.540985          -0.000002
          506              C       9.358482      23.883043       8.466005      -0.087506      90.400538 0.48074867E+03  0.11505047E+05                                16.661856                            7.327158       0.432541       2.095214                    0.999724      29.481036      83.475641       0.611155       0.418778      -1.070561       0.001651      -0.082875       0.099002       0.129121      -0.004011      -0.014600       0.084698       0.030589      -0.004735      -0.093436       0.013685       0.079751             32.663506       9.914029       2.293608      -1.983740      50.419629     -33.184531      37.656860          -0.000007
          507              C       9.323038      24.711800       7.622453      -0.026448      95.999838 0.44602059E+03  0.10530442E+05                                17.153748                            7.123696       0.166969       2.013087                    0.999604      29.353570      83.970747       0.608033       0.426665      -1.060043      -0.007022       0.106917      -0.095750       0.143696       0.000438       0.000755       0.046502       0.058462      -0.060861      -0.066193       0.026762       0.039431             32.995967      10.061686       3.256500      -2.703203      50.163893     -33.724788      38.762321           0.000007
          508              C      24.093992       0.094642       6.653621      -0.037140      98.595305 0.46627960E+03  0.11135456E+05                                17.458529                            7.293310       0.138776       2.001581                    0.999722      29.833910      85.929543       0.599529       0.427794      -1.058985      -0.003007      -0.105754       0.099419       0.145179       0.002801       0.001803       0.046848       0.040746      -0.069736      -0.063406       0.028389       0.035016             33.255485      10.261552       4.000022      -3.168289      50.828197     -33.772813      38.676707          -0.000004
          509              C      24.114667       1.030831       5.901941      -0.081971      91.510665 0.50772288E+03  0.12342885E+05                                16.877565                            7.584760       0.305765       2.052301                    0.999886      30.053492      86.344975       0.592963       0.424901      -1.064493       0.006004       0.103198      -0.075087       0.127766      -0.018707      -0.021573       0.063561       0.109727      -0.038171      -0.096667       0.017053       0.079614             31.886541      10.173828       4.183160      -3.306832      49.166811     -31.990119      36.318984           0.000007
          510              C      24.119098       2.143514       4.983221       0.145044      43.087815 0.39657506E+03  0.91262470E+04                                10.937594                            6.805570      -0.405771       1.892339                    0.998238      26.381665      75.429181       0.607721       0.437960      -1.049190       0.004461      -0.013480       0.019961       0.024496       0.003096      -0.003960      -0.028112      -0.031269      -0.001366      -0.021851      -0.015570       0.037421             17.122996       9.330711       0.687152      -3.217791      23.612875     -13.018044      18.425402           0.000003
          511              C      23.196098       3.174345       5.115182      -0.143065      35.414128 0.44319106E+03  0.10498144E+05                                 9.471213                            7.068077       0.076165       1.996314                    0.999448      29.816452      86.809179       0.611705       0.422710      -1.057338       0.011448       0.014394      -0.009356       0.020634       0.003888      -0.018292      -0.001298       0.030797       0.006518      -0.017076      -0.010785       0.027861             12.021337       8.485274      -0.966212      -1.764920      15.860342      -6.812884      11.718395          -0.000003
          512              C      23.284706       4.294702       4.298357      -0.094690      34.538070 0.42726304E+03  0.10014457E+05                                 9.295206                            6.941079       0.016410       1.976027                    0.999650      29.254825      84.333829       0.617994       0.422853      -1.058748       0.016554      -0.016989       0.007004       0.024732      -0.015140       0.000985       0.015156       0.012914      -0.043219      -0.025962       0.000663       0.025299             11.777745       8.421197       0.227712      -2.717660      14.514659      -7.059322      12.397378           0.000004
[truncated: 414,515 more chars]
