# Supplementary material for: A collection of forcefield precursors for metal–organic frameworks
Source: RSC Adv. 2019 Nov 13;9(63):36492–507. doi: 10.1039/c9ra07327b (PMC9075174; doi:10.1039/c9ra07327b)
Supplement: RA-009-C9RA07327B-s3933 [file RA-009-C9RA07327B-s3933.xyz]

   56
jmolscript: load "" {1 1 1} spacegroup "x,y,z" unitcell [{     10.515200     0.000000     0.000000 }, {     -1.292642    11.030316     0.000000 }, {     -4.296343    -3.582885    11.445601 }]
Sm     7.489172     3.847270     3.644852     2.067514
Sm    -2.562957     3.600161     7.800749     2.067515
H     -3.534036     7.141035     8.069149     0.397197
H      3.883600     4.022674     8.506371     0.404519
H      8.273176     0.728615     0.523064     0.406171
H      7.920895     8.182346     3.861746     0.144861
H      4.108354     3.566008     4.112404     0.140195
H      3.930522     1.389795     1.296787     0.152445
H      8.460251     0.306396     3.376452     0.397197
H      1.042615     3.424757     2.939230     0.404519
H     -3.346961     6.718816    10.922537     0.406171
H     -2.994680    -0.734915     7.583855     0.144861
H      0.817861     3.881423     7.333197     0.140195
H      0.995693     6.057636    10.148814     0.152445
C     -3.601306     8.538049     6.929167     0.319193
C     -3.084004     7.888638     5.797197    -0.162490
C     -2.935786     8.612795     4.611433    -0.219250
C     -2.730825     6.432749     5.810932     0.691498
C      2.801903     3.870429     7.068803     0.322726
C      3.809947     3.780061     6.092493    -0.151551
C      3.444278     3.630896     4.761370    -0.212076
C      5.238372     3.848154     6.459897     0.675721
C      6.652567     0.106342     0.054939     0.308643
C      5.852870     0.939321     0.840107    -0.148951
C      4.460506     0.829972     0.777156    -0.211545
C      6.457488     1.967391     1.742020     0.611052
C      8.527521    -1.090618     4.516434     0.319196
C      8.010219    -0.441207     5.648404    -0.162491
C     -2.653199    -1.165364     6.834168    -0.219247
C      7.657040     1.014682     5.634669     0.691498
C      2.124312     3.577002     4.376798     0.322725
C      1.116268     3.667370     5.353108    -0.151551
C      1.481937     3.816535     6.684231    -0.212077
C     -0.312157     3.599277     4.985704     0.675721
C     -1.726352     7.341089    11.390662     0.308642
C     -0.926655     6.508110    10.605494    -0.148951
C      0.465709     6.617459    10.668445    -0.211545
C     -1.531273     5.480040     9.703581     0.611052
O     -2.454498     5.890283     4.717877    -0.705129
O     -2.761622     5.846294     6.930311    -0.649270
O     -3.774365     7.922819     8.126377    -0.495802
O      6.120506     3.851201     5.576297    -0.727925
O      5.546951     3.896485     7.690299    -0.646916
O      3.071374     4.020255     8.390770    -0.494630
O      7.702755     2.155124     1.723708    -0.659500
O      5.704924     2.642685     2.488274    -0.659220
O      8.002634     0.129695     0.033192    -0.497481
O      7.380713     1.557148     6.727724    -0.705129
O      7.687837     1.601137     4.515290    -0.649270
O      8.700580    -0.475388     3.319224    -0.495802
O     -1.194291     3.596230     5.869304    -0.727925
O     -0.620736     3.550946     3.755302    -0.646916
O      1.854841     3.427176     3.054831    -0.494630
O     -2.776540     5.292307     9.721893    -0.659500
O     -0.778709     4.804746     8.957327    -0.659220
O      1.219924    10.900621    -0.033192    -0.497480

The following XYZ coordinates are in angstroms. Other properties are in atomic units.
The sperically averaged electron density of each atom fit to a function of the form exp(a - br)
eigen_1, eigen_2 and eigen_3 are the three eigenvalues of traceless quadrupole moment tensor
  atom number  atomic symbol              X              Y              Z     net charge C6 coefficient C8 coefficient C10 coefficient fluctuating dipole atomic polarizability isotropic forcefield polarizability              a              b squared Pearson coefficient          <r^3>          <r^4>         wp_QDO          m_QDO          q_QDO       dipole_x       dipole_y       dipole_z         dipole            Qxy            Qxz            Qyz     Q(x^2-y^2)  Q(3z^2 - R^2)        eigen_1        eigen_2        eigen_3 static polarizability      alpha(xx)      alpha(xy)      alpha(xz)      alpha(yy)      alpha(yz)      alpha(zz) atomic spin moment
            1             Sm       7.489172       3.847270       3.644852       2.067514     119.835683 0.26433368E+04  0.87149704E+05                                16.006539                           13.686772       2.443169       2.458810                    0.999742      80.056311     188.366028       0.699056       0.265755      -1.333223       0.005924       0.005826       0.018204       0.020011      -0.037819      -0.067633      -0.151119      -0.056897       0.065846      -0.173226      -0.000026       0.173253             19.097143      17.204462       2.613710       2.778942      22.451942       5.612787      17.635025          -0.000012
            2             Sm      -2.562957       3.600161       7.800749       2.067515     119.835683 0.26433368E+04  0.87149702E+05                                16.006539                           13.686772       2.443168       2.458810                    0.999742      80.056310     188.366024       0.699056       0.265755      -1.333223      -0.005924      -0.005826      -0.018204       0.020011      -0.037819      -0.067633      -0.151119      -0.056897       0.065846      -0.173226      -0.000026       0.173253             19.097144      17.204462       2.613711       2.778943      22.451943       5.612789      17.635026          -0.000012
            3              H      -3.534036       7.141035       8.069149       0.397197       0.418924 0.23937218E+01  0.17871199E+02                                 1.023432                            0.979687      -1.220196       2.448621                    0.999987       2.336279       6.246895       0.545625       1.503599      -0.662222       0.003238      -0.019257       0.006590       0.020609       0.002064      -0.001084      -0.009690      -0.007243       0.015721      -0.007574      -0.005700       0.013274              1.049893       0.885651      -0.124397       0.017234       1.299574      -0.060756       0.964453           0.000000
            4              H       3.883600       4.022674       8.506371       0.404519       0.451259 0.25489619E+01  0.19016455E+02                                 1.012966                            0.963226      -1.204889       2.465011                    0.999979       2.144219       5.431771       0.601472       1.364973      -0.689671       0.018466       0.003095       0.013079       0.022840       0.002170       0.010947       0.003899       0.008218       0.045928      -0.012400      -0.008534       0.020934              1.037457       1.327002       0.006013       0.074659       0.834155       0.016754       0.951214          -0.000002
            5              H       8.273176       0.728615       0.523064       0.406171       0.450793 0.25842644E+01  0.19441347E+02                                 1.034763                            0.988062      -1.210821       2.469087                    0.999989       2.168220       5.604595       0.574717       1.416650      -0.679951       0.016694       0.013079       0.011939       0.024337       0.006292       0.004352       0.003291       0.027844      -0.029089      -0.012736      -0.008194       0.020930              1.057861       1.041453       0.121753       0.104574       1.056387       0.189774       1.075743          -0.000000
            6              H       7.920895       8.182346       3.861746       0.144861       1.123920 0.83958080E+01  0.82648236E+02                                 1.735990                            1.658300      -1.059370       2.398830                    0.997638       3.265777       8.879695       0.506571       1.228273      -0.722968       0.016062      -0.012403      -0.030022       0.036237      -0.005795      -0.008348      -0.002113       0.001421       0.037940      -0.014178      -0.001711       0.015889              1.753117       1.476834      -0.200992      -0.232732       1.868912       0.222662       1.913603          -0.000006
            7              H       4.108354       3.566008       4.112404       0.140195       1.119781 0.79454825E+01  0.78586761E+02                                 1.836068                            1.685503      -1.392589       2.234311                    0.993087       3.679556      10.653936       0.461856       1.340819      -0.694315       0.019060      -0.008503      -0.026415       0.033665      -0.001946       0.000485       0.000406       0.002005       0.028884      -0.007025      -0.002628       0.009653              1.933636       2.349166      -0.134847      -0.512277       1.445690       0.164093       2.006054          -0.000001
            8              H       3.930522       1.389795       1.296787       0.152445       0.996226 0.70575487E+01  0.67184087E+02                                 1.655148                            1.559475      -1.070391       2.402404                    0.997377       3.282382       9.064551       0.497920       1.292214      -0.706831      -0.021504       0.021596       0.021167       0.037106      -0.002134      -0.002448       0.006087       0.010207      -0.006855      -0.009268       0.001008       0.008260              1.699426       1.674276      -0.225271      -0.218179       1.689713       0.422896       1.734290          -0.000001
            9              H       8.460251       0.306396       3.376452       0.397197       0.418924 0.23937213E+01  0.17871195E+02                                 1.023432                            0.979687      -1.220196       2.448621                    0.999987       2.336279       6.246896       0.545624       1.503600      -0.662222      -0.003238       0.019257      -0.006590       0.020609       0.002064      -0.001084      -0.009690      -0.007243       0.015721      -0.007574      -0.005700       0.013274              1.049893       0.885651      -0.124397       0.017234       1.299574      -0.060756       0.964453           0.000000
           10              H       1.042615       3.424757       2.939230       0.404519       0.451259 0.25489626E+01  0.19016461E+02                                 1.012966                            0.963226      -1.204889       2.465011                    0.999979       2.144219       5.431771       0.601472       1.364973      -0.689671      -0.018466      -0.003095      -0.013079       0.022840       0.002170       0.010947       0.003899       0.008218       0.045928      -0.012400      -0.008534       0.020934              1.037457       1.327002       0.006013       0.074659       0.834155       0.016754       0.951215          -0.000002
           11              H      -3.346961       6.718816      10.922537       0.406171       0.450793 0.25842640E+01  0.19441345E+02                                 1.034763                            0.988062      -1.210821       2.469087                    0.999989       2.168220       5.604596       0.574717       1.416651      -0.679951      -0.016694      -0.013079      -0.011939       0.024337       0.006292       0.004352       0.003291       0.027844      -0.029090      -0.012736      -0.008194       0.020930              1.057861       1.041453       0.121753       0.104574       1.056387       0.189774       1.075743          -0.000000
           12              H      -2.994680      -0.734915       7.583855       0.144861       1.123923 0.83958273E+01  0.82648464E+02                                 1.735991                            1.658301      -1.059371       2.398829                    0.997638       3.265780       8.879702       0.506571       1.228272      -0.722968      -0.016062       0.012403       0.030022       0.036237      -0.005795      -0.008348      -0.002113       0.001421       0.037940      -0.014178      -0.001711       0.015889              1.753118       1.476835      -0.200993      -0.232733       1.868913       0.222663       1.913605          -0.000006
           13              H       0.817861       3.881423       7.333197       0.140195       1.119782 0.79454842E+01  0.78586783E+02                                 1.836068                            1.685503      -1.392589       2.234312                    0.993087       3.679557      10.653939       0.461856       1.340819      -0.694315      -0.019060       0.008503       0.026415       0.033665      -0.001946       0.000485       0.000406       0.002005       0.028884      -0.007025      -0.002628       0.009653              1.933637       2.349166      -0.134847      -0.512277       1.445690       0.164093       2.006054          -0.000001
           14              H       0.995693       6.057636      10.148814       0.152445       0.996226 0.70575438E+01  0.67184028E+02                                 1.655147                            1.559475      -1.070391       2.402404                    0.997377       3.282381       9.064547       0.497920       1.292214      -0.706831       0.021504      -0.021596      -0.021167       0.037106      -0.002134      -0.002448       0.006087       0.010207      -0.006855      -0.009268       0.001008       0.008260              1.699425       1.674275      -0.225271      -0.218179       1.689712       0.422896       1.734289          -0.000001
           15              C      -3.601306       8.538049       6.929167       0.319193      29.889079 0.33194874E+03  0.72803417E+04                                 8.517500                            6.196028       0.029234       2.033391                    0.999375      24.234978      66.849830       0.643930       0.433698      -1.055574      -0.016733      -0.031627       0.089353       0.096251      -0.002461      -0.015648      -0.026037      -0.019310       0.119827      -0.036376      -0.016829       0.053205             10.358430       5.121434      -2.426212      -0.654671      15.885784      -2.596082      10.068072          -0.000002
           16              C      -3.084004       7.888638       5.797197      -0.162490      42.847748 0.49435590E+03  0.11880236E+05                                10.459157                            7.271792       0.096959       2.011542                    0.999342      28.973287      81.461492       0.635399       0.401120      -1.085186       0.016889       0.033966      -0.051755       0.064168       0.002077       0.003413      -0.023070       0.012884       0.024867      -0.026532       0.002623       0.023909             13.636284       6.287370      -3.643960      -0.944767      23.575733      -2.240820      11.045751          -0.000003
           17              C      -2.935786       8.612795       4.611433      -0.219250      39.304102 0.46564023E+03  0.11172352E+05                                10.104290                            7.255489      -0.170897       1.904397                    0.999160      30.989801      90.948006       0.602141       0.423949      -1.056059       0.012924      -0.036601       0.024876       0.046103       0.001873      -0.015235      -0.003940       0.065067       0.105882      -0.050384       0.006755       0.043629             12.543012       6.048904      -2.943837      -0.473168      20.962311      -4.103105      10.617820          -0.000012
           18              C      -2.730825       6.432749       5.810932       0.691498      21.695103 0.22868697E+03  0.46514011E+04                                 7.325016                            5.445738      -0.194794       2.009090                    0.999042      21.518846      60.578914       0.619242       0.486299      -1.007721       0.041597      -0.061333      -0.000486       0.074110       0.030486       0.001264      -0.007807       0.200848      -0.109593      -0.087901      -0.035314       0.123215              8.940651       4.661246      -2.034406      -0.331011      14.106301      -0.270084       8.054406          -0.000000
           19              C       2.801903       3.870429       7.068803       0.322726      30.270790 0.33276824E+03  0.72969823E+04                                 8.594028                            6.209925       0.044673       2.041611                    0.999505      24.093655      66.280713       0.642751       0.434572      -1.055885       0.004539       0.018093       0.094733       0.096552      -0.004097       0.004614       0.015070       0.021381       0.152296      -0.039550      -0.013977       0.053526             10.447231      16.439512       0.060432       0.715149       4.499719       0.934062      10.402462          -0.000004
           20              C       3.809947       3.780061       6.092493      -0.151551      42.088095 0.47284170E+03  0.11237554E+05                                10.321526                            7.103990       0.140689       2.033141                    0.999430      28.448231      79.542762       0.643917       0.400240      -1.085778      -0.010578      -0.011889      -0.061035       0.063075      -0.003488       0.015511       0.007442      -0.030085       0.032866      -0.027875       0.007483       0.020393             13.466717      23.713032       0.346967       1.091506       5.351393       1.074522      11.335726          -0.000003
           21              C       3.444278       3.630896       4.761370      -0.212076      39.071562 0.47262100E+03  0.11403936E+05                                10.132663                            7.359668      -0.236331       1.889660                    0.998523      30.992720      91.785840       0.590649       0.429769      -1.050452       0.031586      -0.014061       0.031123       0.046519      -0.014029      -0.010754       0.008365      -0.080563       0.069292      -0.055301       0.017091       0.038210             12.282700      19.849174       0.088814       2.217945       5.385236       1.244811      11.613689          -0.000010
           22              C       5.238372       3.848154       6.459897       0.675721      22.408993 0.23106524E+03  0.47165387E+04                                 7.497156                            5.480860      -0.238879       1.992452                    0.999203      21.758593      61.558576       0.615493       0.487522      -1.006108       0.059764       0.005699       0.007855       0.060546      -0.002662      -0.014597       0.011875      -0.223138      -0.090159      -0.099606      -0.027948       0.127554              9.284797      15.566829       0.354496       0.440486       4.446899       0.522691       7.840662          -0.000000
           23              C       6.652567       0.106342       0.054939       0.308643      30.354961 0.34431088E+03  0.76312060E+04                                 8.630143                            6.342579      -0.034881       2.009913                    0.999550      24.645698      68.645588       0.630741       0.438139      -1.051454       0.096942      -0.007088      -0.006426       0.097413       0.000411      -0.000948       0.017481       0.078162      -0.089420      -0.044708      -0.009287       0.053996             10.245876      11.908288       1.474248       1.703293       8.912158       4.908772       9.917182          -0.000000
           24              C       5.852870       0.939321       0.840107      -0.148951      42.432366 0.49194511E+03  0.11834292E+05                                10.430323                            7.305934       0.039575       1.997514                    0.999259      28.973708      82.101446       0.625769       0.406880      -1.078910      -0.061654       0.000040       0.008167       0.062193       0.009520      -0.000585      -0.001057       0.036489      -0.019973      -0.017324      -0.006606       0.023930             13.191497      13.419774       2.519199       3.167249      12.264961       7.733410      13.889757           0.000000
           25              C       4.460506       0.829972       0.777156      -0.211545      38.354349 0.47285372E+03  0.11386501E+05                                 9.953169                            7.333746      -0.123779       1.924054                    0.999161      30.789589      90.455961       0.596330       0.426536      -1.054696       0.034276       0.024174       0.024679       0.048665      -0.015396      -0.015421      -0.012536       0.037028      -0.005382      -0.033037       0.003925       0.029112             11.844072      13.626780       2.808772       3.302636      10.387213       5.789717      11.518224          -0.000005
           26              C       6.457488       1.967391       1.742020       0.611052      24.787649 0.26069382E+03  0.54669284E+04                                 7.922775                            5.759084      -0.187317       1.984147                    0.999504      22.898633      64.988626       0.612190       0.477098      -1.014767       0.005220       0.017203       0.031413       0.036194      -0.037138      -0.010368      -0.104696       0.011026       0.073615      -0.115061       0.002751       0.112310              9.726270       9.503864       1.477673       1.660229       9.115287       5.233679      10.559660           0.000002
           27              C       8.527521      -1.090618       4.516434       0.319196      29.889047 0.33194829E+03  0.72803296E+04                                 8.517494                            6.196024       0.029234       2.033392                    0.999375      24.234961      66.849774       0.643930       0.433698      -1.055574       0.016733       0.031627      -0.089353       0.096251      -0.002461      -0.015648      -0.026037      -0.019310       0.119827      -0.036376      -0.016829       0.053205             10.358423       5.121431      -2.426210      -0.654670      15.885773      -2.596080      10.068065          -0.000001
           28              C       8.010219      -0.441207       5.648404      -0.162491      42.847791 0.49435645E+03  0.11880253E+05                                10.459165                            7.271797       0.096958       2.011542                    0.999342      28.973302      81.461551       0.635398       0.401120      -1.085186      -0.016889      -0.033966       0.051755       0.064168       0.002077       0.003413      -0.023070       0.012884       0.024867      -0.026532       0.002623       0.023909             13.636296       6.287374      -3.643964      -0.944768      23.575756      -2.240821      11.045757          -0.000004
           29              C      -2.653199      -1.165364       6.834168      -0.219247      39.303987 0.46563868E+03  0.11172305E+05                                10.104267                            7.255474      -0.170894       1.904399                    0.999160      30.989753      90.947802       0.602142       0.423949      -1.056059      -0.012924       0.036601      -0.024876       0.046103       0.001873      -0.015235      -0.003940       0.065067       0.105882      -0.050384       0.006755       0.043629             12.542981       6.048891      -2.943830      -0.473168      20.962254      -4.103091      10.617798          -0.000010
           30              C       7.657040       1.014682       5.634669       0.691498      21.695105 0.22868700E+03  0.46514020E+04                                 7.325017                            5.445739      -0.194795       2.009090                    0.999042      21.518849      60.578930       0.619242       0.486299      -1.007721      -0.041597       0.061333       0.000486       0.074110       0.030486       0.001264      -0.007806       0.200848      -0.109594      -0.087901      -0.035314       0.123215              8.940652       4.661246      -2.034406      -0.331011      14.106303      -0.270083       8.054407          -0.000000
           31              C       2.124312       3.577002       4.376798       0.322725      30.270802 0.33276839E+03  0.72969866E+04                                 8.594031                            6.209927       0.044673       2.041611                    0.999505      24.093661      66.280735       0.642751       0.434572      -1.055885      -0.004539      -0.018093      -0.094733       0.096552      -0.004096       0.004614       0.015070       0.021381       0.152296      -0.039550      -0.013977       0.053526             10.447234      16.439517       0.060432       0.715148       4.499720       0.934063      10.402464          -0.000003
           32              C       1.116268       3.667370       5.353108      -0.151551      42.088092 0.47284166E+03  0.11237553E+05                                10.321527                            7.103990       0.140688       2.033140                    0.999430      28.448230      79.542763       0.643917       0.400240      -1.085778       0.010578       0.011889       0.061035       0.063075      -0.003488       0.015511       0.007443      -0.030085       0.032866      -0.027875       0.007483       0.020393             13.466717      23.713032       0.346967       1.091506       5.351393       1.074522      11.335726          -0.000004
           33              C       1.481937       3.816535       6.684231      -0.212077      39.071590 0.47262139E+03  0.11403948E+05                                10.132669                            7.359672      -0.236332       1.889659                    0.998523      30.992733      91.785896       0.590649       0.429769      -1.050452      -0.031586       0.014062      -0.031123       0.046519      -0.014029      -0.010754       0.008365      -0.080563       0.069291      -0.055301       0.017091       0.038210             12.282707      19.849187       0.088814       2.217947       5.385239       1.244812      11.613696          -0.000010
           34              C      -0.312157       3.599277       4.985704       0.675721      22.408994 0.23106525E+03  0.47165389E+04                                 7.497157                            5.480861      -0.238879       1.992452                    0.999203      21.758594      61.558580       0.615493       0.487522      -1.006108      -0.059764      -0.005699      -0.007855       0.060546      -0.002662      -0.014597       0.011875      -0.223138      -0.090159      -0.099606      -0.027948       0.127554              9.284797      15.566830       0.354496       0.440487       4.446899       0.522691       7.840662          -0.000000
           35              C      -1.726352       7.341089      11.390662       0.308642      30.354970 0.34431098E+03  0.76312089E+04                                 8.630145                            6.342580      -0.034881       2.009913                    0.999550      24.645703      68.645611       0.630741       0.438139      -1.051454      -0.096942       0.007088       0.006426       0.097413       0.000411      -0.000948       0.017481       0.078162      -0.089421      -0.044708      -0.009287       0.053996             10.245879      11.908291       1.474248       1.703293       8.912161       4.908774       9.917185          -0.000000
           36              C      -0.926655       6.508110      10.605494      -0.148951      42.432384 0.49194530E+03  0.11834299E+05                                10.430327                            7.305937       0.039574       1.997513                    0.999259      28.973714      82.101480       0.625769       0.406880      -1.078910       0.061654      -0.000040      -0.008167       0.062193       0.009520      -0.000585      -0.001057       0.036489      -0.019973      -0.017324      -0.006606       0.023930             13.191503      13.419779       2.519201       3.167250      12.264967       7.733414      13.889764           0.000001
           37              C       0.465709       6.617459      10.668445      -0.211545      38.354357 0.47285386E+03  0.11386505E+05                                 9.953169                            7.333747      -0.123780       1.924054                    0.999161      30.789594      90.455976       0.596330       0.426536      -1.054696      -0.034276      -0.024174      -0.024680       0.048665      -0.015397      -0.015420      -0.012536       0.037029      -0.005382      -0.033037       0.003925       0.029112             11.844073      13.626782       2.808772       3.302637      10.387213       5.789716      11.518224          -0.000006
           38              C      -1.531273       5.480040       9.703581       0.611052      24.787653 0.26069386E+03  0.54669297E+04                                 7.922776                            5.759085      -0.187317       1.984147                    0.999504      22.898637      64.988648       0.612190       0.477098      -1.014767      -0.005220      -0.017203      -0.031413       0.036194      -0.037138      -0.010368      -0.104696       0.011026       0.073614      -0.115061       0.002751       0.112310              9.726272       9.503865       1.477673       1.660230       9.115289       5.233681      10.559663           0.000002
           39              O      -2.454498       5.890283       4.717877      -0.705129      40.096759 0.62421201E+03  0.15599756E+05                                 9.334165                            7.742921       0.200185       2.068921                    0.998049      30.140826      81.175296       0.680474       0.360171      -1.136367       0.072232       0.078426       0.079686       0.133109       0.019786      -0.010545       0.030061       0.118019      -0.088619      -0.071203      -0.006119       0.077321             10.814976       6.871089      -1.767687      -1.225925      15.334958       4.570862      10.238883          -0.000007
           40              O      -2.761622       5.846294       6.930311      -0.649270      41.378718 0.67583482E+03  0.17205381E+05                                 9.599613                            8.147781       0.009672       2.033367                    0.996528      29.299472      79.290913       0.653150       0.368357      -1.131533       0.010879       0.063011      -0.025792       0.068949       0.027792       0.004357      -0.012026       0.151895       0.047582      -0.090300       0.017272       0.073028             10.885055       6.695393      -1.152712       1.066901      13.725904      -3.730685      12.233867           0.000003
           41              O      -3.774365       7.922819       8.126377      -0.495802      23.798424 0.33185644E+03  0.71057345E+04                                 6.539572                            5.550494       0.346963       2.205591                    0.998767      24.836243      62.601968       0.821681       0.348132      -1.142197       0.013015       0.053809      -0.082600       0.099437      -0.015893       0.001341      -0.099830      -0.154934       0.044915      -0.088408      -0.058400       0.146808              7.211051       4.348609      -0.757885       0.079547       8.503904      -2.975444       8.780641          -0.000004
           42              O       6.120506       3.851201       5.576297      -0.727925      50.968107 0.80771456E+03  0.21571640E+05                                11.094401                            8.961830      -0.118012       1.950187                    0.997458      31.851334      89.252255       0.615055       0.372878      -1.124335      -0.087238      -0.011998       0.052369       0.102454       0.008902      -0.044135       0.011973      -0.157595      -0.170037      -0.098881      -0.009347       0.108228             13.294627      20.330183      -0.372659      -5.229270       8.667435       1.034193      10.886264           0.000002
           43              O       5.546951       3.896485       7.690299      -0.646916      33.540750 0.53362741E+03  0.12795774E+05                                 8.213339                            7.108893       0.457823       2.183173                    0.998042      28.364377      74.304193       0.719251       0.355138      -1.142826      -0.069365       0.033971      -0.014458       0.078578      -0.002925       0.006148       0.019413      -0.115331       0.139804      -0.081393       0.020483       0.060911              9.036641      10.999996       0.531258       2.018314       5.689923       0.781938      10.420004          -0.000006
           44              O       3.071374       4.020255       8.390770      -0.494630      20.882629 0.28826823E+03  0.59477262E+04                                 5.878155                            5.098788       0.558321       2.279276                    0.999391      24.265203      59.671610       0.877776       0.338196      -1.152660      -0.033669       0.003988      -0.096684       0.102456       0.008614       0.106294       0.031971       0.132475       0.203822      -0.107563      -0.053768       0.161331              6.234529       6.818867       0.017628       1.021707       3.793418       0.685713       8.091301          -0.000013
           45              O       7.702755       2.155124       1.723708      -0.659500      34.522576 0.53792897E+03  0.12954049E+05                                 8.410661                            7.160014       0.453857       2.169538                    0.996991      29.047174      76.819707       0.711691       0.357383      -1.138454       0.000586      -0.083968      -0.037976       0.092158      -0.012458       0.003630      -0.062746       0.136459      -0.033609      -0.105115       0.028723       0.076392              9.383632      12.013560       1.814339       1.672422       7.421197       1.772402       8.716138          -0.000006
           46              O       5.704924       2.642685       2.488274      -0.659220      37.797628 0.55567486E+03  0.13481384E+05                                 8.966254                            7.281642       0.455123       2.169120                    0.997434      29.058429      76.967524       0.705543       0.357824      -1.138866      -0.073222      -0.096433      -0.036847       0.126564      -0.050596      -0.035759      -0.018113       0.016439       0.119479      -0.082535       0.023526       0.059009             10.372716       9.029387      -1.989148      -1.864004       9.930643       5.274389      12.158119          -0.000000
           47              O       8.002634       0.129695       0.033192      -0.497481      21.891293 0.30215063E+03  0.63174896E+04                                 6.108590                            5.243618       0.356085       2.209360                    0.998688      24.595131      61.188924       0.858450       0.341248      -1.148327      -0.100836      -0.013761      -0.000495       0.101772       0.072609       0.058978       0.047934       0.157230      -0.207809      -0.106243      -0.058061       0.164304              6.568671       9.430402       0.827663       0.705395       4.817785       1.122345       5.457826          -0.000002
           48              O       7.380713       1.557148       6.727724      -0.705129      40.096771 0.62421225E+03  0.15599764E+05                                 9.334167                            7.742922       0.200185       2.068921                    0.998049      30.140830      81.175315       0.680474       0.360171      -1.136366      -0.072232      -0.078426      -0.079686       0.133109       0.019786      -0.010545       0.030061       0.118019      -0.088619      -0.071203      -0.006119       0.077321             10.814979       6.871090      -1.767687      -1.225925      15.334962       4.570864      10.238886          -0.000007
           49              O       7.687837       1.601137       4.515290      -0.649270      41.378718 0.67583481E+03  0.17205381E+05                                 9.599613                            8.147780       0.009672       2.033367                    0.996528      29.299472      79.290912       0.653150       0.368357      -1.131533      -0.010879      -0.063011       0.025792       0.068949       0.027792       0.004357      -0.012026       0.151895       0.047582      -0.090300       0.017272       0.073028             10.885054       6.695393      -1.152712       1.066901      13.725903      -3.730684      12.233867           0.000003
           50              O       8.700580      -0.475388       3.319224      -0.495802      23.798425 0.33185644E+03  0.71057343E+04                                 6.539571                            5.550493       0.346964       2.205592                    0.998767      24.836243      62.601964       0.821681       0.348132      -1.142197      -0.013015      -0.053809       0.082600       0.099437      -0.015893       0.001341      -0.099829      -0.154935       0.044915      -0.088409      -0.058400       0.146808              7.211051       4.348609      -0.757885       0.079547       8.503904      -2.975444       8.780641          -0.000003
           51              O      -1.194291       3.596230       5.869304      -0.727925      50.968112 0.80771466E+03  0.21571644E+05                                11.094402                            8.961830      -0.118012       1.950187                    0.997458      31.851335      89.252261       0.615055       0.372878      -1.124335       0.087238       0.011998      -0.052369       0.102454       0.008902      -0.044135       0.011973      -0.157595      -0.170037      -0.098881      -0.009347       0.108228             13.294629      20.330186      -0.372659      -5.229271       8.667435       1.034194      10.886265           0.000002
           52              O      -0.620736       3.550946       3.755302      -0.646916      33.540758 0.53362755E+03  0.12795779E+05                                 8.213340                            7.108894       0.457822       2.183173                    0.998042      28.364379      74.304203       0.719251       0.355138      -1.142826       0.069365      -0.033971       0.014458       0.078578      -0.002925       0.006148       0.019412      -0.115331       0.139804      -0.081393       0.020483       0.060911              9.036643      10.999999       0.531258       2.018315       5.689924       0.781938      10.420006          -0.000006
           53              O       1.854841       3.427176       3.054831      -0.494630      20.882626 0.28826817E+03  0.59477246E+04                                 5.878155                            5.098787       0.558321       2.279276                    0.999391      24.265201      59.671603       0.877776       0.338196      -1.152660       0.033669      -0.003988       0.096684       0.102456       0.008614       0.106294       0.031971       0.132475       0.203822      -0.107563      -0.053768       0.161331              6.234528       6.818866       0.017628       1.021706       3.793417       0.685713       8.091300          -0.000013
           54              O      -2.776540       5.292307       9.721893      -0.659500      34.522588 0.53792919E+03  0.12954056E+05                                 8.410664                            7.160017       0.453857       2.169538                    0.996991      29.047174      76.819717       0.711691       0.357383      -1.138454      -0.000586       0.083968       0.037976       0.092158      -0.012458       0.003630      -0.062746       0.136459      -0.033609      -0.105115       0.028723       0.076392              9.383635      12.013565       1.814340       1.672423       7.421200       1.772403       8.716141          -0.000006
           55              O      -0.778709       4.804746       8.957327      -0.659220      37.797649 0.55567520E+03  0.13481395E+05                                 8.966257                            7.281645       0.455122       2.169120                    0.997434      29.058434      76.967548       0.705542       0.357824      -1.138865       0.073222       0.096433       0.036847       0.126564      -0.050595      -0.035759      -0.018113       0.016439       0.119479      -0.082535       0.023526       0.059009             10.372721       9.029390      -1.989149      -1.864005       9.930648       5.274393      12.158126          -0.000000
           56              O       1.219924      10.900621      -0.033192      -0.497480      21.891305 0.30215083E+03  0.63174951E+04                                 6.108593                            5.243621       0.356085       2.209360                    0.998688      24.595132      61.188939       0.858450       0.341248      -1.148327       0.100836       0.013761       0.000495       0.101772       0.072609       0.058978       0.047934       0.157231      -0.207809      -0.106243      -0.058061       0.164304              6.568674       9.430407       0.827664       0.705395       4.817787       1.122345       5.457829          -0.000002

******************************************************
Auxiliary information for the entire system
The total spin magnetic moment of the unit cell is   -0.000182
The total net atomic charge of the unit cell is   0.000002
Accuracy of reproducing the electrostatic potential in the unit cell:
  The inner radius (bohr) =    5.0000
  The outer radius (bohr) =   12.0000
  Valid grid points have density less than (e/(bohr^3)) =    0.0001
  The number of valid grid points were=       121475
  The rms potential error without charges in kcal/mol is=      9.17841
  The rms potential error with partial charges in kcal/mol is=      2.03904
  The RRMSE value at monopole order=      0.22216
  The rms potential error with partial charges and cloud penetration in kcal/mol is=      2.02836
  The RRMSE value at monopole order with cloud penetration is=      0.22099
  The rms potential error with partial charges and atomic dipoles in kcal/mol is=      0.53558
  The RRMSE value at dipole order=      0.05835
  The rms potential error with partial charges, atomic dipoles and cloud penetration in kcal/mol is=      0.52990
  The RRMSE value at dipole order with cloud penetration=      0.05773

******************************************************
The electron densities and ab initio electrostatic potential were computed in VASP using the PBE functional and
projector augmented wave method. See the main text of the journal article for a description of computational details.
The atomic charges, dipoles, and quadrupoles were computed with the DDEC6 method as described in
(a) T. A. Manz and N. Gabaldon Limas, RSC Adv. 6 (2016) 47771-47801 DOI: 10.1039/c6ra04656h
(b) N. Gabaldon Limas and T. A. Manz, RSC Adv. 8 (2018) 2678-2707 DOI: 10.1039/c7ra11829e.
For each atom in the material, the electron cloud parameters were fit to the spherically averaged atom-in-material
electron density using radial positions for which this density was between 10^-4 and 10^-2 electrons per cubic bohr.
The polarizabilities, dispersion coefficients, and quantum Drude oscillator (QDO) parameters were fit using the MCLF method.
The magnetic structure of the system was optimized in VASP from the default ferromagnetic initial guess using spin polarization.
The atomic spin moments (ASMs) were computed on this optimized magnetic structure using the DDEC6 partition as inputs
to the method of T. A. Manz and D. S. Sholl, J. Chem. Theory Comput. 7 (2011) 4146-4164 DOI: 10.1021/ct200539n.
The RMSE and RRMSE were computed using a uniform grid with Ewald summation.
