# Supplementary material for: A collection of forcefield precursors for metal–organic frameworks
Source: RSC Adv. 2019 Nov 13;9(63):36492–507. doi: 10.1039/c9ra07327b (PMC9075174; doi:10.1039/c9ra07327b)
Supplement: RA-009-C9RA07327B-s3934 [file RA-009-C9RA07327B-s3934.xyz]

   56
jmolscript: load "" {1 1 1} spacegroup "x,y,z" unitcell [{     10.522600     0.000000     0.000000 }, {     -1.270956    10.981195     0.000000 }, {     -4.373000    -3.578464    11.453055 }]
Gd     7.471650     3.826270     3.645736     2.032941
Gd    -2.593006     3.576461     7.807319     2.032941
H     -3.587554     7.084483     8.053788     0.400345
H      3.895778     3.983295     8.500457     0.403361
H      8.276098     0.749816     0.534858     0.404820
H     -2.584664     8.134118     3.886022     0.142869
H      4.065498     3.559754     4.095612     0.141061
H      3.935908     1.380509     1.303358     0.151507
H      8.466198     0.318248     3.399267     0.400345
H      0.982866     3.419436     2.952598     0.403361
H     -3.397454     6.652915    10.918197     0.404820
H     -3.059292    -0.731387     7.567033     0.142869
H      0.813146     3.842977     7.357443     0.141062
H      0.942736     6.022222    10.149697     0.151507
C     -3.632213     8.487171     6.931389     0.319497
C     -3.102885     7.837424     5.802118    -0.161936
C     -2.939849     8.564042     4.629325    -0.222331
C     -2.760455     6.381367     5.808989     0.689722
C      2.797441     3.838741     7.072261     0.319404
C      3.787073     3.760617     6.078136    -0.152947
C      3.408638     3.619355     4.751873    -0.206403
C      5.222838     3.826433     6.426309     0.679159
C      6.655151     0.109847     0.056120     0.309116
C      5.851994     0.934673     0.842945    -0.149540
C      4.466409     0.823679     0.779953    -0.209411
C      6.454609     1.959526     1.755753     0.610412
C      8.510857    -1.084440     4.521666     0.319500
C      7.981529    -0.434693     5.650937    -0.161937
C     -2.704107    -1.161311     6.823730    -0.222328
C      7.639099     1.021364     5.644066     0.689722
C      2.081203     3.563990     4.380794     0.319403
C      1.091571     3.642114     5.374919    -0.152947
C      1.470006     3.783376     6.701182    -0.206405
C     -0.344194     3.576298     5.026746     0.679159
C     -1.776507     7.292884    11.396935     0.309116
C     -0.973350     6.468058    10.610110    -0.149541
C      0.412235     6.579052    10.673102    -0.209411
C     -1.575965     5.443205     9.697302     0.610412
O     -2.475588     5.841012     4.723240    -0.691807
O     -2.801603     5.799381     6.937115    -0.648728
O     -3.827728     7.866762     8.112199    -0.495125
O      6.096486     3.833528     5.524954    -0.722976
O      5.554041     3.867794     7.654077    -0.644492
O      3.082357     3.982175     8.395089    -0.494013
O      7.700790     2.154486     1.736283    -0.654687
O      5.704385     2.620511     2.511655    -0.649558
O      8.014184     0.149639     0.041231    -0.500261
O      7.354232     1.561719     6.729815    -0.691807
O      7.680247     1.603350     4.515940    -0.648728
O      8.706372    -0.464031     3.340856    -0.495125
O     -1.217842     3.569203     5.928101    -0.722976
O     -0.675397     3.534937     3.798978    -0.644492
O      1.796287     3.420556     3.057966    -0.494013
O     -2.822146     5.248245     9.716772    -0.654687
O     -0.825741     4.782220     8.941400    -0.649558
O     -3.135540     7.253092    11.411824    -0.500261

The following XYZ coordinates are in angstroms. Other properties are in atomic units.
The sperically averaged electron density of each atom fit to a function of the form exp(a - br)
eigen_1, eigen_2 and eigen_3 are the three eigenvalues of traceless quadrupole moment tensor
  atom number  atomic symbol              X              Y              Z     net charge C6 coefficient C8 coefficient C10 coefficient fluctuating dipole atomic polarizability isotropic forcefield polarizability              a              b squared Pearson coefficient          <r^3>          <r^4>         wp_QDO          m_QDO          q_QDO       dipole_x       dipole_y       dipole_z         dipole            Qxy            Qxz            Qyz     Q(x^2-y^2)  Q(3z^2 - R^2)        eigen_1        eigen_2        eigen_3 static polarizability      alpha(xx)      alpha(xy)      alpha(xz)      alpha(yy)      alpha(yz)      alpha(zz) atomic spin moment
            1             Gd       7.471650       3.826270       3.645736       2.032941     130.983884 0.29094029E+04  0.98677073E+05                                17.559771                           14.878539       1.711124       2.268268                    0.998018      78.675789     190.440211       0.632915       0.285330      -1.304067       0.003795       0.017194       0.008170       0.019411      -0.045459      -0.063439      -0.177088      -0.066494       0.091359      -0.193685      -0.008593       0.202278             21.103613      18.872790       2.869679       3.056852      24.832138       6.398448      19.605909          -0.000004
            2             Gd      -2.593006       3.576461       7.807319       2.032941     130.983865 0.29094023E+04  0.98677051E+05                                17.559769                           14.878537       1.711125       2.268268                    0.998018      78.675786     190.440196       0.632916       0.285330      -1.304067      -0.003795      -0.017194      -0.008170       0.019411      -0.045459      -0.063439      -0.177087      -0.066494       0.091359      -0.193685      -0.008593       0.202278             21.103610      18.872787       2.869678       3.056852      24.832135       6.398448      19.605908          -0.000004
            3              H      -3.587554       7.084483       8.053788       0.400345       0.416885 0.23788964E+01  0.17761868E+02                                 1.027014                            0.982054      -1.233618       2.444929                    0.999951       2.339147       6.288181       0.539593       1.520291      -0.659322       0.002997      -0.018144       0.006036       0.019355       0.002341      -0.001395      -0.009768      -0.007557       0.014560      -0.007586      -0.005779       0.013365              1.054485       0.887638      -0.124302       0.015048       1.310204      -0.060110       0.965612          -0.000001
            4              H       3.895778       3.983295       8.500457       0.403361       0.455552 0.25808036E+01  0.19324229E+02                                 1.021929                            0.971261      -1.206709       2.464821                    0.999987       2.154810       5.478142       0.596775       1.370719      -0.688577       0.018671       0.003799       0.012725       0.022912       0.001911       0.011297       0.003638       0.008736       0.044659      -0.012333      -0.008521       0.020854              1.047091       1.343475       0.006717       0.072556       0.840650       0.015769       0.957148          -0.000001
            5              H       8.276098       0.749816       0.534858       0.404820       0.455159 0.26184089E+01  0.19776360E+02                                 1.044191                            0.996779      -1.205247       2.470650                    0.999988       2.184168       5.669544       0.569909       1.422956      -0.678736       0.016646       0.013294       0.012056       0.024478       0.006445       0.004405       0.003693       0.028198      -0.029637      -0.013276      -0.008003       0.021279              1.067659       1.046039       0.120069       0.102665       1.067488       0.195232       1.089452          -0.000001
            6              H      -2.584664       8.134118       3.886022       0.142869       1.108076 0.82447442E+01  0.80637465E+02                                 1.704736                            1.631325      -1.060620       2.397165                    0.997637       3.243799       8.736061       0.517382       1.210418      -0.727025       0.016707      -0.012771      -0.029352       0.036108      -0.005640      -0.008550      -0.002498       0.000937       0.036998      -0.014159      -0.001586       0.015745              1.720680       1.460260      -0.197595      -0.232556       1.834817       0.210761       1.866962          -0.000000
            7              H       4.065498       3.559754       4.095612       0.141061       1.096194 0.77405362E+01  0.75910690E+02                                 1.796794                            1.653797      -1.356744       2.251727                    0.993580       3.614578      10.354157       0.471357       1.325027      -0.697755       0.020105      -0.007931      -0.027022       0.034602      -0.001536       0.000039       0.000112       0.002160       0.029090      -0.006726      -0.002971       0.009697              1.888646       2.283206      -0.124223      -0.494937       1.417392       0.152440       1.965339          -0.000001
            8              H       3.935908       1.380509       1.303358       0.151507       1.002940 0.71101974E+01  0.67783564E+02                                 1.660472                            1.563705      -1.050351       2.410533                    0.997644       3.281912       9.057783       0.498201       1.289612      -0.707475      -0.021832       0.021429       0.021454       0.037365      -0.002271      -0.002694       0.006220       0.010796      -0.007168      -0.009583       0.000834       0.008749              1.705005       1.680737      -0.226771      -0.221595       1.690473       0.424814       1.743805          -0.000001
            9              H       8.466198       0.318248       3.399267       0.400345       0.416885 0.23788964E+01  0.17761868E+02                                 1.027015                            0.982054      -1.233618       2.444929                    0.999951       2.339147       6.288181       0.539593       1.520291      -0.659322      -0.002997       0.018144      -0.006036       0.019355       0.002342      -0.001395      -0.009768      -0.007557       0.014560      -0.007586      -0.005779       0.013365              1.054485       0.887638      -0.124302       0.015048       1.310204      -0.060110       0.965612          -0.000001
           10              H       0.982866       3.419436       2.952598       0.403361       0.455551 0.25808026E+01  0.19324223E+02                                 1.021929                            0.971262      -1.206709       2.464821                    0.999987       2.154810       5.478145       0.596774       1.370721      -0.688577      -0.018671      -0.003799      -0.012725       0.022912       0.001911       0.011297       0.003638       0.008736       0.044659      -0.012333      -0.008521       0.020854              1.047091       1.343475       0.006717       0.072556       0.840650       0.015769       0.957148          -0.000001
           11              H      -3.397454       6.652915      10.918197       0.404820       0.455159 0.26184085E+01  0.19776357E+02                                 1.044191                            0.996779      -1.205247       2.470650                    0.999988       2.184168       5.669545       0.569909       1.422957      -0.678736      -0.016646      -0.013294      -0.012056       0.024478       0.006445       0.004405       0.003693       0.028198      -0.029637      -0.013276      -0.008003       0.021279              1.067660       1.046039       0.120069       0.102665       1.067488       0.195232       1.089452          -0.000001
           12              H      -3.059292      -0.731387       7.567033       0.142869       1.108079 0.82447676E+01  0.80637746E+02                                 1.704738                            1.631327      -1.060622       2.397164                    0.997637       3.243802       8.736070       0.517382       1.210417      -0.727025      -0.016707       0.012771       0.029352       0.036108      -0.005640      -0.008550      -0.002498       0.000937       0.036998      -0.014159      -0.001586       0.015745              1.720682       1.460261      -0.197595      -0.232557       1.834820       0.210762       1.866964          -0.000000
           13              H       0.813146       3.842977       7.357443       0.141062       1.096192 0.77405221E+01  0.75910519E+02                                 1.796793                            1.653796      -1.356743       2.251727                    0.993580       3.614575      10.354147       0.471357       1.325027      -0.697755      -0.020105       0.007931       0.027022       0.034602      -0.001536       0.000039       0.000112       0.002160       0.029089      -0.006726      -0.002971       0.009697              1.888644       2.283203      -0.124223      -0.494936       1.417391       0.152440       1.965337          -0.000001
           14              H       0.942736       6.022222      10.149697       0.151507       1.002940 0.71101949E+01  0.67783534E+02                                 1.660472                            1.563705      -1.050351       2.410533                    0.997644       3.281911       9.057779       0.498201       1.289612      -0.707475       0.021832      -0.021429      -0.021454       0.037365      -0.002272      -0.002694       0.006220       0.010796      -0.007168      -0.009583       0.000834       0.008749              1.705005       1.680736      -0.226771      -0.221595       1.690473       0.424814       1.743805          -0.000001
           15              C      -3.632213       8.487171       6.931389       0.319497      29.945731 0.33179829E+03  0.72762727E+04                                 8.530161                            6.196743       0.032881       2.035186                    0.999406      24.224843      66.819998       0.643557       0.433994      -1.055385      -0.019413      -0.030894       0.089252       0.096422      -0.002877      -0.017358      -0.025067      -0.018111       0.117911      -0.036787      -0.015718       0.052504             10.395729       5.128521      -2.352549      -0.712129      16.021094      -2.718857      10.037573          -0.000002
           16              C      -3.102885       7.837424       5.802118      -0.161936      42.634759 0.49047260E+03  0.11763897E+05                                10.417531                            7.238746       0.100894       2.012869                    0.999383      28.929552      81.263586       0.637421       0.400630      -1.085500       0.017379       0.033032      -0.049877       0.062296       0.001878       0.003121      -0.023416       0.011216       0.022333      -0.026212       0.002183       0.024029             13.606265       6.257050      -3.529569      -1.002517      23.628615      -2.275157      10.933129          -0.000002
           17              C      -2.939849       8.564042       4.629325      -0.222331      39.561169 0.46725317E+03  0.11217172E+05                                10.140269                            7.264599      -0.163852       1.904731                    0.999188      31.056675      91.074265       0.602383       0.423548      -1.056646       0.012801      -0.034599       0.025661       0.044939       0.001484      -0.017791      -0.002005       0.061063       0.107102      -0.048449       0.003004       0.045446             12.629551       6.069899      -2.871707      -0.525418      21.238713      -4.236367      10.580040           0.000000
           18              C      -2.760455       6.381367       5.808989       0.689722      21.773485 0.22930885E+03  0.46649301E+04                                 7.343118                            5.453513      -0.202993       2.007097                    0.998894      21.484697      60.391700       0.619040       0.486366      -1.008181       0.041337      -0.062980      -0.001322       0.075346       0.030469       0.002717      -0.008200       0.200527      -0.111527      -0.087638      -0.035754       0.123392              8.984611       4.660562      -2.007026      -0.371207      14.235548      -0.199794       8.057725          -0.000001
           19              C       2.797441       3.838741       7.072261       0.319404      30.433457 0.33573651E+03  0.73773882E+04                                 8.621166                            6.236642       0.037980       2.038477                    0.999500      24.167963      66.523464       0.641605       0.434445      -1.056113       0.005967       0.016747       0.095510       0.097150      -0.002877       0.005918       0.014624       0.022843       0.154132      -0.040026      -0.014130       0.054156             10.477718      16.501244       0.101228       0.700688       4.502048       0.887802      10.429863          -0.000002
           20              C       3.787073       3.760617       6.078136      -0.152947      41.981136 0.47234794E+03  0.11220900E+05                                10.293298                            7.093220       0.154631       2.037069                    0.999408      28.465629      79.527929       0.645482       0.399444      -1.086511      -0.013478      -0.011057      -0.061312       0.063743      -0.003729       0.015036       0.007596      -0.029098       0.029888      -0.026980       0.007337       0.019643             13.431119      23.687645       0.369951       0.982023       5.325071       1.014276      11.280640          -0.000001
           21              C       3.408638       3.619355       4.751873      -0.206403      38.819343 0.46960732E+03  0.11309298E+05                                10.091393                            7.339879      -0.230870       1.892932                    0.998527      30.845281      91.160344       0.591195       0.430204      -1.050540       0.032485      -0.014199       0.031029       0.047113      -0.012396      -0.011377       0.008123      -0.076222       0.067557      -0.052677       0.016304       0.036373             12.238540      19.884113       0.115379       2.185188       5.350001       1.176313      11.481506          -0.000003
           22              C       5.222838       3.826433       6.426309       0.679159      22.572282 0.23319581E+03  0.47675423E+04                                 7.534972                            5.505950      -0.230217       1.995894                    0.999194      21.707543      61.318771       0.614550       0.487500      -1.006841       0.061843       0.005060       0.007690       0.062525      -0.002693      -0.014105       0.012986      -0.219776      -0.085476      -0.098484      -0.026815       0.125299              9.348796      15.724968       0.357437       0.420992       4.464977       0.507512       7.856444          -0.000001
           23              C       6.655151       0.109847       0.056120       0.309116      30.512232 0.34667843E+03  0.76961429E+04                                 8.662667                            6.366261      -0.030989       2.010699                    0.999522      24.671741      68.753064       0.629342       0.438403      -1.051394       0.096521      -0.007128      -0.006583       0.097008      -0.001224      -0.001635       0.018565       0.081532      -0.089572      -0.046523      -0.009235       0.055758             10.292416      11.951720       1.540458       1.755302       8.909128       4.935447      10.016400          -0.000002
           24              C       5.851994       0.934673       0.842945      -0.149540      42.214334 0.48970792E+03  0.11768266E+05                                10.395019                            7.290342       0.035535       1.996466                    0.999231      28.966264      82.065334       0.626240       0.406996      -1.078722      -0.061905       0.000675       0.009352       0.062611       0.010607       0.000786      -0.002363       0.034267      -0.015639      -0.018028      -0.004730       0.022758             13.149565      13.374656       2.495185       3.165363      12.121428       7.696946      13.952610          -0.000001
           25              C       4.466409       0.823679       0.779953      -0.209411      38.124707 0.46908902E+03  0.11274575E+05                                 9.911683                            7.303314      -0.118927       1.926340                    0.999163      30.727039      90.220633       0.597648       0.426399      -1.054662       0.035186       0.023100       0.024842       0.048876      -0.016372      -0.016645      -0.012798       0.036366      -0.004744      -0.034173       0.004219       0.029954             11.794900      13.531690       2.769827       3.278879      10.311201       5.778622      11.541808          -0.000005
           26              C       6.454609       1.959526       1.755753       0.610412      24.830288 0.26120206E+03  0.54717260E+04                                 7.906986                            5.748098      -0.174154       1.988459                    0.999550      22.791735      64.322561       0.616390       0.474354      -1.017815       0.006186       0.014508       0.032485       0.036111      -0.037433      -0.009199      -0.105419       0.008630       0.067820      -0.114890       0.001756       0.113133              9.729261       9.421471       1.502390       1.678500       9.056331       5.277194      10.709981          -0.000001
           27              C       8.510857      -1.084440       4.521666       0.319500      29.945689 0.33179773E+03  0.72762572E+04                                 8.530153                            6.196737       0.032882       2.035187                    0.999406      24.224821      66.819922       0.643558       0.433994      -1.055385       0.019413       0.030894      -0.089252       0.096422      -0.002877      -0.017358      -0.025067      -0.018111       0.117911      -0.036787      -0.015717       0.052504             10.395719       5.128517      -2.352547      -0.712128      16.021077      -2.718854      10.037563          -0.000003
           28              C       7.981529      -0.434693       5.650937      -0.161937      42.634813 0.49047328E+03  0.11763918E+05                                10.417541                            7.238752       0.100893       2.012868                    0.999383      28.929571      81.263662       0.637421       0.400630      -1.085500      -0.017379      -0.033032       0.049877       0.062296       0.001878       0.003121      -0.023416       0.011216       0.022333      -0.026212       0.002183       0.024029             13.606279       6.257056      -3.529574      -1.002518      23.628644      -2.275160      10.933138          -0.000001
           29              C      -2.704107      -1.161311       6.823730      -0.222328      39.561054 0.46725162E+03  0.11217125E+05                                10.140245                            7.264584      -0.163849       1.904732                    0.999188      31.056630      91.074067       0.602384       0.423547      -1.056647      -0.012801       0.034599      -0.025662       0.044939       0.001484      -0.017791      -0.002005       0.061062       0.107102      -0.048449       0.003003       0.045446             12.629519       6.069886      -2.871700      -0.525419      21.238653      -4.236351      10.580017          -0.000000
           30              C       7.639099       1.021364       5.644066       0.689722      21.773488 0.22930889E+03  0.46649313E+04                                 7.343120                            5.453515      -0.202993       2.007097                    0.998894      21.484701      60.391721       0.619040       0.486366      -1.008181      -0.041337       0.062980       0.001322       0.075346       0.030469       0.002717      -0.008200       0.200527      -0.111527      -0.087638      -0.035754       0.123392              8.984613       4.660563      -2.007026      -0.371207      14.235551      -0.199793       8.057726          -0.000001
           31              C       2.081203       3.563990       4.380794       0.319403      30.433484 0.33573683E+03  0.73773974E+04                                 8.621172                            6.236646       0.037979       2.038476                    0.999500      24.167976      66.523517       0.641605       0.434445      -1.056113      -0.005967      -0.016747      -0.095510       0.097150      -0.002877       0.005918       0.014624       0.022843       0.154132      -0.040026      -0.014130       0.054156             10.477726      16.501258       0.101228       0.700689       4.502050       0.887803      10.429870          -0.000001
           32              C       1.091571       3.642114       5.374919      -0.152947      41.981126 0.47234780E+03  0.11220895E+05                                10.293296                            7.093219       0.154631       2.037069                    0.999408      28.465625      79.527918       0.645482       0.399444      -1.086511       0.013478       0.011057       0.061312       0.063743      -0.003729       0.015036       0.007596      -0.029098       0.029888      -0.026980       0.007337       0.019643             13.431117      23.687641       0.369951       0.982021       5.325071       1.014276      11.280638          -0.000002
           33              C       1.470006       3.783376       6.701182      -0.206405      38.819377 0.46960784E+03  0.11309314E+05                                10.091400                            7.339884      -0.230871       1.892932                    0.998527      30.845296      91.160401       0.591195       0.430204      -1.050540      -0.032485       0.014199      -0.031028       0.047113      -0.012396      -0.011377       0.008123      -0.076222       0.067556      -0.052677       0.016304       0.036373             12.238548      19.884125       0.115379       2.185190       5.350004       1.176313      11.481513          -0.000003
           34              C      -0.344194       3.576298       5.026746       0.679159      22.572282 0.23319581E+03  0.47675423E+04                                 7.534972                            5.505949      -0.230217       1.995894                    0.999194      21.707543      61.318769       0.614550       0.487500      -1.006841      -0.061843      -0.005060      -0.007690       0.062525      -0.002693      -0.014105       0.012986      -0.219776      -0.085476      -0.098484      -0.026815       0.125299              9.348796      15.724968       0.357437       0.420991       4.464977       0.507511       7.856443          -0.000001
           35              C      -1.776507       7.292884      11.396935       0.309116      30.512237 0.34667847E+03  0.76961441E+04                                 8.662669                            6.366262      -0.030989       2.010699                    0.999522      24.671743      68.753078       0.629341       0.438403      -1.051394      -0.096521       0.007128       0.006583       0.097008      -0.001224      -0.001636       0.018566       0.081532      -0.089573      -0.046523      -0.009235       0.055758             10.292418      11.951723       1.540459       1.755303       8.909130       4.935449      10.016403          -0.000002
           36              C      -0.973350       6.468058      10.610110      -0.149541      42.214333 0.48970791E+03  0.11768266E+05                                10.395019                            7.290343       0.035535       1.996466                    0.999231      28.966263      82.065332       0.626240       0.406996      -1.078722       0.061905      -0.000675      -0.009352       0.062611       0.010607       0.000786      -0.002363       0.034267      -0.015639      -0.018028      -0.004730       0.022758             13.149565      13.374656       2.495185       3.165363      12.121428       7.696946      13.952611          -0.000001
           37              C       0.412235       6.579052      10.673102      -0.209411      38.124687 0.46908875E+03  0.11274567E+05                                 9.911678                            7.303312      -0.118926       1.926340                    0.999163      30.727030      90.220590       0.597648       0.426399      -1.054662      -0.035187      -0.023100      -0.024842       0.048876      -0.016373      -0.016645      -0.012798       0.036366      -0.004743      -0.034173       0.004220       0.029953             11.794893      13.531683       2.769825       3.278876      10.311195       5.778618      11.541802          -0.000005
           38              C      -1.575965       5.443205       9.697302       0.610412      24.830287 0.26120205E+03  0.54717257E+04                                 7.906985                            5.748098      -0.174154       1.988459                    0.999550      22.791735      64.322561       0.616390       0.474354      -1.017815      -0.006186      -0.014508      -0.032485       0.036111      -0.037433      -0.009199      -0.105419       0.008630       0.067820      -0.114890       0.001756       0.113133              9.729260       9.421470       1.502389       1.678500       9.056330       5.277194      10.709980          -0.000001
           39              O      -2.475588       5.841012       4.723240      -0.691807      38.235086 0.58597423E+03  0.14387671E+05                                 8.967999                            7.436713       0.302887       2.108304                    0.998330      29.505505      78.286715       0.704822       0.353928      -1.143477       0.070366       0.077636       0.078702       0.131044       0.016848      -0.007683       0.028833       0.120869      -0.071437      -0.069895      -0.004900       0.074795             10.394091       6.630925      -1.666583      -1.181104      14.717559       4.429813       9.833788          -0.000002
           40              O      -2.801603       5.799381       6.937115      -0.648728      41.498007 0.67956867E+03  0.17319928E+05                                 9.612177                            8.161761       0.014708       2.035165                    0.996423      29.308059      79.293656       0.653774       0.367592      -1.132407       0.010687       0.065616      -0.026820       0.071687       0.026916       0.003992      -0.011612       0.154282       0.061947      -0.093315       0.021858       0.071457             10.919047       6.711000      -1.151823       1.033290      13.854688      -3.711755      12.191452          -0.000003
           41              O      -3.827728       7.866762       8.112199      -0.495125      23.712781 0.32950885E+03  0.70449945E+04                                 6.522832                            5.529378       0.349314       2.207075                    0.998747      24.802267      62.528977       0.823333       0.347950      -1.142016       0.013925       0.056991      -0.082431       0.101176      -0.011125       0.000905      -0.098835      -0.151089       0.032491      -0.083072      -0.060992       0.144065              7.193453       4.338131      -0.702117      -0.008058       8.550879      -2.964270       8.691351          -0.000004
           42              O       6.096486       3.833528       5.524954      -0.722976      50.119357 0.79453339E+03  0.21114431E+05                                10.930400                            8.852751      -0.090378       1.961051                    0.997464      31.619975      88.137420       0.623108       0.369893      -1.127561      -0.087029      -0.013398       0.057435       0.105130       0.009364      -0.042959       0.011270      -0.158214      -0.162241      -0.097094      -0.010114       0.107208             13.049279      19.726107      -0.399749      -5.247272       8.519415       1.058241      10.902315          -0.000002
           43              O       5.554041       3.867794       7.654077      -0.644492      33.421219 0.53053545E+03  0.12689035E+05                                 8.163916                            7.062240       0.486437       2.194534                    0.998219      28.202838      73.518562       0.726424       0.352535      -1.146205      -0.068093       0.032925      -0.014058       0.076931      -0.003733       0.010194       0.016609      -0.117705       0.138477      -0.082955       0.024326       0.058629              9.006789      11.115383       0.543477       2.110953       5.680762       0.750084      10.224224          -0.000002
           44              O       3.082357       3.982175       8.395089      -0.494013      20.838159 0.28781174E+03  0.59358154E+04                                 5.865302                            5.089883       0.553232       2.276955                    0.999391      24.280634      59.692432       0.879824       0.337550      -1.153238      -0.033456       0.004348      -0.095971       0.101728       0.007311       0.107858       0.030855       0.138735       0.201610      -0.109985      -0.053476       0.163461              6.218043       6.849187       0.028260       1.052489       3.778017       0.644309       8.026926          -0.000003
           45              O       7.700790       2.154486       1.736283      -0.654687      33.285399 0.51501426E+03  0.12248367E+05                                 8.147427                            6.954388       0.509121       2.190094                    0.997270      28.699604      75.034834       0.731336       0.352152      -1.144489       0.002702      -0.084702      -0.037475       0.092661      -0.010548       0.005443      -0.063275       0.132037      -0.046638      -0.103840       0.027481       0.076359              9.078303      11.513567       1.742960       1.579497       7.207858       1.747103       8.513483          -0.000003
           46              O       5.704385       2.620511       2.511655      -0.649558      36.254412 0.52834707E+03  0.12636056E+05                                 8.652024                            7.044662       0.509128       2.190301                    0.997822      28.603330      74.800407       0.727079       0.352235      -1.145323      -0.071376      -0.096423      -0.034850       0.124926      -0.050557      -0.037265      -0.020383       0.006334       0.114739      -0.083352       0.025655       0.057697             10.002153       8.679721      -1.837974      -1.747428       9.489153       5.066166      11.837586          -0.000003
           47              O       8.014184       0.149639       0.041231      -0.500261      22.073482 0.30611402E+03  0.64215525E+04                                 6.146376                            5.280444       0.355365       2.207153                    0.998663      24.696473      61.552349       0.854792       0.341577      -1.147995      -0.099321      -0.012955       0.000704       0.100165       0.074892       0.060260       0.051723       0.159585      -0.210169      -0.110666      -0.057706       0.168372              6.607067       9.447693       0.853864       0.706849       4.857541       1.141135       5.515968          -0.000004
           48              O       7.354232       1.561719       6.729815      -0.691807      38.235091 0.58597432E+03  0.14387674E+05                                 8.968000                            7.436713       0.302886       2.108303                    0.998330      29.505508      78.286726       0.704822       0.353928      -1.143477      -0.070366      -0.077636      -0.078702       0.131044       0.016848      -0.007683       0.028833       0.120869      -0.071437      -0.069895      -0.004900       0.074795             10.394091       6.630926      -1.666583      -1.181104      14.717559       4.429814       9.833789          -0.000002
           49              O       7.680247       1.603350       4.515940      -0.648728      41.498014 0.67956879E+03  0.17319931E+05                                 9.612177                            8.161762       0.014708       2.035165                    0.996423      29.308061      79.293664       0.653774       0.367592      -1.132407      -0.010687      -0.065616       0.026820       0.071687       0.026916       0.003992      -0.011612       0.154282       0.061948      -0.093315       0.021858       0.071457             10.919048       6.711001      -1.151823       1.033290      13.854690      -3.711756      12.191453          -0.000003
           50              O       8.706372      -0.464031       3.340856      -0.495125      23.712776 0.32950875E+03  0.70449919E+04                                 6.522831                            5.529377       0.349316       2.207075                    0.998747      24.802264      62.528963       0.823334       0.347950      -1.142016      -0.013924      -0.056991       0.082430       0.101176      -0.011125       0.000905      -0.098835      -0.151089       0.032492      -0.083073      -0.060992       0.144065              7.193452       4.338130      -0.702117      -0.008059       8.550878      -2.964270       8.691349          -0.000004
           51              O      -1.217842       3.569203       5.928101      -0.722976      50.119353 0.79453328E+03  0.21114428E+05                                10.930399                            8.852750      -0.090378       1.961051                    0.997464      31.619974      88.137411       0.623108       0.369893      -1.127561       0.087029       0.013398      -0.057435       0.105130       0.009364      -0.042959       0.011270      -0.158213      -0.162241      -0.097094      -0.010114       0.107208             13.049277      19.726104      -0.399749      -5.247271       8.519414       1.058241      10.902314          -0.000002
           52              O      -0.675397       3.534937       3.798978      -0.644492      33.421226 0.53053560E+03  0.12689040E+05                                 8.163918                            7.062242       0.486437       2.194534                    0.998219      28.202839      73.518570       0.726424       0.352535      -1.146205       0.068093      -0.032925       0.014058       0.076931      -0.003733       0.010194       0.016609      -0.117705       0.138477      -0.082955       0.024326       0.058629              9.006791      11.115387       0.543477       2.110954       5.680763       0.750084      10.224225          -0.000002
           53              O       1.796287       3.420556       3.057966      -0.494013      20.838171 0.28781194E+03  0.59358209E+04                                 5.865305                            5.089885       0.553231       2.276955                    0.999391      24.280635      59.692447       0.879824       0.337550      -1.153238       0.033456      -0.004348       0.095971       0.101728       0.007311       0.107858       0.030855       0.138735       0.201610      -0.109985      -0.053476       0.163461              6.218047       6.849191       0.028260       1.052490       3.778019       0.644310       8.026930          -0.000003
           54              O      -2.822146       5.248245       9.716772      -0.654687      33.285411 0.51501449E+03  0.12248375E+05                                 8.147429                            6.954391       0.509121       2.190094                    0.997270      28.699606      75.034848       0.731336       0.352152      -1.144489      -0.002702       0.084702       0.037475       0.092661      -0.010548       0.005443      -0.063275       0.132037      -0.046638      -0.103840       0.027481       0.076359              9.078306      11.513570       1.742961       1.579498       7.207861       1.747104       8.513487          -0.000003
           55              O      -0.825741       4.782220       8.941400      -0.649558      36.254411 0.52834705E+03  0.12636055E+05                                 8.652024                            7.044662       0.509128       2.190301                    0.997822      28.603330      74.800407       0.727079       0.352235      -1.145323       0.071376       0.096423       0.034850       0.124926      -0.050557      -0.037266      -0.020383       0.006334       0.114739      -0.083352       0.025655       0.057697             10.002153       8.679721      -1.837974      -1.747428       9.489153       5.066166      11.837585          -0.000003
           56              O      -3.135540       7.253092      11.411824      -0.500261      22.073489 0.30611413E+03  0.64215555E+04                                 6.146378                            5.280446       0.355365       2.207153                    0.998663      24.696472      61.552354       0.854791       0.341577      -1.147995       0.099321       0.012955      -0.000704       0.100165       0.074892       0.060260       0.051723       0.159585      -0.210169      -0.110666      -0.057706       0.168372              6.607070       9.447697       0.853864       0.706849       4.857543       1.141136       5.515970          -0.000004

******************************************************
Auxiliary information for the entire system
The total spin magnetic moment of the unit cell is   -0.000109
The total net atomic charge of the unit cell is   0.000000
Accuracy of reproducing the electrostatic potential in the unit cell:
  The inner radius (bohr) =    5.0000
  The outer radius (bohr) =   12.0000
  Valid grid points have density less than (e/(bohr^3)) =    0.0001
  The number of valid grid points were=       121409
  The rms potential error without charges in kcal/mol is=      9.16656
  The rms potential error with partial charges in kcal/mol is=      1.92476
  The RRMSE value at monopole order=      0.20998
  The rms potential error with partial charges and cloud penetration in kcal/mol is=      1.91476
  The RRMSE value at monopole order with cloud penetration is=      0.20889
  The rms potential error with partial charges and atomic dipoles in kcal/mol is=      0.53544
  The RRMSE value at dipole order=      0.05841
  The rms potential error with partial charges, atomic dipoles and cloud penetration in kcal/mol is=      0.53082
  The RRMSE value at dipole order with cloud penetration=      0.05791

******************************************************
The electron densities and ab initio electrostatic potential were computed in VASP using the PBE functional and
projector augmented wave method. See the main text of the journal article for a description of computational details.
The atomic charges, dipoles, and quadrupoles were computed with the DDEC6 method as described in
(a) T. A. Manz and N. Gabaldon Limas, RSC Adv. 6 (2016) 47771-47801 DOI: 10.1039/c6ra04656h
(b) N. Gabaldon Limas and T. A. Manz, RSC Adv. 8 (2018) 2678-2707 DOI: 10.1039/c7ra11829e.
For each atom in the material, the electron cloud parameters were fit to the spherically averaged atom-in-material
electron density using radial positions for which this density was between 10^-4 and 10^-2 electrons per cubic bohr.
The polarizabilities, dispersion coefficients, and quantum Drude oscillator (QDO) parameters were fit using the MCLF method.
The magnetic structure of the system was optimized in VASP from the default ferromagnetic initial guess using spin polarization.
The atomic spin moments (ASMs) were computed on this optimized magnetic structure using the DDEC6 partition as inputs
to the method of T. A. Manz and D. S. Sholl, J. Chem. Theory Comput. 7 (2011) 4146-4164 DOI: 10.1021/ct200539n.
The RMSE and RRMSE were computed using a uniform grid with Ewald summation.
