# Supplementary material for: A collection of forcefield precursors for metal–organic frameworks
Source: RSC Adv. 2019 Nov 13;9(63):36492–507. doi: 10.1039/c9ra07327b (PMC9075174; doi:10.1039/c9ra07327b)
Supplement: RA-009-C9RA07327B-s3935 [file RA-009-C9RA07327B-s3935.xyz]

   56
jmolscript: load "" {1 1 1} spacegroup "x,y,z" unitcell [{     10.414000     0.000000     0.000000 }, {     -1.529614    10.846677     0.000000 }, {     -3.626672    -3.609540    11.330185 }]
Gd     4.967543     7.114777     9.134508     2.076565
Gd     0.175187     0.023767     2.202135     2.048283
H      1.704387     4.800046     2.166218     0.349499
H      3.175362    -2.561210     9.761634     0.138246
H      4.456945     0.264226    10.007159     0.138910
H      3.699970     9.102240     2.786659     0.357544
H      3.464935     3.668967    10.220053     0.369799
H      1.930844     9.937567     1.540112     0.116870
H      0.570444     6.708391     1.516998     0.115073
H     -0.170836    -1.483647     9.251096     0.371891
H      1.268618     4.827163     7.203165     0.137139
H      4.058067     2.300158     3.968511     0.152951
H      5.718873     4.953405     5.543746     0.368059
H     -0.587609     3.763550     6.341731     0.367395
C      4.053999     3.783289     5.520179     0.286760
C      1.882447     4.291934     6.488344    -0.223495
C      3.859873     5.420942     7.466932     0.599798
C      4.040090    10.184891     1.100501     0.276945
C      2.457034    -3.011532    10.435667    -0.190740
C      6.360409    -1.243638    11.240223     0.588366
C      9.753270     3.858732     0.050306    -0.119476
C      0.143638     4.689516     0.868005     0.281951
C      5.105873     0.869223    10.628960    -0.194605
C      6.486329    10.635417     0.539883     0.663153
C      5.012681    10.705092     0.204736    -0.121858
C      3.268926     4.496709     6.468969    -0.122577
C      1.272521     3.388516     5.606515     0.281064
C      3.447491     2.840810     4.682312    -0.189735
C      1.431798     1.716741     3.744739     0.620063
C      1.081316    -2.757500    10.235463     0.279263
C      2.653317    10.395306     0.875823    -0.233867
C     -1.223504     8.217129     0.157603     0.676026
C      9.333308     6.711090     0.131657    -0.134699
C      4.875205     2.260115    10.672468     0.282285
C     -0.075196     6.091612     0.903582    -0.236658
C     -1.378716    -3.265058    10.769454     0.572063
C      0.096080    -3.309492    11.112532    -0.117992
C      2.061955     2.652158     4.697721    -0.097607
O      8.379625    -0.156857     1.743602    -0.687111
O      3.830887     7.028225    11.048290    -0.667027
O      5.840875    -1.843525    10.232290    -0.670320
O      0.413490     1.750829     0.671200    -0.489161
O      5.105436     5.422316     7.740442    -0.662989
O      3.171430     6.282086     8.128728    -0.671682
O      1.184876     4.128018     1.613192    -0.435657
O      4.459892     9.435683     2.204741    -0.457208
O      5.420679     4.011584     5.331985    -0.459293
O     -3.267296     7.568287     9.561770    -0.738330
O      1.256025     0.303948     0.249491    -0.554079
O     -1.041473     8.813102     1.285409    -0.705554
O      5.286414     5.209677    10.379243    -0.631532
O      0.220890     1.871145     3.373449    -0.633442
O      2.023897     0.689042     3.245192    -0.686701
O      3.778216     2.746423     9.951868    -0.467893
O      0.744351    -1.907177     9.176770    -0.474153
O     -0.112689     3.192504     5.651836    -0.440520

The following XYZ coordinates are in angstroms. Other properties are in atomic units.
The sperically averaged electron density of each atom fit to a function of the form exp(a - br)
eigen_1, eigen_2 and eigen_3 are the three eigenvalues of traceless quadrupole moment tensor
  atom number  atomic symbol              X              Y              Z     net charge C6 coefficient C8 coefficient C10 coefficient fluctuating dipole atomic polarizability isotropic forcefield polarizability              a              b squared Pearson coefficient          <r^3>          <r^4>         wp_QDO          m_QDO          q_QDO       dipole_x       dipole_y       dipole_z         dipole            Qxy            Qxz            Qyz     Q(x^2-y^2)  Q(3z^2 - R^2)        eigen_1        eigen_2        eigen_3 static polarizability      alpha(xx)      alpha(xy)      alpha(xz)      alpha(yy)      alpha(yz)      alpha(zz) atomic spin moment
            1             Gd       4.967543       7.114777       9.134508       2.076565     130.869436 0.26906821E+04  0.89464876E+05                                17.479491                           14.169701       1.361110       2.205366                    0.995482      76.177684     182.384179       0.658303       0.279827      -1.310844      -0.007795      -0.049782       0.053839       0.073740      -0.050030      -0.031850      -0.116016      -0.041387       0.096763      -0.133879      -0.001929       0.135808             21.847350      17.838285       4.114519       4.022884      23.563867       9.235721      24.139899          -0.000005
            2             Gd       0.175187       0.023767       2.202135       2.048283     128.783121 0.27611751E+04  0.92403794E+05                                17.277623                           14.364901       1.422811       2.215776                    0.996284      76.856340     184.601296       0.653082       0.280248      -1.310359       0.005847       0.023943      -0.023357       0.033956      -0.031467      -0.052653      -0.119559      -0.016881       0.176398      -0.139090      -0.009268       0.148358             21.228121      18.340607       5.343988       4.563553      23.294856       7.798739      22.048901          -0.000003
            3              H       1.704387       4.800046       2.166218       0.349499       1.038071 0.77653107E+01  0.75866481E+02                                 1.747230                            1.674129      -1.421330       2.301522                    0.997711       2.818604       7.939222       0.463196       1.353475      -0.697243       0.028051       0.017401       0.027905       0.043224       0.003920       0.017275       0.006746       0.002348      -0.019126      -0.019575      -0.000399       0.019975              1.762421       1.778671       0.201457       0.415805       1.692560       0.172222       1.816031          -0.000002
            4              H       3.175362      -2.561210       9.761634       0.138246       1.741435 0.14306201E+02  0.16237617E+03                                 2.403154                            2.215844      -1.445631       2.181422                    0.990653       4.093835      12.313889       0.419298       1.287020      -0.708084       0.028331       0.019631      -0.029276       0.045222       0.003148      -0.004110      -0.012517       0.010904       0.018223      -0.015715       0.000398       0.015317              2.523762       3.063374       0.372049      -0.575166       2.159425      -0.275038       2.348488          -0.000001
            5              H       4.456945       0.264226      10.007159       0.138910       1.734910 0.14539960E+02  0.16416899E+03                                 2.317276                            2.174255      -1.314253       2.234878                    0.994373       3.944520      11.480500       0.444928       1.219239      -0.724418      -0.030535      -0.024042      -0.027147       0.047406       0.007818       0.017563       0.002033      -0.000257      -0.000625      -0.018627      -0.001343       0.019969              2.373388       2.304233       0.406512       0.455425       2.697394       0.368165       2.118538          -0.000001
            6              H       3.699970       9.102240       2.786659       0.357544       1.007597 0.71894545E+01  0.68397601E+02                                 1.677132                            1.584239      -1.354937       2.346003                    0.998108       2.619855       7.109830       0.491795       1.309112      -0.708244      -0.024086      -0.017797       0.035030       0.046087       0.002578      -0.006709      -0.020260       0.012378       0.026158      -0.023430      -0.000356       0.023786              1.710949       1.724697       0.199568      -0.334430       1.571119      -0.317464       1.837033           0.000000
            7              H       3.464935       3.668967      10.220053       0.369799       0.913922 0.66029303E+01  0.62880206E+02                                 1.696399                            1.612253      -1.406065       2.330440                    0.997791       2.827282       8.255833       0.435680       1.476253      -0.672148      -0.023693       0.038071       0.002460       0.044909      -0.020356       0.008101       0.005724      -0.000817      -0.004698      -0.023884       0.002619       0.021265              1.747981       1.615212      -0.366635       0.028347       2.225993       0.050575       1.402739          -0.000001
            8              H       1.930844       9.937567       1.540112       0.116870       1.762275 0.14811708E+02  0.16918522E+03                                 2.362556                            2.204552      -1.719898       2.037492                    0.991623       4.400910      13.179074       0.435795       1.230458      -0.717754      -0.032529      -0.012579       0.023421       0.042011       0.006365      -0.004630      -0.010856       0.005116       0.011728      -0.012584      -0.002598       0.015182              2.459204       2.925270       0.300071      -0.531444       2.140414      -0.271693       2.311928          -0.000001
            9              H       0.570444       6.708391       1.516998       0.115073       1.819217 0.15676118E+02  0.17924414E+03                                 2.313447                            2.195857      -1.478587       2.137625                    0.995979       4.122189      11.831670       0.464407       1.153456      -0.739097       0.020603       0.031783       0.021357       0.043483       0.007673       0.015358       0.002385      -0.006412      -0.009755      -0.018379       0.001110       0.017269              2.347937       2.259981       0.354134       0.454967       2.659611       0.328972       2.124219          -0.000002
           10              H      -0.170836      -1.483647       9.251096       0.371891       1.044170 0.76769874E+01  0.74800646E+02                                 1.765700                            1.673444      -1.507210       2.282721                    0.996879       2.723648       7.665143       0.459545       1.367927      -0.695290      -0.037015       0.026784      -0.006047       0.046088      -0.021932      -0.002403      -0.013752       0.000003       0.001979      -0.027182       0.002542       0.024639              1.802801       2.235181      -0.355681       0.051085       1.714707      -0.129232       1.458514          -0.000003
           11              H       1.268618       4.827163       7.203165       0.137139       1.624989 0.13369677E+02  0.14689325E+03                                 2.158670                            2.039586      -1.322394       2.224478                    0.995233       3.796667      10.678426       0.477783       1.166794      -0.737053      -0.019801       0.026287       0.034988       0.048034      -0.007055      -0.009256       0.010216       0.013109       0.004661      -0.014079      -0.004620       0.018698              2.206632       2.168621      -0.232172      -0.344096       2.046191       0.545292       2.405086          -0.000002
           12              H       4.058067       2.300158       3.968511       0.152951       1.553654 0.12514399E+02  0.13598000E+03                                 2.156107                            2.021523      -1.247528       2.283285                    0.994894       3.664788      10.434236       0.460323       1.224556      -0.724254       0.028658      -0.024478      -0.030918       0.048748      -0.005911      -0.007058       0.013342       0.018717       0.007840      -0.018999       0.000294       0.018705              2.214823       2.154093      -0.292119      -0.395779       2.099238       0.577746       2.391139          -0.000001
           13              H       5.718873       4.953405       5.543746       0.368059       1.071693 0.79432935E+01  0.77493288E+02                                 1.742643                            1.659532      -1.507228       2.270386                    0.997425       2.725621       7.495635       0.482881       1.300176      -0.709307       0.027603       0.035291       0.003865       0.044970       0.011292      -0.004883      -0.002481       0.008616      -0.075802      -0.025870       0.000568       0.025302              1.766064       1.719829       0.393028       0.012545       2.006624       0.169530       1.571740          -0.000003
           14              H      -0.587609       3.763550       6.341731       0.367395       0.901243 0.62233182E+01  0.56967361E+02                                 1.541818                            1.461837      -1.282656       2.392082                    0.998420       2.472531       6.529057       0.519630       1.287678      -0.712932      -0.035386       0.018867       0.024813       0.047157      -0.004060      -0.010856       0.014478       0.026274      -0.015747      -0.023020      -0.000313       0.023332              1.568375       1.715155      -0.204813      -0.322802       1.392800       0.232163       1.597170          -0.000000
           15              C       4.053999       3.783289       5.520179       0.286760      33.160426 0.38529941E+03  0.87776294E+04                                 9.167948                            6.724389      -0.128757       1.968683                    0.999463      25.600204      72.141212       0.610926       0.440087      -1.050956       0.102097      -0.017774       0.004998       0.103753      -0.016922       0.000982       0.005177       0.104380      -0.099497      -0.041580      -0.029869       0.071448             10.961558      12.039789       2.663406       0.878501       9.342358       5.205492      11.502526          -0.000005
           16              C       1.882447       4.291934       6.488344      -0.223495      41.718776 0.54222318E+03  0.13443017E+05                                10.280400                            7.680854       0.003261       1.943824                    0.999746      31.986965      93.782718       0.605502       0.408011      -1.071904       0.060049       0.015546       0.028363       0.068205      -0.024977      -0.007626      -0.010032      -0.020813       0.026343      -0.034731       0.010725       0.024006             12.192802      13.735194       3.278098       3.018992      10.120149       5.845682      12.723064          -0.000007
           17              C       3.859873       5.420942       7.466932       0.599798      26.533529 0.27040113E+03  0.57152211E+04                                 8.305489                            5.851825      -0.193882       1.983195                    0.999228      22.981206      65.205662       0.610206       0.474904      -1.017243       0.000235      -0.008754       0.053290       0.054005      -0.015879      -0.031259      -0.089139      -0.011402       0.031048      -0.096655       0.000566       0.096089             10.677266       9.180744       1.875644       3.448615       9.933675       6.411501      12.917379          -0.000002
           18              C       4.040090      10.184891       1.100501       0.276945      34.310497 0.39536259E+03  0.90711854E+04                                 9.389808                            6.803878      -0.150203       1.955965                    0.999436      25.995132      73.675822       0.607979       0.439085      -1.050852       0.048693      -0.034775       0.073439       0.094729      -0.025783       0.044078      -0.035889       0.009423       0.069664      -0.038427      -0.037486       0.075913             11.458860      17.949292      -0.298035      -0.625389       6.994264      -3.102930       9.433026          -0.000001
           19              C       2.457034      -3.011532      10.435667      -0.190740      42.547360 0.54008873E+03  0.13401935E+05                                10.541185                            7.711488      -0.067071       1.935822                    0.999401      31.556133      93.127439       0.597807       0.412898      -1.066723       0.022669      -0.021494       0.024026       0.039410       0.015228      -0.003103      -0.002846      -0.037336       0.096412      -0.040213       0.007463       0.032751             12.872336      21.460738      -1.750255       1.014568       7.595551      -2.702319       9.560720          -0.000003
           20              C       6.360409      -1.243638      11.240223       0.588366      26.358350 0.27039106E+03  0.57305719E+04                                 8.375821                            5.917878      -0.086237       2.032448                    0.998810      22.928622      65.728278       0.595017       0.485703      -1.008784      -0.000797      -0.057945      -0.030498       0.065486       0.033351      -0.044537      -0.008406       0.141403      -0.171996      -0.069113      -0.049395       0.118508             10.924994       7.634066      -2.465082       2.222419      18.221612       0.933713       6.919304          -0.000002
           21              C       9.753270       3.858732       0.050306      -0.119476      47.223454 0.51237021E+03  0.12469107E+05                                11.326114                            7.505220      -0.052781       1.965127                    0.998870      29.312110      83.925924       0.610493       0.412263      -1.073864      -0.037422       0.016804      -0.014915       0.043649      -0.012018       0.003984      -0.018997       0.032135       0.017440      -0.031036       0.006448       0.024588             15.394382      10.561559      -3.560588       3.383277      27.133696       0.959989       8.487892          -0.000004
           22              C       0.143638       4.689516       0.868005       0.281951      34.012141 0.38804711E+03  0.88646956E+04                                 9.326312                            6.737501      -0.141993       1.960285                    0.999364      25.868124      73.232919       0.611199       0.438677      -1.050761       0.058875      -0.060470       0.045231       0.095753      -0.047044       0.026777      -0.036270       0.002260      -0.013757      -0.047148      -0.027373       0.074521             11.433542       9.273196      -2.049617       3.813965      17.061430      -0.188908       7.965998          -0.000002
           23              C       5.105873       0.869223      10.628960      -0.194605      44.822426 0.53767674E+03  0.13319354E+05                                10.886341                            7.682999      -0.124583       1.912543                    0.999529      31.680973      93.237534       0.600582       0.411691      -1.068129       0.027515      -0.028944       0.017133       0.043455       0.011728       0.013853      -0.010044       0.045488       0.053096      -0.037637       0.007857       0.029780             13.769796      10.495780      -4.089819       3.343263      22.966290      -1.165139       7.847318          -0.000003
           24              C       6.486329      10.635417       0.539883       0.663153      23.704716 0.24042823E+03  0.49700113E+04                                 7.910316                            5.661651      -0.240279       1.998215                    0.998455      22.086892      63.439117       0.592655       0.499956      -0.997102       0.046360       0.009147       0.029490       0.055701       0.001217      -0.025550      -0.029782      -0.178887      -0.127649      -0.085098      -0.031396       0.116494             10.075180      17.731145      -0.172972      -0.175333       4.718433       0.128874       7.775961          -0.000002
           25              C       5.012681      10.705092       0.204736      -0.121858      45.096379 0.50742899E+03  0.12320062E+05                                10.995109                            7.479092      -0.035774       1.976718                    0.998588      29.102900      83.253689       0.610260       0.413384      -1.073040      -0.012646       0.031345      -0.027420       0.043523      -0.010059       0.018227      -0.000608      -0.020977       0.066261      -0.030982       0.001715       0.029266             14.607803      26.403446      -0.218182       0.251547       7.393226      -2.656368      10.026737          -0.000004
           26              C       3.268926       4.496709       6.468969      -0.122577      44.654806 0.50303334E+03  0.12198254E+05                                10.894163                            7.458864      -0.123382       1.947523                    0.998722      29.225549      83.809633       0.609011       0.414744      -1.071153      -0.051870      -0.021751       0.021151       0.060091      -0.001482       0.016089      -0.010848       0.016523      -0.039577      -0.024408       0.000770       0.023637             14.216551      13.339457       3.484467       3.557761      12.060238       8.560969      17.249956          -0.000006
           27              C       1.272521       3.388516       5.606515       0.281064      32.931203 0.38555392E+03  0.87898048E+04                                 9.121882                            6.724131      -0.104832       1.974065                    0.999475      25.716576      72.628359       0.610933       0.439763      -1.050560      -0.091615      -0.035532      -0.012613       0.099070       0.023634       0.028205       0.004793       0.082016      -0.080284      -0.037214      -0.031962       0.069176             10.854834      11.989424       1.673300       0.843286       8.914231       5.246299      11.660848          -0.000005
           28              C       3.447491       2.840810       4.682312      -0.189735      40.281319 0.50751823E+03  0.12366448E+05                                10.067310                            7.430855       0.062140       1.979758                    0.999726      30.774259      89.217888       0.616106       0.407997      -1.072762      -0.034064      -0.032888       0.003515       0.047480      -0.016952      -0.005516      -0.017739       0.041540       0.013530      -0.037306       0.012709       0.024597             11.993414      13.630572       3.205797       2.653647      10.356194       5.780153      11.993476          -0.000006
           29              C       1.431798       1.716741       3.744739       0.620063      25.767905 0.26224838E+03  0.55122045E+04                                 8.230816                            5.817841      -0.270676       1.970155                    0.998657      22.618620      64.439365       0.602076       0.483996      -1.010307       0.002452      -0.002409      -0.039980       0.040128      -0.010994      -0.065115      -0.072963       0.021864       0.121809      -0.100998      -0.007724       0.108723             10.508323       8.949718       1.659266       3.695221      10.713472       6.091697      11.861779          -0.000002
           30              C       1.081316      -2.757500      10.235463       0.279263      34.367125 0.39332131E+03  0.90104221E+04                                 9.420961                            6.794689      -0.158492       1.956859                    0.999500      25.836256      73.109159       0.607415       0.440173      -1.050465      -0.011091       0.047566      -0.085948       0.098856       0.000771       0.013507      -0.043335      -0.004684       0.149967      -0.045327      -0.026324       0.071651             11.580019      18.774762      -0.946702       0.054887       7.312116      -3.015331       8.653179          -0.000001
           31              C       2.653317      10.395306       0.875823      -0.233867      43.526751 0.57825007E+03  0.14592512E+05                                10.627278                            7.951447      -0.076066       1.912198                    0.999694      32.854618      97.705141       0.591948       0.410023      -1.068836      -0.035837       0.042202      -0.030735       0.063325       0.017400      -0.016869       0.016643      -0.026474       0.058703      -0.040264       0.009604       0.030660             12.790880      20.999525      -1.770396       1.170949       7.630935      -2.751315       9.742181          -0.000004
           32              C      -1.223504       8.217129       0.157603       0.676026      24.369683 0.25445362E+03  0.53186329E+04                                 7.995591                            5.791603      -0.295219       1.973701                    0.998574      22.142799      63.313989       0.592781       0.494334      -1.003007       0.011028       0.070565       0.009223       0.072015       0.007276      -0.021640      -0.007105       0.178693      -0.144261      -0.067858      -0.048747       0.116604             10.104432       5.124674      -1.420955       1.273313      16.940840       0.039653       8.247781          -0.000002
           33              C       9.333308       6.711090       0.131657      -0.134699      46.317732 0.52279825E+03  0.12783678E+05                                11.138720                            7.564214      -0.074367       1.953471                    0.998903      29.608037      84.900528       0.610323       0.410416      -1.075360       0.049719      -0.021630       0.029702       0.061822      -0.007011      -0.022411      -0.014285       0.008554       0.086488      -0.032536      -0.008291       0.040827             14.906945       9.786732      -2.826290       3.299829      26.698048      -0.514977       8.236053          -0.000003
           34              C       4.875205       2.260115      10.672468       0.282285      33.871260 0.38643945E+03  0.88118139E+04                                 9.311946                            6.720323      -0.104677       1.974102                    0.999404      25.722770      72.566342       0.612904       0.438258      -1.051846      -0.068744       0.023076      -0.066224       0.098203      -0.012710       0.053414      -0.019090       0.036415       0.073692      -0.040270      -0.034150       0.074420             11.499235       9.362280      -2.575653       3.224496      18.098036      -0.432811       7.037389          -0.000001
           35              C      -0.075196       6.091612       0.903582      -0.236658      45.376478 0.57021946E+03  0.14327503E+05                                10.885022                            7.874057      -0.044038       1.919286                    0.999728      32.833295      97.161043       0.597849       0.407743      -1.071232      -0.043530       0.040787      -0.025301       0.064796       0.023491       0.004621       0.008278       0.010810       0.042060      -0.031411       0.006852       0.024559             13.513723      10.126377      -3.968962       3.479644      22.282457      -1.637261       8.132334          -0.000004
           36              C      -1.378716      -3.265058      10.769454       0.572063      25.808993 0.26375713E+03  0.55643493E+04                                 8.248958                            5.849773      -0.198177       1.991964                    0.998496      23.113809      66.456839       0.596748       0.486525      -1.006730      -0.044460       0.026249      -0.041146       0.066021      -0.036542      -0.017430       0.023085      -0.140918      -0.104393      -0.066731      -0.035227       0.101958             10.627574      18.988930      -0.671517      -0.183689       4.901300       0.393520       7.992493          -0.000003
           37              C       0.096080      -3.309492      11.112532      -0.117992      44.654240 0.51578926E+03  0.12569959E+05                                10.875261                            7.519458       0.035195       1.991246                    0.999139      29.371309      84.083629       0.611382       0.411085      -1.074909       0.007112      -0.033332       0.040175       0.052684      -0.010401       0.019254       0.028119      -0.029979       0.074920      -0.042929      -0.002616       0.045545             14.355283      26.032806      -0.459435       0.851397       7.258857      -2.555395       9.774185          -0.000004
           38              C       2.061955       2.652158       4.697721      -0.097607      43.390999 0.47827583E+03  0.11458801E+05                                10.750111                            7.304268      -0.114186       1.963605                    0.998301      28.476087      81.315544       0.611138       0.418318      -1.068269       0.040141       0.001688       0.000580       0.040180       0.000259       0.014058      -0.017715       0.032509      -0.019213      -0.029581       0.002535       0.027046             14.007453      13.567864       3.446532       3.464381      12.283515       8.327482      16.170979          -0.000005
           39              O       8.379625      -0.156857       1.743602      -0.687111      34.334848 0.57029741E+03  0.13944238E+05                                 8.378418                            7.377031       0.308049       2.120161                    0.997316      29.340035      78.345388       0.700035       0.357843      -1.137384      -0.083387      -0.006341      -0.052491       0.098736       0.012755       0.033444       0.009112      -0.088100       0.023154      -0.064170       0.015933       0.048237              9.141060      11.261716       0.906440       2.488360       5.591650       0.430541      10.569812          -0.000005
           40              O       3.830887       7.028225      11.048290      -0.667027      51.615167 0.79593386E+03  0.21181921E+05                                11.232883                            8.880769      -0.226367       1.933333                    0.997421      30.847601      86.324693       0.619387       0.371583      -1.125163      -0.023531       0.031320       0.065939       0.076699      -0.014559      -0.048126      -0.017609      -0.119202      -0.218074      -0.104627       0.006017       0.098610             13.906830      19.811194      -1.000755      -6.094282      10.418562       1.082112      11.490733          -0.000002
           41              O       5.840875      -1.843525      10.232290      -0.670320      40.598491 0.64820513E+03  0.16382769E+05                                 9.531419                            7.946725       0.083129       2.039067                    0.997426      30.037418      81.840770       0.663340       0.365338      -1.130258      -0.037595       0.015972       0.123944       0.130501       0.048610      -0.015023       0.020356       0.031892      -0.035032      -0.058879       0.001881       0.056998             11.316286       8.414961       2.260976       2.012433      16.154265       4.191568       9.379631          -0.000005
           42              O       0.413490       1.750829       0.671200      -0.489161      40.215844 0.59316626E+03  0.14685814E+05                                 9.590066                            7.686426      -0.141268       2.015422                    0.996161      27.488573      74.508597       0.662340       0.373511      -1.122264       0.067498      -0.013721      -0.110109       0.129878      -0.053631      -0.015376      -0.003269       0.044041      -0.074660      -0.050663      -0.021012       0.071675             11.696955      11.354129      -5.930380       2.313734      15.030474      -1.269746       8.706264          -0.000004
           43              O       5.105436       5.422316       7.740442      -0.662989      34.723698 0.54774130E+03  0.13232081E+05                                 8.424728                            7.189417       0.305611       2.120739                    0.998023      28.884424      76.170962       0.716490       0.353870      -1.142822      -0.007345      -0.109825       0.014838       0.111066       0.009447       0.040178      -0.048053       0.082816      -0.064708      -0.083252       0.011996       0.071257              9.518343      10.928533       1.157752       3.048533       6.982348       2.528127      10.644149          -0.000006
           44              O       3.171430       6.282086       8.128728      -0.671682      36.672428 0.55770800E+03  0.13538159E+05                                 8.774904                            7.273114       0.409396       2.153728                    0.998107      29.064109      76.912579       0.709395       0.355685      -1.140988      -0.063979      -0.063925      -0.015237       0.091717      -0.033691      -0.043625       0.007234      -0.091117       0.031916      -0.079610       0.017495       0.062115             10.191036       8.026998      -1.356810      -0.494331      10.848904       5.527903      11.697206          -0.000004
           45              O       1.184876       4.128018       1.613192      -0.435657      26.153186 0.38303604E+03  0.84649731E+04                                 6.857705                            5.886358       0.500311       2.245692                    0.998663      25.278897      63.840573       0.817025       0.339223      -1.154519      -0.092995       0.009993      -0.044453       0.103557       0.004012       0.131935       0.013999       0.033069      -0.035478      -0.128261      -0.011095       0.139357              7.451535       7.770511      -1.086228       3.466870       7.196352      -0.771889       7.387742          -0.000004
           46              O       4.459892       9.435683       2.204741      -0.457208      24.302444 0.35346116E+03  0.76475444E+04                                 6.435014                            5.581147       0.508225       2.233684                    0.999296      25.437330      63.333823       0.856622       0.330473      -1.163374      -0.016969       0.079654      -0.082123       0.115658       0.022991      -0.047394      -0.132922       0.065631       0.198612      -0.148501      -0.016676       0.165177              6.776683       6.424876       0.108922      -0.367660       5.979815      -2.789546       7.925358          -0.000004
           47              O       5.420679       4.011584       5.331985      -0.459293      22.739399 0.32452167E+03  0.68663615E+04                                 6.099941                            5.291248       0.587156       2.266672                    0.999312      25.021370      61.410888       0.894786       0.323522      -1.170713      -0.091839      -0.034037       0.044994       0.107784       0.105841      -0.010913       0.026943       0.057111      -0.380064      -0.135668      -0.037503       0.173171              6.433559       8.975620       1.817827      -0.273569       5.721106       0.661808       4.603950          -0.000003
           48              O      -3.267296       7.568287       9.561770      -0.738330      36.210785 0.61482478E+03  0.15319596E+05                                 8.639504                            7.629285       0.317860       2.097133                    0.998422      30.593881      82.493469       0.692409       0.355016      -1.139537       0.078410      -0.016332       0.077864       0.111703      -0.008914       0.030838       0.032605      -0.079624       0.042656      -0.064592       0.005819       0.058773              9.443919      11.380215       1.432901       2.442701       5.964169       0.757734      10.987373          -0.000007
           49              O       1.256025       0.303948       0.249491      -0.554079      49.125290 0.69120444E+03  0.17771587E+05                                10.850849                            8.220850      -0.174341       1.968330                    0.997857      29.232461      80.618476       0.649723       0.366655      -1.128017       0.015578       0.105917      -0.064218       0.124840      -0.029149      -0.047969       0.016898      -0.126047      -0.228255      -0.104884      -0.006713       0.111597             13.855521      20.015721      -3.607059      -5.818301      11.059729       1.824347      10.491112          -0.000001
           50              O      -1.041473       8.813102       1.285409      -0.705554      40.976188 0.64268572E+03  0.16187220E+05                                 9.520566                            7.869832       0.230342       2.079152                    0.997762      30.328131      82.135566       0.672929       0.361380      -1.134837       0.016045      -0.056521      -0.085158       0.103460       0.007268      -0.010197       0.042098       0.094772      -0.034911      -0.072395       0.017615       0.054779             11.230629       6.571587       0.401950       0.811862      16.508482       5.173978      10.611817          -0.000004
           51              O       5.286414       5.209677      10.379243      -0.631532      41.246641 0.66192162E+03  0.16771170E+05                                 9.588450                            8.050261       0.030324       2.040488                    0.996298      29.187475      78.913705       0.658422       0.367151      -1.131962       0.016041      -0.025534       0.043762       0.053145      -0.012222      -0.013983      -0.017770       0.122260       0.073132      -0.078114       0.022719       0.055395             11.012922       7.196841      -2.056851       2.401308      13.964247      -4.146513      11.877679          -0.000005
           52              O       0.220890       1.871145       3.373449      -0.633442      34.755700 0.56251068E+03  0.13709521E+05                                 8.534859                            7.379392       0.179434       2.090200                    0.997580      28.721905      76.623439       0.692266       0.363029      -1.133063       0.009116       0.101628       0.018219       0.103650      -0.001513       0.021752      -0.042133       0.103307       0.005330      -0.076181       0.014249       0.061932              9.597942      10.796929       0.795974       3.547607       7.607712       2.291150      10.389183          -0.000007
           53              O       2.023897       0.689042       3.245192      -0.686701      36.430524 0.56542671E+03  0.13779059E+05                                 8.724060                            7.323030       0.427252       2.155878                    0.998030      29.341309      77.913430       0.706686       0.355661      -1.140486       0.066481       0.070652       0.002559       0.097047      -0.018783      -0.054204       0.007928      -0.095656       0.047689      -0.086236       0.027204       0.059032              9.943413       7.908758      -1.533927      -0.139075      11.726041       4.888132      10.195442          -0.000003
           54              O       3.778216       2.746423       9.951868      -0.467893      24.790194 0.35869134E+03  0.77907137E+04                                 6.563881                            5.618657       0.689031       2.299525                    0.999353      25.364983      63.314346       0.854426       0.330047      -1.163532       0.105393      -0.029548       0.037909       0.115836      -0.126672       0.058615      -0.004660      -0.051238      -0.186451      -0.128067      -0.039675       0.167743              7.178341       7.409806      -2.860088       2.163114       8.427878      -1.267033       5.697338          -0.000002
           55              O       0.744351      -1.907177       9.176770      -0.474153      23.764614 0.34702584E+03  0.74792521E+04                                 6.322846                            5.502889       0.520841       2.236129                    0.999279      25.562032      63.669804       0.868478       0.327228      -1.165412       0.018994      -0.082339       0.079983       0.116352      -0.117267       0.035463      -0.093560       0.055417      -0.090646      -0.138018      -0.035530       0.173548              6.638732       7.222560      -1.683721       0.959030       6.216566      -2.226658       6.477070          -0.000002
           56              O      -0.112689       3.192504       5.651836      -0.440520      23.526204 0.33519786E+03  0.71450609E+04                                 6.285036                            5.426767       0.599041       2.274480                    0.999354      24.873078      61.139058       0.872146       0.329467      -1.166181       0.094422       0.006029      -0.030652       0.099456      -0.029539      -0.068592       0.082992       0.212298      -0.118206      -0.150474      -0.013731       0.164205              6.652179       9.530034      -0.040983      -1.228286       4.623967       1.070474       5.802538          -0.000006

******************************************************
Auxiliary information for the entire system
The total spin magnetic moment of the unit cell is   -0.000177
The total net atomic charge of the unit cell is   0.000000
Accuracy of reproducing the electrostatic potential in the unit cell:
  The inner radius (bohr) =    5.0000
  The outer radius (bohr) =   12.0000
  Valid grid points have density less than (e/(bohr^3)) =    0.0001
  The number of valid grid points were=        88175
  The rms potential error without charges in kcal/mol is=      9.93021
  The rms potential error with partial charges in kcal/mol is=      1.79951
  The RRMSE value at monopole order=      0.18122
  The rms potential error with partial charges and cloud penetration in kcal/mol is=      1.78586
  The RRMSE value at monopole order with cloud penetration is=      0.17984
  The rms potential error with partial charges and atomic dipoles in kcal/mol is=      0.57874
  The RRMSE value at dipole order=      0.05828
  The rms potential error with partial charges, atomic dipoles and cloud penetration in kcal/mol is=      0.57197
  The RRMSE value at dipole order with cloud penetration=      0.05760

******************************************************
The electron densities and ab initio electrostatic potential were computed in VASP using the PBE functional and
projector augmented wave method. See the main text of the journal article for a description of computational details.
The atomic charges, dipoles, and quadrupoles were computed with the DDEC6 method as described in
(a) T. A. Manz and N. Gabaldon Limas, RSC Adv. 6 (2016) 47771-47801 DOI: 10.1039/c6ra04656h
(b) N. Gabaldon Limas and T. A. Manz, RSC Adv. 8 (2018) 2678-2707 DOI: 10.1039/c7ra11829e.
For each atom in the material, the electron cloud parameters were fit to the spherically averaged atom-in-material
electron density using radial positions for which this density was between 10^-4 and 10^-2 electrons per cubic bohr.
The polarizabilities, dispersion coefficients, and quantum Drude oscillator (QDO) parameters were fit using the MCLF method.
The magnetic structure of the system was optimized in VASP from the default ferromagnetic initial guess using spin polarization.
The atomic spin moments (ASMs) were computed on this optimized magnetic structure using the DDEC6 partition as inputs
to the method of T. A. Manz and D. S. Sholl, J. Chem. Theory Comput. 7 (2011) 4146-4164 DOI: 10.1021/ct200539n.
The RMSE and RRMSE were computed using a uniform grid with Ewald summation.
