# Supplementary material for: A collection of forcefield precursors for metal–organic frameworks
Source: RSC Adv. 2019 Nov 13;9(63):36492–507. doi: 10.1039/c9ra07327b (PMC9075174; doi:10.1039/c9ra07327b)
Supplement: RA-009-C9RA07327B-s3936 [file RA-009-C9RA07327B-s3936.xyz]

   56
jmolscript: load "" {1 1 1} spacegroup "x,y,z" unitcell [{     10.550700     0.000000     0.000000 }, {     -1.249420    10.854831     0.000000 }, {     -4.653036    -3.496717    11.509799 }]
Er     7.384350     3.812727     3.652405     2.068195
Er    -2.736106     3.545387     7.857394     2.068196
H     -3.790268     6.990406     8.075275     0.398159
H      3.879532     3.891700     8.485024     0.403317
H      8.269062     0.786829     0.568584     0.405208
H     -2.643091     8.054886     3.928294     0.144240
H      3.892406     3.595286     4.058355     0.143575
H      3.919114     1.351377     1.297154     0.153884
H      8.438512     0.367708     3.434524     0.398159
H      0.768712     3.466414     3.024775     0.403317
H     -3.620818     6.571285    10.941215     0.405208
H     -3.259365    -0.696772     7.581505     0.144239
H      0.755838     3.762828     7.451444     0.143575
H      0.729130     6.006737    10.212645     0.153884
C     -3.793870     8.396435     6.941560     0.316808
C     -3.231654     7.750035     5.828562    -0.159665
C     -3.021806     8.479130     4.664922    -0.216308
C     -2.902309     6.293462     5.842374     0.695702
C      2.733114     3.784314     7.087734     0.319343
C      3.680037     3.734479     6.069117    -0.156662
C      3.257918     3.629258     4.739735    -0.206178
C      5.142757     3.800391     6.348805     0.695955
C      6.666300     0.122653     0.067908     0.307908
C      5.849621     0.933985     0.866688    -0.141635
C      4.463270     0.804600     0.778062    -0.210278
C      6.428443     1.959239     1.775962     0.611098
C      8.442114    -1.038321     4.568239     0.316812
C      7.879898    -0.391921     5.681237    -0.159667
C     -2.880650    -1.121016     6.844877    -0.216306
C      7.550553     1.064652     5.667425     0.695703
C      1.915130     3.573800     4.422065     0.319341
C      0.968207     3.623635     5.440682    -0.156662
C      1.390326     3.728856     6.770064    -0.206181
C     -0.494513     3.557723     5.160994     0.695955
C     -2.018056     7.235461    11.441891     0.307909
C     -1.201377     6.424129    10.643111    -0.141636
C      0.184974     6.553514    10.731737    -0.210277
C     -1.780199     5.398875     9.733837     0.611098
O     -2.594475     5.749039     4.758151    -0.710737
O     -2.958524     5.698529     6.964579    -0.651867
O     -4.030237     7.772851     8.125918    -0.494762
O      5.961027     3.817958     5.408455    -0.725131
O      5.512528     3.832766     7.564240    -0.663694
O      3.063875     3.893032     8.405606    -0.500707
O      7.683912     2.167761     1.786321    -0.669306
O      5.674939     2.617779     2.531005    -0.659096
O      8.022544     0.187046     0.066757    -0.497367
O      7.242719     1.609075     6.751648    -0.710737
O      7.606768     1.659585     4.545220    -0.651866
O      8.678481    -0.414737     3.383881    -0.494762
O     -1.312783     3.540156     6.101344    -0.725130
O     -0.864284     3.525348     3.945559    -0.663694
O      1.584369     3.465082     3.104193    -0.500708
O     -3.035668     5.190353     9.723478    -0.669306
O     -1.026695     4.740335     8.978794    -0.659095
O     -3.374300     7.171068    11.443042    -0.497367

The following XYZ coordinates are in angstroms. Other properties are in atomic units.
The sperically averaged electron density of each atom fit to a function of the form exp(a - br)
eigen_1, eigen_2 and eigen_3 are the three eigenvalues of traceless quadrupole moment tensor
  atom number  atomic symbol              X              Y              Z     net charge C6 coefficient C8 coefficient C10 coefficient fluctuating dipole atomic polarizability isotropic forcefield polarizability              a              b squared Pearson coefficient          <r^3>          <r^4>         wp_QDO          m_QDO          q_QDO       dipole_x       dipole_y       dipole_z         dipole            Qxy            Qxz            Qyz     Q(x^2-y^2)  Q(3z^2 - R^2)        eigen_1        eigen_2        eigen_3 static polarizability      alpha(xx)      alpha(xy)      alpha(xz)      alpha(yy)      alpha(yz)      alpha(zz) atomic spin moment
            1             Er       7.384350       3.812727       3.652405       2.068195      89.530730 0.17669785E+04  0.52543477E+05                                13.398233                           11.345656       2.171925       2.469414                    0.999916      67.440278     149.463393       0.753979       0.273187      -1.327406       0.003024       0.028153       0.003000       0.028474      -0.035506      -0.059167      -0.164584      -0.069622       0.064165      -0.176353      -0.012217       0.188570             16.081919      14.289637       2.013977       2.086460      18.879975       4.895695      15.076145           0.000010
            2             Er      -2.736106       3.545387       7.857394       2.068196      89.530667 0.17669770E+04  0.52543422E+05                                13.398226                           11.345651       2.171925       2.469415                    0.999916      67.440265     149.463344       0.753979       0.273186      -1.327406      -0.003021      -0.028152      -0.003001       0.028472      -0.035506      -0.059168      -0.164583      -0.069623       0.064166      -0.176353      -0.012216       0.188569             16.081910      14.289627       2.013972       2.086456      18.879968       4.895693      15.076136           0.000011
            3              H      -3.790268       6.990406       8.075275       0.398159       0.416901 0.23811233E+01  0.17779948E+02                                 1.026453                            0.982130      -1.230621       2.445822                    0.999922       2.342204       6.293527       0.539971       1.519103      -0.659551       0.002759      -0.019244       0.006449       0.020482       0.002954      -0.001866      -0.009503      -0.007885       0.013876      -0.007691      -0.005627       0.013318              1.053674       0.887659      -0.120741       0.014374       1.309749      -0.062874       0.963613          -0.000002
            4              H       3.879532       3.891700       8.485024       0.403317       0.456566 0.25898319E+01  0.19433580E+02                                 1.028587                            0.976904      -1.205200       2.464794                    0.999986       2.168352       5.541579       0.590692       1.381859      -0.686308       0.019674       0.003205       0.012152       0.023345       0.001474       0.012021       0.003198       0.009410       0.043547      -0.012344      -0.008754       0.021098              1.055055       1.362236       0.009251       0.065951       0.845374       0.011377       0.957555          -0.000002
            5              H       8.269062       0.786829       0.568584       0.405208       0.450855 0.25825193E+01  0.19425787E+02                                 1.034581                            0.987462      -1.208276       2.468712                    0.999986       2.173515       5.618732       0.575098       1.415888      -0.680013       0.016833       0.013579       0.012043       0.024754       0.006499       0.004516       0.003627       0.027498      -0.028669      -0.012953      -0.007927       0.020880              1.057849       1.027652       0.115905       0.099312       1.059618       0.198272       1.086275          -0.000002
            6              H      -2.643091       8.054886       3.928294       0.144240       1.129759 0.84589723E+01  0.83432274E+02                                 1.743074                            1.665401      -1.061938       2.397422                    0.997599       3.271317       8.905537       0.505054       1.229565      -0.722725       0.018572      -0.012893      -0.029345       0.037044      -0.006137      -0.009642      -0.002712       0.002942       0.034754      -0.014821      -0.001310       0.016131              1.760370       1.505291      -0.210027      -0.255834       1.877838       0.214366       1.897981           0.000004
            7              H       3.892406       3.595286       4.058355       0.143575       1.123925 0.80239383E+01  0.79379501E+02                                 1.829550                            1.686727      -1.346318       2.260549                    0.993592       3.599030      10.345718       0.465642       1.329638      -0.697334       0.020595      -0.006819      -0.028627       0.035918      -0.001967      -0.000199      -0.000104       0.002719       0.031583      -0.007657      -0.002874       0.010531              1.919421       2.309644      -0.102553      -0.504979       1.433799       0.128718       2.014821           0.000002
            8              H       3.919114       1.351377       1.297154       0.153884       0.985328 0.69693813E+01  0.66023736E+02                                 1.636018                            1.544809      -0.937867       2.465107                    0.998891       3.215183       8.808189       0.503516       1.284064      -0.709160      -0.022380       0.021429       0.021298       0.037599      -0.002812      -0.003176       0.006886       0.010688      -0.007667      -0.010238       0.000619       0.009620              1.676659       1.660512      -0.219760      -0.215839       1.655235       0.405829       1.714229           0.000001
            9              H       8.438512       0.367708       3.434524       0.398159       0.416900 0.23811186E+01  0.17779906E+02                                 1.026453                            0.982129      -1.230621       2.445822                    0.999922       2.342202       6.293522       0.539971       1.519104      -0.659551      -0.002759       0.019244      -0.006449       0.020482       0.002954      -0.001866      -0.009503      -0.007885       0.013876      -0.007691      -0.005627       0.013318              1.053673       0.887658      -0.120741       0.014374       1.309748      -0.062874       0.963612          -0.000002
           10              H       0.768712       3.466414       3.024775       0.403317       0.456567 0.25898332E+01  0.19433589E+02                                 1.028586                            0.976904      -1.205199       2.464794                    0.999986       2.168352       5.541575       0.590693       1.381857      -0.686308      -0.019674      -0.003205      -0.012153       0.023345       0.001475       0.012021       0.003198       0.009410       0.043548      -0.012344      -0.008754       0.021098              1.055054       1.362235       0.009251       0.065951       0.845373       0.011377       0.957555          -0.000002
           11              H      -3.620818       6.571285      10.941215       0.405208       0.450856 0.25825251E+01  0.19425849E+02                                 1.034583                            0.987465      -1.208277       2.468711                    0.999986       2.173519       5.618752       0.575096       1.415892      -0.680012      -0.016833      -0.013579      -0.012043       0.024754       0.006499       0.004516       0.003627       0.027498      -0.028669      -0.012953      -0.007927       0.020880              1.057851       1.027655       0.115906       0.099312       1.059621       0.198273       1.086278          -0.000002
           12              H      -3.259365      -0.696772       7.581505       0.144239       1.129766 0.84590434E+01  0.83433173E+02                                 1.743083                            1.665410      -1.061943       2.397419                    0.997599       3.271329       8.905588       0.505052       1.229568      -0.722725      -0.018572       0.012893       0.029345       0.037044      -0.006137      -0.009642      -0.002712       0.002941       0.034755      -0.014821      -0.001311       0.016132              1.760380       1.505299      -0.210028      -0.255836       1.877849       0.214367       1.897992           0.000003
           13              H       0.755838       3.762828       7.451444       0.143575       1.123923 0.80239217E+01  0.79379292E+02                                 1.829548                            1.686725      -1.346317       2.260550                    0.993592       3.599026      10.345702       0.465642       1.329637      -0.697334      -0.020595       0.006819       0.028626       0.035918      -0.001967      -0.000199      -0.000103       0.002719       0.031583      -0.007657      -0.002874       0.010531              1.919419       2.309640      -0.102553      -0.504978       1.433797       0.128717       2.014818           0.000002
           14              H       0.729130       6.006737      10.212645       0.153884       0.985325 0.69693589E+01  0.66023457E+02                                 1.636014                            1.544805      -0.937864       2.465108                    0.998891       3.215177       8.808162       0.503518       1.284062      -0.709161       0.022380      -0.021429      -0.021298       0.037599      -0.002812      -0.003176       0.006886       0.010688      -0.007666      -0.010238       0.000619       0.009620              1.676655       1.660508      -0.219759      -0.215839       1.655231       0.405828       1.714224           0.000001
           15              C      -3.793870       8.396435       6.941560       0.316808      30.086904 0.33571558E+03  0.73806927E+04                                 8.555416                            6.229469       0.034606       2.034479                    0.999395      24.281038      66.966667       0.642715       0.433473      -1.056149      -0.020920      -0.032280       0.087306       0.095404      -0.002906      -0.019717      -0.026799      -0.019960       0.119129      -0.039287      -0.015571       0.054858             10.433773       5.196760      -2.301246      -0.891202      16.208325      -2.591117       9.896235           0.000003
           16              C      -3.231654       7.750035       5.828562      -0.159665      42.568533 0.48749673E+03  0.11676624E+05                                10.417651                            7.220763       0.102367       2.015096                    0.999426      28.845552      81.015085       0.637580       0.401075      -1.085024       0.020498       0.032997      -0.050107       0.063401       0.001002       0.004281      -0.021994       0.016140       0.020019      -0.026480       0.004538       0.021942             13.662636       6.308375      -3.426857      -1.167913      23.907417      -2.239113      10.772117          -0.000006
           17              C      -3.021806       8.479130       4.664922      -0.216308      39.201502 0.46382616E+03  0.11115971E+05                                10.084500                            7.235899      -0.153054       1.910146                    0.999138      30.920559      90.639095       0.603744       0.423312      -1.056646       0.012844      -0.036250       0.024340       0.045514       0.000845      -0.016812      -0.004773       0.066785       0.099721      -0.050286       0.006344       0.043942             12.566906       6.079291      -2.705284      -0.719783      21.234038      -4.100943      10.387389          -0.000003
           18              C      -2.902309       6.293462       5.842374       0.695702      21.750780 0.22873214E+03  0.46557712E+04                                 7.364266                            5.461461      -0.222183       2.001972                    0.998866      21.506481      60.703652       0.615347       0.489015      -1.005623       0.040662      -0.065197      -0.000596       0.076840       0.029461       0.003282      -0.007882       0.205499      -0.114905      -0.089084      -0.036985       0.126069              9.055630       4.695808      -1.991759      -0.410728      14.499100      -0.253790       7.971982          -0.000001
           19              C       2.733114       3.784314       7.087734       0.319343      30.367193 0.33417753E+03  0.73376515E+04                                 8.614950                            6.224278       0.020429       2.032256                    0.999450      24.190473      66.651299       0.641644       0.434742      -1.055492       0.011131       0.014045       0.096258       0.097912      -0.000761       0.009866       0.011904       0.023584       0.152494      -0.038962      -0.014841       0.053803             10.492145      16.745565       0.163327       0.589014       4.456045       0.689102      10.274827           0.000001
           20              C       3.680037       3.734479       6.069117      -0.156662      42.277151 0.47774798E+03  0.11380381E+05                                10.350989                            7.134903       0.155998       2.036368                    0.999402      28.561257      79.879509       0.643487       0.399584      -1.086520      -0.016842      -0.010654      -0.059149       0.062416      -0.003756       0.018764       0.007717      -0.028925       0.038786      -0.030411       0.007041       0.023370             13.558166      24.155112       0.401066       0.582785       5.309764       0.813518      11.209623          -0.000004
           21              C       3.257918       3.629258       4.739735      -0.206178      38.992317 0.47350385E+03  0.11422930E+05                                10.115467                            7.359686      -0.206580       1.900016                    0.998632      30.882348      91.250205       0.591869       0.428969      -1.051644       0.035177      -0.013374       0.028947       0.047479      -0.011587      -0.009385       0.009198      -0.070032       0.076782      -0.050496       0.014668       0.035828             12.311375      20.386141       0.132533       1.967113       5.306618       0.941037      11.241367          -0.000008
           22              C       5.142757       3.800391       6.348805       0.695955      21.970163 0.22779275E+03  0.46368301E+04                                 7.438784                            5.466998      -0.256086       1.992272                    0.999056      21.559757      61.067802       0.611555       0.492027      -1.003009       0.065478       0.002886       0.006480       0.065861      -0.003012      -0.010449       0.014824      -0.222812      -0.090699      -0.097905      -0.030077       0.127982              9.215669      15.419451       0.333132       0.230000       4.446624       0.478466       7.780934           0.000003
           23              C       6.666300       0.122653       0.067908       0.307908      30.540385 0.34607601E+03  0.76773874E+04                                 8.664090                            6.357408      -0.025567       2.012647                    0.999554      24.642139      68.586901       0.630441       0.437945      -1.051948       0.098340      -0.006647      -0.005937       0.098743      -0.001294      -0.001189       0.017556       0.081364      -0.090557      -0.045593      -0.010228       0.055822             10.323481      11.780126       1.631095       1.839043       8.940736       5.051752      10.249579           0.000008
           24              C       5.849621       0.933985       0.866688      -0.141635      42.237268 0.48466309E+03  0.11613067E+05                                10.400097                            7.249727       0.051269       2.004257                    0.999277      28.753592      81.255825       0.628586       0.406663      -1.079301      -0.062294      -0.000921       0.009652       0.063044       0.008899      -0.000131      -0.002155       0.038503      -0.014539      -0.019089      -0.004556       0.023644             13.253922      13.159371       2.595757       3.304820      12.225200       7.930379      14.377195          -0.000013
           25              C       4.463270       0.804600       0.778062      -0.210278      37.996465 0.46493365E+03  0.11144222E+05                                 9.877538                            7.261861      -0.109756       1.929983                    0.999190      30.593778      89.558417       0.600774       0.425340      -1.055852       0.033829       0.022250       0.025595       0.047902      -0.015560      -0.017279      -0.013039       0.035970      -0.005648      -0.034010       0.003994       0.030016             11.794427      13.334382       2.847449       3.424456      10.305801       5.871062      11.743098          -0.000005
           26              C       6.428443       1.959239       1.775962       0.611098      25.168736 0.26298280E+03  0.55274608E+04                                 8.012880                            5.787808      -0.187688       1.982822                    0.999580      22.956348      65.244327       0.610064       0.477675      -1.014375       0.005657       0.013435       0.032910       0.035994      -0.037732      -0.010833      -0.107086       0.019312       0.069376      -0.119577       0.007075       0.112502              9.929748       9.355122       1.547199       1.805907       9.287870       5.539933      11.146251          -0.000004
           27              C       8.442114      -1.038321       4.568239       0.316812      30.086774 0.33571412E+03  0.73806514E+04                                 8.555386                            6.229452       0.034613       2.034482                    0.999395      24.280979      66.966419       0.642717       0.433472      -1.056149       0.020920       0.032280      -0.087306       0.095404      -0.002906      -0.019716      -0.026799      -0.019960       0.119129      -0.039286      -0.015571       0.054858             10.433730       5.196743      -2.301233      -0.891201      16.208244      -2.591104       9.896204           0.000002
           28              C       7.879898      -0.391921       5.681237      -0.159667      42.568724 0.48749900E+03  0.11676694E+05                                10.417688                            7.220784       0.102362       2.015093                    0.999426      28.845621      81.015390       0.637578       0.401076      -1.085023      -0.020498      -0.032997       0.050107       0.063401       0.001002       0.004282      -0.021994       0.016139       0.020020      -0.026479       0.004537       0.021942             13.662690       6.308395      -3.426870      -1.167915      23.907520      -2.239136      10.772157          -0.000003
           29              C      -2.880650      -1.121016       6.844877      -0.216306      39.201595 0.46382710E+03  0.11116002E+05                                10.084521                            7.235909      -0.153061       1.910143                    0.999138      30.920607      90.639343       0.603743       0.423313      -1.056646      -0.012844       0.036250      -0.024340       0.045514       0.000845      -0.016814      -0.004773       0.066780       0.099724      -0.050284       0.006340       0.043944             12.566938       6.079303      -2.705293      -0.719784      21.234100      -4.100958      10.387411          -0.000005
           30              C       7.550553       1.064652       5.667425       0.695703      21.750772 0.22873199E+03  0.46557678E+04                                 7.364267                            5.461462      -0.222181       2.001973                    0.998866      21.506477      60.703659       0.615346       0.489015      -1.005623      -0.040662       0.065197       0.000596       0.076840       0.029461       0.003282      -0.007882       0.205499      -0.114904      -0.089084      -0.036985       0.126069              9.055632       4.695808      -1.991759      -0.410727      14.499104      -0.253797       7.971984          -0.000003
           31              C       1.915130       3.573800       4.422065       0.319341      30.367252 0.33417824E+03  0.73376715E+04                                 8.614963                            6.224286       0.020425       2.032255                    0.999450      24.190500      66.651408       0.641644       0.434743      -1.055491      -0.011131      -0.014045      -0.096258       0.097912      -0.000760       0.009866       0.011904       0.023584       0.152495      -0.038962      -0.014841       0.053804             10.492163      16.745596       0.163327       0.589015       4.456051       0.689103      10.274840           0.000000
           32              C       0.968207       3.623635       5.440682      -0.156662      42.277098 0.47774736E+03  0.11380361E+05                                10.350978                            7.134896       0.156000       2.036368                    0.999402      28.561240      79.879427       0.643487       0.399584      -1.086521       0.016842       0.010653       0.059149       0.062416      -0.003757       0.018764       0.007718      -0.028925       0.038787      -0.030411       0.007041       0.023370             13.558151      24.155084       0.401065       0.582781       5.309759       0.813517      11.209610          -0.000002
           33              C       1.390326       3.728856       6.770064      -0.206181      38.992339 0.47350424E+03  0.11422941E+05                                10.115470                            7.359688      -0.206579       1.900016                    0.998632      30.882357      91.250225       0.591869       0.428969      -1.051644      -0.035177       0.013375      -0.028947       0.047479      -0.011587      -0.009385       0.009199      -0.070034       0.076779      -0.050497       0.014668       0.035829             12.311378      20.386146       0.132534       1.967114       5.306619       0.941037      11.241370          -0.000010
           34              C      -0.494513       3.557723       5.160994       0.695955      21.970160 0.22779272E+03  0.46368291E+04                                 7.438783                            5.466997      -0.256085       1.992272                    0.999056      21.559752      61.067776       0.611555       0.492027      -1.003009      -0.065478      -0.002886      -0.006480       0.065861      -0.003012      -0.010449       0.014824      -0.222812      -0.090699      -0.097905      -0.030077       0.127983              9.215668      15.419449       0.333132       0.229998       4.446623       0.478466       7.780932           0.000003
           35              C      -2.018056       7.235461      11.441891       0.307909      30.540351 0.34607546E+03  0.76773727E+04                                 8.664087                            6.357405      -0.025566       2.012647                    0.999554      24.642121      68.586857       0.630441       0.437946      -1.051948      -0.098339       0.006647       0.005938       0.098743      -0.001293      -0.001189       0.017555       0.081363      -0.090557      -0.045593      -0.010229       0.055821             10.323478      11.780125       1.631097       1.839046       8.940734       5.051750      10.249576           0.000003
           36              C      -1.201377       6.424129      10.643111      -0.141636      42.237292 0.48466346E+03  0.11613078E+05                                10.400100                            7.249729       0.051268       2.004256                    0.999277      28.753603      81.255858       0.628586       0.406663      -1.079301       0.062294       0.000921      -0.009652       0.063044       0.008900      -0.000132      -0.002155       0.038505      -0.014536      -0.019090      -0.004555       0.023645             13.253925      13.159374       2.595757       3.304821      12.225203       7.930380      14.377198          -0.000007
           37              C       0.184974       6.553514      10.731737      -0.210277      37.996429 0.46493325E+03  0.11144209E+05                                 9.877528                            7.261856      -0.109756       1.929983                    0.999190      30.593766      89.558338       0.600775       0.425340      -1.055853      -0.033829      -0.022250      -0.025595       0.047902      -0.015560      -0.017279      -0.013038       0.035972      -0.005640      -0.034011       0.003994       0.030017             11.794412      13.334366       2.847442       3.424448      10.305788       5.871052      11.743082          -0.000011
           38              C      -1.780199       5.398875       9.733837       0.611098      25.168721 0.26298265E+03  0.55274565E+04                                 8.012875                            5.787805      -0.187687       1.982822                    0.999580      22.956339      65.244281       0.610065       0.477674      -1.014376      -0.005657      -0.013435      -0.032910       0.035994      -0.037732      -0.010833      -0.107086       0.019312       0.069376      -0.119577       0.007075       0.112502              9.929740       9.355114       1.547196       1.805903       9.287864       5.539929      11.146242          -0.000007
           39              O      -2.594475       5.749039       4.758151      -0.710737      40.967767 0.63881678E+03  0.16061347E+05                                 9.489452                            7.846928       0.194920       2.065777                    0.998140      30.298072      81.912368       0.673979       0.361455      -1.135071       0.078173       0.080109       0.088207       0.142510       0.016894      -0.009136       0.030426       0.128149      -0.099043      -0.073895      -0.009121       0.083015             11.089308       7.126546      -1.855020      -1.280665      15.885870       4.736455      10.255507          -0.000002
           40              O      -2.958524       5.698529       6.964579      -0.651867      42.027592 0.69231162E+03  0.17725786E+05                                 9.700748                            8.245207      -0.007327       2.026341                    0.996569      29.416313      79.753646       0.649635       0.368242      -1.131974       0.010528       0.065687      -0.027852       0.072121       0.028595       0.005161      -0.009358       0.169703       0.049829      -0.098725       0.017290       0.081435             11.037762       6.847729      -1.102650       0.989407      13.961015      -3.749239      12.304543          -0.000003
           41              O      -4.030237       7.772851       8.125918      -0.494762      23.540408 0.32972655E+03  0.70490788E+04                                 6.485928                            5.528254       0.366324       2.212153                    0.998825      24.808844      62.492791       0.824279       0.347579      -1.142602       0.015771       0.052603      -0.081617       0.098373      -0.009581      -0.003875      -0.100718      -0.157808       0.043616      -0.089148      -0.058745       0.147893              7.126594       4.337318      -0.609973      -0.122573       8.519354      -2.913118       8.523109           0.000001
           42              O       5.961027       3.817958       5.408455      -0.725131      49.631439 0.78934250E+03  0.20965376E+05                                10.893360                            8.859385      -0.093927       1.959667                    0.997776      31.687296      88.622111       0.618438       0.372883      -1.124046      -0.085972      -0.018177       0.067153       0.110595       0.010535      -0.035415       0.017336      -0.178987      -0.158080      -0.095487      -0.022392       0.117879             12.919581      18.971341      -0.452535      -5.426060       8.511919       1.152332      11.275483          -0.000002
           43              O       5.512528       3.832766       7.564240      -0.663694      35.626971 0.57055713E+03  0.13913307E+05                                 8.584577                            7.374283       0.370760       2.150279                    0.998122      28.777024      76.043119       0.702754       0.357414      -1.140904      -0.073247       0.035109      -0.021237       0.083957      -0.002072       0.006800       0.019968      -0.128611       0.113854      -0.083742       0.021742       0.061999              9.582310      12.193857       0.674458       2.507423       6.078897       0.819722      10.474175          -0.000009
           44              O       3.063875       3.893032       8.405606      -0.500707      20.885077 0.28947905E+03  0.59797477E+04                                 5.870768                            5.100290       0.524648       2.263994                    0.999361      24.400927      60.066224       0.879906       0.336980      -1.153548      -0.035822       0.006152      -0.099166       0.105617       0.006857       0.109631       0.025275       0.148659       0.181802      -0.109462      -0.054803       0.164265              6.217213       7.006534       0.056162       1.180629       3.744182       0.490031       7.900922          -0.000001
           45              O       7.683912       2.167761       1.786321      -0.669306      35.236399 0.55364338E+03  0.13425270E+05                                 8.528550                            7.262581       0.447699       2.163023                    0.997106      29.302644      77.697937       0.707017       0.357259      -1.138851       0.008020      -0.093383      -0.037586       0.100982      -0.008203       0.008583      -0.063322       0.158891      -0.041998      -0.112989       0.024333       0.088655              9.538802      11.914795       1.851900       1.807423       7.561227       1.927232       9.140383          -0.000001
           46              O       5.674939       2.617779       2.531005      -0.659096      37.618423 0.55223047E+03  0.13376090E+05                                 8.929716                            7.251027       0.457037       2.167769                    0.998006      29.047690      76.859430       0.708251       0.357034      -1.139573      -0.076357      -0.103836      -0.029408       0.132201      -0.054155      -0.035904      -0.024262       0.011427       0.132228      -0.089793       0.028986       0.060807             10.367976       8.849244      -1.884067      -1.734242       9.823720       5.330449      12.430964           0.000001
           47              O       8.022544       0.187046       0.066757      -0.497367      21.830695 0.30261867E+03  0.63296396E+04                                 6.098441                            5.249483       0.350248       2.207101                    0.998646      24.614194      61.245103       0.857540       0.341483      -1.148145      -0.098926      -0.014006       0.000620       0.099915       0.076645       0.062511       0.052865       0.154140      -0.200814      -0.109411      -0.058868       0.168280              6.541027       9.267920       0.906596       0.743336       4.842163       1.160483       5.512998           0.000003
           48              O       7.242719       1.609075       6.751648      -0.710737      40.967774 0.63881689E+03  0.16061350E+05                                 9.489454                            7.846929       0.194921       2.065777                    0.998140      30.298066      81.912357       0.673979       0.361455      -1.135071      -0.078173      -0.080109      -0.088207       0.142510       0.016893      -0.009136       0.030425       0.128149      -0.099043      -0.073894      -0.009121       0.083015             11.089312       7.126547      -1.855022      -1.280665      15.885882       4.736455      10.255506          -0.000002
           49              O       7.606768       1.659585       4.545220      -0.651866      42.027592 0.69231148E+03  0.17725781E+05                                 9.700750                            8.245206      -0.007326       2.026342                    0.996569      29.416306      79.753628       0.649635       0.368242      -1.131974      -0.010529      -0.065687       0.027852       0.072121       0.028595       0.005161      -0.009358       0.169703       0.049828      -0.098725       0.017290       0.081435             11.037765       6.847730      -1.102650       0.989408      13.961017      -3.749247      12.304548          -0.000002
           50              O       8.678481      -0.414737       3.383881      -0.494762      23.540372 0.32972600E+03  0.70490637E+04                                 6.485918                            5.528247       0.366326       2.212153                    0.998825      24.808836      62.492738       0.824280       0.347579      -1.142602      -0.015771      -0.052603       0.081617       0.098373      -0.009581      -0.003875      -0.100718      -0.157808       0.043615      -0.089147      -0.058746       0.147893              7.126581       4.337312      -0.609972      -0.122575       8.519336      -2.913109       8.523096          -0.000000
           51              O      -1.312783       3.540156       6.101344      -0.725130      49.631415 0.78934203E+03  0.20965360E+05                                10.893356                            8.859382      -0.093926       1.959667                    0.997776      31.687288      88.622075       0.618438       0.372883      -1.124046       0.085972       0.018177      -0.067153       0.110595       0.010535      -0.035415       0.017336      -0.178987      -0.158079      -0.095487      -0.022392       0.117879             12.919576      18.971334      -0.452534      -5.426059       8.511916       1.152330      11.275478          -0.000002
           52              O      -0.864284       3.525348       3.945559      -0.663694      35.626945 0.57055664E+03  0.13913292E+05                                 8.584574                            7.374280       0.370759       2.150279                    0.998122      28.777010      76.043076       0.702754       0.357414      -1.140903       0.073247      -0.035109       0.021237       0.083957      -0.002072       0.006800       0.019968      -0.128610       0.113855      -0.083742       0.021742       0.061999              9.582306      12.193853       0.674458       2.507421       6.078894       0.819721      10.474170          -0.000009
           53              O       1.584369       3.465082       3.104193      -0.500708      20.885067 0.28947886E+03  0.59797429E+04                                 5.870766                            5.100288       0.524648       2.263994                    0.999361      24.400925      60.066210       0.879907       0.336980      -1.153549       0.035823      -0.006151       0.099166       0.105617       0.006857       0.109631       0.025275       0.148659       0.181804      -0.109462      -0.054803       0.164265              6.217210       7.006531       0.056162       1.180629       3.744181       0.490030       7.900918          -0.000002
           54              O      -3.035668       5.190353       9.723478      -0.669306      35.236479 0.55364495E+03  0.13425319E+05                                 8.528566                            7.262594       0.447694       2.163021                    0.997106      29.302663      77.698038       0.707016       0.357259      -1.138851      -0.008020       0.093383       0.037585       0.100982      -0.008204       0.008583      -0.063321       0.158890      -0.042000      -0.112988       0.024332       0.088656              9.538822      11.914814       1.851905       1.807429       7.561245       1.927240       9.140406          -0.000001
           55              O      -1.026695       4.740335       8.978794      -0.659095      37.618300 0.55222833E+03  0.13376024E+05                                 8.929693                            7.251010       0.457042       2.167771                    0.998006      29.047656      76.859274       0.708253       0.357034      -1.139573       0.076357       0.103836       0.029408       0.132201      -0.054154      -0.035905      -0.024263       0.011426       0.132227      -0.089792       0.028985       0.060807             10.367947       8.849222      -1.884065      -1.734241       9.823693       5.330431      12.430926           0.000002
           56              O      -3.374300       7.171068      11.443042      -0.497367      21.830785 0.30262022E+03  0.63296811E+04                                 6.098462                            5.249500       0.350242       2.207098                    0.998646      24.614228      61.245260       0.857537       0.341483      -1.148145       0.098927       0.014005      -0.000620       0.099915       0.076645       0.062512       0.052865       0.154140      -0.200811      -0.109411      -0.058869       0.168280              6.541051       9.267956       0.906600       0.743340       4.842178       1.160488       5.513018           0.000005

******************************************************
Auxiliary information for the entire system
The total spin magnetic moment of the unit cell is   -0.000068
The total net atomic charge of the unit cell is   0.000001
Accuracy of reproducing the electrostatic potential in the unit cell:
  The inner radius (bohr) =    5.0000
  The outer radius (bohr) =   12.0000
  Valid grid points have density less than (e/(bohr^3)) =    0.0001
  The number of valid grid points were=       120770
  The rms potential error without charges in kcal/mol is=      9.01969
  The rms potential error with partial charges in kcal/mol is=      2.13573
  The RRMSE value at monopole order=      0.23678
  The rms potential error with partial charges and cloud penetration in kcal/mol is=      2.12500
  The RRMSE value at monopole order with cloud penetration is=      0.23560
  The rms potential error with partial charges and atomic dipoles in kcal/mol is=      0.54225
  The RRMSE value at dipole order=      0.06012
  The rms potential error with partial charges, atomic dipoles and cloud penetration in kcal/mol is=      0.53699
  The RRMSE value at dipole order with cloud penetration=      0.05954

******************************************************
The electron densities and ab initio electrostatic potential were computed in VASP using the PBE functional and
projector augmented wave method. See the main text of the journal article for a description of computational details.
The atomic charges, dipoles, and quadrupoles were computed with the DDEC6 method as described in
(a) T. A. Manz and N. Gabaldon Limas, RSC Adv. 6 (2016) 47771-47801 DOI: 10.1039/c6ra04656h
(b) N. Gabaldon Limas and T. A. Manz, RSC Adv. 8 (2018) 2678-2707 DOI: 10.1039/c7ra11829e.
For each atom in the material, the electron cloud parameters were fit to the spherically averaged atom-in-material
electron density using radial positions for which this density was between 10^-4 and 10^-2 electrons per cubic bohr.
The polarizabilities, dispersion coefficients, and quantum Drude oscillator (QDO) parameters were fit using the MCLF method.
The magnetic structure of the system was optimized in VASP from the default ferromagnetic initial guess using spin polarization.
The atomic spin moments (ASMs) were computed on this optimized magnetic structure using the DDEC6 partition as inputs
to the method of T. A. Manz and D. S. Sholl, J. Chem. Theory Comput. 7 (2011) 4146-4164 DOI: 10.1021/ct200539n.
The RMSE and RRMSE were computed using a uniform grid with Ewald summation.
