# Supplementary material for: A collection of forcefield precursors for metal–organic frameworks
Source: RSC Adv. 2019 Nov 13;9(63):36492–507. doi: 10.1039/c9ra07327b (PMC9075174; doi:10.1039/c9ra07327b)
Supplement: RA-009-C9RA07327B-s3937 [file RA-009-C9RA07327B-s3937.xyz]

  190
jmolscript: load "" {1 1 1} spacegroup "x,y,z" unitcell [{     15.440000     0.000000     0.000000 }, {     -7.720000    13.371432     0.000000 }, {      0.000000     0.000000    16.254000 }]
Yb     7.720000     4.457233    12.190500     1.115603
Yb     0.000000     8.914199    12.190500     1.115603
Yb     0.000000     8.914199     4.063500     1.115606
Yb     7.720000     4.457233     4.063500     1.115606
Mn     7.720000     0.000000     0.000000     1.261661
Mn     3.860000     6.685716     0.000000     1.261720
Mn    -3.860000     6.685716     0.000000     1.262334
Mn     7.720000     0.000000     8.127000     1.262130
Mn    -3.860000     6.685716     8.127000     1.261608
Mn     3.860000     6.685716     8.127000     1.261681
H      4.041420     0.795600    13.713500     0.127560
H      6.388300     9.473660    13.713500     0.127582
H     12.730280     3.102172    13.713500     0.127591
H      3.678580    12.575832    13.713500     0.127562
H      1.331700     3.897772    13.713500     0.127583
H     -5.010280    10.269260    13.713500     0.127591
H     -3.678580    12.575832    10.667500     0.127683
H     -1.331700     3.897772    10.667500     0.127643
H      5.010280    10.269260    10.667500     0.127678
H     11.398580     0.795600    10.667500     0.127682
H      9.051700     9.473660    10.667500     0.127640
H      2.709720     3.102172    10.667500     0.127676
H      3.678580    12.575832     2.540500     0.127562
H      1.331700     3.897772     2.540500     0.127583
H     -5.010280    10.269260     2.540500     0.127592
H      4.041420     0.795600     2.540500     0.127562
H      6.388300     9.473660     2.540500     0.127583
H     12.730280     3.102172     2.540500     0.127592
H     11.398580     0.795600     5.586500     0.127679
H      9.051700     9.473660     5.586500     0.127638
H      2.709720     3.102172     5.586500     0.127672
H     -3.678580    12.575832     5.586500     0.127678
H     -1.331700     3.897772     5.586500     0.127638
H      5.010280    10.269260     5.586500     0.127671
H      2.348424     1.355863    12.190500     0.099512
H      7.720000    10.659706    12.190500     0.099511
H     13.091576     1.355863    12.190500     0.099598
H      5.371576    12.015569    12.190500     0.099509
H      0.000000     2.711726    12.190500     0.099508
H     -5.371576    12.015569    12.190500     0.099595
H      5.371576    12.015569     4.063500     0.099512
H      0.000000     2.711726     4.063500     0.099511
H     -5.371576    12.015569     4.063500     0.099598
H      2.348424     1.355863     4.063500     0.099510
H      7.720000    10.659706     4.063500     0.099509
H     13.091576     1.355863     4.063500     0.099596
C      4.167256     1.478880    13.095848    -0.144175
C      5.359996     2.180881    13.048711     0.133524
C      6.554280     1.906766    13.984942     0.559581
C      6.917120     9.023042    13.095848    -0.144150
C      6.928700     7.639099    13.048711     0.133548
C      6.094168     6.741876    13.984942     0.559540
C     12.075624     2.869509    13.095848    -0.143998
C     10.871304     3.551452    13.048711     0.133484
C     10.511552     4.722790    13.984942     0.559560
C      3.552744    11.892552    13.095848    -0.144176
C      2.360004    11.190551    13.048711     0.133524
C      1.165720    11.464666    13.984942     0.559581
C      0.802880     4.348390    13.095848    -0.144151
C      0.791300     5.732333    13.048711     0.133549
C      1.625832     6.629556    13.984942     0.559539
C     -4.355624    10.501923    13.095848    -0.143999
C     -3.151304     9.819980    13.048711     0.133484
C     -2.791552     8.648642    13.984942     0.559559
C     -3.552744    11.892552    11.285152    -0.144059
C     -2.360004    11.190551    11.332289     0.133500
C     -1.165720    11.464666    10.396058     0.559522
C     -0.802880     4.348390    11.285152    -0.144228
C     -0.791300     5.732333    11.332289     0.133543
C     -1.625832     6.629556    10.396058     0.559569
C      4.355624    10.501923    11.285152    -0.144207
C      3.151304     9.819980    11.332289     0.133545
C      2.791552     8.648642    10.396058     0.559539
C     11.272744     1.478880    11.285152    -0.144057
C     10.080004     2.180881    11.332289     0.133500
C      8.885720     1.906766    10.396058     0.559522
C      8.522880     9.023042    11.285152    -0.144226
C      8.511300     7.639099    11.332289     0.133543
C      9.345832     6.741876    10.396058     0.559569
C      3.364376     2.869509    11.285152    -0.144206
C      4.568696     3.551452    11.332289     0.133545
C      4.928448     4.722790    10.396058     0.559540
C      3.552744    11.892552     3.158152    -0.144176
C      2.360004    11.190551     3.205289     0.133524
C      1.165720    11.464666     2.269058     0.559581
C      0.802880     4.348390     3.158152    -0.144151
C      0.791300     5.732333     3.205289     0.133549
C      1.625832     6.629556     2.269058     0.559539
C     -4.355624    10.501923     3.158152    -0.143999
C     -3.151304     9.819980     3.205289     0.133485
C     -2.791552     8.648642     2.269058     0.559559
C      4.167256     1.478880     3.158152    -0.144175
C      5.359996     2.180881     3.205289     0.133524
C      6.554280     1.906766     2.269058     0.559581
C      6.917120     9.023042     3.158152    -0.144150
C      6.928700     7.639099     3.205289     0.133549
C      6.094168     6.741876     2.269058     0.559540
C     12.075624     2.869509     3.158152    -0.143999
C     10.871304     3.551452     3.205289     0.133484
C     10.511552     4.722790     2.269058     0.559560
C     11.272744     1.478880     4.968848    -0.144057
C     10.080004     2.180881     4.921711     0.133499
C      8.885720     1.906766     5.857942     0.559523
C      8.522880     9.023042     4.968848    -0.144226
C      8.511300     7.639099     4.921711     0.133543
C      9.345832     6.741876     5.857942     0.559569
C      3.364376     2.869509     4.968848    -0.144206
C      4.568696     3.551452     4.921711     0.133545
C      4.928448     4.722790     5.857942     0.559540
C     -3.552744    11.892552     4.968848    -0.144057
C     -2.360004    11.190551     4.921711     0.133499
C     -1.165720    11.464666     5.857942     0.559523
C     -0.802880     4.348390     4.968848    -0.144226
C     -0.791300     5.732333     4.921711     0.133543
C     -1.625832     6.629556     5.857942     0.559569
C      4.355624    10.501923     4.968848    -0.144206
C      3.151304     9.819980     4.921711     0.133545
C      2.791552     8.648642     5.857942     0.559539
C      3.153234     1.820520    12.190500    -0.049491
C      7.720000     9.730391    12.190500    -0.049486
C     12.286766     1.820520    12.190500    -0.049390
C      4.566766    11.550912    12.190500    -0.049491
C      0.000000     3.641041    12.190500    -0.049486
C     -4.566766    11.550912    12.190500    -0.049389
C      4.566766    11.550912     4.063500    -0.049492
C      0.000000     3.641041     4.063500    -0.049487
C     -4.566766    11.550912     4.063500    -0.049391
C      3.153234     1.820520     4.063500    -0.049491
C      7.720000     9.730391     4.063500    -0.049486
C     12.286766     1.820520     4.063500    -0.049390
N      5.569980     3.215829    12.190500    -0.247049
N      7.720000     6.939773    12.190500    -0.247055
N      9.870020     3.215829    12.190500    -0.246549
N      2.150020    10.155603    12.190500    -0.247048
N      0.000000     6.431659    12.190500    -0.247054
N     -2.150020    10.155603    12.190500    -0.246548
N      2.150020    10.155603     4.063500    -0.247048
N      0.000000     6.431659     4.063500    -0.247054
N     -2.150020    10.155603     4.063500    -0.246548
N      5.569980     3.215829     4.063500    -0.247049
N      7.720000     6.939773     4.063500    -0.247055
N      9.870020     3.215829     4.063500    -0.246549
O      7.572548     2.697018    13.882541    -0.530310
O      6.442340     0.902572    14.747254    -0.549484
O      6.269412     5.464904    13.882541    -0.530181
O      5.280480     7.340916    14.747254    -0.549448
O      9.318040     5.209510    13.882541    -0.529966
O     11.437180     5.127944    14.747254    -0.549311
O      0.147452    10.674414    13.882541    -0.530310
O      1.277660    12.468860    14.747254    -0.549485
O      1.450588     7.906528    13.882541    -0.530183
O      2.439520     6.030516    14.747254    -0.549449
O     -1.598040     8.161922    13.882541    -0.529966
O     -3.717180     8.243488    14.747254    -0.549311
O     -0.147452    10.674414    10.498459    -0.529963
O     -1.277660    12.468860     9.633746    -0.549251
O     -1.450588     7.906528    10.498459    -0.530300
O     -2.439520     6.030516     9.633746    -0.549509
O      1.598040     8.161922    10.498459    -0.530184
O      3.717180     8.243488     9.633746    -0.549452
O      7.867452     2.697018    10.498459    -0.529961
O      8.997660     0.902572     9.633746    -0.549250
O      9.170588     5.464904    10.498459    -0.530300
O     10.159520     7.340916     9.633746    -0.549508
O      6.121960     5.209510    10.498459    -0.530182
O      4.002820     5.127944     9.633746    -0.549451
O      0.147452    10.674414     2.371459    -0.530311
O      1.277660    12.468860     1.506746    -0.549485
O      1.450588     7.906528     2.371459    -0.530182
O      2.439520     6.030516     1.506746    -0.549449
O     -1.598040     8.161922     2.371459    -0.529968
O     -3.717180     8.243488     1.506746    -0.549312
O      7.572548     2.697018     2.371459    -0.530309
O      6.442340     0.902572     1.506746    -0.549484
O      6.269412     5.464904     2.371459    -0.530181
O      5.280480     7.340916     1.506746    -0.549448
O      9.318040     5.209510     2.371459    -0.529967
O     11.437180     5.127944     1.506746    -0.549311
O      7.867452     2.697018     5.755541    -0.529962
O      8.997660     0.902572     6.620254    -0.549250
O      9.170588     5.464904     5.755541    -0.530300
O     10.159520     7.340916     6.620254    -0.549508
O      6.121960     5.209510     5.755541    -0.530183
O      4.002820     5.127944     6.620254    -0.549451
O     -0.147452    10.674414     5.755541    -0.529962
O     -1.277660    12.468860     6.620254    -0.549251
O     -1.450588     7.906528     5.755541    -0.530301
O     -2.439520     6.030516     6.620254    -0.549509
O      1.598040     8.161922     5.755541    -0.530185
O      3.717180     8.243488     6.620254    -0.549453

The following XYZ coordinates are in angstroms. Other properties are in atomic units.
The sperically averaged electron density of each atom fit to a function of the form exp(a - br)
eigen_1, eigen_2 and eigen_3 are the three eigenvalues of traceless quadrupole moment tensor
  atom number  atomic symbol              X              Y              Z     net charge C6 coefficient C8 coefficient C10 coefficient fluctuating dipole atomic polarizability isotropic forcefield polarizability              a              b squared Pearson coefficient          <r^3>          <r^4>         wp_QDO          m_QDO          q_QDO       dipole_x       dipole_y       dipole_z         dipole            Qxy            Qxz            Qyz     Q(x^2-y^2)  Q(3z^2 - R^2)        eigen_1        eigen_2        eigen_3 static polarizability      alpha(xx)      alpha(xy)      alpha(xz)      alpha(yy)      alpha(yz)      alpha(zz) atomic spin moment
            1             Yb       7.720000       4.457233      12.190500       1.115603     152.315046 0.37081070E+04  0.13689187E+06                                23.130362                           20.174101       0.565172       1.863358                    0.999608      87.648606     239.490492       0.403100       0.411592      -1.161567      -0.000048       0.000038      -0.000002       0.000062      -0.000131       0.000035       0.000045       0.000041       0.584631      -0.097571      -0.097306       0.194877             25.512909      28.541772       0.000586      -0.000171      28.543447      -0.000641      19.453509           0.000055
            2             Yb       0.000000       8.914199      12.190500       1.115603     152.314872 0.37081003E+04  0.13689157E+06                                23.130352                           20.174089       0.565168       1.863357                    0.999608      87.648547     239.490325       0.403100       0.411593      -1.161566       0.000048      -0.000038      -0.000002       0.000062      -0.000131      -0.000035      -0.000045       0.000041       0.584628      -0.097571      -0.097305       0.194876             25.512903      28.541756       0.000582       0.000171      28.543431       0.000636      19.453521           0.000052
            3             Yb       0.000000       8.914199       4.063500       1.115606     152.314777 0.37080969E+04  0.13689140E+06                                23.130338                           20.174076       0.565167       1.863357                    0.999608      87.648479     239.490056       0.403101       0.411593      -1.161566       0.000048      -0.000039       0.000002       0.000062      -0.000131       0.000035       0.000045       0.000041       0.584627      -0.097571      -0.097305       0.194876             25.512888      28.541744       0.000586      -0.000165      28.543409      -0.000642      19.453511           0.000052
            4             Yb       7.720000       4.457233       4.063500       1.115606     152.314999 0.37081053E+04  0.13689178E+06                                23.130350                           20.174090       0.565172       1.863358                    0.999608      87.648546     239.490236       0.403101       0.411592      -1.161567      -0.000048       0.000038       0.000002       0.000061      -0.000131      -0.000035      -0.000045       0.000041       0.584630      -0.097571      -0.097306       0.194877             25.512896      28.541758       0.000585       0.000169      28.543432       0.000640      19.453499           0.000057
            5             Mn       7.720000       0.000000       0.000000       1.261661     150.186287 0.29456753E+04  0.10430841E+06                                22.379507                           17.383349       0.022233       1.858025                    0.998343      47.989397     135.264781       0.449633       0.384692      -1.162738      -0.000000       0.000000       0.000000       0.000000       0.205471      -0.000000       0.000000       0.112908      -0.460946      -0.153649      -0.136261       0.289910             28.102407      17.039977      -9.619211       0.000002      27.169696      -0.000004      40.097547           4.474961
            6             Mn       3.860000       6.685716       0.000000       1.261720     150.174078 0.29454667E+04  0.10429915E+06                                22.378384                           17.382796       0.022286       1.858061                    0.998343      47.987696     135.258610       0.449638       0.384695      -1.162736       0.000000      -0.000000       0.000000       0.000000      -0.053849       0.000000      -0.000000      -0.412353      -0.460806      -0.153602      -0.136292       0.289893             28.100602      32.964905       0.423346      -0.000001      11.241463       0.000000      40.095438           4.474956
            7             Mn      -3.860000       6.685716       0.000000       1.262334     150.112726 0.29441852E+04  0.10424144E+06                                22.371762                           17.378430       0.023244       1.858378                    0.998339      47.980456     135.226044       0.449721       0.384669      -1.162766      -0.000000      -0.000000      -0.000000       0.000000      -0.151648       0.000000      -0.000000       0.299558      -0.461038      -0.153679      -0.136305       0.289985             28.091207      16.300734       9.191349       0.000003      27.891800       0.000004      40.081086           4.471766
            8             Mn       7.720000       0.000000       8.127000       1.262130     150.136885 0.29447753E+04  0.10426804E+06                                22.374496                           17.380514       0.023069       1.858301                    0.998339      47.983457     135.240226       0.449679       0.384684      -1.162750       0.000000       0.000000      -0.000000       0.000000      -0.205564       0.000000       0.000000       0.112793      -0.461063      -0.153688      -0.136316       0.290004             28.094691      17.035959       9.615868      -0.000002      27.161946      -0.000004      40.086167          -4.698238
            9             Mn      -3.860000       6.685716       8.127000       1.261608     150.189904 0.29457259E+04  0.10431094E+06                                22.380196                           17.383754       0.022157       1.858004                    0.998343      47.989007     135.265374       0.449617       0.384703      -1.162726      -0.000000      -0.000000      -0.000000       0.000000       0.053841       0.000000       0.000000      -0.412188      -0.460764      -0.153588      -0.136217       0.289805             28.103455      32.968804      -0.423300      -0.000003      11.242230      -0.000000      40.099332           4.475142
           10             Mn       3.860000       6.685716       8.127000       1.261681     150.182987 0.29456397E+04  0.10430717E+06                                22.379620                           17.383592       0.022235       1.858038                    0.998343      47.988065     135.262444       0.449615       0.384708      -1.162722       0.000001      -0.000000       0.000000       0.000001       0.151557      -0.000000       0.000000       0.299314      -0.460594      -0.153531      -0.136229       0.289760             28.102351      16.306645      -9.195447       0.000003      27.902148      -0.000004      40.098260           4.474764
           11              H       4.041420       0.795600      13.713500       0.127560       1.183875 0.87886775E+01  0.87309961E+02                                 1.772428                            1.677135      -1.096140       2.367037                    0.997047       3.363202       9.117912       0.513715       1.200173      -0.728833      -0.004705      -0.026573       0.026645       0.037924       0.005837      -0.001759      -0.013467       0.003916       0.002303      -0.014994       0.000137       0.014857              1.806191       1.504560       0.096990      -0.008548       2.091385      -0.449927       1.822629          -0.000261
           12              H       6.388300       9.473660      13.713500       0.127582       1.183801 0.87880082E+01  0.87301814E+02                                 1.772372                            1.677085      -1.096113       2.367066                    0.997048       3.363076       9.117548       0.513715       1.200193      -0.728829      -0.020674       0.017364       0.026638       0.037927      -0.001222      -0.010785       0.008261      -0.012065       0.002308      -0.014997       0.000136       0.014861              1.806132       1.860620      -0.302584      -0.385353       1.735208       0.232355       1.822570          -0.000272
           13              H      12.730280       3.102172      13.713500       0.127591       1.183756 0.87875413E+01  0.87296149E+02                                 1.772353                            1.677062      -1.096049       2.367117                    0.997049       3.362905       9.117076       0.513708       1.200224      -0.728823       0.025373       0.009210       0.026636       0.037922      -0.004626       0.012535       0.005211       0.008140       0.002294      -0.014998       0.000152       0.014846              1.806114       2.028594       0.205604       0.393918       1.567194       0.217548       1.822554          -0.000203
           14              H       3.678580      12.575832      13.713500       0.127562       1.183872 0.87886488E+01  0.87309589E+02                                 1.772423                            1.677130      -1.096138       2.367037                    0.997047       3.363198       9.117891       0.513716       1.200170      -0.728833       0.004704       0.026573       0.026645       0.037923       0.005837       0.001759       0.013467       0.003916       0.002303      -0.014995       0.000137       0.014857              1.806186       1.504556       0.096990       0.008548       2.091378       0.449925       1.822624          -0.000261
           15              H       1.331700       3.897772      13.713500       0.127583       1.183799 0.87879877E+01  0.87301551E+02                                 1.772368                            1.677082      -1.096111       2.367066                    0.997048       3.363073       9.117534       0.513716       1.200191      -0.728829       0.020674      -0.017364       0.026638       0.037927      -0.001222       0.010785      -0.008261      -0.012066       0.002308      -0.014997       0.000136       0.014861              1.806129       1.860616      -0.302583       0.385351       1.735205      -0.232355       1.822566          -0.000272
           16              H      -5.010280      10.269260      13.713500       0.127591       1.183756 0.87875436E+01  0.87296185E+02                                 1.772354                            1.677063      -1.096048       2.367117                    0.997049       3.362906       9.117082       0.513708       1.200224      -0.728823      -0.025373      -0.009210       0.026636       0.037922      -0.004626      -0.012535      -0.005211       0.008140       0.002294      -0.014998       0.000152       0.014846              1.806115       2.028595       0.205604      -0.393918       1.567195      -0.217548       1.822555          -0.000204
           17              H      -3.678580      12.575832      10.667500       0.127683       1.183379 0.87837433E+01  0.87245162E+02                                 1.771599                            1.676396      -1.095996       2.367130                    0.997050       3.362303       9.113446       0.513972       1.199789      -0.728921      -0.004709       0.026576      -0.026632       0.037917      -0.005841       0.001768      -0.013464       0.003956       0.002312      -0.015001       0.000146       0.014855              1.805325       1.503906      -0.096918       0.008548       2.090303      -0.449597       1.821767           0.000225
           18              H      -1.331700       3.897772      10.667500       0.127643       1.183554 0.87854348E+01  0.87266302E+02                                 1.771773                            1.676556      -1.096115       2.367039                    0.997048       3.362682       9.114747       0.513947       1.199787      -0.728920      -0.020661      -0.017357      -0.026640       0.037919       0.001217       0.010779       0.008268      -0.012078       0.002312      -0.014997       0.000134       0.014863              1.805505       1.859957       0.302409       0.385137       1.734614       0.232222       1.821946          -0.000269
           19              H       5.010280      10.269260      10.667500       0.127678       1.183454 0.87845043E+01  0.87254575E+02                                 1.771652                            1.676450      -1.096046       2.367080                    0.997049       3.362532       9.114151       0.513972       1.199763      -0.728925       0.025370      -0.009223      -0.026632       0.037920       0.004621      -0.012553       0.005199       0.008144       0.002321      -0.014999       0.000132       0.014866              1.805379       2.027690      -0.205457      -0.393631       1.566628       0.217403       1.821819          -0.000261
           20              H      11.398580       0.795600      10.667500       0.127682       1.183381 0.87837608E+01  0.87245376E+02                                 1.771600                            1.676397      -1.095998       2.367129                    0.997050       3.362305       9.113452       0.513972       1.199789      -0.728921       0.004709      -0.026576      -0.026632       0.037917      -0.005841      -0.001768       0.013464       0.003956       0.002312      -0.015001       0.000146       0.014855              1.805327       1.503907      -0.096918      -0.008548       2.090305       0.449598       1.821769           0.000225
           21              H       9.051700       9.473660      10.667500       0.127640       1.183561 0.87854959E+01  0.87267094E+02                                 1.771783                            1.676565      -1.096119       2.367037                    0.997048       3.362691       9.114792       0.513944       1.199791      -0.728919       0.020661       0.017357      -0.026640       0.037919       0.001217      -0.010779      -0.008268      -0.012078       0.002312      -0.014997       0.000134       0.014863              1.805516       1.859968       0.302412      -0.385141       1.734624      -0.232225       1.821956          -0.000269
           22              H       2.709720       3.102172      10.667500       0.127676       1.183457 0.87845363E+01  0.87254982E+02                                 1.771657                            1.676454      -1.096049       2.367079                    0.997049       3.362536       9.114170       0.513971       1.199764      -0.728925      -0.025370       0.009223      -0.026632       0.037920       0.004621       0.012553      -0.005199       0.008144       0.002321      -0.014999       0.000132       0.014866              1.805384       2.027696      -0.205458       0.393634       1.566632      -0.217404       1.821824          -0.000261
           23              H       3.678580      12.575832       2.540500       0.127562       1.183872 0.87886499E+01  0.87309600E+02                                 1.772423                            1.677130      -1.096138       2.367037                    0.997047       3.363199       9.117893       0.513717       1.200170      -0.728833       0.004704       0.026573      -0.026645       0.037923       0.005837      -0.001759      -0.013467       0.003916       0.002303      -0.014995       0.000137       0.014857              1.806186       1.504556       0.096990      -0.008548       2.091378      -0.449924       1.822623          -0.000261
           24              H       1.331700       3.897772       2.540500       0.127583       1.183798 0.87879844E+01  0.87301506E+02                                 1.772368                            1.677081      -1.096111       2.367066                    0.997048       3.363073       9.117532       0.513716       1.200191      -0.728829       0.020674      -0.017364      -0.026638       0.037927      -0.001222      -0.010785       0.008261      -0.012066       0.002308      -0.014997       0.000136       0.014861              1.806128       1.860615      -0.302583      -0.385351       1.735204       0.232354       1.822565          -0.000272
           25              H      -5.010280      10.269260       2.540500       0.127592       1.183755 0.87875342E+01  0.87296069E+02                                 1.772353                            1.677062      -1.096048       2.367118                    0.997049       3.362904       9.117076       0.513708       1.200224      -0.728822      -0.025373      -0.009210      -0.026636       0.037922      -0.004626       0.012535       0.005211       0.008140       0.002294      -0.014998       0.000152       0.014846              1.806114       2.028594       0.205604       0.393918       1.567194       0.217548       1.822554          -0.000203
           26              H       4.041420       0.795600       2.540500       0.127562       1.183872 0.87886551E+01  0.87309682E+02                                 1.772426                            1.677132      -1.096139       2.367037                    0.997047       3.363198       9.117898       0.513715       1.200172      -0.728833      -0.004705      -0.026573      -0.026645       0.037924       0.005837       0.001759       0.013467       0.003916       0.002303      -0.014994       0.000137       0.014857              1.806188       1.504558       0.096990       0.008548       2.091381       0.449926       1.822626          -0.000261
           27              H       6.388300       9.473660       2.540500       0.127583       1.183799 0.87879880E+01  0.87301557E+02                                 1.772369                            1.677082      -1.096111       2.367066                    0.997048       3.363073       9.117535       0.513716       1.200192      -0.728829      -0.020674       0.017364      -0.026638       0.037927      -0.001222       0.010785      -0.008261      -0.012065       0.002308      -0.014997       0.000136       0.014861              1.806129       1.860616      -0.302583       0.385351       1.735205      -0.232355       1.822566          -0.000272
           28              H      12.730280       3.102172       2.540500       0.127592       1.183754 0.87875238E+01  0.87295934E+02                                 1.772351                            1.677061      -1.096047       2.367118                    0.997049       3.362902       9.117067       0.513708       1.200224      -0.728823       0.025373       0.009210      -0.026636       0.037922      -0.004626      -0.012534      -0.005211       0.008140       0.002294      -0.014998       0.000152       0.014846              1.806112       2.028592       0.205604      -0.393917       1.567193      -0.217548       1.822552          -0.000203
           29              H      11.398580       0.795600       5.586500       0.127679       1.183386 0.87838065E+01  0.87245944E+02                                 1.771606                            1.676402      -1.096003       2.367126                    0.997049       3.362312       9.113477       0.513971       1.199789      -0.728921       0.004709      -0.026576       0.026632       0.037917      -0.005841       0.001768      -0.013464       0.003956       0.002312      -0.015001       0.000146       0.014855              1.805333       1.503912      -0.096919       0.008548       2.090313      -0.449601       1.821775           0.000225
           30              H       9.051700       9.473660       5.586500       0.127638       1.183564 0.87855298E+01  0.87267510E+02                                 1.771787                            1.676568      -1.096124       2.367035                    0.997048       3.362696       9.114808       0.513944       1.199791      -0.728919       0.020661       0.017358       0.026640       0.037919       0.001217       0.010779       0.008268      -0.012078       0.002312      -0.014998       0.000134       0.014863              1.805520       1.859972       0.302413       0.385142       1.734627       0.232225       1.821960          -0.000269
           31              H       2.709720       3.102172       5.586500       0.127672       1.183463 0.87845868E+01  0.87255603E+02                                 1.771663                            1.676460      -1.096055       2.367075                    0.997049       3.362544       9.114196       0.513970       1.199765      -0.728925      -0.025370       0.009223       0.026632       0.037920       0.004621      -0.012553       0.005199       0.008144       0.002321      -0.014999       0.000132       0.014866              1.805390       2.027704      -0.205459      -0.393636       1.566636       0.217405       1.821830          -0.000261
           32              H      -3.678580      12.575832       5.586500       0.127678       1.183388 0.87838217E+01  0.87246132E+02                                 1.771608                            1.676404      -1.096004       2.367126                    0.997049       3.362315       9.113487       0.513971       1.199790      -0.728921      -0.004709       0.026576       0.026632       0.037918      -0.005841      -0.001768       0.013464       0.003956       0.002312      -0.015001       0.000146       0.014855              1.805335       1.503913      -0.096919      -0.008548       2.090315       0.449601       1.821777           0.000226
           33              H      -1.331700       3.897772       5.586500       0.127638       1.183564 0.87855199E+01  0.87267363E+02                                 1.771784                            1.676565      -1.096124       2.367034                    0.997048       3.362695       9.114795       0.513945       1.199789      -0.728920      -0.020661      -0.017357       0.026640       0.037919       0.001217      -0.010779      -0.008268      -0.012078       0.002312      -0.014998       0.000134       0.014863              1.805517       1.859969       0.302412      -0.385141       1.734625      -0.232225       1.821957          -0.000269
           34              H       5.010280      10.269260       5.586500       0.127671       1.183465 0.87846060E+01  0.87255841E+02                                 1.771665                            1.676461      -1.096056       2.367074                    0.997049       3.362548       9.114209       0.513970       1.199765      -0.728925       0.025370      -0.009223       0.026632       0.037920       0.004621       0.012553      -0.005199       0.008144       0.002321      -0.014999       0.000132       0.014866              1.805392       2.027706      -0.205459       0.393637       1.566638      -0.217405       1.821832          -0.000261
           35              H       2.348424       1.355863      12.190500       0.099512       1.082828 0.76023127E+01  0.72275360E+02                                 1.614707                            1.514566      -0.712880       2.527517                    0.999874       3.234207       8.364029       0.569377       1.131519      -0.745375      -0.032004      -0.018469       0.000009       0.036950       0.008056       0.004741      -0.008207       0.009295      -0.002430      -0.015157       0.005451       0.009705              1.657937       2.029923       0.294667       0.010006       1.689658      -0.017321       1.254229          -0.000124
           36              H       7.720000      10.659706      12.190500       0.099511       1.082828 0.76023201E+01  0.72275571E+02                                 1.614721                            1.514578      -0.712885       2.527517                    0.999874       3.234203       8.364073       0.569367       1.131536      -0.745371      -0.000005       0.036951       0.000002       0.036951       0.000002      -0.009477      -0.000002      -0.018601      -0.002430      -0.015156       0.005451       0.009705              1.657952       1.519547       0.000002      -0.020003       2.200069      -0.000003       1.254238          -0.000122
           37              H      13.091576       1.355863      12.190500       0.099598       1.082539 0.75998400E+01  0.72246575E+02                                 1.614496                            1.514381      -0.712882       2.527587                    0.999874       3.233647       8.362502       0.569372       1.131611      -0.745353       0.032015      -0.018486       0.000005       0.036969      -0.008063       0.004731       0.008197       0.009312      -0.002438      -0.015152       0.005434       0.009717              1.657712       2.029614      -0.294612       0.009994       1.689438       0.017318       1.254085          -0.000008
           38              H       5.371576      12.015569      12.190500       0.099509       1.082832 0.76023446E+01  0.72275740E+02                                 1.614712                            1.514569      -0.712880       2.527516                    0.999874       3.234213       8.364049       0.569376       1.131519      -0.745375       0.032004       0.018469       0.000009       0.036950       0.008056      -0.004741       0.008207       0.009295      -0.002430      -0.015157       0.005451       0.009705              1.657942       2.029930       0.294668      -0.010006       1.689663       0.017321       1.254232          -0.000124
           39              H       0.000000       2.711726      12.190500       0.099508       1.082831 0.76023458E+01  0.72275868E+02                                 1.614724                            1.514580      -0.712885       2.527517                    0.999874       3.234208       8.364086       0.569367       1.131535      -0.745371       0.000005      -0.036951       0.000002       0.036951       0.000002       0.009477       0.000002      -0.018601      -0.002430      -0.015156       0.005451       0.009705              1.657955       1.519550       0.000002       0.020003       2.200074       0.000003       1.254240          -0.000122
           40              H      -5.371576      12.015569      12.190500       0.099595       1.082544 0.75998812E+01  0.72247073E+02                                 1.614502                            1.514387      -0.712882       2.527587                    0.999874       3.233655       8.362532       0.569370       1.131613      -0.745353      -0.032015       0.018486       0.000005       0.036969      -0.008063      -0.004731      -0.008197       0.009312      -0.002438      -0.015152       0.005434       0.009717              1.657719       2.029623      -0.294614      -0.009994       1.689444      -0.017319       1.254089          -0.000008
           41              H       5.371576      12.015569       4.063500       0.099512       1.082829 0.76023163E+01  0.72275393E+02                                 1.614707                            1.514565      -0.712879       2.527516                    0.999874       3.234208       8.364028       0.569377       1.131517      -0.745375       0.032004       0.018469      -0.000009       0.036950       0.008056       0.004741      -0.008207       0.009295      -0.002430      -0.015157       0.005451       0.009705              1.657936       2.029922       0.294667       0.010006       1.689658      -0.017321       1.254229          -0.000123
           42              H       0.000000       2.711726       4.063500       0.099511       1.082828 0.76023149E+01  0.72275493E+02                                 1.614719                            1.514576      -0.712885       2.527517                    0.999874       3.234202       8.364063       0.569368       1.131534      -0.745371       0.000005      -0.036951      -0.000002       0.036951       0.000002      -0.009477      -0.000002      -0.018600      -0.002430      -0.015156       0.005451       0.009705              1.657949       1.519545       0.000002      -0.020003       2.200066      -0.000003       1.254237          -0.000121
           43              H      -5.371576      12.015569       4.063500       0.099598       1.082540 0.75998479E+01  0.72246662E+02                                 1.614496                            1.514381      -0.712882       2.527587                    0.999874       3.233649       8.362505       0.569372       1.131610      -0.745354      -0.032015       0.018486      -0.000005       0.036969      -0.008063       0.004731       0.008197       0.009312      -0.002437      -0.015152       0.005434       0.009717              1.657712       2.029614      -0.294611       0.009994       1.689438       0.017318       1.254085          -0.000007
           44              H       2.348424       1.355863       4.063500       0.099510       1.082831 0.76023353E+01  0.72275621E+02                                 1.614710                            1.514568      -0.712880       2.527516                    0.999874       3.234211       8.364039       0.569377       1.131518      -0.745375      -0.032004      -0.018469      -0.000009       0.036950       0.008056      -0.004741       0.008207       0.009295      -0.002430      -0.015157       0.005451       0.009705              1.657939       2.029926       0.294668      -0.010006       1.689661       0.017321       1.254231          -0.000123
           45              H       7.720000      10.659706       4.063500       0.099509       1.082830 0.76023395E+01  0.72275797E+02                                 1.614724                            1.514580      -0.712886       2.527517                    0.999874       3.234206       8.364082       0.569367       1.131536      -0.745371      -0.000005       0.036951      -0.000002       0.036951       0.000002       0.009477       0.000002      -0.018601      -0.002430      -0.015156       0.005451       0.009705              1.657954       1.519549       0.000002       0.020003       2.200073       0.000003       1.254240          -0.000121
           46              H      13.091576       1.355863       4.063500       0.099596       1.082543 0.75998706E+01  0.72246930E+02                                 1.614498                            1.514384      -0.712883       2.527586                    0.999874       3.233653       8.362518       0.569372       1.131611      -0.745354       0.032015      -0.018486      -0.000005       0.036969      -0.008063      -0.004731      -0.008197       0.009312      -0.002437      -0.015152       0.005434       0.009717              1.657715       2.029619      -0.294613      -0.009994       1.689441      -0.017319       1.254087          -0.000007
           47              C       4.167256       1.478880      13.095848      -0.144175      30.254857 0.42749590E+03  0.10017389E+05                                 8.423928                            6.917094       0.091319       2.003863                    0.999613      29.347991      84.484503       0.622783       0.419707      -1.061138      -0.004515       0.008670      -0.013096       0.016342      -0.013077      -0.017690      -0.000333      -0.030097       0.050776      -0.033955       0.009189       0.024766              9.045052      10.608102       1.077916       2.189448       8.954972      -2.418892       7.572081           0.000403
           48              C       5.359996       2.180881      13.048711       0.133524      31.841188 0.39869385E+03  0.91514075E+04                                 8.880333                            6.789893       0.045476       2.041730                    0.999360      25.917479      73.068051       0.615375       0.433628      -1.055919      -0.021027       0.031981      -0.045544       0.059491      -0.020286      -0.028256       0.026552      -0.056549       0.046227      -0.049556      -0.007634       0.057191             10.168535      11.813912       0.732945       3.268472       9.330346      -3.496735       9.361346          -0.010570
           49              C       6.554280       1.906766      13.984942       0.559581      24.890886 0.27606941E+03  0.58399355E+04                                 7.788319                            5.867706       0.051399       2.068109                    0.999389      22.773859      63.733417       0.619108       0.467681      -1.025594       0.043380      -0.026336       0.057563       0.076739      -0.032933      -0.063668       0.075610      -0.061537       0.079057      -0.083351      -0.042658       0.126009              8.977712       8.609506       0.417225       2.052222       9.437114      -4.002105       8.886516           0.000879
           50              C       6.917120       9.023042      13.095848      -0.144150      30.254380 0.42748942E+03  0.10017214E+05                                 8.423933                            6.917116       0.091216       2.003842                    0.999613      29.347502      84.483390       0.622771       0.419717      -1.061131       0.009683      -0.000416      -0.013165       0.016348      -0.006489       0.008557       0.015486       0.037693       0.050774      -0.033951       0.009185       0.024766              9.045046       8.434705       0.176824      -3.189491      11.128382      -0.686641       7.572050           0.000382
           51              C       6.928700       7.639099      13.048711       0.133548      31.840299 0.39868392E+03  0.91511279E+04                                 8.880180                            6.789815       0.045525       2.041751                    0.999360      25.917153      73.067066       0.615378       0.433629      -1.055917       0.038142       0.002214      -0.045604       0.059493      -0.014352       0.037123       0.011194       0.063410       0.046247      -0.049564      -0.007629       0.057193             10.168317       9.316202       0.708868      -4.662310      11.827626      -1.082112       9.361123          -0.010598
           52              C       6.094168       6.741876      13.984942       0.559540      24.891009 0.27607375E+03  0.58400224E+04                                 7.788214                            5.867666       0.051827       2.068247                    0.999389      22.773816      63.732273       0.619127       0.467667      -1.025607      -0.044554      -0.024384       0.057511       0.076728      -0.010177       0.097313       0.017333       0.087781       0.079081      -0.083347      -0.042656       0.126002              8.977551       8.868647      -0.566979      -4.491924       9.177614       0.223813       8.886392           0.000837
           53              C      12.075624       2.869509      13.095848      -0.143998      30.248277 0.42738726E+03  0.10014162E+05                                 8.422709                            6.916212       0.091507       2.003990                    0.999613      29.343414      84.467186       0.622826       0.419707      -1.061143      -0.005215      -0.008199      -0.013116       0.016323       0.019542       0.009092      -0.015150      -0.007644       0.050758      -0.033909       0.009144       0.024765              9.043669      10.300243      -1.254534       0.999971       9.259824       3.104916       7.570940          -0.000769
           54              C      10.871304       3.551452      13.048711       0.133484      31.838796 0.39867436E+03  0.91507848E+04                                 8.879794                            6.789681       0.045779       2.041866                    0.999359      25.916050      73.061669       0.615396       0.433622      -1.055929      -0.017306      -0.034029      -0.045585       0.059460       0.034551      -0.008918      -0.037871      -0.006787       0.045941      -0.049510      -0.007749       0.057258             10.167712      10.585435      -1.441868       1.393904      10.557260       4.578231       9.360440          -0.008820
           55              C      10.511552       4.722790      13.984942       0.559560      24.888814 0.27605001E+03  0.58393902E+04                                 7.787857                            5.867499       0.051570       2.068196                    0.999388      22.772247      63.727014       0.619123       0.467681      -1.025600       0.001219       0.050733       0.057542       0.076724       0.043090      -0.033622      -0.092974      -0.026148       0.079048      -0.083410      -0.042586       0.125996              8.977008       9.591170       0.149554       2.439600       8.454225       3.777684       8.885629           0.000902
           56              C       3.552744      11.892552      13.095848      -0.144176      30.254913 0.42749691E+03  0.10017419E+05                                 8.423938                            6.917102       0.091320       2.003863                    0.999613      29.348026      84.484622       0.622783       0.419707      -1.061138       0.004515      -0.008670      -0.013097       0.016343      -0.013077       0.017690       0.000333      -0.030097       0.050775      -0.033955       0.009190       0.024766              9.045062      10.608120       1.077918      -2.189454       8.954978       2.418890       7.572088           0.000401
           57              C       2.360004      11.190551      13.048711       0.133524      31.841205 0.39869400E+03  0.91514127E+04                                 8.880339                            6.789896       0.045474       2.041729                    0.999360      25.917485      73.068096       0.615375       0.433629      -1.055918       0.021027      -0.031981      -0.045544       0.059491      -0.020286       0.028256      -0.026552      -0.056548       0.046226      -0.049556      -0.007634       0.057190             10.168543      11.813923       0.732945      -3.268478       9.330350       3.496738       9.361356          -0.010572
           58              C       1.165720      11.464666      13.984942       0.559581      24.890907 0.27606963E+03  0.58399422E+04                                 7.788327                            5.867710       0.051395       2.068108                    0.999389      22.773878      63.733512       0.619108       0.467681      -1.025594      -0.043380       0.026336       0.057562       0.076739      -0.032933       0.063668      -0.075610      -0.061537       0.079057      -0.083350      -0.042658       0.126008              8.977721       8.609514       0.417225      -2.052225       9.437123       4.002110       8.886528           0.000877
           59              C       0.802880       4.348390      13.095848      -0.144151      30.254411 0.42748999E+03  0.10017230E+05                                 8.423938                            6.917121       0.091217       2.003842                    0.999613      29.347521      84.483453       0.622771       0.419717      -1.061131      -0.009683       0.000416      -0.013165       0.016348      -0.006489      -0.008557      -0.015487       0.037693       0.050774      -0.033951       0.009185       0.024766              9.045051       8.434707       0.176826       3.189491      11.128394       0.686645       7.572053           0.000381
           60              C       0.791300       5.732333      13.048711       0.133549      31.840310 0.39868398E+03  0.91511304E+04                                 8.880185                            6.789818       0.045523       2.041750                    0.999360      25.917155      73.067097       0.615377       0.433629      -1.055917      -0.038141      -0.002214      -0.045604       0.059492      -0.014352      -0.037123      -0.011194       0.063410       0.046247      -0.049564      -0.007629       0.057193             10.168324       9.316207       0.708871       4.662314      11.827634       1.082115       9.361131          -0.010600
           61              C       1.625832       6.629556      13.984942       0.559539      24.891034 0.27607402E+03  0.58400303E+04                                 7.788222                            5.867670       0.051823       2.068245                    0.999389      22.773840      63.732382       0.619127       0.467667      -1.025607       0.044555       0.024384       0.057510       0.076728      -0.010177      -0.097312      -0.017332       0.087781       0.079081      -0.083346      -0.042656       0.126001              8.977560       8.868655      -0.566980       4.491930       9.177622      -0.223814       8.886403           0.000836
           62              C      -4.355624      10.501923      13.095848      -0.143999      30.248309 0.42738780E+03  0.10014178E+05                                 8.422715                            6.916217       0.091508       2.003990                    0.999613      29.343434      84.467265       0.622826       0.419707      -1.061143       0.005215       0.008199      -0.013116       0.016323       0.019542      -0.009092       0.015150      -0.007644       0.050758      -0.033909       0.009144       0.024765              9.043676      10.300252      -1.254539      -0.999969       9.259831      -3.104919       7.570946          -0.000770
           63              C      -3.151304       9.819980      13.048711       0.133484      31.838810 0.39867446E+03  0.91507883E+04                                 8.879800                            6.789684       0.045778       2.041865                    0.999359      25.916054      73.061702       0.615395       0.433623      -1.055929       0.017306       0.034029      -0.045585       0.059460       0.034551       0.008918       0.037870      -0.006787       0.045940      -0.049509      -0.007749       0.057258             10.167719      10.585442      -1.441871      -1.393903      10.557268      -4.578236       9.360447          -0.008822
           64              C      -2.791552       8.648642      13.984942       0.559559      24.888846 0.27605038E+03  0.58394006E+04                                 7.787865                            5.867504       0.051566       2.068194                    0.999388      22.772273      63.727126       0.619122       0.467681      -1.025600      -0.001219      -0.050733       0.057542       0.076723       0.043090       0.033622       0.092973      -0.026148       0.079048      -0.083410      -0.042586       0.125996              8.977018       9.591180       0.149554      -2.439603       8.454234      -3.777690       8.885641           0.000901
           65              C      -3.552744      11.892552      11.285152      -0.144059      30.250066 0.42742429E+03  0.10015155E+05                                 8.422825                            6.916426       0.091405       2.003926                    0.999613      29.344535      84.468444       0.622834       0.419697      -1.061160      -0.004482      -0.008604       0.013131       0.016326       0.013072       0.017681      -0.000307      -0.030020       0.050797      -0.033917       0.009138       0.024779              9.043737      10.606844      -1.077738      -2.189207       8.953449      -2.418099       7.570919           0.000812
           66              C      -2.360004      11.190551      11.332289       0.133500      31.838973 0.39867577E+03  0.91508361E+04                                 8.879853                            6.789719       0.045645       2.041822                    0.999359      25.916148      73.062301       0.615390       0.433626      -1.055926      -0.020821      -0.031996       0.045599       0.059469       0.020212       0.028335       0.026662      -0.056452       0.045934      -0.049507      -0.007752       0.057259             10.167797      11.813104      -0.732886      -3.268217       9.329632      -3.496266       9.360655           0.008380
           67              C      -1.165720      11.464666      10.396058       0.559522      24.889406 0.27605646E+03  0.58395670E+04                                 7.788032                            5.867593       0.051422       2.068144                    0.999389      22.772535      63.728265       0.619113       0.467685      -1.025597       0.043333       0.026422      -0.057549       0.076732       0.032872       0.063703       0.075606      -0.061568       0.079056      -0.083408      -0.042591       0.125999              8.977253       8.609113      -0.417439      -2.051929       9.436695      -4.001761       8.885951          -0.001178
           68              C      -0.802880       4.348390      11.285152      -0.144228      30.256274 0.42752501E+03  0.10018156E+05                                 8.423975                            6.917232       0.091245       2.003812                    0.999613      29.348880      84.485037       0.622795       0.419696      -1.061155       0.009742       0.000428       0.013113       0.016341       0.006491      -0.008553       0.015499       0.037679       0.050801      -0.033956       0.009183       0.024772              9.045051       8.434641      -0.177144       3.189347      11.128509      -0.687000       7.572004           0.000370
           69              C      -0.791300       5.732333      11.332289       0.133543      31.840978 0.39869112E+03  0.91513442E+04                                 8.880329                            6.789897       0.045416       2.041711                    0.999360      25.917446      73.068349       0.615370       0.433632      -1.055915       0.038207      -0.002219       0.045544       0.059489       0.014353      -0.037122       0.011186       0.063410       0.046228      -0.049557      -0.007633       0.057191             10.168535       9.316532      -0.709079       4.662544      11.827635      -1.082376       9.361439          -0.010639
           70              C      -1.625832       6.629556      10.396058       0.559569      24.890880 0.27606834E+03  0.58399059E+04                                 7.788335                            5.867693       0.051630       2.068188                    0.999389      22.773777      63.733101       0.619109       0.467681      -1.025595      -0.044500       0.024396      -0.057559       0.076736       0.010181      -0.097307       0.017322       0.087805       0.079043      -0.083339      -0.042660       0.125999              8.977766       8.868975       0.567004       4.492152       9.177651       0.223813       8.886671           0.000841
           71              C       4.355624      10.501923      11.285152      -0.144207      30.256061 0.42752478E+03  0.10018159E+05                                 8.424011                            6.917301       0.091146       2.003785                    0.999613      29.348652      84.484696       0.622782       0.419704      -1.061148      -0.005200       0.008158       0.013186       0.016355      -0.019561      -0.009149      -0.015162      -0.007599       0.050819      -0.033961       0.009181       0.024780              9.045072      10.301610       1.255070      -0.999641       9.261582       3.105567       7.572026           0.000438
           72              C       3.151304       9.819980      11.332289       0.133545      31.840943 0.39869256E+03  0.91513920E+04                                 8.880371                            6.789953       0.045464       2.041730                    0.999360      25.917429      73.068524       0.615362       0.433637      -1.055911      -0.017146       0.034134       0.045598       0.059484      -0.034636       0.008880      -0.037742      -0.006840       0.046235      -0.049557      -0.007638       0.057195             10.168564      10.585694       1.441917      -1.393846      10.558475       4.579128       9.361523          -0.010539
           73              C       2.791552       8.648642      10.396058       0.559539      24.891219 0.27607361E+03  0.58400339E+04                                 7.788352                            5.867717       0.051716       2.068212                    0.999389      22.773874      63.733061       0.619114       0.467676      -1.025600       0.001158      -0.050778      -0.057508       0.076726      -0.043099       0.033652      -0.092933      -0.026261       0.079084      -0.083338      -0.042659       0.125997              8.977761       9.591567      -0.149697      -2.439851       8.455067       3.778350       8.886649           0.000867
           74              C      11.272744       1.478880      11.285152      -0.144057      30.250008 0.42742329E+03  0.10015126E+05                                 8.422814                            6.916417       0.091405       2.003926                    0.999613      29.344501      84.468313       0.622834       0.419697      -1.061160       0.004482       0.008604       0.013131       0.016326       0.013072      -0.017682       0.000307      -0.030020       0.050797      -0.033917       0.009138       0.024779              9.043724      10.606823      -1.077736       2.189200       8.953440       2.418099       7.570909           0.000812
           75              C      10.080004       2.180881      11.332289       0.133500      31.838963 0.39867577E+03  0.91508353E+04                                 8.879849                            6.789717       0.045647       2.041823                    0.999359      25.916147      73.062277       0.615390       0.433625      -1.055926       0.020822       0.031996       0.045600       0.059469       0.020212      -0.028335      -0.026662      -0.056452       0.045934      -0.049507      -0.007752       0.057259             10.167790      11.813094      -0.732885       3.268211       9.329629       3.496264       9.360647           0.008381
           76              C       8.885720       1.906766      10.396058       0.559522      24.889382 0.27605622E+03  0.58395598E+04                                 7.788024                            5.867589       0.051428       2.068146                    0.999389      22.772512      63.728155       0.619114       0.467685      -1.025597      -0.043334      -0.026422      -0.057549       0.076732       0.032872      -0.063703      -0.075607      -0.061568       0.079056      -0.083409      -0.042591       0.126000              8.977243       8.609104      -0.417439       2.051926       9.436686       4.001755       8.885940          -0.001178
           77              C       8.522880       9.023042      11.285152      -0.144226      30.256215 0.42752389E+03  0.10018123E+05                                 8.423965                            6.917222       0.091245       2.003812                    0.999613      29.348846      84.484930       0.622796       0.419696      -1.061155      -0.009742      -0.000428       0.013113       0.016341       0.006491       0.008553      -0.015498       0.037679       0.050801      -0.033955       0.009183       0.024772              9.045041       8.434635      -0.177138      -3.189347      11.128490       0.686993       7.571998           0.000371
           78              C       8.511300       7.639099      11.332289       0.133543      31.840962 0.39869098E+03  0.91513395E+04                                 8.880324                            6.789894       0.045418       2.041711                    0.999360      25.917440      73.068307       0.615371       0.433632      -1.055915      -0.038207       0.002219       0.045544       0.059489       0.014353       0.037122      -0.011186       0.063410       0.046229      -0.049558      -0.007633       0.057191             10.168527       9.316525      -0.709075      -4.662538      11.827629       1.082371       9.361429          -0.010637
           79              C       9.345832       6.741876      10.396058       0.559569      24.890855 0.27606807E+03  0.58398980E+04                                 7.788327                            5.867689       0.051633       2.068189                    0.999389      22.773757      63.733007       0.619110       0.467681      -1.025595       0.044500      -0.024396      -0.057560       0.076736       0.010181       0.097308      -0.017322       0.087805       0.079043      -0.083339      -0.042660       0.125999              8.977756       8.868966       0.567003      -4.492146       9.177642      -0.223813       8.886660           0.000842
           80              C       3.364376       2.869509      11.285152      -0.144206      30.256015 0.42752392E+03  0.10018134E+05                                 8.424002                            6.917294       0.091146       2.003786                    0.999613      29.348625      84.484598       0.622783       0.419704      -1.061148       0.005199      -0.008159       0.013186       0.016354      -0.019561       0.009149       0.015162      -0.007599       0.050819      -0.033961       0.009180       0.024780              9.045063      10.301599       1.255063       0.999645       9.261570      -3.105563       7.572019           0.000439
           81              C       4.568696       3.551452      11.332289       0.133545      31.840934 0.39869254E+03  0.91513906E+04                                 8.880366                            6.789950       0.045466       2.041731                    0.999360      25.917428      73.068496       0.615362       0.433637      -1.055911       0.017146      -0.034135       0.045599       0.059484      -0.034636      -0.008880       0.037742      -0.006840       0.046235      -0.049557      -0.007638       0.057195             10.168557      10.585689       1.441915       1.393847      10.558467      -4.579122       9.361515          -0.010537
           82              C       4.928448       4.722790      10.396058       0.559540      24.891194 0.27607333E+03  0.58400258E+04                                 7.788345                            5.867713       0.051721       2.068214                    0.999389      22.773851      63.732956       0.619115       0.467675      -1.025600      -0.001158       0.050778      -0.057509       0.076727      -0.043099      -0.033652       0.092933      -0.026261       0.079084      -0.083338      -0.042659       0.125998              8.977751       9.591558      -0.149697       2.439848       8.455059      -3.778345       8.886637           0.000868
           83              C       3.552744      11.892552       3.158152      -0.144176      30.254936 0.42749728E+03  0.10017430E+05                                 8.423944                            6.917107       0.091317       2.003861                    0.999613      29.348041      84.484693       0.622782       0.419708      -1.061138       0.004515      -0.008670       0.013097       0.016343      -0.013077      -0.017690      -0.000333      -0.030097       0.050775      -0.033955       0.009190       0.024766              9.045069      10.608128       1.077918       2.189456       8.954985      -2.418892       7.572093           0.000402
           84              C       2.360004      11.190551       3.205289       0.133524      31.841214 0.39869408E+03  0.91514152E+04                                 8.880342                            6.789897       0.045473       2.041729                    0.999360      25.917489      73.068119       0.615375       0.433629      -1.055918       0.021027      -0.031981       0.045544       0.059491      -0.020286      -0.028255       0.026552      -0.056548       0.046226      -0.049556      -0.007634       0.057190             10.168547      11.813928       0.732944       3.268481       9.330353      -3.496739       9.361360          -0.010572
           85              C       1.165720      11.464666       2.269058       0.559581      24.890915 0.27606970E+03  0.58399441E+04                                 7.788328                            5.867711       0.051393       2.068107                    0.999389      22.773884      63.733535       0.619108       0.467681      -1.025594      -0.043380       0.026337      -0.057562       0.076739      -0.032933      -0.063668       0.075610      -0.061537       0.079057      -0.083350      -0.042658       0.126008              8.977724       8.609516       0.417225       2.052226       9.437125      -4.002111       8.886530           0.000877
           86              C       0.802880       4.348390       3.158152      -0.144151      30.254421 0.42749015E+03  0.10017235E+05                                 8.423941                            6.917123       0.091216       2.003841                    0.999613      29.347528      84.483485       0.622771       0.419717      -1.061131      -0.009683       0.000416       0.013165       0.016348      -0.006489       0.008557       0.015487       0.037693       0.050774      -0.033951       0.009185       0.024766              9.045054       8.434710       0.176826      -3.189492      11.128397      -0.686645       7.572056           0.000382
           87              C       0.791300       5.732333       3.205289       0.133549      31.840316 0.39868406E+03  0.91511329E+04                                 8.880187                            6.789819       0.045523       2.041750                    0.999360      25.917158      73.067113       0.615377       0.433629      -1.055917      -0.038141      -0.002214       0.045604       0.059492      -0.014352       0.037123       0.011194       0.063410       0.046246      -0.049564      -0.007629       0.057193             10.168326       9.316210       0.708871      -4.662316      11.827636      -1.082116       9.361133          -0.010600
           88              C       1.625832       6.629556       2.269058       0.559539      24.891038 0.27607407E+03  0.58400318E+04                                 7.788222                            5.867670       0.051823       2.068245                    0.999389      22.773842      63.732388       0.619127       0.467667      -1.025607       0.044555       0.024384      -0.057510       0.076728      -0.010177       0.097312       0.017333       0.087781       0.079081      -0.083346      -0.042656       0.126001              8.977561       8.868656      -0.566980      -4.491931       9.177622       0.223813       8.886404           0.000836
           89              C      -4.355624      10.501923       3.158152      -0.143999      30.248322 0.42738801E+03  0.10014184E+05                                 8.422718                            6.916219       0.091507       2.003990                    0.999613      29.343442      84.467300       0.622826       0.419707      -1.061143       0.005215       0.008199       0.013116       0.016323       0.019542       0.009092      -0.015150      -0.007644       0.050758      -0.033909       0.009144       0.024765              9.043679      10.300255      -1.254539       0.999969       9.259835       3.104920       7.570948          -0.000770
           90              C      -3.151304       9.819980       3.205289       0.133485      31.838810 0.39867441E+03  0.91507874E+04                                 8.879801                            6.789684       0.045777       2.041865                    0.999359      25.916052      73.061708       0.615395       0.433623      -1.055929       0.017306       0.034029       0.045585       0.059460       0.034551      -0.008919      -0.037871      -0.006787       0.045940      -0.049510      -0.007749       0.057259             10.167721      10.585443      -1.441872       1.393903      10.557271       4.578238       9.360449          -0.008823
           91              C      -2.791552       8.648642       2.269058       0.559559      24.888851 0.27605042E+03  0.58394019E+04                                 7.787866                            5.867504       0.051564       2.068194                    0.999388      22.772280      63.727153       0.619122       0.467681      -1.025600      -0.001219      -0.050733      -0.057542       0.076723       0.043090      -0.033622      -0.092973      -0.026149       0.079047      -0.083409      -0.042586       0.125995              8.977019       9.591181       0.149554       2.439603       8.454235       3.777690       8.885642           0.000901
           92              C       4.167256       1.478880       3.158152      -0.144175      30.254885 0.42749643E+03  0.10017405E+05                                 8.423933                            6.917099       0.091319       2.003863                    0.999613      29.348007      84.484559       0.622783       0.419708      -1.061138      -0.004515       0.008670       0.013096       0.016342      -0.013077       0.017690       0.000333      -0.030097       0.050776      -0.033955       0.009189       0.024766              9.045057      10.608111       1.077917      -2.189450       8.954976       2.418891       7.572084           0.000403
           93              C       5.359996       2.180881       3.205289       0.133524      31.841188 0.39869383E+03  0.91514071E+04                                 8.880334                            6.789893       0.045475       2.041729                    0.999360      25.917479      73.068055       0.615375       0.433628      -1.055918      -0.021027       0.031981       0.045544       0.059491      -0.020286       0.028256      -0.026552      -0.056549       0.046227      -0.049556      -0.007634       0.057191             10.168535      11.813913       0.732945      -3.268473       9.330346       3.496735       9.361346          -0.010569
           94              C       6.554280       1.906766       2.269058       0.559581      24.890883 0.27606935E+03  0.58399340E+04                                 7.788319                            5.867706       0.051399       2.068109                    0.999389      22.773856      63.733405       0.619108       0.467681      -1.025594       0.043380      -0.026336      -0.057562       0.076739      -0.032933       0.063668      -0.075610      -0.061537       0.079057      -0.083351      -0.042658       0.126009              8.977711       8.609506       0.417225      -2.052222       9.437113       4.002104       8.886515           0.000879
           95              C       6.917120       9.023042       3.158152      -0.144150      30.254397 0.42748976E+03  0.10017224E+05                                 8.423936                            6.917119       0.091216       2.003842                    0.999613      29.347511      84.483419       0.622771       0.419717      -1.061131       0.009683      -0.000416       0.013165       0.016348      -0.006489      -0.008557      -0.015486       0.037693       0.050774      -0.033951       0.009185       0.024766              9.045049       8.434707       0.176826       3.189490      11.128388       0.686643       7.572051           0.000383
           96              C       6.928700       7.639099       3.205289       0.133549      31.840298 0.39868389E+03  0.91511272E+04                                 8.880180                            6.789816       0.045524       2.041751                    0.999360      25.917152      73.067068       0.615378       0.433629      -1.055917       0.038142       0.002214       0.045604       0.059493      -0.014352      -0.037123      -0.011194       0.063410       0.046247      -0.049564      -0.007629       0.057193             10.168317       9.316203       0.708868       4.662310      11.827626       1.082112       9.361123          -0.010597
           97              C       6.094168       6.741876       2.269058       0.559540      24.891008 0.27607374E+03  0.58400221E+04                                 7.788214                            5.867665       0.051828       2.068247                    0.999389      22.773815      63.732268       0.619127       0.467667      -1.025607      -0.044554      -0.024384      -0.057511       0.076728      -0.010177      -0.097313      -0.017333       0.087781       0.079081      -0.083347      -0.042656       0.126002              8.977550       8.868647      -0.566979       4.491924       9.177613      -0.223813       8.886391           0.000837
           98              C      12.075624       2.869509       3.158152      -0.143999      30.248309 0.42738785E+03  0.10014179E+05                                 8.422715                            6.916218       0.091506       2.003990                    0.999613      29.343432      84.467258       0.622826       0.419707      -1.061143      -0.005215      -0.008199       0.013116       0.016323       0.019542      -0.009092       0.015150      -0.007644       0.050758      -0.033909       0.009144       0.024765              9.043676      10.300251      -1.254537      -0.999969       9.259833      -3.104919       7.570945          -0.000769
           99              C      10.871304       3.551452       3.205289       0.133484      31.838795 0.39867431E+03  0.91507838E+04                                 8.879796                            6.789682       0.045778       2.041865                    0.999359      25.916049      73.061676       0.615395       0.433623      -1.055929      -0.017306      -0.034029       0.045585       0.059460       0.034551       0.008918       0.037871      -0.006787       0.045941      -0.049510      -0.007749       0.057259             10.167714      10.585437      -1.441869      -1.393903      10.557263      -4.578232       9.360441          -0.008820
          100              C      10.511552       4.722790       2.269058       0.559560      24.888814 0.27605000E+03  0.58393900E+04                                 7.787857                            5.867499       0.051569       2.068196                    0.999388      22.772248      63.727020       0.619123       0.467681      -1.025600       0.001219       0.050733      -0.057542       0.076724       0.043090       0.033622       0.092974      -0.026148       0.079048      -0.083410      -0.042586       0.125996              8.977008       9.591170       0.149554      -2.439599       8.454226      -3.777685       8.885629           0.000903
          101              C      11.272744       1.478880       4.968848      -0.144057      30.249981 0.42742272E+03  0.10015109E+05                                 8.422807                            6.916411       0.091406       2.003926                    0.999613      29.344488      84.468256       0.622835       0.419696      -1.061160       0.004482       0.008604      -0.013131       0.016326       0.013072       0.017682      -0.000307      -0.030020       0.050797      -0.033917       0.009138       0.024779              9.043718      10.606812      -1.077735      -2.189197       8.953436      -2.418100       7.570905           0.000813
          102              C      10.080004       2.180881       4.921711       0.133499      31.838971 0.39867587E+03  0.91508382E+04                                 8.879850                            6.789718       0.045647       2.041823                    0.999359      25.916150      73.062284       0.615390       0.433625      -1.055926       0.020821       0.031996      -0.045600       0.059469       0.020212       0.028335       0.026662      -0.056452       0.045934      -0.049507      -0.007752       0.057259             10.167792      11.813096      -0.732887      -3.268211       9.329632      -3.496265       9.360648           0.008381
          103              C       8.885720       1.906766       5.857942       0.559523      24.889373 0.27605610E+03  0.58395568E+04                                 7.788023                            5.867588       0.051427       2.068146                    0.999389      22.772508      63.728145       0.619114       0.467685      -1.025597      -0.043334      -0.026422       0.057549       0.076732       0.032872       0.063703       0.075606      -0.061568       0.079056      -0.083408      -0.042591       0.125999              8.977241       8.609102      -0.417439      -2.051926       9.436684      -4.001754       8.885937          -0.001177
          104              C       8.522880       9.023042       4.968848      -0.144226      30.256184 0.42752328E+03  0.10018105E+05                                 8.423957                            6.917215       0.091247       2.003813                    0.999613      29.348830      84.484854       0.622797       0.419695      -1.061155      -0.009742      -0.000428      -0.013113       0.016341       0.006491      -0.008553       0.015499       0.037679       0.050801      -0.033955       0.009183       0.024772              9.045032       8.434628      -0.177136       3.189345      11.128479      -0.686990       7.571991           0.000372
          105              C       8.511300       7.639099       4.921711       0.133543      31.840967 0.39869107E+03  0.91513419E+04                                 8.880325                            6.789895       0.045418       2.041711                    0.999360      25.917442      73.068314       0.615371       0.433632      -1.055915      -0.038207       0.002219      -0.045544       0.059489       0.014353      -0.037122       0.011186       0.063410       0.046229      -0.049558      -0.007633       0.057191             10.168529       9.316526      -0.709074       4.662539      11.827631      -1.082370       9.361429          -0.010637
          106              C       9.345832       6.741876       5.857942       0.559569      24.890853 0.27606806E+03  0.58398977E+04                                 7.788327                            5.867689       0.051633       2.068189                    0.999389      22.773756      63.733003       0.619110       0.467681      -1.025595       0.044500      -0.024396       0.057560       0.076736       0.010181      -0.097308       0.017322       0.087805       0.079043      -0.083339      -0.042660       0.125999              8.977755       8.868965       0.567004       4.492145       9.177642       0.223813       8.886658           0.000842
          107              C       3.364376       2.869509       4.968848      -0.144206      30.255973 0.42752309E+03  0.10018109E+05                                 8.423992                            6.917284       0.091148       2.003787                    0.999613      29.348604      84.484499       0.622783       0.419704      -1.061149       0.005199      -0.008158      -0.013186       0.016354      -0.019561      -0.009149      -0.015162      -0.007599       0.050819      -0.033961       0.009181       0.024780              9.045052      10.301587       1.255059      -0.999648       9.261557       3.105559       7.572011           0.000440
          108              C       4.568696       3.551452       4.921711       0.133545      31.840942 0.39869266E+03  0.91513937E+04                                 8.880367                            6.789951       0.045466       2.041731                    0.999360      25.917431      73.068501       0.615362       0.433637      -1.055911       0.017146      -0.034135      -0.045599       0.059484      -0.034636       0.008880      -0.037742      -0.006840       0.046235      -0.049557      -0.007638       0.057195             10.168558      10.585692       1.441915      -1.393848      10.558467       4.579121       9.361514          -0.010537
          109              C       4.928448       4.722790       5.857942       0.559540      24.891191 0.27607331E+03  0.58400253E+04                                 7.788344                            5.867713       0.051720       2.068214                    0.999389      22.773851      63.732958       0.619115       0.467675      -1.025600      -0.001158       0.050778       0.057509       0.076727      -0.043099       0.033652      -0.092933      -0.026261       0.079084      -0.083338      -0.042659       0.125998              8.977751       9.591558      -0.149697      -2.439848       8.455058       3.778344       8.886635           0.000869
          110              C      -3.552744      11.892552       4.968848      -0.144057      30.249991 0.42742283E+03  0.10015112E+05                                 8.422808                            6.916411       0.091407       2.003927                    0.999613      29.344498      84.468289       0.622835       0.419696      -1.061160      -0.004482      -0.008604      -0.013131       0.016326       0.013071      -0.017681       0.000308      -0.030020       0.050797      -0.033917       0.009139       0.024778              9.043719      10.606814      -1.077736       2.189198       8.953437       2.418101       7.570907           0.000812
          111              C      -2.360004      11.190551       4.921711       0.133499      31.838994 0.39867613E+03  0.91508459E+04                                 8.879855                            6.789720       0.045647       2.041822                    0.999359      25.916159      73.062325       0.615390       0.433626      -1.055926      -0.020821      -0.031996      -0.045600       0.059469       0.020212      -0.028335      -0.026662      -0.056452       0.045934      -0.049507      -0.007752       0.057259             10.167799      11.813105      -0.732888       3.268215       9.329636       3.496268       9.360656           0.008380
          112              C      -1.165720      11.464666       5.857942       0.559523      24.889391 0.27605630E+03  0.58395627E+04                                 7.788029                            5.867592       0.051424       2.068145                    0.999389      22.772525      63.728229       0.619113       0.467685      -1.025597       0.043333       0.026422       0.057549       0.076732       0.032872      -0.063703      -0.075606      -0.061568       0.079056      -0.083408      -0.042591       0.125999              8.977249       8.609109      -0.417439       2.051928       9.436691       4.001759       8.885947          -0.001178
          113              C      -0.802880       4.348390       4.968848      -0.144226      30.256203 0.42752358E+03  0.10018114E+05                                 8.423959                            6.917217       0.091246       2.003813                    0.999613      29.348844      84.484893       0.622797       0.419695      -1.061155       0.009742       0.000428      -0.013113       0.016341       0.006491       0.008553      -0.015499       0.037679       0.050801      -0.033955       0.009184       0.024772              9.045035       8.434628      -0.177137      -3.189345      11.128483       0.686992       7.571993           0.000370
          114              C      -0.791300       5.732333       4.921711       0.133543      31.840988 0.39869127E+03  0.91513486E+04                                 8.880331                            6.789899       0.045417       2.041711                    0.999360      25.917449      73.068359       0.615370       0.433632      -1.055915       0.038207      -0.002219      -0.045544       0.059489       0.014353       0.037122      -0.011186       0.063410       0.046228      -0.049557      -0.007633       0.057191             10.168537       9.316533      -0.709077      -4.662545      11.827639       1.082374       9.361440          -0.010640
          115              C      -1.625832       6.629556       5.857942       0.559569      24.890877 0.27606831E+03  0.58399053E+04                                 7.788335                            5.867693       0.051628       2.068187                    0.999389      22.773778      63.733110       0.619109       0.467681      -1.025595      -0.044500       0.024396       0.057559       0.076736       0.010181       0.097307      -0.017322       0.087805       0.079043      -0.083338      -0.042660       0.125998              8.977765       8.868975       0.567004      -4.492152       9.177650      -0.223813       8.886670           0.000841
          116              C       4.355624      10.501923       4.968848      -0.144206      30.255997 0.42752343E+03  0.10018119E+05                                 8.423996                            6.917287       0.091147       2.003786                    0.999613      29.348623      84.484577       0.622783       0.419704      -1.061149      -0.005199       0.008158      -0.013186       0.016354      -0.019561       0.009149       0.015161      -0.007599       0.050819      -0.033961       0.009181       0.024780              9.045057      10.301594       1.255061       0.999649       9.261561      -3.105562       7.572016           0.000438
          117              C       3.151304       9.819980       4.921711       0.133545      31.840959 0.39869278E+03  0.91513982E+04                                 8.880375                            6.789955       0.045464       2.041730                    0.999360      25.917435      73.068547       0.615362       0.433637      -1.055911      -0.017146       0.034134      -0.045598       0.059484      -0.034636      -0.008880       0.037742      -0.006840       0.046235      -0.049557      -0.007638       0.057195             10.168568      10.585701       1.441918       1.393849      10.558479      -4.579129       9.361526          -0.010540
          118              C       2.791552       8.648642       5.857942       0.559539      24.891219 0.27607360E+03  0.58400340E+04                                 7.788352                            5.867717       0.051714       2.068211                    0.999389      22.773879      63.733083       0.619114       0.467676      -1.025600       0.001158      -0.050778       0.057508       0.076726      -0.043099      -0.033651       0.092932      -0.026261       0.079083      -0.083337      -0.042659       0.125996              8.977761       9.591568      -0.149697       2.439851       8.455066      -3.778349       8.886648           0.000867
          119              C       3.153234       1.820520      12.190500      -0.049491      29.259326 0.40605093E+03  0.93608995E+04                                 8.221624                            6.722803       0.247993       2.064589                    0.999798      27.956629      78.931185       0.636528       0.417399      -1.066273       0.023673       0.013733       0.000047       0.027368       0.009809      -0.003061       0.005305       0.011319      -0.013619      -0.013324      -0.000270       0.013595              8.933010      10.001811       0.401115       1.679091       9.538570      -2.908246       7.258647          -0.000447
          120              C       7.720000       9.730391      12.190500      -0.049486      29.259145 0.40604816E+03  0.93608237E+04                                 8.221609                            6.722794       0.247999       2.064594                    0.999798      27.956491      78.930857       0.636526       0.417401      -1.066272      -0.000029      -0.027364      -0.000015       0.027364       0.000000       0.006125       0.000007      -0.022641      -0.013616      -0.013323      -0.000267       0.013590              8.932988       9.306958      -0.000011      -3.358136      10.233387       0.000018       7.258619          -0.000453
          121              C      12.286766       1.820520      12.190500      -0.049390      29.254598 0.40597904E+03  0.93588083E+04                                 8.220905                            6.722349       0.247910       2.064631                    0.999798      27.952908      78.918310       0.636531       0.417417      -1.066264      -0.023698       0.013668       0.000013       0.027357      -0.009775      -0.003084      -0.005348       0.011288      -0.013533      -0.013346      -0.000197       0.013543              8.932161      10.000714      -0.400972       1.678882       9.537769       2.907922       7.258001          -0.000010
          122              C       4.566766      11.550912      12.190500      -0.049491      29.259321 0.40605075E+03  0.93608945E+04                                 8.221622                            6.722800       0.247992       2.064588                    0.999798      27.956632      78.931196       0.636528       0.417399      -1.066273      -0.023673      -0.013733       0.000047       0.027368       0.009809       0.003060      -0.005304       0.011320      -0.013620      -0.013324      -0.000271       0.013595              8.933008      10.001815       0.401121      -1.679090       9.538566       2.908242       7.258643          -0.000447
          123              C       0.000000       3.641041      12.190500      -0.049486      29.259139 0.40604798E+03  0.93608184E+04                                 8.221606                            6.722791       0.247997       2.064593                    0.999798      27.956493      78.930853       0.636527       0.417401      -1.066272       0.000029       0.027364      -0.000016       0.027364       0.000000      -0.006125      -0.000007      -0.022642      -0.013617      -0.013323      -0.000268       0.013591              8.932985       9.306949      -0.000011       3.358131      10.233393      -0.000018       7.258613          -0.000453
          124              C      -4.566766      11.550912      12.190500      -0.049389      29.254584 0.40597865E+03  0.93587975E+04                                 8.220903                            6.722345       0.247910       2.064631                    0.999798      27.952903      78.918303       0.636531       0.417417      -1.066264       0.023698      -0.013668       0.000013       0.027357      -0.009775       0.003083       0.005348       0.011288      -0.013534      -0.013346      -0.000198       0.013543              8.932159      10.000717      -0.400978      -1.678881       9.537764      -2.907920       7.257997          -0.000010
          125              C       4.566766      11.550912       4.063500      -0.049492      29.259381 0.40605183E+03  0.93609251E+04                                 8.221632                            6.722809       0.247992       2.064588                    0.999798      27.956667      78.931308       0.636528       0.417399      -1.066273      -0.023674      -0.013732      -0.000047       0.027368       0.009809      -0.003060       0.005305       0.011320      -0.013620      -0.013325      -0.000271       0.013595              8.933019      10.001823       0.401115       1.679094       9.538579      -2.908250       7.258655          -0.000446
          126              C       0.000000       3.641041       4.063500      -0.049487      29.259186 0.40604886E+03  0.93608433E+04                                 8.221614                            6.722798       0.247998       2.064593                    0.999798      27.956519      78.930936       0.636526       0.417401      -1.066272       0.000029       0.027364       0.000015       0.027364       0.000000       0.006125       0.000007      -0.022642      -0.013617      -0.013323      -0.000268       0.013591              8.932994       9.306963      -0.000010      -3.358138      10.233395       0.000018       7.258623          -0.000452
          127              C      -4.566766      11.550912       4.063500      -0.049391      29.254638 0.40597966E+03  0.93588260E+04                                 8.220912                            6.722353       0.247910       2.064630                    0.999798      27.952934      78.918398       0.636531       0.417417      -1.066264       0.023698      -0.013668      -0.000014       0.027357      -0.009775      -0.003084      -0.005348       0.011288      -0.013534      -0.013346      -0.000197       0.013543              8.932169      10.000722      -0.400973       1.678884       9.537777       2.907926       7.258008          -0.000009
          128              C       3.153234       1.820520       4.063500      -0.049491      29.259306 0.40605053E+03  0.93608874E+04                                 8.221618                            6.722798       0.247994       2.064589                    0.999798      27.956618      78.931127       0.636529       0.417399      -1.066273       0.023673       0.013732      -0.000047       0.027368       0.009809       0.003060      -0.005305       0.011320      -0.013619      -0.013325      -0.000270       0.013595              8.933003      10.001806       0.401116      -1.679090       9.538563       2.908243       7.258641          -0.000446
          129              C       7.720000       9.730391       4.063500      -0.049486      29.259127 0.40604782E+03  0.93608135E+04                                 8.221603                            6.722789       0.247999       2.064594                    0.999798      27.956482      78.930807       0.636527       0.417401      -1.066272      -0.000029      -0.027364       0.000015       0.027364       0.000000      -0.006125      -0.000007      -0.022642      -0.013617      -0.013323      -0.000267       0.013590              8.932982       9.306950      -0.000011       3.358133      10.233383      -0.000018       7.258613          -0.000452
          130              C      12.286766       1.820520       4.063500      -0.049390      29.254583 0.40597871E+03  0.93587984E+04                                 8.220901                            6.722345       0.247910       2.064631                    0.999798      27.952901      78.918274       0.636531       0.417416      -1.066264      -0.023698       0.013668      -0.000014       0.027357      -0.009775       0.003084       0.005348       0.011288      -0.013533      -0.013346      -0.000197       0.013543              8.932157      10.000710      -0.400974      -1.678881       9.537764      -2.907921       7.257997          -0.000009
          131              N       5.569980       3.215829      12.190500      -0.247049      40.401087 0.57425684E+03  0.14245585E+05                                 9.900761                            7.853896      -0.240193       1.940166                    0.998076      28.732813      80.562581       0.612966       0.402805      -1.090252      -0.130110      -0.075073       0.000038       0.150215      -0.070065      -0.009373       0.016214      -0.080889       0.172643      -0.109674       0.035914       0.073760             11.295731      10.754545      -0.623599       3.027111      11.475033      -5.243308      11.657613          -0.003552
          132              N       7.720000       6.939773      12.190500      -0.247055      40.402392 0.57427615E+03  0.14246323E+05                                 9.901381                            7.854333      -0.240460       1.940098                    0.998070      28.733281      80.567182       0.612908       0.402837      -1.090220      -0.000042       0.150202      -0.000036       0.150202       0.000001       0.018719      -0.000000       0.161787       0.172635      -0.109666       0.035919       0.073747             11.296474      11.835589      -0.000028      -6.054721      10.395609       0.000073      11.658223          -0.003865
          133              N       9.870020       3.215829      12.190500      -0.246549      40.383676 0.57396884E+03  0.14236644E+05                                 9.898280                            7.852193      -0.240823       1.940072                    0.998078      28.724558      80.534150       0.613002       0.402833      -1.090234       0.129637      -0.074846       0.000002       0.149692       0.069871      -0.009358      -0.016197      -0.080680       0.172148      -0.109371       0.035787       0.073585             11.292632      10.751783       0.623496       3.026217      11.471752       5.241443      11.654360          -0.000284
          134              N       2.150020      10.155603      12.190500      -0.247048      40.401041 0.57425600E+03  0.14245560E+05                                 9.900758                            7.853893      -0.240196       1.940166                    0.998076      28.732789      80.562520       0.612966       0.402806      -1.090252       0.130110       0.075073       0.000038       0.150214      -0.070065       0.009373      -0.016214      -0.080889       0.172642      -0.109674       0.035914       0.073760             11.295727      10.754540      -0.623599      -3.027111      11.475029       5.243307      11.657613          -0.003553
          135              N       0.000000       6.431659      12.190500      -0.247054      40.402352 0.57427541E+03  0.14246300E+05                                 9.901378                            7.854330      -0.240463       1.940098                    0.998069      28.733260      80.567125       0.612907       0.402837      -1.090220       0.000042      -0.150201      -0.000036       0.150201       0.000001      -0.018719       0.000000       0.161787       0.172634      -0.109666       0.035919       0.073747             11.296470      11.835585      -0.000028       6.054720      10.395603      -0.000073      11.658223          -0.003866
          136              N      -2.150020      10.155603      12.190500      -0.246548      40.383639 0.57396812E+03  0.14236623E+05                                 9.898276                            7.852190      -0.240825       1.940072                    0.998078      28.724538      80.534091       0.613002       0.402833      -1.090234      -0.129637       0.074845       0.000002       0.149691       0.069871       0.009358       0.016197      -0.080680       0.172147      -0.109371       0.035786       0.073585             11.292628      10.751779       0.623497      -3.026217      11.471746      -5.241442      11.654360          -0.000285
          137              N       2.150020      10.155603       4.063500      -0.247048      40.401059 0.57425623E+03  0.14245568E+05                                 9.900761                            7.853894      -0.240197       1.940165                    0.998076      28.732796      80.562547       0.612966       0.402806      -1.090252       0.130109       0.075072      -0.000038       0.150214      -0.070065      -0.009373       0.016214      -0.080889       0.172642      -0.109674       0.035914       0.073760             11.295732      10.754544      -0.623600       3.027113      11.475034      -5.243310      11.657617          -0.003553
          138              N       0.000000       6.431659       4.063500      -0.247054      40.402347 0.57427532E+03  0.14246298E+05                                 9.901378                            7.854330      -0.240464       1.940098                    0.998069      28.733257      80.567122       0.612907       0.402837      -1.090220       0.000042      -0.150201       0.000036       0.150201       0.000001       0.018719      -0.000000       0.161787       0.172634      -0.109666       0.035919       0.073747             11.296471      11.835587      -0.000028      -6.054721      10.395603       0.000073      11.658224          -0.003866
          139              N      -2.150020      10.155603       4.063500      -0.246548      40.383637 0.57396805E+03  0.14236621E+05                                 9.898277                            7.852190      -0.240826       1.940072                    0.998078      28.724536      80.534091       0.613002       0.402833      -1.090234      -0.129636       0.074845      -0.000002       0.149691       0.069871      -0.009358      -0.016197      -0.080680       0.172147      -0.109371       0.035787       0.073585             11.292630      10.751779       0.623497       3.026216      11.471748       5.241444      11.654361          -0.000285
          140              N       5.569980       3.215829       4.063500      -0.247049      40.401091 0.57425688E+03  0.14245587E+05                                 9.900762                            7.853896      -0.240193       1.940166                    0.998076      28.732814      80.562587       0.612966       0.402805      -1.090252      -0.130110      -0.075073      -0.000038       0.150215      -0.070065       0.009373      -0.016214      -0.080889       0.172644      -0.109675       0.035914       0.073760             11.295732      10.754547      -0.623599      -3.027112      11.475035       5.243308      11.657614          -0.003551
          141              N       7.720000       6.939773       4.063500      -0.247055      40.402395 0.57427620E+03  0.14246324E+05                                 9.901382                            7.854334      -0.240461       1.940098                    0.998070      28.733282      80.567188       0.612907       0.402837      -1.090220      -0.000042       0.150202       0.000036       0.150202       0.000001      -0.018719       0.000000       0.161788       0.172635      -0.109666       0.035919       0.073747             11.296475      11.835591      -0.000028       6.054721      10.395610      -0.000073      11.658223          -0.003864
          142              N       9.870020       3.215829       4.063500      -0.246549      40.383679 0.57396887E+03  0.14236645E+05                                 9.898280                            7.852194      -0.240823       1.940072                    0.998078      28.724559      80.534153       0.613002       0.402833      -1.090234       0.129637      -0.074846      -0.000002       0.149692       0.069871       0.009358       0.016197      -0.080680       0.172148      -0.109372       0.035787       0.073585             11.292633      10.751784       0.623496      -3.026217      11.471753      -5.241444      11.654361          -0.000284
          143              O       7.572548       2.697018      13.882541      -0.530310      35.766785 0.57804543E+03  0.14149739E+05                                 8.615767                            7.500043       0.211365       2.110294                    0.997670      27.963326      74.167375       0.685682       0.364919      -1.134366      -0.014145       0.022210       0.002083       0.026414       0.054492      -0.079788       0.062440      -0.053823      -0.115297      -0.140999       0.058022       0.082977              9.116259      10.523140       3.584058      -0.805447       9.953713      -1.798840       6.871924           0.000430
          144              O       6.442340       0.902572      14.747254      -0.549484      37.058907 0.51113368E+03  0.12099818E+05                                 8.753412                            6.902455       0.571520       2.228539                    0.998766      27.390650      70.808241       0.740215       0.349546      -1.149772      -0.008559       0.048630      -0.047749       0.068688      -0.019364      -0.026866      -0.004657      -0.076355       0.064550      -0.062394       0.029352       0.033042             10.298359       6.250248      -1.535257       1.835607      12.044130      -6.150280      12.600700          -0.007581
          145              O       6.269412       5.464904      13.882541      -0.530181      35.761276 0.57793792E+03  0.14146442E+05                                 8.614918                            7.499381       0.211217       2.110302                    0.997675      27.960809      74.158824       0.685708       0.364923      -1.134364       0.026232       0.001094       0.002017       0.026332      -0.050543       0.093945       0.037889      -0.067473      -0.115375      -0.140985       0.058018       0.082967              9.115306       6.991357      -1.545142      -1.154932      13.483240       1.596743       6.871320           0.000953
          146              O       5.280480       7.340916      14.747254      -0.549448      37.056311 0.51109627E+03  0.12098698E+05                                 8.752980                            6.902192       0.571628       2.228587                    0.998766      27.389839      70.805193       0.740231       0.349545      -1.149774       0.046365      -0.016895      -0.047786       0.068692      -0.023395       0.009396       0.025573       0.071656       0.064613      -0.062373       0.029355       0.033018             10.297760      11.924416      -1.741081      -6.243626       6.368845       1.485372      12.600018          -0.007593
          147              O       9.318040       5.209510      13.882541      -0.529966      35.755381 0.57781599E+03  0.14142712E+05                                 8.614068                            7.498656       0.210966       2.110265                    0.997673      27.957937      74.149253       0.685732       0.364929      -1.134359      -0.012278      -0.023284       0.002030       0.026401      -0.003973      -0.014197      -0.100334       0.121362      -0.115359      -0.141040       0.058028       0.083013              9.114403      13.197273      -2.038357       1.960071       7.275391       0.201598       6.870545           0.001264
          148              O      11.437180       5.127944      14.747254      -0.549311      37.050904 0.51102024E+03  0.12096457E+05                                 8.752236                            6.901769       0.571522       2.228576                    0.998769      27.387875      70.799008       0.740239       0.349554      -1.149765      -0.037848      -0.031847      -0.047879       0.068841       0.042647       0.017386      -0.020872       0.004701       0.064492      -0.062240       0.029279       0.032961             10.296676       9.264855       3.275733       4.407605       9.026711       4.663672      12.598461          -0.007248
          149              O       0.147452      10.674414      13.882541      -0.530310      35.766900 0.57804770E+03  0.14149811E+05                                 8.615792                            7.500063       0.211359       2.110292                    0.997670      27.963352      74.167524       0.685680       0.364920      -1.134365       0.014145      -0.022210       0.002082       0.026414       0.054492       0.079788      -0.062439      -0.053824      -0.115299      -0.140999       0.058022       0.082977              9.116286      10.523169       3.584071       0.805451       9.953744       1.798848       6.871945           0.000426
          150              O       1.277660      12.468860      14.747254      -0.549485      37.059017 0.51113537E+03  0.12099869E+05                                 8.753431                            6.902468       0.571517       2.228537                    0.998766      27.390685      70.808381       0.740214       0.349546      -1.149771       0.008558      -0.048630      -0.047749       0.068688      -0.019363       0.026866       0.004657      -0.076355       0.064550      -0.062394       0.029352       0.033041             10.298384       6.250260      -1.535260      -1.835612      12.044157       6.150299      12.600736          -0.007583
          151              O       1.450588       7.906528      13.882541      -0.530183      35.761454 0.57794146E+03  0.14146553E+05                                 8.614955                            7.499411       0.211211       2.110299                    0.997675      27.960858      74.159070       0.685705       0.364923      -1.134363      -0.026232      -0.001094       0.002016       0.026332      -0.050543      -0.093945      -0.037889      -0.067472      -0.115376      -0.140985       0.058018       0.082967              9.115346       6.991387      -1.545152       1.154941      13.483300      -1.596754       6.871351           0.000946
          152              O       2.439520       6.030516      14.747254      -0.549449      37.056426 0.51109802E+03  0.12098750E+05                                 8.753000                            6.902206       0.571626       2.228586                    0.998766      27.389876      70.805341       0.740230       0.349545      -1.149774      -0.046365       0.016896      -0.047786       0.068693      -0.023394      -0.009396      -0.025573       0.071655       0.064613      -0.062372       0.029355       0.033017             10.297786      11.924443      -1.741087       6.243646       6.368860      -1.485378      12.600054          -0.007595
          153              O      -1.598040       8.161922      13.882541      -0.529966      35.755512 0.57781859E+03  0.14142793E+05                                 8.614095                            7.498677       0.210961       2.110262                    0.997673      27.957972      74.149431       0.685730       0.364930      -1.134358       0.012279       0.023284       0.002030       0.026401      -0.003973       0.014197       0.100333       0.121362      -0.115360      -0.141040       0.058028       0.083013              9.114432      13.197319      -2.038363      -1.960081       7.275411      -0.201599       6.870567           0.001258
          154              O      -3.717180       8.243488      14.747254      -0.549311      37.050984 0.51102145E+03  0.12096494E+05                                 8.752251                            6.901778       0.571521       2.228575                    0.998769      27.387898      70.799107       0.740238       0.349554      -1.149765       0.037849       0.031847      -0.047879       0.068841       0.042646      -0.017386       0.020871       0.004701       0.064492      -0.062240       0.029279       0.032961             10.296695       9.264871       3.275739      -4.407615       9.026725      -4.663682      12.598488          -0.007250
          155              O      -0.147452      10.674414      10.498459      -0.529963      35.755649 0.57782373E+03  0.14142951E+05                                 8.614137                            7.498730       0.211207       2.110337                    0.997669      27.957944      74.149453       0.685725       0.364932      -1.134357      -0.014022      -0.022278      -0.002043       0.026403      -0.054536       0.079798       0.062495      -0.053807      -0.115327      -0.141060       0.058035       0.083025              9.114462      10.521226      -3.583383       0.805347       9.951614      -1.798204       6.870547          -0.003164
          156              O      -1.277660      12.468860       9.633746      -0.549251      37.049423 0.51099435E+03  0.12095688E+05                                 8.751996                            6.901567       0.571522       2.228586                    0.998769      27.387371      70.797170       0.740254       0.349551      -1.149768      -0.008629      -0.048712       0.047891       0.068854       0.019309       0.026768      -0.004632      -0.076203       0.064435      -0.062237       0.029274       0.032963             10.296401       6.249184       1.534695      -1.834977      12.041897      -6.148769      12.598123           0.005418
          157              O      -1.450588       7.906528      10.498459      -0.530300      35.764947 0.57801022E+03  0.14148659E+05                                 8.615463                            7.499807       0.211146       2.110241                    0.997676      27.962632      74.164921       0.685694       0.364919      -1.134367       0.026311      -0.001142      -0.002083       0.026418       0.050560      -0.093937       0.037889      -0.067463      -0.115293      -0.140977       0.058009       0.082968              9.115920       6.991955       1.545378       1.155144      13.483994       1.596919       6.871811           0.000344
          158              O      -2.439520       6.030516       9.633746      -0.549509      37.059916 0.51114723E+03  0.12100238E+05                                 8.753649                            6.902592       0.571437       2.228505                    0.998766      27.390893      70.809523       0.740199       0.349550      -1.149766       0.046382       0.016929       0.047751       0.068688       0.023373      -0.009390       0.025561       0.071702       0.064564      -0.062365       0.029337       0.033029             10.298697      11.925608       1.741265       6.244385       6.369265       1.485526      12.601217          -0.007560
          159              O       1.598040       8.161922      10.498459      -0.530184      35.761581 0.57793844E+03  0.14146461E+05                                 8.614987                            7.499394       0.211225       2.110304                    0.997673      27.960740      74.158711       0.685706       0.364924      -1.134363      -0.012171       0.023270      -0.002027       0.026339       0.003945       0.014167      -0.100310       0.121308      -0.115340      -0.140997       0.058018       0.082979              9.115415      13.198677       2.038595      -1.960390       7.276178       0.201757       6.871390           0.000880
          160              O       3.717180       8.243488       9.633746      -0.549452      37.057851 0.51111802E+03  0.12099372E+05                                 8.753335                            6.902410       0.571504       2.228542                    0.998766      27.390111      70.806950       0.740207       0.349552      -1.149765      -0.037836       0.031681       0.047794       0.068699      -0.042713      -0.017436      -0.020900       0.004658       0.064574      -0.062341       0.029336       0.033005             10.298244       9.265961      -3.276354      -4.408453       9.028064       4.664729      12.600706          -0.007466
          161              O       7.867452       2.697018      10.498459      -0.529961      35.755457 0.57781992E+03  0.14142832E+05                                 8.614099                            7.498700       0.211213       2.110341                    0.997669      27.957885      74.149181       0.685727       0.364931      -1.134357       0.014023       0.022278      -0.002044       0.026403      -0.054536      -0.079797      -0.062495      -0.053807      -0.115325      -0.141060       0.058035       0.083025              9.114421      10.521180      -3.583364      -0.805341       9.951567       1.798190       6.870515          -0.003158
          162              O       8.997660       0.902572       9.633746      -0.549250      37.049293 0.51099237E+03  0.12095628E+05                                 8.751974                            6.901553       0.571524       2.228587                    0.998769      27.387327      70.797002       0.740255       0.349551      -1.149768       0.008629       0.048711       0.047891       0.068853       0.019310      -0.026768       0.004632      -0.076204       0.064435      -0.062238       0.029274       0.032964             10.296373       6.249169       1.534691       1.834970      12.041865       6.148747      12.598084           0.005419
          163              O       9.170588       5.464904      10.498459      -0.530300      35.764855 0.57800840E+03  0.14148602E+05                                 8.615442                            7.499790       0.211152       2.110243                    0.997676      27.962614      74.164806       0.685696       0.364918      -1.134367      -0.026311       0.001142      -0.002084       0.026418       0.050560       0.093938      -0.037889      -0.067464      -0.115291      -0.140977       0.058009       0.082969              9.115897       6.991939       1.545372      -1.155139      13.483960      -1.596913       6.871793           0.000348
          164              O      10.159520       7.340916       9.633746      -0.549508      37.059823 0.51114582E+03  0.12100196E+05                                 8.753632                            6.902581       0.571441       2.228506                    0.998766      27.390863      70.809402       0.740200       0.349550      -1.149766      -0.046382      -0.016928       0.047751       0.068688       0.023373       0.009390      -0.025561       0.071702       0.064563      -0.062366       0.029336       0.033029             10.298675      11.925585       1.741260      -6.244368       6.369254      -1.485522      12.601186          -0.007558
          165              O       6.121960       5.209510      10.498459      -0.530182      35.761428 0.57793539E+03  0.14146365E+05                                 8.614956                            7.499368       0.211231       2.110306                    0.997673      27.960698      74.158501       0.685708       0.364923      -1.134363       0.012171      -0.023270      -0.002028       0.026339       0.003945      -0.014167       0.100310       0.121308      -0.115338      -0.140997       0.058019       0.082979              9.115380      13.198624       2.038589       1.960378       7.276154      -0.201755       6.871363           0.000885
          166              O       4.002820       5.127944       9.633746      -0.549451      37.057747 0.51111643E+03  0.12099324E+05                                 8.753316                            6.902397       0.571506       2.228543                    0.998766      27.390079      70.806818       0.740208       0.349552      -1.149765       0.037836      -0.031681       0.047794       0.068699      -0.042713       0.017436       0.020901       0.004658       0.064574      -0.062341       0.029336       0.033005             10.298219       9.265940      -3.276346       4.408440       9.028047      -4.664716      12.600672          -0.007465
          167              O       0.147452      10.674414       2.371459      -0.530311      35.766941 0.57804850E+03  0.14149836E+05                                 8.615800                            7.500069       0.211358       2.110291                    0.997670      27.963366      74.167584       0.685680       0.364920      -1.134365       0.014145      -0.022210      -0.002083       0.026414       0.054492      -0.079787       0.062439      -0.053824      -0.115299      -0.140998       0.058022       0.082977              9.116295      10.523180       3.584075      -0.805452       9.953754      -1.798851       6.871951           0.000424
          168              O       1.277660      12.468860       1.506746      -0.549485      37.059047 0.51113582E+03  0.12099883E+05                                 8.753436                            6.902471       0.571517       2.228537                    0.998766      27.390695      70.808419       0.740214       0.349546      -1.149771       0.008558      -0.048630       0.047749       0.068689      -0.019363      -0.026866      -0.004657      -0.076354       0.064550      -0.062394       0.029352       0.033041             10.298391       6.250264      -1.535262       1.835614      12.044166      -6.150304      12.600744          -0.007583
          169              O       1.450588       7.906528       2.371459      -0.530182      35.761436 0.57794109E+03  0.14146542E+05                                 8.614953                            7.499409       0.211210       2.110299                    0.997675      27.960848      74.159038       0.685705       0.364923      -1.134363      -0.026232      -0.001094      -0.002016       0.026332      -0.050543       0.093945       0.037889      -0.067472      -0.115376      -0.140985       0.058018       0.082967              9.115343       6.991385      -1.545151      -1.154940      13.483296       1.596753       6.871349           0.000947
          170              O       2.439520       6.030516       1.506746      -0.549449      37.056422 0.51109794E+03  0.12098748E+05                                 8.753000                            6.902205       0.571626       2.228586                    0.998766      27.389874      70.805334       0.740230       0.349545      -1.149774      -0.046365       0.016896       0.047786       0.068693      -0.023394       0.009396       0.025573       0.071655       0.064613      -0.062372       0.029355       0.033017             10.297785      11.924443      -1.741086      -6.243646       6.368859       1.485377      12.600054          -0.007595
          171              O      -1.598040       8.161922       2.371459      -0.529968      35.755588 0.57782009E+03  0.14142840E+05                                 8.614111                            7.498690       0.210959       2.110261                    0.997673      27.957997      74.149544       0.685729       0.364930      -1.134358       0.012279       0.023283      -0.002030       0.026401      -0.003972      -0.014197      -0.100333       0.121361      -0.115360      -0.141040       0.058027       0.083013              9.114449      13.197345      -2.038366       1.960087       7.275424       0.201600       6.870580           0.001254
          172              O      -3.717180       8.243488       1.506746      -0.549312      37.051049 0.51102246E+03  0.12096524E+05                                 8.752261                            6.901786       0.571520       2.228574                    0.998769      27.387922      70.799194       0.740238       0.349554      -1.149765       0.037849       0.031847       0.047879       0.068842       0.042646       0.017386      -0.020871       0.004701       0.064492      -0.062239       0.029279       0.032961             10.296708       9.264884       3.275745       4.407623       9.026737       4.663690      12.598505          -0.007251
          173              O       7.572548       2.697018       2.371459      -0.530309      35.766773 0.57804518E+03  0.14149732E+05                                 8.615765                            7.500041       0.211365       2.110294                    0.997670      27.963320      74.167354       0.685682       0.364919      -1.134366      -0.014145       0.022210      -0.002083       0.026414       0.054492       0.079788      -0.062440      -0.053823      -0.115297      -0.140999       0.058022       0.082977              9.116257      10.523138       3.584058       0.805447       9.953711       1.798839       6.871922           0.000431
          174              O       6.442340       0.902572       1.506746      -0.549484      37.058907 0.51113368E+03  0.12099818E+05                                 8.753412                            6.902455       0.571520       2.228539                    0.998766      27.390650      70.808241       0.740215       0.349546      -1.149772      -0.008559       0.048630       0.047749       0.068688      -0.019364       0.026866       0.004657      -0.076355       0.064550      -0.062394       0.029352       0.033042             10.298359       6.250248      -1.535257      -1.835607      12.044129       6.150280      12.600700          -0.007581
          175              O       6.269412       5.464904       2.371459      -0.530181      35.761265 0.57793769E+03  0.14146435E+05                                 8.614917                            7.499380       0.211217       2.110302                    0.997675      27.960804      74.158806       0.685708       0.364923      -1.134364       0.026232       0.001094      -0.002017       0.026332      -0.050543      -0.093945      -0.037889      -0.067473      -0.115375      -0.140985       0.058018       0.082967              9.115304       6.991356      -1.545141       1.154932      13.483237      -1.596742       6.871319           0.000955
          176              O       5.280480       7.340916       1.506746      -0.549448      37.056311 0.51109627E+03  0.12098698E+05                                 8.752980                            6.902192       0.571628       2.228587                    0.998766      27.389839      70.805194       0.740231       0.349545      -1.149774       0.046365      -0.016895       0.047786       0.068692      -0.023395      -0.009396      -0.025573       0.071656       0.064613      -0.062373       0.029355       0.033018             10.297760      11.924416      -1.741081       6.243626       6.368845      -1.485372      12.600018          -0.007592
          177              O       9.318040       5.209510       2.371459      -0.529967      35.755407 0.57781651E+03  0.14142728E+05                                 8.614073                            7.498660       0.210966       2.110264                    0.997673      27.957947      74.149293       0.685732       0.364929      -1.134359      -0.012278      -0.023284      -0.002031       0.026401      -0.003973       0.014197       0.100334       0.121362      -0.115359      -0.141040       0.058028       0.083013              9.114408      13.197282      -2.038358      -1.960072       7.275395      -0.201598       6.870548           0.001263
          178              O      11.437180       5.127944       1.506746      -0.549311      37.050920 0.51102050E+03  0.12096465E+05                                 8.752239                            6.901771       0.571521       2.228576                    0.998769      27.387879      70.799028       0.740239       0.349554      -1.149765      -0.037848      -0.031847       0.047879       0.068841       0.042647      -0.017386       0.020872       0.004701       0.064492      -0.062240       0.029279       0.032961             10.296680       9.264859       3.275735      -4.407607       9.026715      -4.663674      12.598465          -0.007248
          179              O       7.867452       2.697018       5.755541      -0.529962      35.755488 0.57782054E+03  0.14142851E+05                                 8.614105                            7.498704       0.211213       2.110340                    0.997669      27.957897      74.149228       0.685727       0.364931      -1.134357       0.014022       0.022278       0.002044       0.026403      -0.054536       0.079797       0.062495      -0.053807      -0.115325      -0.141060       0.058036       0.083025              9.114427      10.521187      -3.583366       0.805342       9.951574      -1.798192       6.870520          -0.003158
          180              O       8.997660       0.902572       6.620254      -0.549250      37.049311 0.51099267E+03  0.12095637E+05                                 8.751976                            6.901554       0.571525       2.228587                    0.998769      27.387335      70.797027       0.740255       0.349551      -1.149768       0.008629       0.048711      -0.047891       0.068853       0.019310       0.026768      -0.004632      -0.076204       0.064435      -0.062238       0.029274       0.032964             10.296376       6.249171       1.534692      -1.834971      12.041868      -6.148749      12.598087           0.005419
          181              O       9.170588       5.464904       5.755541      -0.530300      35.764842 0.57800814E+03  0.14148594E+05                                 8.615440                            7.499789       0.211152       2.110243                    0.997676      27.962608      74.164784       0.685696       0.364918      -1.134367      -0.026311       0.001142       0.002084       0.026418       0.050560      -0.093938       0.037889      -0.067464      -0.115291      -0.140977       0.058009       0.082969              9.115895       6.991937       1.545372       1.155138      13.483957       1.596912       6.871791           0.000349
          182              O      10.159520       7.340916       6.620254      -0.549508      37.059818 0.51114576E+03  0.12100194E+05                                 8.753632                            6.902580       0.571440       2.228506                    0.998766      27.390861      70.809396       0.740200       0.349550      -1.149766      -0.046382      -0.016928      -0.047751       0.068688       0.023373      -0.009390       0.025561       0.071702       0.064563      -0.062366       0.029336       0.033029             10.298674      11.925584       1.741260       6.244367       6.369253       1.485522      12.601184          -0.007558
          183              O       6.121960       5.209510       5.755541      -0.530183      35.761445 0.57793574E+03  0.14146376E+05                                 8.614959                            7.499371       0.211231       2.110306                    0.997673      27.960704      74.158526       0.685708       0.364923      -1.134363       0.012171      -0.023270       0.002028       0.026339       0.003945       0.014167      -0.100310       0.121308      -0.115338      -0.140997       0.058019       0.082979              9.115384      13.198631       2.038589      -1.960379       7.276157       0.201755       6.871365           0.000885
          184              O       4.002820       5.127944       6.620254      -0.549451      37.057755 0.51111658E+03  0.12099328E+05                                 8.753317                            6.902399       0.571505       2.228543                    0.998766      27.390081      70.806828       0.740207       0.349552      -1.149765       0.037836      -0.031681      -0.047794       0.068699      -0.042713      -0.017436      -0.020901       0.004658       0.064574      -0.062341       0.029336       0.033005             10.298221       9.265942      -3.276347      -4.408440       9.028048       4.664716      12.600672          -0.007465
          185              O      -0.147452      10.674414       5.755541      -0.529962      35.755603 0.57782283E+03  0.14142923E+05                                 8.614130                            7.498724       0.211207       2.110338                    0.997669      27.957924      74.149378       0.685725       0.364931      -1.134357      -0.014022      -0.022279       0.002043       0.026403      -0.054536      -0.079797      -0.062495      -0.053807      -0.115327      -0.141060       0.058035       0.083025              9.114454      10.521216      -3.583379      -0.805346       9.951605       1.798201       6.870541          -0.003161
          186              O      -1.277660      12.468860       6.620254      -0.549251      37.049397 0.51099399E+03  0.12095676E+05                                 8.751991                            6.901564       0.571523       2.228586                    0.998769      27.387362      70.797135       0.740255       0.349551      -1.149768      -0.008629      -0.048712      -0.047891       0.068854       0.019309      -0.026768       0.004632      -0.076203       0.064435      -0.062238       0.029274       0.032964             10.296395       6.249181       1.534694       1.834975      12.041890       6.148764      12.598115           0.005419
          187              O      -1.450588       7.906528       5.755541      -0.530301      35.764993 0.57801115E+03  0.14148688E+05                                 8.615472                            7.499814       0.211145       2.110240                    0.997676      27.962648      74.164991       0.685694       0.364919      -1.134366       0.026311      -0.001142       0.002083       0.026418       0.050560       0.093937      -0.037889      -0.067463      -0.115292      -0.140977       0.058008       0.082968              9.115930       6.991963       1.545381      -1.155146      13.484008      -1.596922       6.871818           0.000343
          188              O      -2.439520       6.030516       6.620254      -0.549509      37.059933 0.51114751E+03  0.12100247E+05                                 8.753652                            6.902593       0.571438       2.228505                    0.998766      27.390899      70.809544       0.740199       0.349550      -1.149766       0.046382       0.016929      -0.047752       0.068688       0.023373       0.009389      -0.025561       0.071701       0.064563      -0.062365       0.029336       0.033029             10.298700      11.925612       1.741266      -6.244387       6.369267      -1.485527      12.601220          -0.007560
          189              O       1.598040       8.161922       5.755541      -0.530185      35.761662 0.57794005E+03  0.14146511E+05                                 8.615003                            7.499406       0.211224       2.110302                    0.997673      27.960769      74.158833       0.685705       0.364924      -1.134363      -0.012171       0.023270       0.002027       0.026339       0.003945      -0.014167       0.100310       0.121307      -0.115339      -0.140997       0.058018       0.082979              9.115432      13.198703       2.038599       1.960396       7.276190      -0.201758       6.871402           0.000876
          190              O       3.717180       8.243488       6.620254      -0.549453      37.057906 0.51111889E+03  0.12099398E+05                                 8.753343                            6.902416       0.571504       2.228541                    0.998766      27.390131      70.807021       0.740206       0.349552      -1.149765      -0.037836       0.031681      -0.047794       0.068699      -0.042713       0.017436       0.020900       0.004658       0.064574      -0.062340       0.029336       0.033004             10.298255       9.265971      -3.276358       4.408459       9.028074      -4.664735      12.600719          -0.007466

******************************************************
Auxiliary information for the entire system
The total spin magnetic moment of the unit cell is   17.356634
The total net atomic charge of the unit cell is   -0.000009
Accuracy of reproducing the electrostatic potential in the unit cell:
  The inner radius (bohr) =    5.0000
  The outer radius (bohr) =   12.0000
  Valid grid points have density less than (e/(bohr^3)) =    0.0001
  The number of valid grid points were=        95102
  The rms potential error without charges in kcal/mol is=     12.30745
  The rms potential error with partial charges in kcal/mol is=      0.67360
  The RRMSE value at monopole order=      0.05473
  The rms potential error with partial charges and cloud penetration in kcal/mol is=      0.68123
  The RRMSE value at monopole order with cloud penetration is=      0.05535
  The rms potential error with partial charges and atomic dipoles in kcal/mol is=      1.34843
  The RRMSE value at dipole order=      0.10956
  The rms potential error with partial charges, atomic dipoles and cloud penetration in kcal/mol is=      1.29882
  The RRMSE value at dipole order with cloud penetration=      0.10553

******************************************************
The electron densities and ab initio electrostatic potential were computed in VASP using the PBE functional and
projector augmented wave method. See the main text of the journal article for a description of computational details.
The atomic charges, dipoles, and quadrupoles were computed with the DDEC6 method as described in
(a) T. A. Manz and N. Gabaldon Limas, RSC Adv. 6 (2016) 47771-47801 DOI: 10.1039/c6ra04656h
(b) N. Gabaldon Limas and T. A. Manz, RSC Adv. 8 (2018) 2678-2707 DOI: 10.1039/c7ra11829e.
For each atom in the material, the electron cloud parameters were fit to the spherically averaged atom-in-material
electron density using radial positions for which this density was between 10^-4 and 10^-2 electrons per cubic bohr.
The polarizabilities, dispersion coefficients, and quantum Drude oscillator (QDO) parameters were fit using the MCLF method.
The magnetic structure of the system was optimized in VASP from the default ferromagnetic initial guess using spin polarization.
The atomic spin moments (ASMs) were computed on this optimized magnetic structure using the DDEC6 partition as inputs
to the method of T. A. Manz and D. S. Sholl, J. Chem. Theory Comput. 7 (2011) 4146-4164 DOI: 10.1021/ct200539n.
The RMSE and RRMSE were computed using a uniform grid with Ewald summation.
