# Supplementary material for: A collection of forcefield precursors for metal–organic frameworks
Source: RSC Adv. 2019 Nov 13;9(63):36492–507. doi: 10.1039/c9ra07327b (PMC9075174; doi:10.1039/c9ra07327b)
Supplement: RA-009-C9RA07327B-s3938 [file RA-009-C9RA07327B-s3938.xyz]

  132
jmolscript: load "" {1 1 1} spacegroup "x,y,z" unitcell [{      8.864700     0.000000     0.000000 }, {     -1.975123    11.539183     0.000000 }, {      0.000000     0.000000    17.882400 }]
Mn     6.285744     4.398737     3.041439     0.885719
Mn     5.036183     7.140446    11.982639     0.885764
Mn     0.603833     7.140446    14.840961     0.886142
Mn     1.853394     4.398737     5.899761     0.886046
H      8.334906     2.147442     4.209517     0.092958
H      6.757434    11.451485     4.234552     0.115492
H      3.590700    10.940299     1.915205     0.128565
H      5.251689     1.655873     1.925934     0.094252
H      6.886024     9.364047     4.477753     0.118947
H      7.217301     7.102367     4.409800     0.093847
H      4.509322     6.686957     1.654122     0.105844
H      4.106839     8.934789     1.641604     0.131397
H      5.592903     4.452971    15.774065     0.109416
H      7.045753     4.619135    16.340937     0.117845
H      6.672643     6.819657    16.868468     0.137909
H      5.132317     6.677725    16.596655     0.135141
H      2.987021     9.391741    13.150717     0.092970
H      4.564493     0.087698    13.175752     0.115507
H      7.731227     0.598884    10.856405     0.128567
H      6.070238     9.883310    10.867134     0.094265
H      4.435903     2.175136    13.418953     0.118968
H      4.104626     4.436816    13.351000     0.093863
H      6.812605     4.852226    10.595322     0.105843
H      7.215088     2.604394    10.582804     0.131397
H      5.729024     7.086212     6.832865     0.109445
H      4.276174     6.920048     7.399737     0.117877
H      4.649284     4.719526     7.927268     0.137928
H      6.189610     4.861458     7.655455     0.135160
H     -1.445329     9.391741    13.672883     0.092933
H      0.132143     0.087698    13.647848     0.115472
H      3.298877     0.598884    15.967195     0.128530
H      1.637888     9.883310    15.956466     0.094211
H      0.003553     2.175136    13.404647     0.118921
H     -0.327724     4.436816    13.472600     0.093818
H      2.380255     4.852226    16.228278     0.105810
H      2.782738     2.604394    16.240796     0.131365
H      1.296674     7.086212     2.108335     0.109403
H     -0.156176     6.920048     1.541463     0.117842
H      0.216934     4.719526     1.013932     0.137905
H      1.757260     4.861458     1.285745     0.135137
H      3.902556     2.147442     4.731683     0.092956
H      2.325084    11.451485     4.706648     0.115486
H     -0.841650    10.940299     7.025995     0.128534
H      0.819339     1.655873     7.015266     0.094224
H      2.453674     9.364047     4.463447     0.118948
H      2.784951     7.102367     4.531400     0.093847
H      0.076972     6.686957     7.287078     0.105825
H     -0.325511     8.934789     7.299596     0.131377
H      1.160553     4.452971    11.049535     0.109434
H      2.613403     4.619135    10.482663     0.117869
H      2.240293     6.819657     9.955132     0.137916
H      0.699967     6.677725    10.226945     0.135149
C      7.760528     1.587792     3.739210     0.107397
C      8.006095     0.241169     3.755304    -0.190681
C      5.218668    10.906836     3.073985     0.112702
C      4.177301    11.480333     2.394453    -0.191424
C      5.961712     1.303928     2.412336     0.093699
C      5.453061     9.439052     3.059679     0.093122
C      6.388259     8.843630     3.889422    -0.195884
C      6.581534     7.476237     3.842928     0.102587
C      4.996734     7.231606     2.229935     0.117084
C      4.748701     8.587460     2.217418    -0.176136
C      5.641182     4.419507    17.826965     0.667987
C      6.120749     4.885690    16.462537    -0.302966
C      6.011138     6.385784    16.306961    -0.323793
C      6.226960     6.787347    14.874580     0.677542
C      3.561399     9.951391    12.680410     0.107428
C      3.315832    11.298014    12.696504    -0.190652
C      6.103259     0.632347    12.015185     0.112707
C      7.144626     0.058850    11.335653    -0.191419
C      5.360215    10.235255    11.353536     0.093702
C      5.868866     2.100131    12.000879     0.093129
C      4.933668     2.695553    12.830622    -0.195859
C      4.740393     4.062946    12.784128     0.102607
C      6.325193     4.307577    11.171135     0.117076
C      6.573226     2.951723    11.158618    -0.176138
C      5.680745     7.119676     8.885765     0.668006
C      5.201178     6.653493     7.521337    -0.302976
C      5.310789     5.153399     7.365761    -0.323797
C      5.094967     4.751836     5.933380     0.677533
C     -0.870951     9.951391    14.143190     0.107373
C     -1.116518    11.298014    14.127096    -0.190712
C      1.670909     0.632347    14.808415     0.112687
C      2.712276     0.058850    15.487947    -0.191451
C      0.927865    10.235255    15.470064     0.093674
C      1.436516     2.100131    14.822721     0.093104
C      0.501318     2.695553    13.992978    -0.195916
C      0.308043     4.062946    14.039472     0.102577
C      1.892843     4.307577    15.652465     0.117066
C      2.140876     2.951723    15.664982    -0.176158
C      1.248395     7.119676     0.055435     0.668004
C      0.768828     6.653493     1.419863    -0.302966
C      0.878439     5.153399     1.575439    -0.323781
C      0.662617     4.751836     3.007820     0.677540
C      3.328178     1.587792     5.201990     0.107396
C      3.573745     0.241169     5.185896    -0.190694
C      0.786318    10.906836     5.867215     0.112687
C     -0.255049    11.480333     6.546747    -0.191447
C      1.529362     1.303928     6.528864     0.093679
C      1.020711     9.439052     5.881521     0.093118
C      1.955909     8.843630     5.051778    -0.195888
C      2.149184     7.476237     5.098272     0.102597
C      0.564384     7.231606     6.711265     0.117066
C      0.316351     8.587460     6.723782    -0.176155
C      1.208832     4.419507     8.996635     0.668017
C      1.688399     4.885690    10.361063    -0.302975
C      1.578788     6.385784    10.516639    -0.323784
C      1.794610     6.787347    11.949020     0.677536
N      6.736407     2.138211     3.082926    -0.215080
N      5.904539     6.661570     3.029279    -0.216846
N      4.585520     9.400972    12.024126    -0.215088
N      5.417388     4.877613    11.970479    -0.216853
N      0.153170     9.400972    14.799474    -0.215171
N      0.985038     4.877613    14.853121    -0.216936
N      2.304057     2.138211     5.858274    -0.215155
N      1.472189     6.661570     5.911921    -0.216917
O      6.467064     4.447201     0.885000    -0.608642
O      4.464903     4.051407     0.046494    -0.640607
O      7.396609     6.785040    14.412678    -0.590229
O      5.220888     7.066596    14.168762    -0.587177
O      4.854863     7.091982     9.826200    -0.608640
O      6.857024     7.487776     8.987694    -0.640585
O      3.925318     4.754143     5.471478    -0.590200
O      6.101039     4.472587     5.227562    -0.587157
O      0.422513     7.091982    16.997400    -0.608688
O      2.424674     7.487776    17.835906    -0.640632
O     -0.507032     4.754143     3.469722    -0.590214
O      1.668689     4.472587     3.713638    -0.587230
O      2.034714     4.447201     8.056200    -0.608675
O      0.032553     4.051407     8.894706    -0.640603
O      2.964259     6.785040    12.410922    -0.590209
O      0.788538     7.066596    12.654838    -0.587225

The following XYZ coordinates are in angstroms. Other properties are in atomic units.
The sperically averaged electron density of each atom fit to a function of the form exp(a - br)
eigen_1, eigen_2 and eigen_3 are the three eigenvalues of traceless quadrupole moment tensor
  atom number  atomic symbol              X              Y              Z     net charge C6 coefficient C8 coefficient C10 coefficient fluctuating dipole atomic polarizability isotropic forcefield polarizability              a              b squared Pearson coefficient          <r^3>          <r^4>         wp_QDO          m_QDO          q_QDO       dipole_x       dipole_y       dipole_z         dipole            Qxy            Qxz            Qyz     Q(x^2-y^2)  Q(3z^2 - R^2)        eigen_1        eigen_2        eigen_3 static polarizability      alpha(xx)      alpha(xy)      alpha(xz)      alpha(yy)      alpha(yz)      alpha(zz) atomic spin moment
            1             Mn       6.285744       4.398737       3.041439       0.885719     181.811024 0.43826494E+04  0.17181328E+06                                24.864435                           20.784262       0.304037       1.849259                    0.999367      58.319486     174.328222       0.422690       0.369627      -1.171579       0.027296       0.010563       0.009346       0.030724       0.049419       0.037869       0.007786       0.312688       0.085012      -0.178156       0.017119       0.161037             28.994621      22.355079      -2.791515      -3.909036      33.861584       0.172667      30.767199           4.750516
            2             Mn       5.036183       7.140446      11.982639       0.885764     181.803832 0.43824286E+04  0.17180216E+06                                24.863661                           20.783630       0.304114       1.849289                    0.999367      58.318386     174.322715       0.422701       0.369623      -1.171584      -0.027269      -0.010556       0.009347       0.030699       0.049432      -0.037892      -0.007788       0.312747       0.084952      -0.178178       0.017091       0.161086             28.993707      22.354309      -2.791405       3.908907      33.860552      -0.172601      30.766259           4.750701
            3             Mn       0.603833       7.140446      14.840961       0.886142     181.760304 0.43810557E+04  0.17173325E+06                                24.858987                           20.779712       0.304453       1.849438                    0.999365      58.311640     174.289443       0.422765       0.369600      -1.171614      -0.027196      -0.010540      -0.009340       0.030626       0.049477       0.037917       0.007793       0.312949       0.084687      -0.178243       0.017008       0.161235             28.988325      22.349913      -2.790892      -3.908073      33.854353       0.172626      30.760708           4.751325
            4             Mn       1.853394       4.398737       5.899761       0.886046     181.776699 0.43815509E+04  0.17175800E+06                                24.860625                           20.781028       0.304381       1.849397                    0.999366      58.314307     174.301739       0.422746       0.369605      -1.171606       0.027235       0.010546      -0.009342       0.030663       0.049454      -0.037919      -0.007793       0.312832       0.084826      -0.178203       0.017043       0.161160             28.990284      22.351417      -2.791129       3.908410      33.856768      -0.172617      30.762666           4.750927
            5              H       8.334906       2.147442       4.209517       0.092958       1.137828 0.80982263E+01  0.80563143E+02                                 1.862814                            1.707400      -1.218180       2.296214                    0.994570       3.805922      11.089272       0.456087       1.349933      -0.692423       0.027128       0.026755       0.020864       0.043440      -0.000304       0.008565       0.004459       0.003316      -0.008426      -0.010395       0.000621       0.009775              1.938185       1.952720       0.475053       0.403962       2.182021       0.335607       1.679813           0.000905
            6              H       6.757434      11.451485       4.234552       0.115492       1.042017 0.75283109E+01  0.72909537E+02                                 1.691472                            1.598171      -1.213629       2.299479                    0.995792       3.598240      10.057682       0.497095       1.272272      -0.708828       0.024712      -0.012136       0.012515       0.030242      -0.000899       0.004986      -0.000142      -0.004155      -0.025488      -0.010466       0.003823       0.006643              1.715417       1.925902      -0.242493       0.437876       1.691862      -0.138828       1.528488           0.000104
            7              H       3.590700      10.940299       1.915205       0.128565       1.001724 0.70965896E+01  0.66752647E+02                                 1.578111                            1.500771      -0.824630       2.496384                    0.999633       3.145409       8.266388       0.547113       1.190173      -0.731205      -0.022310      -0.020071      -0.020594       0.036396       0.000981       0.013563       0.002796       0.000998      -0.016816      -0.015588       0.001938       0.013650              1.594863       1.549014       0.228234       0.227751       1.762896       0.223556       1.472680           0.000107
            8              H       5.251689       1.655873       1.925934       0.094252       1.305359 0.95588551E+01  0.97230302E+02                                 1.909223                            1.758878      -1.092682       2.355895                    0.996751       3.564442       9.862088       0.496151       1.213659      -0.724903      -0.033054       0.012622      -0.027416       0.044761       0.004535       0.012507       0.006450       0.006141      -0.014201      -0.013860      -0.003108       0.016968              1.966382       2.117400      -0.399200       0.460124       1.902945      -0.345131       1.878801           0.001676
            9              H       6.886024       9.364047       4.477753       0.118947       1.018480 0.73947220E+01  0.71558194E+02                                 1.695557                            1.607781      -1.108481       2.356420                    0.995987       3.580302      10.124223       0.482843       1.310880      -0.700972       0.016043       0.018160       0.020593       0.031800      -0.000546       0.008366       0.003334      -0.009602       0.001789      -0.011452       0.003207       0.008246              1.718475       1.664153       0.231115       0.370057       1.837944       0.269531       1.653327           0.000172
           10              H       7.217301       7.102367       4.409800       0.093847       1.012228 0.72137441E+01  0.69953476E+02                                 1.742890                            1.627335      -1.196021       2.308635                    0.994974       3.773737      10.975715       0.458810       1.376654      -0.686726       0.031455      -0.020165       0.027089       0.046150      -0.002178       0.012765      -0.002142      -0.002960      -0.007289      -0.014159       0.001737       0.012422              1.800164       1.947811      -0.308628       0.419936       1.656672      -0.236038       1.796011          -0.000111
           11              H       4.509322       6.686957       1.654122       0.105844       1.002318 0.69467317E+01  0.66695003E+02                                 1.733759                            1.597957      -1.094461       2.364229                    0.996673       3.654878      10.557954       0.462820       1.378418      -0.686887      -0.025354      -0.026409      -0.032152       0.048724       0.004446       0.006867       0.004130      -0.007679      -0.000014      -0.009154      -0.001412       0.010566              1.810493       1.732709       0.280077       0.339950       1.816534       0.466383       1.882235           0.000921
           12              H       4.106839       8.934789       1.641604       0.131397       1.063502 0.77539671E+01  0.75366273E+02                                 1.698001                            1.610639      -1.205134       2.316253                    0.996037       3.457462       9.562916       0.502284       1.254595      -0.714003      -0.021766       0.010917      -0.025440       0.035215      -0.005637       0.006521      -0.002473      -0.008549       0.002551      -0.009939      -0.000045       0.009984              1.720257       1.773302      -0.177886       0.370811       1.688178      -0.089419       1.699293           0.000103
           13              H       5.592903       4.452971      15.774065       0.109416       1.095641 0.85340967E+01  0.85593371E+02                                 1.789976                            1.730170      -1.020825       2.377091                    0.997052       3.746576      10.784593       0.464272       1.315381      -0.700394      -0.017213      -0.002565      -0.013176       0.021828       0.000966       0.005136       0.000102      -0.005318      -0.008262      -0.007234       0.002705       0.004530              1.823171       1.760676       0.252493       0.365754       1.617029       0.296633       2.091809           0.000113
           14              H       7.045753       4.619135      16.340937       0.117845       1.083659 0.85696507E+01  0.86058970E+02                                 1.781992                            1.739517      -1.005633       2.393243                    0.996213       3.692659      10.644058       0.460625       1.324115      -0.699076       0.025801       0.001016       0.003648       0.026077      -0.004610       0.002792      -0.002367       0.001854      -0.024368      -0.008882      -0.000640       0.009522              1.799779       2.322037      -0.212567      -0.157742       1.503370       0.029686       1.573930          -0.000255
           15              H       6.672643       6.819657      16.868468       0.137909       1.068906 0.83204655E+01  0.82803129E+02                                 1.757667                            1.707952      -1.058351       2.375983                    0.997551       3.565384      10.174728       0.468136       1.314725      -0.701499       0.018292       0.003924       0.015125       0.024057       0.002223       0.003312      -0.000033      -0.012423      -0.001988      -0.007773       0.000802       0.006970              1.779390       1.936526       0.269551       0.339200       1.582108       0.194000       1.819535          -0.000265
           16              H       5.132317       6.677725      16.596655       0.135141       1.045221 0.80070067E+01  0.79271845E+02                                 1.762419                            1.699282      -1.042502       2.390522                    0.996338       3.600183      10.396431       0.457473       1.352359      -0.693496      -0.024480       0.001662       0.007283       0.025594      -0.000548      -0.003866       0.000775      -0.004579      -0.009563      -0.006013       0.001745       0.004268              1.796116       2.221821      -0.212143      -0.299089       1.501276       0.065599       1.665252           0.000076
           17              H       2.987021       9.391741      13.150717       0.092970       1.137809 0.80980527E+01  0.80560910E+02                                 1.862788                            1.707377      -1.218165       2.296226                    0.994571       3.805855      11.089009       0.456092       1.349925      -0.692424      -0.027128      -0.026755       0.020867       0.043442      -0.000303      -0.008564      -0.004460       0.003315      -0.008426      -0.010395       0.000621       0.009775              1.938156       1.952693       0.475046      -0.403956       2.181985      -0.335602       1.679791           0.000908
           18              H       4.564493       0.087698      13.175752       0.115507       1.042019 0.75283177E+01  0.72909563E+02                                 1.691466                            1.598164      -1.213654       2.299469                    0.995792       3.598225      10.057612       0.497100       1.272260      -0.708830      -0.024713       0.012136       0.012516       0.030243      -0.000899      -0.004985       0.000143      -0.004155      -0.025489      -0.010465       0.003822       0.006643              1.715410       1.925897      -0.242492      -0.437876       1.691851       0.138827       1.528483           0.000099
           19              H       7.731227       0.598884      10.856405       0.128567       1.001742 0.70967625E+01  0.66754799E+02                                 1.578140                            1.500797      -0.824627       2.496383                    0.999633       3.145454       8.266587       0.547103       1.190186      -0.731202       0.022311       0.020071      -0.020590       0.036395       0.000981      -0.013562      -0.002795       0.000998      -0.016818      -0.015588       0.001939       0.013649              1.594893       1.549041       0.228239      -0.227756       1.762932      -0.223561       1.472706           0.000095
           20              H       6.070238       9.883310      10.867134       0.094265       1.305340 0.95586924E+01  0.97228181E+02                                 1.909196                            1.758856      -1.092620       2.355921                    0.996751       3.564423       9.861994       0.496157       1.213649      -0.724905       0.033055      -0.012622      -0.027411       0.044759       0.004534      -0.012507      -0.006450       0.006139      -0.014205      -0.013861      -0.003106       0.016967              1.966353       2.117366      -0.399191      -0.460112       1.902919       0.345123       1.878773           0.001669
           21              H       4.435903       2.175136      13.418953       0.118968       1.018460 0.73945276E+01  0.71555812E+02                                 1.695530                            1.607755      -1.108458       2.356436                    0.995987       3.580238      10.123992       0.482848       1.310873      -0.700973      -0.016043      -0.018159       0.020596       0.031801      -0.000546      -0.008365      -0.003334      -0.009601       0.001790      -0.011451       0.003206       0.008245              1.718447       1.664127       0.231111      -0.370050       1.837911      -0.269525       1.653302           0.000170
           22              H       4.104626       4.436816      13.351000       0.093863       1.012195 0.72134449E+01  0.69949821E+02                                 1.742850                            1.627301      -1.196003       2.308651                    0.994975       3.773638      10.975353       0.458816       1.376652      -0.686727      -0.031456       0.020166       0.027093       0.046153      -0.002180      -0.012765       0.002143      -0.002960      -0.007289      -0.014159       0.001736       0.012423              1.800122       1.947764      -0.308617      -0.419922       1.656632       0.236030       1.795971          -0.000109
           23              H       6.812605       4.852226      10.595322       0.105843       1.002341 0.69469289E+01  0.66697284E+02                                 1.733774                            1.597970      -1.094430       2.364236                    0.996673       3.654921      10.558065       0.462823       1.378401      -0.686890       0.025354       0.026409      -0.032149       0.048721       0.004445      -0.006866      -0.004130      -0.007680      -0.000015      -0.009154      -0.001412       0.010566              1.810508       1.732722       0.280079      -0.339952       1.816551      -0.466388       1.882251           0.000918
           24              H       7.215088       2.604394      10.582804       0.131397       1.063531 0.77542458E+01  0.75369724E+02                                 1.698035                            1.610669      -1.205136       2.316247                    0.996037       3.457536       9.563194       0.502278       1.254597      -0.714002       0.021766      -0.010917      -0.025436       0.035213      -0.005637      -0.006521       0.002473      -0.008549       0.002549      -0.009939      -0.000045       0.009984              1.720292       1.773336      -0.177891      -0.370820       1.688214       0.089421       1.699325           0.000095
           25              H       5.729024       7.086212       6.832865       0.109445       1.095598 0.85336964E+01  0.85588539E+02                                 1.789942                            1.730141      -1.020835       2.377098                    0.997052       3.746508      10.784423       0.464270       1.315397      -0.700390       0.017213       0.002564      -0.013178       0.021830       0.000967      -0.005136      -0.000102      -0.005317      -0.008262      -0.007234       0.002704       0.004530              1.823136       1.760642       0.252484      -0.365740       1.617002      -0.296623       2.091763           0.000109
           26              H       4.276174       6.920048       7.399737       0.117877       1.083645 0.85695200E+01  0.86057333E+02                                 1.781969                            1.739497      -1.005617       2.393251                    0.996213       3.692638      10.643979       0.460630       1.324104      -0.699078      -0.025798      -0.001018       0.003647       0.026075      -0.004608      -0.002793       0.002367       0.001853      -0.024365      -0.008881      -0.000639       0.009521              1.799756       2.321999      -0.212562       0.157737       1.503355      -0.029686       1.573913          -0.000262
           27              H       4.649284       4.719526       7.927268       0.137928       1.068915 0.83205750E+01  0.82804571E+02                                 1.757677                            1.707962      -1.058344       2.375984                    0.997551       3.565427      10.174904       0.468135       1.314723      -0.701499      -0.018292      -0.003924       0.015121       0.024055       0.002222      -0.003311       0.000033      -0.012425      -0.001990      -0.007772       0.000801       0.006971              1.779400       1.936538       0.269551      -0.339200       1.582117      -0.193999       1.819545          -0.000276
           28              H       6.189610       4.861458       7.655455       0.135160       1.045242 0.80072299E+01  0.79274645E+02                                 1.762438                            1.699300      -1.042521       2.390509                    0.996338       3.600249      10.396676       0.457472       1.352350      -0.693497       0.024478      -0.001663       0.007281       0.025592      -0.000547       0.003866      -0.000775      -0.004581      -0.009567      -0.006014       0.001744       0.004270              1.796136       2.221843      -0.212144       0.299092       1.501292      -0.065599       1.665272           0.000069
           29              H      -1.445329       9.391741      13.672883       0.092933       1.137816 0.80981280E+01  0.80561923E+02                                 1.862807                            1.707396      -1.218161       2.296223                    0.994571       3.805914      11.089233       0.456085       1.349942      -0.692421      -0.027130      -0.026755      -0.020866       0.043442      -0.000302       0.008566       0.004460       0.003315      -0.008426      -0.010396       0.000620       0.009776              1.938177       1.952711       0.475047       0.403958       2.182012       0.335603       1.679807           0.000909
           30              H       0.132143       0.087698      13.647848       0.115472       1.042025 0.75283698E+01  0.72910243E+02                                 1.691483                            1.598180      -1.213611       2.299486                    0.995792       3.598256      10.057733       0.497092       1.272277      -0.708827      -0.024711       0.012138      -0.012514       0.030242      -0.000900       0.004987      -0.000142      -0.004156      -0.025487      -0.010467       0.003823       0.006644              1.715429       1.925915      -0.242496       0.437880       1.691875      -0.138830       1.528497           0.000100
           31              H       3.298877       0.598884      15.967195       0.128530       1.001745 0.70967861E+01  0.66755091E+02                                 1.578155                            1.500809      -0.824681       2.496361                    0.999633       3.145451       8.266589       0.547095       1.190202      -0.731199       0.022307       0.020072       0.020596       0.036397       0.000980       0.013562       0.002796       0.000996      -0.016817      -0.015589       0.001939       0.013649              1.594908       1.549056       0.228245       0.227761       1.762951       0.223566       1.472718           0.000103
           32              H       1.637888       9.883310      15.956466       0.094211       1.305383 0.95590678E+01  0.97232983E+02                                 1.909252                            1.758903      -1.092702       2.355881                    0.996750       3.564485       9.862225       0.496145       1.213667      -0.724902       0.033054      -0.012619       0.027420       0.044762       0.004534       0.012508       0.006451       0.006143      -0.014198      -0.013860      -0.003109       0.016969              1.966412       2.117433      -0.399209       0.460134       1.902975      -0.345139       1.878829           0.001673
           33              H       0.003553       2.175136      13.404647       0.118921       1.018492 0.73948272E+01  0.71559479E+02                                 1.695576                            1.607797      -1.108473       2.356420                    0.995987       3.580333      10.124335       0.482838       1.310889      -0.700970      -0.016041      -0.018161      -0.020592       0.031799      -0.000546       0.008367       0.003334      -0.009603       0.001788      -0.011454       0.003207       0.008246              1.718495       1.664171       0.231119       0.370064       1.837967       0.269535       1.653346           0.000169
           34              H      -0.327724       4.436816      13.472600       0.093818       1.012245 0.72138924E+01  0.69955238E+02                                 1.742910                            1.627353      -1.196004       2.308638                    0.994974       3.773778      10.975841       0.458807       1.376655      -0.686726      -0.031455       0.020164      -0.027091       0.046151      -0.002179       0.012766      -0.002143      -0.002959      -0.007285      -0.014159       0.001735       0.012424              1.800186       1.947835      -0.308634       0.419944       1.656691      -0.236042       1.796033          -0.000110
           35              H       2.380255       4.852226      16.228278       0.105810       1.002344 0.69469525E+01  0.66697666E+02                                 1.733796                            1.597988      -1.094476       2.364216                    0.996672       3.654945      10.558198       0.462813       1.378428      -0.686886       0.025355       0.026407       0.032155       0.048725       0.004447       0.006867       0.004130      -0.007678      -0.000012      -0.009154      -0.001413       0.010567              1.810532       1.732745       0.280086       0.339961       1.816574       0.466397       1.882276           0.000919
           36              H       2.782738       2.604394      16.240796       0.131365       1.063517 0.77541145E+01  0.75368245E+02                                 1.698042                            1.610675      -1.205168       2.316239                    0.996036       3.457505       9.563144       0.502267       1.254628      -0.713997       0.021763      -0.010920       0.025442       0.035216      -0.005637       0.006522      -0.002473      -0.008551       0.002549      -0.009940      -0.000045       0.009985              1.720300       1.773346      -0.177895       0.370826       1.688220      -0.089424       1.699334           0.000100
           37              H       1.296674       7.086212       2.108335       0.109403       1.095654 0.85342188E+01  0.85594963E+02                                 1.789998                            1.730190      -1.020865       2.377073                    0.997052       3.746603      10.784719       0.464266       1.315391      -0.700392       0.017212       0.002564       0.013179       0.021829       0.000967       0.005136       0.000102      -0.005318      -0.008257      -0.007234       0.002705       0.004529              1.823194       1.760696       0.252499       0.365763       1.617047       0.296640       2.091840           0.000113
           38              H      -0.156176       6.920048       1.541463       0.117842       1.083669 0.85697326E+01  0.86059859E+02                                 1.781991                            1.739515      -1.005599       2.393253                    0.996214       3.692662      10.644015       0.460630       1.324099      -0.699080      -0.025798      -0.001019      -0.003648       0.026075      -0.004608       0.002793      -0.002368       0.001853      -0.024359      -0.008880      -0.000640       0.009520              1.799778       2.322039      -0.212567      -0.157740       1.503367       0.029686       1.573928          -0.000253
           39              H       0.216934       4.719526       1.013932       0.137905       1.068888 0.83202687E+01  0.82800609E+02                                 1.757644                            1.707929      -1.058327       2.375996                    0.997552       3.565332      10.174516       0.468140       1.314722      -0.701501      -0.018291      -0.003925      -0.015124       0.024057       0.002222       0.003310      -0.000033      -0.012424      -0.001981      -0.007772       0.000803       0.006969              1.779367       1.936500       0.269547       0.339196       1.582088       0.193997       1.819513          -0.000264
           40              H       1.757260       4.861458       1.285745       0.135137       1.045207 0.80068591E+01  0.79269936E+02                                 1.762398                            1.699263      -1.042453       2.390545                    0.996339       3.600141      10.396245       0.457477       1.352353      -0.693498       0.024479      -0.001665      -0.007283       0.025593      -0.000548      -0.003866       0.000775      -0.004580      -0.009558      -0.006012       0.001744       0.004269              1.796095       2.221792      -0.212141      -0.299086       1.501259       0.065598       1.665234           0.000075
           41              H       3.902556       2.147442       4.731683       0.092956       1.137792 0.80979153E+01  0.80559340E+02                                 1.862784                            1.707376      -1.218143       2.296236                    0.994571       3.805865      11.089086       0.456086       1.349946      -0.692420       0.027128       0.026755      -0.020867       0.043442      -0.000302      -0.008565      -0.004460       0.003314      -0.008429      -0.010396       0.000620       0.009775              1.938153       1.952688       0.475040      -0.403951       2.181982      -0.335598       1.679788           0.000907
           42              H       2.325084      11.451485       4.706648       0.115486       1.042024 0.75283713E+01  0.72910322E+02                                 1.691486                            1.598182      -1.213631       2.299478                    0.995792       3.598259      10.057773       0.497090       1.272280      -0.708826       0.024712      -0.012137      -0.012515       0.030242      -0.000900      -0.004986       0.000142      -0.004155      -0.025488      -0.010466       0.003822       0.006643              1.715432       1.925919      -0.242496      -0.437881       1.691876       0.138829       1.528500           0.000103
           43              H      -0.841650      10.940299       7.025995       0.128534       1.001772 0.70970455E+01  0.66758278E+02                                 1.578194                            1.500845      -0.824680       2.496357                    0.999633       3.145517       8.266864       0.547083       1.190215      -0.731196      -0.022309      -0.020072       0.020593       0.036395       0.000980      -0.013562      -0.002796       0.000996      -0.016819      -0.015589       0.001940       0.013649              1.594948       1.549092       0.228251      -0.227768       1.763000      -0.223573       1.472752           0.000096
           44              H       0.819339       1.655873       7.015266       0.094224       1.305419 0.95594096E+01  0.97237507E+02                                 1.909295                            1.758940      -1.092693       2.355881                    0.996750       3.564560       9.862545       0.496136       1.213675      -0.724899      -0.033054       0.012619       0.027415       0.044759       0.004534      -0.012508      -0.006450       0.006140      -0.014201      -0.013860      -0.003108       0.016968              1.966458       2.117481      -0.399223      -0.460148       1.903023       0.345151       1.878870           0.001661
           45              H       2.453674       9.364047       4.463447       0.118948       1.018471 0.73946307E+01  0.71557106E+02                                 1.695549                            1.607773      -1.108458       2.356433                    0.995987       3.580276      10.124142       0.482842       1.310884      -0.700971       0.016041       0.018160      -0.020595       0.031800      -0.000546      -0.008365      -0.003333      -0.009602       0.001790      -0.011452       0.003206       0.008246              1.718467       1.664145       0.231114      -0.370055       1.837936      -0.269529       1.653320           0.000173
           46              H       2.784951       7.102367       4.531400       0.093847       1.012230 0.72137571E+01  0.69953605E+02                                 1.742889                            1.627335      -1.196012       2.308639                    0.994974       3.773732      10.975686       0.458811       1.376650      -0.686727       0.031453      -0.020165      -0.027093       0.046151      -0.002180      -0.012766       0.002143      -0.002959      -0.007286      -0.014159       0.001735       0.012424              1.800164       1.947811      -0.308628      -0.419936       1.656671       0.236038       1.796011          -0.000112
           47              H       0.076972       6.686957       7.287078       0.105825       1.002366 0.69471504E+01  0.66700022E+02                                 1.733812                            1.598003      -1.094468       2.364214                    0.996672       3.655002      10.558388       0.462815       1.378414      -0.686888      -0.025353      -0.026406       0.032151       0.048722       0.004445      -0.006867      -0.004130      -0.007678      -0.000014      -0.009154      -0.001412       0.010566              1.810549       1.732761       0.280088      -0.339964       1.816593      -0.466403       1.882293           0.000913
           48              H      -0.325511       8.934789       7.299596       0.131377       1.063537 0.77543064E+01  0.75370589E+02                                 1.698058                            1.610690      -1.205166       2.316235                    0.996036       3.457557       9.563323       0.502267       1.254620      -0.713998      -0.021764       0.010919       0.025439       0.035214      -0.005637      -0.006521       0.002473      -0.008550       0.002549      -0.009939      -0.000044       0.009984              1.720316       1.773361      -0.177896      -0.370828       1.688241       0.089423       1.699347           0.000094
           49              H       1.160553       4.452971      11.049535       0.109434       1.095585 0.85335631E+01  0.85586868E+02                                 1.789933                            1.730132      -1.020835       2.377101                    0.997052       3.746476      10.784310       0.464270       1.315404      -0.700389      -0.017213      -0.002564       0.013182       0.021831       0.000967      -0.005136      -0.000101      -0.005317      -0.008257      -0.007234       0.002705       0.004529              1.823127       1.760634       0.252483      -0.365740       1.616993      -0.296622       2.091755           0.000109
           50              H       2.613403       4.619135      10.482663       0.117869       1.083666 0.85697165E+01  0.86059685E+02                                 1.781982                            1.739509      -1.005602       2.393252                    0.996214       3.692666      10.644037       0.460633       1.324092      -0.699080       0.025796       0.001020      -0.003646       0.026072      -0.004607      -0.002793       0.002367       0.001851      -0.024358      -0.008879      -0.000639       0.009518              1.799769       2.322020      -0.212565       0.157740       1.503364      -0.029686       1.573924          -0.000260
           51              H       2.240293       6.819657       9.955132       0.137916       1.068918 0.83205853E+01  0.82804599E+02                                 1.757675                            1.707959      -1.058346       2.375982                    0.997551       3.565409      10.174808       0.468137       1.314717      -0.701501       0.018291       0.003924      -0.015122       0.024055       0.002222      -0.003310       0.000034      -0.012424      -0.001985      -0.007772       0.000802       0.006970              1.779398       1.936535       0.269552      -0.339203       1.582114      -0.194001       1.819545          -0.000271
           52              H       0.699967       6.677725      10.226945       0.135149       1.045216 0.80069457E+01  0.79270968E+02                                 1.762399                            1.699264      -1.042444       2.390546                    0.996339       3.600162      10.396300       0.457481       1.352341      -0.693500      -0.024478       0.001664      -0.007280       0.025592      -0.000549       0.003865      -0.000774      -0.004580      -0.009561      -0.006011       0.001743       0.004269              1.796096       2.221793      -0.212139       0.299083       1.501261      -0.065598       1.665235           0.000071
           53              C       7.760528       1.587792       3.739210       0.107397      26.419445 0.32150505E+03  0.70405685E+04                                 7.838667                            6.057947       0.147875       2.072065                    0.999648      25.679711      72.292984       0.653419       0.428050      -1.052208      -0.037785       0.007517      -0.037691       0.053896       0.016492      -0.027492       0.005473       0.039279       0.083368      -0.043048      -0.003632       0.046680              8.853984       7.953159      -0.489926       2.396827      13.037263       0.315450       5.571531           0.003589
           54              C       8.006095       0.241169       3.755304      -0.190681      33.738319 0.43404391E+03  0.10209595E+05                                 9.082445                            6.965717       0.125821       2.012872                    0.999642      29.639815      85.488212       0.621158       0.419208      -1.061450      -0.001880       0.002903      -0.013902       0.014326      -0.012205      -0.007511      -0.016182       0.027087       0.018628      -0.030075       0.013947       0.016128             10.324855       8.452547       0.016123       2.522647      16.345733       1.031369       6.176285          -0.000058
           55              C       5.218668      10.906836       3.073985       0.112702      34.007714 0.38211376E+03  0.86455643E+04                                 9.160684                            6.533522      -0.020198       2.011454                    0.999262      25.652091      70.923446       0.646208       0.418922      -1.069086       0.007306       0.005153      -0.006887       0.011286      -0.002352      -0.001205      -0.001760      -0.002480       0.030126      -0.007891      -0.002422       0.010313             11.137842       8.154438      -1.384152       2.043689      19.265568       0.605464       5.993521           0.002895
           56              C       4.177301      11.480333       2.394453      -0.191424      32.109062 0.42047298E+03  0.97790440E+04                                 8.709371                            6.806498       0.310894       2.074617                    0.999827      29.049445      82.397927       0.637393       0.413181      -1.068906       0.010163       0.009860      -0.010793       0.017804       0.018890       0.004426       0.017452       0.018311       0.028836      -0.030091       0.002595       0.027496              9.753300       8.043432      -1.828117       1.987684      15.091552      -0.355255       6.124916           0.000184
           57              C       5.961712       1.303928       2.412336       0.093699      25.639069 0.31553012E+03  0.68676769E+04                                 7.616925                            5.968556       0.251669       2.101143                    0.999757      25.696710      71.788021       0.664673       0.423379      -1.056592       0.044351       0.007802       0.012055       0.046618       0.003856      -0.016040      -0.010155       0.071290       0.087033      -0.051480       0.008728       0.042752              8.467260       7.193172      -0.640109       2.056000      12.358803      -0.078125       5.849804           0.006078
           58              C       5.453061       9.439052       3.059679       0.093122      34.729450 0.39653702E+03  0.90469098E+04                                 9.256933                            6.634496       0.040335       2.026130                    0.999266      25.944006      71.809657       0.644950       0.416259      -1.071795       0.009600      -0.002070      -0.005407       0.011211       0.001723       0.000854      -0.002029      -0.007224      -0.013810      -0.005331      -0.001264       0.006595             11.234800       7.742065      -1.759327       2.340275      18.939539       0.759841       7.022796           0.002740
           59              C       6.388259       8.843630       3.889422      -0.195884      32.904126 0.44855887E+03  0.10630817E+05                                 8.896564                            7.059819       0.209228       2.036163                    0.999722      29.859860      86.253692       0.620240       0.416676      -1.063791      -0.002962      -0.005079      -0.007596       0.009606       0.018046      -0.006093       0.014711       0.002674       0.030856      -0.029015       0.009128       0.019887              9.838581       8.181596      -1.986165       2.777866      14.253065      -0.237199       7.081082           0.000168
           60              C       6.581534       7.476237       3.842928       0.102587      26.090022 0.34336576E+03  0.76516491E+04                                 7.816443                            6.313310       0.089967       2.050235                    0.999446      26.136741      74.468086       0.631422       0.435300      -1.046748      -0.032560      -0.016255      -0.037632       0.052351      -0.000116      -0.017495      -0.016720       0.050447       0.044360      -0.038486       0.002660       0.035826              8.590528       7.302470      -0.966707       2.414988      11.506130       0.544916       6.962982           0.003488
           61              C       4.996734       7.231606       2.229935       0.117084      25.652519 0.32785019E+03  0.72129202E+04                                 7.717417                            6.155524       0.208885       2.100513                    0.999499      25.442679      71.734826       0.642369       0.433397      -1.049204       0.035561       0.002657       0.020904       0.041336       0.016565      -0.027257      -0.001133       0.054983       0.075800      -0.045375      -0.003940       0.049315              8.535795       7.402649      -0.897907       2.531414      10.887093       1.039085       7.317643           0.005401
           62              C       4.748701       8.587460       2.217418      -0.176136      32.398169 0.43823510E+03  0.10337168E+05                                 8.884445                            7.040970       0.146370       2.026005                    0.999420      29.456998      85.193129       0.612100       0.424218      -1.057873       0.013982      -0.011923      -0.007822       0.019971      -0.003680      -0.009515      -0.013261       0.029341       0.056715      -0.029024       0.003048       0.025976              9.876280       7.527031      -0.162031       2.308344      14.546387       1.989250       7.555422           0.000442
           63              C       5.641182       4.419507      17.826965       0.667987      21.192246 0.23417830E+03  0.47742506E+04                                 7.088487                            5.464138      -0.157955       2.012768                    0.999324      21.602064      60.174114       0.628376       0.478110      -1.015651       0.004401       0.004167       0.038333       0.038809      -0.046346      -0.005072       0.026909      -0.130211      -0.136665      -0.058490      -0.049030       0.107521              8.051295       8.464623       1.368091       0.629250       4.733102      -1.365519      10.956159           0.006017
           64              C       6.120749       4.885690      16.462537      -0.302966      28.353563 0.46142879E+03  0.11073693E+05                                 8.147388                            7.138778      -0.146814       1.929271                    0.998385      31.060364      91.908572       0.616232       0.414166      -1.059603      -0.014236       0.119472      -0.000520       0.120319      -0.005582       0.026509      -0.002905      -0.041070      -0.140599      -0.058343       0.013097       0.045246              8.839521       7.219337       0.590496      -1.101516       8.096078      -1.799462      11.203150           0.000382
           65              C       6.011138       6.385784      16.306961      -0.323793      28.060862 0.45185213E+03  0.10777345E+05                                 8.058403                            7.039231      -0.152750       1.937069                    0.997449      30.690638      90.266801       0.624461       0.411231      -1.062455       0.006447      -0.115188       0.015481       0.116402      -0.004992       0.007345      -0.009428      -0.056287      -0.114546      -0.040673      -0.008168       0.048841              8.751772       7.197678       0.338298      -0.786332       8.036596      -1.848185      11.021042           0.000622
           66              C       6.226960       6.787347      14.874580       0.677542      21.608820 0.23186062E+03  0.47251646E+04                                 7.224865                            5.467897      -0.015416       2.065545                    0.999383      21.481997      60.239530       0.621543       0.483554      -1.010657       0.004251       0.001533      -0.037775       0.038044       0.012529       0.000864       0.036564      -0.141248      -0.148406      -0.058540      -0.046543       0.105083              8.356044      10.027564      -0.175664       0.568230       4.886036      -2.073475      10.154533           0.014475
           67              C       3.561399       9.951391      12.680410       0.107428      26.418767 0.32149597E+03  0.70403069E+04                                 7.838482                            6.057825       0.147930       2.072088                    0.999648      25.679288      72.291035       0.653433       0.428045      -1.052213       0.037792      -0.007514      -0.037683       0.053895       0.016491       0.027490      -0.005475       0.039281       0.083367      -0.043047      -0.003630       0.046677              8.853756       7.952976      -0.489891      -2.396770      13.036878      -0.315446       5.571415           0.003588
           68              C       3.315832      11.298014      12.696504      -0.190652      33.737665 0.43403484E+03  0.10209316E+05                                 9.082288                            6.965618       0.125864       2.012889                    0.999642      29.639483      85.486652       0.621167       0.419204      -1.061453       0.001885      -0.002904      -0.013896       0.014321      -0.012204       0.007513       0.016180       0.027089       0.018628      -0.030074       0.013944       0.016130             10.324655       8.452431       0.016135      -2.522620      16.345333      -1.031345       6.176201          -0.000074
           69              C       6.103259       0.632347      12.015185       0.112707      34.007706 0.38211419E+03  0.86455767E+04                                 9.160682                            6.533527      -0.020198       2.011454                    0.999262      25.652097      70.923482       0.646207       0.418922      -1.069085      -0.007299      -0.005153      -0.006881       0.011277      -0.002349       0.001206       0.001760      -0.002477       0.030121      -0.007887      -0.002424       0.010312             11.137829       8.154441      -1.384144      -2.043692      19.265524      -0.605467       5.993522           0.002882
           70              C       7.144626       0.058850      11.335653      -0.191419      32.109356 0.42047689E+03  0.97791701E+04                                 8.709464                            6.806558       0.310829       2.074596                    0.999827      29.049586      82.398814       0.637385       0.413185      -1.068902      -0.010153      -0.009858      -0.010778       0.017788       0.018891      -0.004421      -0.017452       0.018311       0.028821      -0.030091       0.002598       0.027492              9.753414       8.043500      -1.828128      -1.987698      15.091769       0.355248       6.124971           0.000162
           71              C       5.360215      10.235255      11.353536       0.093702      25.639309 0.31553368E+03  0.68677743E+04                                 7.616973                            5.968591       0.251671       2.101140                    0.999757      25.696870      71.788596       0.664671       0.423379      -1.056591      -0.044342      -0.007801       0.012069       0.046613       0.003854       0.016041       0.010155       0.071295       0.087020      -0.051480       0.008728       0.042752              8.467318       7.193186      -0.640097      -2.055989      12.358945       0.078114       5.849824           0.006068
           72              C       5.868866       2.100131      12.000879       0.093129      34.729343 0.39653599E+03  0.90468819E+04                                 9.256919                            6.634493       0.040336       2.026132                    0.999266      25.943957      71.809544       0.644949       0.416259      -1.071795      -0.009589       0.002073      -0.005400       0.011199       0.001724      -0.000854       0.002031      -0.007224      -0.013814      -0.005333      -0.001264       0.006596             11.234774       7.742053      -1.759311      -2.340272      18.939477      -0.759852       7.022791           0.002728
           73              C       4.933668       2.695553      12.830622      -0.195859      32.903457 0.44854880E+03  0.10630513E+05                                 8.896439                            7.059738       0.209261       2.036181                    0.999722      29.859427      86.252013       0.620244       0.416676      -1.063791       0.002972       0.005084      -0.007584       0.009602       0.018047       0.006095      -0.014708       0.002681       0.030858      -0.029015       0.009132       0.019883              9.838424       8.181494      -1.986111      -2.777835      14.252771       0.237186       7.081007           0.000157
           74              C       4.740393       4.062946      12.784128       0.102607      26.089581 0.34335940E+03  0.76514692E+04                                 7.816363                            6.313261       0.089962       2.050241                    0.999446      26.136389      74.466808       0.631423       0.435301      -1.046748       0.032573       0.016254      -0.037622       0.052351      -0.000114       0.017496       0.016718       0.050452       0.044359      -0.038487       0.002660       0.035827              8.590426       7.302400      -0.966683      -2.414961      11.505953      -0.544916       6.962926           0.003488
           75              C       6.325193       4.307577      11.171135       0.117076      25.652898 0.32785569E+03  0.72130760E+04                                 7.717496                            6.155580       0.208892       2.100509                    0.999499      25.442983      71.735993       0.642365       0.433398      -1.049203      -0.035552      -0.002655       0.020916       0.041334       0.016567       0.027256       0.001130       0.054981       0.075802      -0.045376      -0.003938       0.049314              8.535887       7.402718      -0.897935      -2.531433      10.887232      -1.039095       7.317710           0.005396
           76              C       6.573226       2.951723      11.158618      -0.176138      32.398616 0.43824169E+03  0.10337375E+05                                 8.884559                            7.041047       0.146320       2.025986                    0.999420      29.457272      85.194479       0.612093       0.424221      -1.057869      -0.013971       0.011924      -0.007807       0.019958      -0.003682       0.009517       0.013263       0.029340       0.056712      -0.029025       0.003048       0.025977              9.876416       7.527118      -0.162048      -2.308369      14.546619      -1.989282       7.555510           0.000422
           77              C       5.680745       7.119676       8.885765       0.668006      21.192308 0.23417905E+03  0.47742702E+04                                 7.088498                            5.464143      -0.157954       2.012766                    0.999324      21.602116      60.174317       0.628376       0.478110      -1.015651      -0.004399      -0.004168       0.038334       0.038811      -0.046343       0.005072      -0.026909      -0.130210      -0.136661      -0.058489      -0.049029       0.107518              8.051306       8.464641       1.368100      -0.629248       4.733120       1.365533      10.956157           0.006011
           78              C       5.201178       6.653493       7.521337      -0.302976      28.354131 0.46144104E+03  0.11074067E+05                                 8.147516                            7.138889      -0.146837       1.929259                    0.998385      31.060789      91.910335       0.616224       0.414168      -1.059601       0.014236      -0.119476      -0.000524       0.120322      -0.005579      -0.026508       0.002906      -0.041069      -0.140580      -0.058338       0.013096       0.045242              8.839663       7.219417       0.590510       1.101548       8.096235       1.799542      11.203337           0.000371
           79              C       5.310789       5.153399       7.365761      -0.323797      28.061645 0.45186760E+03  0.10777828E+05                                 8.058605                            7.039392      -0.152799       1.937043                    0.997449      30.691354      90.269989       0.624447       0.411235      -1.062450      -0.006450       0.115189       0.015476       0.116402      -0.004992      -0.007344       0.009426      -0.056299      -0.114573      -0.040681      -0.008170       0.048850              8.752005       7.197843       0.338309       0.786358       8.036795       1.848282      11.021376           0.000602
           80              C       5.094967       4.751836       5.933380       0.677533      21.609297 0.23186606E+03  0.47253047E+04                                 7.224959                            5.467951      -0.015383       2.065551                    0.999383      21.482334      60.240723       0.621542       0.483552      -1.010658      -0.004252      -0.001531      -0.037769       0.038038       0.012532      -0.000863      -0.036561      -0.141249      -0.148373      -0.058529      -0.046549       0.105078              8.356165      10.027715      -0.175663      -0.568238       4.886095       2.073515      10.154686           0.014465
           81              C      -0.870951       9.951391      14.143190       0.107373      26.419758 0.32150962E+03  0.70407111E+04                                 7.838807                            6.058049       0.147741       2.072018                    0.999648      25.679956      72.294483       0.653402       0.428058      -1.052201       0.037790      -0.007514       0.037699       0.053905       0.016498      -0.027491       0.005478       0.039297       0.083402      -0.043064      -0.003623       0.046687              8.854145       7.953291      -0.489951       2.396866      13.037518       0.315445       5.571628           0.003575
           82              C      -1.116518      11.298014      14.127096      -0.190712      33.738320 0.43404326E+03  0.10209586E+05                                 9.082492                            6.965742       0.125777       2.012859                    0.999642      29.639757      85.488341       0.621152       0.419211      -1.061447       0.001876      -0.002900       0.013908       0.014331      -0.012210      -0.007513      -0.016183       0.027078       0.018642      -0.030078       0.013952       0.016126             10.324919       8.452585       0.016081       2.522660      16.345854       1.031351       6.176316          -0.000076
           83              C       1.670909       0.632347      14.808415       0.112687      34.006922 0.38210344E+03  0.86452817E+04                                 9.160621                            6.533483      -0.020231       2.011452                    0.999262      25.651638      70.922242       0.646202       0.418928      -1.069080      -0.007315      -0.005150       0.006897       0.011296      -0.002351      -0.001213      -0.001762      -0.002476       0.030156      -0.007896      -0.002428       0.010324             11.137770       8.154383      -1.384145       2.043679      19.265440       0.605456       5.993488           0.002867
           84              C       2.712276       0.058850      15.487947      -0.191451      32.108781 0.42046780E+03  0.97789073E+04                                 8.709383                            6.806497       0.310838       2.074605                    0.999827      29.049203      82.397551       0.637386       0.413186      -1.068901      -0.010174      -0.009861       0.010809       0.017821       0.018890       0.004421       0.017453       0.018304       0.028847      -0.030092       0.002599       0.027493              9.753323       8.043431      -1.828079       1.987694      15.091613      -0.355225       6.124924           0.000169
           85              C       0.927865      10.235255      15.470064       0.093674      25.639139 0.31553104E+03  0.68677146E+04                                 7.616989                            5.968601       0.251623       2.101124                    0.999757      25.696839      71.788906       0.664663       0.423384      -1.056587      -0.044366      -0.007800      -0.012046       0.046629       0.003857      -0.016036      -0.010153       0.071316       0.087066      -0.051498       0.008740       0.042758              8.467332       7.193235      -0.640111       2.056023      12.358908      -0.078125       5.849855           0.006061
           86              C       1.436516       2.100131      14.822721       0.093104      34.728634 0.39652620E+03  0.90466085E+04                                 9.256860                            6.634450       0.040314       2.026133                    0.999266      25.943540      71.808340       0.644945       0.416264      -1.071791      -0.009607       0.002065       0.005415       0.011220       0.001723       0.000846      -0.002032      -0.007223      -0.013791      -0.005322      -0.001271       0.006593             11.234716       7.742008      -1.759313       2.340264      18.939386       0.759835       7.022755           0.002715
           87              C       0.501318       2.695553      13.992978      -0.195916      32.904060 0.44855737E+03  0.10630782E+05                                 8.896596                            7.059836       0.209180       2.036149                    0.999722      29.859771      86.253673       0.620235       0.416680      -1.063788       0.002962       0.005077       0.007598       0.009607       0.018050      -0.006097       0.014710       0.002664       0.030873      -0.029020       0.009131       0.019889              9.838622       8.181609      -1.986157       2.777875      14.253145      -0.237180       7.081113           0.000152
           88              C       0.308043       4.062946      14.039472       0.102577      26.089854 0.34336278E+03  0.76515815E+04                                 7.816470                            6.313327       0.089893       2.050210                    0.999446      26.136756      74.468612       0.631413       0.435306      -1.046743       0.032569       0.016253       0.037637       0.052359      -0.000114      -0.017494      -0.016725       0.050469       0.044407      -0.038504       0.002669       0.035835              8.590557       7.302500      -0.966709       2.415006      11.506147       0.544915       6.963023           0.003475
           89              C       1.892843       4.307577      15.652465       0.117066      25.652361 0.32784729E+03  0.72128574E+04                                 7.717457                            6.155548       0.208794       2.100483                    0.999499      25.442679      71.735375       0.642358       0.433404      -1.049197      -0.035573      -0.002663      -0.020902       0.041345       0.016572      -0.027256      -0.001135       0.055006       0.075835      -0.045393      -0.003931       0.049325              8.535842       7.402694      -0.897901       2.531442      10.887138       1.039098       7.317693           0.005387
           90              C       2.140876       2.951723      15.664982      -0.176158      32.397575 0.43822476E+03  0.10336875E+05                                 8.884398                            7.040926       0.146335       2.026002                    0.999420      29.456565      85.192002       0.612096       0.424223      -1.057868      -0.013993       0.011920       0.007834       0.019982      -0.003680      -0.009522      -0.013265       0.029340       0.056723      -0.029027       0.003043       0.025983              9.876233       7.527004      -0.162064       2.308350      14.546309       1.989208       7.555386           0.000427
           91              C       1.248395       7.119676       0.055435       0.668004      21.191484 0.23416846E+03  0.47740047E+04                                 7.088372                            5.464061      -0.158027       2.012754                    0.999324      21.601560      60.172628       0.628373       0.478117      -1.015646      -0.004414      -0.004166      -0.038341       0.038818      -0.046349      -0.005065       0.026913      -0.130215      -0.136731      -0.058493      -0.049042       0.107535              8.051159       8.464494       1.368063       0.629241       4.733033      -1.365483      10.955948           0.006016
           92              C       0.768828       6.653493       1.419863      -0.302966      28.353127 0.46141975E+03  0.11073412E+05                                 8.147280                            7.138686      -0.146779       1.929287                    0.998385      31.059989      91.906908       0.616239       0.414163      -1.059605       0.014233      -0.119474       0.000523       0.120320      -0.005579       0.026512      -0.002908      -0.041068      -0.140559      -0.058336       0.013097       0.045238              8.839405       7.219256       0.590480      -1.101462       8.095955      -1.799412      11.203003           0.000388
           93              C       0.878439       5.153399       1.575439      -0.323781      28.060252 0.45183918E+03  0.10776950E+05                                 8.058281                            7.039128      -0.152715       1.937088                    0.997449      30.690059      90.264484       0.624466       0.411230      -1.062456      -0.006450       0.115183      -0.015476       0.116397      -0.004998       0.007345      -0.009428      -0.056294      -0.114540      -0.040671      -0.008174       0.048844              8.751641       7.197573       0.338279      -0.786293       8.036461      -1.848142      11.020888           0.000622
           94              C       0.662617       4.751836       3.007820       0.677540      21.609075 0.23186388E+03  0.47252485E+04                                 7.224904                            5.467924      -0.015408       2.065542                    0.999383      21.482249      60.240382       0.621543       0.483552      -1.010658      -0.004233      -0.001537       0.037760       0.038027       0.012528       0.000873       0.036567      -0.141237      -0.148448      -0.058550      -0.046535       0.105085              8.356090      10.027654      -0.175666       0.568235       4.886059      -2.073476      10.154558           0.014468
           95              C       3.328178       1.587792       5.201990       0.107396      26.419418 0.32150483E+03  0.70405742E+04                                 7.838719                            6.057987       0.147794       2.072041                    0.999648      25.679707      72.293429       0.653409       0.428056      -1.052203      -0.037795       0.007513       0.037689       0.053901       0.016494       0.027492      -0.005477       0.039290       0.083394      -0.043058      -0.003628       0.046686              8.854047       7.953213      -0.489941      -2.396839      13.037360      -0.315442       5.571567           0.003570
           96              C       3.573745       0.241169       5.185896      -0.190694      33.738344 0.43404375E+03  0.10209601E+05                                 9.082497                            6.965747       0.125787       2.012864                    0.999642      29.639765      85.488402       0.621152       0.419211      -1.061446      -0.001883       0.002903       0.013901       0.014325      -0.012208       0.007513       0.016181       0.027084       0.018640      -0.030077       0.013948       0.016129             10.324926       8.452613       0.016089      -2.522672      16.345844      -1.031352       6.176320          -0.000073
           97              C       0.786318      10.906836       5.867215       0.112687      34.007430 0.38210926E+03  0.86454448E+04                                 9.160685                            6.533513      -0.020207       2.011456                    0.999262      25.651895      70.923042       0.646203       0.418926      -1.069082       0.007307       0.005152       0.006889       0.011287      -0.002350       0.001208       0.001760      -0.002481       0.030135      -0.007893      -0.002424       0.010317             11.137871       8.154445      -1.384171      -2.043694      19.265648      -0.605459       5.993521           0.002867
           98              C      -0.255049      11.480333       6.546747      -0.191447      32.109486 0.42047742E+03  0.97791997E+04                                 8.709539                            6.806592       0.310787       2.074585                    0.999827      29.049607      82.399339       0.637379       0.413188      -1.068898       0.010164       0.009859       0.010792       0.017803       0.018891      -0.004422      -0.017454       0.018308       0.028827      -0.030092       0.002597       0.027495              9.753524       8.043562      -1.828137      -1.987723      15.092000       0.355237       6.125010           0.000152
           99              C       1.529362       1.303928       6.528864       0.093679      25.639516 0.31553571E+03  0.68678477E+04                                 7.617071                            5.968646       0.251606       2.101117                    0.999757      25.697110      71.790036       0.664660       0.423384      -1.056586       0.044353       0.007799      -0.012059       0.046620       0.003856       0.016037       0.010155       0.071309       0.087045      -0.051491       0.008737       0.042754              8.467443       7.193302      -0.640135      -2.056040      12.359127       0.078133       5.849900           0.006043
          100              C       1.020711       9.439052       5.881521       0.093118      34.728993 0.39653013E+03  0.90467197E+04                                 9.256904                            6.634468       0.040324       2.026134                    0.999266      25.943713      71.808884       0.644947       0.416263      -1.071792       0.009598      -0.002070       0.005407       0.011208       0.001724      -0.000851       0.002032      -0.007224      -0.013797      -0.005327      -0.001268       0.006595             11.234792       7.742034      -1.759333      -2.340260      18.939575      -0.759846       7.022766           0.002715
          101              C       1.955909       8.843630       5.051778      -0.195888      32.903802 0.44855336E+03  0.10630658E+05                                 8.896541                            7.059798       0.209211       2.036163                    0.999722      29.859586      86.252903       0.620238       0.416679      -1.063789      -0.002973      -0.005081       0.007587       0.009603       0.018051       0.006098      -0.014708       0.002667       0.030875      -0.029021       0.009134       0.019887              9.838562       8.181566      -1.986148      -2.777854      14.253057       0.237181       7.081063           0.000157
          102              C       2.149184       7.476237       5.098272       0.102597      26.089744 0.34336128E+03  0.76515368E+04                                 7.816436                            6.313304       0.089896       2.050215                    0.999446      26.136654      74.468166       0.631416       0.435305      -1.046744      -0.032580      -0.016255       0.037623       0.052356      -0.000114       0.017497       0.016723       0.050459       0.044395      -0.038497       0.002663       0.035834              8.590520       7.302474      -0.966705      -2.414992      11.506099      -0.544912       6.962987           0.003471
          103              C       0.564384       7.231606       6.711265       0.117066      25.652996 0.32785668E+03  0.72131185E+04                                 7.717567                            6.155623       0.208807       2.100480                    0.999499      25.443159      71.737091       0.642356       0.433402      -1.049198       0.035563       0.002659      -0.020910       0.041340       0.016569       0.027255       0.001130       0.054992       0.075829      -0.045386      -0.003932       0.049318              8.535976       7.402790      -0.897938      -2.531464      10.887366      -1.039114       7.317772           0.005375
          104              C       0.316351       8.587460       6.723782      -0.176155      32.398450 0.43823812E+03  0.10337277E+05                                 8.884561                            7.041036       0.146304       2.025985                    0.999420      29.457125      85.194190       0.612091       0.424223      -1.057867       0.013983      -0.011920       0.007819       0.019969      -0.003683       0.009518       0.013265       0.029336       0.056719      -0.029026       0.003046       0.025980              9.876436       7.527117      -0.162084      -2.308368      14.546702      -1.989258       7.555488           0.000414
          105              C       1.208832       4.419507       8.996635       0.668017      21.191885 0.23417354E+03  0.47741366E+04                                 7.088450                            5.464112      -0.158024       2.012749                    0.999324      21.601900      60.173864       0.628372       0.478115      -1.015646       0.004405       0.004166      -0.038337       0.038814      -0.046345       0.005067      -0.026912      -0.130218      -0.136701      -0.058493      -0.049036       0.107529              8.051249       8.464590       1.368087      -0.629240       4.733093       1.365511      10.956065           0.006000
          106              C       1.688399       4.885690      10.361063      -0.302975      28.353716 0.46143201E+03  0.11073786E+05                                 8.147416                            7.138802      -0.146798       1.929276                    0.998385      31.060392      91.908597       0.616231       0.414166      -1.059603      -0.014234       0.119477       0.000526       0.120323      -0.005577      -0.026509       0.002907      -0.041070      -0.140550      -0.058331       0.013094       0.045237              8.839557       7.219347       0.590496       1.101524       8.096107       1.799500      11.203218           0.000379
          107              C       1.578788       6.385784      10.516639      -0.323784      28.060739 0.45184908E+03  0.10777258E+05                                 8.058403                            7.039227      -0.152743       1.937072                    0.997449      30.690541      90.266576       0.624458       0.411233      -1.062453       0.006449      -0.115187      -0.015473       0.116401      -0.004997      -0.007349       0.009427      -0.056293      -0.114561      -0.040679      -0.008168       0.048847              8.751779       7.197669       0.338292       0.786297       8.036583       1.848200      11.021085           0.000614
          108              C       1.794610       6.787347      11.949020       0.677536      21.609004 0.23186280E+03  0.47252209E+04                                 7.224899                            5.467917      -0.015408       2.065544                    0.999383      21.482160      60.240093       0.621543       0.483553      -1.010657       0.004230       0.001532       0.037763       0.038030       0.012529      -0.000868      -0.036567      -0.141241      -0.148440      -0.058549      -0.046536       0.105086              8.356086      10.027630      -0.175667      -0.568239       4.886053       2.073480      10.154573           0.014470
          109              N       6.736407       2.138211       3.082926      -0.215080      33.959243 0.48590946E+03  0.11513863E+05                                 8.718728                            7.115808       0.177363       2.095660                    0.998488      27.000287      73.010508       0.661479       0.390773      -1.103038       0.045147      -0.162489      -0.005987       0.168751       0.035096       0.019801       0.004773       0.142451       0.143927      -0.103391       0.030991       0.072400              9.659762       9.208880      -0.281074       2.702070      12.966923       0.249234       6.803482           0.027274
          110              N       5.904539       6.661570       3.029279      -0.216846      33.839942 0.50504506E+03  0.12085977E+05                                 8.686247                            7.259773       0.133094       2.081347                    0.998111      27.152209      73.835709       0.654044       0.391334      -1.102408      -0.017663       0.163330      -0.000381       0.164283       0.016923       0.026067       0.000321       0.140826       0.170366      -0.100862       0.023731       0.077130              9.470194       8.836276      -0.969362       3.076665      10.908980       0.676602       8.665324           0.027693
          111              N       4.585520       9.400972      12.024126      -0.215088      33.959649 0.48591693E+03  0.11514080E+05                                 8.718780                            7.115852       0.177364       2.095655                    0.998488      27.000514      73.011162       0.661479       0.390772      -1.103039      -0.045139       0.162496      -0.005976       0.168755       0.035095      -0.019803      -0.004775       0.142454       0.143916      -0.103390       0.030988       0.072402              9.659822       9.208904      -0.281051      -2.702064      12.967053      -0.249241       6.803508           0.027271
          112              N       5.417388       4.877613      11.970479      -0.216853      33.840216 0.50505024E+03  0.12086128E+05                                 8.686276                            7.259798       0.133113       2.081351                    0.998111      27.152361      73.836128       0.654045       0.391332      -1.102409       0.017675      -0.163334      -0.000369       0.164288       0.016924      -0.026068      -0.000321       0.140827       0.170364      -0.100862       0.023731       0.077131              9.470224       8.836307      -0.969393      -3.076668      10.909018      -0.676587       8.665347           0.027692
          113              N       0.153170       9.400972      14.799474      -0.215171      33.961795 0.48595390E+03  0.11515182E+05                                 8.719143                            7.116114       0.177422       2.095652                    0.998488      27.001661      73.015141       0.661467       0.390771      -1.103039      -0.045159       0.162517       0.005992       0.168781       0.035095       0.019795       0.004776       0.142463       0.143954      -0.103400       0.031002       0.072398              9.660255       9.209263      -0.281118       2.702181      12.967737       0.249236       6.803765           0.027268
          114              N       0.985038       4.877613      14.853121      -0.216936      33.842517 0.50509295E+03  0.12087413E+05                                 8.686671                            7.260104       0.133157       2.081342                    0.998112      27.153600      73.840455       0.654031       0.391332      -1.102409       0.017665      -0.163361       0.000384       0.164314       0.016929       0.026059       0.000319       0.140835       0.170393      -0.100872       0.023744       0.077128              9.470676       8.836680      -0.969448       3.076808      10.909628       0.676637       8.665719           0.027697
          115              N       2.304057       2.138211       5.858274      -0.215155      33.961790 0.48595314E+03  0.11515173E+05                                 8.719184                            7.116140       0.177370       2.095637                    0.998488      27.001598      73.015268       0.661461       0.390774      -1.103035       0.045149      -0.162508       0.005980       0.168769       0.035095      -0.019796      -0.004776       0.142458       0.143947      -0.103397       0.030999       0.072398              9.660315       9.209301      -0.281104      -2.702186      12.967859      -0.249250       6.803785           0.027270
          116              N       1.472189       6.661570       5.911921      -0.216917      33.842575 0.50509376E+03  0.12087458E+05                                 8.686734                            7.260152       0.133072       2.081315                    0.998112      27.153620      73.840987       0.654022       0.391337      -1.102404      -0.017674       0.163349       0.000370       0.164303       0.016925      -0.026061      -0.000319       0.140829       0.170396      -0.100869       0.023739       0.077129              9.470752       8.836745      -0.969488      -3.076821      10.909753      -0.676625       8.665757           0.027697
          117              O       6.467064       4.447201       0.885000      -0.608642      39.117467 0.56955858E+03  0.13879881E+05                                 9.072111                            7.346226       0.408368       2.175384                    0.995357      28.174221      74.373459       0.707355       0.355322      -1.142826      -0.017370       0.006744      -0.023755       0.030191      -0.016563       0.055014       0.011803      -0.027308       0.068791      -0.067088       0.008139       0.058949             10.264129       9.033807       0.090206       4.439567       5.967038      -0.538218      15.791542           0.036682
          118              O       4.464903       4.051407       0.046494      -0.640607      33.348389 0.52070753E+03  0.12361995E+05                                 7.974241                            6.899577       1.050135       2.350880                    0.999415      28.541751      73.466615       0.752539       0.342833      -1.157395       0.006170       0.032405      -0.013695       0.035717      -0.004016       0.008330       0.036353       0.028086      -0.380224      -0.134330       0.056289       0.078041              8.557154      12.869499       2.359624       0.267057       6.009581      -0.020547       6.792381           0.007924
          119              O       7.396609       6.785040      14.412678      -0.590229      42.751762 0.63390676E+03  0.15878247E+05                                 9.682134                            7.829701       0.110964       2.087270                    0.993318      28.259174      75.804809       0.674268       0.362657      -1.136196      -0.004841      -0.009846       0.016371       0.019707       0.014284      -0.041445       0.027930       0.027264      -0.240577      -0.099511       0.032906       0.066605             11.047844      18.612334       0.818813      -2.276006       7.065517      -0.407114       7.465679           0.052042
          120              O       5.220888       7.066596      14.168762      -0.587177      41.677101 0.58266895E+03  0.14307892E+05                                 9.576984                            7.489345       0.253282       2.120490                    0.996235      28.410455      75.757694       0.690964       0.360992      -1.136124       0.005789      -0.013351       0.003849       0.015053      -0.008137       0.084493       0.008600      -0.047881      -0.012781      -0.099096       0.027164       0.071932             11.217228      13.261338      -1.791724       6.390571       7.082492      -1.890002      13.307855           0.039458
          121              O       4.854863       7.091982       9.826200      -0.608640      39.118054 0.56956923E+03  0.13880209E+05                                 9.072208                            7.346301       0.408341       2.175373                    0.995357      28.174446      74.374290       0.707350       0.355322      -1.142825       0.017370      -0.006747      -0.023755       0.030192      -0.016563      -0.055014      -0.011802      -0.027307       0.068787      -0.067087       0.008139       0.058948             10.264240       9.033895       0.090201      -4.439606       5.967099       0.538244      15.791728           0.036674
          122              O       6.857024       7.487776       8.987694      -0.640585      33.348030 0.52069995E+03  0.12361762E+05                                 7.974156                            6.899502       1.050193       2.350901                    0.999415      28.541669      73.466104       0.752548       0.342830      -1.157397      -0.006176      -0.032404      -0.013693       0.035716      -0.004014      -0.008327      -0.036352       0.028085      -0.380183      -0.134317       0.056283       0.078034              8.557063      12.869368       2.359610      -0.267049       6.009531       0.020547       6.792291           0.007916
          123              O       3.925318       4.754143       5.471478      -0.590200      42.751065 0.63389205E+03  0.15877778E+05                                 9.681999                            7.829583       0.110988       2.087283                    0.993317      28.258918      75.803760       0.674277       0.362655      -1.136199       0.004834       0.009838       0.016361       0.019694       0.014288       0.041448      -0.027929       0.027277      -0.240570      -0.099511       0.032899       0.066612             11.047703      18.612112       0.818803       2.275999       7.065416       0.407109       7.465581           0.052007
          124              O       6.101039       4.472587       5.227562      -0.587157      41.678098 0.58268395E+03  0.14308365E+05                                 9.577161                            7.489463       0.253187       2.120457                    0.996235      28.410688      75.758825       0.690955       0.360994      -1.136121      -0.005798       0.013351       0.003827       0.015051      -0.008139      -0.084504      -0.008597      -0.047894      -0.012773      -0.099110       0.027169       0.071941             11.217456      13.261608      -1.791774      -6.390736       7.082621       1.890059      13.308138           0.039435
          125              O       0.422513       7.091982      16.997400      -0.608688      39.118887 0.56958489E+03  0.13880684E+05                                 9.072362                            7.346419       0.408374       2.175376                    0.995357      28.174785      74.375404       0.707342       0.355324      -1.142824       0.017345      -0.006749       0.023810       0.030221      -0.016565       0.055002       0.011804      -0.027327       0.068712      -0.067081       0.008161       0.058920             10.264435       9.034030       0.090211       4.439687       5.967188      -0.538240      15.792086           0.036719
          126              O       2.424674       7.487776      17.835906      -0.640632      33.348425 0.52070868E+03  0.12362030E+05                                 7.974257                            6.899592       1.050117       2.350873                    0.999416      28.541733      73.466616       0.752537       0.342834      -1.157394      -0.006165      -0.032403       0.013698       0.035716      -0.004026       0.008322       0.036355       0.028059      -0.380270      -0.134345       0.056306       0.078038              8.557169      12.869525       2.359616       0.267062       6.009595      -0.020546       6.792388           0.007918
          127              O      -0.507032       4.754143       3.469722      -0.590214      42.751218 0.63389593E+03  0.15877907E+05                                 9.681999                            7.829592       0.111018       2.087287                    0.993319      28.259083      75.804385       0.674278       0.362653      -1.136199       0.004797       0.009839      -0.016401       0.019718       0.014289      -0.041453       0.027937       0.027283      -0.240657      -0.099540       0.032911       0.066629             11.047686      18.612083       0.818770      -2.275958       7.065423      -0.407096       7.465551           0.052001
          128              O       1.668689       4.472587       3.713638      -0.587230      41.680818 0.58273046E+03  0.14309790E+05                                 9.577547                            7.489745       0.253291       2.120466                    0.996235      28.411871      75.762674       0.690944       0.360992      -1.136123      -0.005785       0.013354      -0.003885       0.015062      -0.008138       0.084495       0.008603      -0.047894      -0.012780      -0.099102       0.027170       0.071931             11.217931      13.262170      -1.791848       6.391035       7.082884      -1.890136      13.308738           0.039469
          129              O       2.034714       4.447201       8.056200      -0.608675      39.119773 0.56959990E+03  0.13881151E+05                                 9.072501                            7.346521       0.408346       2.175362                    0.995357      28.175086      74.376639       0.707336       0.355324      -1.142823      -0.017357       0.006747       0.023783       0.030206      -0.016565      -0.055009      -0.011803      -0.027329       0.068739      -0.067088       0.008157       0.058931             10.264591       9.034171       0.090210      -4.439757       5.967278       0.538261      15.792324           0.036686
          130              O       0.032553       4.051407       8.894706      -0.640603      33.348918 0.52071728E+03  0.12362282E+05                                 7.974315                            6.899631       1.050138       2.350877                    0.999415      28.541981      73.467347       0.752538       0.342832      -1.157396       0.006179       0.032401       0.013700       0.035717      -0.004020      -0.008327      -0.036353       0.028067      -0.380228      -0.134331       0.056297       0.078034              8.557238      12.869646       2.359651      -0.267079       6.009640       0.020541       6.792429           0.007894
          131              O       2.964259       6.785040      12.410922      -0.590209      42.750421 0.63388229E+03  0.15877477E+05                                 9.681887                            7.829513       0.111023       2.087294                    0.993318      28.258810      75.803391       0.674281       0.362654      -1.136199      -0.004800      -0.009843      -0.016382       0.019705       0.014291       0.041456      -0.027937       0.027281      -0.240623      -0.099533       0.032907       0.066625             11.047545      18.611814       0.818774       2.275949       7.065336       0.407094       7.465486           0.052014
          132              O       0.788538       7.066596      12.654838      -0.587225      41.680006 0.58271694E+03  0.14309370E+05                                 9.577436                            7.489663       0.253269       2.120465                    0.996236      28.411548      75.761487       0.690947       0.360993      -1.136123       0.005778      -0.013356      -0.003890       0.015063      -0.008139      -0.084490      -0.008602      -0.047890      -0.012812      -0.099097       0.027174       0.071923             11.217798      13.261975      -1.791827      -6.390962       7.082805       1.890121      13.308615           0.039479

******************************************************
Auxiliary information for the entire system
The total spin magnetic moment of the unit cell is   19.966790
The total net atomic charge of the unit cell is   0.000004
Accuracy of reproducing the electrostatic potential in the unit cell:
  The inner radius (bohr) =    5.0000
  The outer radius (bohr) =   12.0000
  Valid grid points have density less than (e/(bohr^3)) =    0.0001
  The number of valid grid points were=        37238
  The rms potential error without charges in kcal/mol is=      3.83654
  The rms potential error with partial charges in kcal/mol is=      0.78625
  The RRMSE value at monopole order=      0.20494
  The rms potential error with partial charges and cloud penetration in kcal/mol is=      0.77999
  The RRMSE value at monopole order with cloud penetration is=      0.20331
  The rms potential error with partial charges and atomic dipoles in kcal/mol is=      0.37101
  The RRMSE value at dipole order=      0.09670
  The rms potential error with partial charges, atomic dipoles and cloud penetration in kcal/mol is=      0.36222
  The RRMSE value at dipole order with cloud penetration=      0.09441

******************************************************
The electron densities and ab initio electrostatic potential were computed in VASP using the PBE functional and
projector augmented wave method. See the main text of the journal article for a description of computational details.
The atomic charges, dipoles, and quadrupoles were computed with the DDEC6 method as described in
(a) T. A. Manz and N. Gabaldon Limas, RSC Adv. 6 (2016) 47771-47801 DOI: 10.1039/c6ra04656h
(b) N. Gabaldon Limas and T. A. Manz, RSC Adv. 8 (2018) 2678-2707 DOI: 10.1039/c7ra11829e.
For each atom in the material, the electron cloud parameters were fit to the spherically averaged atom-in-material
electron density using radial positions for which this density was between 10^-4 and 10^-2 electrons per cubic bohr.
The polarizabilities, dispersion coefficients, and quantum Drude oscillator (QDO) parameters were fit using the MCLF method.
The magnetic structure of the system was optimized in VASP from the default ferromagnetic initial guess using spin polarization.
The atomic spin moments (ASMs) were computed on this optimized magnetic structure using the DDEC6 partition as inputs
to the method of T. A. Manz and D. S. Sholl, J. Chem. Theory Comput. 7 (2011) 4146-4164 DOI: 10.1021/ct200539n.
The RMSE and RRMSE were computed using a uniform grid with Ewald summation.
