# Supplementary material for: A collection of forcefield precursors for metal–organic frameworks
Source: RSC Adv. 2019 Nov 13;9(63):36492–507. doi: 10.1039/c9ra07327b (PMC9075174; doi:10.1039/c9ra07327b)
Supplement: RA-009-C9RA07327B-s3939 [file RA-009-C9RA07327B-s3939.xyz]

  132
jmolscript: load "" {1 1 1} spacegroup "x,y,z" unitcell [{      8.852000     0.000000     0.000000 }, {     -1.962935    11.519960     0.000000 }, {      0.000000     0.000000    17.847000 }]
Mn     6.281142     4.392215     3.036667     0.882506
Mn     5.033923     7.127745    11.960167     0.881630
Mn     0.607923     7.127745    14.810333     0.881873
Mn     1.855142     4.392215     5.886833     0.881790
H      8.315858     2.154233     4.206538     0.091113
H      6.759107    11.435864     4.231524     0.115339
H      3.592070    10.925530     1.895351     0.132130
H      5.239019     1.660026     1.931045     0.091766
H      7.210654     7.087079     4.406424     0.093819
H      6.891324     9.340384     4.465319     0.117262
H      4.107416     8.924513     1.636570     0.130749
H      4.510348     6.668905     1.661556     0.105160
H      5.606503     4.449009    15.735700     0.107526
H      7.052294     4.624112    16.319297     0.116994
H      6.661536     6.818664    16.845783     0.136324
H      5.123102     6.667753    16.569155     0.134144
H      2.999207     9.365727    13.130038     0.091087
H      4.555958     0.084096    13.155024     0.115308
H      7.722995     0.594430    10.818851     0.132085
H      6.076046     9.859934    10.854545     0.091730
H      4.104411     4.432881    13.329924     0.093792
H      4.423741     2.179576    13.388819     0.117227
H      7.207649     2.595447    10.560070     0.130715
H      6.804717     4.851055    10.585056     0.105142
H      5.708562     7.070951     6.812200     0.107472
H      4.262771     6.895848     7.395797     0.116973
H      4.653529     4.701296     7.922283     0.136360
H      6.191963     4.852207     7.645655     0.134163
H     -1.426793     9.365727    13.640462     0.091107
H      0.129958     0.084096    13.615476     0.115323
H      3.296995     0.594430    15.951649     0.132089
H      1.650046     9.859934    15.915955     0.091736
H     -0.321589     4.432881    13.440576     0.093810
H     -0.002259     2.179576    13.381681     0.117247
H      2.781649     2.595447    16.210430     0.130719
H      2.378717     4.851055    16.185444     0.105141
H      1.282562     7.070951     2.111300     0.107493
H     -0.163229     6.895848     1.527703     0.116977
H      0.227529     4.701296     1.001217     0.136350
H      1.765963     4.852207     1.277845     0.134162
H      3.889858     2.154233     4.716962     0.091083
H      2.333107    11.435864     4.691976     0.115314
H     -0.833930    10.925530     7.028149     0.132116
H      0.813019     1.660026     6.992455     0.091755
H      2.784654     7.087079     4.517076     0.093792
H      2.465324     9.340384     4.458181     0.117232
H     -0.318584     8.924513     7.286930     0.130739
H      0.084348     6.668905     7.261944     0.105158
H      1.180503     4.449009    11.034800     0.107502
H      2.626294     4.624112    10.451203     0.116984
H      2.235536     6.818664     9.924717     0.136336
H      0.697102     6.667753    10.201345     0.134147
C      7.743816     1.594362     3.733592     0.111271
C      7.995313     0.243071     3.753224    -0.191641
C      5.221712    10.894426     3.072540     0.113643
C      4.174923    11.463512     2.380790    -0.195632
C      5.953640     1.305211     2.409345     0.094553
C      6.576790     7.461478     3.838890     0.103810
C      6.387457     8.821985     3.879938    -0.195537
C      5.450052     9.424479     3.054514     0.092776
C      4.748077     8.577762     2.214813    -0.175894
C      4.997603     7.217255     2.232660     0.117384
C      5.632847     4.408689    17.794708     0.666973
C      6.124699     4.883311    16.431733    -0.300188
C      6.003871     6.382058    16.281461    -0.324152
C      6.222858     6.785256    14.842814     0.681184
C      3.571249     9.925598    12.657092     0.111193
C      3.319752    11.276889    12.676724    -0.191705
C      6.093353     0.625534    11.996040     0.113616
C      7.140142     0.056448    11.304290    -0.195696
C      5.361425    10.214749    11.332845     0.094502
C      4.738275     4.058482    12.762390     0.103744
C      4.927608     2.697975    12.803438    -0.195601
C      5.865013     2.095481    11.978014     0.092759
C      6.566988     2.942198    11.138313    -0.175953
C      6.317462     4.302705    11.156160     0.117330
C      5.682218     7.111271     8.871208     0.666918
C      5.190366     6.636649     7.508233    -0.300194
C      5.311194     5.137902     7.357961    -0.324149
C      5.092207     4.734704     5.919314     0.681246
C     -0.854751     9.925598    14.113408     0.111227
C     -1.106248    11.276889    14.093776    -0.191674
C      1.667353     0.625534    14.774460     0.113622
C      2.714142     0.056448    15.466210    -0.195686
C      0.935425    10.214749    15.437655     0.094508
C      0.312275     4.058482    14.008110     0.103776
C      0.501608     2.697975    13.967062    -0.195564
C      1.439013     2.095481    14.792486     0.092769
C      2.140988     2.942198    15.632187    -0.175949
C      1.891462     4.302705    15.614340     0.117329
C      1.256218     7.111271     0.052292     0.666931
C      0.764366     6.636649     1.415267    -0.300196
C      0.885194     5.137902     1.565539    -0.324170
C      0.666207     4.734704     3.004186     0.681231
C      3.317816     1.594362     5.189908     0.111205
C      3.569313     0.243071     5.170276    -0.191688
C      0.795712    10.894426     5.850960     0.113628
C     -0.251077    11.463512     6.542710    -0.195659
C      1.527640     1.305211     6.514155     0.094534
C      2.150790     7.461478     5.084610     0.103751
C      1.961457     8.821985     5.043562    -0.195590
C      1.024052     9.424479     5.868986     0.092759
C      0.322077     8.577762     6.708687    -0.175918
C      0.571603     7.217255     6.690840     0.117366
C      1.206847     4.408689     8.975792     0.666936
C      1.698699     4.883311    10.338767    -0.300189
C      1.577871     6.382058    10.489039    -0.324146
C      1.796858     6.785256    11.927686     0.681195
N      6.731739     2.141561     3.076287    -0.213958
N      5.901386     6.656233     3.031670    -0.215740
N      4.583326     9.378399    11.999787    -0.213831
N      5.413679     4.863727    11.955170    -0.215615
N      0.157326     9.378399    14.770713    -0.213850
N      0.987679     4.863727    14.815330    -0.215636
N      2.305739     2.141561     5.847213    -0.213849
N      1.475386     6.656233     5.891830    -0.215631
O      6.467702     4.444401     0.884497    -0.608782
O      4.460415     4.042354     0.045510    -0.636750
O      5.222384     7.051368    14.140357    -0.585941
O      7.391515     6.773736    14.390750    -0.591345
O      4.847363     7.075559     9.807997    -0.608683
O      6.854650     7.477606     8.969010    -0.636797
O      6.092681     4.468592     5.216857    -0.586049
O      3.923550     4.746224     5.467250    -0.591359
O      0.421363     7.075559    16.962503    -0.608686
O      2.428650     7.477606    17.801490    -0.636788
O      1.666681     4.468592     3.706643    -0.585923
O     -0.502450     4.746224     3.456250    -0.591379
O      2.041702     4.444401     8.039003    -0.608711
O      0.034415     4.042354     8.877990    -0.636786
O      0.796384     7.051368    12.630143    -0.585969
O      2.965515     6.773736    12.379750    -0.591333

The following XYZ coordinates are in angstroms. Other properties are in atomic units.
The sperically averaged electron density of each atom fit to a function of the form exp(a - br)
eigen_1, eigen_2 and eigen_3 are the three eigenvalues of traceless quadrupole moment tensor
  atom number  atomic symbol              X              Y              Z     net charge C6 coefficient C8 coefficient C10 coefficient fluctuating dipole atomic polarizability isotropic forcefield polarizability              a              b squared Pearson coefficient          <r^3>          <r^4>         wp_QDO          m_QDO          q_QDO       dipole_x       dipole_y       dipole_z         dipole            Qxy            Qxz            Qyz     Q(x^2-y^2)  Q(3z^2 - R^2)        eigen_1        eigen_2        eigen_3 static polarizability      alpha(xx)      alpha(xy)      alpha(xz)      alpha(yy)      alpha(yz)      alpha(zz) atomic spin moment
            1             Mn       6.281142       4.392215       3.036667       0.882506     181.825711 0.43722699E+04  0.17129419E+06                                24.835587                           20.736096       0.312657       1.851443                    0.999348      58.355315     174.342986       0.423928       0.368789      -1.172316       0.029670       0.011069       0.009725       0.033128       0.049907       0.037555       0.006919       0.310959       0.084392      -0.177363       0.017107       0.160257             28.980415      22.375601      -2.804288      -3.996710      33.847544       0.168233      30.718101           4.749677
            2             Mn       5.033923       7.127745      11.960167       0.881630     181.911336 0.43749552E+04  0.17142967E+06                                24.845399                           20.744269       0.311812       1.851103                    0.999351      58.367642     174.408394       0.423779       0.368854      -1.172238      -0.029810      -0.011102       0.009725       0.033263       0.049789      -0.037490      -0.006929       0.310472       0.085137      -0.177220       0.017340       0.159880             28.991871      22.384672      -2.805603       3.998398      33.861461      -0.168299      30.729479           4.748353
            3             Mn       0.607923       7.127745      14.810333       0.881873     181.886256 0.43741777E+04  0.17139039E+06                                24.842511                           20.741890       0.312069       1.851205                    0.999350      58.364068     174.389232       0.423823       0.368834      -1.172261      -0.029742      -0.011081      -0.009724       0.033195       0.049829       0.037543       0.006935       0.310632       0.084917      -0.177272       0.017253       0.160019             28.988472      22.382034      -2.805199      -3.997884      33.857337       0.168268      30.726044           4.748417
            4             Mn       1.855142       4.392215       5.886833       0.881790     181.895950 0.43744868E+04  0.17140577E+06                                24.843437                           20.742677       0.311986       1.851170                    0.999350      58.365849     174.397029       0.423813       0.368836      -1.172258       0.029781       0.011101      -0.009720       0.033235       0.049830      -0.037467      -0.006923       0.310687       0.084811      -0.177280       0.017265       0.160016             28.989502      22.383043      -2.805288       3.998056      33.858331      -0.168303      30.727132           4.748483
            5              H       8.315858       2.154233       4.206538       0.091113       1.141862 0.81338348E+01  0.81002684E+02                                 1.866728                            1.710713      -1.212121       2.297779                    0.994637       3.815704      11.122060       0.455839       1.349243      -0.692541       0.026739       0.027029       0.021137       0.043501      -0.000530       0.008510       0.004484       0.003655      -0.007770      -0.010341       0.000592       0.009749              1.942172       1.956480       0.474612       0.407591       2.183467       0.337989       1.686571           0.000982
            6              H       6.759107      11.435864       4.231524       0.115339       1.039933 0.75062684E+01  0.72642958E+02                                 1.688879                            1.595650      -1.215561       2.298513                    0.995831       3.597336      10.051558       0.497570       1.271986      -0.708866       0.025022      -0.012540       0.012581       0.030686      -0.000923       0.004830      -0.000031      -0.004082      -0.026313      -0.010581       0.003852       0.006729              1.712567       1.925524      -0.239984       0.438427       1.684995      -0.136569       1.527182           0.000108
            7              H       3.592070      10.925530       1.895351       0.132130       0.988228 0.69740336E+01  0.65327994E+02                                 1.565408                            1.489082      -0.817924       2.501671                    0.999672       3.122632       8.194922       0.548411       1.192297      -0.730732      -0.022010      -0.019326      -0.021293       0.036213       0.000905       0.013594       0.002688       0.000913      -0.015861      -0.015471       0.001861       0.013610              1.581934       1.530873       0.222755       0.225846       1.748138       0.223455       1.466790           0.000104
            8              H       5.239019       1.660026       1.931045       0.091766       1.310362 0.96140945E+01  0.97901825E+02                                 1.910721                            1.761178      -1.088384       2.355843                    0.996779       3.578542       9.896298       0.497158       1.209844      -0.725706      -0.033886       0.012730      -0.026500       0.044861       0.004588       0.012574       0.006481       0.006729      -0.015406      -0.014091      -0.003121       0.017212              1.967307       2.124916      -0.401922       0.454113       1.906800      -0.340810       1.870206           0.001757
            9              H       7.210654       7.087079       4.406424       0.093819       1.010104 0.71781861E+01  0.69525782E+02                                 1.741068                            1.623776      -1.193824       2.309966                    0.994989       3.767815      10.953539       0.459099       1.377428      -0.686600       0.030566      -0.020284       0.026830       0.045449      -0.001930       0.012715      -0.002224      -0.002959      -0.007540      -0.014141       0.001847       0.012294              1.799109       1.946116      -0.309483       0.423474       1.654618      -0.239048       1.796595          -0.000085
           10              H       6.891324       9.340384       4.465319       0.117262       1.024036 0.74447768E+01  0.72168065E+02                                 1.701615                            1.613022      -1.180324       2.322281                    0.995254       3.596219      10.179877       0.482117       1.310570      -0.700975       0.016699       0.017627       0.020031       0.031477      -0.000505       0.008476       0.003443      -0.010064       0.001576      -0.011706       0.003266       0.008441              1.724758       1.674836       0.235758       0.373406       1.844612       0.271062       1.654828           0.000185
           11              H       4.107416       8.924513       1.636570       0.130749       1.062456 0.77381761E+01  0.75173670E+02                                 1.696820                            1.608971      -1.199469       2.318687                    0.996122       3.456683       9.557943       0.502562       1.254554      -0.714017      -0.021857       0.010861      -0.025681       0.035429      -0.005786       0.006560      -0.002716      -0.008432       0.003008      -0.009971      -0.000293       0.010263              1.719287       1.770777      -0.176819       0.372311       1.685235      -0.090353       1.701849           0.000100
           12              H       4.510348       6.668905       1.661556       0.105160       1.001106 0.69322459E+01  0.66536988E+02                                 1.734031                            1.597633      -1.098023       2.362921                    0.996572       3.656817      10.570242       0.462174       1.380738      -0.686436      -0.025335      -0.026366      -0.032020       0.048604       0.004574       0.006961       0.004331      -0.007402      -0.000781      -0.009150      -0.001677       0.010827              1.810911       1.734447       0.282177       0.340024       1.818089       0.465651       1.880197           0.000995
           13              H       5.606503       4.449009      15.735700       0.107526       1.102406 0.86037155E+01  0.86449701E+02                                 1.795671                            1.735871      -1.022385       2.374802                    0.997013       3.758153      10.820720       0.464139       1.313349      -0.700805      -0.017055      -0.002296      -0.013217       0.021699       0.000929       0.004839       0.000061      -0.004947      -0.008157      -0.006850       0.002559       0.004291              1.828726       1.754681       0.249672       0.364883       1.623015       0.302205       2.108484           0.000106
           14              H       7.052294       4.624112      16.319297       0.116994       1.082430 0.85581658E+01  0.85918515E+02                                 1.780383                            1.738093      -1.004916       2.392796                    0.996238       3.698072      10.659598       0.460897       1.323721      -0.699098       0.026450       0.001085       0.003740       0.026735      -0.004560       0.002792      -0.002266       0.002211      -0.024723      -0.008968      -0.000572       0.009540              1.798082       2.323837      -0.207415      -0.147928       1.498700       0.026438       1.571709          -0.000269
           15              H       6.661536       6.818664      16.845783       0.136324       1.073234 0.83626231E+01  0.83287714E+02                                 1.758527                            1.709149      -1.053186       2.376872                    0.997562       3.571199      10.179257       0.469482       1.309932      -0.702479       0.018913       0.003768       0.015839       0.024956       0.002158       0.003313       0.000058      -0.012266      -0.002360      -0.007657       0.000708       0.006949              1.780007       1.932641       0.269060       0.338046       1.584713       0.196992       1.822668          -0.000265
           16              H       5.123102       6.667753      16.569155       0.134144       1.045776 0.80115019E+01  0.79345410E+02                                 1.764096                            1.700561      -1.047673       2.387475                    0.996284       3.610054      10.434546       0.456874       1.353636      -0.693176      -0.024380       0.001510       0.007614       0.025586      -0.000316      -0.003578       0.000774      -0.004846      -0.009852      -0.005843       0.001562       0.004282              1.797975       2.229469      -0.209885      -0.298133       1.499728       0.064603       1.664729           0.000073
           17              H       2.999207       9.365727      13.130038       0.091087       1.141909 0.81342464E+01  0.81007726E+02                                 1.866771                            1.710750      -1.212123       2.297767                    0.994636       3.815812      11.122403       0.455838       1.349233      -0.692543      -0.026736      -0.027029       0.021129       0.043495      -0.000534      -0.008511      -0.004481       0.003655      -0.007775      -0.010343       0.000594       0.009749              1.942220       1.956522       0.474624      -0.407601       2.183530      -0.337998       1.686608           0.000975
           18              H       4.555958       0.084096      13.155024       0.115308       1.039949 0.75064430E+01  0.72645161E+02                                 1.688909                            1.595678      -1.215502       2.298533                    0.995831       3.597421      10.051872       0.497560       1.272002      -0.708863      -0.025023       0.012538       0.012579       0.030685      -0.000923      -0.004834       0.000029      -0.004081      -0.026312      -0.010584       0.003856       0.006728              1.712597       1.925553      -0.239984      -0.438434       1.685030       0.136568       1.527208           0.000094
           19              H       7.722995       0.594430      10.818851       0.132085       0.988343 0.69750735E+01  0.65340213E+02                                 1.565530                            1.489194      -0.818051       2.501588                    0.999671       3.122882       8.195751       0.548390       1.192299      -0.730731       0.022008       0.019324      -0.021287       0.036207       0.000904      -0.013594      -0.002687       0.000913      -0.015874      -0.015473       0.001864       0.013609              1.582058       1.530989       0.222773      -0.225869       1.748287      -0.223476       1.466899           0.000090
           20              H       6.076046       9.859934      10.854545       0.091730       1.310409 0.96145241E+01  0.97907486E+02                                 1.910788                            1.761235      -1.088391       2.355838                    0.996779       3.578635       9.896684       0.497141       1.209869      -0.725701       0.033882      -0.012740      -0.026492       0.044857       0.004586      -0.012572      -0.006476       0.006717      -0.015428      -0.014092      -0.003112       0.017205              1.967381       2.124991      -0.401947      -0.454134       1.906882       0.340831       1.870270           0.001751
           21              H       4.104411       4.432881      13.329924       0.093792       1.010164 0.71787077E+01  0.69532066E+02                                 1.741132                            1.623831      -1.193839       2.309946                    0.994989       3.767962      10.954047       0.459093       1.377421      -0.686601      -0.030563       0.020285       0.026821       0.045441      -0.001927      -0.012715       0.002220      -0.002963      -0.007542      -0.014143       0.001852       0.012291              1.799179       1.946191      -0.309505      -0.423499       1.654686       0.239063       1.796659          -0.000090
           22              H       4.423741       2.179576      13.388819       0.117227       1.024082 0.74452076E+01  0.72173169E+02                                 1.701654                            1.613059      -1.180327       2.322263                    0.995253       3.596348      10.180254       0.482117       1.310555      -0.700979      -0.016701      -0.017627       0.020025       0.031474      -0.000505      -0.008478      -0.003442      -0.010063       0.001569      -0.011709       0.003268       0.008441              1.724798       1.674873       0.235759      -0.373416       1.844657      -0.271065       1.654863           0.000172
           23              H       7.207649       2.595447      10.560070       0.130715       1.062539 0.77389630E+01  0.75183344E+02                                 1.696918                            1.609060      -1.199508       2.318654                    0.996121       3.456892       9.558699       0.502544       1.254565      -0.714014       0.021859      -0.010858      -0.025675       0.035425      -0.005783      -0.006563       0.002712      -0.008430       0.002995      -0.009971      -0.000290       0.010260              1.719388       1.770879      -0.176829      -0.372341       1.685338       0.090354       1.701947           0.000092
           24              H       6.804717       4.851055      10.585056       0.105142       1.001049 0.69317414E+01  0.66530719E+02                                 1.733953                            1.597567      -1.097871       2.362996                    0.996573       3.656655      10.569548       0.462189       1.380724      -0.686440       0.025335       0.026372      -0.032014       0.048602       0.004571      -0.006964      -0.004331      -0.007405      -0.000793      -0.009154      -0.001674       0.010827              1.810828       1.734366       0.282158      -0.339998       1.818013      -0.465621       1.880107           0.000994
           25              H       5.708562       7.070951       6.812200       0.107472       1.102686 0.86064718E+01  0.86483934E+02                                 1.795919                            1.736101      -1.022503       2.374684                    0.997013       3.758751      10.822693       0.464130       1.313277      -0.700818       0.017055       0.002300      -0.013199       0.021688       0.000923      -0.004844      -0.000062      -0.004958      -0.008169      -0.006859       0.002566       0.004293              1.828985       1.754922       0.249721      -0.364954       1.623226      -0.302260       2.108806           0.000111
           26              H       4.262771       6.895848       7.395797       0.116973       1.082521 0.85591072E+01  0.85930458E+02                                 1.780489                            1.738192      -1.005017       2.392736                    0.996237       3.698305      10.660477       0.460881       1.323726      -0.699097      -0.026453      -0.001079       0.003754       0.026740      -0.004561      -0.002790       0.002264       0.002208      -0.024760      -0.008979      -0.000565       0.009545              1.798190       2.323994      -0.207424       0.147936       1.498778      -0.026437       1.571798          -0.000264
           27              H       4.653529       4.701296       7.922283       0.136360       1.073089 0.83612091E+01  0.83270525E+02                                 1.758416                            1.709046      -1.053202       2.376906                    0.997562       3.570900      10.178380       0.469477       1.309995      -0.702467      -0.018911      -0.003762       0.015856       0.024964       0.002159      -0.003312      -0.000060      -0.012258      -0.002342      -0.007654       0.000711       0.006944              1.779894       1.932510       0.269038      -0.338016       1.584623      -0.196980       1.822548          -0.000264
           28              H       6.191963       4.852207       7.645655       0.134163       1.045668 0.80104670E+01  0.79332713E+02                                 1.763995                            1.700468      -1.047611       2.387527                    0.996284       3.609821      10.433761       0.456879       1.353663      -0.693171       0.024378      -0.001504       0.007629       0.025588      -0.000316       0.003576      -0.000771      -0.004844      -0.009814      -0.005835       0.001561       0.004275              1.797870       2.229327      -0.209873       0.298110       1.499652      -0.064601       1.664632           0.000074
           29              H      -1.426793       9.365727      13.640462       0.091107       1.141821 0.81334831E+01  0.80998402E+02                                 1.866698                            1.710688      -1.212094       2.297797                    0.994637       3.815644      11.121875       0.455838       1.349262      -0.692538      -0.026738      -0.027030      -0.021136       0.043500      -0.000532       0.008510       0.004482       0.003654      -0.007776      -0.010342       0.000593       0.009749              1.942140       1.956445       0.474597       0.407578       2.183431       0.337978       1.686546           0.000976
           30              H       0.129958       0.084096      13.615476       0.115323       1.039911 0.75060932E+01  0.72641002E+02                                 1.688877                            1.595649      -1.215512       2.298539                    0.995831       3.597329      10.051594       0.497561       1.272014      -0.708861      -0.025022       0.012538      -0.012584       0.030687      -0.000923       0.004831      -0.000030      -0.004081      -0.026312      -0.010582       0.003854       0.006728              1.712564       1.925519      -0.239978       0.438425       1.684991      -0.136566       1.527182           0.000094
           31              H       3.296995       0.594430      15.951649       0.132089       0.988352 0.69751576E+01  0.65341243E+02                                 1.565542                            1.489205      -0.818039       2.501592                    0.999671       3.122905       8.195845       0.548386       1.192302      -0.730730       0.022010       0.019325       0.021283       0.036206       0.000905       0.013595       0.002687       0.000912      -0.015876      -0.015474       0.001865       0.013609              1.582070       1.531000       0.222775       0.225871       1.748301       0.223478       1.466910           0.000093
           32              H       1.650046       9.859934      15.915955       0.091736       1.310385 0.96143300E+01  0.97905077E+02                                 1.910771                            1.761221      -1.088325       2.355869                    0.996780       3.578608       9.896608       0.497141       1.209874      -0.725699       0.033886      -0.012739       0.026488       0.044857       0.004585       0.012573       0.006476       0.006717      -0.015429      -0.014094      -0.003111       0.017205              1.967362       2.124968      -0.401940       0.454125       1.906864      -0.340825       1.870252           0.001754
           33              H      -0.321589       4.432881      13.440576       0.093810       1.010105 0.71781852E+01  0.69525773E+02                                 1.741071                            1.623779      -1.193832       2.309963                    0.994990       3.767812      10.953531       0.459097       1.377432      -0.686599      -0.030564       0.020285      -0.026829       0.045447      -0.001929       0.012715      -0.002222      -0.002960      -0.007541      -0.014142       0.001850       0.012292              1.799114       1.946119      -0.309487       0.423476       1.654625      -0.239050       1.796597          -0.000089
           34              H      -0.002259       2.179576      13.381681       0.117247       1.024018 0.74446200E+01  0.72166184E+02                                 1.701600                            1.613010      -1.180301       2.322292                    0.995254       3.596202      10.179812       0.482116       1.310578      -0.700974      -0.016700      -0.017627      -0.020031       0.031478      -0.000504       0.008476       0.003443      -0.010062       0.001573      -0.011706       0.003266       0.008441              1.724743       1.674822       0.235751       0.373401       1.844592       0.271056       1.654814           0.000171
           35              H       2.781649       2.595447      16.210430       0.130719       1.062521 0.77387977E+01  0.75181304E+02                                 1.696896                            1.609041      -1.199428       2.318690                    0.996122       3.456857       9.558561       0.502548       1.254561      -0.714015       0.021861      -0.010858       0.025672       0.035424      -0.005783       0.006565      -0.002711      -0.008429       0.002995      -0.009972      -0.000289       0.010260              1.719365       1.770854      -0.176827       0.372332       1.685317      -0.090352       1.701924           0.000093
           36              H       2.378717       4.851055      16.185444       0.105141       1.001053 0.69317701E+01  0.66530970E+02                                 1.733947                            1.597562      -1.097817       2.363018                    0.996574       3.656645      10.569469       0.462193       1.380711      -0.686442       0.025338       0.026371       0.032011       0.048602       0.004570       0.006966       0.004331      -0.007403      -0.000792      -0.009154      -0.001673       0.010827              1.810821       1.734358       0.282154       0.339993       1.818004       0.465616       1.880100           0.000995
           37              H       1.282562       7.070951       2.111300       0.107493       1.102612 0.86057677E+01  0.86475404E+02                                 1.795871                            1.736057      -1.022542       2.374688                    0.997012       3.758619      10.822350       0.464124       1.313317      -0.700810       0.017055       0.002301       0.013206       0.021692       0.000924       0.004843       0.000062      -0.004956      -0.008167      -0.006857       0.002564       0.004292              1.828934       1.754875       0.249712       0.364941       1.623186       0.302250       2.108742           0.000113
           38              H      -0.163229       6.895848       1.527703       0.116977       1.082516 0.85590451E+01  0.85929604E+02                                 1.780475                            1.738179      -1.004973       2.392753                    0.996237       3.698285      10.660374       0.460886       1.323717      -0.699098      -0.026449      -0.001078      -0.003751       0.026735      -0.004561       0.002792      -0.002264       0.002207      -0.024751      -0.008977      -0.000567       0.009544              1.798176       2.323974      -0.207424      -0.147934       1.498769       0.026438       1.571786          -0.000266
           39              H       0.227529       4.701296       1.001217       0.136350       1.073126 0.83616032E+01  0.83275553E+02                                 1.758465                            1.709092      -1.053151       2.376920                    0.997562       3.571017      10.178830       0.469468       1.310004      -0.702465      -0.018910      -0.003764      -0.015857       0.024964       0.002159       0.003317       0.000061      -0.012257      -0.002351      -0.007657       0.000712       0.006945              1.779943       1.932569       0.269047       0.338026       1.584662       0.196984       1.822597          -0.000268
           40              H       1.765963       4.852207       1.277845       0.134162       1.045738 0.80111757E+01  0.79341721E+02                                 1.764088                            1.700554      -1.047760       2.387452                    0.996282       3.610007      10.434530       0.456862       1.353680      -0.693167       0.024377      -0.001504      -0.007630       0.025587      -0.000315      -0.003579       0.000774      -0.004847      -0.009825      -0.005840       0.001562       0.004279              1.797966       2.229454      -0.209887      -0.298132       1.499724       0.064605       1.664720           0.000074
           41              H       3.889858       2.154233       4.716962       0.091083       1.142023 0.81352254E+01  0.81019760E+02                                 1.866869                            1.710832      -1.212189       2.297721                    0.994635       3.816013      11.123077       0.455836       1.349200      -0.692549       0.026735       0.027027      -0.021125       0.043491      -0.000535      -0.008511      -0.004482       0.003657      -0.007768      -0.010342       0.000594       0.009749              1.942326       1.956629       0.474664      -0.407634       2.183659      -0.338026       1.686690           0.000979
           42              H       2.333107      11.435864       4.691976       0.115314       1.039999 0.75068834E+01  0.72650345E+02                                 1.688942                            1.595708      -1.215560       2.298498                    0.995831       3.597501      10.052094       0.497565       1.271975      -0.708868       0.025021      -0.012540      -0.012575       0.030683      -0.000922      -0.004833       0.000029      -0.004084      -0.026313      -0.010584       0.003855       0.006729              1.712631       1.925592      -0.239993      -0.438445       1.685068       0.136574       1.527234           0.000107
           43              H      -0.833930      10.925530       7.028149       0.132116       0.988250 0.69742151E+01  0.65330030E+02                                 1.565421                            1.489095      -0.817975       2.501642                    0.999672       3.122672       8.195012       0.548413       1.192286      -0.730734      -0.022007      -0.019324       0.021297       0.036212       0.000905      -0.013594      -0.002687       0.000913      -0.015861      -0.015470       0.001861       0.013609              1.581948       1.530887       0.222757      -0.225850       1.748153      -0.223457       1.466803           0.000100
           44              H       0.813019       1.660026       6.992455       0.091755       1.310364 0.96140908E+01  0.97901748E+02                                 1.910725                            1.761180      -1.088442       2.355821                    0.996779       3.578531       9.896256       0.497157       1.209847      -0.725706      -0.033881       0.012737       0.026502       0.044861       0.004588      -0.012573      -0.006480       0.006724      -0.015411      -0.014090      -0.003119       0.017209              1.967313       2.124923      -0.401926      -0.454117       1.906806       0.340813       1.870210           0.001758
           45              H       2.784654       7.087079       4.517076       0.093792       1.010179 0.71788474E+01  0.69533786E+02                                 1.741148                            1.623847      -1.193850       2.309938                    0.994988       3.768016      10.954248       0.459090       1.377421      -0.686601       0.030563      -0.020284      -0.026821       0.045441      -0.001927      -0.012715       0.002221      -0.002964      -0.007541      -0.014143       0.001852       0.012291              1.799196       1.946210      -0.309508      -0.423502       1.654702       0.239066       1.796677          -0.000083
           46              H       2.465324       9.340384       4.458181       0.117232       1.024126 0.74456039E+01  0.72177972E+02                                 1.701697                            1.613098      -1.180361       2.322242                    0.995253       3.596433      10.180563       0.482113       1.310547      -0.700980       0.016698       0.017626      -0.020024       0.031472      -0.000506      -0.008478      -0.003442      -0.010066       0.001573      -0.011709       0.003269       0.008440              1.724842       1.674914       0.235768      -0.373429       1.844710      -0.271076       1.654903           0.000185
           47              H      -0.318584       8.924513       7.286930       0.130739       1.062487 0.77384658E+01  0.75177194E+02                                 1.696853                            1.609001      -1.199542       2.318650                    0.996121       3.456752       9.558182       0.502558       1.254553      -0.714017      -0.021854       0.010861       0.025684       0.035429      -0.005786      -0.006559       0.002716      -0.008434       0.003006      -0.009970      -0.000292       0.010263              1.719321       1.770813      -0.176820      -0.372323       1.685266       0.090352       1.701883           0.000097
           48              H       0.084348       6.668905       7.261944       0.105158       1.001063 0.69318697E+01  0.66532474E+02                                 1.733987                            1.597595      -1.098017       2.362933                    0.996572       3.656719      10.569887       0.462177       1.380747      -0.686434      -0.025331      -0.026371       0.032021       0.048605       0.004574      -0.006961      -0.004330      -0.007405      -0.000785      -0.009151      -0.001676       0.010827              1.810865       1.734402       0.282168      -0.340011       1.818045      -0.465635       1.880148           0.000998
           49              H       1.180503       4.449009      11.034800       0.107502       1.102497 0.86046088E+01  0.86460686E+02                                 1.795743                            1.735939      -1.022389       2.374776                    0.997013       3.758342      10.821294       0.464141       1.313315      -0.700812      -0.017055      -0.002297       0.013210       0.021695       0.000927      -0.004841      -0.000062      -0.004951      -0.008162      -0.006853       0.002561       0.004292              1.828801       1.754752       0.249686      -0.364902       1.623077      -0.302219       2.108575           0.000102
           50              H       2.626294       4.624112      10.451203       0.116984       1.082474 0.85586331E+01  0.85924500E+02                                 1.780441                            1.738147      -1.004997       2.392755                    0.996237       3.698185      10.660053       0.460886       1.323731      -0.699096       0.026453       0.001083      -0.003743       0.026738      -0.004560      -0.002790       0.002265       0.002211      -0.024741      -0.008973      -0.000569       0.009542              1.798141       2.323921      -0.207422       0.147935       1.498744      -0.026439       1.571757          -0.000271
           51              H       2.235536       6.818664       9.924717       0.136336       1.073202 0.83623054E+01  0.83283816E+02                                 1.758499                            1.709123      -1.053244       2.376855                    0.997562       3.571123      10.179018       0.469483       1.309941      -0.702477       0.018913       0.003766      -0.015843       0.024957       0.002158      -0.003311      -0.000059      -0.012264      -0.002353      -0.007655       0.000708       0.006947              1.779979       1.932607       0.269055      -0.338038       1.584691      -0.196990       1.822637          -0.000267
           52              H       0.697102       6.667753      10.201345       0.134147       1.045739 0.80111433E+01  0.79340947E+02                                 1.764057                            1.700525      -1.047625       2.387503                    0.996284       3.609969      10.434230       0.456878       1.353639      -0.693176      -0.024380       0.001507      -0.007618       0.025587      -0.000316       0.003577      -0.000772      -0.004844      -0.009840      -0.005840       0.001561       0.004279              1.797934       2.229415      -0.209880       0.298124       1.499698      -0.064602       1.664690           0.000072
           53              C       7.743816       1.594362       3.733592       0.111271      26.224363 0.31843026E+03  0.69572173E+04                                 7.801280                            6.029127       0.153023       2.075081                    0.999652      25.591509      71.986075       0.654876       0.428081      -1.052081      -0.035989       0.004189      -0.036869       0.051692       0.016722      -0.029518       0.005882       0.038001       0.084311      -0.043602      -0.004902       0.048504              8.809744       7.918292      -0.508738       2.403631      12.942806       0.300014       5.568133           0.003807
           54              C       7.995313       0.243071       3.753224      -0.191641      33.719975 0.43409042E+03  0.10210262E+05                                 9.078129                            6.966454       0.127245       2.013517                    0.999627      29.631205      85.442433       0.621119       0.419252      -1.061495       0.000356       0.003584      -0.012455       0.012965      -0.012699      -0.007036      -0.015457       0.024978       0.013862      -0.028757       0.013164       0.015592             10.314950       8.462440       0.000479       2.530994      16.301530       1.022064       6.180882          -0.000089
           55              C       5.221712      10.894426       3.072540       0.113643      34.005401 0.38357299E+03  0.86863070E+04                                 9.161170                            6.546449      -0.023695       2.010130                    0.999276      25.667799      70.983857       0.645541       0.418981      -1.069115       0.005984       0.005739      -0.007905       0.011456      -0.004069      -0.000430      -0.001937      -0.002503       0.026930      -0.008872      -0.000407       0.009279             11.127320       8.124231      -1.300502       2.042927      19.251562       0.648206       6.006167           0.002925
           56              C       4.174923      11.463512       2.380790      -0.195632      32.254016 0.42500421E+03  0.99092906E+04                                 8.735766                            6.844538       0.307674       2.072755                    0.999815      29.139188      82.711083       0.635522       0.413358      -1.068970       0.010756       0.007090      -0.011224       0.017086       0.017879       0.004639       0.016435       0.020264       0.026489      -0.029041       0.002695       0.026347              9.767663       8.016043      -1.782565       1.984275      15.114726      -0.296342       6.172221           0.000063
           57              C       5.953640       1.305211       2.409345       0.094553      25.665607 0.31587417E+03  0.68776459E+04                                 7.623334                            5.973051       0.250871       2.100566                    0.999751      25.712030      71.864503       0.664157       0.423555      -1.056389       0.044879       0.009127       0.012060       0.047358       0.004127      -0.014123      -0.010333       0.073225       0.088150      -0.052682       0.011183       0.041499              8.472131       7.212125      -0.603421       2.041159      12.380288      -0.024826       5.823981           0.006155
           58              C       6.576790       7.461478       3.838890       0.103810      25.787539 0.33658006E+03  0.74661897E+04                                 7.756714                            6.250782       0.085462       2.050685                    0.999473      26.023098      74.074909       0.634284       0.435323      -1.046301      -0.032777      -0.015952      -0.037477       0.052281      -0.000116      -0.019317      -0.016847       0.052879       0.040482      -0.039319       0.001409       0.037911              8.527784       7.249922      -0.930960       2.420101      11.409847       0.530462       6.923582           0.003157
           59              C       6.387457       8.821985       3.879938      -0.195537      32.821340 0.44640200E+03  0.10568597E+05                                 8.883570                            7.043816       0.213726       2.037969                    0.999740      29.825381      86.152498       0.620717       0.416794      -1.063551      -0.004156      -0.004229      -0.008961       0.010745       0.019210      -0.006501       0.016010       0.003188       0.033188      -0.031136       0.009663       0.021472              9.825429       8.165881      -1.961153       2.766161      14.271017      -0.240831       7.039390           0.000181
           60              C       5.450052       9.424479       3.054514       0.092776      34.629092 0.39554526E+03  0.90193034E+04                                 9.241296                            6.627056       0.039606       2.026382                    0.999267      25.927541      71.761654       0.645138       0.416367      -1.071646       0.009300      -0.002447      -0.005430       0.011044       0.000935       0.001496      -0.002010      -0.005339      -0.013079      -0.005347       0.000012       0.005336             11.210874       7.715013      -1.735186       2.320716      18.925048       0.769252       6.992561           0.002542
           61              C       4.748077       8.577762       2.214813      -0.175894      32.322919 0.43778433E+03  0.10323578E+05                                 8.870646                            7.037244       0.145802       2.026147                    0.999430      29.434476      85.107696       0.612294       0.424205      -1.057911       0.013185      -0.012980      -0.008644       0.020422      -0.004673      -0.010410      -0.014574       0.028533       0.057466      -0.030015       0.002940       0.027075              9.852778       7.526057      -0.168400       2.320655      14.475294       1.943816       7.556982           0.000511
           62              C       4.997603       7.217255       2.232660       0.117384      25.609425 0.32710140E+03  0.71933994E+04                                 7.712916                            6.151075       0.216422       2.103022                    0.999501      25.430977      71.721347       0.642101       0.433761      -1.048828       0.035155       0.004579       0.020572       0.040988       0.018033      -0.027509      -0.000625       0.055165       0.073875      -0.046141      -0.003410       0.049550              8.530544       7.415681      -0.874422       2.551449      10.847513       1.029222       7.328438           0.005359
           63              C       5.632847       4.408689      17.794708       0.666973      21.187634 0.23480185E+03  0.47894734E+04                                 7.081752                            5.469277      -0.154844       2.013610                    0.999385      21.623012      60.220616       0.628536       0.477738      -1.015991       0.004402       0.004770       0.039310       0.039842      -0.045677      -0.004232       0.027103      -0.129589      -0.140630      -0.058342      -0.049139       0.107481              8.031714       8.541548       1.404225       0.634856       4.741665      -1.336876      10.811930           0.006172
           64              C       6.124699       4.883311      16.431733      -0.300188      28.248847 0.46125167E+03  0.11067439E+05                                 8.126170                            7.136757      -0.143065       1.930576                    0.998383      31.033259      91.794540       0.616456       0.414090      -1.059741      -0.013557       0.119670      -0.000367       0.120436      -0.006076       0.027968      -0.001720      -0.039282      -0.135042      -0.057898       0.014341       0.043557              8.803849       7.209008       0.571860      -1.081522       8.068033      -1.767307      11.134507           0.000328
           65              C       6.003871       6.382058      16.281461      -0.324152      28.053732 0.45369602E+03  0.10830061E+05                                 8.052219                            7.050190      -0.139539       1.940468                    0.997411      30.724361      90.340166       0.624557       0.410835      -1.062935       0.008149      -0.114413       0.014669       0.115637      -0.005599       0.007751      -0.009189      -0.053186      -0.114172      -0.040603      -0.006770       0.047373              8.733883       7.205547       0.312943      -0.779030       8.010567      -1.796733      10.985535           0.000682
           66              C       6.222858       6.785256      14.842814       0.681184      21.370334 0.22834612E+03  0.46374123E+04                                 7.173928                            5.429966      -0.014785       2.067162                    0.999410      21.405813      59.989627       0.622862       0.484208      -1.009966       0.004746       0.000434      -0.039860       0.040144       0.011812       0.001336       0.036297      -0.141188      -0.151497      -0.059157      -0.046120       0.105277              8.292609      10.030640      -0.185481       0.631622       4.835428      -2.014834      10.011758           0.014474
           67              C       3.571249       9.925598      12.657092       0.111193      26.225936 0.31845112E+03  0.69578011E+04                                 7.801649                            6.029363       0.152986       2.075055                    0.999652      25.592414      71.989759       0.654856       0.428086      -1.052076       0.035966      -0.004194      -0.036869       0.051677       0.016716       0.029520      -0.005880       0.037973       0.084245      -0.043581      -0.004908       0.048490              8.810211       7.918645      -0.508780      -2.403754      12.943619      -0.300036       5.568369           0.003813
           68              C       3.319752      11.276889      12.676724      -0.191705      33.722402 0.43412566E+03  0.10211330E+05                                 9.078627                            6.966781       0.127157       2.013469                    0.999628      29.632608      85.448340       0.621097       0.419257      -1.061488      -0.000369      -0.003592      -0.012464       0.012976      -0.012697       0.007021       0.015455       0.024986       0.013822      -0.028749       0.013153       0.015596             10.315566       8.462868       0.000549      -2.531142      16.302632      -1.022192       6.181199          -0.000113
           69              C       6.093353       0.625534      11.996040       0.113616      34.006853 0.38358634E+03  0.86867245E+04                                 9.161551                            6.546638      -0.023881       2.010064                    0.999276      25.668412      70.987081       0.645518       0.418991      -1.069104      -0.005988      -0.005728      -0.007906       0.011453      -0.004069       0.000443       0.001940      -0.002508       0.026899      -0.008870      -0.000400       0.009270             11.127867       8.124567      -1.300605      -2.043037      19.252635      -0.648239       6.006399           0.002964
           70              C       7.140142       0.056448      11.304290      -0.195696      32.256890 0.42504711E+03  0.99105827E+04                                 8.736361                            6.844935       0.307517       2.072680                    0.999815      29.140993      82.718569       0.635494       0.413364      -1.068962      -0.010747      -0.007091      -0.011216       0.017076       0.017881      -0.004647      -0.016438       0.020269       0.026413      -0.029035       0.002681       0.026354              9.768380       8.016596      -1.782767      -1.984439      15.115939       0.296393       6.172606           0.000055
           71              C       5.361425      10.214749      11.332845       0.094502      25.666534 0.31588535E+03  0.68779632E+04                                 7.623573                            5.973187       0.250825       2.100546                    0.999751      25.712507      71.866664       0.664143       0.423559      -1.056384      -0.044861      -0.009134       0.012059       0.047343       0.004118       0.014130       0.010342       0.073183       0.088060      -0.052648       0.011163       0.041485              8.472445       7.212334      -0.603488      -2.041240      12.380864       0.024840       5.824138           0.006166
           72              C       4.738275       4.058482      12.762390       0.103744      25.788480 0.33659257E+03  0.74665247E+04                                 7.756840                            6.250841       0.085605       2.050717                    0.999473      26.023618      74.076288       0.634291       0.435315      -1.046308       0.032754       0.015954      -0.037479       0.052269      -0.000120       0.019318       0.016849       0.052846       0.040425      -0.039301       0.001402       0.037899              8.527964       7.250031      -0.931043      -2.420153      11.410208      -0.530439       6.923653           0.003159
           73              C       4.927608       2.697975      12.803438      -0.195601      32.823577 0.44643609E+03  0.10569619E+05                                 8.883967                            7.044075       0.213676       2.037926                    0.999741      29.826830      86.157904       0.620706       0.416793      -1.063550       0.004139       0.004227      -0.008975       0.010749       0.019214       0.006486      -0.016013       0.003187       0.033135      -0.031129       0.009653       0.021476              9.825922       8.166273      -1.961379      -2.766314      14.271818       0.240934       7.039676           0.000164
           74              C       5.865013       2.095481      11.978014       0.092759      34.630482 0.39555760E+03  0.90196936E+04                                 9.241668                            6.627240       0.039376       2.026302                    0.999267      25.928077      71.764567       0.645115       0.416377      -1.071635      -0.009301       0.002436      -0.005432       0.011043       0.000935      -0.001486       0.002011      -0.005335      -0.013119      -0.005352       0.000012       0.005341             11.211415       7.715328      -1.735326      -2.320836      18.926092      -0.769271       6.992825           0.002571
           75              C       6.566988       2.942198      11.138313      -0.175953      32.324965 0.43781582E+03  0.10324523E+05                                 8.871020                            7.037490       0.145781       2.026117                    0.999430      29.435849      85.112973       0.612283       0.424205      -1.057910      -0.013172       0.012985      -0.008636       0.020413      -0.004673       0.010390       0.014567       0.028538       0.057398      -0.030003       0.002960       0.027043              9.853238       7.526372      -0.168381      -2.320785      14.476037      -1.943950       7.557304           0.000511
           76              C       6.317462       4.302705      11.156160       0.117330      25.609789 0.32710621E+03  0.71935077E+04                                 7.712915                            6.151062       0.216617       2.103079                    0.999501      25.430979      71.720584       0.642113       0.433753      -1.048837      -0.035135      -0.004567       0.020571       0.040969       0.018031       0.027505       0.000620       0.055131       0.073799      -0.046115      -0.003415       0.049529              8.530568       7.415650      -0.874478      -2.551425      10.847666      -1.029196       7.328390           0.005370
           77              C       5.682218       7.111271       8.871208       0.666918      21.188479 0.23481199E+03  0.47897316E+04                                 7.081931                            5.469386      -0.154782       2.013628                    0.999385      21.623508      60.222307       0.628532       0.477736      -1.015992      -0.004369      -0.004775       0.039307       0.039836      -0.045668       0.004292      -0.027078      -0.129603      -0.140431      -0.058291      -0.049158       0.107449              8.031941       8.541704       1.404241      -0.634844       4.741741       1.336939      10.812378           0.006184
           78              C       5.190366       6.636649       7.508233      -0.300194      28.250750 0.46128887E+03  0.11068617E+05                                 8.126640                            7.137120      -0.143195       1.930502                    0.998385      31.035313      91.803485       0.616427       0.414099      -1.059730       0.013557      -0.119668      -0.000337       0.120434      -0.006087      -0.027982       0.001701      -0.039342      -0.135207      -0.057955       0.014342       0.043613              8.804391       7.209444       0.571951       1.081622       8.068436       1.767438      11.135293           0.000330
           79              C       5.311194       5.137902       7.357961      -0.324149      28.052317 0.45366859E+03  0.10829206E+05                                 8.051875                            7.049918      -0.139508       1.940505                    0.997409      30.722939      90.334156       0.624579       0.410829      -1.062943      -0.008143       0.114417       0.014705       0.115646      -0.005605      -0.007747       0.009207      -0.053135      -0.113982      -0.040545      -0.006779       0.047324              8.733490       7.205217       0.312929       0.778992       8.010321       1.796622      10.984932           0.000687
           80              C       5.092207       4.734704       5.919314       0.681246      21.369568 0.22833708E+03  0.46371909E+04                                 7.173803                            5.429890      -0.014938       2.067111                    0.999410      21.405476      59.988785       0.622860       0.484214      -1.009961      -0.004712      -0.000449      -0.039864       0.040144       0.011801      -0.001355      -0.036310      -0.141167      -0.151736      -0.059231      -0.046075       0.105305              8.292452      10.030493      -0.185464      -0.631593       4.835390       2.014803      10.011473           0.014472
           81              C      -0.854751       9.925598      14.113408       0.111227      26.224953 0.31843890E+03  0.69574623E+04                                 7.801471                            6.029262       0.152986       2.075069                    0.999652      25.591704      71.987225       0.654859       0.428088      -1.052075       0.035982      -0.004189       0.036852       0.051675       0.016715      -0.029522       0.005875       0.037989       0.084271      -0.043586      -0.004913       0.048499              8.809980       7.918476      -0.508757       2.403695      12.943207       0.300024       5.568256           0.003807
           82              C      -1.106248      11.276889      14.093776      -0.191674      33.720920 0.43410507E+03  0.10210715E+05                                 9.078367                            6.966621       0.127197       2.013497                    0.999628      29.631703      85.444944       0.621104       0.419257      -1.061489      -0.000355      -0.003592       0.012439       0.012952      -0.012691      -0.007030      -0.015454       0.024986       0.013844      -0.028749       0.013157       0.015592             10.315231       8.462673       0.000556       2.531088      16.301971       1.022148       6.181050          -0.000119
           83              C       1.667353       0.625534      14.774460       0.113622      34.006477 0.38358321E+03  0.86866315E+04                                 9.161475                            6.546608      -0.023844       2.010079                    0.999276      25.668258      70.986454       0.645520       0.418991      -1.069105      -0.005972      -0.005727       0.007887       0.011431      -0.004067      -0.000442      -0.001939      -0.002505       0.026903      -0.008868      -0.000403       0.009271             11.127745       8.124514      -1.300589       2.043020      19.252367       0.648228       6.006356           0.002947
           84              C       2.714142       0.056448      15.466210      -0.195686      32.257028 0.42504933E+03  0.99106548E+04                                 8.736410                            6.844972       0.307458       2.072662                    0.999815      29.141055      82.719030       0.635489       0.413366      -1.068960      -0.010732      -0.007087       0.011190       0.017047       0.017881       0.004648       0.016438       0.020263       0.026400      -0.029032       0.002678       0.026354              9.768436       8.016626      -1.782769       1.984436      15.116043      -0.296387       6.172637           0.000056
           85              C       0.935425      10.214749      15.437655       0.094508      25.666684 0.31588803E+03  0.68780386E+04                                 7.623611                            5.973220       0.250819       2.100543                    0.999751      25.712623      71.867159       0.664140       0.423560      -1.056383      -0.044849      -0.009132      -0.012084       0.047338       0.004118      -0.014127      -0.010344       0.073194       0.088058      -0.052654       0.011170       0.041484              8.472484       7.212348      -0.603471       2.041228      12.380946      -0.024829       5.824159           0.006166
           86              C       0.312275       4.058482      14.008110       0.103776      25.787738 0.33658256E+03  0.74662512E+04                                 7.756742                            6.250792       0.085532       2.050707                    0.999473      26.023079      74.074630       0.634286       0.435321      -1.046304       0.032774       0.015954       0.037461       0.052269      -0.000115      -0.019321      -0.016843       0.052862       0.040437      -0.039305       0.001398       0.037907              8.527835       7.249944      -0.931007       2.420116      11.409980       0.530439       6.923581           0.003156
           87              C       0.501608       2.697975      13.967062      -0.195564      32.821963 0.44641167E+03  0.10568889E+05                                 8.883698                            7.043899       0.213703       2.037955                    0.999740      29.825739      86.153945       0.620712       0.416795      -1.063550       0.004156       0.004231       0.008948       0.010735       0.019209      -0.006496       0.016010       0.003199       0.033149      -0.031129       0.009662       0.021467              9.825595       8.166037      -1.961273       2.766229      14.271259      -0.240909       7.039488           0.000155
           88              C       1.439013       2.095481      14.792486       0.092769      34.630050 0.39555364E+03  0.90195774E+04                                 9.241592                            6.627209       0.039402       2.026314                    0.999267      25.927885      71.763840       0.645116       0.416377      -1.071635      -0.009282       0.002441       0.005414       0.011020       0.000937       0.001487      -0.002010      -0.005331      -0.013109      -0.005350       0.000012       0.005337             11.211295       7.715256      -1.735308       2.320800      18.925865       0.769264       6.992764           0.002558
           89              C       2.140988       2.942198      15.632187      -0.175949      32.324971 0.43781646E+03  0.10324538E+05                                 8.871004                            7.037485       0.145799       2.026123                    0.999430      29.435858      85.112880       0.612285       0.424203      -1.057911      -0.013154       0.012984       0.008613       0.020391      -0.004676      -0.010385      -0.014567       0.028535       0.057395      -0.030002       0.002964       0.027038              9.853214       7.526334      -0.168409       2.320749      14.476029       1.943936       7.557278           0.000507
           90              C       1.891462       4.302705      15.614340       0.117329      25.610168 0.32711247E+03  0.71936839E+04                                 7.712994                            6.151128       0.216628       2.103077                    0.999501      25.431305      71.721835       0.642108       0.433754      -1.048835      -0.035122      -0.004564      -0.020591       0.040968       0.018032      -0.027499      -0.000615       0.055137       0.073812      -0.046121      -0.003405       0.049525              8.530650       7.415715      -0.874507       2.551434      10.847771       1.029197       7.328465           0.005368
           91              C       1.256218       7.111271       0.052292       0.666931      21.188192 0.23480861E+03  0.47896415E+04                                 7.081854                            5.469339      -0.154760       2.013638                    0.999385      21.623279      60.221377       0.628536       0.477735      -1.015994      -0.004376      -0.004771      -0.039310       0.039840      -0.045669      -0.004285       0.027080      -0.129603      -0.140454      -0.058297      -0.049157       0.107453              8.031844       8.541619       1.404229       0.634837       4.741705      -1.336927      10.812208           0.006181
           92              C       0.764366       6.636649       1.415267      -0.300196      28.250407 0.46128302E+03  0.11068433E+05                                 8.126555                            7.137060      -0.143184       1.930511                    0.998384      31.035009      91.802190       0.616432       0.414097      -1.059731       0.013556      -0.119664       0.000345       0.120430      -0.006092       0.027978      -0.001701      -0.039343      -0.135165      -0.057943       0.014334       0.043608              8.804283       7.209359       0.571921      -1.081581       8.068385      -1.767398      11.135106           0.000325
           93              C       0.885194       5.137902       1.565539      -0.324170      28.053657 0.45369642E+03  0.10830064E+05                                 8.052163                            7.050154      -0.139576       1.940464                    0.997410      30.724218      90.339450       0.624565       0.410831      -1.062939      -0.008138       0.114420      -0.014713       0.115649      -0.005598       0.007746      -0.009189      -0.053163      -0.113986      -0.040543      -0.006788       0.047332              8.733808       7.205484       0.312937      -0.779053       8.010582      -1.796702      10.985360           0.000679
           94              C       0.666207       4.734704       3.004186       0.681231      21.369691 0.22833811E+03  0.46372184E+04                                 7.173852                            5.429916      -0.014938       2.067117                    0.999410      21.405465      59.988858       0.622856       0.484216      -1.009959      -0.004756      -0.000425       0.039891       0.040175       0.011806       0.001331       0.036305      -0.141194      -0.151572      -0.059184      -0.046108       0.105293              8.292519      10.030536      -0.185474       0.631617       4.835404      -2.014827      10.011617           0.014471
           95              C       3.317816       1.594362       5.189908       0.111205      26.226252 0.31845442E+03  0.69578831E+04                                 7.801629                            6.029332       0.153046       2.075062                    0.999652      25.592782      71.990578       0.654868       0.428077      -1.052082      -0.035965       0.004198       0.036890       0.051691       0.016723       0.029514      -0.005886       0.037972       0.084258      -0.043590      -0.004897       0.048486              8.810187       7.918621      -0.508754      -2.403751      12.943588      -0.300051       5.568353           0.003823
           96              C       3.569313       0.243071       5.170276      -0.191688      33.722388 0.43412404E+03  0.10211270E+05                                 9.078567                            6.966726       0.127163       2.013467                    0.999628      29.632685      85.448143       0.621105       0.419252      -1.061493       0.000371       0.003582       0.012485       0.012994      -0.012706       0.007023       0.015460       0.024976       0.013831      -0.028756       0.013161       0.015595             10.315503       8.462771       0.000524      -2.531095      16.302600      -1.022171       6.181140          -0.000089
           97              C       0.795712      10.894426       5.850960       0.113628      34.006205 0.38358021E+03  0.86865252E+04                                 9.161346                            6.546530      -0.023778       2.010098                    0.999276      25.668147      70.985416       0.645533       0.418984      -1.069112       0.006002       0.005740       0.007925       0.011480      -0.004070       0.000433       0.001938      -0.002508       0.026926      -0.008873      -0.000405       0.009279             11.127575       8.124376      -1.300515      -2.042982      19.252073      -0.648238       6.006278           0.002950
           98              C      -0.251077      11.463512       6.542710      -0.195659      32.254593 0.42501350E+03  0.99095604E+04                                 8.735846                            6.844596       0.307708       2.072756                    0.999816      29.139623      82.712518       0.635522       0.413356      -1.068972       0.010773       0.007093       0.011254       0.017118       0.017878      -0.004641      -0.016434       0.020267       0.026493      -0.029041       0.002694       0.026348              9.767750       8.016149      -1.782605      -1.984327      15.114817       0.296363       6.172285           0.000059
           99              C       1.527640       1.305211       6.514155       0.094534      25.665538 0.31587228E+03  0.68775882E+04                                 7.623316                            5.973028       0.250895       2.100577                    0.999751      25.711835      71.863655       0.664160       0.423554      -1.056390       0.044889       0.009136      -0.012030       0.047363       0.004123       0.014128       0.010334       0.073191       0.088124      -0.052661       0.011168       0.041493              8.472119       7.212128      -0.603440      -2.041186      12.380257       0.024829       5.823973           0.006169
          100              C       2.150790       7.461478       5.084610       0.103751      25.788838 0.33659835E+03  0.74666874E+04                                 7.756904                            6.250892       0.085589       2.050706                    0.999473      26.023913      74.077371       0.634288       0.435315      -1.046308      -0.032753      -0.015955       0.037491       0.052277      -0.000126       0.019313       0.016851       0.052846       0.040457      -0.039307       0.001411       0.037895              8.528026       7.250083      -0.931033      -2.420164      11.410273      -0.530460       6.923723           0.003169
          101              C       1.961457       8.821985       5.043562      -0.195590      32.823705 0.44643805E+03  0.10569680E+05                                 8.883982                            7.044088       0.213659       2.037919                    0.999740      29.826978      86.158466       0.620706       0.416792      -1.063550      -0.004140      -0.004223       0.008986       0.010757       0.019214       0.006488      -0.016014       0.003170       0.033176      -0.031133       0.009650       0.021483              9.825927       8.166254      -1.961339      -2.766300      14.271840       0.240905       7.039688           0.000185
          102              C       1.024052       9.424479       5.868986       0.092759      34.629952 0.39555338E+03  0.90195490E+04                                 9.241477                            6.627141       0.039521       2.026348                    0.999267      25.927921      71.763306       0.645131       0.416369      -1.071643       0.009319      -0.002441       0.005449       0.011067       0.000933      -0.001495       0.002012      -0.005343      -0.013087      -0.005349       0.000010       0.005339             11.211133       7.715173      -1.735229      -2.320795      18.925519      -0.769263       6.992707           0.002560
          103              C       0.322077       8.577762       6.708687      -0.175918      32.323580 0.43779477E+03  0.10323889E+05                                 8.870762                            7.037323       0.145797       2.026137                    0.999430      29.434935      85.109396       0.612291       0.424205      -1.057911       0.013203      -0.012977       0.008668       0.020442      -0.004670       0.010408       0.014572       0.028530       0.057459      -0.030011       0.002940       0.027072              9.852914       7.526178      -0.168338      -2.320730      14.475450      -1.943884       7.557113           0.000511
          104              C       0.571603       7.217255       6.690840       0.117366      25.609161 0.32709717E+03  0.71932641E+04                                 7.712823                            6.151002       0.216501       2.103052                    0.999501      25.430564      71.719354       0.642112       0.433757      -1.048834       0.035165       0.004574      -0.020549       0.040985       0.018031       0.027512       0.000630       0.055138       0.073841      -0.046123      -0.003422       0.049545              8.530447       7.415589      -0.874409      -2.551426      10.847407      -1.029205       7.328345           0.005371
          105              C       1.206847       4.408689       8.975792       0.666936      21.188121 0.23480797E+03  0.47896268E+04                                 7.081845                            5.469338      -0.154809       2.013619                    0.999385      21.623277      60.221431       0.628535       0.477736      -1.015993       0.004384       0.004773      -0.039309       0.039839      -0.045673       0.004255      -0.027094      -0.129597      -0.140528      -0.058324      -0.049142       0.107465              8.031828       8.541640       1.404240      -0.634859       4.741705       1.336902      10.812139           0.006177
          106              C       1.698699       4.883311      10.338767      -0.300189      28.249627 0.46126765E+03  0.11067943E+05                                 8.126362                            7.136913      -0.143134       1.930541                    0.998384      31.034108      91.798243       0.616443       0.414094      -1.059736      -0.013559       0.119669       0.000359       0.120435      -0.006077      -0.027969       0.001713      -0.039300      -0.135113      -0.057918       0.014342       0.043576              8.804062       7.209207       0.571900       1.081593       8.068214       1.767360      11.134765           0.000314
          107              C       1.577871       6.382058      10.489039      -0.324146      28.053174 0.45368526E+03  0.10829730E+05                                 8.052092                            7.050092      -0.139536       1.940479                    0.997410      30.723858      90.338080       0.624564       0.410834      -1.062937       0.008150      -0.114414      -0.014676       0.115639      -0.005601      -0.007747       0.009198      -0.053160      -0.114122      -0.040587      -0.006768       0.047355              8.733733       7.205433       0.312943       0.779013       8.010486       1.796682      10.985280           0.000676
          108              C       1.796858       6.785256      11.927686       0.681195      21.370270 0.22834575E+03  0.46374000E+04                                 7.173896                            5.429951      -0.014780       2.067160                    0.999410      21.405773      59.989365       0.622866       0.484206      -1.009967       0.004725       0.000445       0.039854       0.040136       0.011809      -0.001349      -0.036298      -0.141175      -0.151590      -0.059183      -0.046102       0.105284              8.292564      10.030610      -0.185476      -0.631607       4.835422       2.014826      10.011662           0.014471
          109              N       6.731739       2.141561       3.076287      -0.213958      33.860423 0.48228388E+03  0.11411220E+05                                 8.707889                            7.094086       0.158587       2.090205                    0.998441      26.970434      72.973334       0.661539       0.391310      -1.102210       0.044750      -0.160866      -0.007070       0.167124       0.036472       0.017949       0.004741       0.141071       0.141511      -0.102993       0.032438       0.070555              9.652050       9.205060      -0.262153       2.720945      12.947850       0.231755       6.803241           0.027629
          110              N       5.901386       6.656233       3.031670      -0.215740      33.606213 0.49828497E+03  0.11891437E+05                                 8.654855                            7.217875       0.122596       2.078801                    0.998134      27.108900      73.765121       0.654602       0.392078      -1.101205      -0.015964       0.162748      -0.001050       0.163532       0.016086       0.023052      -0.000410       0.144469       0.171655      -0.102668       0.027710       0.074958              9.439563       8.825485      -0.917746       3.107939      10.828638       0.694522       8.664567           0.028025
          111              N       4.583326       9.378399      11.999787      -0.213831      33.855207 0.48218954E+03  0.11408451E+05                                 8.707137                            7.093485       0.158476       2.090224                    0.998440      26.967530      72.964219       0.661553       0.391321      -1.102201      -0.044735       0.160800      -0.007074       0.167057       0.036468      -0.017948      -0.004736       0.141046       0.141473      -0.102974       0.032430       0.070544              9.651199       9.204358      -0.262105      -2.720776      12.946499      -0.231764       6.802740           0.027641
          112              N       5.413679       4.863727      11.955170      -0.215615      33.600713 0.49818056E+03  0.11888326E+05                                 8.654012                            7.217186       0.122490       2.078820                    0.998133      27.105837      73.754936       0.654624       0.392085      -1.101199       0.015958      -0.162683      -0.001050       0.163467       0.016087      -0.023049       0.000412       0.144448       0.171595      -0.102648       0.027706       0.074942              9.438639       8.824650      -0.917586      -3.107663      10.827490      -0.694459       8.663776           0.028022
          113              N       0.157326       9.378399      14.770713      -0.213850      33.855944 0.48220380E+03  0.11408855E+05                                 8.707195                            7.093540       0.158534       2.090234                    0.998440      26.967994      72.965319       0.661558       0.391315      -1.102206      -0.044727       0.160821       0.007053       0.167074       0.036468       0.017951       0.004737       0.141058       0.141476      -0.102980       0.032430       0.070550              9.651260       9.204389      -0.262067       2.720766      12.946625       0.231784       6.802768           0.027620
          114              N       0.987679       4.863727      14.815330      -0.215636      33.602014 0.49820587E+03  0.11889074E+05                                 8.654190                            7.217338       0.122492       2.078808                    0.998133      27.106584      73.757289       0.654622       0.392082      -1.101202       0.015978      -0.162700       0.001030       0.163486       0.016087       0.023055      -0.000412       0.144454       0.171605      -0.102652       0.027702       0.074950              9.438830       8.824818      -0.917651       3.107707      10.827738       0.694447       8.663933           0.028003
          115              N       2.305739       2.141561       5.847213      -0.213849      33.856200 0.48220809E+03  0.11408977E+05                                 8.707212                            7.093557       0.158530       2.090230                    0.998441      26.968150      72.965698       0.661560       0.391314      -1.102208       0.044754      -0.160823       0.007099       0.167085       0.036466      -0.017955      -0.004736       0.141047       0.141475      -0.102974       0.032423       0.070551              9.651262       9.204464      -0.262140      -2.720815      12.946522      -0.231734       6.802800           0.027602
          116              N       1.475386       6.656233       5.891830      -0.215631      33.601338 0.49819275E+03  0.11888662E+05                                 8.654016                            7.217196       0.122635       2.078861                    0.998133      27.106217      73.755552       0.654636       0.392077      -1.101208      -0.015945       0.162708       0.001072       0.163491       0.016087      -0.023054       0.000408       0.144446       0.171615      -0.102650       0.027701       0.074950              9.438628       8.824677      -0.917546      -3.107685      10.827395      -0.694485       8.663812           0.027985
          117              O       6.467702       4.444401       0.884497      -0.608782      39.197565 0.57255751E+03  0.13970751E+05                                 9.085703                            7.367503       0.394198       2.171001                    0.995212      28.192215      74.458922       0.706078       0.355511      -1.142718      -0.014473       0.007560      -0.023669       0.028755      -0.015183       0.055479       0.012006      -0.022981       0.067967      -0.065694       0.005778       0.059916             10.273156       9.086218       0.113021       4.435437       5.973734      -0.526831      15.759516           0.036862
          118              O       4.460415       4.042354       0.045510      -0.636750      33.258251 0.51692360E+03  0.12251366E+05                                 7.962578                            6.878283       1.044541       2.350955                    0.999378      28.454401      73.210160       0.752979       0.343214      -1.156926       0.004707       0.032590      -0.015015       0.036190      -0.005315       0.009218       0.036484       0.023557      -0.376042      -0.133091       0.057483       0.075608              8.548902      12.874333       2.365849       0.292838       6.003538      -0.012474       6.768835           0.007757
          119              O       5.222384       7.051368      14.140357      -0.585941      41.604302 0.57777891E+03  0.14162536E+05                                 9.568671                            7.462851       0.232622       2.115375                    0.996131      28.344877      75.595389       0.691270       0.361476      -1.135376       0.005194      -0.014271       0.003096       0.015499      -0.006100       0.081278       0.009203      -0.052624      -0.014469      -0.097103       0.029421       0.067682             11.217738      13.304685      -1.763924       6.428569       7.043526      -1.861977      13.305003           0.039547
          120              O       7.391515       6.773736      14.390750      -0.591345      42.839627 0.63305666E+03  0.15856375E+05                                 9.700540                            7.830661       0.089697       2.080862                    0.993157      28.259433      75.878200       0.673224       0.363233      -1.135406      -0.004317      -0.010711       0.018031       0.021412       0.013388      -0.040120       0.027480       0.025716      -0.242000      -0.098928       0.033663       0.065264             11.077938      18.729327       0.793301      -2.219795       7.069417      -0.401246       7.435070           0.052378
          121              O       4.847363       7.075559       9.807997      -0.608683      39.191796 0.57245197E+03  0.13967523E+05                                 9.084806                            7.366814       0.394196       2.171048                    0.995211      28.189641      74.450227       0.706113       0.355510      -1.142720       0.014554      -0.007538      -0.023515       0.028664      -0.015175      -0.055506      -0.011993      -0.022951       0.068083      -0.065704       0.005738       0.059966             10.272094       9.085390       0.113003      -4.434997       5.973210       0.526755      15.757682           0.036776
          122              O       6.854650       7.477606       8.969010      -0.636797      33.259543 0.51695022E+03  0.12252157E+05                                 7.962768                            6.878451       1.044656       2.350981                    0.999377      28.455093      73.212459       0.752971       0.343213      -1.156926      -0.004751      -0.032599      -0.014874       0.036146      -0.005302      -0.009188      -0.036457       0.023586      -0.375877      -0.133026       0.057438       0.075588              8.549105      12.874618       2.365891      -0.292759       6.003659       0.012522       6.769039           0.007767
          123              O       6.092681       4.468592       5.216857      -0.586049      41.608958 0.57785702E+03  0.14164919E+05                                 9.569346                            7.463327       0.232802       2.115399                    0.996131      28.346872      75.601771       0.691252       0.361473      -1.135379      -0.005141       0.014273       0.003257       0.015517      -0.006090      -0.081244      -0.009218      -0.052619      -0.014549      -0.097073       0.029430       0.067643             11.218586      13.305732      -1.764052      -6.429128       7.043951       1.862125      13.306075           0.039614
          124              O       3.923550       4.746224       5.467250      -0.591359      42.841962 0.63309780E+03  0.15857704E+05                                 9.700968                            7.830975       0.089555       2.080800                    0.993159      28.260256      75.881754       0.673201       0.363239      -1.135399       0.004267       0.010726       0.018119       0.021484       0.013381       0.040127      -0.027490       0.025688      -0.242127      -0.098969       0.033699       0.065270             11.078456      18.730303       0.793363       2.219855       7.069745       0.401278       7.435321           0.052364
          125              O       0.421363       7.075559      16.962503      -0.608686      39.192648 0.57246858E+03  0.13968030E+05                                 9.084947                            7.366930       0.394160       2.171030                    0.995211      28.190030      74.451532       0.706106       0.355511      -1.142719       0.014540      -0.007536       0.023544       0.028680      -0.015178       0.055498       0.011994      -0.022952       0.068041      -0.065699       0.005747       0.059952             10.272257       9.085497       0.112997       4.435044       5.973294      -0.526785      15.757979           0.036784
          126              O       2.428650       7.477606      17.801490      -0.636788      33.258307 0.51692591E+03  0.12251427E+05                                 7.962552                            6.878273       1.044748       2.351020                    0.999377      28.454589      73.210517       0.752984       0.343211      -1.156929      -0.004745      -0.032589       0.014879       0.036138      -0.005302       0.009183       0.036458       0.023574      -0.375869      -0.133023       0.057442       0.075581              8.548865      12.874248       2.365816       0.292742       6.003509      -0.012526       6.768837           0.007741
          127              O       1.666681       4.468592       3.706643      -0.585923      41.603993 0.57777301E+03  0.14162359E+05                                 9.568666                            7.462837       0.232581       2.115371                    0.996130      28.344637      75.594720       0.691267       0.361478      -1.135373      -0.005171       0.014276      -0.003131       0.015503      -0.006100       0.081262       0.009212      -0.052635      -0.014537      -0.097096       0.029438       0.067658             11.217747      13.304754      -1.763936       6.428599       7.043507      -1.861982      13.304981           0.039555
          128              O      -0.502450       4.746224       3.456250      -0.591379      42.842672 0.63311001E+03  0.15858068E+05                                 9.701090                            7.831061       0.089555       2.080803                    0.993157      28.260407      75.882012       0.673196       0.363240      -1.135399       0.004362       0.010741      -0.018028       0.021434       0.013383      -0.040111       0.027477       0.025685      -0.241935      -0.098904       0.033668       0.065236             11.078615      18.730632       0.793403      -2.219880       7.069764      -0.401288       7.435448           0.052400
          129              O       2.041702       4.444401       8.039003      -0.608711      39.192736 0.57247068E+03  0.13968085E+05                                 9.084913                            7.366906       0.394255       2.171055                    0.995211      28.190244      74.451952       0.706113       0.355507      -1.142723      -0.014521       0.007551       0.023589       0.028711      -0.015176      -0.055496      -0.011999      -0.022963       0.068055      -0.065701       0.005750       0.059950             10.272212       9.085504       0.113013      -4.435056       5.973267       0.526750      15.757865           0.036792
          130              O       0.034415       4.042354       8.877990      -0.636786      33.259413 0.51694734E+03  0.12252077E+05                                 7.962776                            6.878455       1.044511       2.350936                    0.999377      28.454931      73.212119       0.752967       0.343215      -1.156924       0.004729       0.032598       0.014971       0.036182      -0.005313      -0.009219      -0.036479       0.023570      -0.375972      -0.133067       0.057465       0.075602              8.549116      12.874637       2.365916      -0.292815       6.003675       0.012490       6.769036           0.007767
          131              O       0.796384       7.051368      12.630143      -0.585969      41.605177 0.57779483E+03  0.14163010E+05                                 9.568757                            7.462919       0.232731       2.115401                    0.996131      28.345408      75.596784       0.691272       0.361472      -1.135379       0.005182      -0.014271      -0.003163       0.015509      -0.006094      -0.081264      -0.009204      -0.052611      -0.014471      -0.097086       0.029414       0.067672             11.217837      13.304812      -1.763934      -6.428620       7.043577       1.861991      13.305121           0.039546
          132              O       2.965515       6.773736      12.379750      -0.591333      42.839174 0.63304887E+03  0.15856135E+05                                 9.700462                            7.830605       0.089685       2.080860                    0.993158      28.259298      75.877781       0.673227       0.363232      -1.135406      -0.004276      -0.010707      -0.018075       0.021439       0.013384       0.040127      -0.027484       0.025707      -0.242086      -0.098956       0.033682       0.065274             11.077842      18.729119       0.793294       2.219796       7.069403       0.401247       7.435004           0.052342

******************************************************
Auxiliary information for the entire system
The total spin magnetic moment of the unit cell is   19.963691
The total net atomic charge of the unit cell is   -0.000002
Accuracy of reproducing the electrostatic potential in the unit cell:
  The inner radius (bohr) =    5.0000
  The outer radius (bohr) =   12.0000
  Valid grid points have density less than (e/(bohr^3)) =    0.0001
  The number of valid grid points were=        36958
  The rms potential error without charges in kcal/mol is=      3.79592
  The rms potential error with partial charges in kcal/mol is=      0.78838
  The RRMSE value at monopole order=      0.20769
  The rms potential error with partial charges and cloud penetration in kcal/mol is=      0.78207
  The RRMSE value at monopole order with cloud penetration is=      0.20603
  The rms potential error with partial charges and atomic dipoles in kcal/mol is=      0.37506
  The RRMSE value at dipole order=      0.09881
  The rms potential error with partial charges, atomic dipoles and cloud penetration in kcal/mol is=      0.36623
  The RRMSE value at dipole order with cloud penetration=      0.09648

******************************************************
The electron densities and ab initio electrostatic potential were computed in VASP using the PBE functional and
projector augmented wave method. See the main text of the journal article for a description of computational details.
The atomic charges, dipoles, and quadrupoles were computed with the DDEC6 method as described in
(a) T. A. Manz and N. Gabaldon Limas, RSC Adv. 6 (2016) 47771-47801 DOI: 10.1039/c6ra04656h
(b) N. Gabaldon Limas and T. A. Manz, RSC Adv. 8 (2018) 2678-2707 DOI: 10.1039/c7ra11829e.
For each atom in the material, the electron cloud parameters were fit to the spherically averaged atom-in-material
electron density using radial positions for which this density was between 10^-4 and 10^-2 electrons per cubic bohr.
The polarizabilities, dispersion coefficients, and quantum Drude oscillator (QDO) parameters were fit using the MCLF method.
The magnetic structure of the system was optimized in VASP from the default ferromagnetic initial guess using spin polarization.
The atomic spin moments (ASMs) were computed on this optimized magnetic structure using the DDEC6 partition as inputs
to the method of T. A. Manz and D. S. Sholl, J. Chem. Theory Comput. 7 (2011) 4146-4164 DOI: 10.1021/ct200539n.
The RMSE and RRMSE were computed using a uniform grid with Ewald summation.
