# Supplementary material for: A collection of forcefield precursors for metal–organic frameworks
Source: RSC Adv. 2019 Nov 13;9(63):36492–507. doi: 10.1039/c9ra07327b (PMC9075174; doi:10.1039/c9ra07327b)
Supplement: RA-009-C9RA07327B-s3940 [file RA-009-C9RA07327B-s3940.xyz]

  172
jmolscript: load "" {1 1 1} spacegroup "x,y,z" unitcell [{      9.332200     0.000000     0.000000 }, {      0.000000    10.795000     0.000000 }, {      0.000000    -0.597578    21.609839 }]
Zn     5.914002     2.292949    16.208892     1.064543
Zn     1.022996     9.509240    17.549999     1.050660
Zn     3.688832     0.322654    14.900848     1.053530
Zn     1.247902     2.506973     5.400947     1.064543
Zn     5.689096     6.085682     4.059840     1.050660
Zn     8.354932     4.477268     6.708991     1.053529
Zn     3.418198     7.904473     5.400947     1.064544
Zn     8.309204     0.688182     4.059840     1.050660
Zn     5.643368     9.874768     6.708991     1.053530
Zn     8.084298     7.690449    16.208892     1.064544
Zn     3.643104     4.111740    17.549999     1.050660
Zn     0.977268     5.720154    14.900848     1.053530
P      3.395614     0.981413    17.869824     1.413652
P      3.343074     3.462872    14.543422     1.419158
P      8.061714     3.818509     3.740015     1.413652
P      8.009174     1.337050     7.066417     1.419158
P      5.936586     9.216009     3.740015     1.413652
P      5.989126     6.734550     7.066417     1.419158
P      1.270486     6.378913    17.869824     1.413652
P      1.323026     8.860372    14.543422     1.419158
H      4.298411     9.983542    18.999370     0.182517
H      5.082316     0.494473    19.360255     0.179137
H      4.402932     1.859509    21.253277     0.119160
H      3.280268     2.584907     1.657475     0.118159
H      1.076936    10.187785     0.643973     0.110814
H      2.253726     9.415072    20.272190     0.120755
H      4.249884     5.254780    13.436998     0.184570
H      5.043121     3.951849    13.084758     0.177629
H      4.438394     2.624472    11.157160     0.119023
H      3.336261     2.501567     9.121513     0.116324
H      1.088135     5.651648    10.132854     0.110804
H      2.226663     5.826007    12.142569     0.119343
H      8.964511     5.611380     2.610469     0.182517
H      0.416216     4.305449     2.249584     0.179137
H      9.069032     2.940413     0.356562     0.119160
H      7.946368     2.215015    19.952364     0.118159
H      5.743036     5.407137    20.965866     0.110814
H      6.919826     6.179850     1.337649     0.120755
H      8.915984    10.340142     8.172841     0.184570
H      0.377021     0.848073     8.525081     0.177629
H      9.104494     2.175450    10.452679     0.119023
H      8.002362     2.298355    12.488326     0.116324
H      5.754235     9.943274    11.476985     0.110804
H      6.892763     9.768915     9.467270     0.119343
H      5.033789     0.213880     2.610469     0.182517
H      4.249884     9.702949     2.249584     0.179137
H      4.929268     8.337913     0.356562     0.119160
H      6.051932     7.612515    19.952364     0.118159
H      8.255264     0.009637    20.965866     0.110815
H      7.078474     0.782350     1.337649     0.120755
H      5.082316     4.942642     8.172841     0.184570
H      4.289079     6.245573     8.525081     0.177629
H      4.893806     7.572950    10.452679     0.119023
H      5.995938     7.695855    12.488326     0.116325
H      8.244065     4.545774    11.476985     0.110805
H      7.105537     4.371415     9.467270     0.119343
H      0.367689     4.586042    18.999370     0.182517
H      8.915984     5.891973    19.360255     0.179137
H      0.263168     7.257009    21.253277     0.119160
H      1.385832     7.982407     1.657475     0.118159
H      3.589164     4.790285     0.643973     0.110815
H      2.412374     4.017572    20.272190     0.120755
H      0.416216    -0.142720    13.436998     0.184570
H      8.955179     9.349349    13.084758     0.177629
H      0.227706     8.021972    11.157160     0.119023
H      1.329838     7.899067     9.121513     0.116325
H      3.577965     0.254148    10.132854     0.110805
H      2.439437     0.428507    12.142569     0.119343
C      4.194824     0.123328    19.235782    -0.576866
C      3.441715     0.212331    20.545554     0.211068
C      3.744079     1.236399    21.457057    -0.151826
C      3.062828     1.916247     1.049158    -0.096560
C      2.061483     1.010780     1.352992    -0.052474
C      1.752587     0.002689     0.449269    -0.089806
C      2.454369    10.102478    20.866244    -0.165432
C      1.317707     1.111044     2.645909     0.605664
C      4.152829     4.320155    13.194752    -0.579757
C      3.431450     4.239043    11.872878     0.211236
C      3.769276     3.238957    10.952947    -0.152681
C      3.105756     3.162563     9.733720    -0.095436
C      2.100678     4.066032     9.424051    -0.051174
C      1.768452     5.049163    10.332528    -0.094231
C      2.443170     5.145131    11.546569    -0.161205
C      1.376499     3.981485     8.109308     0.611313
C      8.860924     4.676594     2.374057    -0.576866
C      8.107815     4.587591     1.064285     0.211068
C      8.410179     3.563523     0.152782    -0.151826
C      7.728928     2.883675    20.560681    -0.096560
C      6.727583     3.789142    20.256847    -0.052474
C      6.418687     4.797233    21.160570    -0.089806
C      7.120469     5.492444     0.743595    -0.165432
C      5.983807     3.688878    18.963930     0.605664
C      8.818929     0.479767     8.415087    -0.579757
C      8.097550     0.560879     9.736961     0.211236
C      8.435376     1.560965    10.656892    -0.152681
C      7.771856     1.637359    11.876119    -0.095436
C      6.766778     0.733890    12.185788    -0.051174
C      6.434552    -0.249241    11.277311    -0.094231
C      7.109270    10.449791    10.063270    -0.161205
C      6.042599     0.818437    13.500531     0.611313
C      5.137376    10.074094     2.374057    -0.576866
C      5.890485     9.985091     1.064285     0.211069
C      5.588121     8.961023     0.152782    -0.151826
C      6.269372     8.281175    20.560681    -0.096560
C      7.270717     9.186642    20.256847    -0.052474
C      7.579613    -0.600267    21.160570    -0.089806
C      6.877831     0.094944     0.743595    -0.165432
C      8.014493     9.086378    18.963930     0.605664
C      5.179371     5.877267     8.415087    -0.579757
C      5.900750     5.958379     9.736961     0.211236
C      5.562924     6.958465    10.656892    -0.152681
C      6.226444     7.034859    11.876119    -0.095436
C      7.231522     6.131390    12.185788    -0.051174
C      7.563748     5.148259    11.277311    -0.094231
C      6.889030     5.052291    10.063270    -0.161205
C      7.955701     6.215937    13.500531     0.611313
C      0.471276     5.520828    19.235782    -0.576866
C      1.224385     5.609831    20.545554     0.211069
C      0.922021     6.633899    21.457057    -0.151826
C      1.603272     7.313747     1.049158    -0.096560
C      2.604617     6.408280     1.352992    -0.052473
C      2.913513     5.400189     0.449269    -0.089806
C      2.211731     4.704978    20.866244    -0.165432
C      3.348393     6.508544     2.645909     0.605664
C      0.513271     9.717655    13.194752    -0.579757
C      1.234650     9.636543    11.872878     0.211236
C      0.896824     8.636457    10.952947    -0.152681
C      1.560344     8.560063     9.733720    -0.095436
C      2.565422     9.463532     9.424051    -0.051174
C      2.897648    10.446663    10.332528    -0.094231
C      2.222930    -0.252369    11.546569    -0.161205
C      3.289600     9.378985     8.109308     0.611313
O      4.394533     0.882815    16.676745    -0.822440
O      2.114677     0.265894    17.476525    -0.777398
O      3.096424     2.406058    18.274793    -0.774534
O      1.504351     2.116592     3.368326    -0.577355
O      0.522603     0.151818     2.941963    -0.562755
O      2.004557     4.122754    14.868001    -0.775270
O      4.306810     3.610499    15.747522    -0.821446
O      3.114155     2.013533    14.160927    -0.780032
O      0.600994     4.945137     7.809364    -0.561818
O      1.576209     2.982551     7.381921    -0.578567
O      9.060633     3.917107     4.933094    -0.822440
O      6.780777     4.534028     4.133314    -0.777398
O      7.762524     2.393864     3.335046    -0.774534
O      6.170451     2.683330    18.241513    -0.577355
O      5.188703     4.648104    18.667876    -0.562755
O      6.670657     0.677168     6.741838    -0.775270
O      8.972910     1.189423     5.862317    -0.821446
O      7.780255     2.786389     7.448912    -0.780032
O      5.267094    -0.145215    13.800475    -0.561818
O      6.242309     1.817371    14.227918    -0.578567
O      4.937667     9.314607     4.933094    -0.822440
O      7.217523     9.931528     4.133314    -0.777398
O      6.235776     7.791364     3.335046    -0.774534
O      7.827849     8.080830    18.241513    -0.577355
O      8.809597    10.045604    18.667876    -0.562755
O      7.327643     6.074668     6.741838    -0.775270
O      5.025390     6.586923     5.862317    -0.821446
O      6.218045     8.183889     7.448912    -0.780032
O      8.731206     5.252285    13.800475    -0.561818
O      7.755991     7.214871    14.227918    -0.578567
O      0.271567     6.280315    16.676745    -0.822440
O      2.551423     5.663394    17.476525    -0.777398
O      1.569676     7.803558    18.274793    -0.774534
O      3.161749     7.514092     3.368326    -0.577355
O      4.143497     5.549318     2.941963    -0.562755
O      2.661543     9.520254    14.868001    -0.775270
O      0.359290     9.007999    15.747522    -0.821446
O      1.551945     7.411033    14.160927    -0.780032
O      4.065106    10.342637     7.809364    -0.561818
O      3.089891     8.380051     7.381921    -0.578567

The following XYZ coordinates are in angstroms. Other properties are in atomic units.
The sperically averaged electron density of each atom fit to a function of the form exp(a - br)
eigen_1, eigen_2 and eigen_3 are the three eigenvalues of traceless quadrupole moment tensor
  atom number  atomic symbol              X              Y              Z     net charge C6 coefficient C8 coefficient C10 coefficient fluctuating dipole atomic polarizability isotropic forcefield polarizability              a              b squared Pearson coefficient          <r^3>          <r^4>         wp_QDO          m_QDO          q_QDO       dipole_x       dipole_y       dipole_z         dipole            Qxy            Qxz            Qyz     Q(x^2-y^2)  Q(3z^2 - R^2)        eigen_1        eigen_2        eigen_3 static polarizability      alpha(xx)      alpha(xy)      alpha(xz)      alpha(yy)      alpha(yz)      alpha(zz) atomic spin moment
            1             Zn       5.914002       2.292949      16.208892       1.064543      71.243041 0.14530352E+04  0.43469562E+05                                14.434670                           12.782716       0.280296       1.985692                    0.998797      42.175174     112.181766       0.485507       0.421698      -1.127218       0.064995       0.003115      -0.001410       0.065085       0.007500       0.003474      -0.094077       0.024478      -0.285888      -0.144702       0.059103       0.085599             15.887593      14.031492       0.025873      -0.167017      11.522141       3.167818      22.109147           0.000004
            2             Zn       1.022996       9.509240      17.549999       1.050660      79.682697 0.15969702E+04  0.49060837E+05                                15.485258                           13.373306       0.006366       1.893526                    0.999233      43.448090     118.239246       0.474740       0.419964      -1.125075       0.027817       0.035667      -0.011359       0.046636      -0.032031       0.023799      -0.023770      -0.061436       0.055192      -0.056054      -0.003568       0.059622             17.159603      15.093753       4.406777      -1.739258      19.384479       0.482560      17.000575           0.000008
            3             Zn       3.688832       0.322654      14.900848       1.053530      79.069276 0.15936606E+04  0.48935852E+05                                15.414511                           13.365420       0.004503       1.893662                    0.999264      43.397976     118.091106       0.474541       0.420340      -1.124775      -0.020168      -0.034460       0.005168       0.040261      -0.034234       0.025922      -0.020054      -0.067150       0.056937      -0.061063       0.001428       0.059635             17.019956      14.905544       4.229315      -1.535566      19.339906       0.718887      16.814418           0.000004
            4             Zn       1.247902       2.506973       5.400947       1.064543      71.243043 0.14530353E+04  0.43469564E+05                                14.434671                           12.782717       0.280296       1.985692                    0.998797      42.175175     112.181769       0.485507       0.421698      -1.127218       0.064995      -0.003115       0.001410       0.065085      -0.007500      -0.003474      -0.094077       0.024478      -0.285888      -0.144702       0.059103       0.085599             15.887593      14.031492      -0.025873       0.167017      11.522141       3.167818      22.109147           0.000004
            5             Zn       5.689096       6.085682       4.059840       1.050660      79.682690 0.15969700E+04  0.49060831E+05                                15.485257                           13.373305       0.006366       1.893526                    0.999233      43.448088     118.239236       0.474740       0.419964      -1.125075       0.027817      -0.035667       0.011359       0.046636       0.032031      -0.023799      -0.023770      -0.061436       0.055192      -0.056054      -0.003568       0.059622             17.159601      15.093752      -4.406776       1.739257      19.384477       0.482560      17.000574           0.000008
            6             Zn       8.354932       4.477268       6.708991       1.053529      79.069281 0.15936607E+04  0.48935859E+05                                15.414512                           13.365421       0.004502       1.893662                    0.999264      43.397978     118.091114       0.474541       0.420340      -1.124775      -0.020168       0.034460      -0.005168       0.040261       0.034234      -0.025922      -0.020054      -0.067150       0.056937      -0.061063       0.001428       0.059635             17.019957      14.905545      -4.229315       1.535566      19.339907       0.718887      16.814419           0.000004
            7             Zn       3.418198       7.904473       5.400947       1.064544      71.243042 0.14530351E+04  0.43469558E+05                                14.434670                           12.782716       0.280296       1.985692                    0.998797      42.175173     112.181762       0.485507       0.421698      -1.127218      -0.064995      -0.003115       0.001410       0.065085       0.007500       0.003473      -0.094077       0.024478      -0.285887      -0.144702       0.059103       0.085599             15.887594      14.031492       0.025873      -0.167018      11.522141       3.167818      22.109149           0.000004
            8             Zn       8.309204       0.688182       4.059840       1.050660      79.682698 0.15969702E+04  0.49060839E+05                                15.485258                           13.373306       0.006366       1.893526                    0.999233      43.448090     118.239247       0.474740       0.419964      -1.125075      -0.027817      -0.035667       0.011359       0.046636      -0.032031       0.023799      -0.023770      -0.061436       0.055192      -0.056054      -0.003568       0.059622             17.159603      15.093754       4.406777      -1.739258      19.384479       0.482560      17.000575           0.000008
            9             Zn       5.643368       9.874768       6.708991       1.053530      79.069255 0.15936601E+04  0.48935832E+05                                15.414508                           13.365417       0.004503       1.893663                    0.999264      43.397970     118.091079       0.474541       0.420340      -1.124775       0.020168       0.034459      -0.005168       0.040261      -0.034234       0.025922      -0.020054      -0.067150       0.056937      -0.061063       0.001428       0.059635             17.019952      14.905541       4.229313      -1.535565      19.339901       0.718887      16.814414           0.000004
           10             Zn       8.084298       7.690449      16.208892       1.064544      71.243022 0.14530348E+04  0.43469544E+05                                14.434668                           12.782714       0.280296       1.985692                    0.998797      42.175169     112.181746       0.485507       0.421698      -1.127218      -0.064995       0.003115      -0.001410       0.065085      -0.007500      -0.003473      -0.094077       0.024478      -0.285887      -0.144702       0.059103       0.085599             15.887590      14.031489      -0.025873       0.167017      11.522139       3.167817      22.109142           0.000004
           11             Zn       3.643104       4.111740      17.549999       1.050660      79.682694 0.15969701E+04  0.49060834E+05                                15.485257                           13.373305       0.006366       1.893526                    0.999233      43.448089     118.239241       0.474740       0.419964      -1.125075      -0.027817       0.035667      -0.011359       0.046636       0.032031      -0.023799      -0.023770      -0.061436       0.055192      -0.056054      -0.003568       0.059622             17.159602      15.093753      -4.406776       1.739258      19.384478       0.482560      17.000574           0.000008
           12             Zn       0.977268       5.720154      14.900848       1.053530      79.069262 0.15936602E+04  0.48935839E+05                                15.414509                           13.365418       0.004503       1.893663                    0.999264      43.397972     118.091088       0.474541       0.420340      -1.124775       0.020168      -0.034460       0.005168       0.040261       0.034234      -0.025922      -0.020054      -0.067150       0.056937      -0.061063       0.001428       0.059635             17.019953      14.905542      -4.229314       1.535565      19.339903       0.718887      16.814416           0.000004
           13              P       3.395614       0.981413      17.869824       1.413652      65.744937 0.11742804E+04  0.34939941E+05                                13.292921                           10.970244       0.246496       1.877828                    0.999840      47.312105     146.721650       0.535628       0.384319      -1.099810      -0.034844       0.036980      -0.062167       0.080289      -0.035006      -0.024923       0.021973       0.078600       0.012528      -0.057310      -0.009077       0.066386             14.814208      12.003734       2.360798      -0.396913      15.668228      -0.797066      16.770663           0.000004
           14              P       3.343074       3.462872      14.543422       1.419158      65.513978 0.11716927E+04  0.34845891E+05                                13.266680                           10.961353       0.245051       1.878009                    0.999829      47.222601     146.438008       0.535578       0.384544      -1.099581      -0.037086      -0.036392       0.061915       0.080828       0.038547       0.026467       0.024758       0.067241       0.020526      -0.057115      -0.010407       0.067522             14.759677      12.110884      -2.366697       0.503787      15.491679      -0.987204      16.676467          -0.000001
           15              P       8.061714       3.818509       3.740015       1.413652      65.744942 0.11742805E+04  0.34939947E+05                                13.292921                           10.970245       0.246496       1.877828                    0.999840      47.312107     146.721654       0.535628       0.384319      -1.099810      -0.034844      -0.036980       0.062167       0.080289       0.035006       0.024923       0.021973       0.078601       0.012528      -0.057310      -0.009077       0.066386             14.814208      12.003734      -2.360798       0.396913      15.668228      -0.797066      16.770663           0.000004
           16              P       8.009174       1.337050       7.066417       1.419158      65.513981 0.11716927E+04  0.34845894E+05                                13.266680                           10.961354       0.245051       1.878008                    0.999829      47.222603     146.438016       0.535577       0.384544      -1.099581      -0.037086       0.036392      -0.061915       0.080828      -0.038547      -0.026467       0.024758       0.067242       0.020526      -0.057115      -0.010407       0.067522             14.759677      12.110884       2.366697      -0.503787      15.491679      -0.987205      16.676468          -0.000001
           17              P       5.936586       9.216009       3.740015       1.413652      65.744936 0.11742803E+04  0.34939941E+05                                13.292921                           10.970244       0.246496       1.877828                    0.999840      47.312105     146.721651       0.535628       0.384319      -1.099810       0.034844      -0.036980       0.062167       0.080289      -0.035006      -0.024923       0.021973       0.078601       0.012528      -0.057310      -0.009077       0.066386             14.814208      12.003734       2.360798      -0.396913      15.668228      -0.797066      16.770663           0.000004
           18              P       5.989126       6.734550       7.066417       1.419158      65.513980 0.11716927E+04  0.34845893E+05                                13.266680                           10.961353       0.245051       1.878009                    0.999829      47.222602     146.438011       0.535578       0.384544      -1.099581       0.037086       0.036392      -0.061915       0.080828       0.038547       0.026467       0.024758       0.067241       0.020526      -0.057115      -0.010407       0.067522             14.759677      12.110885      -2.366697       0.503787      15.491679      -0.987204      16.676467          -0.000001
           19              P       1.270486       6.378913      17.869824       1.413652      65.744942 0.11742805E+04  0.34939946E+05                                13.292921                           10.970245       0.246496       1.877828                    0.999840      47.312109     146.721664       0.535628       0.384319      -1.099810       0.034844       0.036980      -0.062167       0.080289       0.035006       0.024923       0.021973       0.078601       0.012528      -0.057310      -0.009077       0.066386             14.814209      12.003735      -2.360798       0.396913      15.668229      -0.797066      16.770663           0.000004
           20              P       1.323026       8.860372      14.543422       1.419158      65.513987 0.11716928E+04  0.34845897E+05                                13.266681                           10.961354       0.245051       1.878008                    0.999829      47.222606     146.438024       0.535578       0.384544      -1.099581       0.037086      -0.036392       0.061915       0.080828      -0.038547      -0.026467       0.024758       0.067242       0.020526      -0.057115      -0.010407       0.067522             14.759678      12.110885       2.366697      -0.503787      15.491679      -0.987205      16.676468          -0.000001
           21              H       4.298411       9.983542      18.999370       0.182517       0.910419 0.70513980E+01  0.67705846E+02                                 1.621614                            1.609422      -0.965755       2.454329                    0.997936       3.315708       9.465057       0.463083       1.377514      -0.689512       0.001212      -0.024779      -0.001915       0.024883       0.004087      -0.007820       0.006903      -0.011800      -0.005310      -0.014141       0.003508       0.010633              1.617748       1.452306      -0.091707      -0.015600       1.929886       0.123200       1.471053           0.000002
           22              H       5.082316       0.494473      19.360255       0.179137       0.855797 0.65243279E+01  0.62260194E+02                                 1.622899                            1.599247      -1.354861       2.267847                    0.992996       3.612591      10.735888       0.436621       1.470032      -0.669462       0.020049       0.007995       0.006709       0.022603       0.003923      -0.004418       0.007228       0.004580       0.001619      -0.011018       0.004259       0.006759              1.628458       1.938426       0.216639       0.032134       1.525509      -0.017072       1.421439           0.000002
           23              H       4.402932       1.859509      21.253277       0.119160       0.899526 0.64214652E+01  0.60214749E+02                                 1.589375                            1.521326      -0.920727       2.447895                    0.998248       3.463592       9.761900       0.483276       1.351580      -0.692991       0.022262       0.024113      -0.007119       0.033581       0.008227      -0.005180       0.005437      -0.005482       0.018995      -0.014469       0.005079       0.009390              1.616134       1.741936       0.373607      -0.183125       1.743722      -0.113681       1.362743           0.000002
           24              H       3.280268       2.584907       1.657475       0.118159       1.009829 0.74292955E+01  0.71826476E+02                                 1.679250                            1.607686      -1.065406       2.378316                    0.997080       3.487492       9.790213       0.485605       1.304627      -0.703277       0.012011       0.028237       0.024939       0.039542       0.011176       0.000293       0.007932       0.000366       0.001482      -0.013731       0.000030       0.013701              1.692685       1.463808       0.127374       0.031904       1.926354       0.335090       1.687892           0.000003
           25              H       1.076936      10.187785       0.643973       0.110814       0.977004 0.71094768E+01  0.68718063E+02                                 1.702813                            1.617715      -1.214323       2.302549                    0.994535       3.740850      10.875878       0.459066       1.380376      -0.686001      -0.028889      -0.027237       0.007432       0.040394       0.014887      -0.004572       0.002059      -0.005010      -0.007943      -0.015578      -0.000946       0.016524              1.733730       1.880620       0.384052      -0.149422       1.886268      -0.070941       1.434303           0.000002
           26              H       2.253726       9.415072      20.272190       0.120755       0.944896 0.68668684E+01  0.65894398E+02                                 1.675728                            1.598235      -1.209152       2.309737                    0.994844       3.699810      10.768303       0.457575       1.394935      -0.683219      -0.006063      -0.026282      -0.021411       0.034437       0.005919      -0.009076       0.007625       0.000170       0.004657      -0.015094       0.004997       0.010096              1.698017       1.464677       0.201973       0.096215       1.873161       0.401233       1.756213           0.000002
           27              H       4.249884       5.254780      13.436998       0.184570       0.905398 0.70095050E+01  0.67275985E+02                                 1.623049                            1.610596      -1.052584       2.416691                    0.996883       3.317366       9.501286       0.459850       1.387768      -0.687493       0.001017       0.024260       0.002063       0.024369      -0.004095       0.007789       0.006669      -0.011578      -0.004597      -0.013953       0.003636       0.010317              1.618587       1.446271       0.082742       0.017070       1.932766       0.128016       1.476726          -0.000002
           28              H       5.043121       3.951849      13.084758       0.177629       0.860163 0.65699095E+01  0.62793560E+02                                 1.627040                            1.603571      -1.344786       2.270875                    0.992888       3.624364      10.773255       0.436618       1.467737      -0.669839       0.020107      -0.007346      -0.007826       0.022792      -0.003836       0.003844       0.007391       0.004824       0.001175      -0.010881       0.004324       0.006558              1.631406       1.940259      -0.222142      -0.020075       1.525807      -0.020409       1.428152          -0.000001
           29              H       4.438394       2.624472      11.157160       0.119023       0.903057 0.64572308E+01  0.60604723E+02                                 1.589877                            1.522601      -0.917716       2.447392                    0.998369       3.467922       9.762957       0.484718       1.346347      -0.694002       0.023159      -0.023830       0.006751       0.033909      -0.008370       0.004588       0.005676      -0.004484       0.020618      -0.014476       0.004667       0.009808              1.614739       1.753815      -0.377994       0.180031       1.727813      -0.108806       1.362588          -0.000002
           30              H       3.336261       2.501567       9.121513       0.116324       1.007946 0.74055165E+01  0.71534715E+02                                 1.675916                            1.604088      -1.052355       2.382815                    0.997262       3.493883       9.801898       0.486645       1.302963      -0.703546       0.012858      -0.029030      -0.025703       0.040850      -0.011356      -0.000517       0.007705       0.000463       0.002526      -0.013772       0.000035       0.013737              1.688625       1.466035      -0.138596      -0.045166       1.908262       0.336214       1.691578          -0.000001
           31              H       1.088135       5.651648      10.132854       0.110804       0.972132 0.70766870E+01  0.68375149E+02                                 1.702632                            1.618179      -1.241990       2.291369                    0.994072       3.747985      10.922197       0.456860       1.387569      -0.684579      -0.028543       0.025996      -0.007500       0.039328      -0.014643       0.004385       0.002291      -0.004414      -0.007884      -0.015328      -0.000864       0.016192              1.731979       1.885067      -0.387106       0.153524       1.869453      -0.073033       1.441417          -0.000001
           32              H       2.226663       5.826007      12.142569       0.119343       0.943690 0.68504260E+01  0.65684995E+02                                 1.672938                            1.595386      -1.201634       2.312622                    0.995000       3.697368      10.750427       0.458471       1.393303      -0.683546      -0.007387       0.026975       0.022720       0.036033      -0.006142       0.008798       0.007007       0.000725       0.005889      -0.014653       0.004832       0.009821              1.694087       1.464600      -0.208632      -0.103384       1.861100       0.399206       1.756562          -0.000002
           33              H       8.964511       5.611380       2.610469       0.182517       0.910419 0.70513994E+01  0.67705862E+02                                 1.621614                            1.609423      -0.965755       2.454329                    0.997936       3.315708       9.465057       0.463083       1.377514      -0.689512       0.001212       0.024779       0.001915       0.024883      -0.004087       0.007820       0.006903      -0.011800      -0.005310      -0.014141       0.003508       0.010633              1.617749       1.452306       0.091707       0.015600       1.929886       0.123200       1.471053           0.000002
           34              H       0.416216       4.305449       2.249584       0.179137       0.855797 0.65243331E+01  0.62260253E+02                                 1.622899                            1.599247      -1.354861       2.267847                    0.992996       3.612592      10.735890       0.436621       1.470031      -0.669462       0.020049      -0.007995      -0.006709       0.022603      -0.003923       0.004418       0.007228       0.004580       0.001619      -0.011018       0.004259       0.006759              1.628458       1.938426      -0.216639      -0.032134       1.525509      -0.017072       1.421439           0.000002
           35              H       9.069032       2.940413       0.356562       0.119160       0.899525 0.64214645E+01  0.60214742E+02                                 1.589375                            1.521326      -0.920727       2.447895                    0.998248       3.463592       9.761901       0.483276       1.351581      -0.692991       0.022262      -0.024113       0.007119       0.033581      -0.008227       0.005180       0.005437      -0.005482       0.018995      -0.014469       0.005079       0.009390              1.616134       1.741936      -0.373607       0.183125       1.743722      -0.113681       1.362743           0.000002
           36              H       7.946368       2.215015      19.952364       0.118159       1.009829 0.74292950E+01  0.71826472E+02                                 1.679250                            1.607687      -1.065406       2.378316                    0.997080       3.487492       9.790214       0.485605       1.304627      -0.703277       0.012011      -0.028237      -0.024939       0.039542      -0.011176      -0.000293       0.007932       0.000366       0.001482      -0.013731       0.000030       0.013701              1.692685       1.463808      -0.127374      -0.031904       1.926354       0.335090       1.687892           0.000004
           37              H       5.743036       5.407137      20.965866       0.110814       0.977004 0.71094780E+01  0.68718077E+02                                 1.702814                            1.617715      -1.214323       2.302549                    0.994535       3.740850      10.875878       0.459066       1.380376      -0.686001      -0.028889       0.027237      -0.007432       0.040394      -0.014887       0.004572       0.002059      -0.005010      -0.007943      -0.015578      -0.000946       0.016524              1.733730       1.880620      -0.384052       0.149422       1.886268      -0.070941       1.434303           0.000002
           38              H       6.919826       6.179850       1.337649       0.120755       0.944896 0.68668676E+01  0.65894389E+02                                 1.675728                            1.598235      -1.209152       2.309737                    0.994844       3.699810      10.768304       0.457575       1.394936      -0.683219      -0.006063       0.026282       0.021411       0.034437      -0.005919       0.009076       0.007625       0.000170       0.004657      -0.015094       0.004998       0.010096              1.698017       1.464677      -0.201973      -0.096215       1.873161       0.401233       1.756213           0.000002
           39              H       8.915984      10.340142       8.172841       0.184570       0.905398 0.70095050E+01  0.67275985E+02                                 1.623049                            1.610596      -1.052585       2.416691                    0.996883       3.317366       9.501286       0.459850       1.387768      -0.687493       0.001018      -0.024260      -0.002063       0.024369       0.004095      -0.007789       0.006669      -0.011578      -0.004597      -0.013953       0.003636       0.010317              1.618587       1.446271      -0.082742      -0.017070       1.932766       0.128016       1.476726          -0.000002
           40              H       0.377021       0.848073       8.525081       0.177629       0.860163 0.65699103E+01  0.62793568E+02                                 1.627040                            1.603571      -1.344786       2.270875                    0.992888       3.624364      10.773254       0.436619       1.467737      -0.669839       0.020107       0.007346       0.007826       0.022792       0.003836      -0.003844       0.007391       0.004824       0.001175      -0.010881       0.004324       0.006558              1.631406       1.940259       0.222142       0.020075       1.525807      -0.020409       1.428152          -0.000001
           41              H       9.104494       2.175450      10.452679       0.119023       0.903057 0.64572315E+01  0.60604729E+02                                 1.589876                            1.522601      -0.917716       2.447392                    0.998369       3.467922       9.762956       0.484718       1.346347      -0.694002       0.023159       0.023830      -0.006751       0.033909       0.008370      -0.004588       0.005676      -0.004484       0.020618      -0.014476       0.004667       0.009808              1.614738       1.753814       0.377994      -0.180031       1.727813      -0.108806       1.362587          -0.000002
           42              H       8.002362       2.298355      12.488326       0.116324       1.007946 0.74055183E+01  0.71534739E+02                                 1.675917                            1.604088      -1.052356       2.382815                    0.997262       3.493883       9.801900       0.486645       1.302964      -0.703546       0.012858       0.029030       0.025703       0.040850       0.011356       0.000517       0.007705       0.000463       0.002526      -0.013772       0.000035       0.013737              1.688626       1.466035       0.138596       0.045166       1.908263       0.336214       1.691579          -0.000001
           43              H       5.754235       9.943274      11.476985       0.110804       0.972132 0.70766870E+01  0.68375149E+02                                 1.702632                            1.618179      -1.241990       2.291369                    0.994072       3.747985      10.922197       0.456860       1.387569      -0.684579      -0.028543      -0.025996       0.007500       0.039328       0.014643      -0.004385       0.002291      -0.004414      -0.007884      -0.015328      -0.000864       0.016192              1.731979       1.885067       0.387106      -0.153524       1.869453      -0.073033       1.441417          -0.000001
           44              H       6.892763       9.768915       9.467270       0.119343       0.943690 0.68504252E+01  0.65684987E+02                                 1.672938                            1.595386      -1.201635       2.312622                    0.995000       3.697368      10.750428       0.458471       1.393303      -0.683546      -0.007387      -0.026975      -0.022720       0.036033       0.006142      -0.008798       0.007007       0.000725       0.005889      -0.014653       0.004832       0.009821              1.694087       1.464600       0.208632       0.103384       1.861100       0.399206       1.756562          -0.000002
           45              H       5.033789       0.213880       2.610469       0.182517       0.910419 0.70513981E+01  0.67705846E+02                                 1.621614                            1.609422      -0.965755       2.454329                    0.997936       3.315708       9.465057       0.463083       1.377514      -0.689512      -0.001212       0.024779       0.001915       0.024883       0.004087      -0.007821       0.006903      -0.011800      -0.005310      -0.014141       0.003508       0.010633              1.617748       1.452306      -0.091707      -0.015600       1.929886       0.123200       1.471053           0.000002
           46              H       4.249884       9.702949       2.249584       0.179137       0.855797 0.65243327E+01  0.62260247E+02                                 1.622899                            1.599247      -1.354861       2.267847                    0.992996       3.612592      10.735889       0.436621       1.470031      -0.669462      -0.020049      -0.007995      -0.006709       0.022603       0.003923      -0.004418       0.007228       0.004580       0.001619      -0.011018       0.004259       0.006759              1.628458       1.938426       0.216639       0.032134       1.525509      -0.017072       1.421439           0.000002
           47              H       4.929268       8.337913       0.356562       0.119160       0.899525 0.64214630E+01  0.60214722E+02                                 1.589374                            1.521326      -0.920727       2.447895                    0.998248       3.463591       9.761896       0.483276       1.351580      -0.692991      -0.022262      -0.024113       0.007119       0.033581       0.008227      -0.005180       0.005437      -0.005482       0.018995      -0.014469       0.005079       0.009390              1.616133       1.741936       0.373607      -0.183125       1.743721      -0.113681       1.362742           0.000002
           48              H       6.051932       7.612515      19.952364       0.118159       1.009828 0.74292872E+01  0.71826377E+02                                 1.679249                            1.607686      -1.065405       2.378316                    0.997080       3.487490       9.790207       0.485605       1.304627      -0.703277      -0.012011      -0.028237      -0.024939       0.039542       0.011176       0.000293       0.007932       0.000366       0.001482      -0.013731       0.000030       0.013701              1.692684       1.463807       0.127374       0.031904       1.926353       0.335089       1.687891           0.000004
           49              H       8.255264       0.009637      20.965866       0.110815       0.977003 0.71094753E+01  0.68718041E+02                                 1.702813                            1.617714      -1.214322       2.302550                    0.994535       3.740849      10.875873       0.459067       1.380375      -0.686002       0.028889       0.027237      -0.007432       0.040394       0.014887      -0.004572       0.002059      -0.005010      -0.007943      -0.015578      -0.000946       0.016524              1.733729       1.880619       0.384051      -0.149422       1.886267      -0.070941       1.434303           0.000002
           50              H       7.078474       0.782350       1.337649       0.120755       0.944895 0.68668628E+01  0.65894337E+02                                 1.675728                            1.598235      -1.209152       2.309737                    0.994844       3.699809      10.768303       0.457575       1.394936      -0.683218       0.006063       0.026282       0.021411       0.034437       0.005919      -0.009076       0.007625       0.000170       0.004657      -0.015094       0.004997       0.010096              1.698017       1.464677       0.201973       0.096215       1.873161       0.401233       1.756213           0.000002
           51              H       5.082316       4.942642       8.172841       0.184570       0.905397 0.70095003E+01  0.67275933E+02                                 1.623049                            1.610595      -1.052584       2.416691                    0.996883       3.317365       9.501284       0.459850       1.387769      -0.687493      -0.001018      -0.024260      -0.002063       0.024369      -0.004095       0.007789       0.006669      -0.011578      -0.004597      -0.013953       0.003636       0.010317              1.618587       1.446270       0.082742       0.017070       1.932765       0.128016       1.476726          -0.000002
           52              H       4.289079       6.245573       8.525081       0.177629       0.860163 0.65699103E+01  0.62793568E+02                                 1.627040                            1.603571      -1.344786       2.270875                    0.992888       3.624364      10.773254       0.436619       1.467737      -0.669839      -0.020107       0.007346       0.007826       0.022792      -0.003836       0.003844       0.007391       0.004824       0.001175      -0.010881       0.004324       0.006558              1.631406       1.940259      -0.222142      -0.020075       1.525807      -0.020409       1.428152          -0.000001
           53              H       4.893806       7.572950      10.452679       0.119023       0.903057 0.64572315E+01  0.60604729E+02                                 1.589876                            1.522601      -0.917716       2.447392                    0.998369       3.467922       9.762956       0.484718       1.346347      -0.694002      -0.023159       0.023830      -0.006751       0.033909      -0.008370       0.004588       0.005676      -0.004484       0.020618      -0.014476       0.004667       0.009808              1.614738       1.753814      -0.377994       0.180031       1.727813      -0.108806       1.362587          -0.000002
           54              H       5.995938       7.695855      12.488326       0.116325       1.007946 0.74055141E+01  0.71534688E+02                                 1.675916                            1.604087      -1.052355       2.382815                    0.997262       3.493882       9.801896       0.486645       1.302963      -0.703546      -0.012858       0.029030       0.025703       0.040850      -0.011356      -0.000517       0.007705       0.000463       0.002526      -0.013772       0.000035       0.013737              1.688625       1.466035      -0.138596      -0.045166       1.908262       0.336214       1.691578          -0.000001
           55              H       8.244065       4.545774      11.476985       0.110805       0.972132 0.70766847E+01  0.68375119E+02                                 1.702632                            1.618179      -1.241989       2.291369                    0.994072       3.747984      10.922193       0.456860       1.387569      -0.684579       0.028543      -0.025996       0.007500       0.039328      -0.014643       0.004385       0.002291      -0.004414      -0.007884      -0.015328      -0.000864       0.016192              1.731978       1.885067      -0.387106       0.153524       1.869452      -0.073033       1.441417          -0.000001
           56              H       7.105537       4.371415       9.467270       0.119343       0.943690 0.68504260E+01  0.65684995E+02                                 1.672938                            1.595386      -1.201634       2.312622                    0.995000       3.697368      10.750427       0.458471       1.393303      -0.683546       0.007387      -0.026975      -0.022720       0.036033      -0.006142       0.008798       0.007007       0.000725       0.005889      -0.014653       0.004832       0.009821              1.694087       1.464600      -0.208632      -0.103384       1.861100       0.399206       1.756562          -0.000002
           57              H       0.367689       4.586042      18.999370       0.182517       0.910419 0.70513976E+01  0.67705842E+02                                 1.621614                            1.609423      -0.965755       2.454329                    0.997936       3.315708       9.465058       0.463083       1.377515      -0.689512      -0.001212      -0.024779      -0.001915       0.024883      -0.004087       0.007820       0.006903      -0.011800      -0.005310      -0.014141       0.003508       0.010633              1.617749       1.452306       0.091707       0.015600       1.929886       0.123200       1.471053           0.000002
           58              H       8.915984       5.891973      19.360255       0.179137       0.855797 0.65243271E+01  0.62260186E+02                                 1.622899                            1.599247      -1.354861       2.267847                    0.992996       3.612591      10.735889       0.436621       1.470032      -0.669462      -0.020049       0.007995       0.006709       0.022603      -0.003923       0.004418       0.007228       0.004580       0.001619      -0.011018       0.004259       0.006759              1.628458       1.938426      -0.216639      -0.032134       1.525509      -0.017072       1.421439           0.000002
           59              H       0.263168       7.257009      21.253277       0.119160       0.899525 0.64214608E+01  0.60214702E+02                                 1.589375                            1.521326      -0.920727       2.447895                    0.998248       3.463591       9.761899       0.483276       1.351581      -0.692991      -0.022262       0.024113      -0.007119       0.033581      -0.008227       0.005180       0.005437      -0.005482       0.018995      -0.014469       0.005079       0.009390              1.616134       1.741936      -0.373607       0.183125       1.743722      -0.113681       1.362743           0.000002
           60              H       1.385832       7.982407       1.657475       0.118159       1.009829 0.74292906E+01  0.71826416E+02                                 1.679249                            1.607686      -1.065405       2.378316                    0.997080       3.487491       9.790209       0.485605       1.304627      -0.703277      -0.012011       0.028237       0.024939       0.039542      -0.011176      -0.000293       0.007932       0.000366       0.001482      -0.013731       0.000030       0.013701              1.692684       1.463807      -0.127374      -0.031904       1.926353       0.335089       1.687891           0.000003
           61              H       3.589164       4.790285       0.643973       0.110815       0.977003 0.71094712E+01  0.68717995E+02                                 1.702813                            1.617714      -1.214322       2.302550                    0.994535       3.740848      10.875871       0.459066       1.380376      -0.686002       0.028889      -0.027237       0.007432       0.040394      -0.014887       0.004572       0.002059      -0.005010      -0.007943      -0.015578      -0.000946       0.016524              1.733729       1.880619      -0.384051       0.149422       1.886267      -0.070941       1.434303           0.000002
           62              H       2.412374       4.017572      20.272190       0.120755       0.944895 0.68668636E+01  0.65894345E+02                                 1.675728                            1.598235      -1.209152       2.309737                    0.994844       3.699809      10.768302       0.457575       1.394936      -0.683218       0.006063      -0.026282      -0.021411       0.034437      -0.005919       0.009076       0.007625       0.000170       0.004657      -0.015094       0.004997       0.010096              1.698017       1.464677      -0.201973      -0.096215       1.873161       0.401233       1.756212           0.000002
           63              H       0.416216      -0.142720      13.436998       0.184570       0.905397 0.70095041E+01  0.67275973E+02                                 1.623049                            1.610595      -1.052584       2.416691                    0.996883       3.317366       9.501285       0.459850       1.387768      -0.687493      -0.001018       0.024260       0.002063       0.024369       0.004095      -0.007789       0.006669      -0.011578      -0.004597      -0.013953       0.003636       0.010317              1.618587       1.446270      -0.082742      -0.017070       1.932765       0.128016       1.476726          -0.000002
           64              H       8.955179       9.349349      13.084758       0.177629       0.860163 0.65699103E+01  0.62793568E+02                                 1.627040                            1.603571      -1.344786       2.270875                    0.992888       3.624364      10.773254       0.436619       1.467737      -0.669839      -0.020107      -0.007346      -0.007826       0.022792       0.003836      -0.003844       0.007391       0.004824       0.001175      -0.010881       0.004324       0.006558              1.631406       1.940259       0.222142       0.020075       1.525807      -0.020409       1.428152          -0.000001
           65              H       0.227706       8.021972      11.157160       0.119023       0.903057 0.64572322E+01  0.60604736E+02                                 1.589876                            1.522600      -0.917716       2.447392                    0.998369       3.467922       9.762955       0.484718       1.346346      -0.694002      -0.023159      -0.023830       0.006751       0.033909       0.008370      -0.004588       0.005676      -0.004484       0.020617      -0.014476       0.004667       0.009808              1.614738       1.753814       0.377994      -0.180031       1.727813      -0.108806       1.362587          -0.000002
           66              H       1.329838       7.899067       9.121513       0.116325       1.007946 0.74055141E+01  0.71534688E+02                                 1.675916                            1.604087      -1.052355       2.382815                    0.997262       3.493882       9.801896       0.486645       1.302963      -0.703546      -0.012858      -0.029030      -0.025703       0.040850       0.011356       0.000517       0.007705       0.000463       0.002526      -0.013772       0.000035       0.013737              1.688625       1.466035       0.138596       0.045166       1.908262       0.336214       1.691578          -0.000001
           67              H       3.577965       0.254148      10.132854       0.110805       0.972132 0.70766859E+01  0.68375134E+02                                 1.702632                            1.618179      -1.241989       2.291369                    0.994072       3.747984      10.922193       0.456860       1.387569      -0.684579       0.028543       0.025996      -0.007500       0.039328       0.014643      -0.004385       0.002291      -0.004414      -0.007884      -0.015328      -0.000864       0.016192              1.731979       1.885067       0.387106      -0.153524       1.869452      -0.073033       1.441417          -0.000001
           68              H       2.439437       0.428507      12.142569       0.119343       0.943690 0.68504260E+01  0.65684995E+02                                 1.672938                            1.595386      -1.201634       2.312622                    0.995000       3.697368      10.750427       0.458471       1.393303      -0.683546       0.007387       0.026975       0.022720       0.036033       0.006142      -0.008798       0.007007       0.000725       0.005889      -0.014653       0.004832       0.009821              1.694087       1.464600       0.208632       0.103384       1.861100       0.399206       1.756562          -0.000002
           69              C       4.194824       0.123328      19.235782      -0.576866      35.226854 0.61254182E+03  0.15661621E+05                                 9.186354                            8.056760      -0.343288       1.850014                    0.995870      34.297251     102.227306       0.602822       0.397389      -1.078642      -0.005131      -0.020042       0.082357       0.084915       0.027381      -0.048154       0.046149      -0.012116      -0.031086      -0.083480       0.032312       0.051167              9.950932       8.594309      -0.375799      -1.114456       7.764027      -1.732804      13.494459           0.000005
           70              C       3.441715       0.212331      20.545554       0.211068      28.265661 0.39046958E+03  0.89455084E+04                                 8.325254                            6.790091      -0.211338       1.961281                    0.999394      25.490165      72.572403       0.603800       0.442787      -1.046956       0.033551      -0.000996      -0.059770       0.068550      -0.005445      -0.038101       0.008800       0.024684       0.081706      -0.028066      -0.026914       0.054980              9.151236       8.098441       2.076204      -3.259535       7.746149       0.579555      11.609117           0.000005
           71              C       3.744079       1.236399      21.457057      -0.151826      30.346298 0.45090240E+03  0.10705161E+05                                 8.472456                            7.130237       0.206697       2.052300                    0.998458      29.214994      84.590802       0.610153       0.422821      -1.059422      -0.011983       0.013073       0.025140       0.030766       0.009250      -0.004151      -0.017312       0.005134       0.000966      -0.019415      -0.001538       0.020954              9.030602       7.967906       1.502112      -2.797318       8.378499       1.444195      10.745399           0.000004
           72              C       3.062828       1.916247       1.049158      -0.096560      30.366456 0.42938100E+03  0.10093457E+05                                 8.515837                            6.982939       0.099394       2.010062                    0.999725      29.117278      84.521273       0.611849       0.425858      -1.055105       0.000475      -0.019611      -0.022745       0.030036       0.000485       0.020168       0.009030      -0.009366      -0.018289      -0.025430       0.005415       0.020016              9.221170       9.160685       1.950252      -3.605021       8.296041       0.504740      10.206785           0.000007
           73              C       2.061483       1.010780       1.352992      -0.052474      35.918124 0.45406078E+03  0.10706906E+05                                 9.364539                            7.045556       0.163405       2.057604                    0.999475      27.394235      76.868761       0.633590       0.409966      -1.076812       0.026601      -0.004090      -0.040188       0.048367       0.007007      -0.005738       0.004792      -0.010955      -0.003756      -0.012862       0.002953       0.009908             10.902548      10.417456       1.509078      -5.067161       8.765971       1.920406      13.524217           0.000005
           74              C       1.752587       0.002689       0.449269      -0.089806      31.520998 0.44820513E+03  0.10672838E+05                                 8.810794                            7.190025      -0.051648       1.960450                    0.999417      29.564608      86.993184       0.594686       0.432529      -1.048723       0.022279       0.013448      -0.014835       0.029955       0.006159       0.010199      -0.015113       0.005743      -0.032557      -0.024947       0.012089       0.012859              9.544293       8.615748       1.510285      -2.994966       8.801822       2.122806      11.215311           0.000006
           75              C       2.454369      10.102478      20.866244      -0.165432      31.577840 0.45392354E+03  0.10828904E+05                                 8.757022                            7.181249      -0.002468       1.981281                    0.997917      29.789170      87.354191       0.602637       0.426038      -1.054096      -0.022545      -0.001332       0.024925       0.033635      -0.015704       0.003890       0.014761      -0.009664       0.033572      -0.026093       0.003759       0.022334              9.478910       9.079166       2.524891      -3.264469       8.498676       0.656685      10.858887           0.000005
           76              C       1.317707       1.111044       2.645909       0.605664      23.089747 0.26038306E+03  0.54410248E+04                                 7.483825                            5.728238      -0.012148       2.045632                    0.999372      22.480590      63.014513       0.620265       0.472564      -1.020512      -0.030543       0.010941       0.053098       0.062225      -0.044934       0.069573      -0.034881       0.003298      -0.154893      -0.092698      -0.013929       0.106627              8.587125       7.797199       0.716958      -3.887888       7.367244       1.588215      10.596930           0.000009
           77              C       4.152829       4.320155      13.194752      -0.579757      35.253057 0.60919790E+03  0.15558829E+05                                 9.190186                            8.030791      -0.345064       1.849534                    0.995962      34.291798     102.240303       0.604085       0.396999      -1.078629      -0.003361       0.017508      -0.086751       0.088564      -0.027872       0.044484       0.045769      -0.010933      -0.033110      -0.080866       0.032237       0.048629              9.967754       8.432134       0.319357       1.107525       7.746826      -1.769157      13.724301          -0.000002
           78              C       3.431450       4.239043      11.872878       0.211236      28.280945 0.38926386E+03  0.89120311E+04                                 8.328642                            6.779452      -0.201059       1.963641                    0.999555      25.499116      72.601664       0.604223       0.442768      -1.046846       0.032750       0.002481       0.060605       0.068933       0.004208       0.037823       0.009256       0.023258       0.088164      -0.029359      -0.026192       0.055551              9.148996       7.956584      -2.120144       3.141284       7.646826       0.549685      11.843578           0.000000
           79              C       3.769276       3.238957      10.952947      -0.152681      30.339468 0.45179259E+03  0.10726888E+05                                 8.457223                            7.127406       0.222894       2.057306                    0.998628      29.205114      84.443662       0.611810       0.421653      -1.060620      -0.010614      -0.013375      -0.026374       0.031419      -0.009405       0.005035      -0.016038       0.004067       0.003200      -0.017718      -0.002997       0.020715              8.988625       7.912718      -1.592918       2.638606       8.213163       1.443948      10.839993          -0.000005
           80              C       3.105756       3.162563       9.733720      -0.095436      30.452931 0.43251294E+03  0.10181702E+05                                 8.527846                            7.006465       0.111929       2.013917                    0.999707      29.128247      84.509000       0.611300       0.425628      -1.055648       0.001170       0.018406       0.022459       0.029062      -0.002007      -0.020170       0.011286      -0.012376      -0.018320      -0.026268       0.003805       0.022462              9.207943       9.067524      -2.024295       3.489123       8.249358       0.495818      10.306946          -0.000001
           81              C       2.100678       4.066032       9.424051      -0.051174      35.691874 0.45331182E+03  0.10683884E+05                                 9.322242                            7.038478       0.171950       2.060199                    0.999498      27.378433      76.782807       0.634136       0.409819      -1.077004       0.026471       0.003674       0.040199       0.048272      -0.007189       0.005400       0.004573      -0.013093      -0.005683      -0.012991       0.001944       0.011047             10.808251      10.190247      -1.638164       4.870663       8.631198       1.799898      13.603309          -0.000001
           82              C       1.768452       5.049163      10.332528      -0.094231      31.503536 0.44790752E+03  0.10662981E+05                                 8.795007                            7.177445      -0.024506       1.967206                    0.999529      29.612709      87.096764       0.596531       0.431303      -1.049565       0.023451      -0.013461       0.015877       0.031356      -0.005926      -0.008141      -0.015408       0.008453      -0.038901      -0.025339       0.011572       0.013768              9.508486       8.488746      -1.566137       2.901217       8.642179       2.079036      11.394533          -0.000003
           83              C       2.443170       5.145131      11.546569      -0.161205      31.567754 0.45443141E+03  0.10839640E+05                                 8.752170                            7.183084       0.009644       1.986111                    0.997959      29.710620      87.002585       0.603080       0.425780      -1.054685      -0.023904       0.004726      -0.023826       0.034079       0.013812      -0.002742       0.016648      -0.009134       0.037754      -0.025123       0.000656       0.024467              9.456115       8.921554      -2.523744       3.195563       8.431098       0.635195      11.015694          -0.000004
           84              C       1.376499       3.981485       8.109308       0.611313      22.883286 0.25835105E+03  0.53892009E+04                                 7.445786                            5.713098      -0.031228       2.040972                    0.999312      22.411313      62.811531       0.619766       0.473766      -1.019637      -0.029164      -0.009904      -0.057317       0.065068       0.044716      -0.068374      -0.031908       0.010516      -0.151011      -0.089702      -0.015031       0.104733              8.511501       7.585995      -0.812296       3.740345       7.364396       1.492427      10.584112           0.000004
           85              C       8.860924       4.676594       2.374057      -0.576866      35.226849 0.61254171E+03  0.15661617E+05                                 9.186353                            8.056759      -0.343288       1.850014                    0.995870      34.297249     102.227297       0.602822       0.397389      -1.078642      -0.005131       0.020042      -0.082357       0.084915      -0.027381       0.048154       0.046149      -0.012116      -0.031086      -0.083480       0.032312       0.051167              9.950931       8.594308       0.375798       1.114456       7.764027      -1.732803      13.494457           0.000005
           86              C       8.107815       4.587591       1.064285       0.211068      28.265663 0.39046962E+03  0.89455093E+04                                 8.325255                            6.790091      -0.211338       1.961281                    0.999394      25.490166      72.572406       0.603800       0.442787      -1.046956       0.033551       0.000996       0.059770       0.068550       0.005445       0.038101       0.008800       0.024684       0.081706      -0.028066      -0.026914       0.054980              9.151236       8.098442      -2.076205       3.259536       7.746149       0.579555      11.609117           0.000005
           87              C       8.410179       3.563523       0.152782      -0.151826      30.346299 0.45090243E+03  0.10705162E+05                                 8.472457                            7.130237       0.206697       2.052300                    0.998458      29.214995      84.590805       0.610153       0.422821      -1.059422      -0.011983      -0.013073      -0.025140       0.030766      -0.009250       0.004151      -0.017312       0.005134       0.000966      -0.019415      -0.001538       0.020954              9.030602       7.967906      -1.502112       2.797318       8.378499       1.444196      10.745399           0.000004
           88              C       7.728928       2.883675      20.560681      -0.096560      30.366455 0.42938098E+03  0.10093456E+05                                 8.515837                            6.982939       0.099394       2.010062                    0.999725      29.117277      84.521272       0.611849       0.425858      -1.055105       0.000475       0.019611       0.022745       0.030036      -0.000485      -0.020168       0.009030      -0.009366      -0.018289      -0.025430       0.005415       0.020016              9.221171       9.160685      -1.950252       3.605021       8.296041       0.504740      10.206785           0.000007
           89              C       6.727583       3.789142      20.256847      -0.052474      35.918120 0.45406072E+03  0.10706905E+05                                 9.364538                            7.045555       0.163405       2.057604                    0.999475      27.394233      76.868753       0.633590       0.409966      -1.076812       0.026602       0.004090       0.040187       0.048367      -0.007007       0.005738       0.004792      -0.010955      -0.003756      -0.012862       0.002953       0.009909             10.902547      10.417455      -1.509078       5.067160       8.765971       1.920406      13.524216           0.000005
           90              C       6.418687       4.797233      21.160570      -0.089806      31.520996 0.44820511E+03  0.10672837E+05                                 8.810793                            7.190025      -0.051647       1.960450                    0.999417      29.564607      86.993179       0.594686       0.432529      -1.048723       0.022279      -0.013449       0.014835       0.029955      -0.006159      -0.010199      -0.015113       0.005743      -0.032557      -0.024947       0.012089       0.012859              9.544293       8.615748      -1.510285       2.994966       8.801821       2.122806      11.215310           0.000006
           91              C       7.120469       5.492444       0.743595      -0.165432      31.577837 0.45392349E+03  0.10828903E+05                                 8.757021                            7.181248      -0.002468       1.981281                    0.997917      29.789168      87.354183       0.602637       0.426038      -1.054096      -0.022545       0.001332      -0.024925       0.033635       0.015704      -0.003890       0.014761      -0.009664       0.033572      -0.026093       0.003759       0.022334              9.478909       9.079166      -2.524891       3.264469       8.498676       0.656685      10.858886           0.000005
           92              C       5.983807       3.688878      18.963930       0.605664      23.089746 0.26038304E+03  0.54410244E+04                                 7.483825                            5.728238      -0.012148       2.045632                    0.999372      22.480589      63.014511       0.620265       0.472564      -1.020512      -0.030543      -0.010941      -0.053098       0.062225       0.044934      -0.069573      -0.034881       0.003298      -0.154893      -0.092698      -0.013929       0.106627              8.587124       7.797199      -0.716958       3.887888       7.367244       1.588215      10.596930           0.000009
           93              C       8.818929       0.479767       8.415087      -0.579757      35.253057 0.60919790E+03  0.15558829E+05                                 9.190186                            8.030791      -0.345064       1.849534                    0.995962      34.291798     102.240301       0.604085       0.396999      -1.078629      -0.003361      -0.017508       0.086751       0.088564       0.027872      -0.044484       0.045769      -0.010933      -0.033110      -0.080866       0.032237       0.048629              9.967753       8.432134      -0.319357      -1.107525       7.746826      -1.769157      13.724301          -0.000002
           94              C       8.097550       0.560879       9.736961       0.211236      28.280948 0.38926392E+03  0.89120326E+04                                 8.328642                            6.779452      -0.201059       1.963641                    0.999555      25.499118      72.601668       0.604223       0.442768      -1.046846       0.032750      -0.002481      -0.060605       0.068933      -0.004208      -0.037823       0.009256       0.023258       0.088164      -0.029359      -0.026192       0.055551              9.148996       7.956584       2.120144      -3.141284       7.646826       0.549685      11.843578          -0.000000
           95              C       8.435376       1.560965      10.656892      -0.152681      30.339467 0.45179260E+03  0.10726888E+05                                 8.457223                            7.127406       0.222894       2.057305                    0.998628      29.205115      84.443668       0.611810       0.421653      -1.060620      -0.010614       0.013375       0.026374       0.031419       0.009405      -0.005035      -0.016038       0.004067       0.003200      -0.017718      -0.002996       0.020715              8.988625       7.912718       1.592918      -2.638606       8.213164       1.443949      10.839993          -0.000005
           96              C       7.771856       1.637359      11.876119      -0.095436      30.452937 0.43251306E+03  0.10181705E+05                                 8.527847                            7.006466       0.111928       2.013917                    0.999707      29.128248      84.509005       0.611300       0.425628      -1.055648       0.001170      -0.018406      -0.022459       0.029062       0.002007       0.020170       0.011286      -0.012376      -0.018320      -0.026268       0.003805       0.022462              9.207944       9.067526       2.024297      -3.489122       8.249359       0.495818      10.306946          -0.000001
           97              C       6.766778       0.733890      12.185788      -0.051174      35.691873 0.45331179E+03  0.10683883E+05                                 9.322242                            7.038477       0.171950       2.060199                    0.999498      27.378432      76.782802       0.634136       0.409819      -1.077004       0.026471      -0.003674      -0.040199       0.048272       0.007189      -0.005400       0.004573      -0.013093      -0.005683      -0.012991       0.001944       0.011047             10.808251      10.190247       1.638164      -4.870664       8.631197       1.799898      13.603309          -0.000001
           98              C       6.434552      -0.249241      11.277311      -0.094231      31.503537 0.44790752E+03  0.10662981E+05                                 8.795007                            7.177445      -0.024506       1.967206                    0.999529      29.612709      87.096765       0.596531       0.431303      -1.049565       0.023451       0.013461      -0.015877       0.031356       0.005926       0.008141      -0.015408       0.008453      -0.038901      -0.025339       0.011572       0.013768              9.508486       8.488746       1.566137      -2.901217       8.642179       2.079036      11.394533          -0.000003
           99              C       7.109270      10.449791      10.063270      -0.161205      31.567755 0.45443144E+03  0.10839641E+05                                 8.752170                            7.183084       0.009644       1.986111                    0.997959      29.710621      87.002588       0.603080       0.425779      -1.054685      -0.023904      -0.004726       0.023826       0.034079      -0.013812       0.002742       0.016648      -0.009134       0.037754      -0.025123       0.000656       0.024467              9.456116       8.921554       2.523744      -3.195563       8.431098       0.635195      11.015694          -0.000004
          100              C       6.042599       0.818437      13.500531       0.611313      22.883288 0.25835107E+03  0.53892014E+04                                 7.445786                            5.713098      -0.031227       2.040972                    0.999312      22.411314      62.811534       0.619766       0.473766      -1.019637      -0.029164       0.009904       0.057317       0.065068      -0.044717       0.068374      -0.031908       0.010516      -0.151011      -0.089702      -0.015031       0.104733              8.511502       7.585996       0.812296      -3.740346       7.364396       1.492427      10.584113           0.000004
          101              C       5.137376      10.074094       2.374057      -0.576866      35.226854 0.61254183E+03  0.15661621E+05                                 9.186355                            8.056760      -0.343288       1.850013                    0.995870      34.297252     102.227310       0.602822       0.397389      -1.078642       0.005131       0.020042      -0.082357       0.084915       0.027381      -0.048154       0.046149      -0.012116      -0.031086      -0.083480       0.032312       0.051167              9.950932       8.594309      -0.375799      -1.114456       7.764027      -1.732804      13.494460           0.000005
          102              C       5.890485       9.985091       1.064285       0.211069      28.265660 0.39046957E+03  0.89455081E+04                                 8.325254                            6.790091      -0.211338       1.961281                    0.999394      25.490164      72.572400       0.603800       0.442787      -1.046956      -0.033551       0.000996       0.059770       0.068551      -0.005445      -0.038101       0.008800       0.024684       0.081706      -0.028066      -0.026914       0.054980              9.151235       8.098441       2.076204      -3.259535       7.746148       0.579555      11.609117           0.000006
          103              C       5.588121       8.961023       0.152782      -0.151826      30.346294 0.45090232E+03  0.10705158E+05                                 8.472456                            7.130237       0.206697       2.052300                    0.998458      29.214991      84.590793       0.610153       0.422821      -1.059422       0.011983      -0.013073      -0.025140       0.030766       0.009250      -0.004151      -0.017312       0.005134       0.000966      -0.019415      -0.001538       0.020954              9.030601       7.967906       1.502112      -2.797318       8.378499       1.444195      10.745399           0.000004
          104              C       6.269372       8.281175      20.560681      -0.096560      30.366461 0.42938110E+03  0.10093460E+05                                 8.515838                            6.982940       0.099393       2.010062                    0.999725      29.117280      84.521282       0.611849       0.425858      -1.055105      -0.000475       0.019611       0.022745       0.030036       0.000485       0.020168       0.009030      -0.009366      -0.018289      -0.025430       0.005415       0.020016              9.221172       9.160686       1.950253      -3.605022       8.296042       0.504740      10.206786           0.000007
          105              C       7.270717       9.186642      20.256847      -0.052474      35.918117 0.45406069E+03  0.10706904E+05                                 9.364538                            7.045555       0.163405       2.057604                    0.999475      27.394232      76.868749       0.633590       0.409966      -1.076812      -0.026601       0.004090       0.040187       0.048367       0.007007      -0.005738       0.004792      -0.010955      -0.003756      -0.012862       0.002953       0.009908             10.902547      10.417455       1.509078      -5.067160       8.765970       1.920406      13.524215           0.000005
          106              C       7.579613      -0.600267      21.160570      -0.089806      31.520997 0.44820514E+03  0.10672838E+05                                 8.810794                            7.190025      -0.051647       1.960450                    0.999417      29.564607      86.993179       0.594686       0.432529      -1.048723      -0.022279      -0.013448       0.014835       0.029955       0.006159       0.010199      -0.015113       0.005743      -0.032557      -0.024947       0.012089       0.012859              9.544293       8.615748       1.510285      -2.994966       8.801822       2.122806      11.215311           0.000006
          107              C       6.877831       0.094944       0.743595      -0.165432      31.577832 0.45392341E+03  0.10828901E+05                                 8.757020                            7.181248      -0.002468       1.981281                    0.997917      29.789164      87.354168       0.602637       0.426038      -1.054096       0.022545       0.001332      -0.024925       0.033635      -0.015704       0.003890       0.014760      -0.009664       0.033572      -0.026093       0.003759       0.022334              9.478908       9.079164       2.524890      -3.264468       8.498675       0.656685      10.858885           0.000004
          108              C       8.014493       9.086378      18.963930       0.605664      23.089746 0.26038303E+03  0.54410243E+04                                 7.483825                            5.728238      -0.012148       2.045632                    0.999372      22.480589      63.014510       0.620265       0.472564      -1.020512       0.030543      -0.010941      -0.053098       0.062225      -0.044933       0.069573      -0.034881       0.003298      -0.154893      -0.092698      -0.013929       0.106627              8.587124       7.797199       0.716958      -3.887888       7.367244       1.588214      10.596929           0.000009
          109              C       5.179371       5.877267       8.415087      -0.579757      35.253060 0.60919797E+03  0.15558831E+05                                 9.190186                            8.030791      -0.345064       1.849534                    0.995962      34.291799     102.240301       0.604085       0.396999      -1.078629       0.003361      -0.017508       0.086751       0.088564      -0.027872       0.044484       0.045769      -0.010933      -0.033110      -0.080866       0.032237       0.048629              9.967753       8.432134       0.319357       1.107525       7.746825      -1.769157      13.724300          -0.000002
          110              C       5.900750       5.958379       9.736961       0.211236      28.280946 0.38926390E+03  0.89120321E+04                                 8.328642                            6.779452      -0.201059       1.963641                    0.999555      25.499117      72.601664       0.604223       0.442768      -1.046846      -0.032750      -0.002481      -0.060605       0.068933       0.004208       0.037823       0.009256       0.023258       0.088164      -0.029359      -0.026192       0.055551              9.148996       7.956584      -2.120144       3.141284       7.646826       0.549685      11.843578          -0.000000
          111              C       5.562924       6.958465      10.656892      -0.152681      30.339463 0.45179253E+03  0.10726885E+05                                 8.457222                            7.127405       0.222895       2.057306                    0.998628      29.205112      84.443653       0.611810       0.421653      -1.060620       0.010614       0.013375       0.026374       0.031419      -0.009405       0.005035      -0.016038       0.004067       0.003200      -0.017718      -0.002996       0.020715              8.988624       7.912717      -1.592918       2.638605       8.213163       1.443948      10.839991          -0.000005
          112              C       6.226444       7.034859      11.876119      -0.095436      30.452936 0.43251306E+03  0.10181705E+05                                 8.527847                            7.006466       0.111929       2.013917                    0.999707      29.128247      84.509000       0.611300       0.425628      -1.055648      -0.001170      -0.018406      -0.022460       0.029062      -0.002007      -0.020170       0.011286      -0.012376      -0.018320      -0.026268       0.003805       0.022462              9.207943       9.067527      -2.024297       3.489122       8.249358       0.495817      10.306946          -0.000002
          113              C       7.231522       6.131390      12.185788      -0.051174      35.691881 0.45331191E+03  0.10683886E+05                                 9.322243                            7.038478       0.171949       2.060199                    0.999498      27.378436      76.782817       0.634136       0.409819      -1.077004      -0.026471      -0.003674      -0.040200       0.048272      -0.007189       0.005400       0.004573      -0.013093      -0.005683      -0.012991       0.001944       0.011047             10.808253      10.190249      -1.638164       4.870665       8.631198       1.799898      13.603311          -0.000000
          114              C       7.563748       5.148259      11.277311      -0.094231      31.503536 0.44790751E+03  0.10662981E+05                                 8.795007                            7.177445      -0.024506       1.967206                    0.999529      29.612708      87.096761       0.596531       0.431303      -1.049565      -0.023451       0.013461      -0.015877       0.031356      -0.005926      -0.008141      -0.015408       0.008453      -0.038901      -0.025339       0.011572       0.013768              9.508486       8.488746      -1.566137       2.901217       8.642179       2.079036      11.394533          -0.000003
          115              C       6.889030       5.052291      10.063270      -0.161205      31.567749 0.45443133E+03  0.10839637E+05                                 8.752170                            7.183083       0.009644       1.986111                    0.997959      29.710617      87.002576       0.603080       0.425780      -1.054685       0.023904      -0.004726       0.023826       0.034079       0.013812      -0.002742       0.016648      -0.009134       0.037754      -0.025123       0.000656       0.024467              9.456115       8.921554      -2.523744       3.195562       8.431097       0.635195      11.015693          -0.000004
          116              C       7.955701       6.215937      13.500531       0.611313      22.883285 0.25835102E+03  0.53892003E+04                                 7.445786                            5.713097      -0.031227       2.040972                    0.999312      22.411312      62.811527       0.619766       0.473766      -1.019637       0.029164       0.009904       0.057317       0.065068       0.044716      -0.068374      -0.031908       0.010516      -0.151011      -0.089702      -0.015031       0.104733              8.511501       7.585995      -0.812296       3.740345       7.364396       1.492427      10.584112           0.000004
          117              C       0.471276       5.520828      19.235782      -0.576866      35.226854 0.61254183E+03  0.15661621E+05                                 9.186354                            8.056760      -0.343288       1.850013                    0.995870      34.297251     102.227308       0.602822       0.397389      -1.078642       0.005131      -0.020042       0.082357       0.084915      -0.027381       0.048154       0.046149      -0.012116      -0.031086      -0.083480       0.032312       0.051167              9.950932       8.594309       0.375799       1.114456       7.764027      -1.732804      13.494459           0.000005
          118              C       1.224385       5.609831      20.545554       0.211069      28.265662 0.39046960E+03  0.89455088E+04                                 8.325254                            6.790091      -0.211338       1.961281                    0.999394      25.490165      72.572402       0.603800       0.442787      -1.046956      -0.033551      -0.000996      -0.059770       0.068550       0.005445       0.038101       0.008800       0.024684       0.081706      -0.028066      -0.026914       0.054980              9.151235       8.098441      -2.076204       3.259535       7.746148       0.579555      11.609117           0.000005
          119              C       0.922021       6.633899      21.457057      -0.151826      30.346298 0.45090241E+03  0.10705161E+05                                 8.472457                            7.130238       0.206697       2.052300                    0.998458      29.214994      84.590804       0.610153       0.422821      -1.059422       0.011983       0.013073       0.025141       0.030766      -0.009250       0.004151      -0.017312       0.005134       0.000966      -0.019415      -0.001538       0.020954              9.030602       7.967906      -1.502112       2.797318       8.378499       1.444196      10.745399           0.000004
          120              C       1.603272       7.313747       1.049158      -0.096560      30.366461 0.42938109E+03  0.10093460E+05                                 8.515838                            6.982941       0.099393       2.010062                    0.999725      29.117280      84.521284       0.611849       0.425858      -1.055105      -0.000475      -0.019611      -0.022745       0.030036      -0.000485      -0.020168       0.009030      -0.009366      -0.018289      -0.025430       0.005415       0.020016              9.221172       9.160687      -1.950253       3.605022       8.296042       0.504740      10.206787           0.000007
          121              C       2.604617       6.408280       1.352992      -0.052473      35.918111 0.45406060E+03  0.10706901E+05                                 9.364536                            7.045554       0.163406       2.057604                    0.999475      27.394229      76.868736       0.633590       0.409966      -1.076812      -0.026601      -0.004090      -0.040187       0.048367      -0.007007       0.005738       0.004792      -0.010955      -0.003756      -0.012862       0.002953       0.009908             10.902545      10.417453      -1.509078       5.067159       8.765969       1.920406      13.524213           0.000005
          122              C       2.913513       5.400189       0.449269      -0.089806      31.521003 0.44820525E+03  0.10672841E+05                                 8.810794                            7.190026      -0.051647       1.960450                    0.999417      29.564610      86.993188       0.594686       0.432529      -1.048723      -0.022279       0.013448      -0.014835       0.029955      -0.006159      -0.010199      -0.015113       0.005743      -0.032557      -0.024947       0.012089       0.012859              9.544294       8.615748      -1.510285       2.994967       8.801822       2.122806      11.215312           0.000006
          123              C       2.211731       4.704978      20.866244      -0.165432      31.577834 0.45392346E+03  0.10828902E+05                                 8.757020                            7.181248      -0.002468       1.981281                    0.997917      29.789166      87.354176       0.602637       0.426038      -1.054096       0.022545      -0.001332       0.024925       0.033635       0.015704      -0.003890       0.014761      -0.009664       0.033572      -0.026093       0.003759       0.022334              9.478909       9.079165      -2.524891       3.264469       8.498675       0.656685      10.858885           0.000005
          124              C       3.348393       6.508544       2.645909       0.605664      23.089748 0.26038306E+03  0.54410251E+04                                 7.483825                            5.728238      -0.012148       2.045632                    0.999372      22.480590      63.014513       0.620265       0.472564      -1.020512       0.030543       0.010941       0.053098       0.062225       0.044934      -0.069573      -0.034881       0.003298      -0.154893      -0.092698      -0.013929       0.106627              8.587125       7.797200      -0.716958       3.887888       7.367245       1.588215      10.596930           0.000009
          125              C       0.513271       9.717655      13.194752      -0.579757      35.253064 0.60919804E+03  0.15558833E+05                                 9.190187                            8.030792      -0.345064       1.849534                    0.995962      34.291802     102.240315       0.604085       0.396999      -1.078629       0.003361       0.017508      -0.086751       0.088564       0.027872      -0.044484       0.045769      -0.010933      -0.033110      -0.080866       0.032237       0.048629              9.967755       8.432134      -0.319357      -1.107525       7.746826      -1.769158      13.724304          -0.000001
          126              C       1.234650       9.636543      11.872878       0.211236      28.280946 0.38926389E+03  0.89120318E+04                                 8.328642                            6.779452      -0.201059       1.963641                    0.999555      25.499117      72.601667       0.604223       0.442768      -1.046846      -0.032750       0.002481       0.060605       0.068933      -0.004208      -0.037823       0.009256       0.023258       0.088164      -0.029359      -0.026192       0.055551              9.148996       7.956584       2.120144      -3.141285       7.646826       0.549685      11.843579          -0.000000
          127              C       0.896824       8.636457      10.952947      -0.152681      30.339464 0.45179252E+03  0.10726885E+05                                 8.457222                            7.127405       0.222895       2.057306                    0.998628      29.205112      84.443653       0.611810       0.421653      -1.060620       0.010614      -0.013375      -0.026374       0.031419       0.009405      -0.005035      -0.016038       0.004067       0.003200      -0.017718      -0.002996       0.020715              8.988624       7.912717       1.592918      -2.638606       8.213163       1.443948      10.839992          -0.000004
          128              C       1.560344       8.560063       9.733720      -0.095436      30.452939 0.43251309E+03  0.10181706E+05                                 8.527848                            7.006467       0.111928       2.013917                    0.999707      29.128248      84.509004       0.611300       0.425628      -1.055648      -0.001170       0.018406       0.022460       0.029062       0.002007       0.020170       0.011286      -0.012376      -0.018320      -0.026268       0.003805       0.022462              9.207944       9.067527       2.024297      -3.489123       8.249358       0.495817      10.306947          -0.000002
          129              C       2.565422       9.463532       9.424051      -0.051174      35.691882 0.45331181E+03  0.10683883E+05                                 9.322243                            7.038478       0.171949       2.060198                    0.999498      27.378436      76.782819       0.634136       0.409819      -1.077004      -0.026471       0.003674       0.040200       0.048272       0.007189      -0.005400       0.004573      -0.013093      -0.005683      -0.012991       0.001944       0.011047             10.808254      10.190247       1.638163      -4.870665       8.631198       1.799900      13.603316          -0.000000
          130              C       2.897648      10.446663      10.332528      -0.094231      31.503541 0.44790755E+03  0.10662982E+05                                 8.795008                            7.177446      -0.024506       1.967206                    0.999529      29.612710      87.096772       0.596531       0.431303      -1.049565      -0.023451      -0.013461       0.015877       0.031357       0.005926       0.008141      -0.015408       0.008453      -0.038901      -0.025339       0.011572       0.013768              9.508488       8.488747       1.566137      -2.901217       8.642180       2.079037      11.394536          -0.000003
          131              C       2.222930      -0.252369      11.546569      -0.161205      31.567753 0.45443138E+03  0.10839639E+05                                 8.752170                            7.183083       0.009644       1.986111                    0.997959      29.710619      87.002583       0.603080       0.425780      -1.054685       0.023904       0.004726      -0.023826       0.034079      -0.013812       0.002742       0.016648      -0.009134       0.037754      -0.025123       0.000656       0.024467              9.456116       8.921554       2.523744      -3.195563       8.431098       0.635195      11.015695          -0.000004
          132              C       3.289600       9.378985       8.109308       0.611313      22.883293 0.25835106E+03  0.53892013E+04                                 7.445788                            5.713098      -0.031227       2.040972                    0.999312      22.411312      62.811529       0.619766       0.473767      -1.019637       0.029164      -0.009904      -0.057317       0.065068      -0.044716       0.068374      -0.031908       0.010516      -0.151012      -0.089702      -0.015031       0.104733              8.511504       7.585997       0.812293      -3.740349       7.364395       1.492430      10.584121           0.000003
          133              O       4.394533       0.882815      16.676745      -0.822440      45.458062 0.84445234E+03  0.22717171E+05                                10.073510                            8.937765      -0.168188       1.937288                    0.997309      32.208829      89.447993       0.641820       0.354743      -1.142837       0.029730      -0.024270      -0.003381       0.038527      -0.010955      -0.000024      -0.001546       0.003499      -0.037209      -0.012619      -0.004709       0.017328             10.994206       9.408439       1.300344      -3.111383       7.656753      -0.008770      15.917425           0.000004
          134              O       2.114677       0.265894      17.476525      -0.777398      43.265594 0.68030008E+03  0.17291787E+05                                 9.654791                            7.968239       0.281707       2.112312                    0.996361      30.019510      80.325607       0.688512       0.349990      -1.149794      -0.068128       0.016272      -0.026687       0.074956      -0.000413       0.005065       0.006990       0.022611      -0.047966      -0.019679      -0.000348       0.020027             10.718732      12.179856       6.575089       0.815904      12.596360       0.904569       7.379980           0.000006
          135              O       3.096424       2.406058      18.274793      -0.774534      39.773486 0.70709010E+03  0.18139862E+05                                 9.132615                            8.151356       0.257929       2.107850                    0.995883      30.014705      80.579965       0.677533       0.352384      -1.148296      -0.054997       0.039047       0.041621       0.079257      -0.001701       0.004142       0.014034      -0.006352      -0.019279      -0.016613       0.001160       0.015453              9.809395       6.038937       0.185444      -0.518239      15.933540       0.424619       7.455709           0.000006
          136              O       1.504351       2.116592       3.368326      -0.577355      35.981806 0.54724632E+03  0.13184720E+05                                 8.568096                            7.177639       0.474637       2.194380                    0.998460      27.784195      72.586821       0.720122       0.353030      -1.146312      -0.016539      -0.008240      -0.052757       0.055900      -0.036241       0.038803       0.027895      -0.047267      -0.018193      -0.073640       0.026040       0.047599              9.468703       6.638125      -0.685547      -1.745285       9.369978       4.230436      12.398007           0.000005
          137              O       0.522603       0.151818       2.941963      -0.562755      31.705887 0.50318393E+03  0.11856266E+05                                 7.776802                            6.824661       0.609881       2.250135                    0.998635      27.101323      69.728609       0.748890       0.347110      -1.152636       0.024953      -0.013803      -0.018611       0.034052       0.029814       0.003581      -0.051634       0.017914      -0.140485      -0.079214       0.015389       0.063825              8.325488       9.839567       1.908259      -3.296640       7.651497      -0.702187       7.485399           0.000005
          138              O       2.004557       4.122754      14.868001      -0.775270      42.387373 0.67207472E+03  0.17025214E+05                                 9.512829                            7.910173       0.310395       2.121837                    0.996532      29.956477      79.935551       0.692541       0.349129      -1.150883      -0.072771      -0.021864       0.017912       0.078067      -0.003143      -0.000168       0.006133       0.027616      -0.056367      -0.021070      -0.002504       0.023574             10.511004      12.169715      -6.303423      -0.740329      12.268494       0.835063       7.094802           0.000002
          139              O       4.306810       3.610499      15.747522      -0.821446      45.352686 0.83768548E+03  0.22496267E+05                                10.061073                            8.906039      -0.180893       1.934275                    0.997160      32.143895      89.273802       0.642328       0.355074      -1.142245       0.022341       0.027404       0.004629       0.035658       0.010237      -0.003238      -0.001001      -0.002255      -0.052224      -0.017825      -0.001410       0.019235             10.988711       9.254122      -1.165948       3.104242       7.513708       0.121477      16.198302           0.000003
          140              O       3.114155       2.013533      14.160927      -0.780032      40.452065 0.71982707E+03  0.18542763E+05                                 9.229956                            8.219121       0.212153       2.091182                    0.995603      30.123444      80.946286       0.675625       0.351928      -1.149068      -0.052155      -0.041459      -0.042467       0.079009      -0.000612      -0.004116       0.014745      -0.009000      -0.017567      -0.016070      -0.001293       0.017363              9.916125       6.107348      -0.481451       0.500936      16.180899       0.339419       7.460127           0.000000
          141              O       0.600994       4.945137       7.809364      -0.561818      32.125038 0.50698469E+03  0.11971348E+05                                 7.858257                            6.861917       0.591778       2.246611                    0.998505      27.066718      69.771652       0.744784       0.348279      -1.151375       0.023767       0.012070       0.017443       0.031856      -0.026918      -0.006337      -0.049774       0.018243      -0.137323      -0.077336       0.018390       0.058946              8.426742       9.916479      -1.975103       3.368520       7.797124      -0.810667       7.566624          -0.000003
          142              O       1.576209       2.982551       7.381921      -0.578567      35.619109 0.53874814E+03  0.12927900E+05                                 8.496358                            7.110726       0.493196       2.201901                    0.998389      27.693885      72.180306       0.725255       0.351944      -1.147319      -0.014901       0.016478       0.049291       0.054066       0.034725      -0.035741       0.027990      -0.038976      -0.018916      -0.069077       0.024662       0.044415              9.370009       6.553724       0.567598       1.668711       9.254206       4.228290      12.302098          -0.000000
          143              O       9.060633       3.917107       4.933094      -0.822440      45.458062 0.84445234E+03  0.22717172E+05                                10.073510                            8.937765      -0.168189       1.937288                    0.997309      32.208829      89.447994       0.641820       0.354743      -1.142837       0.029730       0.024270       0.003381       0.038527       0.010955       0.000024      -0.001546       0.003499      -0.037209      -0.012619      -0.004709       0.017328             10.994206       9.408439      -1.300344       3.111382       7.656754      -0.008770      15.917425           0.000004
          144              O       6.780777       4.534028       4.133314      -0.777398      43.265584 0.68029990E+03  0.17291781E+05                                 9.654790                            7.968239       0.281707       2.112312                    0.996361      30.019506      80.325594       0.688512       0.349990      -1.149794      -0.068128      -0.016272       0.026687       0.074956       0.000413      -0.005065       0.006990       0.022611      -0.047966      -0.019679      -0.000348       0.020027             10.718731      12.179855      -6.575088      -0.815904      12.596358       0.904569       7.379979           0.000006
          145              O       7.762524       2.393864       3.335046      -0.774534      39.773483 0.70709004E+03  0.18139860E+05                                 9.132614                            8.151356       0.257929       2.107850                    0.995883      30.014705      80.579962       0.677533       0.352384      -1.148296      -0.054997      -0.039047      -0.041621       0.079257       0.001701      -0.004142       0.014034      -0.006351      -0.019279      -0.016613       0.001160       0.015453              9.809394       6.038936      -0.185444       0.518239      15.933538       0.424619       7.455709           0.000006
          146              O       6.170451       2.683330      18.241513      -0.577355      35.981802 0.54724626E+03  0.13184718E+05                                 8.568095                            7.177638       0.474638       2.194380                    0.998460      27.784194      72.586816       0.720123       0.353030      -1.146312      -0.016539       0.008240       0.052757       0.055900       0.036241      -0.038803       0.027895      -0.047267      -0.018193      -0.073640       0.026040       0.047599              9.468703       6.638124       0.685547       1.745285       9.369977       4.230436      12.398006           0.000006
          147              O       5.188703       4.648104      18.667876      -0.562755      31.705888 0.50318395E+03  0.11856266E+05                                 7.776802                            6.824661       0.609882       2.250135                    0.998635      27.101324      69.728612       0.748890       0.347110      -1.152636       0.024953       0.013803       0.018611       0.034052      -0.029814      -0.003581      -0.051634       0.017914      -0.140485      -0.079214       0.015389       0.063825              8.325488       9.839568      -1.908259       3.296641       7.651497      -0.702187       7.485399           0.000005
          148              O       6.670657       0.677168       6.741838      -0.775270      42.387371 0.67207469E+03  0.17025213E+05                                 9.512828                            7.910172       0.310395       2.121837                    0.996532      29.956478      79.935550       0.692541       0.349129      -1.150883      -0.072771       0.021864      -0.017912       0.078067       0.003143       0.000168       0.006133       0.027616      -0.056367      -0.021070      -0.002504       0.023574             10.511002      12.169714       6.303422       0.740329      12.268492       0.835062       7.094802           0.000002
          149              O       8.972910       1.189423       5.862317      -0.821446      45.352693 0.83768563E+03  0.22496272E+05                                10.061074                            8.906040      -0.180893       1.934275                    0.997160      32.143898      89.273813       0.642328       0.355074      -1.142245       0.022341      -0.027404      -0.004629       0.035658      -0.010237       0.003238      -0.001001      -0.002255      -0.052223      -0.017824      -0.001410       0.019235             10.988712       9.254123       1.165948      -3.104242       7.513709       0.121477      16.198304           0.000003
          150              O       7.780255       2.786389       7.448912      -0.780032      40.452060 0.71982696E+03  0.18542760E+05                                 9.229955                            8.219120       0.212153       2.091182                    0.995603      30.123442      80.946279       0.675625       0.351928      -1.149068      -0.052155       0.041459       0.042467       0.079009       0.000612       0.004116       0.014745      -0.009000      -0.017567      -0.016070      -0.001293       0.017363              9.916124       6.107347       0.481451      -0.500936      16.180897       0.339418       7.460126          -0.000000
          151              O       5.267094      -0.145215      13.800475      -0.561818      32.125038 0.50698469E+03  0.11971348E+05                                 7.858258                            6.861917       0.591778       2.246611                    0.998505      27.066717      69.771651       0.744784       0.348279      -1.151375       0.023767      -0.012069      -0.017442       0.031855       0.026918       0.006337      -0.049774       0.018243      -0.137323      -0.077336       0.018390       0.058946              8.426743       9.916480       1.975103      -3.368520       7.797125      -0.810667       7.566624          -0.000002
          152              O       6.242309       1.817371      14.227918      -0.578567      35.619111 0.53874818E+03  0.12927902E+05                                 8.496358                            7.110727       0.493196       2.201901                    0.998389      27.693885      72.180309       0.725254       0.351944      -1.147319      -0.014901      -0.016478      -0.049291       0.054066      -0.034725       0.035741       0.027990      -0.038976      -0.018916      -0.069077       0.024662       0.044415              9.370010       6.553724      -0.567599      -1.668711       9.254207       4.228290      12.302099          -0.000000
          153              O       4.937667       9.314607       4.933094      -0.822440      45.458072 0.84445255E+03  0.22717178E+05                                10.073511                            8.937766      -0.168188       1.937288                    0.997309      32.208833      89.448007       0.641820       0.354743      -1.142837      -0.029730       0.024270       0.003381       0.038527      -0.010955      -0.000024      -0.001546       0.003498      -0.037209      -0.012619      -0.004709       0.017328             10.994208       9.408441       1.300344      -3.111383       7.656754      -0.008770      15.917428           0.000004
          154              O       7.217523       9.931528       4.133314      -0.777398      43.265591 0.68030001E+03  0.17291785E+05                                 9.654791                            7.968239       0.281707       2.112312                    0.996361      30.019508      80.325602       0.688512       0.349990      -1.149794       0.068128      -0.016272       0.026687       0.074956      -0.000413       0.005065       0.006990       0.022611      -0.047966      -0.019679      -0.000348       0.020027             10.718732      12.179857       6.575089       0.815904      12.596360       0.904569       7.379979           0.000006
          155              O       6.235776       7.791364       3.335046      -0.774534      39.773486 0.70709008E+03  0.18139861E+05                                 9.132615                            8.151356       0.257929       2.107850                    0.995883      30.014705      80.579964       0.677533       0.352384      -1.148296       0.054997      -0.039047      -0.041621       0.079257      -0.001701       0.004142       0.014034      -0.006352      -0.019279      -0.016613       0.001160       0.015453              9.809395       6.038937       0.185444      -0.518239      15.933539       0.424619       7.455709           0.000006
          156              O       7.827849       8.080830      18.241513      -0.577355      35.981808 0.54724637E+03  0.13184722E+05                                 8.568096                            7.177640       0.474637       2.194380                    0.998460      27.784196      72.586826       0.720122       0.353030      -1.146312       0.016539       0.008240       0.052757       0.055900      -0.036241       0.038803       0.027895      -0.047267      -0.018193      -0.073640       0.026040       0.047599              9.468704       6.638125      -0.685547      -1.745286       9.369979       4.230437      12.398008           0.000005
          157              O       8.809597      10.045604      18.667876      -0.562755      31.705888 0.50318396E+03  0.11856267E+05                                 7.776802                            6.824661       0.609882       2.250135                    0.998635      27.101324      69.728612       0.748890       0.347110      -1.152636      -0.024953       0.013803       0.018611       0.034052       0.029814       0.003581      -0.051634       0.017914      -0.140485      -0.079214       0.015389       0.063825              8.325488       9.839568       1.908259      -3.296641       7.651497      -0.702187       7.485399           0.000005
          158              O       7.327643       6.074668       6.741838      -0.775270      42.387374 0.67207474E+03  0.17025215E+05                                 9.512829                            7.910173       0.310395       2.121837                    0.996532      29.956478      79.935553       0.692541       0.349129      -1.150883       0.072771       0.021864      -0.017912       0.078067      -0.003143      -0.000168       0.006133       0.027616      -0.056367      -0.021070      -0.002504       0.023574             10.511004      12.169715      -6.303423      -0.740329      12.268494       0.835063       7.094802           0.000002
          159              O       5.025390       6.586923       5.862317      -0.821446      45.352686 0.83768546E+03  0.22496266E+05                                10.061072                            8.906039      -0.180893       1.934275                    0.997160      32.143895      89.273801       0.642329       0.355074      -1.142245      -0.022341      -0.027404      -0.004629       0.035658       0.010237      -0.003238      -0.001001      -0.002255      -0.052223      -0.017824      -0.001410       0.019235             10.988711       9.254122      -1.165948       3.104242       7.513708       0.121477      16.198302           0.000003
          160              O       6.218045       8.183889       7.448912      -0.780032      40.452064 0.71982704E+03  0.18542762E+05                                 9.229956                            8.219121       0.212153       2.091182                    0.995603      30.123443      80.946284       0.675625       0.351928      -1.149068       0.052155       0.041459       0.042467       0.079009      -0.000612      -0.004116       0.014745      -0.009000      -0.017567      -0.016070      -0.001293       0.017363              9.916125       6.107348      -0.481451       0.500937      16.180899       0.339418       7.460127          -0.000000
          161              O       8.731206       5.252285      13.800475      -0.561818      32.125039 0.50698470E+03  0.11971348E+05                                 7.858257                            6.861917       0.591778       2.246611                    0.998505      27.066718      69.771652       0.744784       0.348279      -1.151375      -0.023767      -0.012070      -0.017443       0.031856      -0.026918      -0.006337      -0.049774       0.018243      -0.137323      -0.077336       0.018390       0.058946              8.426743       9.916479      -1.975103       3.368520       7.797125      -0.810667       7.566624          -0.000003
          162              O       7.755991       7.214871      14.227918      -0.578567      35.619111 0.53874818E+03  0.12927902E+05                                 8.496358                            7.110727       0.493196       2.201901                    0.998389      27.693885      72.180309       0.725254       0.351944      -1.147319       0.014901      -0.016478      -0.049291       0.054066       0.034725      -0.035741       0.027990      -0.038976      -0.018916      -0.069077       0.024662       0.044415              9.370010       6.553724       0.567599       1.668711       9.254207       4.228290      12.302100          -0.000000
          163              O       0.271567       6.280315      16.676745      -0.822440      45.458070 0.84445252E+03  0.22717178E+05                                10.073512                            8.937766      -0.168188       1.937288                    0.997309      32.208832      89.448006       0.641820       0.354743      -1.142837      -0.029730      -0.024270      -0.003381       0.038527       0.010955       0.000024      -0.001546       0.003499      -0.037209      -0.012619      -0.004709       0.017328             10.994208       9.408440      -1.300344       3.111383       7.656755      -0.008770      15.917428           0.000004
          164              O       2.551423       5.663394      17.476525      -0.777398      43.265592 0.68030003E+03  0.17291785E+05                                 9.654791                            7.968239       0.281707       2.112312                    0.996361      30.019509      80.325604       0.688512       0.349990      -1.149794       0.068128       0.016272      -0.026687       0.074956       0.000413      -0.005065       0.006990       0.022611      -0.047966      -0.019679      -0.000348       0.020027             10.718732      12.179856      -6.575089      -0.815904      12.596360       0.904569       7.379979           0.000006
          165              O       1.569676       7.803558      18.274793      -0.774534      39.773494 0.70709026E+03  0.18139867E+05                                 9.132616                            8.151357       0.257929       2.107850                    0.995883      30.014709      80.579978       0.677533       0.352384      -1.148296       0.054997       0.039047       0.041621       0.079257       0.001701      -0.004142       0.014034      -0.006352      -0.019279      -0.016613       0.001160       0.015453              9.809396       6.038937      -0.185444       0.518239      15.933542       0.424619       7.455710           0.000006
          166              O       3.161749       7.514092       3.368326      -0.577355      35.981806 0.54724632E+03  0.13184721E+05                                 8.568096                            7.177639       0.474638       2.194380                    0.998460      27.784195      72.586822       0.720122       0.353030      -1.146312       0.016539      -0.008240      -0.052757       0.055900       0.036241      -0.038803       0.027895      -0.047267      -0.018193      -0.073640       0.026040       0.047599              9.468704       6.638125       0.685547       1.745285       9.369978       4.230437      12.398008           0.000005
          167              O       4.143497       5.549318       2.941963      -0.562755      31.705882 0.50318384E+03  0.11856263E+05                                 7.776801                            6.824660       0.609882       2.250135                    0.998635      27.101322      69.728603       0.748890       0.347110      -1.152636      -0.024953      -0.013803      -0.018611       0.034052      -0.029814      -0.003581      -0.051634       0.017914      -0.140485      -0.079214       0.015389       0.063825              8.325487       9.839566      -1.908259       3.296640       7.651496      -0.702187       7.485398           0.000005
          168              O       2.661543       9.520254      14.868001      -0.775270      42.387375 0.67207475E+03  0.17025215E+05                                 9.512829                            7.910173       0.310395       2.121837                    0.996532      29.956478      79.935554       0.692541       0.349129      -1.150883       0.072771      -0.021864       0.017912       0.078067       0.003143       0.000168       0.006133       0.027616      -0.056367      -0.021070      -0.002504       0.023574             10.511004      12.169715       6.303423       0.740329      12.268494       0.835063       7.094802           0.000002
          169              O       0.359290       9.007999      15.747522      -0.821446      45.352696 0.83768570E+03  0.22496274E+05                                10.061074                            8.906040      -0.180894       1.934274                    0.997160      32.143899      89.273818       0.642328       0.355074      -1.142245      -0.022341       0.027404       0.004629       0.035658      -0.010238       0.003238      -0.001001      -0.002255      -0.052223      -0.017824      -0.001410       0.019235             10.988713       9.254124       1.165948      -3.104243       7.513710       0.121477      16.198305           0.000003
          170              O       1.551945       7.411033      14.160927      -0.780032      40.452063 0.71982702E+03  0.18542761E+05                                 9.229956                            8.219120       0.212153       2.091182                    0.995603      30.123443      80.946282       0.675625       0.351928      -1.149068       0.052155      -0.041459      -0.042467       0.079009       0.000612       0.004116       0.014745      -0.009000      -0.017567      -0.016070      -0.001293       0.017363              9.916124       6.107347       0.481451      -0.500936      16.180898       0.339418       7.460127          -0.000000
          171              O       4.065106      10.342637       7.809364      -0.561818      32.125045 0.50698491E+03  0.11971354E+05                                 7.858259                            6.861919       0.591778       2.246611                    0.998505      27.066717      69.771650       0.744784       0.348279      -1.151375      -0.023767       0.012070       0.017443       0.031856       0.026918       0.006337      -0.049774       0.018243      -0.137323      -0.077336       0.018390       0.058946              8.426744       9.916484       1.975103      -3.368522       7.797123      -0.810667       7.566626          -0.000003
          172              O       3.089891       8.380051       7.381921      -0.578567      35.619115 0.53874813E+03  0.12927901E+05                                 8.496359                            7.110727       0.493196       2.201901                    0.998389      27.693885      72.180311       0.725254       0.351944      -1.147319       0.014901       0.016478       0.049291       0.054066      -0.034725       0.035741       0.027990      -0.038976      -0.018916      -0.069077       0.024662       0.044415              9.370012       6.553725      -0.567602      -1.668714       9.254208       4.228293      12.302104          -0.000000

******************************************************
Auxiliary information for the entire system
The total spin magnetic moment of the unit cell is   0.000341
The total net atomic charge of the unit cell is   -0.000006
Accuracy of reproducing the electrostatic potential in the unit cell:
  The inner radius (bohr) =    5.0000
  The outer radius (bohr) =   12.0000
  Valid grid points have density less than (e/(bohr^3)) =    0.0001
  The number of valid grid points were=         6928
  The rms potential error without charges in kcal/mol is=      6.47880
  The rms potential error with partial charges in kcal/mol is=      0.49780
  The RRMSE value at monopole order=      0.07684
  The rms potential error with partial charges and cloud penetration in kcal/mol is=      0.51237
  The RRMSE value at monopole order with cloud penetration is=      0.07908
  The rms potential error with partial charges and atomic dipoles in kcal/mol is=      0.31754
  The RRMSE value at dipole order=      0.04901
  The rms potential error with partial charges, atomic dipoles and cloud penetration in kcal/mol is=      0.29034
  The RRMSE value at dipole order with cloud penetration=      0.04481

******************************************************
The electron densities and ab initio electrostatic potential were computed in VASP using the PBE functional and
projector augmented wave method. See the main text of the journal article for a description of computational details.
The atomic charges, dipoles, and quadrupoles were computed with the DDEC6 method as described in
(a) T. A. Manz and N. Gabaldon Limas, RSC Adv. 6 (2016) 47771-47801 DOI: 10.1039/c6ra04656h
(b) N. Gabaldon Limas and T. A. Manz, RSC Adv. 8 (2018) 2678-2707 DOI: 10.1039/c7ra11829e.
For each atom in the material, the electron cloud parameters were fit to the spherically averaged atom-in-material
electron density using radial positions for which this density was between 10^-4 and 10^-2 electrons per cubic bohr.
The polarizabilities, dispersion coefficients, and quantum Drude oscillator (QDO) parameters were fit using the MCLF method.
The magnetic structure of the system was optimized in VASP from the default ferromagnetic initial guess using spin polarization.
The atomic spin moments (ASMs) were computed on this optimized magnetic structure using the DDEC6 partition as inputs
to the method of T. A. Manz and D. S. Sholl, J. Chem. Theory Comput. 7 (2011) 4146-4164 DOI: 10.1021/ct200539n.
The RMSE and RRMSE were computed using a uniform grid with Ewald summation.
