# Supplementary material for: A collection of forcefield precursors for metal–organic frameworks
Source: RSC Adv. 2019 Nov 13;9(63):36492–507. doi: 10.1039/c9ra07327b (PMC9075174; doi:10.1039/c9ra07327b)
Supplement: RA-009-C9RA07327B-s3941 [file RA-009-C9RA07327B-s3941.xyz]

  120
jmolscript: load "" {1 1 1} spacegroup "x,y,z" unitcell [{      9.807800     0.000000     0.000000 }, {      4.903890    12.240953     0.000000 }, {      4.903875     0.702523    16.044931 }]
La    10.916848     5.152839     9.209309     1.943173
La    10.916842     2.021422    14.858087     1.943158
La     8.698717     7.790637     6.835622     1.943174
La     8.698723    10.922054     1.186844     1.943157
Zn     4.581901     1.552780     5.066187     0.770864
Zn     5.237448     2.355376     8.710793     0.970143
Zn     9.485801     4.918958     2.956279     0.770860
Zn    15.045236     4.818885    15.356603     0.969876
Zn    15.033664    11.390696    10.978744     0.770864
Zn    14.378117    10.588100     7.334138     0.970143
Zn    10.129764     8.024518    13.088652     0.770860
Zn     4.570329     8.124591     0.688328     0.969876
H      2.123382     2.433744     2.941036     0.095077
H     11.716373    11.886867    10.113120     0.095250
H      7.027278     4.037994     5.081430     0.094769
H     16.620270     7.528347    13.954276     0.094375
H     17.492183    10.509732    13.103895     0.095076
H      7.899192     1.056609     5.931811     0.095249
H     12.588287     8.905482    10.963501     0.094768
H      2.995295     5.415129     2.090655     0.094375
C     13.126746     3.592083     6.974732     0.626090
C     12.358797     3.592892     5.707182    -0.008806
C     11.253458     4.303374     5.243483    -0.010443
C     10.422736     5.410433     5.729645     0.603456
C     11.888026     2.905802     3.741678     0.182606
C     10.616928     1.691793     9.535502     0.591040
C      9.174201     1.455280     9.445651     0.001295
C      8.095343     2.169956     8.965907    -0.010170
C      7.915860     3.478708     8.327319     0.614583
C     12.286206    12.562304     9.827520     0.181933
C      8.222856     2.879655     1.047734     0.623829
C      7.454903     2.878846     2.315284    -0.006846
C      6.349564     2.168364     2.778982    -0.013249
C      5.518845     1.061305     2.292821     0.604828
C      6.984125     3.565936     4.280788     0.181719
C     10.616917     5.482468    14.531894     0.593128
C      9.174189     5.718981    14.621746     0.001644
C      8.095331     5.004305    15.101489    -0.011070
C      7.915848     3.695553    15.740077     0.614517
C      7.382304     6.852910    14.239876     0.184745
C      6.488819     9.351393     9.070199     0.626090
C      7.256768     9.350584    10.337749    -0.008806
C      8.362107     8.640102    10.801448    -0.010443
C      9.192829     7.533043    10.315286     0.603456
C      7.727539    10.037674    12.303253     0.182606
C      8.998637    11.251683     6.509429     0.591040
C     10.441364    11.488196     6.599280     0.001295
C     11.520222    10.773520     7.079024    -0.010170
C     11.699705     9.464768     7.717612     0.614583
C      7.329359     0.381172     6.217411     0.181933
C     11.392709    10.063821    14.997197     0.623829
C     12.160662    10.064630    13.729647    -0.006846
C     13.266001    10.775112    13.265949    -0.013249
C     14.096720    11.882171    13.752110     0.604828
C     12.631440     9.377540    11.764143     0.181720
C      8.998648     7.461008     1.513037     0.593128
C     10.441376     7.224495     1.423185     0.001643
C     11.520234     7.939171     0.943442    -0.011070
C     11.699717     9.247923     0.304854     0.614517
C     12.233261     6.090566     1.805055     0.184744
C     10.147129     3.587130    12.033698     0.506737
C     11.704607     3.587130    12.033698     0.484844
C      9.468436     9.356345     4.011233     0.506737
C      7.910958     9.356345     4.011233     0.484844
N     10.979823     3.845077     3.974329    -0.315840
N      2.926638     2.700205     4.749300    -0.288901
N      6.964504     1.425298     9.208186    -0.360044
N     13.610259    12.531593     9.992783    -0.314352
N      6.075924     2.626661     4.048136    -0.314587
N      7.830539     3.771533     3.273166    -0.287716
N      6.964491     5.748963    14.859211    -0.360054
N      8.706357     6.883621    14.074613    -0.316184
N      8.635742     9.098399    12.070602    -0.315840
N     16.688927    10.243271    11.295631    -0.288901
N     12.651061    11.518178     6.836745    -0.360044
N      6.005306     0.411883     6.052148    -0.314352
N     13.539641    10.316815    11.996795    -0.314587
N     11.785026     9.171943    12.771765    -0.287716
N     12.651074     7.194513     1.185720    -0.360054
N     10.909208     6.059855     1.970318    -0.316184
O     12.915876     4.427226     7.876457    -0.591658
O      4.233034     2.695534     7.046934    -0.525117
O     10.638505     5.979920     6.854395    -0.671288
O      9.486092     5.826135     4.991578    -0.555180
O     11.280915     0.818959    10.177300    -0.530411
O     11.141645     2.698144     9.007624    -0.636726
O      8.871139     4.261324     8.141198    -0.615386
O      6.735001     3.761791     7.971122    -0.570719
O      9.577296     4.207817    11.112719    -0.567540
O     12.321519     4.334225    11.170481    -0.598148
O      8.011990     2.044512     0.146009    -0.590543
O      9.136942     3.776204     0.975532    -0.524311
O      5.734618     0.491818     1.168071    -0.672467
O      4.582199     0.645603     3.030887    -0.554780
O     11.280905     6.355302    13.890097    -0.531350
O     11.141634     4.476117    15.059772    -0.637815
O      8.871128     2.912937    15.926199    -0.615164
O      1.831114     2.709947     0.051344    -0.570439
O      9.577295     2.966444    12.954677    -0.567893
O     12.321517     2.840036    12.896916    -0.599341
O      6.699689     8.516250     8.168474    -0.591658
O     15.382531    10.247942     8.997997    -0.525117
O      8.977060     6.963556     9.190536    -0.671288
O     10.129473     7.117341    11.053353    -0.555180
O      8.334650    12.124517     5.867631    -0.530411
O      8.473920    10.245332     7.037307    -0.636726
O     10.744426     8.682152     7.903733    -0.615386
O     12.880564     9.181685     8.073809    -0.570718
O     10.038269     8.735659     4.932212    -0.567540
O      7.294046     8.609251     4.874450    -0.598148
O     11.603575    10.898964    15.898922    -0.590543
O     10.478623     9.167272    15.069399    -0.524311
O     13.880947    12.451658    14.876860    -0.672467
O     15.033366    12.297873    13.014044    -0.554780
O      8.334660     6.588174     2.154834    -0.531350
O      8.473931     8.467359     0.985159    -0.637815
O     10.744437    10.030539     0.118732    -0.615165
O     17.784451    10.233529    15.993587    -0.570439
O     10.038270     9.977032     3.090254    -0.567892
O      7.294048    10.103440     3.148015    -0.599341

The following XYZ coordinates are in angstroms. Other properties are in atomic units.
The sperically averaged electron density of each atom fit to a function of the form exp(a - br)
eigen_1, eigen_2 and eigen_3 are the three eigenvalues of traceless quadrupole moment tensor
  atom number  atomic symbol              X              Y              Z     net charge C6 coefficient C8 coefficient C10 coefficient fluctuating dipole atomic polarizability isotropic forcefield polarizability              a              b squared Pearson coefficient          <r^3>          <r^4>         wp_QDO          m_QDO          q_QDO       dipole_x       dipole_y       dipole_z         dipole            Qxy            Qxz            Qyz     Q(x^2-y^2)  Q(3z^2 - R^2)        eigen_1        eigen_2        eigen_3 static polarizability      alpha(xx)      alpha(xy)      alpha(xz)      alpha(yy)      alpha(yz)      alpha(zz) atomic spin moment
            1             La      10.916848       5.152839       9.209309       1.943173     217.248198 0.59202378E+04  0.24238815E+06                                25.734269                           22.481905       1.362176       2.030282                    0.998644     103.100740     283.903022       0.467278       0.320154      -1.253635       0.023513      -0.015582      -0.040173       0.049087       0.104360       0.006226       0.035632       0.113368      -0.360393      -0.132166      -0.048526       0.180692             28.844863      19.869539      -3.530106      -2.852979      33.676833      -0.224340      32.988217           0.000126
            2             La      10.916842       2.021422      14.858087       1.943158     217.046871 0.59133456E+04  0.24202727E+06                                25.713683                           22.464645       1.369792       2.032287                    0.998681     103.079245     283.766239       0.467604       0.320035      -1.253794       0.025105       0.015875       0.040239       0.050014      -0.104453      -0.006027       0.036135       0.113893      -0.361939      -0.132977      -0.048185       0.181162             28.820701      19.853544       3.528190       2.845966      33.648946      -0.233252      32.959612           0.000128
            3             La       8.698717       7.790637       6.835622       1.943174     217.247955 0.59202297E+04  0.24238773E+06                                25.734247                           22.481887       1.362177       2.030283                    0.998644     103.100704     283.902845       0.467278       0.320153      -1.253635      -0.023514       0.015583       0.040172       0.049087       0.104359       0.006225       0.035631       0.113366      -0.360391      -0.132165      -0.048525       0.180690             28.844838      19.869523      -3.530101      -2.852986      33.676807      -0.224330      32.988185           0.000128
            4             La       8.698723      10.922054       1.186844       1.943157     217.046907 0.59133469E+04  0.24202733E+06                                25.713686                           22.464647       1.369790       2.032286                    0.998681     103.079260     283.766296       0.467604       0.320035      -1.253794      -0.025105      -0.015875      -0.040239       0.050014      -0.104453      -0.006028       0.036134       0.113891      -0.361937      -0.132975      -0.048185       0.181161             28.820704      19.853548       3.528188       2.845974      33.648954      -0.233244      32.959610           0.000129
            5             Zn       4.581901       1.552780       5.066187       0.770864     110.438854 0.21508205E+04  0.70720686E+05                                18.772133                           15.220931       0.596351       2.022355                    0.996664      48.611282     133.986150       0.461163       0.403933      -1.143483      -0.042540      -0.049565       0.003971       0.065438       0.045955      -0.010241       0.110940      -0.089132       0.147099      -0.115601      -0.033255       0.148856             22.272363      22.425702      -6.622491      -2.287640      22.837755      -4.505995      21.553632          -0.000002
            6             Zn       5.237448       2.355376       8.710793       0.970143      79.691864 0.16244554E+04  0.50013644E+05                                15.661946                           13.563823       0.172208       1.940046                    0.998090      44.140870     119.434560       0.468422       0.424705      -1.124275      -0.125200       0.052573       0.046006       0.143372       0.063313      -0.119703       0.097133      -0.078414       0.183001      -0.195795       0.040034       0.155762             17.693711      27.380765      -4.218408       6.081307      11.496647      -1.989900      14.203720          -0.000005
            7             Zn       9.485801       4.918958       2.956279       0.770860     110.408507 0.21498132E+04  0.70676547E+05                                18.764254                           15.213291       0.599194       2.023265                    0.996678      48.603640     133.937672       0.461482       0.403717      -1.143680      -0.041912       0.049696      -0.003971       0.065132      -0.046344       0.010096       0.111007      -0.088716       0.148007      -0.115901      -0.033103       0.149004             22.264097      22.415606       6.617890       2.287163      22.827473      -4.504118      21.549212          -0.000002
            8             Zn      15.045236       4.818885      15.356603       0.969876      79.730080 0.16255310E+04  0.50054979E+05                                15.666585                           13.568091       0.174318       1.940481                    0.998098      44.153193     119.477226       0.468361       0.424691      -1.124286      -0.125533      -0.052195      -0.046303       0.143621      -0.062702       0.120038       0.097567      -0.078379       0.182477      -0.195817       0.039493       0.156324             17.698795      27.390041       4.219084      -6.082740      11.498988      -1.989551      14.207354          -0.000006
            9             Zn      15.033664      11.390696      10.978744       0.770864     110.438823 0.21508196E+04  0.70720653E+05                                18.772129                           15.220928       0.596351       2.022356                    0.996664      48.611271     133.986113       0.461163       0.403933      -1.143483       0.042541       0.049565      -0.003971       0.065438       0.045955      -0.010241       0.110941      -0.089132       0.147098      -0.115601      -0.033255       0.148856             22.272360      22.425703      -6.622492      -2.287640      22.837753      -4.505995      21.553624          -0.000002
           10             Zn      14.378117      10.588100       7.334138       0.970143      79.691702 0.16244515E+04  0.50013488E+05                                15.661916                           13.563798       0.172211       1.940047                    0.998090      44.140863     119.434458       0.468423       0.424705      -1.124276       0.125200      -0.052572      -0.046005       0.143372       0.063313      -0.119703       0.097132      -0.078415       0.183003      -0.195795       0.040034       0.155762             17.693674      27.380701      -4.218398       6.081294      11.496626      -1.989896      14.203694          -0.000005
           11             Zn      10.129764       8.024518      13.088652       0.770860     110.408504 0.21498131E+04  0.70676545E+05                                18.764255                           15.213292       0.599194       2.023265                    0.996678      48.603640     133.937675       0.461482       0.403717      -1.143680       0.041912      -0.049696       0.003971       0.065132      -0.046344       0.010097       0.111007      -0.088717       0.148007      -0.115901      -0.033103       0.149004             22.264098      22.415613       6.617894       2.287165      22.827475      -4.504114      21.549206          -0.000002
           12             Zn       4.570329       8.124591       0.688328       0.969876      79.730048 0.16255301E+04  0.50054943E+05                                15.666576                           13.568083       0.174317       1.940480                    0.998098      44.153204     119.477230       0.468361       0.424691      -1.124286       0.125532       0.052195       0.046303       0.143620      -0.062702       0.120037       0.097567      -0.078381       0.182479      -0.195816       0.039492       0.156324             17.698785      27.390026       4.219080      -6.082739      11.498982      -1.989551      14.207348          -0.000007
           13              H       2.123382       2.433744       2.941036       0.095077       1.181784 0.82950653E+01  0.81962015E+02                                 1.830719                            1.673068      -0.965890       2.417828                    0.998195       3.502558       9.754080       0.489863       1.265431      -0.712772       0.001165      -0.026695      -0.044052       0.051523      -0.009458       0.005977       0.008799       0.000269       0.014205      -0.016918       0.006273       0.010645              1.888569       1.474605      -0.103859      -0.068994       1.739529       0.501080       2.451572          -0.000001
           14              H      11.716373      11.886867      10.113120       0.095250       1.141455 0.81404643E+01  0.79978731E+02                                 1.786461                            1.658094      -0.794858       2.502859                    0.999356       3.425087       9.480935       0.492244       1.266487      -0.713321      -0.034269      -0.040302       0.018571       0.056067       0.008417      -0.001972      -0.011537       0.009749      -0.046308      -0.021128       0.001877       0.019252              1.826722       1.824622       0.519960      -0.188619       2.066566      -0.325223       1.588977          -0.000001
           15              H       7.027278       4.037994       5.081430       0.094769       1.182354 0.82988001E+01  0.81982370E+02                                 1.828597                            1.671366      -0.956925       2.420874                    0.998253       3.502673       9.743406       0.491181       1.262290      -0.713440       0.001150       0.026817       0.044262       0.051765       0.009422      -0.006029       0.008841       0.000185       0.014286      -0.016943       0.006237       0.010706              1.886279       1.473180       0.103648       0.068846       1.737566       0.500016       2.448091          -0.000001
           16              H      16.620270       7.528347      13.954276       0.094375       1.142601 0.81482067E+01  0.80052634E+02                                 1.785488                            1.657206      -0.791650       2.503169                    0.999353       3.426293       9.475948       0.493253       1.263928      -0.713871      -0.034102       0.040630      -0.018506       0.056180      -0.008592       0.002144      -0.011569       0.009955      -0.046532      -0.021218       0.001675       0.019543              1.825713       1.823623      -0.519674       0.188526       2.065426      -0.324990       1.588092          -0.000002
           17              H      17.492183      10.509732      13.103895       0.095076       1.181786 0.82950883E+01  0.81962321E+02                                 1.830724                            1.673072      -0.965893       2.417827                    0.998195       3.502564       9.754110       0.489862       1.265434      -0.712772      -0.001165       0.026695       0.044052       0.051523      -0.009458       0.005977       0.008799       0.000269       0.014206      -0.016918       0.006273       0.010645              1.888574       1.474609      -0.103859      -0.068994       1.739534       0.501082       2.451580          -0.000001
           18              H       7.899192       1.056609       5.931811       0.095249       1.141457 0.81404742E+01  0.79978840E+02                                 1.786461                            1.658095      -0.794858       2.502858                    0.999356       3.425088       9.480934       0.492244       1.266486      -0.713321       0.034269       0.040302      -0.018570       0.056067       0.008416      -0.001972      -0.011536       0.009749      -0.046308      -0.021128       0.001877       0.019252              1.826722       1.824623       0.519960      -0.188619       2.066566      -0.325223       1.588977          -0.000001
           19              H      12.588287       8.905482      10.963501       0.094768       1.182354 0.82988003E+01  0.81982371E+02                                 1.828598                            1.671366      -0.956923       2.420874                    0.998253       3.502674       9.743408       0.491181       1.262289      -0.713440      -0.001150      -0.026817      -0.044262       0.051765       0.009422      -0.006029       0.008841       0.000185       0.014286      -0.016943       0.006237       0.010706              1.886279       1.473180       0.103648       0.068846       1.737566       0.500016       2.448091          -0.000001
           20              H       2.995295       5.415129       2.090655       0.094375       1.142601 0.81482059E+01  0.80052615E+02                                 1.785487                            1.657206      -0.791649       2.503169                    0.999353       3.426292       9.475941       0.493254       1.263927      -0.713871       0.034102      -0.040630       0.018506       0.056180      -0.008592       0.002144      -0.011569       0.009955      -0.046533      -0.021218       0.001675       0.019543              1.825713       1.823622      -0.519674       0.188526       2.065425      -0.324989       1.588091          -0.000001
           21              C      13.126746       3.592083       6.974732       0.626090      24.177799 0.25053712E+03  0.52126019E+04                                 7.808359                            5.701659      -0.126373       2.020078                    0.999456      22.386939      63.708378       0.605009       0.486588      -1.007728       0.056453      -0.011329       0.051838       0.077476       0.064067      -0.057749      -0.028760      -0.000345      -0.167751      -0.085540      -0.028812       0.114352              9.126458       9.423391      -3.437395       1.433855       7.484604       1.232481      10.471379          -0.000000
           22              C      12.358797       3.592892       5.707182      -0.008806      38.061052 0.42955401E+03  0.10022817E+05                                 9.802562                            6.891454       0.198882       2.061649                    0.999671      27.541018      77.715064       0.633139       0.414606      -1.070217      -0.005260      -0.040759      -0.063693       0.075800       0.013545      -0.009672       0.021423      -0.042218      -0.003079      -0.033293      -0.002089       0.035382             11.911599      12.668220      -4.717062       4.906605       8.554009      -0.490206      14.512568          -0.000007
           23              C      11.253458       4.303374       5.243483      -0.010443      38.803587 0.43533486E+03  0.10196387E+05                                 9.950285                            6.950083       0.155922       2.047828                    0.999610      27.650898      78.290899       0.628486       0.416091      -1.068770       0.006362      -0.040178      -0.057182       0.070175       0.023814       0.004575       0.017603      -0.027015       0.064996      -0.038651       0.001662       0.036989             12.264085      13.057306      -7.673653       0.038444      13.128365       2.168445      10.606585          -0.000003
           24              C      10.422736       5.410433       5.729645       0.603456      23.925175 0.25553051E+03  0.53475448E+04                                 7.729472                            5.728437      -0.090297       2.022388                    0.999543      22.897541      65.541726       0.607762       0.481572      -1.009444      -0.021900       0.064025       0.019213       0.070342       0.090498      -0.020537      -0.045648      -0.005705      -0.021748      -0.090955      -0.021890       0.112845              9.014817       7.458776      -3.419174       0.188152       9.400130       2.501742      10.185544          -0.000000
           25              C      11.888026       2.905802       3.741678       0.182606      24.032299 0.27994379E+03  0.59202173E+04                                 7.287084                            5.601969       0.493671       2.190055                    0.999870      24.649909      68.130274       0.688965       0.420380      -1.057277      -0.006271       0.019391       0.049396       0.053435       0.024939      -0.012845      -0.005128      -0.026031       0.029003      -0.034609       0.004878       0.029731              8.159314       7.494427      -2.814192       1.074170       7.088808       1.570500       9.894706          -0.000008
           26              C      10.616928       1.691793       9.535502       0.591040      22.472713 0.25439694E+03  0.53267967E+04                                 7.414005                            5.739019      -0.202082       1.987181                    0.999208      23.055203      66.372528       0.602500       0.485506      -1.005711       0.074991       0.013123       0.000387       0.076131      -0.011837      -0.030170       0.059776      -0.024706       0.216954      -0.056516      -0.051134       0.107649              8.210567       9.812509       1.445574       0.121193       9.157669      -2.403253       5.661524          -0.000002
           27              C       9.174201       1.455280       9.445651       0.001295      35.043666 0.44588771E+03  0.10570996E+05                                 9.429522                            7.141168      -0.057115       1.976801                    0.999591      28.277189      82.183356       0.602381       0.428888      -1.054213      -0.048164      -0.038496       0.045072       0.076376       0.016722      -0.027219      -0.003369      -0.037236       0.075106      -0.046122       0.007152       0.038971             10.764655      16.438317       0.600165       2.206485       9.607923      -2.071100       6.247726          -0.000006
           28              C       8.095343       2.169956       8.965907      -0.010170      36.277220 0.45689000E+03  0.10884181E+05                                 9.626333                            7.210216      -0.109994       1.954513                    0.999436      28.530341      82.774318       0.602568       0.426694      -1.056910      -0.047969      -0.052591       0.045208       0.084325       0.039408      -0.013837       0.006287       0.009145       0.044833      -0.050134       0.015721       0.034413             11.101325      10.701062      -1.272117       2.260683      14.988370      -4.813563       7.614543          -0.000003
           29              C       7.915860       3.478708       8.327319       0.614583      23.307541 0.24774987E+03  0.51406766E+04                                 7.550412                            5.640573      -0.170964       2.000864                    0.999231      22.550578      64.106083       0.612964       0.481575      -1.010250      -0.008034       0.077838      -0.032073       0.084570      -0.016104      -0.024846       0.058731      -0.018271       0.250444      -0.061827      -0.051363       0.113190              8.507532       9.630715       1.556157       1.055555      10.352921      -2.303629       5.538961          -0.000001
           30              C      12.286206      12.562304       9.827520       0.181933      23.516636 0.30176601E+03  0.65344625E+04                                 7.306467                            5.913958       0.063611       2.037693                    0.999600      25.716457      73.081358       0.650802       0.434628      -1.043391       0.031209       0.043295      -0.011239       0.054541       0.032324      -0.011058       0.018815      -0.035202       0.080498      -0.054779       0.016418       0.038361              7.926159       8.961029       1.152221       0.548901       9.077606      -2.596424       5.739842          -0.000006
           31              C       8.222856       2.879655       1.047734       0.623829      24.242213 0.25132095E+03  0.52329844E+04                                 7.820676                            5.709762      -0.117059       2.022496                    0.999482      22.425320      63.842046       0.604709       0.486450      -1.007802       0.055817       0.011482      -0.052159       0.077253      -0.064036       0.057572      -0.028899      -0.000999      -0.166574      -0.085195      -0.028951       0.114146              9.141450       9.439878       3.444492      -1.436192       7.496305       1.234496      10.488166          -0.000001
           32              C       7.454903       2.878846       2.315284      -0.006846      37.991810 0.42863807E+03  0.99964354E+04                                 9.793292                            6.885892       0.194207       2.060835                    0.999667      27.507513      77.609340       0.633127       0.414821      -1.070043      -0.006006       0.040170       0.064227       0.075992      -0.012915       0.008602       0.020911      -0.042753      -0.002814      -0.032056      -0.003076       0.035132             11.899306      12.654565       4.710995      -4.900605       8.545694      -0.488736      14.497660          -0.000008
           33              C       6.349564       2.168364       2.778982      -0.013249      38.874727 0.43630427E+03  0.10224139E+05                                 9.958467                            6.955334       0.159135       2.048558                    0.999613      27.684763      78.390155       0.628624       0.415794      -1.069028       0.005605       0.039874       0.056680       0.069526      -0.024571      -0.005004       0.016971      -0.027748       0.066460      -0.039611       0.002468       0.037143             12.274450      13.067537       7.680134      -0.037780      13.139139       2.171814      10.616673          -0.000002
           34              C       5.518845       1.061305       2.292821       0.604828      23.905249 0.25526486E+03  0.53408324E+04                                 7.727558                            5.727156      -0.094758       2.021260                    0.999541      22.883387      65.503581       0.607533       0.481857      -1.009250      -0.021576      -0.064336      -0.020209       0.070803      -0.090071       0.020306      -0.045471      -0.005227      -0.022006      -0.090548      -0.021739       0.112287              9.012404       7.457721       3.418457      -0.188717       9.397559       2.500350      10.181930          -0.000000
           35              C       6.984125       3.565936       4.280788       0.181719      24.049657 0.28017819E+03  0.59265867E+04                                 7.292066                            5.606043       0.487427       2.188020                    0.999872      24.659317      68.170878       0.688376       0.420639      -1.057083      -0.006743      -0.019211      -0.048670       0.052757      -0.024349       0.012911      -0.005032      -0.025786       0.029078      -0.034117       0.004869       0.029248              8.164887       7.500944       2.817363      -1.075077       7.093904       1.570537       9.899813          -0.000008
           36              C      10.616917       5.482468      14.531894       0.593128      22.424585 0.25376052E+03  0.53099756E+04                                 7.403237                            5.731589      -0.204615       1.986850                    0.999282      23.022181      66.248777       0.602949       0.485464      -1.005765       0.076164      -0.013654      -0.000678       0.077381       0.010780       0.030461       0.059250      -0.025242       0.216099      -0.057302      -0.049725       0.107027              8.198167       9.797334      -1.442553      -0.121082       9.143236      -2.399160       5.653930          -0.000002
           37              C       9.174189       5.718981      14.621746       0.001644      35.022325 0.44559605E+03  0.10562050E+05                                 9.424513                            7.137965      -0.055888       1.977208                    0.999539      28.268240      82.141732       0.602644       0.428784      -1.054307      -0.048568       0.038023      -0.045423       0.076602      -0.017493       0.027770      -0.002694      -0.037548       0.074984      -0.047060       0.007894       0.039165             10.758573      16.426519      -0.597829      -2.205324       9.603837      -2.070936       6.245362          -0.000007
           38              C       8.095331       5.004305      15.101489      -0.011070      36.314864 0.45740137E+03  0.10899583E+05                                 9.632895                            7.214191      -0.108484       1.954832                    0.999429      28.549132      82.845350       0.602400       0.426687      -1.056898      -0.046792       0.052914      -0.044884       0.083689      -0.039591       0.013962       0.006150       0.007800       0.043942      -0.050125       0.015475       0.034650             11.109672      10.707611       1.274283      -2.262966      15.001119      -4.818634       7.620287          -0.000001
           39              C       7.915848       3.695553      15.740077       0.614517      23.325001 0.24795064E+03  0.51462113E+04                                 7.556000                            5.644161      -0.173675       1.999755                    0.999270      22.561587      64.159211       0.612518       0.481798      -1.010069      -0.008645      -0.077780       0.031698       0.084434       0.015272       0.025705       0.058117      -0.018805       0.249902      -0.060573      -0.052251       0.112824              8.514202       9.637981      -1.557822      -1.056491      10.361740      -2.305872       5.542886          -0.000001
           40              C       7.382304       6.852910      14.239876       0.184745      23.470488 0.30099987E+03  0.65140854E+04                                 7.299870                            5.909042       0.065753       2.038821                    0.999596      25.679923      72.969277       0.650609       0.435010      -1.043105       0.031021      -0.042932       0.010832       0.054063      -0.032196       0.011093       0.018207      -0.034532       0.079275      -0.054231       0.016759       0.037471              7.918757       8.951594      -1.151023      -0.548157       9.069715      -2.593990       5.734961          -0.000006
           41              C       6.488819       9.351393       9.070199       0.626090      24.177807 0.25053720E+03  0.52126043E+04                                 7.808363                            5.701662      -0.126375       2.020078                    0.999456      22.386946      63.708423       0.605009       0.486589      -1.007728      -0.056453       0.011329      -0.051838       0.077476       0.064067      -0.057749      -0.028760      -0.000345      -0.167751      -0.085540      -0.028812       0.114352              9.126463       9.423396      -3.437397       1.433855       7.484608       1.232482      10.471385          -0.000001
           42              C       7.256768       9.350584      10.337749      -0.008806      38.061065 0.42955414E+03  0.10022821E+05                                 9.802566                            6.891456       0.198882       2.061649                    0.999671      27.541022      77.715093       0.633138       0.414606      -1.070217       0.005260       0.040759       0.063693       0.075800       0.013545      -0.009673       0.021422      -0.042218      -0.003078      -0.033293      -0.002089       0.035382             11.911604      12.668224      -4.717063       4.906608       8.554012      -0.490206      14.512576          -0.000006
           43              C       8.362107       8.640102      10.801448      -0.010443      38.803579 0.43533475E+03  0.10196384E+05                                 9.950284                            6.950083       0.155923       2.047828                    0.999610      27.650894      78.290889       0.628486       0.416091      -1.068770      -0.006362       0.040178       0.057182       0.070175       0.023814       0.004575       0.017603      -0.027016       0.064997      -0.038651       0.001662       0.036989             12.264085      13.057306      -7.673653       0.038443      13.128365       2.168445      10.606584          -0.000003
           44              C       9.192829       7.533043      10.315286       0.603456      23.925169 0.25553043E+03  0.53475428E+04                                 7.729471                            5.728437      -0.090295       2.022389                    0.999543      22.897536      65.541709       0.607762       0.481572      -1.009444       0.021900      -0.064026      -0.019213       0.070342       0.090498      -0.020537      -0.045648      -0.005705      -0.021748      -0.090955      -0.021890       0.112845              9.014816       7.458775      -3.419174       0.188152       9.400130       2.501742      10.185541          -0.000000
           45              C       7.727539      10.037674      12.303253       0.182606      24.032313 0.27994395E+03  0.59202221E+04                                 7.287089                            5.601972       0.493668       2.190054                    0.999870      24.649919      68.130333       0.688965       0.420380      -1.057277       0.006271      -0.019391      -0.049396       0.053435       0.024939      -0.012845      -0.005129      -0.026030       0.029004      -0.034609       0.004878       0.029731              8.159320       7.494432      -2.814194       1.074170       7.088813       1.570503       9.894715          -0.000007
           46              C       8.998637      11.251683       6.509429       0.591040      22.472714 0.25439696E+03  0.53267973E+04                                 7.414006                            5.739020      -0.202083       1.987180                    0.999208      23.055205      66.372542       0.602500       0.485506      -1.005711      -0.074991      -0.013123      -0.000387       0.076131      -0.011837      -0.030170       0.059776      -0.024706       0.216954      -0.056516      -0.051134       0.107650              8.210569       9.812509       1.445574       0.121192       9.157671      -2.403254       5.661526          -0.000002
           47              C      10.441364      11.488196       6.599280       0.001295      35.043678 0.44588793E+03  0.10571003E+05                                 9.429523                            7.141169      -0.057116       1.976801                    0.999591      28.277197      82.183380       0.602381       0.428888      -1.054213       0.048164       0.038496      -0.045072       0.076376       0.016722      -0.027219      -0.003370      -0.037236       0.075106      -0.046122       0.007151       0.038971             10.764656      16.438315       0.600166       2.206483       9.607925      -2.071100       6.247727          -0.000006
           48              C      11.520222      10.773520       7.079024      -0.010170      36.277223 0.45689008E+03  0.10884183E+05                                 9.626330                            7.210215      -0.109995       1.954513                    0.999436      28.530342      82.774300       0.602568       0.426693      -1.056910       0.047969       0.052591      -0.045208       0.084325       0.039408      -0.013837       0.006286       0.009145       0.044833      -0.050134       0.015720       0.034413             11.101322      10.701058      -1.272116       2.260681      14.988367      -4.813561       7.614541          -0.000002
           49              C      11.699705       9.464768       7.717612       0.614583      23.307549 0.24774998E+03  0.51406794E+04                                 7.550412                            5.640574      -0.170964       2.000864                    0.999231      22.550581      64.106086       0.612964       0.481575      -1.010250       0.008034      -0.077838       0.032073       0.084570      -0.016105      -0.024846       0.058731      -0.018271       0.250445      -0.061827      -0.051363       0.113190              8.507533       9.630716       1.556156       1.055555      10.352922      -2.303630       5.538961          -0.000002
           50              C       7.329359       0.381172       6.217411       0.181933      23.516621 0.30176575E+03  0.65344548E+04                                 7.306460                            5.913953       0.063612       2.037694                    0.999600      25.716446      73.081291       0.650803       0.434627      -1.043391      -0.031209      -0.043295       0.011239       0.054541       0.032324      -0.011058       0.018815      -0.035202       0.080498      -0.054779       0.016418       0.038361              7.926152       8.961020       1.152222       0.548899       9.077598      -2.596422       5.739837          -0.000006
           51              C      11.392709      10.063821      14.997197       0.623829      24.242225 0.25132106E+03  0.52329882E+04                                 7.820682                            5.709766      -0.117062       2.022495                    0.999482      22.425332      63.842118       0.604709       0.486451      -1.007801      -0.055817      -0.011482       0.052159       0.077252      -0.064036       0.057572      -0.028898      -0.000999      -0.166575      -0.085195      -0.028951       0.114146              9.141457       9.439887       3.444495      -1.436194       7.496310       1.234496      10.488175          -0.000001
           52              C      12.160662      10.064630      13.729647      -0.006846      37.991864 0.42863866E+03  0.99964536E+04                                 9.793303                            6.885898       0.194205       2.060834                    0.999667      27.507535      77.609445       0.633126       0.414821      -1.070043       0.006005      -0.040169      -0.064227       0.075992      -0.012914       0.008602       0.020912      -0.042753      -0.002813      -0.032056      -0.003077       0.035133             11.899322      12.654584       4.711003      -4.900613       8.545704      -0.488739      14.497678          -0.000007
           53              C      13.266001      10.775112      13.265949      -0.013249      38.874756 0.43630456E+03  0.10224148E+05                                 9.958475                            6.955338       0.159133       2.048557                    0.999613      27.684774      78.390216       0.628624       0.415794      -1.069027      -0.005605      -0.039873      -0.056680       0.069526      -0.024571      -0.005004       0.016971      -0.027748       0.066460      -0.039611       0.002468       0.037143             12.274461      13.067551       7.680143      -0.037781      13.139151       2.171814      10.616680          -0.000002
           54              C      14.096720      11.882171      13.752110       0.604828      23.905257 0.25526496E+03  0.53408350E+04                                 7.727560                            5.727158      -0.094758       2.021260                    0.999541      22.883394      65.503611       0.607533       0.481857      -1.009249       0.021576       0.064336       0.020209       0.070803      -0.090071       0.020306      -0.045471      -0.005227      -0.022006      -0.090548      -0.021739       0.112287              9.012406       7.457724       3.418459      -0.188717       9.397563       2.500349      10.181931          -0.000000
           55              C      12.631440       9.377540      11.764143       0.181720      24.049646 0.28017803E+03  0.59265827E+04                                 7.292065                            5.606043       0.487429       2.188021                    0.999872      24.659308      68.170855       0.688376       0.420639      -1.057083       0.006743       0.019211       0.048670       0.052757      -0.024349       0.012911      -0.005032      -0.025785       0.029077      -0.034117       0.004869       0.029248              8.164886       7.500943       2.817362      -1.075077       7.093903       1.570538       9.899812          -0.000009
           56              C       8.998648       7.461008       1.513037       0.593128      22.424591 0.25376059E+03  0.53099779E+04                                 7.403240                            5.731591      -0.204618       1.986849                    0.999282      23.022191      66.248830       0.602948       0.485464      -1.005765      -0.076164       0.013654       0.000678       0.077381       0.010780       0.030461       0.059250      -0.025243       0.216099      -0.057302      -0.049725       0.107028              8.198170       9.797338      -1.442554      -0.121081       9.143240      -2.399162       5.653933          -0.000002
           57              C      10.441376       7.224495       1.423185       0.001643      35.022345 0.44559632E+03  0.10562059E+05                                 9.424518                            7.137968      -0.055890       1.977207                    0.999539      28.268252      82.141787       0.602643       0.428784      -1.054307       0.048568      -0.038023       0.045424       0.076602      -0.017493       0.027769      -0.002695      -0.037549       0.074983      -0.047060       0.007894       0.039165             10.758578      16.426528      -0.597829      -2.205326       9.603842      -2.070937       6.245366          -0.000004
           58              C      11.520234       7.939171       0.943442      -0.011070      36.314868 0.45740142E+03  0.10899585E+05                                 9.632895                            7.214190      -0.108486       1.954831                    0.999429      28.549133      82.845347       0.602400       0.426687      -1.056898       0.046791      -0.052914       0.044883       0.083689      -0.039591       0.013962       0.006150       0.007800       0.043942      -0.050125       0.015475       0.034650             11.109672      10.707612       1.274284      -2.262967      15.001117      -4.818635       7.620287          -0.000004
           59              C      11.699717       9.247923       0.304854       0.614517      23.324999 0.24795062E+03  0.51462107E+04                                 7.556000                            5.644160      -0.173676       1.999755                    0.999270      22.561587      64.159212       0.612518       0.481798      -1.010069       0.008645       0.077780      -0.031698       0.084435       0.015272       0.025704       0.058117      -0.018805       0.249902      -0.060573      -0.052250       0.112824              8.514202       9.637981      -1.557821      -1.056492      10.361738      -2.305872       5.542886          -0.000002
           60              C      12.233261       6.090566       1.805055       0.184744      23.470482 0.30099977E+03  0.65140822E+04                                 7.299867                            5.909040       0.065754       2.038821                    0.999596      25.679918      72.969242       0.650609       0.435010      -1.043105      -0.031021       0.042932      -0.010832       0.054063      -0.032196       0.011093       0.018208      -0.034532       0.079273      -0.054230       0.016759       0.037471              7.918753       8.951590      -1.151023      -0.548157       9.069711      -2.593989       5.734959          -0.000007
           61              C      10.147129       3.587130      12.033698       0.506737      21.085016 0.28103515E+03  0.60126222E+04                                 7.024572                            5.992511      -0.161636       1.995315                    0.998097      23.810107      68.529241       0.597468       0.479169      -1.012426      -0.134872      -0.000243       0.000295       0.134872       0.000167       0.000127       0.100742      -0.162475      -0.063038      -0.080079      -0.070731       0.150811              7.361096       6.885935      -0.000225       0.000344       5.797057      -2.394961       9.400297          -0.000004
           62              C      11.704607       3.587130      12.033698       0.484844      23.087406 0.33198543E+03  0.74051902E+04                                 7.546063                            6.567970      -0.335891       1.923831                    0.997768      25.011807      73.518409       0.563526       0.487276      -1.008131       0.144412      -0.000655       0.000384       0.144414      -0.000325       0.000853       0.110279      -0.141131       0.036217      -0.076993      -0.074663       0.151656              7.736095       8.256335      -0.000001       0.000074       6.277846      -2.414788       8.674104           0.000001
           63              C       9.468436       9.356345       4.011233       0.506737      21.085020 0.28103524E+03  0.60126244E+04                                 7.024573                            5.992512      -0.161636       1.995315                    0.998097      23.810110      68.529252       0.597468       0.479169      -1.012426       0.134872       0.000243      -0.000295       0.134872       0.000167       0.000127       0.100742      -0.162475      -0.063037      -0.080079      -0.070732       0.150811              7.361097       6.885934      -0.000225       0.000346       5.797058      -2.394961       9.400300          -0.000003
           64              C       7.910958       9.356345       4.011233       0.484844      23.087417 0.33198564E+03  0.74051949E+04                                 7.546062                            6.567971      -0.335890       1.923831                    0.997768      25.011793      73.518324       0.563527       0.487275      -1.008132      -0.144412       0.000655      -0.000384       0.144414      -0.000325       0.000853       0.110279      -0.141131       0.036217      -0.076993      -0.074663       0.151656              7.736094       8.256334      -0.000001       0.000071       6.277845      -2.414787       8.674103           0.000001
           65              N      10.979823       3.845077       3.974329      -0.315840      39.605047 0.56593314E+03  0.13949450E+05                                 9.646740                            7.635203       0.060572       2.017996                    0.999224      29.280582      81.102492       0.643290       0.386284      -1.104767       0.095667      -0.028934       0.090348       0.134730      -0.000110      -0.041026       0.035375      -0.064978       0.067097      -0.066264       0.000390       0.065874             11.087348      11.575950      -4.776832       2.545406       9.876347       0.117170      11.809747          -0.000003
           66              N       2.926638       2.700205       4.749300      -0.288901      40.898535 0.54086021E+03  0.13189667E+05                                 9.905531                            7.478409      -0.007387       2.007312                    0.999150      28.674364      79.164611       0.647728       0.387762      -1.103010      -0.099022       0.067269       0.012987       0.120412       0.024558       0.009006       0.020588      -0.032111       0.133921      -0.051701      -0.003402       0.055103             11.807713      13.563411      -6.162492       2.346466      10.412107       0.340525      11.447620          -0.000003
           67              N       6.964504       1.425298       9.208186      -0.360044      39.588431 0.59960660E+03  0.15003025E+05                                 9.570125                            7.774341       0.159318       2.023320                    0.999717      30.609945      85.581132       0.647592       0.378000      -1.110144       0.148772      -0.023576       0.025127       0.152709       0.034789       0.001596      -0.021603      -0.090679       0.006713      -0.059494      -0.003182       0.062676             10.729897      13.338799      -1.519930       2.708087      11.416194      -3.163826       7.434697          -0.000007
           68              N      13.610259      12.531593       9.992783      -0.314352      39.495962 0.59498587E+03  0.14921987E+05                                 9.774376                            7.928476      -0.084871       1.970309                    0.998926      29.938920      84.974832       0.616428       0.396190      -1.092519      -0.057353       0.115664      -0.033533       0.133387       0.044827      -0.016277       0.017819       0.030051      -0.042793      -0.054465      -0.000071       0.054536             11.065193      13.157344      -1.094985       2.374503      11.961374      -3.786782       8.076861          -0.000003
           69              N       6.075924       2.626661       4.048136      -0.314587      39.537091 0.56480721E+03  0.13914462E+05                                 9.635450                            7.627411       0.061346       2.018598                    0.999250      29.251606      80.995350       0.643657       0.386265      -1.104805       0.096376       0.029100      -0.091169       0.135819       0.000251       0.040654       0.035478      -0.064833       0.068885      -0.065982      -0.000062       0.066045             11.073130      11.560763       4.768712      -2.540554       9.863445       0.118803      11.795184          -0.000003
           70              N       7.830539       3.771533       3.273166      -0.287716      40.860727 0.54026649E+03  0.13171824E+05                                 9.901228                            7.475617      -0.008011       2.007326                    0.999186      28.654107      79.103549       0.647666       0.387898      -1.102892      -0.099413      -0.067538      -0.012343       0.120817      -0.024182      -0.009873       0.020591      -0.032241       0.136224      -0.051778      -0.004141       0.055919             11.802120      13.556098       6.158881      -2.344024      10.407608       0.341665      11.442654          -0.000004
           71              N       6.964491       5.748963      14.859211      -0.360054      39.567418 0.59922999E+03  0.14990672E+05                                 9.565471                            7.770809       0.160858       2.024171                    0.999746      30.599559      85.533037       0.647901       0.377894      -1.110265       0.149107       0.022027      -0.024571       0.152715      -0.035317      -0.001314      -0.021837      -0.091633       0.006593      -0.060114      -0.003384       0.063498             10.724569      13.331755       1.519037      -2.706620      11.410616      -3.162174       7.431337          -0.000008
           72              N       8.706357       6.883621      14.074613      -0.316184      39.589852 0.59671792E+03  0.14977390E+05                                 9.791429                            7.941339      -0.087957       1.968874                    0.998979      29.985118      85.160107       0.615729       0.396323      -1.092348      -0.056262      -0.115479       0.033430       0.132734      -0.044642       0.016305       0.018042       0.029861      -0.041079      -0.054547       0.000511       0.054037             11.085532      13.178103       1.100610      -2.381350      11.985330      -3.796869       8.093164          -0.000002
           73              N       8.635742       9.098399      12.070602      -0.315840      39.605057 0.56593329E+03  0.13949455E+05                                 9.646743                            7.635204       0.060572       2.017996                    0.999224      29.280585      81.102514       0.643290       0.386285      -1.104767      -0.095667       0.028934      -0.090348       0.134730      -0.000110      -0.041026       0.035375      -0.064978       0.067097      -0.066264       0.000390       0.065874             11.087352      11.575956      -4.776835       2.545407       9.876351       0.117171      11.809750          -0.000004
           74              N      16.688927      10.243271      11.295631      -0.288901      40.898539 0.54086024E+03  0.13189668E+05                                 9.905534                            7.478411      -0.007388       2.007312                    0.999150      28.674364      79.164625       0.647728       0.387762      -1.103010       0.099022      -0.067270      -0.012987       0.120412       0.024558       0.009006       0.020588      -0.032111       0.133921      -0.051701      -0.003402       0.055103             11.807716      13.563415      -6.162494       2.346468      10.412109       0.340525      11.447624          -0.000003
           75              N      12.651061      11.518178       6.836745      -0.360044      39.588394 0.59960597E+03  0.15003003E+05                                 9.570114                            7.774334       0.159320       2.023321                    0.999717      30.609931      85.581044       0.647593       0.378000      -1.110145      -0.148771       0.023576      -0.025127       0.152709       0.034789       0.001596      -0.021603      -0.090679       0.006714      -0.059494      -0.003182       0.062675             10.729884      13.338781      -1.519926       2.708082      11.416182      -3.163822       7.434690          -0.000008
           76              N       6.005306       0.411883       6.052148      -0.314352      39.495971 0.59498607E+03  0.14921993E+05                                 9.774377                            7.928477      -0.084873       1.970309                    0.998926      29.938925      84.974848       0.616428       0.396190      -1.092519       0.057353      -0.115664       0.033533       0.133387       0.044827      -0.016277       0.017818       0.030051      -0.042793      -0.054465      -0.000071       0.054536             11.065193      13.157343      -1.094983       2.374502      11.961375      -3.786782       8.076862          -0.000002
           77              N      13.539641      10.316815      11.996795      -0.314587      39.537080 0.56480701E+03  0.13914456E+05                                 9.635449                            7.627410       0.061348       2.018599                    0.999250      29.251599      80.995333       0.643657       0.386265      -1.104805      -0.096376      -0.029100       0.091169       0.135819       0.000251       0.040654       0.035478      -0.064833       0.068885      -0.065982      -0.000062       0.066045             11.073130      11.560763       4.768712      -2.540555       9.863444       0.118802      11.795182          -0.000003
           78              N      11.785026       9.171943      12.771765      -0.287716      40.860741 0.54026668E+03  0.13171831E+05                                 9.901233                            7.475620      -0.008012       2.007326                    0.999186      28.654112      79.103583       0.647665       0.387898      -1.102892       0.099413       0.067539       0.012343       0.120817      -0.024182      -0.009873       0.020591      -0.032241       0.136224      -0.051778      -0.004141       0.055919             11.802126      13.556106       6.158885      -2.344024      10.407613       0.341665      11.442658          -0.000004
           79              N      12.651074       7.194513       1.185720      -0.360054      39.567386 0.59922943E+03  0.14990654E+05                                 9.565463                            7.770803       0.160859       2.024172                    0.999746      30.599546      85.532964       0.647901       0.377894      -1.110265      -0.149107      -0.022027       0.024571       0.152714      -0.035317      -0.001314      -0.021837      -0.091632       0.006593      -0.060114      -0.003384       0.063498             10.724560      13.331743       1.519035      -2.706617      11.410605      -3.162171       7.431331          -0.000007
           80              N      10.909208       6.059855       1.970318      -0.316184      39.589863 0.59671813E+03  0.14977397E+05                                 9.791431                            7.941341      -0.087959       1.968873                    0.998979      29.985124      85.160133       0.615728       0.396323      -1.092348       0.056262       0.115478      -0.033430       0.132734      -0.044642       0.016305       0.018042       0.029861      -0.041080      -0.054547       0.000510       0.054037             11.085534      13.178104       1.100609      -2.381351      11.985333      -3.796870       8.093166          -0.000003
           81              O      12.915876       4.427226       7.876457      -0.591658      36.343713 0.54056456E+03  0.13029511E+05                                 8.712174                            7.220809       0.370926       2.160100                    0.997451      28.128362      74.350892       0.702538       0.361706      -1.135379       0.037448      -0.002142      -0.043059       0.057105       0.056879      -0.066311       0.030393      -0.058720      -0.056228      -0.111473       0.036714       0.074759              9.610521       8.540953      -2.312087      -2.685419       9.194740       3.703290      11.095871          -0.000018
           82              O       4.233034       2.695534       7.046934      -0.525117      44.684440 0.62630456E+03  0.15685658E+05                                10.178475                            7.845147      -0.208899       1.992099                    0.994824      27.897502      75.536276       0.663653       0.368509      -1.128406      -0.014036       0.032814      -0.021333       0.041579      -0.008750       0.002069      -0.021643       0.004453      -0.077746      -0.036015       0.008782       0.027233             12.165073      15.905491      -6.611481       2.652286      10.693860      -0.419854       9.895867          -0.000004
           83              O      10.638505       5.979920       6.854395      -0.671288      46.846731 0.70156718E+03  0.18076107E+05                                10.453584                            8.316582      -0.068372       1.999406                    0.994825      30.113539      82.699566       0.643011       0.369702      -1.127501       0.038752       0.001822      -0.070688       0.080634       0.072873      -0.022299       0.007641      -0.031684       0.080000      -0.092059       0.028872       0.063187             12.102556       6.847559      -0.934417      -0.131961      12.399951       4.146664      17.060159          -0.000022
           84              O       9.486092       5.826135       4.991578      -0.555180      37.891070 0.61145207E+03  0.15188930E+05                                 9.020609                            7.737589       0.066650       2.079889                    0.992974      27.895421      74.688698       0.671523       0.367181      -1.131890       0.029148      -0.016668      -0.035496       0.048860       0.037689       0.043180      -0.054021       0.060604      -0.001149      -0.096326       0.035412       0.060914              9.845231       8.726030      -2.298804       2.983654       9.190074      -0.312431      11.619591          -0.000012
           85              O      11.280915       0.818959      10.177300      -0.530411      34.092338 0.54830240E+03  0.13268014E+05                                 8.376005                            7.303805       0.218554       2.121323                    0.996718      27.661842      73.350802       0.693763       0.364846      -1.132505      -0.019183       0.018064       0.001840       0.026414      -0.037098       0.002754      -0.015551      -0.139125       0.171793      -0.107476       0.037593       0.069884              8.952314       8.039674      -1.953837       1.117767      11.400899      -3.202280       7.416370          -0.000007
           86              O      11.141645       2.698144       9.007624      -0.636726      44.174542 0.70440112E+03  0.18176415E+05                                10.044587                            8.375095      -0.058312       2.002238                    0.995708      29.925764      82.378669       0.635663       0.373414      -1.124132       0.008733      -0.078874       0.000462       0.079357       0.027051      -0.042854       0.009099      -0.096530       0.132935      -0.091581       0.033030       0.058551             11.009161       9.897743       3.951924      -2.956343      13.998757      -3.559026       9.130983          -0.000019
           87              O       8.871139       4.261324       8.141198      -0.615386      44.158446 0.66651863E+03  0.16917415E+05                                 9.961086                            8.090234       0.072533       2.057853                    0.995417      29.001535      78.488016       0.655305       0.368249      -1.131083      -0.064365      -0.028668      -0.013478       0.071738       0.039959      -0.039992       0.050031       0.030512       0.107932      -0.092559       0.024433       0.068126             11.071723      12.306942       6.041970      -0.605561      13.401218      -1.283392       7.507008          -0.000014
           88              O       6.735001       3.761791       7.971122      -0.570719      33.119787 0.51109345E+03  0.12113472E+05                                 8.062712                            6.925429       0.604501       2.236160                    0.998677      27.634700      71.769130       0.734368       0.351904      -1.146434       0.036207       0.015475      -0.009360       0.040472      -0.002656       0.019154       0.040185       0.131944       0.048007      -0.089903       0.023244       0.066659              8.631887      13.095304      -0.395614       2.488104       6.529578      -0.686461       6.270779          -0.000011
           89              O       9.577296       4.207817      11.112719      -0.567540      33.399231 0.56369319E+03  0.13751659E+05                                 8.257391                            7.442443       0.165908       2.096602                    0.996198      28.225848      75.445881       0.681356       0.368485      -1.128345      -0.041420      -0.028202       0.070168       0.086224      -0.031986       0.034366       0.010625      -0.145333       0.122191      -0.108368       0.048357       0.060011              8.627241       6.102043      -1.154462       1.996984       8.121651      -2.460903      11.658029          -0.000017
           90              O      12.321519       4.334225      11.170481      -0.598148      33.977725 0.59480080E+03  0.14712264E+05                                 8.327149                            7.610535       0.238707       2.096765                    0.996911      29.350438      79.092432       0.678122       0.365166      -1.130474       0.028796      -0.039767       0.078474       0.092567       0.038113      -0.035856      -0.008009      -0.182249       0.144676      -0.129278       0.046870       0.082408              8.476427       7.555775       1.413706      -1.885182       7.513384      -2.235513      10.360122          -0.000022
           91              O       8.011990       2.044512       0.146009      -0.590543      36.294352 0.53963551E+03  0.13001457E+05                                 8.704282                            7.214584       0.375220       2.161754                    0.997477      28.108128      74.279966       0.702848       0.361704      -1.135386       0.037959       0.002791       0.044004       0.058181      -0.056888       0.066690       0.030817      -0.059017      -0.054745      -0.112014       0.037468       0.074546              9.601484       8.532290       2.309331       2.682426       9.186974       3.699656      11.085188          -0.000018
           92              O       9.136942       3.776204       0.975532      -0.524311      44.646583 0.62564286E+03  0.15665065E+05                                10.173180                            7.841346      -0.210050       1.992052                    0.994863      27.884196      75.492433       0.663765       0.368541      -1.128373      -0.013706      -0.033362       0.021446       0.041962       0.008423      -0.002009      -0.021938       0.003029      -0.077615      -0.036076       0.008850       0.027226             12.158264      15.896563       6.608092      -2.649213      10.689071      -0.419124       9.889158          -0.000003
           93              O       5.734618       0.491818       1.168071      -0.672467      46.936497 0.70323647E+03  0.18130917E+05                                10.468848                            8.328212      -0.076251       1.996697                    0.994838      30.142030      82.820161       0.642324       0.369857      -1.127319       0.038802      -0.002158       0.069747       0.079843      -0.073029       0.022843       0.007740      -0.031014       0.078960      -0.092154       0.028591       0.063563             12.120998       6.857148       0.938039       0.134167      12.422090       4.153042      17.083755          -0.000022
           94              O       4.582199       0.645603       3.030887      -0.554780      37.793412 0.60947970E+03  0.15125436E+05                                 8.999336                            7.720314       0.077631       2.083507                    0.993268      27.864017      74.532262       0.673001       0.366726      -1.132411       0.029828       0.017007       0.035648       0.049494      -0.037038      -0.043539      -0.053962       0.060523      -0.001952      -0.096063       0.034826       0.061237              9.821012       8.708153       2.292449      -2.977949       9.166414      -0.314244      11.588470          -0.000012
           95              O      11.280905       6.355302      13.890097      -0.531350      34.140805 0.54931159E+03  0.13298875E+05                                 8.384888                            7.311382       0.213580       2.119660                    0.996642      27.680780      73.424718       0.693264       0.364932      -1.132411      -0.018760      -0.016902      -0.002303       0.025356       0.036558      -0.002499      -0.015018      -0.138056       0.171708      -0.106738       0.037705       0.069033              8.961938       8.047990       1.954506      -1.117934      11.413794      -3.206385       7.424030          -0.000008
           96              O      11.141634       4.476117      15.059772      -0.637815      44.219686 0.70538593E+03  0.18208684E+05                                10.052877                            8.382345      -0.054154       2.003307                    0.995684      29.939727      82.440002       0.635212       0.373539      -1.124008       0.008851       0.078379       0.000018       0.078877      -0.026898       0.042721       0.009484      -0.096866       0.131650      -0.091475       0.033375       0.058100             11.018163       9.905606      -3.954420       2.958959      14.010247      -3.562033       9.138637          -0.000020
           97              O       8.871128       2.912937      15.926199      -0.615164      44.124818 0.66584659E+03  0.16895930E+05                                 9.956070                            8.085975       0.069160       2.057230                    0.995407      28.987916      78.438361       0.655505       0.368232      -1.131106      -0.063879       0.028991       0.013179       0.071377      -0.040266       0.040572       0.050020       0.029950       0.106361      -0.092880       0.024847       0.068033             11.066300      12.300649      -6.039204       0.605660      13.395476      -1.282672       7.502776          -0.000016
           98              O       1.831114       2.709947       0.051344      -0.570439      33.100931 0.51072417E+03  0.12102404E+05                                 8.059259                            6.922476       0.605015       2.236484                    0.998678      27.627380      71.740769       0.734604       0.351858      -1.146483       0.036523      -0.015618       0.009680       0.040884       0.002495      -0.018645       0.040500       0.133555       0.046453      -0.090611       0.023502       0.067109              8.628222      13.089333       0.396208      -2.487249       6.526738      -0.686212       6.268595          -0.000011
           99              O       9.577295       2.966444      12.954677      -0.567893      33.407359 0.56388682E+03  0.13757671E+05                                 8.259056                            7.444054       0.163539       2.095904                    0.996191      28.229038      75.459857       0.681232       0.368518      -1.128311      -0.042130       0.027899      -0.069474       0.085907       0.031518      -0.033259       0.010642      -0.144611       0.121074      -0.107232       0.047424       0.059809              8.628895       6.103465       1.154592      -1.997303       8.122792      -2.461331      11.660428          -0.000017
          100              O      12.321517       2.840036      12.896916      -0.599341      34.039629 0.59624002E+03  0.14757505E+05                                 8.339035                            7.621374       0.237086       2.095963                    0.996886      29.375204      79.197820       0.677388       0.365323      -1.130297       0.029213       0.038958      -0.077713       0.091708      -0.038100       0.035311      -0.007417      -0.181822       0.142886      -0.128658       0.046863       0.081795              8.488433       7.566744      -1.415760       1.887761       7.523170      -2.238382      10.375384          -0.000020
          101              O       6.699689       8.516250       8.168474      -0.591658      36.343749 0.54056519E+03  0.13029530E+05                                 8.712180                            7.220814       0.370923       2.160099                    0.997451      28.128375      74.350945       0.702538       0.361706      -1.135379      -0.037448       0.002142       0.043059       0.057105       0.056879      -0.066311       0.030393      -0.058720      -0.056229      -0.111473       0.036714       0.074759              9.610529       8.540959      -2.312089      -2.685421       9.194748       3.703293      11.095879          -0.000019
          102              O      15.382531      10.247942       8.997997      -0.525117      44.684440 0.62630453E+03  0.15685658E+05                                10.178476                            7.845147      -0.208899       1.992099                    0.994824      27.897500      75.536274       0.663653       0.368509      -1.128406       0.014036      -0.032814       0.021333       0.041580      -0.008750       0.002069      -0.021643       0.004453      -0.077747      -0.036015       0.008782       0.027233             12.165074      15.905492      -6.611483       2.652286      10.693862      -0.419854       9.895867          -0.000004
          103              O       8.977060       6.963556       9.190536      -0.671288      46.846708 0.70156679E+03  0.18076095E+05                                10.453582                            8.316581      -0.068371       1.999407                    0.994825      30.113527      82.699531       0.643011       0.369702      -1.127501      -0.038752      -0.001822       0.070688       0.080634       0.072874      -0.022299       0.007641      -0.031684       0.080000      -0.092059       0.028872       0.063187             12.102553       6.847558      -0.934417      -0.131961      12.399949       4.146664      17.060152          -0.000021
          104              O      10.129473       7.117341      11.053353      -0.555180      37.891056 0.61145181E+03  0.15188922E+05                                 9.020607                            7.737588       0.066650       2.079889                    0.992974      27.895414      74.688675       0.671523       0.367181      -1.131890      -0.029148       0.016668       0.035496       0.048860       0.037689       0.043180      -0.054021       0.060604      -0.001150      -0.096326       0.035412       0.060914              9.845229       8.726029      -2.298804       2.983653       9.190073      -0.312430      11.619585          -0.000011
          105              O       8.334650      12.124517       5.867631      -0.530411      34.092324 0.54830210E+03  0.13268004E+05                                 8.376001                            7.303802       0.218555       2.121323                    0.996718      27.661842      73.350790       0.693763       0.364846      -1.132505       0.019183      -0.018063      -0.001840       0.026414      -0.037098       0.002754      -0.015551      -0.139125       0.171793      -0.107476       0.037592       0.069884              8.952310       8.039670      -1.953836       1.117766      11.400893      -3.202279       7.416368          -0.000008
          106              O       8.473920      10.245332       7.037307      -0.636726      44.174563 0.70440153E+03  0.18176428E+05                                10.044592                            8.375099      -0.058315       2.002237                    0.995708      29.925769      82.378699       0.635663       0.373414      -1.124132      -0.008733       0.078874      -0.000462       0.079357       0.027051      -0.042854       0.009099      -0.096530       0.132936      -0.091581       0.033030       0.058552             11.009167       9.897747       3.951926      -2.956346      13.998765      -3.559029       9.130987          -0.000019
          107              O      10.744426       8.682152       7.903733      -0.615386      44.158453 0.66651882E+03  0.16917421E+05                                 9.961086                            8.090235       0.072533       2.057853                    0.995417      29.001540      78.488030       0.655305       0.368249      -1.131083       0.064365       0.028668       0.013478       0.071738       0.039959      -0.039992       0.050031       0.030512       0.107932      -0.092559       0.024433       0.068126             11.071723      12.306940       6.041969      -0.605561      13.401219      -1.283392       7.507009          -0.000016
          108              O      12.880564       9.181685       8.073809      -0.570718      33.119728 0.51109232E+03  0.12113438E+05                                 8.062701                            6.925420       0.604503       2.236161                    0.998677      27.634681      71.769048       0.734368       0.351904      -1.146434      -0.036206      -0.015475       0.009361       0.040472      -0.002656       0.019154       0.040185       0.131943       0.048006      -0.089903       0.023244       0.066659              8.631875      13.095284      -0.395615       2.488100       6.529569      -0.686460       6.270771          -0.000010
          109              O      10.038269       8.735659       4.932212      -0.567540      33.399233 0.56369316E+03  0.13751659E+05                                 8.257392                            7.442443       0.165907       2.096601                    0.996198      28.225855      75.445905       0.681356       0.368485      -1.128345       0.041420       0.028201      -0.070168       0.086224      -0.031986       0.034366       0.010625      -0.145333       0.122191      -0.108368       0.048357       0.060011              8.627241       6.102042      -1.154462       1.996985       8.121648      -2.460901      11.658033          -0.000016
          110              O       7.294046       8.609251       4.874450      -0.598148      33.977536 0.59479645E+03  0.14712127E+05                                 8.327109                            7.610500       0.238714       2.096768                    0.996911      29.350390      79.092175       0.678125       0.365165      -1.130475      -0.028796       0.039766      -0.078474       0.092567       0.038114      -0.035856      -0.008010      -0.182248       0.144673      -0.129277       0.046869       0.082408              8.476386       7.555742       1.413699      -1.885176       7.513347      -2.235499      10.360070          -0.000021
          111              O      11.603575      10.898964      15.898922      -0.590543      36.294393 0.53963624E+03  0.13001479E+05                                 8.704290                            7.214590       0.375218       2.161753                    0.997477      28.108139      74.280020       0.702847       0.361704      -1.135386      -0.037959      -0.002791      -0.044005       0.058181      -0.056889       0.066690       0.030817      -0.059017      -0.054747      -0.112014       0.037468       0.074546              9.601493       8.532299       2.309334       2.682430       9.186982       3.699659      11.085198          -0.000018
          112              O      10.478623       9.167272      15.069399      -0.524311      44.646621 0.62564338E+03  0.15665082E+05                                10.173188                            7.841351      -0.210053       1.992051                    0.994863      27.884204      75.492481       0.663765       0.368541      -1.128373       0.013706       0.033362      -0.021446       0.041962       0.008423      -0.002009      -0.021938       0.003029      -0.077615      -0.036076       0.008850       0.027226             12.158276      15.896581       6.608100      -2.649216      10.689080      -0.419125       9.889166          -0.000004
          113              O      13.880947      12.451658      14.876860      -0.672467      46.936496 0.70323650E+03  0.18130918E+05                                10.468849                            8.328213      -0.076251       1.996697                    0.994838      30.142027      82.820159       0.642324       0.369857      -1.127319      -0.038802       0.002158      -0.069747       0.079843      -0.073029       0.022843       0.007740      -0.031014       0.078960      -0.092154       0.028591       0.063563             12.120998       6.857149       0.938040       0.134168      12.422092       4.153042      17.083754          -0.000023
          114              O      15.033366      12.297873      13.014044      -0.554780      37.793419 0.60947983E+03  0.15125441E+05                                 8.999338                            7.720315       0.077629       2.083506                    0.993268      27.864017      74.532271       0.673000       0.366726      -1.132411      -0.029828      -0.017007      -0.035648       0.049494      -0.037038      -0.043539      -0.053962       0.060523      -0.001952      -0.096063       0.034826       0.061237              9.821015       8.708157       2.292451      -2.977950       9.166418      -0.314245      11.588470          -0.000013
          115              O       8.334660       6.588174       2.154834      -0.531350      34.140830 0.54931204E+03  0.13298889E+05                                 8.384894                            7.311386       0.213576       2.119659                    0.996642      27.680789      73.424759       0.693263       0.364932      -1.132411       0.018760       0.016901       0.002303       0.025356       0.036558      -0.002499      -0.015018      -0.138056       0.171709      -0.106738       0.037705       0.069033              8.961944       8.047994       1.954507      -1.117935      11.413802      -3.206389       7.424035          -0.000008
          116              O       8.473931       8.467359       0.985159      -0.637815      44.219753 0.70538714E+03  0.18208724E+05                                10.052889                            8.382354      -0.054158       2.003305                    0.995684      29.939746      82.440091       0.635212       0.373539      -1.124008      -0.008851      -0.078378      -0.000018       0.078876      -0.026898       0.042721       0.009484      -0.096866       0.131649      -0.091475       0.033375       0.058100             11.018178       9.905619      -3.954426       2.958965      14.010265      -3.562041       9.138649          -0.000019
          117              O      10.744437      10.030539       0.118732      -0.615165      44.124831 0.66584685E+03  0.16895938E+05                                 9.956073                            8.085978       0.069159       2.057230                    0.995407      28.987919      78.438379       0.655505       0.368232      -1.131106       0.063879      -0.028991      -0.013179       0.071377      -0.040266       0.040572       0.050019       0.029950       0.106360      -0.092880       0.024847       0.068033             11.066303      12.300653      -6.039205       0.605661      13.395479      -1.282673       7.502778          -0.000016
          118              O      17.784451      10.233529      15.993587      -0.570439      33.100946 0.51072444E+03  0.12102412E+05                                 8.059262                            6.922478       0.605014       2.236483                    0.998678      27.627386      71.740793       0.734604       0.351858      -1.146483      -0.036523       0.015618      -0.009680       0.040885       0.002495      -0.018645       0.040500       0.133555       0.046454      -0.090611       0.023502       0.067109              8.628226      13.089340       0.396208      -2.487251       6.526739      -0.686212       6.268598          -0.000010
          119              O      10.038270       9.977032       3.090254      -0.567892      33.407347 0.56388661E+03  0.13757664E+05                                 8.259054                            7.444052       0.163540       2.095904                    0.996191      28.229033      75.459829       0.681232       0.368518      -1.128311       0.042130      -0.027899       0.069474       0.085906       0.031518      -0.033259       0.010642      -0.144611       0.121074      -0.107232       0.047424       0.059809              8.628892       6.103461       1.154591      -1.997300       8.122791      -2.461332      11.660424          -0.000017
          120              O       7.294048      10.103440       3.148015      -0.599341      34.039485 0.59623690E+03  0.14757406E+05                                 8.339003                            7.621347       0.237089       2.095964                    0.996886      29.375168      79.197614       0.677390       0.365322      -1.130298      -0.029212      -0.038957       0.077713       0.091708      -0.038101       0.035310      -0.007416      -0.181821       0.142885      -0.128657       0.046862       0.081794              8.488400       7.566716      -1.415755       1.887752       7.523145      -2.238371      10.375339          -0.000021

******************************************************
Auxiliary information for the entire system
The total spin magnetic moment of the unit cell is   -0.000329
The total net atomic charge of the unit cell is   -0.000001
Accuracy of reproducing the electrostatic potential in the unit cell:
  The inner radius (bohr) =    5.0000
  The outer radius (bohr) =   12.0000
  Valid grid points have density less than (e/(bohr^3)) =    0.0001
  The number of valid grid points were=        30390
  The rms potential error without charges in kcal/mol is=      4.28352
  The rms potential error with partial charges in kcal/mol is=      1.09237
  The RRMSE value at monopole order=      0.25502
  The rms potential error with partial charges and cloud penetration in kcal/mol is=      1.07861
  The RRMSE value at monopole order with cloud penetration is=      0.25180
  The rms potential error with partial charges and atomic dipoles in kcal/mol is=      0.95016
  The RRMSE value at dipole order=      0.22182
  The rms potential error with partial charges, atomic dipoles and cloud penetration in kcal/mol is=      0.94128
  The RRMSE value at dipole order with cloud penetration=      0.21974

******************************************************
The electron densities and ab initio electrostatic potential were computed in VASP using the PBE functional and
projector augmented wave method. See the main text of the journal article for a description of computational details.
The atomic charges, dipoles, and quadrupoles were computed with the DDEC6 method as described in
(a) T. A. Manz and N. Gabaldon Limas, RSC Adv. 6 (2016) 47771-47801 DOI: 10.1039/c6ra04656h
(b) N. Gabaldon Limas and T. A. Manz, RSC Adv. 8 (2018) 2678-2707 DOI: 10.1039/c7ra11829e.
For each atom in the material, the electron cloud parameters were fit to the spherically averaged atom-in-material
electron density using radial positions for which this density was between 10^-4 and 10^-2 electrons per cubic bohr.
The polarizabilities, dispersion coefficients, and quantum Drude oscillator (QDO) parameters were fit using the MCLF method.
The magnetic structure of the system was optimized in VASP from the default ferromagnetic initial guess using spin polarization.
The atomic spin moments (ASMs) were computed on this optimized magnetic structure using the DDEC6 partition as inputs
to the method of T. A. Manz and D. S. Sholl, J. Chem. Theory Comput. 7 (2011) 4146-4164 DOI: 10.1021/ct200539n.
The RMSE and RRMSE were computed using a uniform grid with Ewald summation.
