# Supplementary material for: A collection of forcefield precursors for metal–organic frameworks
Source: RSC Adv. 2019 Nov 13;9(63):36492–507. doi: 10.1039/c9ra07327b (PMC9075174; doi:10.1039/c9ra07327b)
Supplement: RA-009-C9RA07327B-s3942 [file RA-009-C9RA07327B-s3942.xyz]

  120
jmolscript: load "" {1 1 1} spacegroup "x,y,z" unitcell [{      9.821400     0.000000     0.000000 }, {      4.910687    12.251911     0.000000 }, {      4.910686     0.722460    15.852607 }]
Nd    10.874143     5.119065     9.091470     2.127108
Nd    10.874141     2.090581    14.687440     2.126602
Nd     8.768630     7.855306     6.761137     2.127108
Nd     8.768632    10.883790     1.165167     2.126601
Zn     4.549758     1.571728     5.020362     0.777582
Zn     5.237350     2.358600     8.632062     0.972722
Zn     9.460456     4.915458     2.905941     0.776735
Zn    15.058742     4.851045    15.146849     0.972572
Zn    15.093015    11.402643    10.832245     0.777582
Zn    14.405423    10.615771     7.220545     0.972722
Zn    10.182317     8.058913    12.946666     0.776735
Zn     4.584031     8.123326     0.705758     0.972572
H      2.061507     2.416544     2.913709     0.092526
H     11.730659    11.877968     9.995069     0.096048
H      6.972203     4.070641     5.012594     0.093909
H     16.641361     7.583589    13.783842     0.095021
H     17.581266    10.557827    12.938898     0.092526
H      7.912114     1.096403     5.857538     0.096048
H     12.670570     8.903730    10.840013     0.093909
H      3.001412     5.390782     2.068765     0.095021
C     13.095845     3.623731     6.927589     0.638143
C     12.313081     3.603412     5.675233    -0.012082
C     11.217994     4.312961     5.194899    -0.009887
C     10.398888     5.447253     5.673648     0.619618
C     11.844602     2.899934     3.707925     0.185613
C     10.624781     1.686618     9.399011     0.609642
C      9.176125     1.448491     9.335600    -0.001654
C      8.092824     2.166258     8.874289    -0.009766
C      7.916038     3.484636     8.230674     0.625511
C     12.298336    12.558566     9.712892     0.181599
C      8.185151     2.863455     0.998714     0.639303
C      7.402384     2.883773     2.251070    -0.013060
C      6.307298     2.174225     2.731404    -0.008958
C      5.488195     1.039933     2.252655     0.620964
C      6.933901     3.587251     4.218379     0.182683
C     10.624773     5.523028    14.379900     0.608506
C      9.176116     5.761154    14.443310    -0.001170
C      8.092816     5.043388    14.904621    -0.011431
C      7.916031     3.725009    15.548237     0.628416
C      7.387638     6.902990    14.066018     0.183433
C      6.546928     9.350640     8.925018     0.638143
C      7.329692     9.370959    10.177374    -0.012082
C      8.424779     8.661410    10.657708    -0.009887
C      9.243885     7.527118    10.178959     0.619618
C      7.798171    10.074437    12.144682     0.185613
C      9.017992    11.287753     6.453596     0.609642
C     10.466648    11.525880     6.517007    -0.001654
C     11.549949    10.808113     6.978318    -0.009766
C     11.726735     9.489735     7.621933     0.625511
C      7.344437     0.415805     6.139715     0.181599
C     11.457622    10.110916    14.853893     0.639303
C     12.240389    10.090598    13.601537    -0.013060
C     13.335475    10.800146    13.121203    -0.008958
C     14.154578    11.934438    13.599952     0.620963
C     12.708872     9.387120    11.634228     0.182683
C      9.018000     7.451343     1.472707     0.608505
C     10.466657     7.213217     1.409297    -0.001170
C     11.549957     7.930983     0.947986    -0.011431
C     11.726742     9.249362     0.304370     0.628415
C     12.255135     6.071381     1.786589     0.183432
C     10.117010     3.604823    11.889455     0.509724
C     11.664863     3.604823    11.889455     0.534141
C      9.525763     9.369548     3.963152     0.509724
C      7.977910     9.369548     3.963152     0.534141
N     10.930229     3.838932     3.939373    -0.316414
N      2.876681     2.713571     4.705054    -0.293911
N      6.962381     1.427523     9.112079    -0.363230
N     13.628153    12.521985     9.861907    -0.318673
N      6.019530     2.648253     3.986931    -0.316068
N      7.787381     3.773615     3.221250    -0.292339
N      6.962372     5.782123    14.666832    -0.362623
N      8.717456     6.939571    13.917004    -0.318634
N      8.712544     9.135439    11.913234    -0.316414
N     16.766092    10.260800    11.147553    -0.293911
N     12.680392    11.546848     6.740528    -0.363230
N      6.014620     0.452386     5.990700    -0.318673
N     13.623243    10.326118    11.865676    -0.316068
N     11.855392     9.200756    12.631357    -0.292339
N     12.680401     7.192248     1.185775    -0.362623
N     10.925317     6.034800     1.935603    -0.318634
O     12.871916     4.441625     7.829920    -0.625122
O      4.200604     2.740519     6.984659    -0.525375
O     10.611029     5.999088     6.797598    -0.733630
O      9.493355     5.879531     4.913516    -0.574275
O     11.296565     0.806868     9.999824    -0.527062
O     11.127636     2.715247     8.898068    -0.673839
O      8.872642     4.263997     8.056295    -0.650816
O      6.730595     3.771798     7.891428    -0.569065
O      9.546387     4.225330    10.966199    -0.603471
O     12.232540     4.319676    11.025488    -0.640186
O      7.961225     2.045561     0.096384    -0.626457
O      9.111308     3.746667     0.941645    -0.525437
O      5.700339     0.488097     1.128706    -0.733307
O      4.582662     0.607654     3.012788    -0.575795
O     11.296556     6.402778    13.779086    -0.526740
O     11.127629     4.494398    14.880842    -0.672803
O      8.872637     2.945649    15.722616    -0.652298
O      1.819903     2.715388     0.034876    -0.570114
O      9.546387     2.984315    12.812711    -0.602491
O     12.232540     2.889969    12.753422    -0.639939
O      6.770857     8.532746     8.022687    -0.625122
O     15.442169    10.233852     8.867948    -0.525375
O      9.031744     6.975283     9.055009    -0.733630
O     10.149418     7.094840    10.939091    -0.574276
O      8.346208    12.167503     5.852783    -0.527062
O      8.515137    10.259124     6.954539    -0.673839
O     10.770131     8.710374     7.796312    -0.650816
O     12.912178     9.202573     7.961179    -0.569065
O     10.096386     8.749041     4.886408    -0.603471
O      7.410233     8.654695     4.827119    -0.640186
O     11.681548    10.928810    15.756223    -0.626457
O     10.531465     9.227704    14.910962    -0.525437
O     13.942434    12.486274    14.723901    -0.733307
O     15.060111    12.366717    12.839819    -0.575795
O      8.346217     6.571593     2.073521    -0.526740
O      8.515144     8.479973     0.971765    -0.672803
O     10.770136    10.028722     0.129991    -0.652299
O     12.912184     9.536523    -0.034876    -0.570114
O     10.096386     9.990056     3.039896    -0.602491
O      7.410233    10.084402     3.099185    -0.639938

The following XYZ coordinates are in angstroms. Other properties are in atomic units.
The sperically averaged electron density of each atom fit to a function of the form exp(a - br)
eigen_1, eigen_2 and eigen_3 are the three eigenvalues of traceless quadrupole moment tensor
  atom number  atomic symbol              X              Y              Z     net charge C6 coefficient C8 coefficient C10 coefficient fluctuating dipole atomic polarizability isotropic forcefield polarizability              a              b squared Pearson coefficient          <r^3>          <r^4>         wp_QDO          m_QDO          q_QDO       dipole_x       dipole_y       dipole_z         dipole            Qxy            Qxz            Qyz     Q(x^2-y^2)  Q(3z^2 - R^2)        eigen_1        eigen_2        eigen_3 static polarizability      alpha(xx)      alpha(xy)      alpha(xz)      alpha(yy)      alpha(yz)      alpha(zz) atomic spin moment
            1             Nd      10.874143       5.119065       9.091470       2.127108     139.444919 0.33205174E+04  0.11547700E+06                                17.308017                           15.194548       2.619075       2.486339                    0.999695      83.592661     199.608670       0.675484       0.260736      -1.344497       0.007223      -0.027384      -0.042363       0.050957       0.061900       0.009446       0.028827       0.075012      -0.315800      -0.111930      -0.015261       0.127191             19.327191      13.744505      -2.191442      -1.823624      22.212366      -0.239652      22.024703           0.000043
            2             Nd      10.874141       2.090581      14.687440       2.126602     139.555668 0.33238212E+04  0.11562322E+06                                17.318685                           15.203406       2.614346       2.484688                    0.999681      83.615845     199.705670       0.675186       0.260781      -1.344409       0.006459       0.026479       0.042740       0.050691      -0.061885      -0.009649       0.028928       0.076114      -0.315970      -0.112047      -0.015474       0.127521             19.339635      13.753980       2.192403       1.825055      22.225462      -0.237314      22.039462           0.000042
            3             Nd       8.768630       7.855306       6.761137       2.127108     139.444985 0.33205193E+04  0.11547708E+06                                17.308023                           15.194553       2.619075       2.486339                    0.999695      83.592666     199.608704       0.675484       0.260736      -1.344497      -0.007223       0.027384       0.042363       0.050957       0.061900       0.009446       0.028827       0.075013      -0.315800      -0.111930      -0.015261       0.127191             19.327199      13.744510      -2.191443      -1.823624      22.212374      -0.239652      22.024712           0.000046
            4             Nd       8.768632      10.883790       1.165167       2.126601     139.555756 0.33238238E+04  0.11562333E+06                                17.318693                           15.203413       2.614346       2.484688                    0.999681      83.615855     199.705722       0.675186       0.260781      -1.344409      -0.006459      -0.026479      -0.042740       0.050691      -0.061885      -0.009649       0.028928       0.076114      -0.315970      -0.112047      -0.015474       0.127521             19.339644      13.753986       2.192404       1.825056      22.225473      -0.237315      22.039474           0.000043
            5             Zn       4.549758       1.571728       5.020362       0.777582     109.719282 0.21338727E+04  0.70026053E+05                                18.707665                           15.173344       0.592546       2.022998                    0.996654      48.442040     133.396664       0.461306       0.404600      -1.142991      -0.042361      -0.053276       0.001357       0.068078       0.046082      -0.008418       0.110254      -0.094348       0.146951      -0.114617      -0.035008       0.149625             22.174679      22.572857      -6.658360      -2.505753      22.587715      -4.300248      21.363466          -0.000003
            6             Zn       5.237350       2.358600       8.632062       0.972722      78.972683 0.16041417E+04  0.49220250E+05                                15.552398                           13.465450       0.195910       1.948658                    0.998152      43.978815     118.692306       0.470950       0.423868      -1.125124      -0.124984       0.054435       0.045236       0.143633       0.059767      -0.118894       0.099507      -0.080219       0.175540      -0.193987       0.037303       0.156683             17.575092      27.421333      -4.252231       5.899596      11.451325      -1.923608      13.852617          -0.000013
            7             Zn       9.460456       4.915458       2.905941       0.776735     109.848951 0.21372813E+04  0.70171519E+05                                18.729672                           15.192132       0.585912       2.020818                    0.996581      48.481817     133.573108       0.460681       0.404955      -1.142649      -0.042115       0.053362      -0.001258       0.067991      -0.045599       0.008257       0.110415      -0.095211       0.148388      -0.114393      -0.035679       0.150072             22.199537      22.596010       6.663527       2.511578      22.613420      -4.305630      21.389182          -0.000003
            8             Zn      15.058742       4.851045      15.146849       0.972572      78.975477 0.16041233E+04  0.49219038E+05                                15.551709                           13.464410       0.196999       1.948947                    0.998143      43.982730     118.698105       0.471023       0.423807      -1.125176      -0.125697      -0.054712      -0.045104       0.144318      -0.060057       0.119061       0.099413      -0.080626       0.178069      -0.194401       0.037293       0.157108             17.574768      27.420682       4.254575      -5.900371      11.451733      -1.924328      13.851890          -0.000013
            9             Zn      15.093015      11.402643      10.832245       0.777582     109.719281 0.21338727E+04  0.70026051E+05                                18.707665                           15.173344       0.592546       2.022998                    0.996654      48.442040     133.396661       0.461307       0.404600      -1.142991       0.042361       0.053276      -0.001357       0.068078       0.046082      -0.008418       0.110254      -0.094348       0.146951      -0.114617      -0.035008       0.149625             22.174679      22.572856      -6.658359      -2.505753      22.587714      -4.300247      21.363466          -0.000003
           10             Zn      14.405423      10.615771       7.220545       0.972722      78.972693 0.16041420E+04  0.49220261E+05                                15.552400                           13.465452       0.195910       1.948658                    0.998152      43.978816     118.692314       0.470950       0.423868      -1.125124       0.124984      -0.054436      -0.045236       0.143633       0.059767      -0.118893       0.099507      -0.080219       0.175541      -0.193987       0.037303       0.156684             17.575094      27.421337      -4.252231       5.899597      11.451326      -1.923608      13.852618          -0.000013
           11             Zn      10.182317       8.058913      12.946666       0.776735     109.848947 0.21372811E+04  0.70171514E+05                                18.729672                           15.192131       0.585912       2.020818                    0.996581      48.481816     133.573104       0.460681       0.404955      -1.142649       0.042115      -0.053362       0.001258       0.067991      -0.045599       0.008257       0.110415      -0.095211       0.148388      -0.114393      -0.035679       0.150072             22.199537      22.596009       6.663527       2.511578      22.613420      -4.305631      21.389181          -0.000003
           12             Zn       4.584031       8.123326       0.705758       0.972572      78.975475 0.16041233E+04  0.49219037E+05                                15.551709                           13.464410       0.196999       1.948947                    0.998143      43.982728     118.698101       0.471023       0.423807      -1.125176       0.125697       0.054712       0.045104       0.144318      -0.060057       0.119061       0.099412      -0.080625       0.178069      -0.194401       0.037293       0.157108             17.574768      27.420682       4.254575      -5.900371      11.451733      -1.924328      13.851890          -0.000013
           13              H       2.061507       2.416544       2.913709       0.092526       1.219290 0.86222014E+01  0.86044598E+02                                 1.872742                            1.708822      -0.951785       2.423189                    0.998185       3.535982       9.904592       0.483275       1.270008      -0.711944       0.001606      -0.027321      -0.044175       0.051966      -0.009553       0.006157       0.009115       0.002855       0.011498      -0.017252       0.007191       0.010061              1.931814       1.502451      -0.102122      -0.066234       1.789910       0.527332       2.503081          -0.000003
           14              H      11.730659      11.877968       9.995069       0.096048       1.135667 0.81126373E+01  0.79637793E+02                                 1.779134                            1.654122      -0.790973       2.502954                    0.999381       3.430236       9.491421       0.493338       1.264748      -0.713560      -0.033521      -0.040622       0.018075       0.055683       0.008650      -0.002165      -0.011844       0.008700      -0.048603      -0.021800       0.002004       0.019796              1.817866       1.813422       0.516703      -0.180690       2.060450      -0.316022       1.579726          -0.000003
           15              H       6.972203       4.070641       5.012594       0.093909       1.216009 0.85964503E+01  0.85748269E+02                                 1.871870                            1.708160      -0.961548       2.420145                    0.998117       3.531714       9.899709       0.482426       1.272826      -0.711344       0.001557       0.026518       0.044033       0.051425       0.009430      -0.005962       0.009123       0.003039       0.010931      -0.017045       0.007077       0.009968              1.930869       1.501945       0.102057       0.066186       1.789093       0.526802       2.501570          -0.000003
           16              H      16.641361       7.583589      13.783842       0.095021       1.137542 0.81293905E+01  0.79855653E+02                                 1.782453                            1.656897      -0.792411       2.502582                    0.999345       3.434116       9.510094       0.492373       1.266380      -0.713221      -0.033668       0.040993      -0.018216       0.056087      -0.008660       0.002102      -0.011993       0.008963      -0.048594      -0.021946       0.002091       0.019855              1.821386       1.816925      -0.518393       0.181299       2.064797      -0.317075       1.582436          -0.000003
           17              H      17.581266      10.557827      12.938898       0.092526       1.219291 0.86222111E+01  0.86044719E+02                                 1.872743                            1.708822      -0.951786       2.423189                    0.998185       3.535984       9.904599       0.483275       1.270008      -0.711944      -0.001606       0.027321       0.044175       0.051966      -0.009553       0.006157       0.009115       0.002855       0.011498      -0.017252       0.007191       0.010061              1.931815       1.502452      -0.102122      -0.066234       1.789911       0.527332       2.503083          -0.000003
           18              H       7.912114       1.096403       5.857538       0.096048       1.135667 0.81126371E+01  0.79637793E+02                                 1.779134                            1.654122      -0.790972       2.502954                    0.999381       3.430236       9.491422       0.493338       1.264749      -0.713560       0.033521       0.040622      -0.018075       0.055683       0.008650      -0.002165      -0.011844       0.008700      -0.048603      -0.021800       0.002004       0.019796              1.817866       1.813422       0.516703      -0.180690       2.060450      -0.316022       1.579726          -0.000003
           19              H      12.670570       8.903730      10.840013       0.093909       1.216009 0.85964543E+01  0.85748321E+02                                 1.871870                            1.708160      -0.961549       2.420145                    0.998117       3.531715       9.899713       0.482426       1.272826      -0.711344      -0.001557      -0.026518      -0.044033       0.051425       0.009430      -0.005962       0.009123       0.003039       0.010931      -0.017045       0.007077       0.009968              1.930870       1.501945       0.102057       0.066186       1.789094       0.526802       2.501571          -0.000003
           20              H       3.001412       5.390782       2.068765       0.095021       1.137541 0.81293873E+01  0.79855618E+02                                 1.782453                            1.656897      -0.792411       2.502582                    0.999345       3.434115       9.510093       0.492373       1.266381      -0.713221       0.033668      -0.040993       0.018216       0.056087      -0.008660       0.002102      -0.011993       0.008963      -0.048593      -0.021946       0.002091       0.019855              1.821386       1.816925      -0.518393       0.181299       2.064797      -0.317075       1.582436          -0.000003
           21              C      13.095845       3.623731       6.927589       0.638143      23.724456 0.24340448E+03  0.50332685E+04                                 7.723043                            5.629912      -0.141899       2.017691                    0.999329      22.240327      63.323346       0.606567       0.488322      -1.005732       0.060611      -0.007914       0.054679       0.082013       0.068324      -0.053838      -0.032690      -0.011539      -0.162761      -0.082321      -0.034955       0.117276              9.030223       9.465387      -3.410165       1.261731       7.325728       1.278375      10.299554          -0.000000
           22              C      12.313081       3.603412       5.675233      -0.012082      38.151878 0.43215547E+03  0.10097121E+05                                 9.812652                            6.909468       0.182075       2.055864                    0.999653      27.570882      77.810799       0.632802       0.414267      -1.070608      -0.005008      -0.042504      -0.062732       0.075941       0.010316      -0.009496       0.025162      -0.048674      -0.004936      -0.034135      -0.006389       0.040524             11.898892      12.615765      -4.642827       4.935795       8.491074      -0.501534      14.589836          -0.000004
           23              C      11.217994       4.312961       5.194899      -0.009887      38.516053 0.43586021E+03  0.10213137E+05                                 9.911349                            6.957559       0.138543       2.043250                    0.999652      27.645173      78.325962       0.627619       0.416483      -1.068375       0.006040      -0.040642      -0.058186       0.071231       0.026699       0.002002       0.018386      -0.027777       0.051365      -0.039826       0.003239       0.036588             12.183781      12.762549      -7.520078       0.188043      13.180447       2.114243      10.608347          -0.000002
           24              C      10.398888       5.447253       5.673648       0.619618      23.433468 0.25038427E+03  0.52261100E+04                                 7.673482                            5.705257      -0.172332       1.997706                    0.999484      22.910926      66.022609       0.601949       0.487500      -1.003887      -0.015134       0.065097       0.021462       0.070194       0.101699      -0.022271      -0.045232       0.007766      -0.036071      -0.099592      -0.024832       0.124424              8.932184       7.168385      -3.310161       0.258856       9.395464       2.331439      10.232702          -0.000000
           25              C      11.844602       2.899934       3.707925       0.185613      23.805307 0.27770950E+03  0.58639376E+04                                 7.246602                            5.581139       0.496526       2.192444                    0.999874      24.609530      68.069608       0.689638       0.420616      -1.056637      -0.008575       0.020115       0.045204       0.050215       0.022272      -0.015871      -0.002196      -0.027578       0.028456      -0.034780       0.007236       0.027545              8.092970       7.431001      -2.736075       1.078328       7.057772       1.629964       9.790137          -0.000006
           26              C      10.624781       1.686618       9.399011       0.609642      21.855618 0.24550592E+03  0.50990186E+04                                 7.296602                            5.653570      -0.196898       1.994977                    0.999216      22.744566      65.376182       0.604041       0.488219      -1.003542       0.079233       0.017033      -0.002762       0.081090      -0.007795      -0.030609       0.055727      -0.016119       0.237959      -0.058845      -0.049886       0.108731              8.075994       9.569006       1.304191       0.099426       9.198713      -2.332217       5.460264          -0.000000
           27              C       9.176125       1.448491       9.335600      -0.001654      34.869974 0.44742812E+03  0.10613969E+05                                 9.394236                            7.148198      -0.045865       1.980299                    0.999545      28.284929      82.162663       0.602907       0.428254      -1.054871      -0.050347      -0.037462       0.047697       0.078824       0.017890      -0.025569      -0.003608      -0.038120       0.078557      -0.046443       0.007515       0.038928             10.700242      16.343540       0.610705       2.071063       9.623021      -2.011667       6.134164          -0.000001
           28              C       8.092824       2.166258       8.874289      -0.009766      35.931137 0.45774466E+03  0.10910523E+05                                 9.572832                            7.218171      -0.114559       1.953308                    0.999357      28.550956      82.878807       0.602035       0.426837      -1.056735      -0.047705      -0.053918       0.046964       0.085956       0.040019      -0.014115       0.008885       0.005925       0.046785      -0.051793       0.018214       0.033579             10.996368      10.718016      -1.178141       2.176764      14.849347      -4.605060       7.421741          -0.000001
           29              C       7.916038       3.484636       8.230674       0.625511      23.063173 0.24587559E+03  0.50990207E+04                                 7.533629                            5.644708      -0.217483       1.988933                    0.999179      22.520189      64.286506       0.607765       0.485958      -1.006598      -0.006314       0.080685      -0.033847       0.087724      -0.016920      -0.028575       0.056768      -0.020834       0.260558      -0.063449      -0.052372       0.115820              8.474004       9.715819       1.597713       1.056210      10.237859      -2.188599       5.468335          -0.000000
           30              C      12.298336      12.558566       9.712892       0.181599      23.581356 0.30578422E+03  0.66417919E+04                                 7.323168                            5.956057       0.059109       2.035949                    0.999534      25.768816      73.284226       0.648189       0.435045      -1.043394       0.031644       0.046470      -0.011613       0.057408       0.031519      -0.008464       0.015065      -0.039313       0.077099      -0.052791       0.017251       0.035540              7.925383       8.960467       1.170970       0.532108       9.132969      -2.530925       5.682712          -0.000004
           31              C       8.185151       2.863455       0.998714       0.639303      23.717302 0.24330180E+03  0.50308807E+04                                 7.723236                            5.629832      -0.146827       2.016170                    0.999373      22.237016      63.323206       0.606360       0.488514      -1.005580       0.059665       0.006668      -0.054766       0.081262      -0.067725       0.054224      -0.032149      -0.012663      -0.166798      -0.083670      -0.033456       0.117125              9.030705       9.466589       3.410952      -1.262018       7.326297       1.278060      10.299229          -0.000000
           32              C       7.402384       2.883773       2.251070      -0.013060      38.187185 0.43260570E+03  0.10110416E+05                                 9.819125                            6.913416       0.188626       2.057642                    0.999608      27.584626      77.863896       0.632565       0.414309      -1.070566      -0.004954       0.042331       0.062443       0.075602      -0.010440       0.008937       0.024884      -0.049150      -0.005486      -0.033762      -0.006776       0.040538             11.907091      12.624538       4.646041      -4.940473       8.495867      -0.502201      14.600869          -0.000003
           33              C       6.307298       2.174225       2.731404      -0.008958      38.518059 0.43592188E+03  0.10215471E+05                                 9.913848                            6.959599       0.142286       2.044331                    0.999625      27.646107      78.345226       0.627286       0.416669      -1.068201       0.006226       0.041144       0.058739       0.071986      -0.025830      -0.002901       0.017496      -0.028320       0.053273      -0.039123       0.003107       0.036016             12.186308      12.765140       7.520987      -0.189297      13.182138       2.113894      10.611646          -0.000002
           34              C       5.488195       1.039933       2.252655       0.620964      23.391576 0.24988527E+03  0.52130067E+04                                 7.664309                            5.699387      -0.170509       1.998825                    0.999492      22.885942      65.930003       0.602298       0.487469      -1.003920      -0.015945      -0.065614      -0.020897       0.070684      -0.101735       0.021252      -0.045184       0.008833      -0.038067      -0.099689      -0.024519       0.124209              8.920808       7.159989       3.304934      -0.258943       9.383072       2.327535      10.219363          -0.000000
           35              C       6.933901       3.587251       4.218379       0.182683      23.852073 0.27843772E+03  0.58826539E+04                                 7.252558                            5.585631       0.492962       2.190860                    0.999860      24.643165      68.162669       0.689943       0.420192      -1.056996      -0.007762      -0.019571      -0.046420       0.050971      -0.023257       0.015539      -0.002454      -0.027647       0.025892      -0.034974       0.006626       0.028348              8.099698       7.437850       2.738921      -1.079861       7.063113       1.630677       9.798131          -0.000006
           36              C      10.624773       5.523028      14.379900       0.608506      21.898121 0.24607169E+03  0.51137896E+04                                 7.305999                            5.660170      -0.200807       1.993171                    0.999189      22.772074      65.477868       0.603665       0.488235      -1.003518       0.079731      -0.017081       0.002094       0.081567       0.008861       0.030949       0.055737      -0.016795       0.238813      -0.058246      -0.051012       0.109259              8.086752       9.581734      -1.307110      -0.099098       9.211873      -2.335970       5.466648          -0.000000
           37              C       9.176116       5.761154      14.443310      -0.001170      34.854464 0.44717026E+03  0.10606319E+05                                 9.391761                            7.146315      -0.049421       1.979542                    0.999560      28.276511      82.132155       0.602964       0.428275      -1.054858      -0.049874       0.037871      -0.047164       0.078397      -0.017442       0.025656      -0.004225      -0.037762       0.079330      -0.046111       0.006729       0.039382             10.697442      16.339517      -0.611543      -2.070011       9.620430      -2.010763       6.132377          -0.000001
           38              C       8.092816       5.043388      14.904621      -0.011431      35.952924 0.45809988E+03  0.10920614E+05                                 9.574468                            7.219399      -0.112796       1.953805                    0.999361      28.562909      82.907452       0.602207       0.426651      -1.056898      -0.046197       0.053437      -0.047064       0.084881      -0.039820       0.013199       0.009286       0.005233       0.049146      -0.051767       0.019225       0.032541             10.998308      10.720410       1.176480      -2.176504      14.852108      -4.605245       7.422404          -0.000001
           39              C       7.916031       3.725009      15.548237       0.628416      23.017842 0.24531299E+03  0.50844970E+04                                 7.524866                            5.638885      -0.213346       1.990615                    0.999179      22.491618      64.189235       0.607969       0.486068      -1.006530      -0.006121      -0.081135       0.034792       0.088492       0.016711       0.028345       0.056006      -0.021425       0.259810      -0.063230      -0.051815       0.115046              8.463827       9.703813      -1.594804      -1.054835      10.225199      -2.185553       5.462469          -0.000001
           40              C       7.387638       6.902990      14.066018       0.183433      23.561636 0.30542729E+03  0.66320513E+04                                 7.318476                            5.951571       0.058845       2.035972                    0.999556      25.754001      73.229274       0.648604       0.434897      -1.043491       0.030973      -0.045815       0.011721       0.056531      -0.032505       0.008887       0.014901      -0.039163       0.076806      -0.053647       0.018217       0.035430              7.920591       8.954698      -1.172726      -0.530019       9.128538      -2.529604       5.678538          -0.000005
           41              C       6.546928       9.350640       8.925018       0.638143      23.724458 0.24340451E+03  0.50332690E+04                                 7.723043                            5.629912      -0.141899       2.017691                    0.999329      22.240328      63.323347       0.606567       0.488322      -1.005732      -0.060611       0.007914      -0.054679       0.082013       0.068324      -0.053838      -0.032690      -0.011539      -0.162761      -0.082321      -0.034955       0.117276              9.030223       9.465387      -3.410165       1.261731       7.325728       1.278375      10.299554          -0.000000
           42              C       7.329692       9.370959      10.177374      -0.012082      38.151877 0.43215546E+03  0.10097121E+05                                 9.812652                            6.909468       0.182075       2.055864                    0.999653      27.570882      77.810798       0.632802       0.414267      -1.070608       0.005008       0.042504       0.062732       0.075941       0.010316      -0.009496       0.025162      -0.048674      -0.004936      -0.034135      -0.006389       0.040524             11.898892      12.615765      -4.642827       4.935795       8.491074      -0.501534      14.589836          -0.000003
           43              C       8.424779       8.661410      10.657708      -0.009887      38.516053 0.43586021E+03  0.10213137E+05                                 9.911349                            6.957559       0.138543       2.043250                    0.999652      27.645173      78.325962       0.627619       0.416483      -1.068375      -0.006040       0.040642       0.058186       0.071231       0.026699       0.002002       0.018386      -0.027777       0.051365      -0.039826       0.003239       0.036588             12.183781      12.762550      -7.520079       0.188043      13.180447       2.114243      10.608347          -0.000002
           44              C       9.243885       7.527118      10.178959       0.619618      23.433467 0.25038426E+03  0.52261098E+04                                 7.673482                            5.705257      -0.172332       1.997706                    0.999484      22.910926      66.022610       0.601949       0.487500      -1.003887       0.015134      -0.065097      -0.021462       0.070194       0.101699      -0.022271      -0.045232       0.007766      -0.036071      -0.099592      -0.024832       0.124424              8.932184       7.168385      -3.310161       0.258856       9.395464       2.331439      10.232702          -0.000000
           45              C       7.798171      10.074437      12.144682       0.185613      23.805309 0.27770952E+03  0.58639381E+04                                 7.246603                            5.581139       0.496526       2.192444                    0.999874      24.609532      68.069619       0.689638       0.420616      -1.056637       0.008575      -0.020115      -0.045204       0.050215       0.022272      -0.015871      -0.002196      -0.027578       0.028456      -0.034780       0.007236       0.027545              8.092971       7.431001      -2.736075       1.078328       7.057773       1.629965       9.790139          -0.000006
           46              C       9.017992      11.287753       6.453596       0.609642      21.855618 0.24550593E+03  0.50990188E+04                                 7.296602                            5.653570      -0.196898       1.994977                    0.999216      22.744566      65.376182       0.604041       0.488219      -1.003542      -0.079233      -0.017033       0.002762       0.081090      -0.007795      -0.030609       0.055727      -0.016119       0.237959      -0.058845      -0.049886       0.108731              8.075994       9.569006       1.304191       0.099426       9.198713      -2.332217       5.460264          -0.000000
           47              C      10.466648      11.525880       6.517007      -0.001654      34.869976 0.44742815E+03  0.10613970E+05                                 9.394235                            7.148198      -0.045865       1.980299                    0.999545      28.284930      82.162663       0.602907       0.428254      -1.054871       0.050347       0.037462      -0.047697       0.078824       0.017890      -0.025569      -0.003608      -0.038120       0.078557      -0.046443       0.007515       0.038928             10.700241      16.343539       0.610705       2.071063       9.623021      -2.011667       6.134164          -0.000001
           48              C      11.549949      10.808113       6.978318      -0.009766      35.931134 0.45774461E+03  0.10910521E+05                                 9.572831                            7.218171      -0.114559       1.953308                    0.999357      28.550954      82.878801       0.602035       0.426837      -1.056735       0.047705       0.053918      -0.046964       0.085956       0.040019      -0.014115       0.008885       0.005925       0.046785      -0.051793       0.018214       0.033579             10.996368      10.718016      -1.178141       2.176764      14.849346      -4.605060       7.421741          -0.000001
           49              C      11.726735       9.489735       7.621933       0.625511      23.063169 0.24587555E+03  0.50990197E+04                                 7.533629                            5.644708      -0.217483       1.988933                    0.999179      22.520188      64.286508       0.607765       0.485958      -1.006598       0.006314      -0.080685       0.033847       0.087724      -0.016920      -0.028575       0.056768      -0.020834       0.260558      -0.063449      -0.052372       0.115821              8.474005       9.715820       1.597713       1.056210      10.237859      -2.188599       5.468335          -0.000001
           50              C       7.344437       0.415805       6.139715       0.181599      23.581360 0.30578428E+03  0.66417935E+04                                 7.323169                            5.956058       0.059109       2.035949                    0.999534      25.768819      73.284235       0.648189       0.435045      -1.043394      -0.031644      -0.046470       0.011613       0.057408       0.031519      -0.008464       0.015065      -0.039313       0.077099      -0.052791       0.017251       0.035540              7.925383       8.960468       1.170970       0.532108       9.132969      -2.530925       5.682712          -0.000004
           51              C      11.457622      10.110916      14.853893       0.639303      23.717302 0.24330179E+03  0.50308807E+04                                 7.723237                            5.629833      -0.146827       2.016170                    0.999373      22.237016      63.323209       0.606360       0.488514      -1.005580      -0.059665      -0.006668       0.054766       0.081262      -0.067725       0.054224      -0.032149      -0.012663      -0.166798      -0.083670      -0.033456       0.117125              9.030706       9.466590       3.410953      -1.262019       7.326297       1.278060      10.299230          -0.000000
           52              C      12.240389      10.090598      13.601537      -0.013060      38.187188 0.43260573E+03  0.10110417E+05                                 9.819126                            6.913416       0.188626       2.057642                    0.999608      27.584627      77.863902       0.632565       0.414309      -1.070566       0.004954      -0.042331      -0.062443       0.075602      -0.010440       0.008937       0.024884      -0.049150      -0.005486      -0.033762      -0.006776       0.040538             11.907092      12.624539       4.646041      -4.940474       8.495868      -0.502201      14.600870          -0.000003
           53              C      13.335475      10.800146      13.121203      -0.008958      38.518061 0.43592191E+03  0.10215471E+05                                 9.913848                            6.959600       0.142286       2.044331                    0.999625      27.646108      78.345231       0.627286       0.416669      -1.068201      -0.006226      -0.041144      -0.058739       0.071986      -0.025830      -0.002901       0.017496      -0.028320       0.053273      -0.039123       0.003107       0.036016             12.186309      12.765141       7.520988      -0.189297      13.182139       2.113895      10.611647          -0.000002
           54              C      14.154578      11.934438      13.599952       0.620963      23.391579 0.24988530E+03  0.52130075E+04                                 7.664310                            5.699388      -0.170509       1.998825                    0.999492      22.885945      65.930016       0.602298       0.487469      -1.003920       0.015945       0.065614       0.020897       0.070684      -0.101735       0.021252      -0.045184       0.008833      -0.038067      -0.099689      -0.024519       0.124209              8.920809       7.159990       3.304934      -0.258943       9.383073       2.327535      10.219364          -0.000000
           55              C      12.708872       9.387120      11.634228       0.182683      23.852073 0.27843771E+03  0.58826539E+04                                 7.252558                            5.585631       0.492962       2.190860                    0.999860      24.643165      68.162674       0.689943       0.420192      -1.056995       0.007761       0.019571       0.046420       0.050971      -0.023257       0.015539      -0.002454      -0.027647       0.025892      -0.034974       0.006626       0.028348              8.099699       7.437850       2.738921      -1.079861       7.063114       1.630678       9.798132          -0.000005
           56              C       9.018000       7.451343       1.472707       0.608505      21.898123 0.24607172E+03  0.51137902E+04                                 7.305999                            5.660171      -0.200807       1.993171                    0.999189      22.772075      65.477870       0.603665       0.488235      -1.003518      -0.079731       0.017081      -0.002094       0.081567       0.008861       0.030949       0.055737      -0.016795       0.238813      -0.058246      -0.051012       0.109258              8.086752       9.581734      -1.307110      -0.099098       9.211874      -2.335970       5.466648          -0.000000
           57              C      10.466657       7.213217       1.409297      -0.001170      34.854465 0.44717029E+03  0.10606320E+05                                 9.391761                            7.146315      -0.049421       1.979542                    0.999560      28.276512      82.132157       0.602964       0.428275      -1.054858       0.049874      -0.037871       0.047164       0.078397      -0.017442       0.025656      -0.004225      -0.037762       0.079330      -0.046111       0.006729       0.039382             10.697442      16.339517      -0.611544      -2.070011       9.620430      -2.010763       6.132378          -0.000001
           58              C      11.549957       7.930983       0.947986      -0.011431      35.952922 0.45809986E+03  0.10920614E+05                                 9.574467                            7.219399      -0.112796       1.953805                    0.999361      28.562908      82.907448       0.602207       0.426651      -1.056898       0.046197      -0.053437       0.047064       0.084881      -0.039820       0.013199       0.009286       0.005233       0.049146      -0.051767       0.019225       0.032541             10.998307      10.720410       1.176480      -2.176504      14.852108      -4.605245       7.422404          -0.000001
           59              C      11.726742       9.249362       0.304370       0.628415      23.017840 0.24531296E+03  0.50844963E+04                                 7.524867                            5.638885      -0.213346       1.990615                    0.999179      22.491617      64.189234       0.607969       0.486068      -1.006530       0.006121       0.081135      -0.034792       0.088492       0.016711       0.028345       0.056006      -0.021425       0.259810      -0.063230      -0.051816       0.115046              8.463827       9.703814      -1.594805      -1.054835      10.225199      -2.185553       5.462469          -0.000001
           60              C      12.255135       6.071381       1.786589       0.183432      23.561637 0.30542730E+03  0.66320515E+04                                 7.318476                            5.951571       0.058845       2.035972                    0.999556      25.754001      73.229273       0.648604       0.434897      -1.043491      -0.030973       0.045815      -0.011721       0.056531      -0.032505       0.008887       0.014901      -0.039163       0.076806      -0.053647       0.018217       0.035431              7.920591       8.954698      -1.172727      -0.530019       9.128538      -2.529604       5.678538          -0.000004
           61              C      10.117010       3.604823      11.889455       0.509724      20.873689 0.27824598E+03  0.59428813E+04                                 6.994992                            5.977013      -0.196913       1.985769                    0.998196      23.747737      68.470799       0.595617       0.481472      -1.010403      -0.149608       0.000268      -0.001185       0.149613      -0.000506       0.000205       0.105443      -0.160545      -0.083160      -0.088582      -0.066405       0.154986              7.329498       6.883429       0.000098      -0.000221       5.734482      -2.371070       9.370584          -0.000001
           62              C      11.664863       3.604823      11.889455       0.534141      20.824130 0.28354641E+03  0.61103448E+04                                 7.111354                            6.129225      -0.393161       1.921853                    0.997544      24.114607      70.804375       0.572066       0.496842      -0.998293       0.150719      -0.000171       0.000116       0.150719       0.000061      -0.000401       0.119884      -0.135494       0.001967      -0.090413      -0.068069       0.158482              7.317538       7.539885      -0.000028      -0.000016       5.877413      -2.371859       8.535315          -0.000001
           63              C       9.525763       9.369548       3.963152       0.509724      20.873689 0.27824597E+03  0.59428809E+04                                 6.994992                            5.977013      -0.196912       1.985769                    0.998196      23.747736      68.470793       0.595617       0.481472      -1.010403       0.149608      -0.000268       0.001185       0.149613      -0.000506       0.000205       0.105443      -0.160545      -0.083161      -0.088582      -0.066405       0.154986              7.329498       6.883429       0.000098      -0.000221       5.734481      -2.371069       9.370583          -0.000000
           64              C       7.977910       9.369548       3.963152       0.534141      20.824128 0.28354636E+03  0.61103436E+04                                 7.111353                            6.129225      -0.393160       1.921853                    0.997544      24.114604      70.804363       0.572066       0.496842      -0.998293      -0.150719       0.000171      -0.000116       0.150719       0.000061      -0.000401       0.119884      -0.135494       0.001967      -0.090413      -0.068069       0.158482              7.317537       7.539885      -0.000028      -0.000015       5.877412      -2.371859       8.535315          -0.000001
           65              N      10.930229       3.838932       3.939373      -0.316414      39.449909 0.56513757E+03  0.13926350E+05                                 9.620762                            7.629736       0.056015       2.016347                    0.999298      29.280351      81.118484       0.643468       0.386275      -1.104663       0.096856      -0.025833       0.090364       0.134960      -0.001483      -0.039706       0.039002      -0.071100       0.066052      -0.067503      -0.002440       0.069942             11.034552      11.511654      -4.673634       2.584655       9.844699       0.155771      11.747303          -0.000004
           66              N       2.876681       2.713571       4.705054      -0.293911      41.055120 0.54643434E+03  0.13357785E+05                                 9.926949                            7.515110       0.010932       2.011058                    0.999186      28.786550      79.531025       0.646466       0.387582      -1.103304      -0.100739       0.070302       0.012615       0.123490       0.023049       0.007804       0.021543      -0.030922       0.145653      -0.052145      -0.005924       0.058070             11.801267      13.654330      -6.097071       2.354577      10.294105       0.379177      11.455365          -0.000003
           67              N       6.962381       1.427523       9.112079      -0.363230      39.570963 0.60344617E+03  0.15123520E+05                                 9.565519                            7.798215       0.139810       2.016144                    0.999719      30.701584      85.912486       0.646709       0.377905      -1.110191       0.147432      -0.023452       0.023120       0.151065       0.034320       0.003074      -0.020801      -0.091178       0.000482      -0.058762      -0.003914       0.062677             10.699648      13.412412      -1.513749       2.630522      11.395024      -3.026616       7.291509          -0.000004
           68              N      13.628153      12.521985       9.861907      -0.318673      39.567921 0.60306828E+03  0.15172339E+05                                 9.779534                            7.978656      -0.083467       1.968664                    0.999041      30.072225      85.423956       0.615029       0.395844      -1.093007      -0.060108       0.118429      -0.028601       0.135854       0.048133      -0.014842       0.018254       0.030557      -0.039487      -0.056624      -0.000479       0.057103             11.030205      13.171177      -1.103471       2.344302      11.922859      -3.669243       7.996580          -0.000002
           69              N       6.019530       2.648253       3.986931      -0.316068      39.435579 0.56490781E+03  0.13919247E+05                                 9.618480                            7.628322       0.052507       2.015534                    0.999294      29.274851      81.098540       0.643511       0.386288      -1.104655       0.097138       0.026914      -0.089553       0.134833       0.001282       0.040300       0.038491      -0.070847       0.065096      -0.067813      -0.001679       0.069492             11.031414      11.508131       4.671486      -2.583584       9.841603       0.156200      11.744510          -0.000004
           70              N       7.787381       3.773615       3.221250      -0.292339      40.942162 0.54473869E+03  0.13304892E+05                                 9.906545                            7.501708       0.009620       2.011316                    0.999141      28.742426      79.353571       0.647321       0.387403      -1.103523      -0.100785      -0.070528      -0.012839       0.123680      -0.022391      -0.008121       0.021843      -0.030952       0.144294      -0.051365      -0.006570       0.057935             11.774666      13.621007       6.078600      -2.349612      10.269629       0.379339      11.433363          -0.000003
           71              N       6.962372       5.782123      14.666832      -0.362623      39.605726 0.60408582E+03  0.15144262E+05                                 9.572721                            7.803626       0.142394       2.016481                    0.999705      30.717266      85.982744       0.646295       0.378029      -1.110049       0.147466       0.021767      -0.023021       0.150831      -0.034907      -0.003347      -0.020457      -0.090436      -0.000962      -0.058685      -0.003974       0.062659             10.708088      13.423363       1.515006      -2.632907      11.404235      -3.029204       7.296666          -0.000004
           72              N       8.717456       6.939571      13.917004      -0.318634      39.550359 0.60273778E+03  0.15161361E+05                                 9.775575                            7.975583      -0.079760       1.969869                    0.999018      30.061871      85.376270       0.615274       0.395756      -1.093110      -0.059779      -0.118224       0.028673       0.135545      -0.047699       0.014940       0.017923       0.029429      -0.038283      -0.056069      -0.000259       0.056328             11.025510      13.166349       1.101022      -2.341922      11.917812      -3.666962       7.992369          -0.000002
           73              N       8.712544       9.135439      11.913234      -0.316414      39.449907 0.56513754E+03  0.13926349E+05                                 9.620762                            7.629736       0.056015       2.016348                    0.999298      29.280350      81.118481       0.643468       0.386275      -1.104663      -0.096856       0.025833      -0.090364       0.134960      -0.001483      -0.039706       0.039002      -0.071100       0.066052      -0.067503      -0.002440       0.069942             11.034552      11.511654      -4.673634       2.584654       9.844699       0.155772      11.747303          -0.000004
           74              N      16.766092      10.260800      11.147553      -0.293911      41.055125 0.54643441E+03  0.13357787E+05                                 9.926950                            7.515111       0.010932       2.011058                    0.999186      28.786552      79.531032       0.646466       0.387582      -1.103304       0.100739      -0.070302      -0.012615       0.123490       0.023049       0.007804       0.021543      -0.030922       0.145653      -0.052145      -0.005924       0.058070             11.801267      13.654331      -6.097072       2.354577      10.294105       0.379177      11.455366          -0.000003
           75              N      12.680392      11.546848       6.740528      -0.363230      39.570957 0.60344606E+03  0.15123516E+05                                 9.565518                            7.798214       0.139811       2.016144                    0.999719      30.701581      85.912473       0.646709       0.377905      -1.110191      -0.147432       0.023452      -0.023120       0.151065       0.034320       0.003074      -0.020801      -0.091178       0.000482      -0.058762      -0.003915       0.062677             10.699647      13.412410      -1.513748       2.630521      11.395023      -3.026616       7.291508          -0.000004
           76              N       6.014620       0.452386       5.990700      -0.318673      39.567925 0.60306835E+03  0.15172341E+05                                 9.779535                            7.978657      -0.083467       1.968664                    0.999041      30.072227      85.423962       0.615029       0.395844      -1.093007       0.060108      -0.118429       0.028601       0.135854       0.048133      -0.014841       0.018254       0.030557      -0.039487      -0.056624      -0.000479       0.057103             11.030206      13.171178      -1.103471       2.344302      11.922859      -3.669243       7.996581          -0.000002
           77              N      13.623243      10.326118      11.865676      -0.316068      39.435581 0.56490784E+03  0.13919248E+05                                 9.618480                            7.628322       0.052507       2.015534                    0.999294      29.274852      81.098543       0.643511       0.386288      -1.104655      -0.097138      -0.026914       0.089553       0.134833       0.001282       0.040300       0.038491      -0.070847       0.065096      -0.067813      -0.001679       0.069492             11.031415      11.508131       4.671487      -2.583584       9.841603       0.156200      11.744510          -0.000004
           78              N      11.855392       9.200756      12.631357      -0.292339      40.942164 0.54473872E+03  0.13304893E+05                                 9.906545                            7.501708       0.009620       2.011316                    0.999141      28.742427      79.353574       0.647321       0.387403      -1.103523       0.100785       0.070528       0.012839       0.123680      -0.022391      -0.008121       0.021843      -0.030952       0.144294      -0.051365      -0.006570       0.057935             11.774667      13.621007       6.078600      -2.349612      10.269630       0.379339      11.433363          -0.000003
           79              N      12.680401       7.192248       1.185775      -0.362623      39.605716 0.60408565E+03  0.15144257E+05                                 9.572720                            7.803625       0.142394       2.016482                    0.999705      30.717261      85.982726       0.646295       0.378029      -1.110049      -0.147466      -0.021767       0.023021       0.150831      -0.034907      -0.003347      -0.020457      -0.090436      -0.000962      -0.058685      -0.003974       0.062659             10.708086      13.423360       1.515005      -2.632906      11.404234      -3.029203       7.296665          -0.000004
           80              N      10.925317       6.034800       1.935603      -0.318634      39.550357 0.60273774E+03  0.15161359E+05                                 9.775575                            7.975582      -0.079760       1.969869                    0.999018      30.061870      85.376268       0.615274       0.395756      -1.093110       0.059779       0.118224      -0.028673       0.135545      -0.047699       0.014940       0.017923       0.029429      -0.038284      -0.056069      -0.000259       0.056328             11.025510      13.166348       1.101022      -2.341922      11.917812      -3.666962       7.992369          -0.000002
           81              O      12.871916       4.441625       7.829920      -0.625122      38.469276 0.57478263E+03  0.14090963E+05                                 9.092379                            7.488394       0.303452       2.123996                    0.997837      28.967890      77.624497       0.682911       0.365852      -1.130345       0.053845      -0.006236      -0.048193       0.072531       0.064273      -0.061839       0.012599      -0.059807      -0.058734      -0.103745       0.016896       0.086849             10.075291       9.060429      -2.436877      -2.993381       9.480131       3.811139      11.685313          -0.000010
           82              O       4.200604       2.740519       6.984659      -0.525375      44.998310 0.62343325E+03  0.15589546E+05                                10.219176                            7.820652      -0.141816       2.015248                    0.994780      27.816408      75.159446       0.665787       0.367898      -1.129329      -0.015823       0.035790      -0.020444       0.044150      -0.009243       0.000478      -0.019126       0.001180      -0.073050      -0.032860       0.007122       0.025738             12.273835      16.418580      -6.768178       2.503675      10.651705      -0.331712       9.751219          -0.000004
           83              O      10.611029       5.999088       6.797598      -0.733630      51.998261 0.78705338E+03  0.20899026E+05                                11.241544                            8.850044      -0.127177       1.953693                    0.996363      31.758616      88.943488       0.618111       0.373180      -1.123306       0.054182       0.003503      -0.079670       0.096412       0.088880      -0.034494       0.005530      -0.009802       0.052542      -0.104703       0.018410       0.086293             13.115814       7.229777      -1.056995      -0.253433      13.563084       4.354708      18.554581          -0.000003
           84              O       9.493355       5.879531       4.913516      -0.574275      38.916296 0.63042584E+03  0.15800310E+05                                 9.203573                            7.874053       0.078414       2.070441                    0.994283      28.501931      76.970220       0.662644       0.368803      -1.129215       0.038393      -0.024772      -0.046331       0.065071       0.052579       0.051984      -0.064498       0.059395       0.008588      -0.117815       0.048672       0.069143             10.056477       8.576393      -2.321032       3.091627       9.524583      -0.478063      12.068457          -0.000003
           85              O      11.296565       0.806868       9.999824      -0.527062      33.631503 0.53305941E+03  0.12806558E+05                                 8.285957                            7.190039       0.249480       2.136155                    0.996787      27.403812      72.368366       0.701021       0.363679      -1.133590      -0.018663       0.019572       0.005273       0.027553      -0.033054      -0.001379      -0.012168      -0.140912       0.179345      -0.107811       0.040882       0.066928              8.876419       8.035954      -2.074201       1.012089      11.407600      -3.144963       7.185702          -0.000007
           86              O      11.127636       2.715247       8.898068      -0.673839      46.439416 0.74953911E+03  0.19648709E+05                                10.390931                            8.659603      -0.061614       1.988844                    0.996066      30.697642      85.241872       0.622778       0.375174      -1.122532       0.018821      -0.091149      -0.001685       0.093087       0.029007      -0.038546       0.011699      -0.074843       0.152733      -0.084751       0.021849       0.062902             11.398916      10.083505       4.024554      -2.959874      14.749440      -3.646346       9.363804          -0.000005
           87              O       8.872642       4.263997       8.056295      -0.650816      46.874971 0.71524275E+03  0.18501205E+05                                10.408764                            8.423582       0.021541       2.025965                    0.996123      29.935963      82.135724       0.636485       0.372024      -1.126736      -0.076015      -0.029650      -0.021506       0.084379       0.036195      -0.047677       0.053257       0.021536       0.134740      -0.096225       0.014889       0.081336             11.590863      13.002635       6.397794      -0.528878      13.960001      -1.266870       7.809954          -0.000004
           88              O       6.730595       3.771798       7.891428      -0.569065      33.248954 0.51352417E+03  0.12191236E+05                                 8.102482                            6.956022       0.590906       2.233990                    0.998383      27.642709      71.959323       0.730175       0.353340      -1.144731       0.036146       0.018122      -0.008976       0.041418      -0.001681       0.016268       0.042120       0.140198       0.044814      -0.094230       0.025587       0.068642              8.674508      13.242650      -0.384468       2.450037       6.537450      -0.656507       6.243423          -0.000010
           89              O       9.546387       4.225330      10.966199      -0.603471      34.659528 0.59201227E+03  0.14614400E+05                                 8.442560                            7.615512       0.226877       2.101828                    0.997332      28.884461      77.556960       0.675394       0.367366      -1.129681      -0.057501      -0.031260       0.084051       0.106528      -0.034392       0.036847       0.015429      -0.144126       0.101650      -0.107742       0.042630       0.065112              8.828201       6.220695      -1.152693       2.041662       8.264737      -2.485165      11.999171          -0.000006
           90              O      12.232540       4.319676      11.025488      -0.640186      35.997108 0.62459019E+03  0.15670118E+05                                 8.690311                            7.843554       0.141941       2.053206                    0.997285      30.146533      82.349699       0.660948       0.369370      -1.125005       0.042291      -0.047875       0.089845       0.110239       0.027344      -0.024123       0.016316      -0.176977       0.134820      -0.119316       0.043423       0.075892              8.900085       7.688935       1.388130      -1.986373       7.724676      -2.435748      11.286645          -0.000012
           91              O       7.961225       2.045561       0.096384      -0.626457      38.507268 0.57548765E+03  0.14112554E+05                                 9.097652                            7.492394       0.300463       2.122607                    0.997769      28.986592      77.686173       0.682810       0.365794      -1.130391       0.054243       0.005549       0.046484       0.071651      -0.064046       0.062085       0.011835      -0.060300      -0.061414      -0.103607       0.016180       0.087426             10.081428       9.066563       2.439232       2.995571       9.485447       3.813779      11.692275          -0.000010
           92              O       9.111308       3.746667       0.941645      -0.525437      44.998704 0.62341019E+03  0.15588642E+05                                10.218677                            7.819918      -0.139474       2.016022                    0.994727      27.816478      75.155960       0.665901       0.367842      -1.129385      -0.015676      -0.036035       0.020342       0.044250       0.009372      -0.000197      -0.018867       0.000731      -0.073990      -0.032916       0.007098       0.025818             12.273708      16.418817       6.769314      -2.502910      10.652316      -0.331696       9.749989          -0.000004
           93              O       5.700339       0.488097       1.128706      -0.733307      52.002412 0.78715341E+03  0.20902617E+05                                11.243218                            8.851405      -0.127704       1.953597                    0.996235      31.756755      88.944025       0.617972       0.373247      -1.123240       0.053892      -0.003336       0.079976       0.096497      -0.088737       0.033949       0.005809      -0.009632       0.052738      -0.104489       0.018672       0.085816             13.117873       7.231026       1.056954       0.252758      13.565481       4.354329      18.557112          -0.000003
           94              O       4.582662       0.607654       3.012788      -0.575795      38.996907 0.63206498E+03  0.15852600E+05                                 9.218624                            7.886229       0.071349       2.067998                    0.994187      28.530520      77.089318       0.661849       0.368985      -1.129010       0.037171       0.024010       0.047642       0.065023      -0.053167      -0.051177      -0.064083       0.058625       0.008889      -0.117345       0.049137       0.068207             10.073720       8.588474       2.324983      -3.096444       9.541412      -0.476749      12.091274          -0.000003
           95              O      11.296556       6.402778      13.779086      -0.526740      33.585452 0.53214515E+03  0.12778676E+05                                 8.276808                            7.182534       0.250741       2.136613                    0.996777      27.389352      72.305449       0.701607       0.363544      -1.133733      -0.018966      -0.019470      -0.005160       0.027666       0.033073       0.001299      -0.012354      -0.140766       0.178993      -0.107693       0.040674       0.067018              8.866236       8.027276       2.072337      -1.011296      11.393579      -3.140421       7.177853          -0.000007
           96              O      11.127629       4.494398      14.880842      -0.672803      46.358272 0.74782779E+03  0.19592252E+05                                10.378661                            8.649397      -0.059577       1.990058                    0.996053      30.665605      85.122103       0.623192       0.375147      -1.122576       0.018323       0.091114       0.001562       0.092951      -0.029157       0.038293       0.011572      -0.074871       0.151365      -0.084519       0.022173       0.062346             11.385351      10.071330      -4.019971       2.955946      14.732139      -3.642067       9.352583          -0.000005
           97              O       8.872637       2.945649      15.722616      -0.652298      46.991886 0.71752141E+03  0.18576514E+05                                10.429319                            8.439887       0.010064       2.022269                    0.996045      29.973024      82.296846       0.635488       0.372280      -1.126446      -0.074945       0.028865       0.021491       0.083137      -0.035608       0.047619       0.052818       0.020816       0.135719      -0.095464       0.014062       0.081401             11.614247      13.026840      -6.411476       0.529261      13.990562      -1.270130       7.825338          -0.000004
           98              O       1.819903       2.715388       0.034876      -0.570114      33.234964 0.51326770E+03  0.12182906E+05                                 8.097750                            6.952163       0.591395       2.233987                    0.998354      27.645502      71.946101       0.730755       0.353124      -1.144974       0.034538      -0.018359       0.008875       0.040109       0.001583      -0.016278       0.042320       0.137962       0.047306      -0.093642       0.026165       0.067477              8.669324      13.234593       0.383937      -2.448092       6.533697      -0.655962       6.239680          -0.000010
           99              O       9.546387       2.984315      12.812711      -0.602491      34.647432 0.59173167E+03  0.14605884E+05                                 8.441372                            7.614326       0.231607       2.103441                    0.997354      28.874763      77.529162       0.675357       0.367426      -1.129624      -0.056792       0.031797      -0.084212       0.106434       0.034971      -0.036662       0.015089      -0.144652       0.100663      -0.107941       0.042490       0.065451              8.827043       6.219561       1.152468      -2.041445       8.263702      -2.485090      11.997866          -0.000006
          100              O      12.232540       2.889969      12.753422      -0.639939      35.968879 0.62392863E+03  0.15648900E+05                                 8.684463                            7.838214       0.137546       2.051986                    0.997270      30.137338      82.304290       0.661343       0.369259      -1.125124       0.042139       0.048214      -0.090020       0.110471      -0.027445       0.023821       0.015632      -0.177377       0.134706      -0.119388       0.043794       0.075594              8.894152       7.683581      -1.387053       1.984950       7.719848      -2.434497      11.279029          -0.000012
          101              O       6.770857       8.532746       8.022687      -0.625122      38.469277 0.57478264E+03  0.14090963E+05                                 9.092378                            7.488394       0.303452       2.123996                    0.997837      28.967891      77.624498       0.682911       0.365852      -1.130345      -0.053845       0.006236       0.048193       0.072531       0.064273      -0.061839       0.012599      -0.059807      -0.058734      -0.103745       0.016896       0.086849             10.075291       9.060429      -2.436877      -2.993381       9.480131       3.811139      11.685313          -0.000010
          102              O      15.442169      10.233852       8.867948      -0.525375      44.998309 0.62343321E+03  0.15589545E+05                                10.219176                            7.820652      -0.141816       2.015248                    0.994780      27.816407      75.159445       0.665787       0.367898      -1.129329       0.015823      -0.035790       0.020444       0.044150      -0.009243       0.000478      -0.019126       0.001180      -0.073050      -0.032860       0.007122       0.025738             12.273835      16.418581      -6.768178       2.503676      10.651705      -0.331712       9.751219          -0.000004
          103              O       9.031744       6.975283       9.055009      -0.733630      51.998259 0.78705333E+03  0.20899025E+05                                11.241544                            8.850044      -0.127177       1.953693                    0.996363      31.758616      88.943486       0.618111       0.373180      -1.123306      -0.054182      -0.003503       0.079670       0.096412       0.088880      -0.034494       0.005530      -0.009802       0.052542      -0.104703       0.018410       0.086293             13.115813       7.229776      -1.056995      -0.253433      13.563083       4.354708      18.554581          -0.000003
          104              O      10.149418       7.094840      10.939091      -0.574276      38.916305 0.63042603E+03  0.15800316E+05                                 9.203575                            7.874055       0.078414       2.070441                    0.994283      28.501934      76.970234       0.662644       0.368803      -1.129215      -0.038393       0.024772       0.046331       0.065071       0.052579       0.051984      -0.064498       0.059395       0.008588      -0.117815       0.048672       0.069143             10.056480       8.576394      -2.321033       3.091628       9.524585      -0.478063      12.068459          -0.000003
          105              O       8.346208      12.167503       5.852783      -0.527062      33.631498 0.53305932E+03  0.12806555E+05                                 8.285956                            7.190038       0.249480       2.136156                    0.996787      27.403810      72.368359       0.701021       0.363679      -1.133590       0.018663      -0.019572      -0.005273       0.027553      -0.033054      -0.001379      -0.012168      -0.140912       0.179345      -0.107811       0.040882       0.066928              8.876418       8.035953      -2.074201       1.012089      11.407599      -3.144963       7.185701          -0.000007
          106              O       8.515137      10.259124       6.954539      -0.673839      46.439414 0.74953908E+03  0.19648708E+05                                10.390931                            8.659603      -0.061614       1.988843                    0.996066      30.697641      85.241870       0.622778       0.375174      -1.122532      -0.018821       0.091149       0.001685       0.093087       0.029007      -0.038546       0.011699      -0.074843       0.152733      -0.084751       0.021849       0.062902             11.398916      10.083505       4.024554      -2.959874      14.749440      -3.646346       9.363804          -0.000005
          107              O      10.770131       8.710374       7.796312      -0.650816      46.874977 0.71524285E+03  0.18501208E+05                                10.408765                            8.423582       0.021541       2.025965                    0.996123      29.935965      82.135731       0.636485       0.372024      -1.126736       0.076015       0.029650       0.021506       0.084379       0.036195      -0.047677       0.053257       0.021536       0.134739      -0.096225       0.014889       0.081336             11.590864      13.002637       6.397795      -0.528878      13.960001      -1.266870       7.809954          -0.000005
          108              O      12.912178       9.202573       7.961179      -0.569065      33.248972 0.51352452E+03  0.12191246E+05                                 8.102486                            6.956026       0.590905       2.233990                    0.998383      27.642714      71.959348       0.730175       0.353340      -1.144731      -0.036146      -0.018122       0.008976       0.041418      -0.001681       0.016268       0.042121       0.140198       0.044814      -0.094230       0.025587       0.068642              8.674512      13.242657      -0.384468       2.450038       6.537453      -0.656507       6.243426          -0.000010
          109              O      10.096386       8.749041       4.886408      -0.603471      34.659529 0.59201229E+03  0.14614401E+05                                 8.442561                            7.615512       0.226877       2.101828                    0.997332      28.884461      77.556961       0.675394       0.367366      -1.129681       0.057501       0.031260      -0.084051       0.106528      -0.034392       0.036847       0.015429      -0.144126       0.101650      -0.107742       0.042630       0.065112              8.828201       6.220696      -1.152693       2.041662       8.264737      -2.485165      11.999172          -0.000006
          110              O       7.410233       8.654695       4.827119      -0.640186      35.997108 0.62459020E+03  0.15670118E+05                                 8.690311                            7.843554       0.141941       2.053206                    0.997285      30.146531      82.349696       0.660948       0.369370      -1.125005      -0.042291       0.047875      -0.089845       0.110239       0.027344      -0.024123       0.016316      -0.176977       0.134820      -0.119316       0.043423       0.075893              8.900086       7.688935       1.388130      -1.986373       7.724676      -2.435748      11.286646          -0.000012
          111              O      11.681548      10.928810      15.756223      -0.626457      38.507266 0.57548762E+03  0.14112553E+05                                 9.097652                            7.492394       0.300463       2.122607                    0.997769      28.986591      77.686170       0.682810       0.365794      -1.130391      -0.054243      -0.005549      -0.046484       0.071651      -0.064046       0.062085       0.011835      -0.060300      -0.061414      -0.103607       0.016180       0.087426             10.081428       9.066563       2.439232       2.995571       9.485446       3.813779      11.692275          -0.000010
          112              O      10.531465       9.227704      14.910962      -0.525437      44.998703 0.62341017E+03  0.15588641E+05                                10.218676                            7.819918      -0.139474       2.016022                    0.994727      27.816478      75.155958       0.665901       0.367842      -1.129385       0.015676       0.036035      -0.020342       0.044250       0.009372      -0.000197      -0.018867       0.000731      -0.073990      -0.032916       0.007098       0.025818             12.273707      16.418817       6.769314      -2.502910      10.652316      -0.331696       9.749989          -0.000004
          113              O      13.942434      12.486274      14.723901      -0.733307      52.002422 0.78715357E+03  0.20902622E+05                                11.243220                            8.851407      -0.127704       1.953597                    0.996235      31.756757      88.944037       0.617971       0.373247      -1.123240      -0.053892       0.003336      -0.079976       0.096497      -0.088737       0.033949       0.005809      -0.009632       0.052739      -0.104489       0.018672       0.085816             13.117876       7.231027       1.056954       0.252758      13.565483       4.354330      18.557116          -0.000003
          114              O      15.060111      12.366717      12.839819      -0.575795      38.996920 0.63206523E+03  0.15852608E+05                                 9.218626                            7.886231       0.071348       2.067998                    0.994187      28.530524      77.089337       0.661849       0.368985      -1.129010      -0.037171      -0.024010      -0.047642       0.065023      -0.053167      -0.051177      -0.064083       0.058625       0.008889      -0.117345       0.049137       0.068207             10.073723       8.588476       2.324984      -3.096445       9.541415      -0.476749      12.091278          -0.000003
          115              O       8.346217       6.571593       2.073521      -0.526740      33.585439 0.53214489E+03  0.12778668E+05                                 8.276806                            7.182532       0.250742       2.136614                    0.996777      27.389347      72.305429       0.701607       0.363544      -1.133733       0.018965       0.019470       0.005160       0.027666       0.033073       0.001299      -0.012354      -0.140766       0.178993      -0.107693       0.040674       0.067018              8.866233       8.027274       2.072336      -1.011296      11.393575      -3.140420       7.177851          -0.000007
          116              O       8.515144       8.479973       0.971765      -0.672803      46.358272 0.74782778E+03  0.19592252E+05                                10.378661                            8.649396      -0.059577       1.990058                    0.996053      30.665605      85.122102       0.623192       0.375147      -1.122576      -0.018323      -0.091114      -0.001562       0.092951      -0.029157       0.038293       0.011572      -0.074870       0.151365      -0.084519       0.022173       0.062346             11.385350      10.071329      -4.019970       2.955946      14.732138      -3.642067       9.352583          -0.000005
          117              O      10.770136      10.028722       0.129991      -0.652299      46.991887 0.71752143E+03  0.18576515E+05                                10.429320                            8.439888       0.010064       2.022269                    0.996045      29.973024      82.296848       0.635487       0.372280      -1.126446       0.074945      -0.028865      -0.021491       0.083137      -0.035608       0.047619       0.052818       0.020816       0.135719      -0.095464       0.014062       0.081401             11.614247      13.026841      -6.411477       0.529261      13.990562      -1.270130       7.825338          -0.000004
          118              O      12.912184       9.536523      -0.034876      -0.570114      33.234966 0.51326776E+03  0.12182908E+05                                 8.097750                            6.952163       0.591395       2.233987                    0.998354      27.645504      71.946106       0.730755       0.353124      -1.144974      -0.034538       0.018359      -0.008875       0.040109       0.001583      -0.016278       0.042320       0.137962       0.047305      -0.093642       0.026165       0.067478              8.669324      13.234594       0.383937      -2.448093       6.533697      -0.655962       6.239680          -0.000010
          119              O      10.096386       9.990056       3.039896      -0.602491      34.647432 0.59173166E+03  0.14605884E+05                                 8.441372                            7.614327       0.231607       2.103441                    0.997354      28.874762      77.529161       0.675357       0.367426      -1.129624       0.056792      -0.031797       0.084212       0.106434       0.034971      -0.036662       0.015089      -0.144652       0.100663      -0.107941       0.042490       0.065451              8.827044       6.219561       1.152468      -2.041445       8.263703      -2.485090      11.997867          -0.000006
          120              O       7.410233      10.084402       3.099185      -0.639938      35.968867 0.62392835E+03  0.15648891E+05                                 8.684461                            7.838212       0.137547       2.051986                    0.997270      30.137332      82.304268       0.661343       0.369259      -1.125124      -0.042139      -0.048214       0.090020       0.110471      -0.027445       0.023821       0.015633      -0.177377       0.134706      -0.119388       0.043794       0.075594              8.894150       7.683579      -1.387053       1.984950       7.719846      -2.434497      11.279026          -0.000012

******************************************************
Auxiliary information for the entire system
The total spin magnetic moment of the unit cell is   -0.000304
The total net atomic charge of the unit cell is   -0.000008
Accuracy of reproducing the electrostatic potential in the unit cell:
  The inner radius (bohr) =    5.0000
  The outer radius (bohr) =   12.0000
  Valid grid points have density less than (e/(bohr^3)) =    0.0001
  The number of valid grid points were=        29450
  The rms potential error without charges in kcal/mol is=      4.63118
  The rms potential error with partial charges in kcal/mol is=      1.43297
  The RRMSE value at monopole order=      0.30942
  The rms potential error with partial charges and cloud penetration in kcal/mol is=      1.41755
  The RRMSE value at monopole order with cloud penetration is=      0.30609
  The rms potential error with partial charges and atomic dipoles in kcal/mol is=      0.88975
  The RRMSE value at dipole order=      0.19212
  The rms potential error with partial charges, atomic dipoles and cloud penetration in kcal/mol is=      0.87952
  The RRMSE value at dipole order with cloud penetration=      0.18991

******************************************************
The electron densities and ab initio electrostatic potential were computed in VASP using the PBE functional and
projector augmented wave method. See the main text of the journal article for a description of computational details.
The atomic charges, dipoles, and quadrupoles were computed with the DDEC6 method as described in
(a) T. A. Manz and N. Gabaldon Limas, RSC Adv. 6 (2016) 47771-47801 DOI: 10.1039/c6ra04656h
(b) N. Gabaldon Limas and T. A. Manz, RSC Adv. 8 (2018) 2678-2707 DOI: 10.1039/c7ra11829e.
For each atom in the material, the electron cloud parameters were fit to the spherically averaged atom-in-material
electron density using radial positions for which this density was between 10^-4 and 10^-2 electrons per cubic bohr.
The polarizabilities, dispersion coefficients, and quantum Drude oscillator (QDO) parameters were fit using the MCLF method.
The magnetic structure of the system was optimized in VASP from the default ferromagnetic initial guess using spin polarization.
The atomic spin moments (ASMs) were computed on this optimized magnetic structure using the DDEC6 partition as inputs
to the method of T. A. Manz and D. S. Sholl, J. Chem. Theory Comput. 7 (2011) 4146-4164 DOI: 10.1021/ct200539n.
The RMSE and RRMSE were computed using a uniform grid with Ewald summation.
