# Supplementary material for: A collection of forcefield precursors for metal–organic frameworks
Source: RSC Adv. 2019 Nov 13;9(63):36492–507. doi: 10.1039/c9ra07327b (PMC9075174; doi:10.1039/c9ra07327b)
Supplement: RA-009-C9RA07327B-s3943 [file RA-009-C9RA07327B-s3943.xyz]

  120
jmolscript: load "" {1 1 1} spacegroup "x,y,z" unitcell [{      9.843800     0.000000     0.000000 }, {      4.921917    12.255271     0.000000 }, {      4.921917     0.766453    15.721643 }]
Sm    10.868260     5.119358     9.006300     2.129738
Sm    10.868262     2.157957    14.576164     2.128993
Sm     8.819374     7.902366     6.715343     2.129738
Sm     8.819372    10.863767     1.145479     2.128993
Zn     4.540854     1.596561     4.996338     0.776298
Zn     5.244887     2.385355     8.579458     0.974099
Zn     9.462756     4.914301     2.864483     0.777204
Zn    15.088697     4.891960    15.003007     0.973442
Zn    15.146780    11.425163    10.725305     0.776298
Zn    14.442747    10.636369     7.142185     0.974099
Zn    10.224878     8.107423    12.857160     0.777204
Zn     4.598937     8.129764     0.718636     0.973442
H      2.035704     2.411393     2.881777     0.096395
H     11.771243    11.881416     9.903063     0.094367
H      6.957609     4.099469     4.979044     0.096391
H     16.693141     7.651170    13.679402     0.093945
H     17.651930    10.610331    12.839866     0.096395
H      7.916391     1.140308     5.818580     0.094367
H     12.730025     8.922255    10.742599     0.096391
H      2.994493     5.370554     2.042241     0.093945
C     13.109000     3.649378     6.882935     0.645452
C     12.316573     3.617935     5.634637    -0.010436
C     11.221943     4.326351     5.158271    -0.010607
C     10.406879     5.472616     5.618915     0.620405
C     11.841115     2.898565     3.674148     0.181282
C     10.634269     1.710671     9.297780     0.608692
C      9.184277     1.465564     9.247470     0.000009
C      8.095553     2.186773     8.807264    -0.011611
C      7.918366     3.513539     8.168966     0.627723
C     12.332340    12.570230     9.627934     0.182841
C      8.187093     2.861484     0.977886     0.644757
C      7.394669     2.892927     2.226185    -0.011746
C      6.300038     2.184511     2.702550    -0.009906
C      5.484969     1.038246     2.241906     0.619643
C      6.919216     3.612297     4.186674     0.181812
C     10.634279     5.566644    14.284685     0.610632
C      9.184288     5.811751    14.334994    -0.001775
C      8.095563     5.090542    14.775200    -0.011950
C      7.918374     3.763776    15.413499     0.628686
C      7.410436     6.962356    13.954530     0.182527
C      6.578634     9.372346     8.838708     0.645452
C      7.371061     9.403789    10.087006    -0.010436
C      8.465691     8.695373    10.563372    -0.010607
C      9.280755     7.549108    10.102728     0.620405
C      7.846519    10.123159    12.047495     0.181282
C      9.053365    11.311053     6.423863     0.608692
C     10.503357    11.556160     6.474173     0.000009
C     11.592081    10.834951     6.914379    -0.011611
C     11.769268     9.508185     7.552677     0.627723
C      7.355294     0.451494     6.093709     0.182841
C     11.500541    10.160240    14.743757     0.644757
C     12.292965    10.128797    13.495458    -0.011747
C     13.387596    10.837213    13.019093    -0.009906
C     14.202665    11.983478    13.479737     0.619643
C     12.768418     9.409427    11.534969     0.181812
C      9.053355     7.455080     1.436958     0.610632
C     10.503346     7.209973     1.386649    -0.001775
C     11.592071     7.931182     0.946443    -0.011950
C     11.769260     9.257948     0.308144     0.628686
C     12.277198     6.059368     1.767113     0.182526
C     10.109600     3.638658    11.791232     0.507128
C     11.666889     3.638658    11.791232     0.549872
C      9.578034     9.383067     3.930411     0.507128
C      8.020745     9.383067     3.930411     0.549872
N     10.923674     3.839271     3.905256    -0.318098
N      2.852742     2.720497     4.677189    -0.293858
N      6.966468     1.442824     9.052522    -0.363405
N     13.663222    12.538249     9.766285    -0.319656
N      6.001773     2.671591     3.955565    -0.319145
N      7.774642     3.790365     3.183633    -0.292967
N      6.966480     5.834491    14.529942    -0.361680
N      8.741318     6.994337    13.816180    -0.319163
N      8.763960     9.182453    11.816387    -0.318098
N     16.834892    10.301227    11.044454    -0.293858
N     12.721166    11.578900     6.669121    -0.363405
N      6.024412     0.483475     5.955358    -0.319655
N     13.685861    10.350133    11.766078    -0.319145
N     11.912992     9.231359    12.538010    -0.292967
N     12.721154     7.187233     1.191701    -0.361680
N     10.946316     6.027387     1.905463    -0.319163
O     12.869798     4.470931     7.784572    -0.634608
O      4.196423     2.779562     6.939533    -0.521873
O     10.605725     6.027464     6.753703    -0.741859
O      9.520936     5.916110     4.851699    -0.568142
O     11.322350     0.821049     9.873192    -0.525913
O     11.130397     2.752706     8.811981    -0.674517
O      8.881090     4.288863     7.999172    -0.652757
O      6.734157     3.800332     7.832523    -0.565833
O      9.549487     4.256278    10.865227    -0.607273
O     12.206329     4.333198    10.924655    -0.645008
O      7.947887     2.039931     0.076250    -0.634208
O      9.118318     3.731300     0.921288    -0.520749
O      5.683812     0.483398     1.107118    -0.741483
O      4.599027     0.594752     3.009122    -0.567678
O     11.322362     6.456266    13.709273    -0.526591
O     11.130406     4.524609    14.770484    -0.675414
O      8.881096     2.988452    15.583293    -0.653369
O      1.812247     2.710530     0.028299    -0.566197
O      9.549487     3.021037    12.717237    -0.607288
O     12.206329     2.944117    12.657809    -0.645568
O      6.817836     8.550793     7.937071    -0.634608
O     15.491211    10.242162     8.782110    -0.521873
O      9.081909     6.994260     8.967940    -0.741859
O     10.166698     7.105614    10.869944    -0.568142
O      8.365284    12.200675     5.848451    -0.525913
O      8.557237    10.269018     6.909662    -0.674517
O     10.806544     8.732861     7.722471    -0.652757
O     12.953477     9.221392     7.889120    -0.565833
O     10.138147     8.765446     4.856416    -0.607274
O      7.481305     8.688526     4.796988    -0.645008
O     11.739747    10.981793    15.645393    -0.634208
O     10.569316     9.290424    14.800355    -0.520749
O     14.003822    12.538326    14.614525    -0.741483
O     15.088607    12.426972    12.712521    -0.567678
O      8.365272     6.565458     2.012370    -0.526591
O      8.557228     8.497115     0.951159    -0.675414
O     10.806538    10.033272     0.138350    -0.653368
O     12.953470     9.544741    -0.028299    -0.566197
O     10.138147    10.000687     3.004406    -0.607289
O      7.481305    10.077607     3.063834    -0.645568

The following XYZ coordinates are in angstroms. Other properties are in atomic units.
The sperically averaged electron density of each atom fit to a function of the form exp(a - br)
eigen_1, eigen_2 and eigen_3 are the three eigenvalues of traceless quadrupole moment tensor
  atom number  atomic symbol              X              Y              Z     net charge C6 coefficient C8 coefficient C10 coefficient fluctuating dipole atomic polarizability isotropic forcefield polarizability              a              b squared Pearson coefficient          <r^3>          <r^4>         wp_QDO          m_QDO          q_QDO       dipole_x       dipole_y       dipole_z         dipole            Qxy            Qxz            Qyz     Q(x^2-y^2)  Q(3z^2 - R^2)        eigen_1        eigen_2        eigen_3 static polarizability      alpha(xx)      alpha(xy)      alpha(xz)      alpha(yy)      alpha(yz)      alpha(zz) atomic spin moment
            1             Sm      10.868260       5.119358       9.006300       2.129738     123.791226 0.28210321E+04  0.94008643E+05                                15.996511                           14.008148       2.548992       2.504404                    0.999840      78.268659     181.811456       0.704631       0.260846      -1.346928       0.010806      -0.017483      -0.041876       0.046648       0.062542       0.012723       0.032834       0.063015      -0.318237      -0.114064      -0.012435       0.126500             17.885702      12.818787      -1.980932      -1.634668      20.489481      -0.431956      20.348837           0.000008
            2             Sm      10.868262       2.157957      14.576164       2.128993     123.867643 0.28233049E+04  0.94103941E+05                                16.002599                           14.013393       2.553606       2.505296                    0.999836      78.301070     181.909545       0.704524       0.260832      -1.346938       0.010765       0.015709       0.041377       0.045549      -0.061292      -0.013304       0.032982       0.062624      -0.320775      -0.114876      -0.010967       0.125843             17.892510      12.822054       1.981154       1.632820      20.500318      -0.432701      20.355158           0.000008
            3             Sm       8.819374       7.902366       6.715343       2.129738     123.791243 0.28210326E+04  0.94008663E+05                                15.996513                           14.008149       2.548992       2.504404                    0.999840      78.268660     181.811464       0.704631       0.260846      -1.346928      -0.010806       0.017483       0.041876       0.046648       0.062542       0.012723       0.032834       0.063015      -0.318236      -0.114064      -0.012435       0.126499             17.885704      12.818789      -1.980932      -1.634668      20.489484      -0.431956      20.348838           0.000008
            4             Sm       8.819372      10.863767       1.145479       2.128993     123.867650 0.28233051E+04  0.94103950E+05                                16.002600                           14.013393       2.553606       2.505296                    0.999836      78.301072     181.909552       0.704524       0.260832      -1.346938      -0.010765      -0.015709      -0.041377       0.045549      -0.061291      -0.013304       0.032982       0.062624      -0.320774      -0.114876      -0.010967       0.125843             17.892511      12.822053       1.981153       1.632821      20.500319      -0.432701      20.355160           0.000008
            5             Zn       4.540854       1.596561       4.996338       0.776298     109.624777 0.21337595E+04  0.70036385E+05                                18.730053                           15.199380       0.585429       2.020391                    0.996686      48.503721     133.673245       0.459611       0.406011      -1.141753      -0.041104      -0.052996       0.002005       0.067098       0.045123      -0.008505       0.111091      -0.097893       0.141624      -0.114196      -0.036370       0.150566             22.193152      22.849180      -6.801868      -2.625072      22.491969      -4.097568      21.238308           0.000000
            6             Zn       5.244887       2.385355       8.579458       0.974099      78.792949 0.16002962E+04  0.49072863E+05                                15.529368                           13.450828       0.203703       1.951093                    0.998213      43.946217     118.569285       0.471125       0.423964      -1.125059      -0.125924       0.054341       0.045802       0.144594       0.059750      -0.117653       0.100458      -0.076119       0.174245      -0.192872       0.036575       0.156296             17.537256      27.419856      -4.282027       5.800383      11.455808      -1.882496      13.736105          -0.000011
            7             Zn       9.462756       4.914301       2.864483       0.777204     109.518609 0.21313539E+04  0.69935869E+05                                18.716450                           15.189379       0.589340       2.021759                    0.996739      48.472695     133.555752       0.459839       0.405934      -1.141836      -0.041050       0.053543      -0.002273       0.067507      -0.044659       0.007925       0.110943      -0.098755       0.141001      -0.113434      -0.037145       0.150579             22.175873      22.831294       6.792543       2.624802      22.472301      -4.094996      21.224025           0.000000
            8             Zn      15.088697       4.891960      15.003007       0.973442      78.850721 0.16019686E+04  0.49137320E+05                                15.537019                           13.458166       0.205304       1.951327                    0.998239      43.963407     118.634292       0.470977       0.423984      -1.125038      -0.126093      -0.054539      -0.046336       0.144986      -0.060409       0.117862       0.100639      -0.076505       0.174573      -0.193622       0.037189       0.156432             17.545287      27.432320       4.282828      -5.802427      11.460677      -1.882654      13.742866          -0.000011
            9             Zn      15.146780      11.425163      10.725305       0.776298     109.624780 0.21337596E+04  0.70036388E+05                                18.730053                           15.199380       0.585429       2.020391                    0.996686      48.503722     133.673247       0.459611       0.406011      -1.141753       0.041104       0.052996      -0.002005       0.067098       0.045123      -0.008505       0.111091      -0.097893       0.141624      -0.114196      -0.036370       0.150566             22.193152      22.849180      -6.801868      -2.625072      22.491969      -4.097568      21.238308           0.000000
           10             Zn      14.442747      10.636369       7.142185       0.974099      78.792966 0.16002966E+04  0.49072879E+05                                15.529370                           13.450830       0.203703       1.951093                    0.998213      43.946222     118.569304       0.471125       0.423964      -1.125059       0.125924      -0.054341      -0.045801       0.144594       0.059750      -0.117653       0.100458      -0.076119       0.174244      -0.192872       0.036575       0.156296             17.537259      27.419861      -4.282028       5.800384      11.455809      -1.882497      13.736107          -0.000011
           11             Zn      10.224878       8.107423      12.857160       0.777204     109.518602 0.21313537E+04  0.69935862E+05                                18.716449                           15.189379       0.589340       2.021759                    0.996739      48.472693     133.555748       0.459839       0.405934      -1.141836       0.041050      -0.053543       0.002273       0.067507      -0.044659       0.007925       0.110943      -0.098755       0.141001      -0.113434      -0.037145       0.150579             22.175873      22.831294       6.792543       2.624802      22.472302      -4.094996      21.224024           0.000000
           12             Zn       4.598937       8.129764       0.718636       0.973442      78.850691 0.16019678E+04  0.49137290E+05                                15.537013                           13.458161       0.205306       1.951328                    0.998239      43.963405     118.634271       0.470977       0.423983      -1.125038       0.126093       0.054539       0.046336       0.144986      -0.060409       0.117862       0.100639      -0.076505       0.174573      -0.193621       0.037189       0.156432             17.545281      27.432308       4.282826      -5.802425      11.460674      -1.882653      13.742861          -0.000011
           13              H       2.035704       2.411393       2.881777       0.096395       1.209088 0.85458189E+01  0.85086588E+02                                 1.862217                            1.701348      -0.946046       2.427749                    0.998285       3.514371       9.830394       0.484323       1.270176      -0.711973       0.001746      -0.027544      -0.043601       0.051602      -0.009754       0.005936       0.009122       0.003557       0.011003      -0.017329       0.007389       0.009940              1.919375       1.494427      -0.098693      -0.065802       1.783448       0.523048       2.480249          -0.000002
           14              H      11.771243      11.881416       9.903063       0.094367       1.132714 0.81017379E+01  0.79546389E+02                                 1.779150                            1.655286      -0.793190       2.501190                    0.999245       3.443799       9.546462       0.491886       1.268234      -0.712690      -0.033342      -0.041413       0.017891       0.056096       0.008291      -0.002149      -0.011257       0.008087      -0.050455      -0.021737       0.002256       0.019481              1.817493       1.803011       0.516103      -0.171232       2.073442      -0.311086       1.576026          -0.000002
           15              H       6.957609       4.099469       4.979044       0.096391       1.212187 0.85744147E+01  0.85483971E+02                                 1.869442                            1.707286      -0.960385       2.422325                    0.998107       3.520545       9.869743       0.481933       1.274792      -0.710983       0.001567       0.027334       0.043687       0.051557       0.009838      -0.005989       0.009069       0.003431       0.010719      -0.017357       0.007473       0.009884              1.927111       1.499466       0.099405       0.066215       1.790209       0.526402       2.491659          -0.000002
           16              H      16.693141       7.651170      13.679402       0.093945       1.132569 0.81028258E+01  0.79586948E+02                                 1.781949                            1.657724      -0.803286       2.497973                    0.999150       3.445119       9.562588       0.490322       1.271800      -0.711946      -0.033675       0.041475      -0.017566       0.056238      -0.008296       0.002167      -0.011432       0.008210      -0.050274      -0.021832       0.002302       0.019530              1.820417       1.805927      -0.517310       0.171618       2.076925      -0.311830       1.578401          -0.000002
           17              H      17.651930      10.610331      12.839866       0.096395       1.209089 0.85458243E+01  0.85086656E+02                                 1.862217                            1.701349      -0.946046       2.427748                    0.998285       3.514372       9.830398       0.484322       1.270176      -0.711973      -0.001746       0.027544       0.043601       0.051602      -0.009754       0.005936       0.009122       0.003557       0.011003      -0.017329       0.007389       0.009940              1.919375       1.494427      -0.098693      -0.065802       1.783448       0.523048       2.480250          -0.000002
           18              H       7.916391       1.140308       5.818580       0.094367       1.132714 0.81017410E+01  0.79546424E+02                                 1.779150                            1.655286      -0.793190       2.501190                    0.999245       3.443800       9.546464       0.491886       1.268233      -0.712690       0.033342       0.041413      -0.017891       0.056096       0.008291      -0.002149      -0.011257       0.008087      -0.050455      -0.021737       0.002256       0.019481              1.817493       1.803011       0.516103      -0.171232       2.073442      -0.311086       1.576026          -0.000002
           19              H      12.730025       8.922255      10.742599       0.096391       1.212187 0.85744144E+01  0.85483971E+02                                 1.869443                            1.707286      -0.960385       2.422325                    0.998107       3.520545       9.869744       0.481933       1.274792      -0.710983      -0.001567      -0.027334      -0.043687       0.051557       0.009838      -0.005989       0.009069       0.003431       0.010719      -0.017357       0.007473       0.009884              1.927112       1.499466       0.099405       0.066215       1.790209       0.526403       2.491660          -0.000002
           20              H       2.994493       5.370554       2.042241       0.093945       1.132569 0.81028258E+01  0.79586948E+02                                 1.781949                            1.657724      -0.803286       2.497973                    0.999150       3.445119       9.562588       0.490322       1.271800      -0.711946       0.033675      -0.041475       0.017566       0.056238      -0.008296       0.002167      -0.011432       0.008210      -0.050274      -0.021832       0.002302       0.019530              1.820417       1.805926      -0.517310       0.171618       2.076925      -0.311830       1.578401          -0.000002
           21              C      13.109000       3.649378       6.882935       0.645452      23.634005 0.24190549E+03  0.49944779E+04                                 7.706174                            5.614460      -0.134010       2.021913                    0.999311      22.152842      63.022054       0.607100       0.488654      -1.005576       0.059689      -0.003558       0.057997       0.083302       0.067640      -0.055185      -0.031380      -0.019174      -0.157111      -0.083332      -0.032805       0.116137              9.019102       9.594619      -3.446831       1.184253       7.291195       1.301148      10.171493           0.000002
           22              C      12.316573       3.617935       5.634637      -0.010436      37.938096 0.43022300E+03  0.10044309E+05                                 9.785076                            6.899677       0.172130       2.053152                    0.999644      27.561201      77.844802       0.632244       0.414949      -1.069785      -0.006983      -0.043175      -0.062287       0.076109       0.012591      -0.009197       0.022366      -0.049624      -0.005217      -0.034468      -0.004451       0.038919             11.855695      12.635558      -4.644307       4.898070       8.502538      -0.459883      14.428989          -0.000002
           23              C      11.221943       4.326351       5.158271      -0.010607      38.673925 0.43873333E+03  0.10297960E+05                                 9.939801                            6.982720       0.134567       2.041171                    0.999637      27.708129      78.586057       0.626146       0.416754      -1.068139       0.005679      -0.041313      -0.057863       0.071324       0.027059       0.003498       0.018078      -0.027592       0.058035      -0.040800       0.003261       0.037539             12.216688      12.785238      -7.559496       0.267850      13.317370       2.054750      10.547457          -0.000002
           24              C      10.406879       5.472616       5.618915       0.620405      23.507362 0.25105543E+03  0.52433772E+04                                 7.689926                            5.713002      -0.174380       1.996542                    0.999448      22.917210      66.050975       0.601553       0.487518      -1.003926      -0.014448       0.067123       0.020541       0.071667       0.103497      -0.022525      -0.042461       0.012592      -0.038809      -0.100313      -0.024944       0.125257              8.960475       7.103397      -3.344461       0.263220       9.507397       2.258458      10.270632           0.000002
           25              C      11.841115       2.898565       3.674148       0.181282      23.906205 0.28106765E+03  0.59511011E+04                                 7.264607                            5.614402       0.493154       2.190244                    0.999865      24.691635      68.329936       0.687848       0.420559      -1.056958      -0.007142       0.022884       0.047797       0.053472       0.020449      -0.014061      -0.002060      -0.024227       0.027650      -0.031568       0.006664       0.024904              8.094348       7.422340      -2.695256       1.097183       7.058888       1.647319       9.801815          -0.000004
           26              C      10.634269       1.710671       9.297780       0.608692      21.993245 0.24745968E+03  0.51480420E+04                                 7.327146                            5.676402      -0.188354       1.997963                    0.999204      22.744076      65.355866       0.602970       0.488285      -1.003849       0.081014       0.019192      -0.000511       0.083258      -0.007789      -0.028228       0.053396      -0.011376       0.249461      -0.057828      -0.051204       0.109032              8.113638       9.615468       1.291918       0.070678       9.342949      -2.291481       5.382497           0.000002
           27              C       9.184277       1.465564       9.247470       0.000009      34.562416 0.44468062E+03  0.10533966E+05                                 9.340655                            7.126499      -0.048643       1.980433                    0.999514      28.242007      82.016036       0.603708       0.428288      -1.054709      -0.049248      -0.038453       0.047508       0.078492       0.018087      -0.024201      -0.003666      -0.038443       0.081689      -0.046309       0.007552       0.038757             10.623742      16.197883       0.637860       1.941224       9.640170      -1.975524       6.033174          -0.000001
           28              C       8.095553       2.186773       8.807264      -0.011611      35.896525 0.46134777E+03  0.11016424E+05                                 9.567187                            7.246462      -0.108812       1.954403                    0.999383      28.605811      83.075267       0.600951       0.426830      -1.056889      -0.046792      -0.054606       0.048556       0.086769       0.040719      -0.012558       0.008232       0.005884       0.048248      -0.051996       0.018354       0.033642             10.962697      10.718582      -1.166005       2.116557      14.869583      -4.488317       7.299927           0.000000
           29              C       7.918366       3.513539       8.168966       0.627723      23.018588 0.24588918E+03  0.50984107E+04                                 7.521497                            5.644387      -0.210005       1.992197                    0.999125      22.485223      64.141531       0.607974       0.485876      -1.006831      -0.004814       0.082866      -0.034012       0.089703      -0.017445      -0.027502       0.055777      -0.021916       0.260143      -0.064106      -0.050707       0.114813              8.452235       9.781117       1.602150       1.089037      10.155274      -2.100478       5.420314           0.000002
           30              C      12.332340      12.570230       9.627934       0.182841      23.576931 0.30681510E+03  0.66719399E+04                                 7.331630                            5.972355       0.039039       2.029272                    0.999514      25.810666      73.523211       0.646078       0.435959      -1.042511       0.030850       0.046942      -0.011239       0.057286       0.032410      -0.007384       0.014052      -0.036095       0.078460      -0.052512       0.017714       0.034798              7.929091       8.965068       1.161979       0.548575       9.202377      -2.471438       5.619827          -0.000003
           31              C       8.187093       2.861484       0.977886       0.644757      23.662204 0.24222488E+03  0.50028857E+04                                 7.713256                            5.618928      -0.138740       2.020359                    0.999316      22.167969      63.083262       0.606715       0.488787      -1.005475       0.059253       0.003080      -0.057350       0.082519      -0.068388       0.054760      -0.031422      -0.019236      -0.159737      -0.083535      -0.033387       0.116922              9.027878       9.603876       3.450433      -1.185708       7.297485       1.302686      10.182273           0.000002
           32              C       7.394669       2.892927       2.226185      -0.011746      37.971684 0.43065542E+03  0.10056737E+05                                 9.789444                            6.902165       0.173098       2.053190                    0.999647      27.577301      77.894433       0.632276       0.414832      -1.069881      -0.006974       0.042802       0.062047       0.075700      -0.012134       0.009967       0.022119      -0.051303      -0.010718      -0.034902      -0.004680       0.039582             11.861367      12.640786       4.645905      -4.901091       8.505629      -0.459918      14.437686          -0.000002
           33              C       6.300038       2.184511       2.702550      -0.009906      38.633075 0.43820582E+03  0.10282200E+05                                 9.932737                            6.978266       0.135821       2.042015                    0.999618      27.690242      78.515316       0.626398       0.416724      -1.068188       0.006090       0.041554       0.057335       0.071071      -0.025594      -0.003283       0.017904      -0.028976       0.056501      -0.039541       0.002751       0.036790             12.207573      12.775037       7.552434      -0.267908      13.307036       2.053433      10.540646          -0.000002
           34              C       5.484969       1.038246       2.241906       0.619643      23.519220 0.25120398E+03  0.52471086E+04                                 7.691994                            5.714364      -0.171404       1.997486                    0.999451      22.921799      66.062112       0.601550       0.487462      -1.003983      -0.015057      -0.066921      -0.021143       0.071778      -0.103775       0.022808      -0.042718       0.013385      -0.039690      -0.100508      -0.025337       0.125844              8.963104       7.104916       3.345501      -0.263203       9.510338       2.259571      10.274060           0.000002
           35              C       6.919216       3.612297       4.186674       0.181812      23.895915 0.28089183E+03  0.59463825E+04                                 7.260947                            5.610395       0.500344       2.192379                    0.999886      24.687364      68.309937       0.688515       0.420222      -1.057181      -0.008443      -0.023383      -0.047335       0.053466      -0.019923       0.014843      -0.002010      -0.023814       0.024083      -0.031021       0.006041       0.024980              8.090663       7.415592       2.692022      -1.095494       7.054892       1.650188       9.801504          -0.000004
           36              C      10.634279       5.566644      14.284685       0.610632      21.939947 0.24674478E+03  0.51294098E+04                                 7.315739                            5.668326      -0.188664       1.998599                    0.999229      22.709257      65.229895       0.603384       0.488307      -1.003847       0.080847      -0.018768       0.001767       0.083016       0.006955       0.028831       0.053722      -0.012742       0.247753      -0.058577      -0.050385       0.108962              8.100651       9.599980      -1.288489      -0.071010       9.326975      -2.287208       5.374998           0.000002
           37              C       9.184288       5.811751      14.334994      -0.001775      34.602770 0.44533262E+03  0.10552778E+05                                 9.345259                            7.129905      -0.047055       1.980613                    0.999543      28.264494      82.081784       0.603823       0.428069      -1.054893      -0.049007       0.038145      -0.047811       0.078376      -0.018533       0.024384      -0.003315      -0.038526       0.083335      -0.046946       0.007793       0.039153             10.628898      16.205365      -0.638629      -1.942030       9.645236      -1.976850       6.036091          -0.000001
           38              C       8.095563       5.090542      14.775200      -0.011950      35.916593 0.46165839E+03  0.11025589E+05                                 9.570198                            7.248546      -0.110502       1.953794                    0.999397      28.615499      83.107329       0.600915       0.426788      -1.056925      -0.045882       0.054124      -0.048236       0.085798      -0.040735       0.012689       0.007985       0.006024       0.047980      -0.051940       0.018115       0.033826             10.966210      10.721662       1.165668      -2.116968      14.874823      -4.489999       7.302146           0.000000
           39              C       7.918374       3.763776      15.413499       0.628686      22.983098 0.24543953E+03  0.50869271E+04                                 7.515763                            5.640498      -0.212766       1.991793                    0.999121      22.463208      64.072027       0.607958       0.486096      -1.006684      -0.005174      -0.083545       0.034434       0.090511       0.017180       0.027949       0.055597      -0.022297       0.260466      -0.063961      -0.050948       0.114908              8.445611       9.773715      -1.599952      -1.088166      10.146758      -2.098457       5.416361           0.000002
           40              C       7.410436       6.962356      13.954530       0.182527      23.597864 0.30717047E+03  0.66817514E+04                                 7.335939                            5.975199       0.041674       2.029811                    0.999531      25.826426      73.584986       0.646009       0.435870      -1.042541       0.030909      -0.046642       0.010816       0.056990      -0.033460       0.008533       0.013603      -0.038566       0.078647      -0.054253       0.019563       0.034689              7.934003       8.970559      -1.164157      -0.548394       9.208529      -2.473431       5.622919          -0.000003
           41              C       6.578634       9.372346       8.838708       0.645452      23.634005 0.24190549E+03  0.49944780E+04                                 7.706174                            5.614459      -0.134009       2.021913                    0.999311      22.152842      63.022053       0.607100       0.488654      -1.005576      -0.059689       0.003558      -0.057997       0.083302       0.067640      -0.055185      -0.031380      -0.019174      -0.157110      -0.083332      -0.032805       0.116137              9.019102       9.594619      -3.446831       1.184253       7.291195       1.301148      10.171493           0.000002
           42              C       7.371061       9.403789      10.087006      -0.010436      37.938096 0.43022300E+03  0.10044309E+05                                 9.785076                            6.899677       0.172130       2.053152                    0.999644      27.561201      77.844803       0.632244       0.414949      -1.069785       0.006983       0.043175       0.062288       0.076109       0.012591      -0.009197       0.022366      -0.049624      -0.005217      -0.034468      -0.004451       0.038919             11.855695      12.635558      -4.644307       4.898071       8.502538      -0.459883      14.428990          -0.000002
           43              C       8.465691       8.695373      10.563372      -0.010607      38.673923 0.43873331E+03  0.10297959E+05                                 9.939801                            6.982720       0.134567       2.041171                    0.999637      27.708128      78.586056       0.626146       0.416754      -1.068139      -0.005680       0.041313       0.057863       0.071324       0.027059       0.003498       0.018078      -0.027591       0.058035      -0.040800       0.003261       0.037539             12.216688      12.785238      -7.559496       0.267850      13.317370       2.054750      10.547457          -0.000002
           44              C       9.280755       7.549108      10.102728       0.620405      23.507359 0.25105540E+03  0.52433763E+04                                 7.689926                            5.713002      -0.174380       1.996543                    0.999448      22.917208      66.050968       0.601553       0.487518      -1.003926       0.014448      -0.067123      -0.020541       0.071667       0.103497      -0.022525      -0.042461       0.012592      -0.038809      -0.100313      -0.024944       0.125257              8.960475       7.103397      -3.344461       0.263220       9.507397       2.258458      10.270631           0.000002
           45              C       7.846519      10.123159      12.047495       0.181282      23.906208 0.28106768E+03  0.59511020E+04                                 7.264607                            5.614402       0.493154       2.190244                    0.999865      24.691637      68.329946       0.687847       0.420559      -1.056958       0.007142      -0.022884      -0.047797       0.053472       0.020449      -0.014061      -0.002060      -0.024227       0.027650      -0.031568       0.006664       0.024904              8.094349       7.422341      -2.695256       1.097183       7.058889       1.647320       9.801817          -0.000004
           46              C       9.053365      11.311053       6.423863       0.608692      21.993246 0.24745969E+03  0.51480424E+04                                 7.327146                            5.676402      -0.188355       1.997963                    0.999204      22.744077      65.355869       0.602970       0.488285      -1.003849      -0.081014      -0.019192       0.000511       0.083258      -0.007789      -0.028228       0.053396      -0.011376       0.249461      -0.057828      -0.051204       0.109032              8.113638       9.615469       1.291918       0.070678       9.342950      -2.291481       5.382497           0.000002
           47              C      10.503357      11.556160       6.474173       0.000009      34.562416 0.44468063E+03  0.10533967E+05                                 9.340655                            7.126499      -0.048643       1.980433                    0.999514      28.242007      82.016035       0.603708       0.428288      -1.054709       0.049248       0.038453      -0.047508       0.078492       0.018087      -0.024201      -0.003666      -0.038443       0.081689      -0.046309       0.007552       0.038757             10.623742      16.197883       0.637860       1.941224       9.640170      -1.975524       6.033174          -0.000001
           48              C      11.592081      10.834951       6.914379      -0.011611      35.896523 0.46134773E+03  0.11016423E+05                                 9.567187                            7.246462      -0.108812       1.954403                    0.999383      28.605810      83.075268       0.600951       0.426830      -1.056889       0.046792       0.054606      -0.048556       0.086769       0.040719      -0.012558       0.008232       0.005884       0.048249      -0.051997       0.018354       0.033642             10.962698      10.718582      -1.166005       2.116557      14.869583      -4.488317       7.299927           0.000000
           49              C      11.769268       9.508185       7.552677       0.627723      23.018586 0.24588915E+03  0.50984102E+04                                 7.521497                            5.644387      -0.210005       1.992198                    0.999125      22.485222      64.141530       0.607974       0.485876      -1.006831       0.004814      -0.082866       0.034012       0.089703      -0.017445      -0.027502       0.055777      -0.021916       0.260143      -0.064106      -0.050707       0.114813              8.452235       9.781117       1.602150       1.089037      10.155274      -2.100478       5.420314           0.000002
           50              C       7.355294       0.451494       6.093709       0.182841      23.576938 0.30681521E+03  0.66719429E+04                                 7.331631                            5.972356       0.039039       2.029271                    0.999513      25.810672      73.523233       0.646078       0.435959      -1.042511      -0.030850      -0.046942       0.011239       0.057286       0.032410      -0.007384       0.014052      -0.036095       0.078460      -0.052512       0.017714       0.034798              7.929092       8.965070       1.161979       0.548575       9.202379      -2.471438       5.619828          -0.000003
           51              C      11.500541      10.160240      14.743757       0.644757      23.662204 0.24222488E+03  0.50028858E+04                                 7.713257                            5.618929      -0.138740       2.020359                    0.999316      22.167969      63.083265       0.606715       0.488787      -1.005475      -0.059253      -0.003080       0.057350       0.082519      -0.068388       0.054760      -0.031422      -0.019236      -0.159737      -0.083535      -0.033387       0.116922              9.027878       9.603876       3.450434      -1.185708       7.297485       1.302687      10.182273           0.000002
           52              C      12.292965      10.128797      13.495458      -0.011747      37.971682 0.43065540E+03  0.10056736E+05                                 9.789444                            6.902166       0.173098       2.053190                    0.999647      27.577300      77.894431       0.632276       0.414832      -1.069881       0.006974      -0.042802      -0.062047       0.075700      -0.012134       0.009967       0.022119      -0.051303      -0.010718      -0.034902      -0.004680       0.039582             11.861367      12.640786       4.645905      -4.901091       8.505630      -0.459918      14.437686          -0.000002
           53              C      13.387596      10.837213      13.019093      -0.009906      38.633074 0.43820582E+03  0.10282200E+05                                 9.932737                            6.978265       0.135821       2.042015                    0.999618      27.690242      78.515313       0.626398       0.416724      -1.068189      -0.006090      -0.041554      -0.057335       0.071071      -0.025594      -0.003283       0.017904      -0.028976       0.056501      -0.039541       0.002751       0.036790             12.207573      12.775037       7.552434      -0.267908      13.307036       2.053433      10.540646          -0.000002
           54              C      14.202665      11.983478      13.479737       0.619643      23.519220 0.25120398E+03  0.52471085E+04                                 7.691994                            5.714364      -0.171404       1.997486                    0.999451      22.921799      66.062112       0.601550       0.487462      -1.003983       0.015057       0.066921       0.021143       0.071778      -0.103775       0.022808      -0.042718       0.013385      -0.039690      -0.100508      -0.025337       0.125844              8.963104       7.104916       3.345501      -0.263203       9.510338       2.259571      10.274059           0.000002
           55              C      12.768418       9.409427      11.534969       0.181812      23.895917 0.28089185E+03  0.59463832E+04                                 7.260947                            5.610395       0.500344       2.192379                    0.999886      24.687365      68.309943       0.688515       0.420222      -1.057181       0.008443       0.023383       0.047335       0.053466      -0.019923       0.014843      -0.002010      -0.023813       0.024083      -0.031021       0.006041       0.024980              8.090663       7.415592       2.692022      -1.095494       7.054893       1.650188       9.801505          -0.000004
           56              C       9.053355       7.455080       1.436958       0.610632      21.939947 0.24674478E+03  0.51294096E+04                                 7.315739                            5.668325      -0.188664       1.998599                    0.999229      22.709256      65.229888       0.603384       0.488307      -1.003847      -0.080847       0.018768      -0.001767       0.083016       0.006955       0.028831       0.053722      -0.012742       0.247753      -0.058577      -0.050385       0.108962              8.100651       9.599979      -1.288489      -0.071010       9.326975      -2.287208       5.374998           0.000002
           57              C      10.503346       7.209973       1.386649      -0.001775      34.602766 0.44533257E+03  0.10552777E+05                                 9.345259                            7.129905      -0.047055       1.980613                    0.999543      28.264492      82.081777       0.603823       0.428069      -1.054893       0.049007      -0.038145       0.047811       0.078376      -0.018533       0.024384      -0.003315      -0.038526       0.083336      -0.046946       0.007793       0.039153             10.628897      16.205364      -0.638629      -1.942029       9.645236      -1.976850       6.036091          -0.000001
           58              C      11.592071       7.931182       0.946443      -0.011950      35.916593 0.46165840E+03  0.11025589E+05                                 9.570198                            7.248546      -0.110503       1.953794                    0.999397      28.615499      83.107326       0.600915       0.426788      -1.056925       0.045882      -0.054124       0.048236       0.085798      -0.040735       0.012689       0.007985       0.006024       0.047980      -0.051940       0.018115       0.033826             10.966209      10.721661       1.165668      -2.116968      14.874822      -4.489999       7.302145           0.000000
           59              C      11.769260       9.257948       0.308144       0.628686      22.983096 0.24543951E+03  0.50869265E+04                                 7.515762                            5.640498      -0.212766       1.991793                    0.999121      22.463206      64.072017       0.607958       0.486096      -1.006684       0.005174       0.083545      -0.034434       0.090511       0.017180       0.027949       0.055597      -0.022297       0.260466      -0.063961      -0.050948       0.114908              8.445610       9.773714      -1.599952      -1.088166      10.146757      -2.098457       5.416360           0.000002
           60              C      12.277198       6.059368       1.767113       0.182526      23.597867 0.30717052E+03  0.66817529E+04                                 7.335939                            5.975199       0.041674       2.029811                    0.999531      25.826429      73.584998       0.646009       0.435870      -1.042541      -0.030909       0.046642      -0.010816       0.056990      -0.033460       0.008533       0.013603      -0.038566       0.078647      -0.054253       0.019563       0.034689              7.934004       8.970560      -1.164157      -0.548394       9.208530      -2.473432       5.622920          -0.000003
           61              C      10.109600       3.638658      11.791232       0.507128      20.831386 0.27614799E+03  0.58868313E+04                                 6.980847                            5.953950      -0.193748       1.987649                    0.998226      23.701968      68.270242       0.596852       0.481393      -1.010460      -0.153727      -0.000750       0.000434       0.153730       0.000255       0.000304       0.106367      -0.165027      -0.088412      -0.089919      -0.067778       0.157697              7.329416       6.775332      -0.000014       0.000089       5.723265      -2.414902       9.489652           0.000002
           62              C      11.666889       3.638658      11.791232       0.549872      20.003431 0.26514432E+03  0.56288313E+04                                 6.943899                            5.949501      -0.407939       1.923760                    0.997384      23.755455      69.636602       0.576315       0.500622      -0.994616       0.150693      -0.000265       0.000208       0.150694       0.000487      -0.000110       0.121871      -0.144076      -0.006143      -0.092026      -0.071008       0.163034              7.166395       7.177356       0.000058       0.000012       5.713950      -2.392197       8.607879           0.000002
           63              C       9.578034       9.383067       3.930411       0.507128      20.831387 0.27614800E+03  0.58868314E+04                                 6.980847                            5.953950      -0.193748       1.987650                    0.998226      23.701968      68.270240       0.596852       0.481393      -1.010460       0.153727       0.000750      -0.000434       0.153730       0.000255       0.000304       0.106366      -0.165027      -0.088412      -0.089919      -0.067778       0.157697              7.329416       6.775331      -0.000014       0.000087       5.723265      -2.414902       9.489652           0.000002
           64              C       8.020745       9.383067       3.930411       0.549872      20.003433 0.26514434E+03  0.56288316E+04                                 6.943899                            5.949500      -0.407938       1.923761                    0.997384      23.755452      69.636582       0.576316       0.500622      -0.994616      -0.150693       0.000265      -0.000208       0.150694       0.000487      -0.000110       0.121871      -0.144076      -0.006143      -0.092026      -0.071008       0.163033              7.166394       7.177355       0.000058       0.000014       5.713950      -2.392197       8.607878           0.000002
           65              N      10.923674       3.839271       3.905256      -0.318098      39.432020 0.56930656E+03  0.14053532E+05                                 9.615474                            7.655972       0.047948       2.013140                    0.999238      29.344613      81.341721       0.642660       0.386088      -1.104903       0.097197      -0.026266       0.088700       0.134183      -0.002336      -0.039644       0.036884      -0.071299       0.066525      -0.066964      -0.001363       0.068327             11.001316      11.491868      -4.598046       2.617147       9.813858       0.172572      11.698223          -0.000004
           66              N       2.852742       2.720497       4.677189      -0.293858      40.870410 0.54528531E+03  0.13322160E+05                                 9.895587                            7.505099       0.020006       2.014327                    0.999191      28.768631      79.448833       0.647195       0.387365      -1.103502      -0.101066       0.069865       0.013094       0.123559       0.023150       0.007467       0.022083      -0.030576       0.143766      -0.051871      -0.005964       0.057834             11.747723      13.619477      -6.035773       2.374510      10.237364       0.399386      11.386326          -0.000002
           67              N       6.966468       1.442824       9.052522      -0.363405      39.423480 0.60437023E+03  0.15150979E+05                                 9.539262                            7.802773       0.143867       2.017198                    0.999723      30.713402      85.930057       0.646759       0.377769      -1.110401       0.147669      -0.023777       0.022233       0.151214       0.034820       0.004560      -0.021057      -0.092520      -0.005334      -0.059230      -0.004851       0.064080             10.647572      13.404038      -1.577348       2.561961      11.371935      -2.926664       7.166743          -0.000005
           68              N      13.663222      12.538249       9.766285      -0.319656      39.478694 0.60291250E+03  0.15171163E+05                                 9.770653                            7.982384      -0.090060       1.966350                    0.998919      30.096832      85.570139       0.614185       0.396317      -1.092413      -0.061450       0.119162      -0.024590       0.136310       0.048372      -0.013835       0.017907       0.030589      -0.036277      -0.056271      -0.000513       0.056784             11.008069      13.184231      -1.100998       2.315219      11.913040      -3.604738       7.926935          -0.000002
           69              N       6.001773       2.671591       3.955565      -0.319145      39.450736 0.56962755E+03  0.14062851E+05                                 9.616835                            7.656789       0.053499       2.014764                    0.999228      29.353890      81.360396       0.642821       0.385952      -1.105046       0.096421       0.024866      -0.089159       0.133659       0.001384       0.039531       0.036952      -0.070194       0.067316      -0.066806      -0.001127       0.067932             11.002991      11.492871       4.599146      -2.616023       9.816027       0.174311      11.700075          -0.000004
           70              N       7.774642       3.790365       3.183633      -0.292967      40.851808 0.54500727E+03  0.13313660E+05                                 9.893312                            7.503709       0.019734       2.014282                    0.999221      28.759458      79.418239       0.647187       0.387419      -1.103465      -0.102131      -0.070699      -0.012689       0.124861      -0.022710      -0.007809       0.021995      -0.031180       0.141670      -0.051283      -0.006039       0.057322             11.744429      13.613161       6.031081      -2.375261      10.232398       0.400061      11.387728          -0.000002
           71              N       6.966480       5.834491      14.529942      -0.361680      39.352044 0.60303116E+03  0.15108802E+05                                 9.528277                            7.794439       0.140496       2.016629                    0.999709      30.677664      85.801411       0.647075       0.377799      -1.110395       0.148191       0.023738      -0.022063       0.151693      -0.035059      -0.004725      -0.021335      -0.091735      -0.007952      -0.058813      -0.005543       0.064356             10.634607      13.385064       1.574103      -2.557299      11.359767      -2.923496       7.158990          -0.000005
           72              N       8.741318       6.994337      13.816180      -0.319163      39.469268 0.60277145E+03  0.15166512E+05                                 9.768317                            7.980885      -0.084861       1.967808                    0.998964      30.095057      85.558048       0.614317       0.396260      -1.092467      -0.061635      -0.119627       0.024588       0.136800      -0.049165       0.014106       0.018105       0.030577      -0.034262      -0.057261       0.000057       0.057204             11.004809      13.181522       1.099013      -2.313977      11.908130      -3.602817       7.924776          -0.000002
           73              N       8.763960       9.182453      11.816387      -0.318098      39.432016 0.56930649E+03  0.14053530E+05                                 9.615474                            7.655972       0.047949       2.013140                    0.999238      29.344611      81.341716       0.642660       0.386088      -1.104903      -0.097197       0.026266      -0.088700       0.134183      -0.002336      -0.039644       0.036884      -0.071299       0.066525      -0.066964      -0.001363       0.068327             11.001316      11.491868      -4.598046       2.617147       9.813858       0.172572      11.698222          -0.000004
           74              N      16.834892      10.301227      11.044454      -0.293858      40.870410 0.54528531E+03  0.13322160E+05                                 9.895587                            7.505099       0.020006       2.014327                    0.999191      28.768631      79.448835       0.647195       0.387365      -1.103502       0.101066      -0.069865      -0.013094       0.123559       0.023150       0.007467       0.022083      -0.030576       0.143765      -0.051871      -0.005964       0.057834             11.747723      13.619478      -6.035773       2.374510      10.237365       0.399386      11.386326          -0.000002
           75              N      12.721166      11.578900       6.669121      -0.363405      39.423486 0.60437033E+03  0.15150982E+05                                 9.539263                            7.802774       0.143867       2.017197                    0.999723      30.713405      85.930069       0.646759       0.377769      -1.110401      -0.147669       0.023778      -0.022233       0.151214       0.034820       0.004560      -0.021057      -0.092520      -0.005334      -0.059230      -0.004850       0.064080             10.647573      13.404040      -1.577348       2.561961      11.371936      -2.926665       7.166744          -0.000005
           76              N       6.024412       0.483475       5.955358      -0.319655      39.478692 0.60291246E+03  0.15171161E+05                                 9.770653                            7.982383      -0.090060       1.966350                    0.998919      30.096831      85.570135       0.614185       0.396316      -1.092413       0.061450      -0.119162       0.024590       0.136310       0.048372      -0.013835       0.017907       0.030589      -0.036277      -0.056271      -0.000513       0.056784             11.008068      13.184231      -1.100998       2.315219      11.913039      -3.604738       7.926935          -0.000002
           77              N      13.685861      10.350133      11.766078      -0.319145      39.450733 0.56962751E+03  0.14062850E+05                                 9.616834                            7.656789       0.053499       2.014764                    0.999228      29.353889      81.360391       0.642821       0.385952      -1.105046      -0.096421      -0.024866       0.089159       0.133659       0.001384       0.039531       0.036952      -0.070194       0.067316      -0.066806      -0.001127       0.067932             11.002990      11.492870       4.599145      -2.616023       9.816026       0.174311      11.700074          -0.000004
           78              N      11.912992       9.231359      12.538010      -0.292967      40.851804 0.54500720E+03  0.13313658E+05                                 9.893312                            7.503709       0.019734       2.014282                    0.999221      28.759456      79.418233       0.647187       0.387419      -1.103465       0.102131       0.070699       0.012689       0.124861      -0.022710      -0.007809       0.021995      -0.031180       0.141670      -0.051283      -0.006039       0.057322             11.744428      13.613160       6.031081      -2.375261      10.232398       0.400061      11.387728          -0.000002
           79              N      12.721154       7.187233       1.191701      -0.361680      39.352051 0.60303129E+03  0.15108806E+05                                 9.528278                            7.794440       0.140496       2.016628                    0.999709      30.677668      85.801426       0.647075       0.377799      -1.110395      -0.148191      -0.023738       0.022063       0.151693      -0.035059      -0.004725      -0.021335      -0.091735      -0.007952      -0.058813      -0.005544       0.064356             10.634608      13.385066       1.574103      -2.557300      11.359768      -2.923496       7.158991          -0.000005
           80              N      10.946316       6.027387       1.905463      -0.319163      39.469264 0.60277137E+03  0.15166510E+05                                 9.768317                            7.980885      -0.084861       1.967808                    0.998964      30.095055      85.558042       0.614317       0.396260      -1.092467       0.061635       0.119627      -0.024588       0.136800      -0.049165       0.014106       0.018105       0.030577      -0.034262      -0.057261       0.000057       0.057204             11.004809      13.181522       1.099013      -2.313977      11.908129      -3.602817       7.924775          -0.000002
           81              O      12.869798       4.470931       7.784572      -0.634608      38.957212 0.58316358E+03  0.14346247E+05                                 9.166497                            7.540563       0.301786       2.120681                    0.997957      29.125769      78.147682       0.680941       0.365636      -1.130670       0.056731      -0.002670      -0.041982       0.070626       0.063402      -0.061533       0.008392      -0.066054      -0.060863      -0.102483       0.013840       0.088643             10.173908       9.237480      -2.486299      -3.120988       9.543266       3.810979      11.740979          -0.000009
           82              O       4.196423       2.779562       6.939533      -0.521873      44.938550 0.61750711E+03  0.15407158E+05                                10.214219                            7.786487      -0.145987       2.015555                    0.994819      27.727859      74.878893       0.666735       0.368190      -1.128912      -0.016213       0.035369      -0.019278       0.043421      -0.007103      -0.000902      -0.018030       0.001964      -0.075802      -0.032881       0.009715       0.023166             12.299144      16.656407      -6.806331       2.457101      10.574658      -0.294292       9.666367          -0.000004
           83              O      10.605725       6.027464       6.753703      -0.741859      53.246909 0.80499675E+03  0.21487855E+05                                11.413910                            8.942527      -0.116190       1.953764                    0.996443      31.967397      89.648246       0.615956       0.372527      -1.124238       0.054112       0.003929      -0.079404       0.096170       0.089750      -0.036926       0.013375      -0.003812       0.060332      -0.109769       0.025431       0.084338             13.382841       7.275991      -1.118481      -0.384465      13.937998       4.383346      18.934534          -0.000001
           84              O       9.520936       5.916110       4.851699      -0.568142      38.597760 0.62304759E+03  0.15574873E+05                                 9.160615                            7.834543       0.072785       2.069942                    0.994308      28.421352      76.739438       0.663232       0.369434      -1.128342       0.037466      -0.023328      -0.045131       0.063125       0.056557       0.050246      -0.067880       0.058900       0.007231      -0.121977       0.054360       0.067617             10.012419       8.394060      -2.301379       3.085563       9.566508      -0.567692      12.076688          -0.000002
           85              O      11.322350       0.821049       9.873192      -0.525913      33.455772 0.52972861E+03  0.12700358E+05                                 8.242259                            7.154539       0.336272       2.164502                    0.997247      27.331625      71.987657       0.705022       0.362361      -1.135178      -0.019999       0.020140       0.004648       0.028761      -0.035663      -0.000242      -0.014675      -0.140967       0.175348      -0.108297       0.039274       0.069023              8.830833       8.081010      -2.158630       0.940249      11.384132      -3.057842       7.027357          -0.000006
           86              O      11.130397       2.752706       8.811981      -0.674517      46.580914 0.75200338E+03  0.19724625E+05                                10.404984                            8.668885      -0.054755       1.991243                    0.996100      30.683994      85.159780       0.623131       0.374747      -1.123129       0.021660      -0.092785      -0.001862       0.095297       0.031391      -0.035263       0.012831      -0.065430       0.157891      -0.082096       0.018993       0.063103             11.422432      10.016229       3.992881      -2.892216      14.952646      -3.583626       9.298421          -0.000003
           87              O       8.881090       4.288863       7.999172      -0.652757      47.184627 0.72047109E+03  0.18672367E+05                                10.459076                            8.459572      -0.000162       2.018636                    0.996154      30.005514      82.434052       0.634471       0.372487      -1.126268      -0.078582      -0.026494      -0.022518       0.085931       0.033242      -0.047470       0.051792       0.016917       0.135204      -0.092547       0.011460       0.081087             11.650325      13.150914       6.439852      -0.441007      13.972072      -1.200250       7.827987          -0.000002
           88              O       6.734157       3.800332       7.832523      -0.565833      32.983238 0.50772240E+03  0.12018494E+05                                 8.055617                            6.914315       0.602583       2.239698                    0.998404      27.541079      71.574708       0.732789       0.353105      -1.145000       0.035762       0.020054      -0.009478       0.042083       0.000041       0.015516       0.040722       0.136794       0.045319      -0.091705       0.024853       0.066852              8.623797      13.185572      -0.385529       2.425841       6.484231      -0.633888       6.201589          -0.000010
           89              O       9.549487       4.256278      10.865227      -0.607273      35.035754 0.59641836E+03  0.14752612E+05                                 8.503788                            7.646248       0.234982       2.102334                    0.997612      28.985683      77.943195       0.673614       0.367601      -1.129338      -0.057868      -0.032343       0.088250       0.110376      -0.034472       0.037446       0.016771      -0.148129       0.099272      -0.109588       0.041703       0.067885              8.916243       6.224698      -1.124920       2.039100       8.296633      -2.523754      12.227399          -0.000005
           90              O      12.206329       4.333198      10.924655      -0.645008      36.227315 0.61911562E+03  0.15510017E+05                                 8.734058                            7.820791       0.122894       2.047289                    0.997322      30.153501      82.506261       0.659940       0.370477      -1.123338       0.040908      -0.050367       0.091054       0.111808       0.022247      -0.020407       0.021545      -0.183142       0.135819      -0.120058       0.037947       0.082111              8.983514       7.610773       1.327034      -1.987768       7.686837      -2.509121      11.652932          -0.000011
           91              O       7.947887       2.039931       0.076250      -0.634208      38.895728 0.58202895E+03  0.14310519E+05                                 9.154119                            7.530793       0.303927       2.121522                    0.997949      29.110869      78.071320       0.681753       0.365400      -1.130919       0.056128       0.003121       0.041930       0.070130      -0.063906       0.060661       0.008512      -0.067374      -0.061798      -0.102324       0.013260       0.089064             10.159723       9.222745       2.481099       3.115583       9.530570       3.805907      11.725855          -0.000009
           92              O       9.118318       3.731300       0.921288      -0.520749      44.892760 0.61675491E+03  0.15383751E+05                                10.207781                            7.782020      -0.145614       2.015784                    0.994914      27.712075      74.825760       0.666888       0.368217      -1.128888      -0.016626      -0.036079       0.018989       0.044031       0.007489       0.000337      -0.017910       0.001829      -0.075265      -0.032595       0.009014       0.023581             12.290845      16.645073       6.800864      -2.456106      10.567475      -0.294720       9.659987          -0.000004
           93              O       5.683812       0.483398       1.107118      -0.741483      53.200714 0.80417472E+03  0.21459749E+05                                11.405908                            8.936742      -0.120388       1.952688                    0.996505      31.956576      89.595732       0.616301       0.372425      -1.124351       0.054012      -0.003959       0.079778       0.096423      -0.089808       0.037023       0.013036      -0.003381       0.061019      -0.109817       0.025337       0.084480             13.372970       7.270974       1.116769       0.383847      13.927875       4.379756      18.920061          -0.000001
           94              O       4.599027       0.594752       3.009122      -0.567678      38.568619 0.62247313E+03  0.15556704E+05                                 9.155549                            7.830520       0.076501       2.071231                    0.994277      28.411617      76.700211       0.663464       0.369396      -1.128388       0.038059       0.023349       0.045819       0.063977      -0.056139      -0.050141      -0.067355       0.058855       0.005874      -0.121235       0.053700       0.067535             10.006605       8.389510       2.299841      -3.083517       9.561248      -0.567416      12.069056          -0.000002
           95              O      11.322362       6.456266      13.709273      -0.526591      33.520893 0.53103037E+03  0.12739933E+05                                 8.254643                            7.164768       0.333434       2.163409                    0.997290      27.354528      72.081811       0.704275       0.362507      -1.135014      -0.019260      -0.020707      -0.005242       0.028762       0.035960       0.000505      -0.014222      -0.141636       0.173261      -0.108389       0.040008       0.068381              8.844467       8.093393       2.161183      -0.941084      11.402316      -3.063601       7.037692          -0.000006
           96              O      11.130406       4.524609      14.770484      -0.675414      46.638507 0.75324060E+03  0.19766067E+05                                10.415580                            8.677792      -0.057020       1.990422                    0.996119      30.702395      85.242481       0.622592       0.374900      -1.122965       0.021494       0.091795       0.002118       0.094301      -0.030821       0.035319       0.012411      -0.063803       0.157002      -0.081015       0.018131       0.062884             11.434221      10.026224      -3.995819       2.895297      14.968184      -3.587416       9.308257          -0.000003
           97              O       8.881096       2.988452      15.583293      -0.653369      47.232498 0.72144790E+03  0.18704335E+05                                10.466501                            8.465587       0.001389       2.018729                    0.996220      30.023503      82.502724       0.634203       0.372512      -1.126230      -0.077677       0.026323       0.022278       0.084988      -0.033112       0.047649       0.051329       0.016719       0.134855      -0.092213       0.011328       0.080885             11.658668      13.160104      -6.444287       0.441045      13.982555      -1.201367       7.833346          -0.000002
           98              O       1.812247       2.710530       0.028299      -0.566197      32.995489 0.50796327E+03  0.12025645E+05                                 8.057643                            6.915911       0.603065       2.239895                    0.998383      27.546498      71.593564       0.732710       0.353100      -1.145001       0.035743      -0.019929       0.009680       0.042053       0.000213      -0.015555       0.040749       0.136463       0.044721      -0.091538       0.024786       0.066752              8.626039      13.189597       0.385360      -2.426548       6.486040      -0.633951       6.202480          -0.000010
           99              O       9.549487       3.021037      12.717237      -0.607288      35.014490 0.59594040E+03  0.14737524E+05                                 8.499601                            7.642508       0.233318       2.101715                    0.997629      28.977673      77.907643       0.673883       0.367536      -1.129412      -0.058166       0.032590      -0.087248       0.109807       0.034248      -0.036384       0.016175      -0.148511       0.098880      -0.108998       0.041213       0.067786              8.911837       6.221926       1.124443      -2.038029       8.292433      -2.522583      12.221153          -0.000005
          100              O      12.206329       2.944117      12.657809      -0.645568      36.251696 0.61967244E+03  0.15527756E+05                                 8.738718                            7.825010       0.129296       2.049159                    0.997302      30.162651      82.546585       0.659661       0.370543      -1.123266       0.041605       0.050097      -0.090443       0.111448      -0.021902       0.019666       0.022404      -0.183757       0.135702      -0.120075       0.036990       0.083085              8.988239       7.614760      -1.327572       1.988526       7.690620      -2.510181      11.659337          -0.000010
          101              O       6.817836       8.550793       7.937071      -0.634608      38.957211 0.58316358E+03  0.14346247E+05                                 9.166497                            7.540563       0.301786       2.120681                    0.997957      29.125769      78.147682       0.680941       0.365636      -1.130670      -0.056731       0.002670       0.041982       0.070626       0.063402      -0.061533       0.008392      -0.066054      -0.060864      -0.102483       0.013840       0.088643             10.173908       9.237480      -2.486299      -3.120988       9.543265       3.810979      11.740978          -0.000009
          102              O      15.491211      10.242162       8.782110      -0.521873      44.938544 0.61750702E+03  0.15407156E+05                                10.214218                            7.786487      -0.145987       2.015555                    0.994819      27.727857      74.878886       0.666735       0.368190      -1.128912       0.016213      -0.035369       0.019278       0.043421      -0.007103      -0.000902      -0.018030       0.001964      -0.075802      -0.032881       0.009715       0.023166             12.299143      16.656406      -6.806331       2.457101      10.574657      -0.294292       9.666367          -0.000004
          103              O       9.081909       6.994260       8.967940      -0.741859      53.246904 0.80499667E+03  0.21487853E+05                                11.413910                            8.942527      -0.116190       1.953764                    0.996443      31.967395      89.648240       0.615956       0.372527      -1.124238      -0.054112      -0.003929       0.079404       0.096170       0.089750      -0.036926       0.013375      -0.003812       0.060332      -0.109769       0.025431       0.084338             13.382840       7.275991      -1.118481      -0.384465      13.937997       4.383346      18.934533          -0.000001
          104              O      10.166698       7.105614      10.869944      -0.568142      38.597759 0.62304758E+03  0.15574873E+05                                 9.160615                            7.834543       0.072785       2.069942                    0.994308      28.421351      76.739437       0.663232       0.369434      -1.128342      -0.037466       0.023328       0.045131       0.063125       0.056557       0.050246      -0.067880       0.058900       0.007231      -0.121977       0.054360       0.067617             10.012419       8.394060      -2.301380       3.085563       9.566509      -0.567692      12.076688          -0.000002
          105              O       8.365284      12.200675       5.848451      -0.525913      33.455774 0.52972864E+03  0.12700360E+05                                 8.242259                            7.154539       0.336272       2.164502                    0.997247      27.331626      71.987661       0.705022       0.362361      -1.135178       0.019999      -0.020140      -0.004648       0.028761      -0.035663      -0.000242      -0.014675      -0.140967       0.175348      -0.108297       0.039274       0.069023              8.830833       8.081010      -2.158630       0.940249      11.384133      -3.057842       7.027357          -0.000006
          106              O       8.557237      10.269018       6.909662      -0.674517      46.580916 0.75200339E+03  0.19724625E+05                                10.404985                            8.668885      -0.054755       1.991243                    0.996100      30.683994      85.159781       0.623131       0.374747      -1.123129      -0.021660       0.092785       0.001862       0.095297       0.031391      -0.035263       0.012831      -0.065430       0.157890      -0.082096       0.018993       0.063103             11.422432      10.016230       3.992881      -2.892216      14.952646      -3.583627       9.298421          -0.000003
          107              O      10.806544       8.732861       7.722471      -0.652757      47.184623 0.72047103E+03  0.18672365E+05                                10.459075                            8.459571      -0.000162       2.018636                    0.996154      30.005513      82.434047       0.634471       0.372487      -1.126268       0.078582       0.026494       0.022518       0.085931       0.033242      -0.047470       0.051792       0.016917       0.135204      -0.092547       0.011460       0.081087             11.650324      13.150914       6.439852      -0.441007      13.972071      -1.200250       7.827987          -0.000002
          108              O      12.953477       9.221392       7.889120      -0.565833      32.983241 0.50772248E+03  0.12018496E+05                                 8.055618                            6.914316       0.602583       2.239698                    0.998404      27.541081      71.574714       0.732789       0.353105      -1.145000      -0.035762      -0.020054       0.009478       0.042083       0.000041       0.015517       0.040722       0.136794       0.045319      -0.091705       0.024853       0.066852              8.623798      13.185572      -0.385529       2.425841       6.484232      -0.633888       6.201589          -0.000010
          109              O      10.138147       8.765446       4.856416      -0.607274      35.035767 0.59641870E+03  0.14752623E+05                                 8.503790                            7.646250       0.234982       2.102334                    0.997612      28.985684      77.943200       0.673614       0.367601      -1.129338       0.057868       0.032343      -0.088250       0.110376      -0.034472       0.037446       0.016771      -0.148129       0.099271      -0.109588       0.041703       0.067885              8.916246       6.224699      -1.124921       2.039099       8.296638      -2.523757      12.227401          -0.000005
          110              O       7.481305       8.688526       4.796988      -0.645008      36.227312 0.61911567E+03  0.15510018E+05                                 8.734057                            7.820791       0.122895       2.047289                    0.997322      30.153499      82.506245       0.659941       0.370477      -1.123338      -0.040908       0.050367      -0.091054       0.111808       0.022247      -0.020406       0.021545      -0.183142       0.135818      -0.120058       0.037947       0.082111              8.983513       7.610771       1.327034      -1.987766       7.686839      -2.509121      11.652928          -0.000010
          111              O      11.739747      10.981793      15.645393      -0.634208      38.895723 0.58202885E+03  0.14310516E+05                                 9.154118                            7.530792       0.303927       2.121522                    0.997949      29.110868      78.071314       0.681753       0.365400      -1.130919      -0.056128      -0.003121      -0.041930       0.070130      -0.063906       0.060661       0.008512      -0.067374      -0.061798      -0.102324       0.013260       0.089064             10.159722       9.222743       2.481099       3.115582       9.530569       3.805907      11.725854          -0.000009
          112              O      10.569316       9.290424      14.800355      -0.520749      44.892761 0.61675491E+03  0.15383751E+05                                10.207781                            7.782020      -0.145615       2.015784                    0.994914      27.712075      74.825760       0.666888       0.368217      -1.128888       0.016626       0.036079      -0.018989       0.044031       0.007489       0.000337      -0.017910       0.001829      -0.075265      -0.032595       0.009014       0.023581             12.290845      16.645073       6.800864      -2.456106      10.567475      -0.294720       9.659987          -0.000004
          113              O      14.003822      12.538326      14.614525      -0.741483      53.200719 0.80417481E+03  0.21459752E+05                                11.405909                            8.936743      -0.120388       1.952688                    0.996505      31.956577      89.595738       0.616301       0.372425      -1.124351      -0.054012       0.003959      -0.079778       0.096423      -0.089808       0.037023       0.013036      -0.003381       0.061019      -0.109817       0.025337       0.084480             13.372971       7.270975       1.116769       0.383847      13.927877       4.379757      18.920062          -0.000001
          114              O      15.088607      12.426972      12.712521      -0.567678      38.568623 0.62247321E+03  0.15556706E+05                                 9.155550                            7.830520       0.076501       2.071231                    0.994277      28.411618      76.700216       0.663464       0.369396      -1.128388      -0.038059      -0.023349      -0.045819       0.063977      -0.056139      -0.050141      -0.067355       0.058855       0.005874      -0.121235       0.053700       0.067535             10.006606       8.389511       2.299841      -3.083517       9.561248      -0.567416      12.069057          -0.000002
          115              O       8.365272       6.565458       2.012370      -0.526591      33.520888 0.53103026E+03  0.12739930E+05                                 8.254641                            7.164767       0.333434       2.163409                    0.997290      27.354528      72.081805       0.704275       0.362507      -1.135014       0.019260       0.020707       0.005242       0.028762       0.035960       0.000505      -0.014222      -0.141636       0.173261      -0.108389       0.040008       0.068381              8.844465       8.093391       2.161183      -0.941084      11.402314      -3.063600       7.037691          -0.000006
          116              O       8.557228       8.497115       0.951159      -0.675414      46.638504 0.75324055E+03  0.19766065E+05                                10.415580                            8.677792      -0.057019       1.990422                    0.996119      30.702394      85.242478       0.622592       0.374901      -1.122965      -0.021494      -0.091795      -0.002119       0.094301      -0.030821       0.035319       0.012411      -0.063803       0.157002      -0.081015       0.018131       0.062884             11.434221      10.026223      -3.995819       2.895297      14.968184      -3.587416       9.308256          -0.000003
          117              O      10.806538      10.033272       0.138350      -0.653368      47.232490 0.72144777E+03  0.18704330E+05                                10.466499                            8.465586       0.001389       2.018729                    0.996220      30.023501      82.502713       0.634203       0.372512      -1.126230       0.077677      -0.026323      -0.022278       0.084988      -0.033112       0.047649       0.051329       0.016719       0.134855      -0.092213       0.011328       0.080885             11.658666      13.160101      -6.444285       0.441045      13.982553      -1.201367       7.833345          -0.000002
          118              O      12.953470       9.544741      -0.028299      -0.566197      32.995481 0.50796313E+03  0.12025641E+05                                 8.057641                            6.915910       0.603065       2.239895                    0.998383      27.546495      71.593553       0.732710       0.353100      -1.145001      -0.035743       0.019929      -0.009680       0.042053       0.000213      -0.015555       0.040749       0.136463       0.044721      -0.091538       0.024786       0.066752              8.626037      13.189595       0.385360      -2.426547       6.486039      -0.633951       6.202479          -0.000010
          119              O      10.138147      10.000687       3.004406      -0.607289      35.014483 0.59594014E+03  0.14737516E+05                                 8.499600                            7.642506       0.233319       2.101715                    0.997629      28.977673      77.907644       0.673883       0.367536      -1.129412       0.058166      -0.032590       0.087248       0.109807       0.034248      -0.036384       0.016175      -0.148511       0.098880      -0.108998       0.041213       0.067786              8.911836       6.221926       1.124442      -2.038030       8.292429      -2.522582      12.221154          -0.000005
          120              O       7.481305      10.077607       3.063834      -0.645568      36.251652 0.61967135E+03  0.15527722E+05                                 8.738709                            7.825002       0.129298       2.049160                    0.997302      30.162640      82.546532       0.659661       0.370543      -1.123266      -0.041605      -0.050097       0.090443       0.111448      -0.021902       0.019666       0.022404      -0.183756       0.135701      -0.120074       0.036990       0.083085              8.988230       7.614754      -1.327571       1.988526       7.690611      -2.510177      11.659327          -0.000010

******************************************************
Auxiliary information for the entire system
The total spin magnetic moment of the unit cell is   -0.000298
The total net atomic charge of the unit cell is   0.000002
Accuracy of reproducing the electrostatic potential in the unit cell:
  The inner radius (bohr) =    5.0000
  The outer radius (bohr) =   12.0000
  Valid grid points have density less than (e/(bohr^3)) =    0.0001
  The number of valid grid points were=        29598
  The rms potential error without charges in kcal/mol is=      5.02417
  The rms potential error with partial charges in kcal/mol is=      1.42238
  The RRMSE value at monopole order=      0.28311
  The rms potential error with partial charges and cloud penetration in kcal/mol is=      1.40640
  The RRMSE value at monopole order with cloud penetration is=      0.27993
  The rms potential error with partial charges and atomic dipoles in kcal/mol is=      0.89347
  The RRMSE value at dipole order=      0.17783
  The rms potential error with partial charges, atomic dipoles and cloud penetration in kcal/mol is=      0.88271
  The RRMSE value at dipole order with cloud penetration=      0.17569

******************************************************
The electron densities and ab initio electrostatic potential were computed in VASP using the PBE functional and
projector augmented wave method. See the main text of the journal article for a description of computational details.
The atomic charges, dipoles, and quadrupoles were computed with the DDEC6 method as described in
(a) T. A. Manz and N. Gabaldon Limas, RSC Adv. 6 (2016) 47771-47801 DOI: 10.1039/c6ra04656h
(b) N. Gabaldon Limas and T. A. Manz, RSC Adv. 8 (2018) 2678-2707 DOI: 10.1039/c7ra11829e.
For each atom in the material, the electron cloud parameters were fit to the spherically averaged atom-in-material
electron density using radial positions for which this density was between 10^-4 and 10^-2 electrons per cubic bohr.
The polarizabilities, dispersion coefficients, and quantum Drude oscillator (QDO) parameters were fit using the MCLF method.
The magnetic structure of the system was optimized in VASP from the default ferromagnetic initial guess using spin polarization.
The atomic spin moments (ASMs) were computed on this optimized magnetic structure using the DDEC6 partition as inputs
to the method of T. A. Manz and D. S. Sholl, J. Chem. Theory Comput. 7 (2011) 4146-4164 DOI: 10.1021/ct200539n.
The RMSE and RRMSE were computed using a uniform grid with Ewald summation.
