# Supplementary material for: A collection of forcefield precursors for metal–organic frameworks
Source: RSC Adv. 2019 Nov 13;9(63):36492–507. doi: 10.1039/c9ra07327b (PMC9075174; doi:10.1039/c9ra07327b)
Supplement: RA-009-C9RA07327B-s3944 [file RA-009-C9RA07327B-s3944.xyz]

  156
jmolscript: load "" {1 1 1} spacegroup "x,y,z" unitcell [{     13.237000     0.000000     0.000000 }, {      0.000000    14.698000     0.000000 }, {      0.000000     0.000000    14.870000 }]
Cd     3.154509     0.929061     9.072187     0.463857
Cd     3.463991     8.278061    13.232813     0.463858
Cd    10.082491     6.419939     9.072187     0.463858
Cd     9.773009    13.768939    13.232813     0.463858
Cd    10.082491    13.768939     5.797813     0.463858
Cd     9.773009     6.419939     1.637187     0.463858
Cd     3.154509     8.278061     5.797813     0.463857
Cd     3.463991     0.929061     1.637187     0.463858
Cd     0.000000    11.023500     9.648400     0.916773
Cd     6.618500     3.674500    12.656600     0.916773
Cd     0.000000     3.674500     5.221601     0.916773
Cd     6.618500    11.023500     2.213400     0.916773
H      6.036072     0.013228     4.956171     0.312995
H      4.341736    12.660857     7.719017     0.119757
H      5.570130    12.484481     5.608964     0.120150
H      4.679279     2.585378     7.091503     0.182980
H      4.684574     2.404593     5.534614     0.191455
H      6.038719     2.447217     6.322724     0.171947
H      0.582428     7.362228     2.478829     0.312995
H      2.276764     5.311857    14.585983     0.119757
H      1.048370     5.135481     1.826036     0.120150
H      1.939220     9.934378     0.343497     0.182980
H      1.933926     9.753593     1.900386     0.191455
H      0.579781     9.796217     1.112276     0.171947
H      7.200928     7.335772     4.956171     0.312995
H      8.895264     9.386143     7.719017     0.119757
H      7.666870     9.562519     5.608964     0.120150
H      8.557720     4.763622     7.091503     0.182980
H      8.552426     4.944407     5.534614     0.191455
H      7.198281     4.901783     6.322724     0.171947
H     12.654572    -0.013228     2.478829     0.312995
H     10.960236     2.037143    14.585983     0.119757
H     12.188630     2.213519     1.826036     0.120150
H     11.297779    12.112622     0.343497     0.182980
H     11.303074    12.293407     1.900386     0.191455
H     12.657219    12.250783     1.112276     0.171947
H      7.200928    -0.013228     9.913829     0.312995
H      8.895264     2.037143     7.150983     0.119757
H      7.666870     2.213519     9.261036     0.120150
H      8.557720    12.112622     7.778497     0.182980
H      8.552426    12.293407     9.335386     0.191455
H      7.198281    12.250783     8.547276     0.171947
H     12.654572     7.335772    12.391171     0.312995
H     10.960236     9.386143     0.284017     0.119757
H     12.188630     9.562519    13.043964     0.120150
H     11.297779     4.763622    14.526503     0.182980
H     11.303074     4.944407    12.969614     0.191455
H     12.657219     4.901783    13.757724     0.171947
H      6.036072     7.362228     9.913829     0.312995
H      4.341736     5.311857     7.150983     0.119757
H      5.570130     5.135481     9.261036     0.120150
H      4.679279     9.934378     7.778497     0.182980
H      4.684574     9.753593     9.335386     0.191455
H      6.038719     9.796217     8.547276     0.171947
H      0.582428     0.013228    12.391171     0.312995
H      2.276764    12.660857     0.284017     0.119757
H      1.048370    12.484481    13.043964     0.120150
H      1.939220     2.585378    14.526503     0.182980
H      1.933926     2.404593    12.969614     0.191455
H      0.579781     2.447217    13.757724     0.171947
C      1.990845    13.826409     9.622377    -0.063775
C      2.147041     9.433176    11.894513    -0.079256
C      1.927307     9.563989     7.173288    -0.077617
C      5.069771     0.681987     6.523469     0.417489
C      4.651482    13.369301     7.201541    -0.074154
C      5.331864    13.269354     6.047629    -0.017821
C      5.122719     2.160606     6.352464    -0.573935
C      4.627655     6.477409    12.682623    -0.063775
C      4.471459     2.084176    10.410487    -0.079256
C      4.691193     2.214989     0.261712    -0.077617
C      1.548729     8.030987     0.911531     0.417489
C      1.967018     6.020301     0.233459    -0.074154
C      1.286636     5.920354     1.387371    -0.017820
C      1.495781     9.509606     1.082536    -0.573935
C     11.246155     8.220591     9.622377    -0.063775
C     11.089959    12.613824    11.894513    -0.079256
C     11.309693    12.483011     7.173288    -0.077617
C      8.167229     6.667013     6.523469     0.417489
C      8.585518     8.677699     7.201541    -0.074154
C      7.905136     8.777646     6.047629    -0.017820
C      8.114281     5.188394     6.352464    -0.573935
C      8.609345     0.871591    12.682623    -0.063775
C      8.765541     5.264824    10.410487    -0.079256
C      8.545807     5.134011     0.261712    -0.077617
C     11.688271    14.016013     0.911531     0.417489
C     11.269982     1.328699     0.233459    -0.074154
C     11.950364     1.428646     1.387371    -0.017820
C     11.741219    12.537394     1.082536    -0.573935
C     11.246155     0.871591     5.247623    -0.063775
C     11.089959     5.264824     2.975487    -0.079256
C     11.309693     5.134011     7.696712    -0.077617
C      8.167229    14.016013     8.346531     0.417489
C      8.585518     1.328699     7.668459    -0.074154
C      7.905136     1.428646     8.822371    -0.017820
C      8.114281    12.537394     8.517536    -0.573935
C      8.609345     8.220591     2.187377    -0.063775
C      8.765541    12.613824     4.459513    -0.079256
C      8.545807    12.483011    14.608288    -0.077617
C     11.688271     6.667013    13.958469     0.417489
C     11.269982     8.677699    14.636541    -0.074154
C     11.950364     8.777646    13.482629    -0.017820
C     11.741219     5.188394    13.787464    -0.573935
C      1.990845     6.477409     5.247623    -0.063775
C      2.147041     2.084176     2.975487    -0.079256
C      1.927307     2.214989     7.696712    -0.077617
C      5.069771     8.030987     8.346531     0.417489
C      4.651482     6.020301     7.668459    -0.074154
C      5.331864     5.920354     8.822371    -0.017820
C      5.122719     9.509606     8.517536    -0.573935
C      4.627655    13.826409     2.187377    -0.063775
C      4.471459     9.433176     4.459513    -0.079256
C      4.691193     9.563989    14.608288    -0.077617
C      1.548729     0.681987    13.958469     0.417489
C      1.967018    13.369301    14.636541    -0.074154
C      1.286636    13.269354    13.482629    -0.017820
C      1.495781     2.160606    13.787464    -0.573935
N      1.362087    12.915133     9.741337    -0.316117
N      1.393856    10.000519    11.259564    -0.318186
N      1.343555    10.103405     7.962885    -0.315182
N      5.592632    14.501047     5.662496    -0.282295
N      4.495285     0.002940     7.482584    -0.320680
N      5.256413     5.566133    12.563663    -0.316117
N      5.224644     2.651519    11.045436    -0.318186
N      5.274944     2.754405    14.342115    -0.315182
N      1.025867     7.152047     1.772504    -0.282295
N      2.123215     7.351940    14.822416    -0.320680
N     11.874913     9.131867     9.741337    -0.316117
N     11.843144    12.046481    11.259564    -0.318186
N     11.893444    11.943595     7.962885    -0.315182
N      7.644367     7.545953     5.662496    -0.282295
N      8.741715     7.346060     7.482584    -0.320680
N      7.980587     1.782867    12.563663    -0.316117
N      8.012356     4.697481    11.045436    -0.318186
N      7.962055     4.594595    14.342115    -0.315182
N     12.211132     0.196953     1.772504    -0.282295
N     11.113785    -0.002940    14.822416    -0.320680
N     11.874913     1.782867     5.128663    -0.316117
N     11.843144     4.697481     3.610436    -0.318186
N     11.893444     4.594595     6.907115    -0.315182
N      7.644367     0.196953     9.207504    -0.282295
N      8.741715    -0.002940     7.387416    -0.320680
N      7.980587     9.131867     2.306337    -0.316117
N      8.012356    12.046481     3.824564    -0.318186
N      7.962055    11.943595     0.527885    -0.315182
N     12.211132     7.545953    13.097496    -0.282295
N     11.113785     7.346060     0.047584    -0.320680
N      1.362087     5.566133     5.128663    -0.316117
N      1.393856     2.651519     3.610436    -0.318186
N      1.343555     2.754405     6.907115    -0.315182
N      5.592632     7.152047     9.207504    -0.282295
N      4.495285     7.351940     7.387416    -0.320680
N      5.256413    12.915133     2.306337    -0.316117
N      5.224644    10.000519     3.824564    -0.318186
N      5.274944    10.103405     0.527885    -0.315182
N      1.025867    14.501047    13.097496    -0.282295
N      2.123215     0.002940     0.047584    -0.320680

The following XYZ coordinates are in angstroms. Other properties are in atomic units.
The sperically averaged electron density of each atom fit to a function of the form exp(a - br)
eigen_1, eigen_2 and eigen_3 are the three eigenvalues of traceless quadrupole moment tensor
  atom number  atomic symbol              X              Y              Z     net charge C6 coefficient C8 coefficient C10 coefficient fluctuating dipole atomic polarizability isotropic forcefield polarizability              a              b squared Pearson coefficient          <r^3>          <r^4>         wp_QDO          m_QDO          q_QDO       dipole_x       dipole_y       dipole_z         dipole            Qxy            Qxz            Qyz     Q(x^2-y^2)  Q(3z^2 - R^2)        eigen_1        eigen_2        eigen_3 static polarizability      alpha(xx)      alpha(xy)      alpha(xz)      alpha(yy)      alpha(yz)      alpha(zz) atomic spin moment
            1             Cd       3.154509       0.929061       9.072187       0.463857     233.937304 0.59008462E+04  0.24305580E+06                                28.026274                           23.508442       1.200074       1.984623                    0.998487      93.190340     263.213877       0.423399       0.351208      -1.216589       0.014391      -0.027305      -0.020293       0.036939      -0.052924      -0.059547       0.058323       0.068913       0.070722      -0.083710      -0.036228       0.119938             31.036339      31.842187       5.021178       1.312209      29.578272       0.528220      31.688559           0.000004
            2             Cd       3.463991       8.278061      13.232813       0.463858     233.937263 0.59008452E+04  0.24305575E+06                                28.026270                           23.508439       1.200075       1.984624                    0.998487      93.190336     263.213854       0.423399       0.351208      -1.216589      -0.014391      -0.027305       0.020293       0.036939       0.052924      -0.059547      -0.058323       0.068913       0.070722      -0.083710      -0.036228       0.119938             31.036333      31.842180      -5.021178       1.312207      29.578266      -0.528220      31.688554           0.000004
            3             Cd      10.082491       6.419939       9.072187       0.463858     233.937300 0.59008463E+04  0.24305580E+06                                28.026273                           23.508442       1.200074       1.984623                    0.998487      93.190341     263.213880       0.423399       0.351208      -1.216589      -0.014391       0.027305      -0.020293       0.036939      -0.052924       0.059547      -0.058323       0.068913       0.070722      -0.083710      -0.036228       0.119938             31.036338      31.842184       5.021180      -1.312207      29.578271      -0.528220      31.688557           0.000004
            4             Cd       9.773009      13.768939      13.232813       0.463858     233.937271 0.59008452E+04  0.24305575E+06                                28.026271                           23.508439       1.200075       1.984624                    0.998487      93.190336     263.213856       0.423399       0.351208      -1.216589       0.014391       0.027305       0.020293       0.036939       0.052924       0.059547       0.058323       0.068913       0.070722      -0.083710      -0.036228       0.119938             31.036335      31.842183      -5.021179      -1.312208      29.578268       0.528220      31.688555           0.000004
            5             Cd      10.082491      13.768939       5.797813       0.463858     233.937275 0.59008456E+04  0.24305577E+06                                28.026272                           23.508440       1.200075       1.984624                    0.998487      93.190336     263.213861       0.423399       0.351208      -1.216589      -0.014391       0.027305       0.020293       0.036939      -0.052924      -0.059547       0.058323       0.068913       0.070721      -0.083710      -0.036228       0.119938             31.036335      31.842182       5.021178       1.312208      29.578268       0.528220      31.688555           0.000004
            6             Cd       9.773009       6.419939       1.637187       0.463858     233.937283 0.59008458E+04  0.24305578E+06                                28.026272                           23.508440       1.200075       1.984623                    0.998487      93.190339     263.213869       0.423399       0.351208      -1.216589       0.014391       0.027305      -0.020293       0.036939       0.052924      -0.059547      -0.058323       0.068913       0.070722      -0.083710      -0.036228       0.119938             31.036336      31.842183      -5.021177       1.312208      29.578268      -0.528220      31.688556           0.000004
            7             Cd       3.154509       8.278061       5.797813       0.463857     233.937289 0.59008459E+04  0.24305578E+06                                28.026273                           23.508441       1.200075       1.984623                    0.998487      93.190339     263.213871       0.423399       0.351208      -1.216589       0.014391      -0.027305       0.020293       0.036939      -0.052924       0.059547      -0.058323       0.068913       0.070722      -0.083710      -0.036228       0.119938             31.036337      31.842185       5.021178      -1.312209      29.578269      -0.528220      31.688557           0.000004
            8             Cd       3.463991       0.929061       1.637187       0.463858     233.937272 0.59008457E+04  0.24305577E+06                                28.026271                           23.508440       1.200074       1.984623                    0.998487      93.190338     263.213865       0.423399       0.351208      -1.216589      -0.014391      -0.027305      -0.020293       0.036939       0.052924       0.059547       0.058323       0.068913       0.070722      -0.083710      -0.036228       0.119938             31.036334      31.842181      -5.021178      -1.312207      29.578267       0.528220      31.688555           0.000004
            9             Cd       0.000000      11.023500       9.648400       0.916773     244.203467 0.48855346E+04  0.19033128E+06                                28.360012                           21.222564       1.306099       2.091733                    0.998752      78.678492     210.200533       0.454771       0.345712      -1.231826      -0.000000       0.000000      -0.011892       0.011892      -0.009551      -0.000000      -0.000000      -0.018329      -0.030201      -0.010067      -0.008203       0.018270             33.991919      34.903993      -0.050411      -0.000004      33.956099       0.000004      33.115663           0.000004
           10             Cd       6.618500       3.674500      12.656600       0.916773     244.203472 0.48855348E+04  0.19033129E+06                                28.360013                           21.222565       1.306099       2.091732                    0.998752      78.678493     210.200537       0.454771       0.345712      -1.231826      -0.000000      -0.000000       0.011892       0.011892       0.009551       0.000000      -0.000000      -0.018329      -0.030201      -0.010067      -0.008203       0.018270             33.991919      34.903994       0.050412       0.000004      33.956099       0.000004      33.115664           0.000004
           11             Cd       0.000000       3.674500       5.221601       0.916773     244.203455 0.48855346E+04  0.19033128E+06                                28.360011                           21.222564       1.306099       2.091733                    0.998752      78.678492     210.200532       0.454771       0.345712      -1.231826       0.000000      -0.000000       0.011892       0.011892      -0.009551      -0.000000      -0.000000      -0.018329      -0.030201      -0.010067      -0.008203       0.018270             33.991917      34.903993      -0.050414       0.000004      33.956095      -0.000004      33.115662           0.000004
           12             Cd       6.618500      11.023500       2.213400       0.916773     244.203468 0.48855348E+04  0.19033129E+06                                28.360012                           21.222564       1.306099       2.091732                    0.998752      78.678493     210.200535       0.454771       0.345712      -1.231826      -0.000000       0.000000      -0.011892       0.011892       0.009551      -0.000000       0.000000      -0.018329      -0.030201      -0.010067      -0.008203       0.018270             33.991918      34.903993       0.050412      -0.000003      33.956098      -0.000004      33.115663           0.000004
           13              H       6.036072       0.013228       4.956171       0.312995       0.613874 0.38694551E+01  0.31924885E+02                                 1.250724                            1.201287      -1.079169       2.501168                    0.999725       2.378969       6.261298       0.530825       1.398540      -0.688038       0.022244       0.008318      -0.032028       0.039872       0.005019      -0.019125      -0.005171      -0.024881       0.001039      -0.026357       0.006000       0.020357              1.259261       1.182614       0.050332      -0.241976       1.106896      -0.080660       1.488274           0.000001
           14              H       4.341736      12.660857       7.719017       0.119757       1.043682 0.71399248E+01  0.68211490E+02                                 1.709171                            1.570825      -0.840917       2.485595                    0.999481       3.381276       9.374873       0.494708       1.295965      -0.705845      -0.018047      -0.035472       0.023025       0.045979       0.001218      -0.013805      -0.003210      -0.034381       0.002545      -0.024995       0.007033       0.017962              1.772168       1.531308       0.290534      -0.240668       2.124170      -0.480387       1.661027           0.000001
           15              H       5.570130      12.484481       5.608964       0.120150       1.048458 0.71359693E+01  0.68810689E+02                                 1.769827                            1.610215      -1.076973       2.374246                    0.996810       3.596327      10.331262       0.466184       1.362530      -0.690513       0.007275      -0.043010      -0.020185       0.048065      -0.000345      -0.013077      -0.001483      -0.038107      -0.005021      -0.025441       0.005440       0.020002              1.852835       1.468037      -0.265815      -0.144807       2.375467       0.504069       1.715001           0.000001
           16              H       4.679279       2.585378       7.091503       0.182980       0.881138 0.63672983E+01  0.60174563E+02                                 1.638884                            1.565386      -1.185271       2.347795                    0.996669       3.476198      10.159702       0.449086       1.443175      -0.674994      -0.008239       0.007475       0.011004       0.015648      -0.000212      -0.001131       0.001677      -0.012885       0.004972      -0.007412       0.001157       0.006255              1.673474       1.552478      -0.193675      -0.273977       1.717032       0.334714       1.750913           0.000001
           17              H       4.684574       2.404593       5.534614       0.191455       0.897066 0.63943809E+01  0.59051773E+02                                 1.529465                            1.472031      -0.770701       2.550275                    0.999991       2.956313       7.893491       0.521921       1.270769      -0.713833      -0.010196       0.004098      -0.010837       0.015433      -0.001489       0.001809       0.000051      -0.000588      -0.000879      -0.002463       0.000187       0.002277              1.549674       1.449463      -0.118010       0.345526       1.399236      -0.182366       1.800323           0.000001
           18              H       6.038719       2.447217       6.322724       0.171947       0.924086 0.66043711E+01  0.61383553E+02                                 1.533376                            1.471555      -0.955527       2.436429                    0.999584       3.138387       8.361024       0.535960       1.229569      -0.720937       0.010161       0.003508      -0.002335       0.011000       0.001695      -0.005306       0.003483       0.003733      -0.006995      -0.007716       0.001395       0.006321              1.558374       1.977635       0.280400       0.033122       1.481412      -0.000496       1.216075           0.000001
           19              H       0.582428       7.362228       2.478829       0.312995       0.613873 0.38694524E+01  0.31924857E+02                                 1.250724                            1.201286      -1.079169       2.501168                    0.999725       2.378969       6.261297       0.530825       1.398540      -0.688038      -0.022244       0.008318       0.032028       0.039872      -0.005019      -0.019125       0.005171      -0.024881       0.001039      -0.026357       0.006000       0.020357              1.259261       1.182613      -0.050332      -0.241976       1.106895       0.080660       1.488273           0.000001
           20              H       2.276764       5.311857      14.585983       0.119757       1.043682 0.71399256E+01  0.68211501E+02                                 1.709172                            1.570825      -0.840917       2.485595                    0.999481       3.381276       9.374874       0.494708       1.295965      -0.705845       0.018047      -0.035472      -0.023025       0.045979      -0.001218      -0.013805       0.003210      -0.034381       0.002545      -0.024995       0.007033       0.017962              1.772169       1.531308      -0.290534      -0.240668       2.124171       0.480387       1.661027           0.000001
           21              H       1.048370       5.135481       1.826036       0.120150       1.048458 0.71359742E+01  0.68810745E+02                                 1.769827                            1.610215      -1.076973       2.374246                    0.996810       3.596328      10.331264       0.466184       1.362529      -0.690513      -0.007275      -0.043010       0.020185       0.048065       0.000345      -0.013077       0.001483      -0.038107      -0.005021      -0.025441       0.005440       0.020002              1.852835       1.468037       0.265815      -0.144807       2.375467      -0.504069       1.715001           0.000001
           22              H       1.939220       9.934378       0.343497       0.182980       0.881138 0.63672966E+01  0.60174545E+02                                 1.638884                            1.565386      -1.185272       2.347795                    0.996669       3.476198      10.159703       0.449086       1.443175      -0.674993       0.008239       0.007475      -0.011004       0.015648       0.000212      -0.001131      -0.001677      -0.012885       0.004972      -0.007412       0.001157       0.006255              1.673474       1.552477       0.193675      -0.273977       1.717032      -0.334715       1.750913           0.000001
           23              H       1.933926       9.753593       1.900386       0.191455       0.897066 0.63943810E+01  0.59051776E+02                                 1.529465                            1.472031      -0.770701       2.550275                    0.999991       2.956313       7.893492       0.521921       1.270769      -0.713833       0.010196       0.004098       0.010837       0.015433       0.001489       0.001809      -0.000051      -0.000588      -0.000879      -0.002463       0.000187       0.002277              1.549674       1.449463       0.118010       0.345526       1.399236       0.182366       1.800323           0.000001
           24              H       0.579781       9.796217       1.112276       0.171947       0.924086 0.66043712E+01  0.61383554E+02                                 1.533376                            1.471555      -0.955527       2.436429                    0.999584       3.138387       8.361024       0.535960       1.229569      -0.720937      -0.010161       0.003508       0.002335       0.011000      -0.001695      -0.005306      -0.003483       0.003733      -0.006995      -0.007716       0.001395       0.006321              1.558374       1.977636      -0.280400       0.033122       1.481412       0.000496       1.216075           0.000001
           25              H       7.200928       7.335772       4.956171       0.312995       0.613873 0.38694524E+01  0.31924857E+02                                 1.250724                            1.201286      -1.079169       2.501168                    0.999725       2.378969       6.261297       0.530825       1.398540      -0.688038      -0.022244      -0.008318      -0.032028       0.039872       0.005019       0.019125       0.005171      -0.024881       0.001039      -0.026357       0.006000       0.020357              1.259261       1.182613       0.050332       0.241976       1.106895       0.080660       1.488273           0.000001
           26              H       8.895264       9.386143       7.719017       0.119757       1.043681 0.71399206E+01  0.68211447E+02                                 1.709172                            1.570825      -0.840917       2.485595                    0.999481       3.381275       9.374873       0.494708       1.295966      -0.705845       0.018047       0.035472       0.023025       0.045979       0.001218       0.013805       0.003210      -0.034381       0.002545      -0.024995       0.007033       0.017962              1.772168       1.531308       0.290534       0.240668       2.124171       0.480387       1.661027           0.000001
           27              H       7.666870       9.562519       5.608964       0.120150       1.048458 0.71359698E+01  0.68810696E+02                                 1.769827                            1.610215      -1.076973       2.374246                    0.996810       3.596327      10.331263       0.466184       1.362530      -0.690513      -0.007275       0.043010      -0.020185       0.048065      -0.000345       0.013077       0.001483      -0.038107      -0.005021      -0.025441       0.005440       0.020002              1.852835       1.468037      -0.265815       0.144807       2.375467      -0.504069       1.715001           0.000001
           28              H       8.557720       4.763622       7.091503       0.182980       0.881138 0.63672974E+01  0.60174552E+02                                 1.638884                            1.565386      -1.185272       2.347795                    0.996669       3.476198      10.159702       0.449086       1.443175      -0.674994       0.008239      -0.007475       0.011004       0.015648      -0.000212       0.001131      -0.001677      -0.012885       0.004972      -0.007412       0.001157       0.006255              1.673474       1.552477      -0.193675       0.273977       1.717031      -0.334715       1.750913           0.000001
           29              H       8.552426       4.944407       5.534614       0.191455       0.897066 0.63943822E+01  0.59051791E+02                                 1.529466                            1.472032      -0.770701       2.550275                    0.999991       2.956313       7.893493       0.521921       1.270770      -0.713833       0.010196      -0.004097      -0.010837       0.015433      -0.001489      -0.001809      -0.000051      -0.000588      -0.000879      -0.002463       0.000187       0.002277              1.549675       1.449464      -0.118010      -0.345526       1.399236       0.182367       1.800324           0.000001
           30              H       7.198281       4.901783       6.322724       0.171947       0.924086 0.66043667E+01  0.61383507E+02                                 1.533376                            1.471555      -0.955526       2.436429                    0.999584       3.138386       8.361023       0.535960       1.229569      -0.720937      -0.010161      -0.003508      -0.002335       0.011000       0.001695       0.005306      -0.003483       0.003733      -0.006995      -0.007716       0.001395       0.006321              1.558374       1.977636       0.280400      -0.033122       1.481412       0.000496       1.216075           0.000001
           31              H      12.654572      -0.013228       2.478829       0.312995       0.613873 0.38694540E+01  0.31924875E+02                                 1.250724                            1.201287      -1.079169       2.501168                    0.999725       2.378969       6.261298       0.530825       1.398541      -0.688038       0.022244      -0.008318       0.032028       0.039872      -0.005019       0.019125      -0.005171      -0.024881       0.001039      -0.026357       0.006000       0.020357              1.259261       1.182614      -0.050332       0.241976       1.106896      -0.080660       1.488274           0.000001
           32              H      10.960236       2.037143      14.585983       0.119757       1.043682 0.71399260E+01  0.68211504E+02                                 1.709171                            1.570825      -0.840917       2.485595                    0.999481       3.381276       9.374873       0.494708       1.295965      -0.705845      -0.018047       0.035472      -0.023025       0.045979      -0.001218       0.013805      -0.003210      -0.034381       0.002545      -0.024995       0.007033       0.017962              1.772168       1.531308      -0.290534       0.240668       2.124170      -0.480387       1.661027           0.000001
           33              H      12.188630       2.213519       1.826036       0.120150       1.048458 0.71359743E+01  0.68810746E+02                                 1.769827                            1.610215      -1.076973       2.374246                    0.996810       3.596328      10.331264       0.466184       1.362529      -0.690513       0.007275       0.043010       0.020185       0.048065       0.000345       0.013077      -0.001483      -0.038107      -0.005021      -0.025441       0.005440       0.020002              1.852835       1.468037       0.265816       0.144807       2.375467       0.504069       1.715001           0.000001
           34              H      11.297779      12.112622       0.343497       0.182980       0.881138 0.63672996E+01  0.60174577E+02                                 1.638885                            1.565386      -1.185271       2.347795                    0.996669       3.476198      10.159702       0.449086       1.443175      -0.674994      -0.008239      -0.007475      -0.011004       0.015648       0.000212       0.001131       0.001677      -0.012885       0.004972      -0.007412       0.001157       0.006255              1.673474       1.552478       0.193675       0.273977       1.717032       0.334714       1.750913           0.000001
           35              H      11.303074      12.293407       1.900386       0.191455       0.897066 0.63943820E+01  0.59051792E+02                                 1.529466                            1.472032      -0.770701       2.550275                    0.999991       2.956313       7.893494       0.521921       1.270770      -0.713833      -0.010196      -0.004097       0.010837       0.015433       0.001489      -0.001809       0.000051      -0.000588      -0.000879      -0.002463       0.000187       0.002277              1.549675       1.449464       0.118010      -0.345526       1.399236      -0.182367       1.800324           0.000001
           36              H      12.657219      12.250783       1.112276       0.171947       0.924086 0.66043666E+01  0.61383506E+02                                 1.533376                            1.471555      -0.955527       2.436429                    0.999584       3.138386       8.361023       0.535960       1.229569      -0.720937       0.010161      -0.003508       0.002335       0.011000      -0.001695       0.005306       0.003483       0.003733      -0.006995      -0.007716       0.001395       0.006321              1.558374       1.977635      -0.280400      -0.033122       1.481412      -0.000496       1.216075           0.000001
           37              H       7.200928      -0.013228       9.913829       0.312995       0.613873 0.38694523E+01  0.31924857E+02                                 1.250724                            1.201287      -1.079169       2.501168                    0.999725       2.378969       6.261298       0.530825       1.398541      -0.688038      -0.022244      -0.008318       0.032028       0.039872       0.005019      -0.019125      -0.005171      -0.024881       0.001039      -0.026357       0.006000       0.020357              1.259261       1.182613       0.050332      -0.241976       1.106896      -0.080660       1.488274           0.000001
           38              H       8.895264       2.037143       7.150983       0.119757       1.043681 0.71399210E+01  0.68211450E+02                                 1.709171                            1.570825      -0.840917       2.485595                    0.999481       3.381275       9.374872       0.494708       1.295966      -0.705845       0.018047       0.035472      -0.023025       0.045979       0.001218      -0.013805      -0.003210      -0.034381       0.002545      -0.024995       0.007033       0.017962              1.772168       1.531308       0.290534      -0.240668       2.124170      -0.480387       1.661027           0.000001
           39              H       7.666870       2.213519       9.261036       0.120150       1.048458 0.71359698E+01  0.68810696E+02                                 1.769827                            1.610215      -1.076973       2.374246                    0.996810       3.596327      10.331263       0.466184       1.362530      -0.690513      -0.007275       0.043010       0.020185       0.048065      -0.000345      -0.013077      -0.001483      -0.038107      -0.005021      -0.025441       0.005440       0.020002              1.852835       1.468037      -0.265815      -0.144807       2.375467       0.504069       1.715001           0.000001
           40              H       8.557720      12.112622       7.778497       0.182980       0.881138 0.63672966E+01  0.60174545E+02                                 1.638884                            1.565386      -1.185272       2.347795                    0.996669       3.476198      10.159703       0.449086       1.443175      -0.674993       0.008239      -0.007475      -0.011004       0.015648      -0.000212      -0.001131       0.001677      -0.012885       0.004972      -0.007412       0.001157       0.006255              1.673474       1.552477      -0.193675      -0.273977       1.717032       0.334715       1.750913           0.000001
           41              H       8.552426      12.293407       9.335386       0.191455       0.897066 0.63943810E+01  0.59051774E+02                                 1.529465                            1.472031      -0.770701       2.550275                    0.999991       2.956313       7.893491       0.521921       1.270769      -0.713833       0.010196      -0.004097       0.010837       0.015433      -0.001489       0.001809       0.000051      -0.000588      -0.000879      -0.002463       0.000187       0.002277              1.549674       1.449463      -0.118010       0.345526       1.399236      -0.182366       1.800323           0.000001
           42              H       7.198281      12.250783       8.547276       0.171947       0.924086 0.66043703E+01  0.61383542E+02                                 1.533376                            1.471555      -0.955527       2.436429                    0.999584       3.138387       8.361023       0.535961       1.229568      -0.720937      -0.010161      -0.003508       0.002335       0.011000       0.001695      -0.005306       0.003483       0.003733      -0.006995      -0.007716       0.001395       0.006321              1.558374       1.977635       0.280400       0.033122       1.481412      -0.000496       1.216074           0.000001
           43              H      12.654572       7.335772      12.391171       0.312995       0.613873 0.38694540E+01  0.31924875E+02                                 1.250724                            1.201287      -1.079169       2.501168                    0.999725       2.378969       6.261298       0.530825       1.398541      -0.688038       0.022244      -0.008318      -0.032028       0.039872      -0.005019      -0.019125       0.005171      -0.024881       0.001039      -0.026357       0.006000       0.020357              1.259261       1.182614      -0.050332      -0.241976       1.106896       0.080660       1.488274           0.000001
           44              H      10.960236       9.386143       0.284017       0.119757       1.043681 0.71399206E+01  0.68211447E+02                                 1.709172                            1.570825      -0.840917       2.485595                    0.999481       3.381275       9.374873       0.494708       1.295966      -0.705845      -0.018047       0.035472       0.023025       0.045979      -0.001218      -0.013805       0.003210      -0.034381       0.002545      -0.024995       0.007033       0.017962              1.772168       1.531308      -0.290534      -0.240668       2.124171       0.480387       1.661027           0.000001
           45              H      12.188630       9.562519      13.043964       0.120150       1.048458 0.71359743E+01  0.68810746E+02                                 1.769827                            1.610215      -1.076973       2.374246                    0.996810       3.596328      10.331264       0.466184       1.362529      -0.690513       0.007275       0.043010      -0.020185       0.048065       0.000345      -0.013077       0.001483      -0.038107      -0.005021      -0.025441       0.005440       0.020002              1.852835       1.468037       0.265816      -0.144807       2.375467      -0.504069       1.715001           0.000001
           46              H      11.297779       4.763622      14.526503       0.182980       0.881138 0.63672980E+01  0.60174563E+02                                 1.638885                            1.565386      -1.185272       2.347795                    0.996669       3.476198      10.159704       0.449086       1.443175      -0.674993      -0.008239      -0.007475       0.011004       0.015648       0.000212      -0.001131      -0.001677      -0.012885       0.004972      -0.007412       0.001157       0.006255              1.673474       1.552478       0.193675      -0.273977       1.717032      -0.334714       1.750913           0.000001
           47              H      11.303074       4.944407      12.969614       0.191455       0.897066 0.63943821E+01  0.59051788E+02                                 1.529466                            1.472031      -0.770701       2.550275                    0.999991       2.956313       7.893492       0.521921       1.270769      -0.713833      -0.010196      -0.004097      -0.010837       0.015433       0.001489       0.001809      -0.000051      -0.000588      -0.000879      -0.002463       0.000187       0.002277              1.549674       1.449463       0.118010       0.345526       1.399236       0.182366       1.800323           0.000001
           48              H      12.657219       4.901783      13.757724       0.171947       0.924086 0.66043711E+01  0.61383553E+02                                 1.533376                            1.471555      -0.955527       2.436429                    0.999584       3.138387       8.361024       0.535960       1.229569      -0.720937       0.010161      -0.003508      -0.002335       0.011000      -0.001695      -0.005306      -0.003483       0.003733      -0.006995      -0.007716       0.001395       0.006321              1.558374       1.977635      -0.280400       0.033122       1.481412       0.000496       1.216075           0.000001
           49              H       6.036072       7.362228       9.913829       0.312995       0.613873 0.38694541E+01  0.31924875E+02                                 1.250724                            1.201287      -1.079169       2.501168                    0.999725       2.378969       6.261297       0.530825       1.398540      -0.688038       0.022244       0.008318       0.032028       0.039872       0.005019       0.019125       0.005171      -0.024881       0.001039      -0.026357       0.006000       0.020357              1.259261       1.182614       0.050332       0.241976       1.106895       0.080660       1.488273           0.000001
           50              H       4.341736       5.311857       7.150983       0.119757       1.043681 0.71399210E+01  0.68211450E+02                                 1.709171                            1.570825      -0.840917       2.485595                    0.999481       3.381275       9.374872       0.494708       1.295966      -0.705845      -0.018047      -0.035472      -0.023025       0.045979       0.001218       0.013805       0.003210      -0.034381       0.002545      -0.024995       0.007033       0.017962              1.772168       1.531308       0.290534       0.240668       2.124170       0.480387       1.661027           0.000001
           51              H       5.570130       5.135481       9.261036       0.120150       1.048458 0.71359698E+01  0.68810697E+02                                 1.769827                            1.610215      -1.076973       2.374246                    0.996810       3.596327      10.331263       0.466184       1.362530      -0.690513       0.007275      -0.043010       0.020185       0.048065      -0.000345       0.013077       0.001483      -0.038107      -0.005021      -0.025441       0.005440       0.020002              1.852835       1.468037      -0.265816       0.144807       2.375467      -0.504069       1.715001           0.000001
           52              H       4.679279       9.934378       7.778497       0.182980       0.881138 0.63672988E+01  0.60174570E+02                                 1.638885                            1.565386      -1.185272       2.347795                    0.996669       3.476198      10.159703       0.449086       1.443175      -0.674993      -0.008239       0.007475      -0.011004       0.015648      -0.000212       0.001131      -0.001677      -0.012885       0.004972      -0.007412       0.001157       0.006255              1.673474       1.552478      -0.193675       0.273977       1.717032      -0.334714       1.750913           0.000001
           53              H       4.684574       9.753593       9.335386       0.191455       0.897066 0.63943809E+01  0.59051775E+02                                 1.529465                            1.472031      -0.770701       2.550275                    0.999991       2.956313       7.893492       0.521921       1.270769      -0.713833      -0.010196       0.004097       0.010837       0.015433      -0.001489      -0.001809      -0.000051      -0.000588      -0.000879      -0.002463       0.000187       0.002277              1.549674       1.449463      -0.118010      -0.345526       1.399236       0.182366       1.800323           0.000001
           54              H       6.038719       9.796217       8.547276       0.171947       0.924086 0.66043711E+01  0.61383553E+02                                 1.533376                            1.471555      -0.955527       2.436429                    0.999584       3.138387       8.361024       0.535960       1.229569      -0.720937       0.010161       0.003508       0.002335       0.011000       0.001695       0.005306      -0.003483       0.003733      -0.006995      -0.007716       0.001395       0.006321              1.558374       1.977635       0.280400      -0.033122       1.481412       0.000496       1.216075           0.000001
           55              H       0.582428       0.013228      12.391171       0.312995       0.613873 0.38694524E+01  0.31924857E+02                                 1.250724                            1.201286      -1.079169       2.501168                    0.999725       2.378969       6.261297       0.530825       1.398540      -0.688038      -0.022244       0.008318      -0.032028       0.039872      -0.005019       0.019125      -0.005171      -0.024881       0.001039      -0.026357       0.006000       0.020357              1.259261       1.182613      -0.050332       0.241976       1.106895      -0.080660       1.488273           0.000001
           56              H       2.276764      12.660857       0.284017       0.119757       1.043681 0.71399206E+01  0.68211446E+02                                 1.709172                            1.570825      -0.840917       2.485595                    0.999481       3.381275       9.374873       0.494708       1.295966      -0.705845       0.018047      -0.035472       0.023025       0.045979      -0.001218       0.013805      -0.003210      -0.034381       0.002545      -0.024995       0.007033       0.017962              1.772168       1.531308      -0.290534       0.240668       2.124171      -0.480387       1.661027           0.000001
           57              H       1.048370      12.484481      13.043964       0.120150       1.048458 0.71359698E+01  0.68810696E+02                                 1.769827                            1.610215      -1.076973       2.374246                    0.996810       3.596327      10.331263       0.466184       1.362530      -0.690513      -0.007275      -0.043010      -0.020185       0.048065       0.000345       0.013077      -0.001483      -0.038107      -0.005021      -0.025441       0.005440       0.020002              1.852835       1.468037       0.265815       0.144807       2.375467       0.504069       1.715001           0.000001
           58              H       1.939220       2.585378      14.526503       0.182980       0.881138 0.63673012E+01  0.60174594E+02                                 1.638885                            1.565386      -1.185272       2.347795                    0.996669       3.476199      10.159704       0.449086       1.443174      -0.674994       0.008239       0.007475       0.011004       0.015648       0.000212       0.001131       0.001677      -0.012885       0.004972      -0.007412       0.001157       0.006255              1.673474       1.552477       0.193675       0.273977       1.717032       0.334715       1.750913           0.000001
           59              H       1.933926       2.404593      12.969614       0.191455       0.897066 0.63943822E+01  0.59051791E+02                                 1.529466                            1.472032      -0.770701       2.550275                    0.999991       2.956313       7.893493       0.521921       1.270770      -0.713833       0.010196       0.004097      -0.010837       0.015433       0.001489      -0.001809       0.000051      -0.000588      -0.000879      -0.002463       0.000187       0.002277              1.549675       1.449464       0.118010      -0.345526       1.399236      -0.182367       1.800324           0.000001
           60              H       0.579781       2.447217      13.757724       0.171947       0.924086 0.66043712E+01  0.61383554E+02                                 1.533376                            1.471555      -0.955527       2.436429                    0.999584       3.138387       8.361024       0.535960       1.229569      -0.720937      -0.010161       0.003508      -0.002335       0.011000      -0.001695       0.005306       0.003483       0.003733      -0.006995      -0.007716       0.001395       0.006321              1.558374       1.977636      -0.280400      -0.033122       1.481412      -0.000496       1.216075           0.000001
           61              C       1.990845      13.826409       9.622377      -0.063775      38.099281 0.51066491E+03  0.12395064E+05                                 9.630858                            7.598082       0.758198       2.178134                    0.999898      30.400800      86.422619       0.595237       0.423939      -1.068301      -0.031318      -0.048197      -0.031956       0.065764      -0.115713      -0.004398       0.000492       0.093093       0.277128      -0.170928       0.077504       0.093424             10.775621      10.845794       6.022453      -2.089984      13.889169      -2.058467       7.591900           0.000001
           62              C       2.147041       9.433176      11.894513      -0.079256      39.694787 0.54660979E+03  0.13487820E+05                                 9.886505                            7.843802       0.764716       2.170339                    0.999713      31.087559      88.949035       0.588078       0.422092      -1.070044      -0.026540       0.029038      -0.030472       0.049760       0.085143      -0.087543       0.061429      -0.056351       0.064968      -0.162582       0.078546       0.084036             11.022241      11.504301      -3.920841       4.351719       9.692533      -4.122150      11.869890           0.000001
           63              C       1.927307       9.563989       7.173288      -0.077617      38.921375 0.53470265E+03  0.13139514E+05                                 9.808506                            7.807676       0.609572       2.125748                    0.999969      31.002488      88.918563       0.583011       0.427526      -1.065170      -0.040577       0.011498       0.048657       0.064391       0.046742       0.100124      -0.081467      -0.021326      -0.194108      -0.171540       0.080240       0.091300             10.917330      11.400589      -3.907739      -4.734860       9.643598       4.208226      11.707803           0.000000
           64              C       5.069771       0.681987       6.523469       0.417489      24.214325 0.29453319E+03  0.63203472E+04                                 7.718144                            6.027869       0.081706       2.084582                    0.999544      22.952040      64.299519       0.616985       0.462620      -1.030313      -0.004833       0.015883      -0.019534       0.025636      -0.006251      -0.014725       0.009002      -0.069456      -0.073736      -0.038339      -0.010724       0.049063              8.749394       5.173104      -0.282288      -1.401093      14.631328       0.032254       6.443750           0.000001
           65              C       4.651482      13.369301       7.201541      -0.074154      28.165291 0.38846187E+03  0.88963782E+04                                 8.013770                            6.546814       0.387420       2.099526                    0.999817      28.571444      81.579888       0.646396       0.413755      -1.063861      -0.046076       0.075230       0.037969       0.096043      -0.000829      -0.031202      -0.001719      -0.083142      -0.029553      -0.057230       0.010681       0.046549              8.660427       6.233030       0.809105      -2.579705      11.454520      -1.338259       8.293732          -0.000000
           66              C       5.331864      13.269354       6.047629      -0.017821      26.629867 0.36128280E+03  0.81503200E+04                                 7.876668                            6.413455       0.301267       2.095524                    0.999287      27.501886      78.725345       0.635932       0.426941      -1.052303       0.016004       0.078820      -0.051405       0.095452       0.009577      -0.032315      -0.017248      -0.104234      -0.049263      -0.065299      -0.001320       0.066619              8.568932       5.662566      -0.965409      -2.111786      11.848307       1.852604       8.195923           0.000001
           67              C       5.122719       2.160606       6.352464      -0.573935      29.060606 0.45233053E+03  0.10717226E+05                                 7.938603                            6.798015       0.254554       2.041249                    0.997943      32.280666      92.514136       0.674745       0.383124      -1.088932      -0.014671      -0.027322       0.002744       0.031133      -0.000734      -0.026762       0.003117      -0.047683      -0.025682      -0.041411       0.012724       0.028687              8.619817       7.185134       0.000236       0.262855      12.131907      -0.144984       6.542410           0.000000
           68              C       4.627655       6.477409      12.682623      -0.063775      38.099279 0.51066488E+03  0.12395063E+05                                 9.630858                            7.598081       0.758199       2.178135                    0.999898      30.400800      86.422615       0.595237       0.423939      -1.068301       0.031318      -0.048197       0.031956       0.065764       0.115713      -0.004398      -0.000492       0.093093       0.277128      -0.170928       0.077504       0.093424             10.775620      10.845793      -6.022453      -2.089984      13.889167       2.058467       7.591899           0.000001
           69              C       4.471459       2.084176      10.410487      -0.079256      39.694787 0.54660977E+03  0.13487819E+05                                 9.886506                            7.843802       0.764716       2.170338                    0.999713      31.087558      88.949033       0.588078       0.422092      -1.070044       0.026540       0.029038       0.030472       0.049760      -0.085143      -0.087543      -0.061429      -0.056350       0.064968      -0.162582       0.078546       0.084036             11.022242      11.504302       3.920841       4.351719       9.692533       4.122151      11.869890           0.000001
           70              C       4.691193       2.214989       0.261712      -0.077617      38.921346 0.53470221E+03  0.13139501E+05                                 9.808500                            7.807673       0.609572       2.125748                    0.999969      31.002487      88.918555       0.583011       0.427526      -1.065170       0.040577       0.011498      -0.048657       0.064391      -0.046742       0.100124       0.081467      -0.021326      -0.194108      -0.171540       0.080240       0.091300             10.917323      11.400577       3.907735      -4.734855       9.643594      -4.208225      11.707798           0.000001
           71              C       1.548729       8.030987       0.911531       0.417489      24.214325 0.29453325E+03  0.63203487E+04                                 7.718144                            6.027870       0.081706       2.084582                    0.999544      22.952039      64.299518       0.616985       0.462620      -1.030313       0.004833       0.015883       0.019534       0.025636       0.006251      -0.014725      -0.009002      -0.069456      -0.073736      -0.038339      -0.010724       0.049063              8.749394       5.173105       0.282288      -1.401094      14.631328      -0.032252       6.443750           0.000001
           72              C       1.967018       6.020301       0.233459      -0.074154      28.165291 0.38846186E+03  0.88963777E+04                                 8.013769                            6.546813       0.387421       2.099526                    0.999817      28.571444      81.579883       0.646396       0.413755      -1.063861       0.046076       0.075230      -0.037969       0.096043       0.000829      -0.031202       0.001719      -0.083142      -0.029553      -0.057230       0.010681       0.046549              8.660427       6.233030      -0.809105      -2.579705      11.454519       1.338259       8.293731          -0.000000
           73              C       1.286636       5.920354       1.387371      -0.017820      26.629867 0.36128284E+03  0.81503209E+04                                 7.876668                            6.413455       0.301267       2.095524                    0.999287      27.501886      78.725344       0.635932       0.426941      -1.052303      -0.016004       0.078820       0.051405       0.095452      -0.009577      -0.032315       0.017248      -0.104234      -0.049263      -0.065299      -0.001320       0.066619              8.568931       5.662567       0.965407      -2.111787      11.848304      -1.852603       8.195923           0.000001
           74              C       1.495781       9.509606       1.082536      -0.573935      29.060595 0.45233035E+03  0.10717220E+05                                 7.938601                            6.798014       0.254554       2.041249                    0.997943      32.280665      92.514134       0.674746       0.383124      -1.088932       0.014671      -0.027322      -0.002744       0.031133       0.000734      -0.026762      -0.003117      -0.047683      -0.025682      -0.041411       0.012724       0.028687              8.619815       7.185130      -0.000237       0.262856      12.131903       0.144983       6.542410           0.000000
           75              C      11.246155       8.220591       9.622377      -0.063775      38.099286 0.51066498E+03  0.12395066E+05                                 9.630859                            7.598082       0.758198       2.178134                    0.999898      30.400802      86.422627       0.595237       0.423939      -1.068301       0.031318       0.048197      -0.031956       0.065764      -0.115713       0.004398      -0.000492       0.093093       0.277128      -0.170928       0.077504       0.093424             10.775622      10.845795       6.022454       2.089984      13.889170       2.058467       7.591900           0.000001
           76              C      11.089959      12.613824      11.894513      -0.079256      39.694789 0.54660981E+03  0.13487820E+05                                 9.886506                            7.843802       0.764716       2.170338                    0.999713      31.087559      88.949037       0.588078       0.422092      -1.070044       0.026540      -0.029038      -0.030472       0.049760       0.085143       0.087543      -0.061429      -0.056350       0.064968      -0.162582       0.078546       0.084036             11.022242      11.504302      -3.920842      -4.351719       9.692534       4.122151      11.869891           0.000001
           77              C      11.309693      12.483011       7.173288      -0.077617      38.921355 0.53470237E+03  0.13139506E+05                                 9.808502                            7.807674       0.609572       2.125748                    0.999969      31.002490      88.918571       0.583011       0.427526      -1.065170       0.040577      -0.011498       0.048657       0.064391       0.046742      -0.100124       0.081467      -0.021326      -0.194108      -0.171540       0.080240       0.091300             10.917326      11.400579      -3.907736       4.734856       9.643596      -4.208226      11.707801           0.000001
           78              C       8.167229       6.667013       6.523469       0.417489      24.214325 0.29453325E+03  0.63203487E+04                                 7.718144                            6.027870       0.081706       2.084582                    0.999544      22.952039      64.299518       0.616985       0.462620      -1.030313       0.004833      -0.015883      -0.019534       0.025636      -0.006251       0.014725      -0.009002      -0.069456      -0.073736      -0.038339      -0.010724       0.049063              8.749394       5.173105      -0.282288       1.401094      14.631328      -0.032252       6.443750           0.000001
           79              C       8.585518       8.677699       7.201541      -0.074154      28.165289 0.38846184E+03  0.88963770E+04                                 8.013769                            6.546813       0.387421       2.099526                    0.999817      28.571442      81.579875       0.646396       0.413755      -1.063861       0.046076      -0.075230       0.037969       0.096043      -0.000829       0.031202       0.001719      -0.083142      -0.029553      -0.057230       0.010681       0.046549              8.660426       6.233029       0.809104       2.579704      11.454518       1.338258       8.293731          -0.000000
           80              C       7.905136       8.777646       6.047629      -0.017820      26.629864 0.36128279E+03  0.81503196E+04                                 7.876668                            6.413455       0.301267       2.095525                    0.999287      27.501883      78.725335       0.635932       0.426941      -1.052303      -0.016004      -0.078820      -0.051405       0.095452       0.009577       0.032315       0.017248      -0.104234      -0.049263      -0.065299      -0.001320       0.066619              8.568931       5.662567      -0.965407       2.111787      11.848304      -1.852603       8.195923           0.000001
           81              C       8.114281       5.188394       6.352464      -0.573935      29.060596 0.45233038E+03  0.10717221E+05                                 7.938601                            6.798014       0.254554       2.041249                    0.997943      32.280666      92.514138       0.674746       0.383124      -1.088932       0.014671       0.027322       0.002744       0.031133      -0.000734       0.026762      -0.003117      -0.047683      -0.025682      -0.041411       0.012724       0.028687              8.619815       7.185131       0.000237      -0.262856      12.131903       0.144983       6.542411           0.000000
           82              C       8.609345       0.871591      12.682623      -0.063775      38.099281 0.51066490E+03  0.12395064E+05                                 9.630858                            7.598081       0.758199       2.178135                    0.999898      30.400800      86.422618       0.595237       0.423939      -1.068301      -0.031318       0.048197       0.031956       0.065764       0.115713       0.004398       0.000492       0.093093       0.277128      -0.170928       0.077504       0.093424             10.775621      10.845794      -6.022453       2.089984      13.889169      -2.058467       7.591900           0.000001
           83              C       8.765541       5.264824      10.410487      -0.079256      39.694785 0.54660975E+03  0.13487819E+05                                 9.886505                            7.843802       0.764716       2.170338                    0.999713      31.087557      88.949031       0.588078       0.422092      -1.070044      -0.026540      -0.029038       0.030472       0.049760      -0.085143       0.087543       0.061429      -0.056350       0.064968      -0.162582       0.078546       0.084036             11.022241      11.504301       3.920841      -4.351719       9.692533      -4.122151      11.869890           0.000001
           84              C       8.545807       5.134011       0.261712      -0.077617      38.921374 0.53470263E+03  0.13139514E+05                                 9.808505                            7.807676       0.609572       2.125748                    0.999969      31.002489      88.918562       0.583011       0.427526      -1.065170      -0.040577      -0.011498      -0.048657       0.064391      -0.046742      -0.100124      -0.081467      -0.021326      -0.194108      -0.171540       0.080240       0.091300             10.917329      11.400588       3.907739       4.734860       9.643597       4.208226      11.707802           0.000000
           85              C      11.688271      14.016013       0.911531       0.417489      24.214325 0.29453319E+03  0.63203471E+04                                 7.718144                            6.027869       0.081706       2.084582                    0.999544      22.952040      64.299520       0.616985       0.462620      -1.030313      -0.004833      -0.015883       0.019534       0.025636       0.006251       0.014725       0.009002      -0.069456      -0.073736      -0.038339      -0.010724       0.049063              8.749394       5.173104       0.282288       1.401093      14.631329       0.032254       6.443750           0.000001
           86              C      11.269982       1.328699       0.233459      -0.074154      28.165289 0.38846183E+03  0.88963770E+04                                 8.013769                            6.546813       0.387421       2.099526                    0.999817      28.571443      81.579880       0.646396       0.413755      -1.063861      -0.046076      -0.075230      -0.037969       0.096043       0.000829       0.031202      -0.001719      -0.083142      -0.029553      -0.057230       0.010681       0.046549              8.660426       6.233029      -0.809105       2.579704      11.454519      -1.338259       8.293731          -0.000000
           87              C      11.950364       1.428646       1.387371      -0.017820      26.629867 0.36128279E+03  0.81503196E+04                                 7.876668                            6.413455       0.301266       2.095524                    0.999287      27.501886      78.725347       0.635932       0.426941      -1.052303       0.016004      -0.078820       0.051405       0.095452      -0.009577       0.032315      -0.017248      -0.104234      -0.049263      -0.065299      -0.001320       0.066619              8.568932       5.662566       0.965409       2.111786      11.848307       1.852604       8.195923           0.000001
           88              C      11.741219      12.537394       1.082536      -0.573935      29.060607 0.45233056E+03  0.10717227E+05                                 7.938603                            6.798015       0.254554       2.041249                    0.997943      32.280667      92.514141       0.674746       0.383124      -1.088932      -0.014671       0.027322      -0.002744       0.031133       0.000734       0.026762       0.003117      -0.047683      -0.025682      -0.041411       0.012724       0.028687              8.619817       7.185133      -0.000236      -0.262855      12.131907      -0.144984       6.542410           0.000000
           89              C      11.246155       0.871591       5.247623      -0.063775      38.099275 0.51066481E+03  0.12395061E+05                                 9.630857                            7.598081       0.758199       2.178135                    0.999898      30.400798      86.422608       0.595237       0.423939      -1.068301       0.031318       0.048197       0.031956       0.065764      -0.115713      -0.004398       0.000492       0.093093       0.277128      -0.170928       0.077504       0.093424             10.775619      10.845792       6.022452      -2.089983      13.889166      -2.058466       7.591899           0.000001
           90              C      11.089959       5.264824       2.975487      -0.079256      39.694782 0.54660973E+03  0.13487818E+05                                 9.886505                            7.843801       0.764716       2.170339                    0.999713      31.087557      88.949029       0.588078       0.422092      -1.070044       0.026540      -0.029038       0.030472       0.049760       0.085143      -0.087543       0.061429      -0.056350       0.064968      -0.162582       0.078546       0.084036             11.022241      11.504300      -3.920840       4.351718       9.692532      -4.122150      11.869889           0.000001
           91              C      11.309693       5.134011       7.696712      -0.077617      38.921348 0.53470221E+03  0.13139501E+05                                 9.808501                            7.807673       0.609572       2.125748                    0.999969      31.002487      88.918554       0.583011       0.427526      -1.065170       0.040577      -0.011498      -0.048657       0.064391       0.046742       0.100124      -0.081467      -0.021326      -0.194108      -0.171540       0.080240       0.091300             10.917324      11.400578      -3.907736      -4.734855       9.643595       4.208225      11.707799           0.000000
           92              C       8.167229      14.016013       8.346531       0.417489      24.214325 0.29453325E+03  0.63203488E+04                                 7.718144                            6.027869       0.081706       2.084582                    0.999544      22.952039      64.299517       0.616985       0.462620      -1.030313       0.004833      -0.015883       0.019534       0.025636      -0.006251      -0.014725       0.009002      -0.069456      -0.073736      -0.038339      -0.010724       0.049063              8.749394       5.173105      -0.282288      -1.401094      14.631327       0.032253       6.443750           0.000001
           93              C       8.585518       1.328699       7.668459      -0.074154      28.165290 0.38846186E+03  0.88963777E+04                                 8.013769                            6.546813       0.387421       2.099526                    0.999817      28.571443      81.579878       0.646396       0.413755      -1.063861       0.046076      -0.075230      -0.037969       0.096043      -0.000829      -0.031202      -0.001719      -0.083142      -0.029553      -0.057230       0.010681       0.046549              8.660426       6.233030       0.809104      -2.579704      11.454519      -1.338258       8.293731          -0.000000
           94              C       7.905136       1.428646       8.822371      -0.017820      26.629862 0.36128276E+03  0.81503186E+04                                 7.876667                            6.413454       0.301267       2.095525                    0.999287      27.501882      78.725327       0.635932       0.426941      -1.052303      -0.016004      -0.078819       0.051405       0.095452       0.009577      -0.032315      -0.017248      -0.104234      -0.049263      -0.065299      -0.001320       0.066619              8.568930       5.662566      -0.965406      -2.111787      11.848302       1.852603       8.195922           0.000001
           95              C       8.114281      12.537394       8.517536      -0.573935      29.060595 0.45233036E+03  0.10717221E+05                                 7.938601                            6.798014       0.254554       2.041249                    0.997943      32.280665      92.514134       0.674746       0.383124      -1.088932       0.014671       0.027322      -0.002744       0.031133      -0.000734      -0.026762       0.003117      -0.047683      -0.025682      -0.041411       0.012724       0.028687              8.619815       7.185130       0.000237       0.262856      12.131904      -0.144983       6.542410           0.000000
           96              C       8.609345       8.220591       2.187377      -0.063775      38.099277 0.51066485E+03  0.12395062E+05                                 9.630857                            7.598081       0.758199       2.178135                    0.999898      30.400799      86.422612       0.595237       0.423939      -1.068301      -0.031318       0.048197      -0.031956       0.065764       0.115713      -0.004398      -0.000492       0.093093       0.277128      -0.170928       0.077504       0.093424             10.775620      10.845792      -6.022452      -2.089984      13.889167       2.058467       7.591899           0.000001
           97              C       8.765541      12.613824       4.459513      -0.079256      39.694783 0.54660972E+03  0.13487818E+05                                 9.886505                            7.843801       0.764716       2.170338                    0.999713      31.087557      88.949028       0.588078       0.422092      -1.070044      -0.026540      -0.029038      -0.030472       0.049760      -0.085143      -0.087543      -0.061429      -0.056350       0.064968      -0.162582       0.078546       0.084036             11.022240      11.504300       3.920841       4.351718       9.692532       4.122150      11.869889           0.000001
           98              C       8.545807      12.483011      14.608288      -0.077617      38.921367 0.53470252E+03  0.13139510E+05                                 9.808504                            7.807675       0.609572       2.125748                    0.999969      31.002486      88.918550       0.583011       0.427526      -1.065170      -0.040577      -0.011498       0.048657       0.064391      -0.046742       0.100124       0.081467      -0.021326      -0.194108      -0.171540       0.080240       0.091300             10.917328      11.400587       3.907738      -4.734859       9.643596      -4.208225      11.707801           0.000000
           99              C      11.688271       6.667013      13.958469       0.417489      24.214325 0.29453319E+03  0.63203471E+04                                 7.718144                            6.027869       0.081706       2.084582                    0.999544      22.952040      64.299519       0.616985       0.462620      -1.030313      -0.004833      -0.015883      -0.019534       0.025636       0.006251      -0.014725      -0.009002      -0.069456      -0.073736      -0.038339      -0.010724       0.049063              8.749394       5.173104       0.282288      -1.401093      14.631328      -0.032254       6.443750           0.000001
          100              C      11.269982       8.677699      14.636541      -0.074154      28.165292 0.38846191E+03  0.88963792E+04                                 8.013770                            6.546814       0.387420       2.099526                    0.999817      28.571445      81.579889       0.646396       0.413755      -1.063861      -0.046076      -0.075230       0.037969       0.096043       0.000829      -0.031202       0.001719      -0.083142      -0.029553      -0.057230       0.010681       0.046549              8.660427       6.233030      -0.809105      -2.579705      11.454520       1.338259       8.293732          -0.000000
          101              C      11.950364       8.777646      13.482629      -0.017820      26.629862 0.36128269E+03  0.81503169E+04                                 7.876667                            6.413454       0.301267       2.095525                    0.999287      27.501882      78.725332       0.635932       0.426941      -1.052303       0.016004      -0.078820      -0.051405       0.095452      -0.009577      -0.032315       0.017248      -0.104234      -0.049263      -0.065299      -0.001320       0.066619              8.568931       5.662566       0.965409      -2.111786      11.848306      -1.852604       8.195922           0.000001
          102              C      11.741219       5.188394      13.787464      -0.573935      29.060603 0.45233047E+03  0.10717224E+05                                 7.938602                            6.798014       0.254554       2.041249                    0.997943      32.280664      92.514128       0.674746       0.383124      -1.088932      -0.014671       0.027322       0.002744       0.031133       0.000734      -0.026762      -0.003117      -0.047683      -0.025682      -0.041411       0.012724       0.028687              8.619816       7.185133      -0.000236       0.262855      12.131905       0.144984       6.542410           0.000000
          103              C       1.990845       6.477409       5.247623      -0.063775      38.099277 0.51066486E+03  0.12395063E+05                                 9.630858                            7.598081       0.758199       2.178135                    0.999898      30.400799      86.422614       0.595237       0.423939      -1.068301      -0.031318      -0.048197       0.031956       0.065764      -0.115713       0.004398      -0.000492       0.093093       0.277128      -0.170928       0.077504       0.093424             10.775620      10.845793       6.022453       2.089984      13.889168       2.058467       7.591899           0.000001
          104              C       2.147041       2.084176       2.975487      -0.079256      39.694780 0.54660973E+03  0.13487818E+05                                 9.886504                            7.843801       0.764717       2.170339                    0.999713      31.087557      88.949029       0.588078       0.422092      -1.070044      -0.026540       0.029038       0.030472       0.049760       0.085143       0.087543      -0.061429      -0.056350       0.064968      -0.162582       0.078546       0.084036             11.022240      11.504299      -3.920840      -4.351718       9.692532       4.122150      11.869889           0.000001
          105              C       1.927307       2.214989       7.696712      -0.077617      38.921377 0.53470264E+03  0.13139514E+05                                 9.808506                            7.807676       0.609572       2.125748                    0.999969      31.002488      88.918562       0.583011       0.427526      -1.065170      -0.040577       0.011498      -0.048657       0.064391       0.046742      -0.100124       0.081467      -0.021326      -0.194108      -0.171540       0.080240       0.091300             10.917331      11.400590      -3.907740       4.734861       9.643599      -4.208227      11.707804           0.000000
          106              C       5.069771       8.030987       8.346531       0.417489      24.214325 0.29453319E+03  0.63203471E+04                                 7.718144                            6.027869       0.081706       2.084582                    0.999544      22.952040      64.299519       0.616985       0.462620      -1.030313      -0.004833       0.015883       0.019534       0.025636      -0.006251       0.014725      -0.009002      -0.069456      -0.073736      -0.038339      -0.010724       0.049063              8.749394       5.173104      -0.282288       1.401093      14.631328      -0.032254       6.443750           0.000001
          107              C       4.651482       6.020301       7.668459      -0.074154      28.165289 0.38846186E+03  0.88963776E+04                                 8.013769                            6.546813       0.387421       2.099526                    0.999817      28.571443      81.579878       0.646396       0.413755      -1.063861      -0.046076       0.075230      -0.037969       0.096043      -0.000829       0.031202       0.001719      -0.083142      -0.029553      -0.057230       0.010681       0.046549              8.660426       6.233029       0.809105       2.579704      11.454518       1.338259       8.293731          -0.000000
          108              C       5.331864       5.920354       8.822371      -0.017820      26.629859 0.36128266E+03  0.81503160E+04                                 7.876667                            6.413453       0.301267       2.095525                    0.999287      27.501880      78.725322       0.635932       0.426941      -1.052303       0.016004       0.078819       0.051405       0.095452       0.009577       0.032315       0.017248      -0.104234      -0.049263      -0.065299      -0.001320       0.066619              8.568930       5.662565      -0.965409       2.111786      11.848305      -1.852604       8.195921           0.000001
          109              C       5.122719       9.509606       8.517536      -0.573935      29.060607 0.45233056E+03  0.10717226E+05                                 7.938603                            6.798015       0.254554       2.041249                    0.997943      32.280667      92.514140       0.674746       0.383124      -1.088932      -0.014671      -0.027322      -0.002744       0.031133      -0.000734       0.026762      -0.003117      -0.047683      -0.025682      -0.041411       0.012724       0.028687              8.619817       7.185134       0.000236      -0.262855      12.131907       0.144984       6.542410           0.000000
          110              C       4.627655      13.826409       2.187377      -0.063775      38.099278 0.51066485E+03  0.12395062E+05                                 9.630857                            7.598081       0.758199       2.178135                    0.999898      30.400799      86.422612       0.595237       0.423939      -1.068301       0.031318      -0.048197      -0.031956       0.065764       0.115713       0.004398       0.000492       0.093093       0.277128      -0.170928       0.077504       0.093424             10.775620      10.845793      -6.022453       2.089984      13.889167      -2.058467       7.591899           0.000001
          111              C       4.471459       9.433176       4.459513      -0.079256      39.694780 0.54660966E+03  0.13487816E+05                                 9.886504                            7.843801       0.764717       2.170339                    0.999713      31.087555      88.949021       0.588078       0.422092      -1.070044       0.026540       0.029038      -0.030472       0.049760      -0.085143       0.087543       0.061429      -0.056350       0.064968      -0.162582       0.078546       0.084036             11.022240      11.504300       3.920841      -4.351718       9.692532      -4.122150      11.869889           0.000001
          112              C       4.691193       9.563989      14.608288      -0.077617      38.921349 0.53470227E+03  0.13139503E+05                                 9.808501                            7.807673       0.609572       2.125748                    0.999969      31.002489      88.918561       0.583011       0.427526      -1.065170       0.040577       0.011498       0.048657       0.064391      -0.046742      -0.100124      -0.081467      -0.021326      -0.194108      -0.171540       0.080240       0.091300             10.917324      11.400577       3.907735       4.734855       9.643595       4.208225      11.707799           0.000000
          113              C       1.548729       0.681987      13.958469       0.417489      24.214326 0.29453325E+03  0.63203488E+04                                 7.718144                            6.027869       0.081706       2.084582                    0.999544      22.952039      64.299517       0.616985       0.462620      -1.030313       0.004833       0.015883      -0.019534       0.025636       0.006251       0.014725       0.009002      -0.069456      -0.073736      -0.038339      -0.010724       0.049063              8.749394       5.173105       0.282288       1.401094      14.631327       0.032252       6.443750           0.000001
          114              C       1.967018      13.369301      14.636541      -0.074154      28.165290 0.38846186E+03  0.88963777E+04                                 8.013769                            6.546813       0.387421       2.099526                    0.999817      28.571443      81.579878       0.646396       0.413755      -1.063861       0.046076       0.075230       0.037969       0.096043       0.000829       0.031202      -0.001719      -0.083142      -0.029553      -0.057230       0.010681       0.046549              8.660426       6.233030      -0.809104       2.579704      11.454519      -1.338258       8.293731          -0.000000
          115              C       1.286636      13.269354      13.482629      -0.017820      26.629861 0.36128274E+03  0.81503182E+04                                 7.876667                            6.413454       0.301267       2.095525                    0.999287      27.501881      78.725325       0.635932       0.426941      -1.052303      -0.016004       0.078820      -0.051405       0.095452      -0.009577       0.032315      -0.017248      -0.104234      -0.049263      -0.065299      -0.001320       0.066619              8.568930       5.662566       0.965406       2.111787      11.848302       1.852603       8.195922           0.000001
          116              C       1.495781       2.160606      13.787464      -0.573935      29.060595 0.45233034E+03  0.10717220E+05                                 7.938601                            6.798014       0.254554       2.041249                    0.997943      32.280666      92.514136       0.674746       0.383124      -1.088932       0.014671      -0.027322       0.002744       0.031133       0.000734       0.026762       0.003117      -0.047683      -0.025682      -0.041411       0.012724       0.028687              8.619814       7.185130      -0.000237      -0.262856      12.131903      -0.144983       6.542410           0.000000
          117              N       1.362087      12.915133       9.741337      -0.316117      42.309406 0.58011206E+03  0.14442675E+05                                10.211126                            8.035565       0.054494       2.005100                    0.997604      30.219850      85.178799       0.589411       0.417400      -1.079450       0.005957       0.008530      -0.020818       0.023273      -0.107144       0.010172       0.017672       0.084108       0.237509      -0.156441       0.075107       0.081334             11.462448      11.574554       6.321182      -1.326518      15.010067      -1.175301       7.802722           0.000000
          118              N       1.393856      10.000519      11.259564      -0.318186      43.326332 0.60813276E+03  0.15299528E+05                                10.353902                            8.201813       0.032046       1.998365                    0.997966      30.471022      85.962888       0.586913       0.414813      -1.082568       0.023193      -0.012256      -0.002843       0.026386       0.076777      -0.080677       0.060133      -0.042235       0.032319      -0.148556       0.073369       0.075186             11.594667      11.866697      -3.559270       4.408914      10.239109      -4.018501      12.678195           0.000001
          119              N       1.343555      10.103405       7.962885      -0.315182      42.228049 0.57691802E+03  0.14334551E+05                                10.169629                            7.985182       0.102981       2.019873                    0.997895      30.170408      84.784741       0.594770       0.414464      -1.082020      -0.001738      -0.012091      -0.014014       0.018590       0.051997       0.087155      -0.075841      -0.012544      -0.136535      -0.153369       0.074969       0.078400             11.455252      12.029208      -3.840723      -5.333062       9.704186       4.169471      12.632362           0.000001
          120              N       5.592632      14.501047       5.662496      -0.282295      25.356071 0.35957992E+03  0.80063678E+04                                 7.285963                            6.169803      -0.037546       2.054038                    0.996262      26.235928      71.763432       0.692927       0.396989      -1.084457      -0.028419      -0.068621       0.033689       0.081556       0.010653      -0.055954      -0.010429      -0.094441      -0.023113      -0.084308       0.024934       0.059374              7.740922       5.509489      -0.314600      -2.200754       9.582164       0.548028       8.131113           0.000000
          121              N       4.495285       0.002940       7.482584      -0.320680      35.059682 0.55144508E+03  0.13537849E+05                                 8.917845                            7.599046       0.028338       2.025345                    0.997887      28.952046      80.678983       0.635348       0.392688      -1.097526      -0.005711      -0.096124      -0.046190       0.106798       0.000677      -0.016195      -0.015521      -0.071723      -0.101708      -0.045925      -0.009746       0.055671              9.565035       7.535624      -0.504122      -3.086452      11.878019       0.412552       9.281462          -0.000001
          122              N       5.256413       5.566133      12.563663      -0.316117      42.309405 0.58011202E+03  0.14442673E+05                                10.211126                            8.035564       0.054494       2.005100                    0.997604      30.219849      85.178795       0.589411       0.417400      -1.079450      -0.005957       0.008530       0.020818       0.023273       0.107144       0.010172      -0.017672       0.084108       0.237509      -0.156441       0.075107       0.081334             11.462448      11.574555      -6.321182      -1.326517      15.010066       1.175301       7.802722           0.000000
          123              N       5.224644       2.651519      11.045436      -0.318186      43.326334 0.60813276E+03  0.15299528E+05                                10.353902                            8.201813       0.032046       1.998365                    0.997966      30.471022      85.962888       0.586913       0.414813      -1.082568      -0.023193      -0.012256       0.002843       0.026386      -0.076777      -0.080677      -0.060133      -0.042235       0.032319      -0.148556       0.073369       0.075186             11.594668      11.866698       3.559271       4.408915      10.239110       4.018502      12.678196           0.000001
          124              N       5.274944       2.754405      14.342115      -0.315182      42.228023 0.57691768E+03  0.14334541E+05                                10.169626                            7.985180       0.102981       2.019873                    0.997895      30.170408      84.784741       0.594770       0.414464      -1.082020       0.001738      -0.012091       0.014014       0.018590      -0.051997       0.087155       0.075841      -0.012544      -0.136535      -0.153369       0.074969       0.078400             11.455247      12.029198       3.840720      -5.333056       9.704184      -4.169470      12.632358           0.000001
          125              N       1.025867       7.152047       1.772504      -0.282295      25.356065 0.35957994E+03  0.80063683E+04                                 7.285962                            6.169804      -0.037546       2.054038                    0.996262      26.235928      71.763434       0.692927       0.396989      -1.084457       0.028419      -0.068621      -0.033689       0.081556      -0.010653      -0.055954       0.010429      -0.094441      -0.023113      -0.084308       0.024934       0.059374              7.740921       5.509491       0.314599      -2.200754       9.582160      -0.548027       8.131112           0.000000
          126              N       2.123215       7.351940      14.822416      -0.320680      35.059684 0.55144512E+03  0.13537851E+05                                 8.917845                            7.599046       0.028338       2.025345                    0.997887      28.952047      80.678986       0.635348       0.392688      -1.097526       0.005711      -0.096124       0.046190       0.106798      -0.000677      -0.016195       0.015521      -0.071723      -0.101708      -0.045925      -0.009746       0.055671              9.565035       7.535624       0.504121      -3.086452      11.878020      -0.412551       9.281461          -0.000001
          127              N      11.874913       9.131867       9.741337      -0.316117      42.309412 0.58011213E+03  0.14442677E+05                                10.211128                            8.035566       0.054494       2.005100                    0.997604      30.219851      85.178808       0.589411       0.417400      -1.079450      -0.005957      -0.008530      -0.020818       0.023273      -0.107144      -0.010172      -0.017672       0.084108       0.237510      -0.156441       0.075107       0.081334             11.462450      11.574557       6.321184       1.326518      15.010069       1.175301       7.802724           0.000000
          128              N      11.843144      12.046481      11.259564      -0.318186      43.326334 0.60813276E+03  0.15299528E+05                                10.353902                            8.201813       0.032046       1.998365                    0.997966      30.471022      85.962888       0.586913       0.414813      -1.082568      -0.023193       0.012256      -0.002843       0.026386       0.076777       0.080677      -0.060133      -0.042235       0.032319      -0.148556       0.073369       0.075186             11.594668      11.866697      -3.559271      -4.408915      10.239110       4.018502      12.678196           0.000001
          129              N      11.893444      11.943595       7.962885      -0.315182      42.228023 0.57691768E+03  0.14334541E+05                                10.169626                            7.985180       0.102982       2.019873                    0.997895      30.170408      84.784742       0.594770       0.414464      -1.082020       0.001738       0.012091      -0.014014       0.018590       0.051998      -0.087155       0.075841      -0.012544      -0.136535      -0.153369       0.074969       0.078400             11.455247      12.029198      -3.840720       5.333057       9.704184      -4.169470      12.632358           0.000001
          130              N       7.644367       7.545953       5.662496      -0.282295      25.356066 0.35957996E+03  0.80063689E+04                                 7.285962                            6.169804      -0.037546       2.054038                    0.996262      26.235929      71.763435       0.692927       0.396989      -1.084457       0.028419       0.068621       0.033689       0.081556       0.010653       0.055954       0.010429      -0.094441      -0.023113      -0.084308       0.024934       0.059374              7.740921       5.509490      -0.314599       2.200754       9.582160      -0.548027       8.131112           0.000000
          131              N       8.741715       7.346060       7.482584      -0.320680      35.059683 0.55144509E+03  0.13537850E+05                                 8.917845                            7.599046       0.028338       2.025345                    0.997887      28.952046      80.678983       0.635348       0.392688      -1.097526       0.005711       0.096124      -0.046190       0.106798       0.000677       0.016195       0.015521      -0.071723      -0.101708      -0.045925      -0.009746       0.055671              9.565035       7.535624      -0.504121       3.086452      11.878020      -0.412551       9.281461          -0.000001
          132              N       7.980587       1.782867      12.563663      -0.316117      42.309405 0.58011203E+03  0.14442674E+05                                10.211126                            8.035565       0.054494       2.005100                    0.997604      30.219849      85.178797       0.589411       0.417400      -1.079450       0.005957      -0.008530       0.020818       0.023273       0.107144      -0.010172       0.017672       0.084108       0.237509      -0.156441       0.075107       0.081334             11.462448      11.574554      -6.321182       1.326518      15.010067      -1.175301       7.802722           0.000000
          133              N       8.012356       4.697481      11.045436      -0.318186      43.326333 0.60813278E+03  0.15299528E+05                                10.353902                            8.201812       0.032046       1.998365                    0.997966      30.471023      85.962888       0.586913       0.414813      -1.082568       0.023193       0.012256       0.002843       0.026386      -0.076777       0.080677       0.060133      -0.042235       0.032319      -0.148556       0.073369       0.075186             11.594666      11.866696       3.559270      -4.408914      10.239109      -4.018501      12.678194           0.000001
          134              N       7.962055       4.594595      14.342115      -0.315182      42.228048 0.57691800E+03  0.14334551E+05                                10.169629                            7.985181       0.102981       2.019873                    0.997895      30.170408      84.784739       0.594770       0.414464      -1.082020      -0.001738       0.012091       0.014014       0.018590      -0.051997      -0.087155      -0.075841      -0.012544      -0.136535      -0.153369       0.074969       0.078400             11.455251      12.029207       3.840723       5.333061       9.704186       4.169471      12.632362           0.000001
          135              N      12.211132       0.196953       1.772504      -0.282295      25.356072 0.35957993E+03  0.80063681E+04                                 7.285963                            6.169803      -0.037546       2.054038                    0.996262      26.235928      71.763432       0.692927       0.396989      -1.084457      -0.028419       0.068621      -0.033689       0.081556      -0.010653       0.055954      -0.010429      -0.094441      -0.023113      -0.084308       0.024934       0.059374              7.740922       5.509489       0.314600       2.200754       9.582164       0.548028       8.131113           0.000000
          136              N      11.113785      -0.002940      14.822416      -0.320680      35.059684 0.55144512E+03  0.13537850E+05                                 8.917845                            7.599046       0.028338       2.025345                    0.997887      28.952047      80.678986       0.635348       0.392688      -1.097526      -0.005711       0.096124       0.046190       0.106798      -0.000677       0.016195      -0.015521      -0.071723      -0.101708      -0.045925      -0.009746       0.055671              9.565035       7.535624       0.504122       3.086452      11.878019       0.412552       9.281462          -0.000001
          137              N      11.874913       1.782867       5.128663      -0.316117      42.309406 0.58011207E+03  0.14442675E+05                                10.211126                            8.035565       0.054494       2.005100                    0.997604      30.219850      85.178799       0.589411       0.417400      -1.079450      -0.005957      -0.008530       0.020818       0.023273      -0.107144       0.010172       0.017672       0.084108       0.237509      -0.156441       0.075107       0.081334             11.462448      11.574555       6.321182      -1.326516      15.010066      -1.175299       7.802722           0.000000
          138              N      11.843144       4.697481       3.610436      -0.318186      43.326332 0.60813280E+03  0.15299529E+05                                10.353902                            8.201813       0.032046       1.998365                    0.997966      30.471022      85.962887       0.586913       0.414813      -1.082568      -0.023193       0.012257       0.002843       0.026386       0.076777      -0.080677       0.060133      -0.042235       0.032319      -0.148556       0.073369       0.075186             11.594667      11.866696      -3.559270       4.408914      10.239109      -4.018501      12.678196           0.000001
          139              N      11.893444       4.594595       6.907115      -0.315182      42.228025 0.57691763E+03  0.14334539E+05                                10.169625                            7.985179       0.102981       2.019873                    0.997895      30.170408      84.784739       0.594770       0.414464      -1.082020       0.001738       0.012091       0.014014       0.018590       0.051998       0.087155      -0.075841      -0.012544      -0.136535      -0.153369       0.074969       0.078400             11.455247      12.029199      -3.840721      -5.333057       9.704184       4.169471      12.632357           0.000001
          140              N       7.644367       0.196953       9.207504      -0.282295      25.356066 0.35957996E+03  0.80063690E+04                                 7.285962                            6.169804      -0.037546       2.054038                    0.996262      26.235929      71.763435       0.692927       0.396989      -1.084457       0.028419       0.068621      -0.033689       0.081556       0.010653      -0.055954      -0.010429      -0.094441      -0.023113      -0.084308       0.024934       0.059374              7.740921       5.509490      -0.314599      -2.200754       9.582159       0.548027       8.131112           0.000000
          141              N       8.741715      -0.002940       7.387416      -0.320680      35.059682 0.55144509E+03  0.13537849E+05                                 8.917845                            7.599046       0.028338       2.025345                    0.997887      28.952046      80.678981       0.635348       0.392688      -1.097526       0.005711       0.096124       0.046190       0.106798       0.000677      -0.016195      -0.015521      -0.071723      -0.101708      -0.045925      -0.009746       0.055671              9.565034       7.535623      -0.504121      -3.086451      11.878019       0.412551       9.281460          -0.000001
          142              N       7.980587       9.131867       2.306337      -0.316117      42.309407 0.58011207E+03  0.14442675E+05                                10.211126                            8.035565       0.054494       2.005100                    0.997604      30.219850      85.178800       0.589411       0.417400      -1.079450       0.005957      -0.008530      -0.020818       0.023273       0.107144       0.010172      -0.017672       0.084108       0.237509      -0.156441       0.075107       0.081334             11.462448      11.574555      -6.321182      -1.326518      15.010067       1.175301       7.802723           0.000000
          143              N       8.012356      12.046481       3.824564      -0.318186      43.326336 0.60813283E+03  0.15299530E+05                                10.353902                            8.201813       0.032046       1.998365                    0.997966      30.471024      85.962893       0.586913       0.414813      -1.082568       0.023193       0.012257      -0.002843       0.026386      -0.076777      -0.080677      -0.060133      -0.042235       0.032319      -0.148556       0.073369       0.075186             11.594667      11.866697       3.559271       4.408914      10.239109       4.018501      12.678195           0.000001
          144              N       7.962055      11.943595       0.527885      -0.315182      42.228049 0.57691803E+03  0.14334552E+05                                10.169630                            7.985182       0.102981       2.019873                    0.997895      30.170408      84.784741       0.594770       0.414464      -1.082020      -0.001738       0.012091      -0.014014       0.018590      -0.051997       0.087155       0.075841      -0.012543      -0.136535      -0.153369       0.074969       0.078400             11.455252      12.029208       3.840724      -5.333062       9.704186      -4.169471      12.632362           0.000001
          145              N      12.211132       7.545953      13.097496      -0.282295      25.356073 0.35957996E+03  0.80063691E+04                                 7.285964                            6.169804      -0.037546       2.054038                    0.996262      26.235929      71.763439       0.692927       0.396989      -1.084457      -0.028419       0.068621       0.033689       0.081556      -0.010653      -0.055954       0.010429      -0.094441      -0.023113      -0.084308       0.024934       0.059374              7.740923       5.509490       0.314600      -2.200754       9.582165      -0.548029       8.131113           0.000000
          146              N      11.113785       7.346060       0.047584      -0.320680      35.059685 0.55144515E+03  0.13537851E+05                                 8.917845                            7.599046       0.028338       2.025345                    0.997887      28.952048      80.678988       0.635348       0.392688      -1.097526      -0.005711       0.096124      -0.046190       0.106798      -0.000677      -0.016195       0.015521      -0.071723      -0.101708      -0.045925      -0.009746       0.055671              9.565035       7.535624       0.504122      -3.086452      11.878019      -0.412552       9.281462          -0.000001
          147              N       1.362087       5.566133       5.128663      -0.316117      42.309407 0.58011209E+03  0.14442676E+05                                10.211127                            8.035565       0.054494       2.005100                    0.997604      30.219850      85.178803       0.589411       0.417400      -1.079450       0.005957       0.008530       0.020818       0.023273      -0.107144      -0.010172      -0.017672       0.084108       0.237509      -0.156441       0.075107       0.081334             11.462449      11.574555       6.321183       1.326517      15.010068       1.175300       7.802723           0.000000
          148              N       1.393856       2.651519       3.610436      -0.318186      43.326332 0.60813283E+03  0.15299530E+05                                10.353902                            8.201813       0.032046       1.998365                    0.997966      30.471023      85.962890       0.586913       0.414813      -1.082568       0.023193      -0.012257       0.002843       0.026386       0.076777       0.080677      -0.060133      -0.042235       0.032319      -0.148556       0.073369       0.075186             11.594666      11.866695      -3.559269      -4.408913      10.239109       4.018501      12.678195           0.000001
          149              N       1.343555       2.754405       6.907115      -0.315182      42.228048 0.57691793E+03  0.14334549E+05                                10.169629                            7.985181       0.102982       2.019873                    0.997895      30.170407      84.784736       0.594770       0.414464      -1.082020      -0.001738      -0.012091       0.014014       0.018590       0.051998      -0.087155       0.075841      -0.012544      -0.136535      -0.153369       0.074969       0.078400             11.455252      12.029208      -3.840724       5.333062       9.704186      -4.169471      12.632361           0.000001
          150              N       5.592632       7.152047       9.207504      -0.282295      25.356073 0.35957996E+03  0.80063691E+04                                 7.285963                            6.169804      -0.037546       2.054038                    0.996262      26.235929      71.763436       0.692927       0.396989      -1.084457      -0.028419      -0.068621      -0.033689       0.081556       0.010653       0.055954       0.010429      -0.094441      -0.023113      -0.084308       0.024934       0.059374              7.740923       5.509490      -0.314600       2.200754       9.582165      -0.548029       8.131113           0.000000
          151              N       4.495285       7.351940       7.387416      -0.320680      35.059685 0.55144515E+03  0.13537851E+05                                 8.917845                            7.599046       0.028338       2.025345                    0.997887      28.952048      80.678987       0.635348       0.392688      -1.097526      -0.005711      -0.096124       0.046190       0.106798       0.000677       0.016195       0.015521      -0.071723      -0.101708      -0.045925      -0.009746       0.055671              9.565035       7.535624      -0.504122       3.086452      11.878019      -0.412552       9.281462          -0.000001
          152              N       5.256413      12.915133       2.306337      -0.316117      42.309408 0.58011207E+03  0.14442675E+05                                10.211127                            8.035565       0.054494       2.005100                    0.997604      30.219850      85.178800       0.589411       0.417400      -1.079450      -0.005957       0.008530      -0.020818       0.023273       0.107144      -0.010172       0.017672       0.084108       0.237509      -0.156441       0.075107       0.081334             11.462448      11.574556      -6.321183       1.326517      15.010067      -1.175301       7.802723           0.000000
          153              N       5.224644      10.000519       3.824564      -0.318186      43.326334 0.60813276E+03  0.15299528E+05                                10.353902                            8.201813       0.032046       1.998365                    0.997966      30.471022      85.962887       0.586913       0.414813      -1.082568      -0.023193      -0.012256      -0.002843       0.026386      -0.076777       0.080677       0.060133      -0.042235       0.032319      -0.148556       0.073369       0.075186             11.594667      11.866697       3.559271      -4.408915      10.239109      -4.018502      12.678195           0.000001
          154              N       5.274944      10.103405       0.527885      -0.315182      42.228025 0.57691771E+03  0.14334542E+05                                10.169626                            7.985180       0.102981       2.019873                    0.997895      30.170409      84.784744       0.594770       0.414464      -1.082020       0.001738      -0.012091      -0.014014       0.018590      -0.051998      -0.087155      -0.075841      -0.012544      -0.136535      -0.153369       0.074969       0.078400             11.455247      12.029198       3.840720       5.333057       9.704184       4.169470      12.632358           0.000001
          155              N       1.025867      14.501047      13.097496      -0.282295      25.356064 0.35957992E+03  0.80063677E+04                                 7.285962                            6.169804      -0.037546       2.054038                    0.996262      26.235927      71.763430       0.692927       0.396989      -1.084457       0.028419      -0.068621       0.033689       0.081556      -0.010653       0.055954      -0.010429      -0.094441      -0.023113      -0.084308       0.024934       0.059374              7.740920       5.509490       0.314599       2.200754       9.582159       0.548027       8.131111           0.000000
          156              N       2.123215       0.002940       0.047584      -0.320680      35.059684 0.55144512E+03  0.13537851E+05                                 8.917845                            7.599046       0.028338       2.025345                    0.997887      28.952047      80.678985       0.635348       0.392688      -1.097526       0.005711      -0.096124      -0.046190       0.106798      -0.000677       0.016195      -0.015521      -0.071723      -0.101708      -0.045925      -0.009746       0.055671              9.565035       7.535624       0.504121       3.086452      11.878020       0.412551       9.281461          -0.000001

******************************************************
Auxiliary information for the entire system
The total spin magnetic moment of the unit cell is   0.000152
The total net atomic charge of the unit cell is   0.000001
Accuracy of reproducing the electrostatic potential in the unit cell:
  The inner radius (bohr) =    5.0000
  The outer radius (bohr) =   12.0000
  Valid grid points have density less than (e/(bohr^3)) =    0.0001
  The number of valid grid points were=        67064
  The rms potential error without charges in kcal/mol is=      6.83161
  The rms potential error with partial charges in kcal/mol is=      1.62197
  The RRMSE value at monopole order=      0.23742
  The rms potential error with partial charges and cloud penetration in kcal/mol is=      1.59881
  The RRMSE value at monopole order with cloud penetration is=      0.23403
  The rms potential error with partial charges and atomic dipoles in kcal/mol is=      0.46818
  The RRMSE value at dipole order=      0.06853
  The rms potential error with partial charges, atomic dipoles and cloud penetration in kcal/mol is=      0.45792
  The RRMSE value at dipole order with cloud penetration=      0.06703

******************************************************
The electron densities and ab initio electrostatic potential were computed in VASP using the PBE functional and
projector augmented wave method. See the main text of the journal article for a description of computational details.
The atomic charges, dipoles, and quadrupoles were computed with the DDEC6 method as described in
(a) T. A. Manz and N. Gabaldon Limas, RSC Adv. 6 (2016) 47771-47801 DOI: 10.1039/c6ra04656h
(b) N. Gabaldon Limas and T. A. Manz, RSC Adv. 8 (2018) 2678-2707 DOI: 10.1039/c7ra11829e.
For each atom in the material, the electron cloud parameters were fit to the spherically averaged atom-in-material
electron density using radial positions for which this density was between 10^-4 and 10^-2 electrons per cubic bohr.
The polarizabilities, dispersion coefficients, and quantum Drude oscillator (QDO) parameters were fit using the MCLF method.
The magnetic structure of the system was optimized in VASP from the default ferromagnetic initial guess using spin polarization.
The atomic spin moments (ASMs) were computed on this optimized magnetic structure using the DDEC6 partition as inputs
to the method of T. A. Manz and D. S. Sholl, J. Chem. Theory Comput. 7 (2011) 4146-4164 DOI: 10.1021/ct200539n.
The RMSE and RRMSE were computed using a uniform grid with Ewald summation.
