# Supplementary material for: A collection of forcefield precursors for metal–organic frameworks
Source: RSC Adv. 2019 Nov 13;9(63):36492–507. doi: 10.1039/c9ra07327b (PMC9075174; doi:10.1039/c9ra07327b)
Supplement: RA-009-C9RA07327B-s3945 [file RA-009-C9RA07327B-s3945.xyz]

   64
jmolscript: load "" {1 1 1} spacegroup "x,y,z" unitcell [{     10.134000     0.000000     0.000000 }, {      4.337111     9.403172     0.000000 }, {      0.106880     2.377745    10.476633 }]
La     1.233175     1.941087     0.005343     1.924206
La    13.237936     7.462085    -0.005343     1.924203
H      8.993810    10.117617    10.158143     0.132263
H      8.682849     6.237497     9.008857     0.140443
H      5.623045     8.791241     8.307970     0.121112
H      7.425724     7.781313     5.921393     0.133055
H      6.531787     8.077160     3.773683     0.113809
H      3.336038     5.815052     4.802489     0.128908
H      4.289363     5.482882     8.182250     0.277933
H      3.115831     5.048106     7.132492     0.302142
H      5.584181     1.663300     0.318490     0.132263
H      5.895142     5.543420     1.467776     0.140443
H      8.954946     2.989676     2.168663     0.121112
H      7.152267     3.999604     4.555240     0.133055
H      8.046204     3.703757     6.702950     0.113809
H     11.241953     5.965865     5.674144     0.128909
H     10.288628     6.298035     2.294383     0.277933
H     11.462160     6.732811     3.344141     0.302142
C      6.563812    10.994592     9.386016     0.610531
C      7.212254     9.659494     9.262391     0.012245
C      8.492150     9.414651     9.762127    -0.126751
C      9.026863     8.141711     9.676218    -0.018775
C     10.398071     7.826269    10.237766     0.651693
C      8.320288     7.113765     9.058097    -0.204820
C      7.074971     7.394231     8.516455     0.279988
C      6.497828     8.633655     8.641127    -0.242864
C      5.906763     6.618990     6.617041     0.155044
C      6.595492     7.381788     5.689859    -0.205497
C      6.063491     7.558349     4.416948    -0.122584
C      4.847577     6.975214     4.089030    -0.036565
C      4.249377     7.164010     2.729163     0.587042
C      4.169304     6.207757     5.032974    -0.233618
C      4.690797     6.004878     6.310076     0.194806
C      8.014179     0.786325     1.090617     0.610531
C      7.365737     2.121423     1.214242     0.012245
C      6.085841     2.366266     0.714506    -0.126751
C      5.551128     3.639206     0.800415    -0.018776
C      4.179920     3.954648     0.238867     0.651693
C      6.257703     4.667152     1.418536    -0.204820
C      7.503020     4.386686     1.960178     0.279988
C      8.080163     3.147262     1.835506    -0.242864
C      8.671228     5.161927     3.859592     0.155044
C      7.982499     4.399129     4.786774    -0.205497
C      8.514500     4.222568     6.059685    -0.122584
C      9.730414     4.805703     6.387603    -0.036564
C     10.328614     4.616907     7.747470     0.587042
C     10.408687     5.573160     5.443659    -0.233618
C      9.887194     5.776039     4.166557     0.194806
N      4.100276     5.170184     7.251925    -0.604761
N     10.477715     6.610733     3.224708    -0.604761
O      5.301456    11.068357     9.549451    -0.687988
O      2.946339     2.628028     9.350395    -0.564605
O     10.703919     6.613864    10.381296    -0.646767
O     11.032888     6.426289     0.062860    -0.632431
O      6.394699     6.351932     7.893095    -0.214232
O      4.960262     7.640238     1.798838    -0.626729
O      3.060049     6.817208     2.522773    -0.596232
O      9.276535     0.712560     0.927182    -0.687988
O     11.631652     9.152889     1.126238    -0.564604
O      3.874072     5.167053     0.095337    -0.646767
O      3.545103     5.354628    10.413773    -0.632431
O      8.183292     5.428985     2.583538    -0.214232
O      9.617729     4.140679     8.677795    -0.626730
O     11.517942     4.963709     7.953860    -0.596232

The following XYZ coordinates are in angstroms. Other properties are in atomic units.
The sperically averaged electron density of each atom fit to a function of the form exp(a - br)
eigen_1, eigen_2 and eigen_3 are the three eigenvalues of traceless quadrupole moment tensor
  atom number  atomic symbol              X              Y              Z     net charge C6 coefficient C8 coefficient C10 coefficient fluctuating dipole atomic polarizability isotropic forcefield polarizability              a              b squared Pearson coefficient          <r^3>          <r^4>         wp_QDO          m_QDO          q_QDO       dipole_x       dipole_y       dipole_z         dipole            Qxy            Qxz            Qyz     Q(x^2-y^2)  Q(3z^2 - R^2)        eigen_1        eigen_2        eigen_3 static polarizability      alpha(xx)      alpha(xy)      alpha(xz)      alpha(yy)      alpha(yz)      alpha(zz) atomic spin moment
            1             La       1.233175       1.941087       0.005343       1.924206     189.372762 0.50955181E+04  0.20145412E+06                                23.552107                           20.833154       1.578959       2.085138                    0.999739     102.875777     280.693881       0.485026       0.319413      -1.251179       0.005860       0.004269       0.002093       0.007547      -0.038190       0.008464      -0.048184      -0.070605       0.306735      -0.103853      -0.017712       0.121565             26.334242      26.869323      -0.294464      -0.471976      32.611524      -0.558072      19.521879           0.000074
            2             La      13.237936       7.462085      -0.005343       1.924203     189.373238 0.50955346E+04  0.20145494E+06                                23.552149                           20.833190       1.578959       2.085137                    0.999739     102.875886     280.694336       0.485026       0.319413      -1.251178      -0.005857      -0.004265      -0.002092       0.007541      -0.038189       0.008461      -0.048185      -0.070608       0.306733      -0.103854      -0.017711       0.121565             26.334291      26.869367      -0.294470      -0.471977      32.611593      -0.558071      19.521914           0.000063
            3              H       8.993810      10.117617      10.158143       0.132263       1.120289 0.83544395E+01  0.83419166E+02                                 1.821045                            1.721159      -1.183733       2.327040                    0.995790       3.618206      10.421344       0.461319       1.329708      -0.697895       0.022001       0.030406       0.018893       0.042019       0.006316       0.006064       0.008167      -0.009918      -0.004684      -0.009081      -0.005849       0.014930              1.857719       1.852584       0.313644       0.257531       2.131431       0.244285       1.589143          -0.000002
            4              H       8.682849       6.237497       9.008857       0.140443       0.944268 0.69330223E+01  0.67431225E+02                                 1.740415                            1.653461      -1.574005       2.141528                    0.991126       3.998840      12.148719       0.425864       1.478756      -0.665911       0.010603      -0.031942      -0.002871       0.033778       0.001709      -0.001248       0.003844      -0.004833      -0.017800      -0.007479       0.000649       0.006829              1.787591       1.700469      -0.413762      -0.000414       2.146126       0.145954       1.516179          -0.000002
            5              H       5.623045       8.791241       8.307970       0.121112       1.296732 0.10602049E+02  0.11194437E+03                                 1.976940                            1.914771      -1.416053       2.203195                    0.992899       3.860666      11.297561       0.447320       1.296807      -0.704879      -0.029795       0.006482      -0.016248       0.034550       0.000172       0.012702      -0.005504       0.008713      -0.034762      -0.018720       0.002396       0.016325              1.984001       2.353254      -0.153398       0.286632       1.801325       0.074890       1.797425          -0.000004
            6              H       7.425724       7.781313       5.921393       0.133055       1.139706 0.88136700E+01  0.88214851E+02                                 1.787243                            1.727929      -0.904148       2.462291                    0.998630       3.361560       9.351841       0.481720       1.270359      -0.713709       0.037021       0.017092       0.000212       0.040776       0.015295       0.001141      -0.007852       0.009401      -0.006441      -0.018077       0.000242       0.017835              1.795251       2.101768       0.278838       0.235132       1.559198       0.146242       1.724788          -0.000006
            7              H       6.531787       8.077160       3.773683       0.113809       1.242173 0.95431267E+01  0.96899033E+02                                 1.840712                            1.756875      -1.003832       2.396576                    0.997711       3.480036       9.577589       0.497342       1.212893      -0.726000       0.025476       0.019039      -0.028161       0.042479       0.016391       0.000558      -0.008867       0.016884       0.002554      -0.021661       0.002615       0.019046              1.856022       1.719436       0.213448      -0.257642       1.747438      -0.356288       2.101193          -0.000005
            8              H       3.336038       5.815052       4.802489       0.128908       1.140261 0.84575413E+01  0.84195397E+02                                 1.803375                            1.700494      -1.097796       2.363436                    0.996400       3.538164       9.975756       0.479871       1.282146      -0.708567      -0.029610      -0.017195      -0.009317       0.035486       0.009577       0.002735      -0.005575       0.005033      -0.001880      -0.012678       0.002295       0.010383              1.844110       2.374852       0.329161       0.235324       1.470570       0.017233       1.686909          -0.000002
            9              H       4.289363       5.482882       8.182250       0.277933       0.871043 0.62984685E+01  0.60059285E+02                                 1.678859                            1.594068      -1.688369       2.124350                    0.995103       3.631253      11.074639       0.424572       1.512899      -0.659340       0.004739       0.005256       0.028869       0.029724       0.008127      -0.000339      -0.001198       0.002443       0.040550      -0.014993       0.001371       0.013622              1.728093       1.544762       0.144686       0.136837       1.345605       0.092949       2.293914          -0.000001
           10              H       3.115831       5.048106       7.132492       0.302142       0.873199 0.58329616E+01  0.54079930E+02                                 1.639197                            1.502603      -1.567168       2.205076                    0.994672       3.219098       9.403595       0.455123       1.451545      -0.672150      -0.025449      -0.007732      -0.007249       0.027567       0.007830       0.003812      -0.002331       0.007807       0.049146      -0.017414       0.000319       0.017095              1.725949       2.453355       0.319436      -0.040442       1.324762      -0.049215       1.399731          -0.000002
           11              H       5.584181       1.663300       0.318490       0.132263       1.120290 0.83544430E+01  0.83419213E+02                                 1.821046                            1.721160      -1.183733       2.327040                    0.995791       3.618207      10.421349       0.461319       1.329708      -0.697895      -0.022001      -0.030406      -0.018894       0.042019       0.006316       0.006064       0.008167      -0.009918      -0.004684      -0.009081      -0.005849       0.014930              1.857720       1.852584       0.313644       0.257531       2.131432       0.244285       1.589143          -0.000002
           12              H       5.895142       5.543420       1.467776       0.140443       0.944268 0.69330192E+01  0.67431181E+02                                 1.740414                            1.653460      -1.574003       2.141529                    0.991126       3.998838      12.148708       0.425865       1.478755      -0.665911      -0.010603       0.031942       0.002871       0.033778       0.001709      -0.001248       0.003844      -0.004833      -0.017800      -0.007479       0.000649       0.006829              1.787590       1.700468      -0.413761      -0.000414       2.146124       0.145954       1.516178          -0.000002
           13              H       8.954946       2.989676       2.168663       0.121112       1.296736 0.10602089E+02  0.11194491E+03                                 1.976944                            1.914775      -1.416057       2.203193                    0.992899       3.860673      11.297590       0.447319       1.296807      -0.704879       0.029795      -0.006481       0.016248       0.034550       0.000172       0.012702      -0.005504       0.008713      -0.034762      -0.018720       0.002396       0.016325              1.984005       2.353259      -0.153398       0.286633       1.801328       0.074891       1.797428          -0.000004
           14              H       7.152267       3.999604       4.555240       0.133055       1.139703 0.88136391E+01  0.88214468E+02                                 1.787241                            1.727927      -0.904145       2.462293                    0.998630       3.361555       9.351824       0.481720       1.270360      -0.713708      -0.037021      -0.017092      -0.000212       0.040776       0.015295       0.001141      -0.007852       0.009401      -0.006441      -0.018077       0.000242       0.017835              1.795248       2.101764       0.278837       0.235131       1.559195       0.146242       1.724785          -0.000006
           15              H       8.046204       3.703757       6.702950       0.113809       1.242173 0.95431264E+01  0.96899027E+02                                 1.840712                            1.756875      -1.003834       2.396575                    0.997711       3.480036       9.577588       0.497342       1.212893      -0.726000      -0.025476      -0.019039       0.028160       0.042479       0.016391       0.000558      -0.008867       0.016884       0.002554      -0.021661       0.002615       0.019046              1.856022       1.719435       0.213448      -0.257642       1.747437      -0.356287       2.101193          -0.000005
           16              H      11.241953       5.965865       5.674144       0.128909       1.140260 0.84575357E+01  0.84195322E+02                                 1.803374                            1.700493      -1.097796       2.363436                    0.996400       3.538163       9.975750       0.479871       1.282145      -0.708567       0.029610       0.017195       0.009317       0.035486       0.009577       0.002735      -0.005575       0.005033      -0.001880      -0.012678       0.002295       0.010383              1.844109       2.374850       0.329161       0.235324       1.470569       0.017233       1.686908          -0.000002
           17              H      10.288628       6.298035       2.294383       0.277933       0.871046 0.62984997E+01  0.60059650E+02                                 1.678863                            1.594071      -1.688371       2.124348                    0.995103       3.631261      11.074665       0.424572       1.512897      -0.659340      -0.004739      -0.005256      -0.028869       0.029723       0.008127      -0.000339      -0.001198       0.002443       0.040550      -0.014993       0.001371       0.013622              1.728097       1.544764       0.144687       0.136837       1.345607       0.092949       2.293919          -0.000001
           18              H      11.462160       6.732811       3.344141       0.302142       0.873199 0.58329678E+01  0.54080001E+02                                 1.639197                            1.502603      -1.567168       2.205076                    0.994672       3.219100       9.403602       0.455123       1.451545      -0.672150       0.025449       0.007732       0.007249       0.027567       0.007830       0.003812      -0.002331       0.007807       0.049146      -0.017414       0.000319       0.017095              1.725950       2.453356       0.319436      -0.040442       1.324763      -0.049215       1.399732          -0.000002
           19              C       6.563812      10.994592       9.386016       0.610531      24.595740 0.25031843E+03  0.51836109E+04                                 7.813742                            5.613907      -0.031538       2.049095                    0.999559      22.181122      62.058394       0.626466       0.472138      -1.019917      -0.038720       0.050775      -0.018659       0.066524       0.010743       0.033295      -0.021441       0.051919       0.379586      -0.095001      -0.039654       0.134655              9.519578       9.244332      -1.713926      -0.999619      14.828406       0.220538       4.485997          -0.000004
           20              C       7.212254       9.659494       9.262391       0.012245      37.375973 0.42848946E+03  0.99831446E+04                                 9.735811                            6.914262      -0.014171       2.009863                    0.999100      26.843257      75.476509       0.628342       0.418391      -1.068711       0.018644      -0.045369      -0.007424       0.049609       0.016327      -0.008727      -0.012989       0.003415       0.041335      -0.023778      -0.003364       0.027143             12.013546      11.781326      -3.759304       1.789428      17.639881       2.186781       6.619431          -0.000006
           21              C       8.492150       9.414651       9.762127      -0.126751      34.323199 0.45633097E+03  0.10918783E+05                                 9.324661                            7.255864      -0.091898       1.944572                    0.999245      30.076835      88.807496       0.591674       0.432643      -1.048314      -0.019091      -0.019181      -0.002440       0.027172       0.029109      -0.015726       0.001274      -0.007950       0.115386      -0.050450       0.007543       0.042907             10.549914      12.737885      -3.139392       2.585975      12.669573       0.462981       6.242282          -0.000004
           22              C       9.026863       8.141711       9.676218      -0.018775      36.581009 0.44963633E+03  0.10614928E+05                                 9.597863                            7.077003      -0.082852       1.976310                    0.999117      27.650757      78.555205       0.621129       0.417704      -1.067925      -0.053985       0.003342      -0.017254       0.056774       0.006217      -0.008313       0.006054      -0.026661       0.005982      -0.019867       0.004540       0.015326             11.595690      15.376165      -1.932051       4.416976      11.652371       1.247243       7.758534          -0.000004
           23              C      10.398071       7.826269      10.237766       0.651693      23.194177 0.24514655E+03  0.50779426E+04                                 7.614811                            5.650453      -0.321988       1.960518                    0.998582      22.256366      63.406928       0.605441       0.488396      -1.005772       0.071312      -0.022776       0.034594       0.082468      -0.000988      -0.056047       0.028412      -0.017461       0.276353      -0.075667      -0.040242       0.115909              8.926233      11.550737       0.292062       2.773032       9.629480       0.575893       5.598484          -0.000011
           24              C       8.320288       7.113765       9.058097      -0.204820      36.964527 0.51344375E+03  0.12677218E+05                                 9.902323                            7.747320      -0.338602       1.860839                    0.997603      31.488163      95.039904       0.565892       0.438371      -1.042870       0.019747       0.008406       0.022463       0.031067       0.007420      -0.045426      -0.005218      -0.038814       0.062526      -0.056723       0.007503       0.049220             11.496871      14.328814      -0.576769       4.952241      10.662999       2.118673       9.498800          -0.000003
           25              C       7.074971       7.394231       8.516455       0.279988      30.901564 0.36061894E+03  0.81343565E+04                                 8.911290                            6.578300      -0.105485       1.991280                    0.999345      25.301567      72.502551       0.603422       0.449997      -1.038205      -0.032741      -0.056532      -0.028534       0.071288       0.025983       0.015613       0.019459      -0.033034      -0.003148      -0.031174      -0.013435       0.044610             10.801945      11.461613       0.007173       4.678405      10.564003       3.457323      10.380220          -0.000005
           26              C       6.497828       8.633655       8.641127      -0.242864      35.432792 0.51083915E+03  0.12581926E+05                                 9.455527                            7.611773      -0.177721       1.892169                    0.999114      32.243566      96.823835       0.584688       0.425323      -1.052027       0.006717       0.035490       0.001540       0.036153       0.014160       0.004243      -0.035500       0.048869       0.080767      -0.056734       0.014039       0.042696             10.591898       9.271590      -0.635857       1.661330      14.546291       3.945745       7.957813          -0.000005
           27              C       5.906763       6.618990       6.617041       0.155044      33.119538 0.40294418E+03  0.92938116E+04                                 9.130530                            6.833836      -0.068744       1.988788                    0.999580      26.435095      75.243110       0.611001       0.434626      -1.053008       0.067645      -0.023841       0.068998       0.099523       0.000436       0.028527      -0.020281      -0.020953       0.176505      -0.048757      -0.021971       0.070728             10.874792      11.073641       3.079315       3.067068       6.390162       0.174979      15.160571          -0.000004
           28              C       6.595492       7.381788       5.689859      -0.205497      34.032833 0.48382401E+03  0.11717591E+05                                 9.125813                            7.355660      -0.003226       1.954753                    0.999478      31.163996      91.816634       0.603070       0.419360      -1.059186       0.013012      -0.002113      -0.045325       0.047203       0.021802       0.005215       0.003377       0.040379      -0.058786      -0.021084      -0.019058       0.040141             10.124692       8.958920       1.407832       2.196673       5.917035      -0.894528      15.498120          -0.000006
           29              C       6.063491       7.558349       4.416948      -0.122584      33.280582 0.45613605E+03  0.10910623E+05                                 9.083096                            7.212163      -0.142854       1.915496                    0.999400      30.530836      90.070721       0.598802       0.427630      -1.051598       0.013031      -0.032445       0.025777       0.043439       0.025997      -0.011850      -0.015258       0.034910       0.004299      -0.034059      -0.005000       0.039058             10.073920       9.860867       1.497478       3.109134       6.061839      -1.016197      14.299054          -0.000003
           30              C       4.847577       6.975214       4.089030      -0.036565      37.700984 0.45956497E+03  0.10902395E+05                                 9.753970                            7.133568      -0.073348       1.971017                    0.999282      28.083384      79.827721       0.621775       0.415239      -1.070128       0.015248      -0.019091       0.045230       0.051407       0.002727      -0.004088      -0.009596       0.032211       0.006380      -0.021155       0.003991       0.017163             11.654667      10.737685       1.566867       3.612747       6.314454      -2.107271      17.911862          -0.000001
           31              C       4.249377       7.164010       2.729163       0.587042      23.740982 0.25792609E+03  0.53948514E+04                                 7.647022                            5.706338      -0.085194       2.019543                    0.999584      22.906351      64.940987       0.618544       0.473425      -1.016659      -0.021434       0.009024      -0.046090       0.051625      -0.028881      -0.039920       0.032923      -0.106126      -0.246050      -0.101914      -0.008898       0.110812              8.983670       9.346792       0.558699       1.860360       4.945679      -1.531184      12.658539          -0.000003
           32              C       4.169304       6.207757       5.032974      -0.233618      37.778727 0.49483925E+03  0.12040829E+05                                 9.759499                            7.432196      -0.030844       1.943526                    0.999776      31.474825      92.669381       0.601329       0.418602      -1.060649       0.011527      -0.004708      -0.015821       0.020133       0.023865      -0.007208      -0.015332       0.011105      -0.099839      -0.038064      -0.006096       0.044160             11.155422      10.136022       1.881459       1.598773       6.358360      -2.641070      16.971884          -0.000003
           33              C       4.690797       6.004878       6.310076       0.194806      33.060277 0.37132594E+03  0.83855735E+04                                 9.048369                            6.502000       0.046982       2.024611                    0.999113      25.796476      72.490902       0.635271       0.426943      -1.058442      -0.052450      -0.095340       0.027734       0.112294       0.017765      -0.008606      -0.029142       0.003156       0.039094      -0.032525      -0.007724       0.040249             10.745513      10.973119       3.250707       0.901530       6.686083      -2.209262      14.577338          -0.000004
           34              C       8.014179       0.786325       1.090617       0.610531      24.595747 0.25031847E+03  0.51836124E+04                                 7.813746                            5.613909      -0.031538       2.049095                    0.999559      22.181129      62.058439       0.626466       0.472138      -1.019916       0.038720      -0.050775       0.018659       0.066524       0.010743       0.033295      -0.021441       0.051919       0.379586      -0.095000      -0.039654       0.134655              9.519584       9.244335      -1.713927      -0.999619      14.828417       0.220538       4.485999          -0.000004
           35              C       7.365737       2.121423       1.214242       0.012245      37.376014 0.42848989E+03  0.99831580E+04                                 9.735820                            6.914267      -0.014172       2.009863                    0.999100      26.843273      75.476586       0.628342       0.418392      -1.068711      -0.018644       0.045370       0.007425       0.049610       0.016326      -0.008727      -0.012988       0.003415       0.041335      -0.023778      -0.003364       0.027142             12.013559      11.781338      -3.759309       1.789429      17.639903       2.186784       6.619437          -0.000007
           36              C       6.085841       2.366266       0.714506      -0.126751      34.323209 0.45633107E+03  0.10918787E+05                                 9.324664                            7.255866      -0.091900       1.944572                    0.999245      30.076840      88.807529       0.591673       0.432643      -1.048314       0.019091       0.019181       0.002439       0.027173       0.029109      -0.015726       0.001274      -0.007950       0.115387      -0.050450       0.007543       0.042907             10.549918      12.737891      -3.139395       2.585976      12.669578       0.462980       6.242284          -0.000004
           37              C       5.551128       3.639206       0.800415      -0.018776      36.581026 0.44963652E+03  0.10614934E+05                                 9.597866                            7.077005      -0.082852       1.976310                    0.999117      27.650764      78.555237       0.621129       0.417704      -1.067925       0.053985      -0.003342       0.017253       0.056774       0.006217      -0.008313       0.006054      -0.026661       0.005982      -0.019867       0.004540       0.015326             11.595696      15.376175      -1.932053       4.416978      11.652376       1.247242       7.758536          -0.000004
           38              C       4.179920       3.954648       0.238867       0.651693      23.194183 0.24514662E+03  0.50779443E+04                                 7.614811                            5.650454      -0.321987       1.960518                    0.998582      22.256369      63.406934       0.605441       0.488396      -1.005772      -0.071312       0.022776      -0.034594       0.082468      -0.000988      -0.056046       0.028412      -0.017461       0.276353      -0.075667      -0.040242       0.115909              8.926235      11.550739       0.292061       2.773033       9.629480       0.575892       5.598484          -0.000011
           39              C       6.257703       4.667152       1.418536      -0.204820      36.964523 0.51344365E+03  0.12677215E+05                                 9.902324                            7.747321      -0.338602       1.860839                    0.997603      31.488159      95.039901       0.565892       0.438371      -1.042870      -0.019747      -0.008406      -0.022463       0.031067       0.007420      -0.045426      -0.005218      -0.038814       0.062527      -0.056723       0.007502       0.049221             11.496873      14.328818      -0.576770       4.952242      10.663000       2.118674       9.498801          -0.000003
           40              C       7.503020       4.386686       1.960178       0.279988      30.901558 0.36061881E+03  0.81343530E+04                                 8.911290                            6.578299      -0.105486       1.991280                    0.999345      25.301564      72.502547       0.603422       0.449998      -1.038205       0.032741       0.056532       0.028534       0.071288       0.025983       0.015613       0.019459      -0.033034      -0.003149      -0.031174      -0.013435       0.044610             10.801946      11.461613       0.007173       4.678404      10.564005       3.457324      10.380219          -0.000005
           41              C       8.080163       3.147262       1.835506      -0.242864      35.432805 0.51083931E+03  0.12581932E+05                                 9.455530                            7.611774      -0.177722       1.892169                    0.999114      32.243580      96.823902       0.584688       0.425323      -1.052026      -0.006717      -0.035490      -0.001540       0.036153       0.014160       0.004243      -0.035499       0.048870       0.080766      -0.056734       0.014039       0.042695             10.591902       9.271594      -0.635857       1.661332      14.546298       3.945747       7.957815          -0.000005
           42              C       8.671228       5.161927       3.859592       0.155044      33.119540 0.40294421E+03  0.92938125E+04                                 9.130530                            6.833836      -0.068743       1.988788                    0.999580      26.435097      75.243120       0.611001       0.434626      -1.053008      -0.067644       0.023841      -0.068998       0.099523       0.000436       0.028527      -0.020281      -0.020953       0.176506      -0.048757      -0.021971       0.070728             10.874792      11.073642       3.079315       3.067067       6.390163       0.174980      15.160572          -0.000003
           43              C       7.982499       4.399129       4.786774      -0.205497      34.032832 0.48382403E+03  0.11717591E+05                                 9.125812                            7.355660      -0.003225       1.954753                    0.999478      31.163992      91.816609       0.603071       0.419360      -1.059187      -0.013013       0.002113       0.045325       0.047203       0.021803       0.005215       0.003377       0.040379      -0.058786      -0.021084      -0.019058       0.040142             10.124690       8.958917       1.407831       2.196671       5.917035      -0.894529      15.498119          -0.000006
           44              C       8.514500       4.222568       6.059685      -0.122584      33.280584 0.45613610E+03  0.10910625E+05                                 9.083098                            7.212164      -0.142856       1.915496                    0.999400      30.530836      90.070730       0.598801       0.427630      -1.051598      -0.013031       0.032445      -0.025777       0.043439       0.025997      -0.011849      -0.015258       0.034909       0.004299      -0.034058      -0.005000       0.039058             10.073922       9.860867       1.497478       3.109134       6.061840      -1.016198      14.299058          -0.000003
           45              C       9.730414       4.805703       6.387603      -0.036564      37.700959 0.45956463E+03  0.10902384E+05                                 9.753965                            7.133565      -0.073348       1.971017                    0.999282      28.083372      79.827670       0.621775       0.415239      -1.070128      -0.015248       0.019091      -0.045229       0.051407       0.002726      -0.004088      -0.009596       0.032211       0.006379      -0.021154       0.003991       0.017163             11.654661      10.737678       1.566866       3.612744       6.314452      -2.107270      17.911853          -0.000002
           46              C      10.328614       4.616907       7.747470       0.587042      23.740976 0.25792602E+03  0.53948496E+04                                 7.647021                            5.706337      -0.085195       2.019543                    0.999584      22.906348      64.940975       0.618544       0.473425      -1.016659       0.021434      -0.009024       0.046089       0.051625      -0.028881      -0.039920       0.032923      -0.106127      -0.246049      -0.101913      -0.008898       0.110812              8.983668       9.346790       0.558699       1.860359       4.945678      -1.531184      12.658537          -0.000003
           47              C      10.408687       5.573160       5.443659      -0.233618      37.778734 0.49483933E+03  0.12040831E+05                                 9.759500                            7.432196      -0.030843       1.943526                    0.999776      31.474827      92.669377       0.601329       0.418602      -1.060649      -0.011527       0.004707       0.015821       0.020133       0.023865      -0.007208      -0.015332       0.011105      -0.099839      -0.038063      -0.006097       0.044160             11.155423      10.136021       1.881458       1.598772       6.358360      -2.641071      16.971887          -0.000002
           48              C       9.887194       5.776039       4.166557       0.194806      33.060272 0.37132584E+03  0.83855709E+04                                 9.048369                            6.501999       0.046982       2.024611                    0.999113      25.796473      72.490898       0.635270       0.426943      -1.058442       0.052450       0.095340      -0.027734       0.112294       0.017765      -0.008606      -0.029142       0.003156       0.039093      -0.032525      -0.007724       0.040249             10.745514      10.973119       3.250707       0.901529       6.686084      -2.209262      14.577339          -0.000004
           49              N       4.100276       5.170184       7.251925      -0.604761      38.975825 0.56020191E+03  0.13830903E+05                                 9.411165                            7.431502      -0.066393       1.964827                    0.998055      31.786664      89.330258       0.671058       0.369692      -1.112291       0.017524       0.063743      -0.063257       0.091497       0.106952      -0.010456      -0.034918       0.172177       0.359321      -0.199477       0.066657       0.132820             10.645673      12.177997       3.866382      -2.742773       7.793422      -2.599284      11.965599          -0.000006
           50              N      10.477715       6.610733       3.224708      -0.604761      38.975865 0.56020255E+03  0.13830924E+05                                 9.411173                            7.431507      -0.066394       1.964826                    0.998055      31.786684      89.330347       0.671058       0.369692      -1.112291      -0.017524      -0.063743       0.063257       0.091497       0.106952      -0.010456      -0.034917       0.172178       0.359322      -0.199478       0.066658       0.132820             10.645683      12.178008       3.866386      -2.742776       7.793429      -2.599287      11.965610          -0.000006
           51              O       5.301456      11.068357       9.549451      -0.687988      42.541590 0.68208721E+03  0.17400800E+05                                 9.683343                            8.117077       0.224990       2.081175                    0.996715      30.182855      81.708805       0.662805       0.362235      -1.136531       0.062061       0.007669      -0.036439       0.072375      -0.023098      -0.008371      -0.010444       0.125983       0.205328      -0.102124       0.031779       0.070345             10.804570      14.848766      -2.059594      -2.561939      10.497484      -0.424515       7.067459          -0.000013
           52              O       2.946339       2.628028       9.350395      -0.564605      35.837935 0.50609817E+03  0.11948680E+05                                 8.592913                            6.911805       0.664955       2.269884                    0.997301      27.220864      70.230950       0.732895       0.353981      -1.146376       0.029229      -0.027142      -0.061078       0.072949       0.068423       0.025207      -0.021202      -0.057310       0.100319      -0.098996       0.040762       0.058234             10.016721       8.001376       3.017510      -0.467215      16.609676      -0.797299       5.439111          -0.000014
           53              O      10.703919       6.613864      10.381296      -0.646767      42.489874 0.68167772E+03  0.17398324E+05                                 9.688604                            8.157442       0.086797       2.052484                    0.995339      29.516411      80.081947       0.655568       0.366067      -1.132856      -0.023557       0.082357      -0.031227       0.091174      -0.007966      -0.039197       0.001372      -0.076388       0.153885      -0.076503       0.012867       0.063636             10.680698       9.363261      -3.467213       0.333726      15.961392       0.384413       6.717441          -0.000008
           54              O      11.032888       6.426289       0.062860      -0.632431      44.923114 0.62605980E+03  0.15625101E+05                                10.060996                            7.777006       0.196250       2.100594                    0.994655      28.804318      77.001387       0.677421       0.362277      -1.137065      -0.073848      -0.037013       0.046288       0.094690       0.036705      -0.025239       0.049224      -0.034470       0.116212      -0.080350       0.008746       0.071604             11.835729      15.479128       6.257464       2.787123      12.444079       2.292084       7.583980          -0.000007
           55              O       6.394699       6.351932       7.893095      -0.214232      31.783620 0.38648920E+03  0.85851342E+04                                 8.217432                            6.174527       0.080897       2.153640                    0.995848      23.197376      59.288490       0.745410       0.369914      -1.126542       0.018661       0.112096      -0.077631       0.137624       0.056426       0.101065       0.043004       0.002221       0.182102      -0.105341      -0.045765       0.151106             10.105453       8.667901       2.474845       5.206175       7.265597       3.075091      14.382862          -0.000002
           56              O       4.960262       7.640238       1.798838      -0.626729      39.125798 0.63480361E+03  0.15914129E+05                                 9.206858                            7.865100       0.294169       2.123257                    0.995659      29.157872      78.373902       0.668594       0.365427      -1.133482       0.031676      -0.011363       0.054750       0.064265      -0.021922      -0.067901      -0.008812      -0.057327       0.007720      -0.087977       0.030188       0.057789             10.235474       8.471174       0.399341      -2.549670       8.292146      -3.019956      13.943101          -0.000004
           57              O       3.060049       6.817208       2.522773      -0.596232      37.860070 0.57870776E+03  0.14149106E+05                                 8.972403                            7.462391       0.311493       2.149351                    0.995368      27.985187      73.824366       0.694238       0.360851      -1.139230       0.015773      -0.004892       0.054706       0.057145      -0.011124       0.008323       0.032934       0.026681      -0.216539      -0.083446       0.029862       0.053583             10.005149      15.825664       1.518912       1.534177       5.984319      -0.149345       8.205464          -0.000004
           58              O       9.276535       0.712560       0.927182      -0.687988      42.541642 0.68208820E+03  0.17400833E+05                                 9.683353                            8.117085       0.224989       2.081174                    0.996715      30.182868      81.708872       0.662805       0.362235      -1.136531      -0.062061      -0.007669       0.036439       0.072375      -0.023098      -0.008371      -0.010444       0.125982       0.205328      -0.102124       0.031779       0.070345             10.804582      14.848782      -2.059596      -2.561943      10.497498      -0.424515       7.067466          -0.000014
           59              O      11.631652       9.152889       1.126238      -0.564604      35.837983 0.50609891E+03  0.11948703E+05                                 8.592924                            6.911812       0.664949       2.269882                    0.997301      27.220870      70.230996       0.732894       0.353981      -1.146375      -0.029229       0.027142       0.061078       0.072949       0.068423       0.025208      -0.021202      -0.057311       0.100318      -0.098996       0.040762       0.058234             10.016735       8.001386       3.017515      -0.467216      16.609703      -0.797301       5.439117          -0.000013
           60              O       3.874072       5.167053       0.095337      -0.646767      42.489827 0.68167672E+03  0.17398293E+05                                 9.688598                            8.157436       0.086797       2.052484                    0.995339      29.516389      80.081872       0.655568       0.366067      -1.132856       0.023556      -0.082356       0.031227       0.091174      -0.007967      -0.039197       0.001372      -0.076387       0.153885      -0.076503       0.012867       0.063636             10.680692       9.363256      -3.467212       0.333726      15.961383       0.384412       6.717437          -0.000007
           61              O       3.545103       5.354628      10.413773      -0.632431      44.923132 0.62606012E+03  0.15625111E+05                                10.060998                            7.777008       0.196249       2.100593                    0.994655      28.804327      77.001417       0.677421       0.362277      -1.137065       0.073848       0.037013      -0.046288       0.094690       0.036706      -0.025239       0.049224      -0.034471       0.116212      -0.080350       0.008746       0.071604             11.835732      15.479135       6.257465       2.787125      12.444080       2.292084       7.583981          -0.000006
           62              O       8.183292       5.428985       2.583538      -0.214232      31.783647 0.38648955E+03  0.85851444E+04                                 8.217438                            6.174531       0.080894       2.153639                    0.995848      23.197384      59.288527       0.745409       0.369915      -1.126542      -0.018662      -0.112096       0.077631       0.137624       0.056426       0.101065       0.043004       0.002221       0.182102      -0.105341      -0.045766       0.151106             10.105461       8.667908       2.474848       5.206180       7.265603       3.075095      14.382872          -0.000002
           63              O       9.617729       4.140679       8.677795      -0.626730      39.125819 0.63480403E+03  0.15914143E+05                                 9.206861                            7.865102       0.294168       2.123256                    0.995659      29.157880      78.373930       0.668594       0.365427      -1.133482      -0.031675       0.011363      -0.054750       0.064265      -0.021922      -0.067901      -0.008812      -0.057327       0.007720      -0.087977       0.030188       0.057789             10.235478       8.471177       0.399341      -2.549671       8.292149      -3.019957      13.943107          -0.000005
           64              O      11.517942       4.963709       7.953860      -0.596232      37.860088 0.57870814E+03  0.14149117E+05                                 8.972405                            7.462393       0.311493       2.149350                    0.995368      27.985200      73.824400       0.694238       0.360851      -1.139230      -0.015773       0.004892      -0.054706       0.057145      -0.011124       0.008323       0.032934       0.026681      -0.216538      -0.083446       0.029862       0.053583             10.005150      15.825665       1.518912       1.534177       5.984319      -0.149344       8.205466          -0.000005

******************************************************
Auxiliary information for the entire system
The total spin magnetic moment of the unit cell is   -0.000159
The total net atomic charge of the unit cell is   -0.000000
Accuracy of reproducing the electrostatic potential in the unit cell:
  The inner radius (bohr) =    5.0000
  The outer radius (bohr) =   12.0000
  Valid grid points have density less than (e/(bohr^3)) =    0.0001
  The number of valid grid points were=        35122
  The rms potential error without charges in kcal/mol is=     10.11589
  The rms potential error with partial charges in kcal/mol is=      1.47357
  The RRMSE value at monopole order=      0.14567
  The rms potential error with partial charges and cloud penetration in kcal/mol is=      1.48453
  The RRMSE value at monopole order with cloud penetration is=      0.14675
  The rms potential error with partial charges and atomic dipoles in kcal/mol is=      0.60373
  The RRMSE value at dipole order=      0.05968
  The rms potential error with partial charges, atomic dipoles and cloud penetration in kcal/mol is=      0.59547
  The RRMSE value at dipole order with cloud penetration=      0.05887

******************************************************
The electron densities and ab initio electrostatic potential were computed in VASP using the PBE functional and
projector augmented wave method. See the main text of the journal article for a description of computational details.
The atomic charges, dipoles, and quadrupoles were computed with the DDEC6 method as described in
(a) T. A. Manz and N. Gabaldon Limas, RSC Adv. 6 (2016) 47771-47801 DOI: 10.1039/c6ra04656h
(b) N. Gabaldon Limas and T. A. Manz, RSC Adv. 8 (2018) 2678-2707 DOI: 10.1039/c7ra11829e.
For each atom in the material, the electron cloud parameters were fit to the spherically averaged atom-in-material
electron density using radial positions for which this density was between 10^-4 and 10^-2 electrons per cubic bohr.
The polarizabilities, dispersion coefficients, and quantum Drude oscillator (QDO) parameters were fit using the MCLF method.
The magnetic structure of the system was optimized in VASP from the default ferromagnetic initial guess using spin polarization.
The atomic spin moments (ASMs) were computed on this optimized magnetic structure using the DDEC6 partition as inputs
to the method of T. A. Manz and D. S. Sholl, J. Chem. Theory Comput. 7 (2011) 4146-4164 DOI: 10.1021/ct200539n.
The RMSE and RRMSE were computed using a uniform grid with Ewald summation.
