# Supplementary material for: A collection of forcefield precursors for metal–organic frameworks
Source: RSC Adv. 2019 Nov 13;9(63):36492–507. doi: 10.1039/c9ra07327b (PMC9075174; doi:10.1039/c9ra07327b)
Supplement: RA-009-C9RA07327B-s3946 [file RA-009-C9RA07327B-s3946.xyz]

   64
jmolscript: load "" {1 1 1} spacegroup "x,y,z" unitcell [{      9.521100     0.000000     0.000000 }, {     -3.701564     9.271931     0.000000 }, {     -1.412117    -1.929695    11.232602 }]
Nd     3.247749     8.835809     0.103452     2.072492
Nd     1.159670    -1.493573    11.129150     2.072493
H      1.161309     4.544423     0.322376     0.131402
H     -1.387847     6.943626     2.397037     0.136382
H      7.200670     3.055138     1.764642     0.142790
H     -1.151106     4.672986     4.712077     0.131131
H     -1.044201     5.360619     6.948488     0.117422
H      4.873313     7.166264     6.584551     0.132445
H      4.337365     7.241499     3.577584     0.311535
H      4.003209     5.846493     3.542763     0.312285
H      3.246110     2.797813    10.910226     0.131402
H      5.795266     0.398610     8.835565     0.136383
H     -2.793251     4.287098     9.467960     0.142790
H      5.558525     2.669250     6.520525     0.131131
H      5.451620     1.981617     4.284114     0.117423
H     -0.465894     0.175972     4.648051     0.132446
H      0.070054     0.100737     7.655018     0.311535
H      0.404210     1.495743     7.689839     0.312286
C     -0.231164     2.291414     0.284185     0.676715
C     -0.559140     3.617874     0.917704    -0.013643
C      0.339968     4.671876     0.784036    -0.140632
C      0.027297     5.918621     1.331063     0.005415
C      0.981592     7.061855     1.136739     0.637642
C     -1.152539     6.092016     2.048827    -0.220594
C     -1.972070     5.001246     2.245397     0.278238
C     -1.712533     3.777944     1.659055    -0.205005
C     -2.975802     5.523001     4.330168     0.164925
C     -1.858669     5.179647     5.092862    -0.215933
C     -1.798939     5.591706     6.418309    -0.090133
C     -2.827533     6.336765     6.976569    -0.041897
C     -2.725676     6.854110     8.363795     0.585149
C      5.579113     6.659795     6.202643    -0.188417
C      5.491631     6.247543     4.878319     0.216716
C      4.638583     5.050822    10.948417     0.676715
C      4.966559     3.724362    10.314898    -0.013643
C      4.067451     2.670360    10.448566    -0.140632
C      4.380122     1.423615     9.901539     0.005416
C      3.425827     0.280381    10.095863     0.637642
C      5.559958     1.250220     9.183775    -0.220594
C      6.379489     2.340990     8.987205     0.278238
C      6.119952     3.564292     9.573547    -0.205004
C      7.383221     1.819235     6.902434     0.164925
C      6.266088     2.162589     6.139740    -0.215933
C      6.206358     1.750530     4.814293    -0.090133
C      7.234952     1.005471     4.256033    -0.041897
C      7.133095     0.488126     2.868807     0.585149
C     -1.171694     0.682441     5.029959    -0.188417
C     -1.084212     1.094693     6.354283     0.216716
N      4.340864     6.491259     4.096530    -0.736144
N      0.066555     0.850977     7.136072    -0.736145
O      2.212773     6.841974     1.240079    -0.584648
O     -3.624342     7.639367     8.817593    -0.624453
O     -0.474286     0.205259    11.094441    -0.674046
O      8.388796     1.436104     0.211173    -0.695872
O      0.517166     8.217863     0.862664    -0.752890
O      6.378476     5.136131     3.009214    -0.217370
O     -1.736294     6.538412     9.095038    -0.651007
O      2.194646     0.500262     9.992523    -0.584649
O      8.031761    -0.297131     2.415009    -0.624453
O      4.881705     7.136977     0.138161    -0.674046
O     -3.981377     5.906132    11.021429    -0.695872
O      3.890253    -0.875627    10.369938    -0.752891
O     -1.971057     2.206105     8.223388    -0.217370
O      6.143713     0.803824     2.137564    -0.651007

The following XYZ coordinates are in angstroms. Other properties are in atomic units.
The sperically averaged electron density of each atom fit to a function of the form exp(a - br)
eigen_1, eigen_2 and eigen_3 are the three eigenvalues of traceless quadrupole moment tensor
  atom number  atomic symbol              X              Y              Z     net charge C6 coefficient C8 coefficient C10 coefficient fluctuating dipole atomic polarizability isotropic forcefield polarizability              a              b squared Pearson coefficient          <r^3>          <r^4>         wp_QDO          m_QDO          q_QDO       dipole_x       dipole_y       dipole_z         dipole            Qxy            Qxz            Qyz     Q(x^2-y^2)  Q(3z^2 - R^2)        eigen_1        eigen_2        eigen_3 static polarizability      alpha(xx)      alpha(xy)      alpha(xz)      alpha(yy)      alpha(yz)      alpha(zz) atomic spin moment
            1             Nd       3.247749       8.835809       0.103452       2.072492     136.771681 0.32537695E+04  0.11309813E+06                                17.320144                           15.176112       2.574084       2.457376                    0.999629      85.489232     207.153267       0.663853       0.265439      -1.332401      -0.000080       0.027029       0.026702       0.037994       0.044366       0.023977       0.012517       0.015067       0.096868      -0.061551       0.004370       0.057181             19.514025      21.249790       0.684599       1.055311      22.138154      -0.506355      15.154131          -0.000087
            2             Nd       1.159670      -1.493573      11.129150       2.072493     136.771656 0.32537686E+04  0.11309810E+06                                17.320141                           15.176109       2.574083       2.457376                    0.999629      85.489229     207.153250       0.663853       0.265439      -1.332401       0.000080      -0.027028      -0.026702       0.037994       0.044366       0.023977       0.012517       0.015069       0.096870      -0.061551       0.004370       0.057181             19.514022      21.249786       0.684597       1.055310      22.138152      -0.506354      15.154128          -0.000095
            3              H       1.161309       4.544423       0.322376       0.131402       1.097026 0.82374979E+01  0.81844578E+02                                 1.787257                            1.703163      -1.143857       2.344531                    0.996642       3.569941      10.208880       0.466835       1.320530      -0.700109       0.036206      -0.007014      -0.021767       0.042824       0.000911      -0.011330       0.002050       0.015240      -0.000665      -0.010115      -0.005656       0.015771              1.815971       2.190075      -0.055325      -0.352024       1.636834       0.122595       1.621004           0.000029
            4              H      -1.387847       6.943626       2.397037       0.136382       1.196648 0.94943166E+01  0.97466795E+02                                 1.887104                            1.825197      -1.173622       2.335808                    0.995255       3.567395      10.275112       0.453446       1.315792      -0.702707      -0.010706       0.033142       0.013731       0.037437      -0.002232      -0.003724       0.013490      -0.000060      -0.034178      -0.019007       0.004286       0.014721              1.896822       1.672341      -0.164711      -0.177724       2.271363       0.241614       1.746761           0.000039
            5              H       7.200670       3.055138       1.764642       0.142790       1.012014 0.75663875E+01  0.74782130E+02                                 1.790159                            1.703814      -1.447708       2.206895                    0.992016       3.862730      11.607600       0.430735       1.438756      -0.674395      -0.023343      -0.027470       0.002642       0.036145       0.003824      -0.004671      -0.000550       0.006975      -0.021030      -0.008470      -0.001419       0.009888              1.832680       1.706755       0.412023      -0.123967       2.207385      -0.095054       1.583899           0.000012
            6              H      -1.151106       4.672986       4.712077       0.131131       1.151057 0.88363169E+01  0.88524648E+02                                 1.795705                            1.726167      -0.976615       2.422977                    0.998210       3.411496       9.504466       0.483490       1.264520      -0.714318       0.032299      -0.023064      -0.007905       0.040468      -0.013433       0.003831       0.005965       0.022042      -0.007643      -0.019093       0.000402       0.018691              1.810774       1.859604      -0.349201      -0.316991       1.727448       0.209089       1.845272           0.000036
            7              H      -1.044201       5.360619       6.948488       0.117422       1.193488 0.91162301E+01  0.91402996E+02                                 1.788647                            1.714862      -0.961220       2.422369                    0.998224       3.377641       9.201587       0.504994       1.209691      -0.727341       0.032999      -0.011334       0.021408       0.040935      -0.013891       0.003394       0.003993       0.018136      -0.003385      -0.017622       0.000402       0.017220              1.793074       1.946577      -0.167809       0.386209       1.539662      -0.089945       1.892982           0.000047
            8              H       4.873313       7.166264       6.584551       0.132445       1.308629 0.10357421E+02  0.10892515E+03                                 2.016439                            1.915823      -1.319118       2.266433                    0.993235       3.734316      10.971709       0.438267       1.328894      -0.699298      -0.026304       0.021217       0.015724       0.037274      -0.007986      -0.006364       0.003978       0.008006      -0.008168      -0.007573      -0.006147       0.013720              2.046798       2.083870      -0.492804      -0.247681       2.063172       0.301884       1.993352           0.000036
            9              H       4.337365       7.241499       3.577584       0.311535       0.606714 0.39281207E+01  0.33540810E+02                                 1.369759                            1.301349      -1.413714       2.300082                    0.995669       3.084091       9.124754       0.443694       1.616717      -0.643572      -0.000620       0.016957      -0.015435       0.022938       0.006222       0.019916       0.000291      -0.004491      -0.003226      -0.022046       0.002258       0.019789              1.402713       1.139168      -0.134647       0.126134       1.752665      -0.294662       1.316306           0.000003
           10              H       4.003209       5.846493       3.542763       0.312285       0.736090 0.50361594E+01  0.44485252E+02                                 1.422237                            1.373562      -1.089507       2.473935                    0.999468       2.657493       7.293117       0.493584       1.404845      -0.685645      -0.016285      -0.018685      -0.018922       0.031183       0.005438       0.026250      -0.002874      -0.028071      -0.011496      -0.035255       0.015973       0.019282              1.433256       1.408540       0.175586       0.214265       1.511012       0.203223       1.380217           0.000028
           11              H       3.246110       2.797813      10.910226       0.131402       1.097025 0.82374926E+01  0.81844512E+02                                 1.787256                            1.703162      -1.143857       2.344531                    0.996642       3.569940      10.208876       0.466835       1.320530      -0.700109      -0.036206       0.007014       0.021767       0.042824       0.000911      -0.011330       0.002050       0.015240      -0.000665      -0.010115      -0.005656       0.015771              1.815970       2.190074      -0.055325      -0.352024       1.636834       0.122595       1.621003           0.000028
           12              H       5.795266       0.398610       8.835565       0.136383       1.196647 0.94943056E+01  0.97466648E+02                                 1.887102                            1.825196      -1.173621       2.335808                    0.995255       3.567393      10.275102       0.453447       1.315791      -0.702707       0.010706      -0.033142      -0.013731       0.037437      -0.002232      -0.003724       0.013490      -0.000060      -0.034178      -0.019007       0.004286       0.014721              1.896820       1.672340      -0.164711      -0.177723       2.271360       0.241613       1.746759           0.000038
           13              H      -2.793251       4.287098       9.467960       0.142790       1.012014 0.75663916E+01  0.74782178E+02                                 1.790159                            1.703814      -1.447708       2.206895                    0.992016       3.862731      11.607602       0.430735       1.438755      -0.674395       0.023343       0.027470      -0.002642       0.036145       0.003824      -0.004671      -0.000550       0.006975      -0.021030      -0.008470      -0.001419       0.009888              1.832680       1.706756       0.412023      -0.123967       2.207385      -0.095054       1.583899           0.000012
           14              H       5.558525       2.669250       6.520525       0.131131       1.151057 0.88363169E+01  0.88524647E+02                                 1.795705                            1.726167      -0.976615       2.422977                    0.998210       3.411496       9.504466       0.483490       1.264520      -0.714318      -0.032299       0.023064       0.007905       0.040468      -0.013433       0.003831       0.005965       0.022042      -0.007643      -0.019093       0.000402       0.018691              1.810774       1.859604      -0.349201      -0.316991       1.727448       0.209089       1.845272           0.000036
           15              H       5.451620       1.981617       4.284114       0.117423       1.193486 0.91162185E+01  0.91402851E+02                                 1.788645                            1.714861      -0.961218       2.422370                    0.998224       3.377639       9.201580       0.504995       1.209691      -0.727341      -0.032999       0.011334      -0.021408       0.040935      -0.013891       0.003394       0.003993       0.018136      -0.003385      -0.017622       0.000402       0.017220              1.793072       1.946575      -0.167809       0.386208       1.539661      -0.089945       1.892980           0.000047
           16              H      -0.465894       0.175972       4.648051       0.132446       1.308629 0.10357429E+02  0.10892527E+03                                 2.016439                            1.915823      -1.319118       2.266433                    0.993235       3.734318      10.971718       0.438267       1.328894      -0.699298       0.026304      -0.021217      -0.015724       0.037274      -0.007986      -0.006364       0.003978       0.008006      -0.008168      -0.007573      -0.006147       0.013720              2.046799       2.083871      -0.492805      -0.247681       2.063173       0.301884       1.993353           0.000036
           17              H       0.070054       0.100737       7.655018       0.311535       0.606714 0.39281188E+01  0.33540788E+02                                 1.369758                            1.301348      -1.413713       2.300083                    0.995669       3.084090       9.124749       0.443694       1.616716      -0.643572       0.000620      -0.016957       0.015435       0.022938       0.006222       0.019916       0.000291      -0.004491      -0.003226      -0.022046       0.002258       0.019789              1.402712       1.139167      -0.134647       0.126134       1.752664      -0.294661       1.316305           0.000003
           18              H       0.404210       1.495743       7.689839       0.312286       0.736089 0.50361472E+01  0.44485123E+02                                 1.422236                            1.373561      -1.089506       2.473935                    0.999468       2.657490       7.293110       0.493584       1.404847      -0.685645       0.016285       0.018685       0.018922       0.031183       0.005438       0.026250      -0.002874      -0.028071      -0.011495      -0.035255       0.015973       0.019282              1.433255       1.408539       0.175586       0.214265       1.511011       0.203222       1.380216           0.000028
           19              C      -0.231164       2.291414       0.284185       0.676715      22.235507 0.23130735E+03  0.47473128E+04                                 7.510291                            5.559379      -0.361925       1.954289                    0.998619      22.166700      63.960603       0.595598       0.501065      -0.994062       0.009430      -0.059936      -0.053163       0.080669       0.009602       0.006645      -0.064187       0.014258       0.305736      -0.083827      -0.040709       0.124536              8.832369       9.663459      -0.496983      -2.000011      10.988494       2.348137       5.845154           0.000037
           20              C      -0.559140       3.617874       0.917704      -0.013643      36.157880 0.44641875E+03  0.10531821E+05                                 9.571260                            7.080165      -0.102212       1.973574                    0.999046      27.566129      78.574406       0.616552       0.421091      -1.064582      -0.023928       0.047990       0.021288       0.057696       0.011527      -0.002349      -0.010265       0.030015      -0.001678      -0.022443       0.001658       0.020785             11.594408      10.020898      -0.193472      -3.295074      16.184394       3.708830       8.577933           0.000027
           21              C       0.339968       4.671876       0.784036      -0.140632      34.310740 0.46933577E+03  0.11300929E+05                                 9.303989                            7.340509      -0.084792       1.940614                    0.999384      30.403706      89.842962       0.590848       0.430527      -1.050361      -0.019141       0.000629       0.005040       0.019804      -0.016767       0.001127      -0.009567       0.048585       0.108898      -0.048582       0.010794       0.037788             10.529313       9.644211       2.091713      -1.650216      15.350642       2.141123       6.593086           0.000058
           22              C       0.027297       5.918621       1.331063       0.005415      36.857757 0.43543574E+03  0.10179764E+05                                 9.627883                            6.956711      -0.052935       1.995799                    0.999008      26.960435      75.787721       0.628604       0.416788      -1.070377      -0.038469      -0.030694       0.011249       0.050483      -0.016913       0.018016      -0.003894       0.013707       0.016677      -0.023232      -0.005448       0.028680             11.776626      13.017140       4.525096      -3.118378      15.209075       0.445925       7.103662           0.000020
           23              C       0.981592       7.061855       1.136739       0.637642      24.099817 0.24400975E+03  0.50322191E+04                                 7.758882                            5.582369      -0.091254       2.034115                    0.999470      22.029860      61.965508       0.620144       0.478918      -1.013987       0.028303       0.061095       0.018488       0.069825      -0.031086       0.002799       0.060551      -0.024247       0.374967      -0.102657      -0.041411       0.144067              9.418787      12.280228       2.892547       0.360083      11.312267      -1.456809       4.663866           0.000026
           24              C      -1.152539       6.092016       2.048827      -0.220594      33.531388 0.49056958E+03  0.11946267E+05                                 9.117961                            7.468212      -0.127889       1.921342                    0.998697      31.297529      93.075307       0.589944       0.426348      -1.052691       0.025986       0.019311      -0.014162       0.035338      -0.034776       0.027905       0.017136       0.008910       0.045414      -0.056515       0.019429       0.037086             10.086626      11.366383       1.925724      -4.254079      10.480442      -0.373677       8.413054           0.000044
           25              C      -1.972070       5.001246       2.245397       0.278238      31.251673 0.36477474E+03  0.82273806E+04                                 8.917713                            6.585676      -0.107183       1.994224                    0.999691      25.071728      71.151488       0.609063       0.445869      -1.043676      -0.066315       0.008246       0.031510       0.073882      -0.008849      -0.026926       0.004146       0.056779      -0.014276      -0.027358      -0.019217       0.046575             10.773932       9.480128      -0.138072      -5.169963      11.150395       2.586905      11.691273           0.000013
           26              C      -1.712533       3.777944       1.659055      -0.205005      35.759053 0.49641022E+03  0.12146186E+05                                 9.627805                            7.581006      -0.266851       1.884792                    0.997793      31.197863      93.549062       0.576584       0.434154      -1.046040       0.018133      -0.019849      -0.026794       0.037956       0.012217       0.024136      -0.031178       0.027600       0.032991      -0.048658       0.009862       0.038796             11.083778       9.529414      -0.743133      -3.928778      13.587233       3.519745      10.134686           0.000034
           27              C      -2.975802       5.523001       4.330168       0.164925      32.348852 0.39487469E+03  0.90284920E+04                                 8.886099                            6.697666       0.127732       2.050291                    0.999846      26.001510      72.806893       0.628827       0.426009      -1.062191       0.016122      -0.057279      -0.085705       0.104337       0.022334       0.016712       0.009579       0.006342       0.153467      -0.048287      -0.008930       0.057217             10.477771       9.381188      -3.280897      -1.542573       6.895793       2.520086      15.156331           0.000014
           28              C      -1.858669       5.179647       5.092862      -0.215933      34.290385 0.49037952E+03  0.11898822E+05                                 9.131136                            7.384335       0.009177       1.955687                    0.999553      31.217401      91.618481       0.605359       0.416986      -1.062256       0.010622      -0.003888       0.036180       0.037907      -0.024137      -0.004181       0.009832       0.012679      -0.046408      -0.022366      -0.012081       0.034447             10.040329       7.855178      -2.040711       0.107662       6.846019       2.023167      15.419791           0.000035
           29              C      -1.798939       5.591706       6.418309      -0.090133      32.103925 0.43216893E+03  0.10183982E+05                                 8.843997                            7.002868      -0.023973       1.963026                    0.999593      29.558467      86.143135       0.610819       0.425529      -1.054424      -0.015580      -0.004291      -0.024598       0.029432      -0.008531       0.012930      -0.003314       0.008521      -0.039915      -0.018917      -0.002094       0.021011              9.783961       7.809475      -2.191398      -0.335551       7.185680       2.889569      14.356728           0.000058
           30              C      -2.827533       6.336765       6.976569      -0.041897      37.911326 0.45800239E+03  0.10865959E+05                                 9.831455                            7.152152      -0.040559       1.987257                    0.999285      27.939447      79.657262       0.616409       0.418829      -1.066856      -0.008048      -0.006105      -0.046103       0.047197      -0.016096       0.007153       0.001005       0.018884      -0.012001      -0.018135      -0.003807       0.021942             11.762838       8.822196      -2.416323       1.185914       8.028612       3.697363      18.437706           0.000021
           31              C      -2.725676       6.854110       8.363795       0.585149      23.627229 0.26529550E+03  0.55954243E+04                                 7.677053                            5.820479      -0.075087       2.022505                    0.999685      23.113208      66.078890       0.606435       0.478871      -1.012448       0.008620       0.020975       0.043686       0.049221       0.045782      -0.029795      -0.065035      -0.018461      -0.236010      -0.106808      -0.004771       0.111579              8.989481       6.791590      -1.455517       1.304614       6.844028       2.404322      13.332826           0.000016
           32              C       5.579113       6.659795       6.202643      -0.188417      36.502880 0.48117775E+03  0.11675186E+05                                 9.670212                            7.409683      -0.145617       1.916143                    0.998828      31.167868      92.888341       0.589960       0.427883      -1.050474       0.018596       0.015326       0.022409       0.032906      -0.000141      -0.013433      -0.013340      -0.016040      -0.092712      -0.037814       0.010745       0.027068             11.004061       8.989432      -2.401083       2.203883       7.443064       2.163998      16.579687           0.000053
           33              C       5.491631       6.247543       4.878319       0.216716      32.406988 0.36445533E+03  0.81961838E+04                                 8.978408                            6.484015      -0.060873       2.003479                    0.999413      25.307910      71.086206       0.629599       0.432589      -1.054443      -0.124008       0.035868      -0.036848       0.134247      -0.003712       0.057847      -0.008873      -0.006303      -0.029720      -0.062435       0.006748       0.055687             10.586954      10.311073      -3.180563       1.448010       6.936423       2.023778      14.513367           0.000017
           34              C       4.638583       5.050822      10.948417       0.676715      22.235498 0.23130724E+03  0.47473100E+04                                 7.510289                            5.559378      -0.361925       1.954290                    0.998619      22.166693      63.960576       0.595598       0.501065      -0.994062      -0.009430       0.059936       0.053163       0.080669       0.009602       0.006645      -0.064187       0.014258       0.305737      -0.083827      -0.040709       0.124536              8.832366       9.663457      -0.496983      -2.000010      10.988490       2.348136       5.845152           0.000037
           35              C       4.966559       3.724362      10.314898      -0.013643      36.157893 0.44641895E+03  0.10531827E+05                                 9.571262                            7.080167      -0.102212       1.973574                    0.999046      27.566136      78.574432       0.616551       0.421091      -1.064582       0.023928      -0.047991      -0.021288       0.057696       0.011527      -0.002349      -0.010265       0.030015      -0.001679      -0.022443       0.001658       0.020785             11.594411      10.020900      -0.193472      -3.295075      16.184397       3.708831       8.577935           0.000028
           36              C       4.067451       2.670360      10.448566      -0.140632      34.310745 0.46933585E+03  0.11300932E+05                                 9.303989                            7.340510      -0.084792       1.940614                    0.999384      30.403708      89.842969       0.590848       0.430527      -1.050361       0.019141      -0.000629      -0.005040       0.019804      -0.016767       0.001127      -0.009568       0.048585       0.108898      -0.048581       0.010794       0.037788             10.529314       9.644211       2.091713      -1.650215      15.350643       2.141123       6.593087           0.000058
           37              C       4.380122       1.423615       9.901539       0.005416      36.857734 0.43543542E+03  0.10179755E+05                                 9.627880                            6.956709      -0.052935       1.995799                    0.999008      26.960423      75.787683       0.628604       0.416788      -1.070377       0.038469       0.030694      -0.011249       0.050483      -0.016913       0.018017      -0.003894       0.013707       0.016678      -0.023232      -0.005448       0.028680             11.776622      13.017136       4.525095      -3.118377      15.209070       0.445924       7.103660           0.000020
           38              C       3.425827       0.280381      10.095863       0.637642      24.099811 0.24400969E+03  0.50322174E+04                                 7.758881                            5.582368      -0.091253       2.034116                    0.999470      22.029856      61.965492       0.620144       0.478918      -1.013987      -0.028303      -0.061095      -0.018488       0.069825      -0.031086       0.002799       0.060551      -0.024247       0.374967      -0.102657      -0.041411       0.144067              9.418785      12.280226       2.892546       0.360083      11.312265      -1.456809       4.663865           0.000025
           39              C       5.559958       1.250220       9.183775      -0.220594      33.531380 0.49056947E+03  0.11946263E+05                                 9.117960                            7.468211      -0.127888       1.921343                    0.998697      31.297522      93.075277       0.589944       0.426348      -1.052691      -0.025986      -0.019311       0.014162       0.035338      -0.034776       0.027905       0.017136       0.008910       0.045414      -0.056515       0.019429       0.037086             10.086625      11.366381       1.925725      -4.254078      10.480440      -0.373677       8.413053           0.000044
           40              C       6.379489       2.340990       8.987205       0.278238      31.251674 0.36477476E+03  0.82273814E+04                                 8.917713                            6.585676      -0.107183       1.994224                    0.999691      25.071729      71.151494       0.609063       0.445869      -1.043676       0.066315      -0.008246      -0.031510       0.073882      -0.008849      -0.026926       0.004146       0.056779      -0.014275      -0.027358      -0.019217       0.046575             10.773932       9.480129      -0.138073      -5.169963      11.150395       2.586906      11.691274           0.000012
           41              C       6.119952       3.564292       9.573547      -0.205004      35.759051 0.49641019E+03  0.12146185E+05                                 9.627803                            7.581005      -0.266849       1.884793                    0.997793      31.197863      93.549057       0.576584       0.434154      -1.046040      -0.018133       0.019849       0.026794       0.037956       0.012217       0.024136      -0.031178       0.027600       0.032991      -0.048658       0.009862       0.038796             11.083776       9.529413      -0.743132      -3.928778      13.587230       3.519744      10.134684           0.000034
           42              C       7.383221       1.819235       6.902434       0.164925      32.348852 0.39487468E+03  0.90284916E+04                                 8.886099                            6.697666       0.127732       2.050291                    0.999846      26.001509      72.806887       0.628827       0.426009      -1.062191      -0.016122       0.057279       0.085705       0.104337       0.022334       0.016712       0.009579       0.006342       0.153467      -0.048287      -0.008930       0.057217             10.477770       9.381188      -3.280897      -1.542573       6.895793       2.520086      15.156330           0.000014
           43              C       6.266088       2.162589       6.139740      -0.215933      34.290374 0.49037935E+03  0.11898816E+05                                 9.131134                            7.384334       0.009178       1.955687                    0.999553      31.217395      91.618452       0.605359       0.416986      -1.062256      -0.010622       0.003888      -0.036180       0.037907      -0.024137      -0.004181       0.009832       0.012679      -0.046407      -0.022366      -0.012081       0.034447             10.040326       7.855176      -2.040711       0.107662       6.846017       2.023166      15.419785           0.000035
           44              C       6.206358       1.750530       4.814293      -0.090133      32.103919 0.43216886E+03  0.10183980E+05                                 8.843996                            7.002867      -0.023973       1.963026                    0.999593      29.558462      86.143108       0.610819       0.425529      -1.054424       0.015580       0.004291       0.024598       0.029431      -0.008531       0.012930      -0.003314       0.008521      -0.039915      -0.018917      -0.002094       0.021011              9.783959       7.809473      -2.191398      -0.335551       7.185679       2.889569      14.356724           0.000058
           45              C       7.234952       1.005471       4.256033      -0.041897      37.911307 0.45800216E+03  0.10865952E+05                                 9.831451                            7.152149      -0.040557       1.987258                    0.999285      27.939439      79.657219       0.616409       0.418829      -1.066856       0.008048       0.006105       0.046103       0.047197      -0.016096       0.007153       0.001005       0.018884      -0.012001      -0.018135      -0.003807       0.021942             11.762831       8.822192      -2.416322       1.185913       8.028608       3.697361      18.437693           0.000021
           46              C       7.133095       0.488126       2.868807       0.585149      23.627225 0.26529545E+03  0.55954230E+04                                 7.677053                            5.820478      -0.075087       2.022505                    0.999685      23.113206      66.078885       0.606435       0.478871      -1.012448      -0.008620      -0.020975      -0.043686       0.049221       0.045782      -0.029795      -0.065035      -0.018461      -0.236010      -0.106808      -0.004771       0.111579              8.989480       6.791589      -1.455516       1.304614       6.844028       2.404322      13.332824           0.000016
           47              C      -1.171694       0.682441       5.029959      -0.188417      36.502884 0.48117782E+03  0.11675188E+05                                 9.670214                            7.409684      -0.145618       1.916143                    0.998828      31.167870      92.888352       0.589960       0.427883      -1.050474      -0.018596      -0.015326      -0.022408       0.032906      -0.000140      -0.013433      -0.013340      -0.016041      -0.092712      -0.037814       0.010745       0.027069             11.004062       8.989433      -2.401084       2.203883       7.443065       2.163999      16.579689           0.000053
           48              C      -1.084212       1.094693       6.354283       0.216716      32.406969 0.36445507E+03  0.81961766E+04                                 8.978405                            6.484013      -0.060873       2.003480                    0.999413      25.307900      71.086172       0.629599       0.432589      -1.054443       0.124008      -0.035868       0.036848       0.134247      -0.003711       0.057847      -0.008873      -0.006304      -0.029720      -0.062435       0.006748       0.055686             10.586950      10.311069      -3.180562       1.448008       6.936421       2.023778      14.513361           0.000017
           49              N       4.340864       6.491259       4.096530      -0.736144      36.918741 0.57263587E+03  0.14252447E+05                                 9.123394                            7.578274      -0.165443       1.915630                    0.997828      33.223963      94.541107       0.654338       0.376091      -1.104673       0.160160      -0.043264       0.027328       0.168137       0.044881       0.220038      -0.033182      -0.211039      -0.016341      -0.287341       0.116018       0.171324              9.921403      11.056867      -1.974860       4.738888       8.517814      -1.427472      10.189528           0.000069
           50              N       0.066555       0.850977       7.136072      -0.736145      36.918749 0.57263607E+03  0.14252453E+05                                 9.123397                            7.578277      -0.165443       1.915630                    0.997828      33.223961      94.541109       0.654337       0.376091      -1.104673      -0.160161       0.043264      -0.027328       0.168137       0.044881       0.220038      -0.033182      -0.211039      -0.016341      -0.287341       0.116018       0.171324              9.921406      11.056871      -1.974861       4.738889       8.517816      -1.427472      10.189531           0.000069
           51              O       2.212773       6.841974       1.240079      -0.584648      37.141841 0.52505586E+03  0.12499079E+05                                 8.783882                            7.031619       0.716140       2.285186                    0.997437      27.343024      70.622448       0.728614       0.353131      -1.148135      -0.012735      -0.044364       0.068842       0.082883      -0.035848       0.021939       0.039754       0.130995       0.104092      -0.105838       0.041155       0.064683             10.262596      17.688954       1.426237       1.199814       7.342070      -0.210750       5.756766           0.000037
           52              O      -3.624342       7.639367       8.817593      -0.624453      37.041830 0.61486452E+03  0.15278059E+05                                 8.841091                            7.713247       0.352973       2.144804                    0.996621      28.892159      77.089485       0.679346       0.362849      -1.136509      -0.013736      -0.008229      -0.066245       0.068153      -0.018051      -0.056189      -0.008634      -0.068331      -0.180621      -0.096716       0.027671       0.069045              9.642048       8.237047      -3.222623      -1.602866      10.412307       1.911547      10.276790           0.000047
           53              O      -0.474286       0.205259      11.094441      -0.674046      47.765145 0.66646289E+03  0.16943408E+05                                10.567057                            8.081100       0.119418       2.057725                    0.995868      29.875303      81.352802       0.655670       0.367448      -1.129844      -0.076953       0.075096      -0.080733       0.134458      -0.006393      -0.025452      -0.041038       0.063747       0.124824      -0.070876       0.005114       0.065762             12.542604      18.568776      -5.042020      -4.784787      10.581585       2.309295       8.477450           0.000053
           54              O       8.388796       1.436104       0.211173      -0.695872      47.946825 0.77275969E+03  0.20412159E+05                                10.593515                            8.772516      -0.093297       1.972060                    0.996358      31.082426      86.634307       0.620907       0.373452      -1.123844       0.047573       0.083695       0.028345       0.100357       0.037976       0.012959      -0.049426       0.034792       0.193902      -0.089648       0.006597       0.083051             11.867605      12.409931       5.661460      -0.605131      15.567603      -0.292638       7.625281           0.000054
           55              O       0.517166       8.217863       0.862664      -0.752890      48.827059 0.77380438E+03  0.20417344E+05                                10.672377                            8.699353       0.073878       2.011179                    0.997839      31.920936      88.506881       0.632942       0.366753      -1.130562       0.034198      -0.065538       0.059350       0.094801      -0.028579       0.016169       0.007227      -0.108519       0.251909      -0.104920       0.019195       0.085725             12.140865      11.040240      -1.275138       2.220795      17.140009      -3.715622       8.242347           0.000056
           56              O       6.378476       5.136131       3.009214      -0.217370      28.837375 0.34334689E+03  0.73735660E+04                                 7.563806                            5.705696       0.418867       2.260466                    0.999136      22.719354      56.320796       0.802133       0.355562      -1.142505       0.127227       0.030200       0.063172       0.145222      -0.018691      -0.078941       0.053894       0.073025       0.308914      -0.102226      -0.053450       0.155676              9.206455       7.874530      -1.362475      -4.224945       5.330119       2.581624      14.414717           0.000036
           57              O      -1.736294       6.538412       9.095038      -0.651007      38.069482 0.63196078E+03  0.15840692E+05                                 9.036472                            7.836502       0.321712       2.118397                    0.997175      29.697997      80.077516       0.670558       0.364406      -1.133158       0.003798      -0.021752      -0.071794       0.075113       0.039685       0.037865      -0.063488      -0.004067      -0.061858      -0.097617       0.034122       0.063494              9.952990      10.083399       0.001287       4.318844       7.446962      -0.121313      12.328608           0.000059
           58              O       2.194646       0.500262       9.992523      -0.584649      37.141845 0.52505594E+03  0.12499081E+05                                 8.783883                            7.031619       0.716140       2.285186                    0.997437      27.343026      70.622454       0.728613       0.353131      -1.148135       0.012735       0.044364      -0.068842       0.082883      -0.035848       0.021939       0.039754       0.130995       0.104092      -0.105838       0.041155       0.064683             10.262597      17.688955       1.426237       1.199814       7.342071      -0.210750       5.756766           0.000037
           59              O       8.031761      -0.297131       2.415009      -0.624453      37.041863 0.61486522E+03  0.15278081E+05                                 8.841097                            7.713252       0.352972       2.144803                    0.996621      28.892170      77.089534       0.679346       0.362849      -1.136509       0.013736       0.008229       0.066245       0.068153      -0.018051      -0.056189      -0.008634      -0.068331      -0.180620      -0.096716       0.027671       0.069045              9.642055       8.237052      -3.222626      -1.602867      10.412315       1.911548      10.276798           0.000047
           60              O       4.881705       7.136977       0.138161      -0.674046      47.765113 0.66646238E+03  0.16943391E+05                                10.567051                            8.081097       0.119419       2.057725                    0.995868      29.875293      81.352761       0.655670       0.367448      -1.129844       0.076953      -0.075095       0.080733       0.134458      -0.006393      -0.025451      -0.041038       0.063747       0.124824      -0.070876       0.005114       0.065762             12.542597      18.568766      -5.042016      -4.784784      10.581579       2.309294       8.477446           0.000053
           61              O      -3.981377       5.906132      11.021429      -0.695872      47.946837 0.77275997E+03  0.20412169E+05                                10.593517                            8.772517      -0.093297       1.972060                    0.996358      31.082431      86.634324       0.620907       0.373452      -1.123844      -0.047573      -0.083695      -0.028345       0.100357       0.037976       0.012959      -0.049426       0.034792       0.193902      -0.089648       0.006597       0.083051             11.867607      12.409932       5.661460      -0.605131      15.567605      -0.292638       7.625282           0.000054
           62              O       3.890253      -0.875627      10.369938      -0.752891      48.827055 0.77380430E+03  0.20417341E+05                                10.672376                            8.699352       0.073877       2.011179                    0.997839      31.920935      88.506875       0.632942       0.366753      -1.130562      -0.034198       0.065538      -0.059350       0.094801      -0.028579       0.016169       0.007227      -0.108519       0.251909      -0.104920       0.019195       0.085725             12.140864      11.040239      -1.275138       2.220794      17.140007      -3.715622       8.242347           0.000056
           63              O      -1.971057       2.206105       8.223388      -0.217370      28.837376 0.34334692E+03  0.73735668E+04                                 7.563806                            5.705696       0.418867       2.260466                    0.999136      22.719356      56.320800       0.802133       0.355562      -1.142505      -0.127227      -0.030201      -0.063172       0.145223      -0.018692      -0.078941       0.053894       0.073025       0.308914      -0.102227      -0.053450       0.155677              9.206455       7.874530      -1.362475      -4.224945       5.330119       2.581624      14.414716           0.000036
           64              O       6.143713       0.803824       2.137564      -0.651007      38.069467 0.63196048E+03  0.15840682E+05                                 9.036469                            7.836500       0.321713       2.118397                    0.997175      29.697992      80.077495       0.670558       0.364406      -1.133158      -0.003798       0.021752       0.071794       0.075113       0.039685       0.037865      -0.063488      -0.004067      -0.061858      -0.097616       0.034122       0.063494              9.952987      10.083397       0.001286       4.318842       7.446960      -0.121313      12.328602           0.000058

******************************************************
Auxiliary information for the entire system
The total spin magnetic moment of the unit cell is   0.002044
The total net atomic charge of the unit cell is   0.000004
Accuracy of reproducing the electrostatic potential in the unit cell:
  The inner radius (bohr) =    5.0000
  The outer radius (bohr) =   12.0000
  Valid grid points have density less than (e/(bohr^3)) =    0.0001
  The number of valid grid points were=        27050
  The rms potential error without charges in kcal/mol is=     10.65269
  The rms potential error with partial charges in kcal/mol is=      1.54126
  The RRMSE value at monopole order=      0.14468
  The rms potential error with partial charges and cloud penetration in kcal/mol is=      1.54279
  The RRMSE value at monopole order with cloud penetration is=      0.14483
  The rms potential error with partial charges and atomic dipoles in kcal/mol is=      0.69448
  The RRMSE value at dipole order=      0.06519
  The rms potential error with partial charges, atomic dipoles and cloud penetration in kcal/mol is=      0.68334
  The RRMSE value at dipole order with cloud penetration=      0.06415

******************************************************
The electron densities and ab initio electrostatic potential were computed in VASP using the PBE functional and
projector augmented wave method. See the main text of the journal article for a description of computational details.
The atomic charges, dipoles, and quadrupoles were computed with the DDEC6 method as described in
(a) T. A. Manz and N. Gabaldon Limas, RSC Adv. 6 (2016) 47771-47801 DOI: 10.1039/c6ra04656h
(b) N. Gabaldon Limas and T. A. Manz, RSC Adv. 8 (2018) 2678-2707 DOI: 10.1039/c7ra11829e.
For each atom in the material, the electron cloud parameters were fit to the spherically averaged atom-in-material
electron density using radial positions for which this density was between 10^-4 and 10^-2 electrons per cubic bohr.
The polarizabilities, dispersion coefficients, and quantum Drude oscillator (QDO) parameters were fit using the MCLF method.
The magnetic structure of the system was optimized in VASP from the default ferromagnetic initial guess using spin polarization.
The atomic spin moments (ASMs) were computed on this optimized magnetic structure using the DDEC6 partition as inputs
to the method of T. A. Manz and D. S. Sholl, J. Chem. Theory Comput. 7 (2011) 4146-4164 DOI: 10.1021/ct200539n.
The RMSE and RRMSE were computed using a uniform grid with Ewald summation.
