# Supplementary material for: A collection of forcefield precursors for metal–organic frameworks
Source: RSC Adv. 2019 Nov 13;9(63):36492–507. doi: 10.1039/c9ra07327b (PMC9075174; doi:10.1039/c9ra07327b)
Supplement: RA-009-C9RA07327B-s3947 [file RA-009-C9RA07327B-s3947.xyz]

   64
jmolscript: load "" {1 1 1} spacegroup "x,y,z" unitcell [{      9.604700     0.000000     0.000000 }, {     -3.739136     9.320659     0.000000 }, {     -1.437471    -1.894234    11.209458 }]
Ce     3.268064     8.884913     0.092142     1.919731
Ce     1.160029    -1.458488    11.117316     1.919960
H      3.264984     2.863449    10.914649     0.130936
H      5.802594     0.468221     8.834174     0.137822
H     -2.854867     4.350439     9.467508     0.142351
H      5.595001     2.716434     6.517179     0.128909
H      5.504008     2.042395     4.284255     0.117116
H     -0.519974     0.206817     4.688916     0.133209
H      0.061066     0.132344     7.639246     0.319250
H      0.397350     1.534824     7.673995     0.315105
H      1.163109     4.562976     0.294809     0.130927
H     -1.374501     6.958204     2.375284     0.137817
H      7.282960     3.075986     1.741950     0.142351
H     -1.166908     4.709991     4.692279     0.128907
H     -1.075915     5.384030     6.925203     0.117109
H      4.948067     7.219608     6.520542     0.133215
H      4.367027     7.294081     3.570212     0.319249
H      4.030743     5.891601     3.535463     0.315106
C      4.655494     5.111108    10.956124     0.658124
C      4.977161     3.785373    10.318306    -0.015991
C      4.081811     2.736452    10.447215    -0.139994
C      4.381290     1.494377     9.893468     0.004505
C      0.995298     7.068165     1.134397     0.628036
C      5.568111     1.321060     9.181667    -0.221335
C      6.395142     2.405754     8.989985     0.277029
C      6.140756     3.628923     9.572877    -0.204718
C      7.410683     1.871831     6.920719     0.164975
C      6.306566     2.210209     6.142783    -0.215882
C      6.250708     1.805327     4.821188    -0.093662
C      7.282088     1.055163     4.279771    -0.040061
C      7.188762     0.533226     2.884194     0.578391
C     -1.222580     0.724226     5.063312    -0.197101
C     -1.139082     1.140861     6.381544     0.225448
C     -0.227401     2.315317     0.253334     0.658190
C     -0.549068     3.641052     0.891152    -0.016002
C      0.346282     4.689973     0.762243    -0.140001
C      0.046803     5.932048     1.315990     0.004504
C      3.432795     0.358260    10.075061     0.628048
C     -1.140018     6.105365     2.027791    -0.221331
C     -1.967049     5.020671     2.219473     0.277028
C     -1.712663     3.797502     1.636581    -0.204717
C     -2.982590     5.554594     4.288739     0.164974
C     -1.878473     5.216216     5.066675    -0.215882
C     -1.822615     5.621098     6.388270    -0.093669
C     -2.853995     6.371262     6.929687    -0.040050
C     -2.760669     6.893199     8.325264     0.578381
C      5.650673     6.702199     6.146146    -0.197107
C      5.567175     6.285564     4.827914     0.225444
N     -0.013076     0.885202     7.177416    -0.749400
N      4.441169     6.541223     4.032042    -0.749392
O      2.232450     6.850359     1.231919    -0.565611
O      8.090678    -0.248331     2.440299    -0.601860
O      4.930525     7.177517     0.189440    -0.628158
O      8.467845     1.455216     0.180472    -0.658204
O      0.550498     8.238615     0.870975    -0.706392
O     -2.036458     2.264058     8.234468    -0.212880
O      6.196541     0.845007     2.153337    -0.629783
O      2.195643     0.576066     9.977539    -0.565691
O     -3.662585     7.674756     8.769159    -0.601937
O     -0.502432     0.248908    11.020018    -0.628154
O     -4.039752     5.971209    11.028986    -0.658132
O      3.877595    -0.812190    10.338483    -0.706302
O      6.464551     5.162367     2.974990    -0.212881
O     -1.768448     6.581418     9.056121    -0.629864

The following XYZ coordinates are in angstroms. Other properties are in atomic units.
The sperically averaged electron density of each atom fit to a function of the form exp(a - br)
eigen_1, eigen_2 and eigen_3 are the three eigenvalues of traceless quadrupole moment tensor
  atom number  atomic symbol              X              Y              Z     net charge C6 coefficient C8 coefficient C10 coefficient fluctuating dipole atomic polarizability isotropic forcefield polarizability              a              b squared Pearson coefficient          <r^3>          <r^4>         wp_QDO          m_QDO          q_QDO       dipole_x       dipole_y       dipole_z         dipole            Qxy            Qxz            Qyz     Q(x^2-y^2)  Q(3z^2 - R^2)        eigen_1        eigen_2        eigen_3 static polarizability      alpha(xx)      alpha(xy)      alpha(xz)      alpha(yy)      alpha(yz)      alpha(zz) atomic spin moment
            1             Ce       3.268064       8.884913       0.092142       1.919731     204.667831 0.54976548E+04  0.21984490E+06                                23.449579                           20.493880       1.506407       2.092169                    0.999016      98.868319     264.658427       0.534644       0.286485      -1.295472       0.004007       0.026410       0.031513       0.041311       0.024412       0.020005      -0.000132       0.002186       0.146380      -0.050860      -0.003602       0.054463             26.486201      29.380747       1.321823       1.491502      30.039341      -0.685777      20.038516           1.027374
            2             Ce       1.160029      -1.458488      11.117316       1.919960     204.480551 0.54915292E+04  0.21954638E+06                                23.442549                           20.488738       1.505680       2.092225                    0.999014      98.783740     264.429798       0.534447       0.286661      -1.295229      -0.004424      -0.025686      -0.029558       0.039408       0.027263       0.018090       0.003267       0.014872       0.158818      -0.055407      -0.002890       0.058297             26.477377      29.370762       1.322552       1.490808      30.027483      -0.685241      20.033885           1.026898
            3              H       3.264984       2.863449      10.914649       0.130936       1.110301 0.83500155E+01  0.83169022E+02                                 1.794351                            1.708792      -1.184114       2.326168                    0.996092       3.579981      10.220050       0.468931       1.311361      -0.701965      -0.034974       0.005952       0.021739       0.041607       0.000783      -0.011524       0.001144       0.015028       0.000444      -0.009370      -0.006511       0.015881              1.823846       2.199367      -0.056265      -0.358319       1.638209       0.125318       1.633961          -0.000038
            4              H       5.802594       0.468221       8.834174       0.137822       1.165342 0.91810435E+01  0.93356888E+02                                 1.846265                            1.788728      -1.152622       2.346793                    0.995722       3.512032      10.030098       0.460918       1.306856      -0.704709       0.011154      -0.033441      -0.013447       0.037730      -0.002952      -0.003971       0.012539      -0.003837      -0.036774      -0.018481       0.002766       0.015715              1.854655       1.639806      -0.153402      -0.168419       2.213994       0.230166       1.710165           0.000001
            5              H      -2.854867       4.350439       9.467508       0.142351       1.012535 0.75725649E+01  0.74894456E+02                                 1.793560                            1.706668      -1.531745       2.168925                    0.991460       3.878630      11.677697       0.429352       1.442402      -0.673645       0.023773       0.026918      -0.003372       0.036071       0.003448      -0.004608      -0.000627       0.007312      -0.019770      -0.008035      -0.001554       0.009589              1.836737       1.710699       0.413517      -0.124270       2.209704      -0.097272       1.589807          -0.000025
            6              H       5.595001       2.716434       6.517179       0.128909       1.167437 0.89984423E+01  0.90551191E+02                                 1.812775                            1.741815      -0.999605       2.411585                    0.997959       3.430309       9.575292       0.481406       1.264351      -0.714408      -0.031932       0.022580       0.007101       0.039748      -0.013337       0.004240       0.005815       0.021938      -0.007597      -0.019038       0.000411       0.018627              1.828634       1.883685      -0.356304      -0.321743       1.739899       0.209115       1.862319          -0.000004
            7              H       5.504008       2.042395       4.284255       0.117116       1.180409 0.89478028E+01  0.89121735E+02                                 1.759214                            1.685917      -0.963733       2.420494                    0.998306       3.354774       9.050792       0.516240       1.191208      -0.731582      -0.032770       0.012179      -0.021645       0.041118      -0.014191       0.003462       0.003295       0.018026      -0.004795      -0.017335      -0.000387       0.017722              1.765156       1.902539      -0.166586       0.380183       1.519674      -0.094825       1.873255          -0.000018
            8              H      -0.519974       0.206817       4.688916       0.133209       1.304528 0.10278967E+02  0.10780349E+03                                 2.005419                            1.903076      -1.328738       2.263123                    0.993127       3.716112      10.873125       0.442006       1.321278      -0.700896       0.025522      -0.021641      -0.015054       0.036693      -0.008195      -0.006345       0.003831       0.006882      -0.009256      -0.007427      -0.006272       0.013699              2.037676       2.066735      -0.502981      -0.240452       2.070857       0.302592       1.975437          -0.000042
            9              H       0.061066       0.132344       7.639246       0.319250       0.571004 0.35978816E+01  0.30009764E+02                                 1.309267                            1.241806      -1.302234       2.361594                    0.997697       2.945723       8.572622       0.456876       1.607282      -0.645463       0.001869      -0.016765       0.014032       0.021942       0.005621       0.021956       0.000537      -0.003110      -0.009472      -0.024023       0.002469       0.021553              1.341857       1.108677      -0.151280       0.127625       1.677342      -0.261203       1.239550          -0.000031
           10              H       0.397350       1.534824       7.673995       0.315105       0.739820 0.50595924E+01  0.44731578E+02                                 1.426311                            1.376694      -1.102344       2.469394                    0.999378       2.645781       7.257512       0.493193       1.404724      -0.685853       0.016577       0.019647       0.017393       0.031037       0.006153       0.027302      -0.004002      -0.028624      -0.024200      -0.037430       0.017239       0.020190              1.437261       1.444878       0.197314       0.222973       1.507072       0.189913       1.359834          -0.000008
           11              H       1.163109       4.562976       0.294809       0.130927       1.110325 0.83500888E+01  0.83168596E+02                                 1.794252                            1.708700      -1.184187       2.326124                    0.996091       3.579878      10.219148       0.468993       1.311208      -0.701996       0.034972      -0.005951      -0.021738       0.041606       0.000780      -0.011522       0.001141       0.015022       0.000441      -0.009365      -0.006512       0.015878              1.823743       2.199249      -0.056256      -0.358297       1.638103       0.125301       1.633876          -0.000030
           12              H      -1.374501       6.958204       2.375284       0.137817       1.165559 0.91833804E+01  0.93387935E+02                                 1.846608                            1.789047      -1.152629       2.346796                    0.995722       3.512415      10.032054       0.460835       1.306990      -0.704681      -0.011154       0.033439       0.013446       0.037727      -0.002956      -0.003971       0.012532      -0.003810      -0.036764      -0.018476       0.002771       0.015704              1.855001       1.640095      -0.153445      -0.168473       2.214435       0.230230       1.710473          -0.000000
           13              H       7.282960       3.075986       1.741950       0.142351       1.012530 0.75724892E+01  0.74893328E+02                                 1.793538                            1.706647      -1.531734       2.168935                    0.991460       3.878551      11.677332       0.429360       1.442382      -0.673649      -0.023773      -0.026921       0.003369       0.036073       0.003450      -0.004608      -0.000624       0.007309      -0.019775      -0.008036      -0.001552       0.009589              1.836716       1.710672       0.413510      -0.124259       2.209691      -0.097264       1.589785          -0.000025
           14              H      -1.166908       4.709991       4.692279       0.128907       1.167428 0.89983845E+01  0.90550488E+02                                 1.812765                            1.741810      -0.999606       2.411583                    0.997959       3.430311       9.575300       0.481406       1.264353      -0.714408       0.031932      -0.022579      -0.007100       0.039748      -0.013337       0.004240       0.005814       0.021938      -0.007599      -0.019038       0.000410       0.018627              1.828622       1.883660      -0.356293      -0.321739       1.739885       0.209114       1.862321          -0.000004
           15              H      -1.075915       5.384030       6.925203       0.117109       1.180891 0.89528080E+01  0.89188132E+02                                 1.760052                            1.686675      -0.963820       2.420451                    0.998305       3.355591       9.055188       0.515969       1.191611      -0.731487       0.032765      -0.012180       0.021641       0.041113      -0.014192       0.003446       0.003294       0.018005      -0.004802      -0.017326      -0.000390       0.017717              1.766008       1.903488      -0.166720       0.380480       1.520329      -0.094895       1.874206          -0.000019
           16              H       4.948067       7.219608       6.520542       0.133215       1.304504 0.10278729E+02  0.10780032E+03                                 2.005385                            1.903046      -1.328763       2.263108                    0.993127       3.716105      10.873053       0.442013       1.321267      -0.700898      -0.025522       0.021640       0.015054       0.036692      -0.008194      -0.006347       0.003829       0.006888      -0.009264      -0.007427      -0.006274       0.013701              2.037640       2.066704      -0.502965      -0.240440       2.070818       0.302577       1.975398          -0.000042
           17              H       4.367027       7.294081       3.570212       0.319249       0.570987 0.35977507E+01  0.30008383E+02                                 1.309241                            1.241783      -1.302187       2.361619                    0.997697       2.945670       8.572411       0.456881       1.607280      -0.645463      -0.001868       0.016765      -0.014034       0.021943       0.005621       0.021955       0.000537      -0.003110      -0.009469      -0.024021       0.002469       0.021552              1.341829       1.108659      -0.151275       0.127623       1.677296      -0.261196       1.239532          -0.000031
           18              H       4.030743       5.891601       3.535463       0.315106       0.739794 0.50592971E+01  0.44727775E+02                                 1.426204                            1.376595      -1.102329       2.469400                    0.999378       2.645662       7.256803       0.493248       1.404603      -0.685876      -0.016577      -0.019647      -0.017393       0.031037       0.006154       0.027301      -0.004001      -0.028627      -0.024201      -0.037430       0.017237       0.020193              1.437153       1.444768       0.197293       0.222948       1.506954       0.189894       1.359738          -0.000007
           19              C       4.655494       5.111108      10.956124       0.658124      22.604827 0.23643593E+03  0.48599417E+04                                 7.509853                            5.563573      -0.251227       1.987989                    0.998983      22.065471      62.897009       0.606964       0.490937      -1.003120      -0.009386       0.062092       0.052675       0.081964       0.006063       0.009581      -0.063017       0.011542       0.279499      -0.078052      -0.038908       0.116961              8.834620       9.619854      -0.544004      -2.025395      10.999941       2.392507       5.884066           0.001002
           20              C       4.977161       3.785373      10.318306      -0.015991      36.264450 0.44923896E+03  0.10609257E+05                                 9.564650                            7.090594      -0.095281       1.973402                    0.999091      27.637017      78.676444       0.617987       0.419681      -1.066057       0.026146      -0.047716      -0.022009       0.058693       0.010926      -0.004190      -0.008851       0.028585       0.001207      -0.020685       0.000404       0.020281             11.567596      10.023457      -0.078043      -3.248801      16.104136       3.684200       8.575195          -0.000847
           21              C       4.081811       2.736452      10.447215      -0.139994      34.190404 0.46497560E+03  0.11175518E+05                                 9.285171                            7.311650      -0.101093       1.935187                    0.999365      30.415803      89.945640       0.591067       0.431154      -1.049447       0.021982      -0.002453      -0.004889       0.022652      -0.016943       0.001947      -0.012239       0.047345       0.116800      -0.049962       0.008678       0.041283             10.510537       9.648705       2.150616      -1.633800      15.261280       2.189207       6.621627           0.000258
           22              C       4.381290       1.494377       9.893468       0.004505      36.920828 0.43238404E+03  0.10091843E+05                                 9.631012                            6.931385      -0.061137       1.992864                    0.999127      26.940627      75.698834       0.629801       0.416679      -1.070322       0.038309       0.032022      -0.011049       0.051138      -0.015759       0.015527      -0.003072       0.014204       0.017268      -0.021752      -0.003933       0.025685             11.805766      13.116427       4.644588      -3.045017      15.234279       0.528044       7.066590          -0.000580
           23              C       0.995298       7.068165       1.134397       0.628036      24.360609 0.24577862E+03  0.50663430E+04                                 7.770658                            5.571899      -0.042861       2.049386                    0.999520      21.926961      61.206099       0.627281       0.473689      -1.019085       0.029581       0.060542       0.014638       0.068954      -0.027923      -0.001694       0.055476      -0.021725       0.361286      -0.095099      -0.042298       0.137397              9.461244      12.282489       3.045595       0.304119      11.479134      -1.406860       4.622110           0.000369
           24              C       5.568111       1.321060       9.181667      -0.221335      33.761231 0.49422060E+03  0.12053791E+05                                 9.159591                            7.498712      -0.126005       1.920695                    0.998730      31.336274      93.168739       0.588599       0.426662      -1.052821      -0.024872      -0.015866       0.014823       0.033016      -0.036251       0.026785       0.017354       0.003512       0.042265      -0.057012       0.021657       0.035355             10.148269      11.561074       1.996673      -4.282994      10.462514      -0.381784       8.421218           0.000438
           25              C       6.395142       2.405754       8.989985       0.277029      31.170332 0.36392854E+03  0.82078775E+04                                 8.911531                            6.584490      -0.124849       1.988612                    0.999676      25.112872      71.389872       0.607900       0.446745      -1.042612       0.066109      -0.009100      -0.031605       0.073838      -0.008639      -0.026340       0.004694       0.056626      -0.012846      -0.027512      -0.018465       0.045977             10.774153       9.544171      -0.129332      -5.172767      11.098599       2.605406      11.679689          -0.000365
           26              C       6.140756       3.628923       9.572877      -0.204718      35.960372 0.50181370E+03  0.12312311E+05                                 9.668860                            7.627374      -0.284613       1.878292                    0.997773      31.303506      94.011229       0.574209       0.434749      -1.045628      -0.017273       0.019754       0.026620       0.037379       0.011386       0.024082      -0.032662       0.031766       0.037397      -0.050355       0.009572       0.040783             11.127124       9.588578      -0.685603      -3.933134      13.606893       3.489980      10.185900           0.000347
           27              C       7.410683       1.871831       6.920719       0.164975      32.470354 0.39220899E+03  0.89541585E+04                                 8.913382                            6.676866       0.120226       2.048755                    0.999833      25.965272      72.698559       0.629419       0.426245      -1.061832      -0.015987       0.059355       0.085564       0.105356       0.022250       0.015581       0.008383       0.006694       0.151408      -0.047893      -0.007823       0.055716             10.559873       9.413990      -3.315316      -1.585775       6.941099       2.562721      15.324530          -0.000055
           28              C       6.306566       2.210209       6.142783      -0.215882      34.284057 0.48650075E+03  0.11786292E+05                                 9.131887                            7.354732       0.004965       1.954369                    0.999548      31.215148      91.667345       0.606361       0.416948      -1.061830      -0.009220       0.002859      -0.038345       0.039541      -0.025085      -0.005316       0.009323       0.010848      -0.050190      -0.021872      -0.014064       0.035936             10.071881       7.841415      -2.039351       0.096438       6.816887       2.003032      15.557341          -0.000040
           29              C       6.250708       1.805327       4.821188      -0.093662      32.222468 0.43273918E+03  0.10204192E+05                                 8.877367                            7.020082      -0.048760       1.954436                    0.999605      29.646367      86.522382       0.608225       0.427060      -1.053125       0.013708       0.006177       0.024337       0.028607      -0.008697       0.013078      -0.005385       0.009708      -0.046267      -0.020740      -0.002081       0.022820              9.832489       7.821061      -2.229636      -0.336186       7.233974       2.848466      14.442432          -0.000072
           30              C       7.282088       1.055163       4.279771      -0.040061      37.807696 0.45746010E+03  0.10847796E+05                                 9.806562                            7.142332      -0.040153       1.986144                    0.999339      27.946185      79.607082       0.617675       0.418175      -1.067478       0.008557       0.007721       0.047496       0.048874      -0.016066       0.006999       0.001660       0.016004      -0.010892      -0.018027      -0.002821       0.020848             11.728240       8.791860      -2.463547       1.136313       8.047139       3.652569      18.345721          -0.000547
           31              C       7.188762       0.533226       2.884194       0.578391      23.811470 0.26847152E+03  0.56721300E+04                                 7.694466                            5.842219      -0.050168       2.029873                    0.999724      23.116616      65.873627       0.608092       0.476748      -1.014852      -0.008168      -0.022578      -0.046837       0.052633       0.044583      -0.027409      -0.061941      -0.023172      -0.219107      -0.099682      -0.007240       0.106921              8.999094       6.826918      -1.507621       1.237256       6.889482       2.433211      13.280882          -0.000039
           32              C      -1.222580       0.724226       5.063312      -0.197101      36.732967 0.48160017E+03  0.11685720E+05                                 9.691751                            7.402635      -0.126118       1.919835                    0.999069      31.270244      93.135245       0.591589       0.426695      -1.051409      -0.018915      -0.015175      -0.022949       0.033388      -0.001336      -0.014811      -0.015570      -0.015105      -0.096503      -0.040606       0.012552       0.028053             11.041481       8.977141      -2.460059       2.190134       7.511522       2.176652      16.635779          -0.000074
           33              C      -1.139082       1.140861       6.381544       0.225448      32.261316 0.35785025E+03  0.80125613E+04                                 8.945973                            6.423340      -0.060935       2.004893                    0.999390      25.167544      70.584598       0.632680       0.432366      -1.054364       0.122569      -0.038349       0.040586       0.134689      -0.002566       0.060254      -0.010923      -0.011975      -0.024028      -0.065828       0.008616       0.057212             10.571580      10.338454      -3.229864       1.464497       6.940048       1.989884      14.436238          -0.000041
           34              C      -0.227401       2.315317       0.253334       0.658190      22.602121 0.23640632E+03  0.48591061E+04                                 7.508932                            5.563021      -0.250924       1.988115                    0.998983      22.063044      62.885459       0.607037       0.490901      -1.003153       0.009420      -0.062099      -0.052672       0.081972       0.006033       0.009608      -0.063044       0.011568       0.279493      -0.078071      -0.038908       0.116979              8.833413       9.618544      -0.543798      -2.025117      10.998332       2.392072       5.883362           0.000993
           35              C      -0.549068       3.641052       0.891152      -0.016002      36.262992 0.44922905E+03  0.10608884E+05                                 9.564118                            7.090354      -0.095233       1.973412                    0.999091      27.636590      78.672767       0.618024       0.419662      -1.066077      -0.026148       0.047715       0.022008       0.058693       0.010913      -0.004189      -0.008849       0.028593       0.001159      -0.020676       0.000396       0.020280             11.566748      10.022549      -0.077172      -3.248152      16.103240       3.683625       8.574456          -0.000845
           36              C       0.346282       4.689973       0.762243      -0.140001      34.189212 0.46495702E+03  0.11174881E+05                                 9.284684                            7.311323      -0.101110       1.935176                    0.999365      30.415353      89.941469       0.591106       0.431132      -1.049467      -0.021983       0.002450       0.004892       0.022654      -0.016960       0.001951      -0.012245       0.047340       0.116778      -0.049967       0.008686       0.041280             10.509915       9.648471       2.150939      -1.633672      15.260013       2.188851       6.621260           0.000263
           37              C       0.046803       5.932048       1.315990       0.004504      36.921782 0.43239249E+03  0.10092103E+05                                 9.631213                            6.931474      -0.061178       1.992846                    0.999127      26.940924      75.700216       0.629794       0.416682      -1.070319      -0.038312      -0.032017       0.011048       0.051137      -0.015756       0.015521      -0.003071       0.014179       0.017268      -0.021746      -0.003928       0.025673             11.806101      13.117426       4.645063      -3.045263      15.234109       0.527867       7.066768          -0.000584
           38              C       3.432795       0.358260      10.075061       0.628048      24.358993 0.24576411E+03  0.50659071E+04                                 7.769925                            5.571476      -0.042836       2.049388                    0.999520      21.925991      61.200122       0.627356       0.473645      -1.019121      -0.029583      -0.060534      -0.014653       0.068951      -0.027915      -0.001656       0.055480      -0.021760       0.361264      -0.095101      -0.042290       0.137391              9.460224      12.280839       3.045014       0.304202      11.478147      -1.406645       4.621688           0.000359
           39              C      -1.140018       6.105365       2.027791      -0.221331      33.761148 0.49421391E+03  0.12053625E+05                                 9.159600                            7.498648      -0.126032       1.920689                    0.998730      31.336501      93.170377       0.588601       0.426660      -1.052819       0.024877       0.015863      -0.014820       0.033017      -0.036245       0.026783       0.017356       0.003533       0.042256      -0.057005       0.021653       0.035352             10.148333      11.561292       1.996740      -4.283035      10.462508      -0.381738       8.421200           0.000442
           40              C      -1.967049       5.020671       2.219473       0.277028      31.170280 0.36393009E+03  0.82079170E+04                                 8.911500                            6.584501      -0.124852       1.988611                    0.999676      25.112866      71.389757       0.607900       0.446744      -1.042613      -0.066111       0.009102       0.031604       0.073839      -0.008642      -0.026338       0.004697       0.056633      -0.012845      -0.027517      -0.018462       0.045979             10.774045       9.544015      -0.129110      -5.172542      11.098618       2.605281      11.679503          -0.000369
           41              C      -1.712663       3.797502       1.636581      -0.204717      35.959843 0.50181085E+03  0.12312199E+05                                 9.668683                            7.627310      -0.284604       1.878295                    0.997773      31.303332      94.009913       0.574218       0.434744      -1.045633       0.017275      -0.019755      -0.026628       0.037386       0.011391       0.024080      -0.032654       0.031757       0.037377      -0.050348       0.009576       0.040772             11.126815       9.588033      -0.685368      -3.932715      13.606868       3.489883      10.185544           0.000350
           42              C      -2.982590       5.554594       4.288739       0.164974      32.470455 0.39220975E+03  0.89541739E+04                                 8.913393                            6.676861       0.120231       2.048756                    0.999833      25.965251      72.698330       0.629421       0.426243      -1.061833       0.015989      -0.059351      -0.085565       0.105354       0.022249       0.015582       0.008383       0.006695       0.151416      -0.047894      -0.007826       0.055720             10.559877       9.413937      -3.315226      -1.585581       6.940998       2.562616      15.324695          -0.000056
           43              C      -1.878473       5.216216       5.066675      -0.215882      34.284336 0.48650042E+03  0.11786279E+05                                 9.131960                            7.354724       0.004984       1.954375                    0.999548      31.215094      91.667076       0.606362       0.416947      -1.061831       0.009223      -0.002853       0.038345       0.039542      -0.025084      -0.005318       0.009321       0.010847      -0.050201      -0.021870      -0.014066       0.035936             10.072025       7.841361      -2.039249       0.096717       6.816796       2.002978      15.557917          -0.000039
           44              C      -1.822615       5.621098       6.388270      -0.093669      32.222374 0.43273118E+03  0.10204020E+05                                 8.877356                            7.019945      -0.048763       1.954434                    0.999605      29.646904      86.525788       0.608237       0.427052      -1.053124      -0.013709      -0.006174      -0.024340       0.028610      -0.008692       0.013062      -0.005387       0.009687      -0.046273      -0.020733      -0.002071       0.022804              9.832520       7.821280      -2.229669      -0.335662       7.233780       2.848186      14.442499          -0.000073
           45              C      -2.853995       6.371262       6.929687      -0.040050      37.807776 0.45745854E+03  0.10847760E+05                                 9.806618                            7.142343      -0.040155       1.986145                    0.999339      27.946122      79.607163       0.617670       0.418178      -1.067475      -0.008558      -0.007719      -0.047495       0.048873      -0.016061       0.006997       0.001654       0.015997      -0.010901      -0.018017      -0.002828       0.020844             11.728308       8.792138      -2.463668       1.136455       8.047143       3.652465      18.345643          -0.000548
           46              C      -2.760669       6.893199       8.325264       0.578381      23.810678 0.26846201E+03  0.56719022E+04                                 7.694275                            5.842101      -0.050023       2.029914                    0.999724      23.116923      65.875229       0.608098       0.476745      -1.014849       0.008171       0.022575       0.046831       0.052626       0.044584      -0.027403      -0.061934      -0.023187      -0.219132      -0.099682      -0.007239       0.106921              8.998822       6.826817      -1.507594       1.237202       6.889306       2.433090      13.280343          -0.000042
           47              C       5.650673       6.702199       6.146146      -0.197107      36.733710 0.48160953E+03  0.11686011E+05                                 9.691924                            7.402736      -0.126141       1.919824                    0.999069      31.270501      93.136454       0.591581       0.426698      -1.051406       0.018918       0.015177       0.022951       0.033391      -0.001332      -0.014814      -0.015572      -0.015104      -0.096505      -0.040608       0.012553       0.028055             11.041695       8.977387      -2.460103       2.190332       7.511595       2.176585      16.636102          -0.000077
           48              C       5.567175       6.285564       4.827914       0.225444      32.261300 0.35785022E+03  0.80125562E+04                                 8.945951                            6.423327      -0.060923       2.004896                    0.999390      25.167535      70.584432       0.632683       0.432365      -1.054366      -0.122567       0.038351      -0.040588       0.134688      -0.002566       0.060256      -0.010924      -0.011970      -0.024021      -0.065828       0.008613       0.057215             10.571541      10.338429      -3.229805       1.464630       6.939961       1.989793      14.436234          -0.000042
           49              N      -0.013076       0.885202       7.177416      -0.749400      37.599614 0.57064213E+03  0.14204279E+05                                 9.274583                            7.603194      -0.194649       1.906235                    0.997785      33.314121      95.104719       0.647726       0.379891      -1.100827      -0.156438       0.039629      -0.032513       0.164622       0.045543       0.214566      -0.031884      -0.195163      -0.078708      -0.279710       0.117728       0.161982             10.150213      11.499125      -2.200912       4.994725       8.721942      -1.514143      10.229573          -0.000119
           50              N       4.441169       6.541223       4.032042      -0.749392      37.598871 0.57062660E+03  0.14203767E+05                                 9.274431                            7.603070      -0.194592       1.906256                    0.997785      33.313709      95.102505       0.647735       0.379889      -1.100830       0.156445      -0.039629       0.032507       0.164627       0.045548       0.214561      -0.031885      -0.195166      -0.078685      -0.279705       0.117726       0.161979             10.150069      11.498950      -2.200836       4.994729       8.721672      -1.514153      10.229584          -0.000119
           51              O       2.232450       6.850359       1.231919      -0.565611      35.940546 0.50621875E+03  0.11931961E+05                                 8.570775                            6.884335       0.746706       2.301751                    0.997366      26.950493      69.092160       0.740143       0.351089      -1.150681      -0.012007      -0.032156       0.056618       0.066210      -0.026433       0.020499       0.037563       0.136127       0.107065      -0.102906       0.038203       0.064702             10.002255      17.254576       1.364156       1.120300       7.136914      -0.205713       5.615274          -0.004605
           52              O       8.090678      -0.248331       2.440299      -0.601860      35.680476 0.58479754E+03  0.14342951E+05                                 8.598727                            7.505096       0.366413       2.158222                    0.996166      28.343191      75.014040       0.691409       0.361192      -1.138367       0.006472       0.008218       0.057044       0.057995      -0.016296      -0.051902      -0.010323      -0.065901      -0.160919      -0.089029       0.025410       0.063619              9.371062       8.054590      -3.192944      -1.574461      10.180963       1.917232       9.877632          -0.004775
           53              O       4.930525       7.177517       0.189440      -0.628158      44.901801 0.62314178E+03  0.15542783E+05                                10.080925                            7.766956       0.225563       2.109565                    0.995525      28.764464      77.011490       0.676423       0.363033      -1.135838       0.070397      -0.060555       0.072069       0.117544      -0.012186      -0.021827      -0.039334       0.067241       0.116675      -0.071893       0.012272       0.059620             11.914207      17.532013      -4.778831      -4.505061      10.033560       2.145586       8.177047          -0.004663
           54              O       8.467845       1.455216       0.180472      -0.658204      45.170939 0.72079045E+03  0.18670456E+05                                10.118338                            8.414965       0.028672       2.025926                    0.996074      30.024813      82.287986       0.641850       0.368406      -1.130116       0.047461       0.074644       0.023060       0.091411       0.038703       0.015744      -0.042836       0.026766       0.161841      -0.082307       0.011800       0.070507             11.306098      11.832666       5.343834      -0.559032      14.794145      -0.263860       7.291483          -0.004261
           55              O       0.550498       8.238615       0.870975      -0.706392      45.116285 0.70587596E+03  0.18162329E+05                                10.058706                            8.249000       0.212156       2.069180                    0.997082      30.592922      83.168582       0.658502       0.361498      -1.137132       0.031974      -0.057688       0.050948       0.083343      -0.031858       0.008699       0.005358      -0.109418       0.212061      -0.099217       0.027772       0.071445             11.395984      10.241026      -1.083722       1.901905      16.304836      -3.328831       7.642089          -0.003162
           56              O      -2.036458       2.264058       8.234468      -0.212880      28.971048 0.34289486E+03  0.73643898E+04                                 7.597452                            5.708370       0.363478       2.242636                    0.999004      22.702230      56.354241       0.800269       0.356365      -1.141403      -0.125678      -0.030455      -0.065348       0.144889      -0.018021      -0.080258       0.055802       0.071747       0.298823      -0.101487      -0.053580       0.155068              9.279646       7.919221      -1.394823      -4.279771       5.372129       2.645693      14.547587          -0.000118
           57              O       6.196541       0.845007       2.153337      -0.629783      36.464548 0.60019384E+03  0.14833506E+05                                 8.731077                            7.598392       0.375489       2.144036                    0.997161      29.098990      77.599235       0.687022       0.360731      -1.137426       0.002690       0.016589       0.062000       0.064238       0.033924       0.040385      -0.056800      -0.000646      -0.051341      -0.090535       0.036301       0.054235              9.581272       9.701508      -0.046743       4.116345       7.206122      -0.129773      11.836185          -0.005062
           58              O       2.195643       0.576066       9.977539      -0.565691      35.934085 0.50612389E+03  0.11929023E+05                                 8.569157                            6.883250       0.746325       2.301574                    0.997369      26.950529      69.087515       0.740281       0.351044      -1.150732       0.012041       0.032197      -0.056672       0.066282      -0.026478       0.020522       0.037623       0.136006       0.106992      -0.102898       0.038214       0.064684             10.000080      17.250289       1.363523       1.120271       7.135628      -0.205611       5.614322          -0.004529
           59              O      -3.662585       7.674756       8.769159      -0.601937      35.684236 0.58487561E+03  0.14345399E+05                                 8.599474                            7.505744       0.366577       2.158282                    0.996160      28.344189      75.019012       0.691356       0.361206      -1.138351      -0.006464      -0.008211      -0.057069       0.058018      -0.016302      -0.051922      -0.010314      -0.065936      -0.160848      -0.089038       0.025412       0.063626              9.371814       8.055443      -3.193314      -1.574515      10.181731       1.917224       9.878268          -0.004756
           60              O      -0.502432       0.248908      11.020018      -0.628154      44.868743 0.62263696E+03  0.15526451E+05                                10.074395                            7.762545       0.228361       2.110506                    0.995539      28.757560      76.974122       0.676806       0.362915      -1.135974      -0.070465       0.060589      -0.072025       0.117575      -0.012086      -0.021704      -0.039356       0.067065       0.117085      -0.071820       0.012157       0.059663             11.905769      17.519515      -4.774005      -4.501557      10.025850       2.143489       8.171942          -0.004741
           61              O      -4.039752       5.971209      11.028986      -0.658132      45.149930 0.72037629E+03  0.18656722E+05                                10.114615                            8.411992       0.030971       2.026786                    0.996067      30.017668      82.257086       0.642038       0.368358      -1.130173      -0.047540      -0.074608      -0.022993       0.091406       0.038621       0.015727      -0.042662       0.026324       0.162174      -0.082108       0.011598       0.070509             11.301749      11.829099       5.341849      -0.558908      14.787244      -0.263910       7.288902          -0.004324
           62              O       3.877595      -0.812190      10.338483      -0.706302      45.121380 0.70595900E+03  0.18165247E+05                                10.060241                            8.250147       0.211798       2.069153                    0.997062      30.592211      83.172147       0.658369       0.361556      -1.137071      -0.031950       0.057684      -0.050877       0.083287      -0.031851       0.008710       0.005313      -0.109008       0.212031      -0.099032       0.027604       0.071428             11.397863      10.242749      -1.083775       1.902331      16.307742      -3.329301       7.643097          -0.003148
           63              O       6.464551       5.162367       2.974990      -0.212881      28.970068 0.34288362E+03  0.73640793E+04                                 7.597228                            5.708242       0.363498       2.242645                    0.999004      22.702088      56.353399       0.800286       0.356360      -1.141408       0.125677       0.030462       0.065344       0.144888      -0.018026      -0.080253       0.055799       0.071751       0.298832      -0.101487      -0.053578       0.155065              9.279313       7.918877      -1.394677      -4.279429       5.371908       2.645504      14.547154          -0.000118
           64              O      -1.768448       6.581418       9.056121      -0.629864      36.477620 0.60045938E+03  0.14841897E+05                                 8.733714                            7.600565       0.375345       2.143981                    0.997155      29.102267      77.615953       0.686848       0.360777      -1.137375      -0.002692      -0.016571      -0.062054       0.064285       0.033976       0.040426      -0.056803      -0.000842      -0.051367      -0.090584       0.036283       0.054301              9.584287       9.704481      -0.046637       4.117855       7.208178      -0.129612      11.840201          -0.005034

******************************************************
Auxiliary information for the entire system
The total spin magnetic moment of the unit cell is   1.999897
The total net atomic charge of the unit cell is   0.000003
Accuracy of reproducing the electrostatic potential in the unit cell:
  The inner radius (bohr) =    5.0000
  The outer radius (bohr) =   12.0000
  Valid grid points have density less than (e/(bohr^3)) =    0.0001
  The number of valid grid points were=        28677
  The rms potential error without charges in kcal/mol is=      9.88311
  The rms potential error with partial charges in kcal/mol is=      1.31460
  The RRMSE value at monopole order=      0.13301
  The rms potential error with partial charges and cloud penetration in kcal/mol is=      1.32422
  The RRMSE value at monopole order with cloud penetration is=      0.13399
  The rms potential error with partial charges and atomic dipoles in kcal/mol is=      0.63178
  The RRMSE value at dipole order=      0.06393
  The rms potential error with partial charges, atomic dipoles and cloud penetration in kcal/mol is=      0.62083
  The RRMSE value at dipole order with cloud penetration=      0.06282

******************************************************
The electron densities and ab initio electrostatic potential were computed in VASP using the PBE functional and
projector augmented wave method. See the main text of the journal article for a description of computational details.
The atomic charges, dipoles, and quadrupoles were computed with the DDEC6 method as described in
(a) T. A. Manz and N. Gabaldon Limas, RSC Adv. 6 (2016) 47771-47801 DOI: 10.1039/c6ra04656h
(b) N. Gabaldon Limas and T. A. Manz, RSC Adv. 8 (2018) 2678-2707 DOI: 10.1039/c7ra11829e.
For each atom in the material, the electron cloud parameters were fit to the spherically averaged atom-in-material
electron density using radial positions for which this density was between 10^-4 and 10^-2 electrons per cubic bohr.
The polarizabilities, dispersion coefficients, and quantum Drude oscillator (QDO) parameters were fit using the MCLF method.
The magnetic structure of the system was optimized in VASP from the default ferromagnetic initial guess using spin polarization.
The atomic spin moments (ASMs) were computed on this optimized magnetic structure using the DDEC6 partition as inputs
to the method of T. A. Manz and D. S. Sholl, J. Chem. Theory Comput. 7 (2011) 4146-4164 DOI: 10.1021/ct200539n.
The RMSE and RRMSE were computed using a uniform grid with Ewald summation.
